# Supplementary material for: Repeated introductions and intensive community transmission fueled a mumps virus outbreak in Washington State
Source: eLife. 2021 Apr 19;10:e66448. doi: 10.7554/eLife.66448 (PMC8079146; doi:10.7554/eLife.66448)
Supplement: Figure 1—source data 1. [file elife-66448-fig1-data1.txt]

year	CDC_epiweek	number_confirmed_cases	number_probable_cases
2016	44	0	3
2016	45	0	5
2016	46	2	5
2016	47	1	9
2016	48	6	12
2016	49	19	23
2016	50	9	10
2016	51	7	7
2016	52	11	10
2017	01	18	20
2017	02	48	32
2017	03	27	32
2017	04	23	22
2017	05	35	35
2017	06	22	23
2017	07	21	18
2017	08	30	12
2017	09	17	20
2017	10	15	20
2017	11	21	22
2017	12	19	21
2017	13	6	12
2017	14	13	21
2017	15	11	10
2017	16	10	8
2017	17	6	6
2017	18	10	7
2017	19	4	2
2017	20	10	2
2017	21	4	2
2017	22	2	3
2017	23	6	5
2017	24	1	1
2017	25	1	3
2017	26	3	0
2017	27	0	0
2017	28	1	1
2017	29	1	2
2017	30	2	0
2017	31	0	0
2017	32	1	2
2017	33	0	0
2017	34	0	0
2017	35	0	0
2017	36	1	1
2017	37	1	0
2017	38	0	0
2017	39	0	1
2017	40	1	3
2017	41	0	0
2017	42	0	0
2017	43	1	0
2017	44	0	0
2017	45	0	1
2017	46	1	1
2017	47	0	0
2017	48	3	1
2017	49	1	0
2017	50	1	1
2017	51	1	0
2017	52	1	1
