# Supplementary material for: Repeated introductions and intensive community transmission fueled a mumps virus outbreak in Washington State
Source: eLife. 2021 Apr 19;10:e66448. doi: 10.7554/eLife.66448 (PMC8079146; doi:10.7554/eLife.66448)
Supplement: Figure 1—source data 2. [file elife-66448-fig1-data2.txt]

strain_name	sample_collection_date	type_sample	country	US_state	genotype	vaccination_status	Ct	percent_genome_coverage
MuVs/Washington.USA/48.16/FH1[G]	2016-12-07	Buccal Swab	USA	Washington	G	up_to_date	29.32	0.909
MuVs/Washington.USA/50.16/FH2[G]	2016-12-13	Buccal Swab	USA	Washington	G	up_to_date	25.11	0.926
MuVs/Washington.USA/50.16/FH3[G]	2016-12-12	Buccal Swab	USA	Washington	G	up_to_date	28.53	0.841
MuVs/Washington.USA/50.16/FH4[G]	2016-12-13	Buccal Swab	USA	Washington	G	unknown	27.51	0.841
MuVs/Washington.USA/1.17/FH5[G]	2017-01-03	Buccal Swab	USA	Washington	G	up_to_date	23.04	0.926
MuVs/Washington.USA/1.17/FH6[G]	2017-01-04	Buccal Swab	USA	Washington	G	not_up_to_date	32.87	0.926
MuVs/Washington.USA/1.17/FH7[G]	2017-01-06	Buccal Swab	USA	Washington	G	up_to_date	25.29	0.921
MuVs/Washington.USA/1.17/FH8[G]	2017-01-05	Buccal Swab	USA	Washington	G	unknown	26.61	0.926
MuVs/Washington.USA/5.17/FH9[G]	2017-01-31	Buccal Swab	USA	Washington	G	up_to_date	30.38	0.841
MuVs/Washington.USA/5.17/FH10[G]	2017-02-04	Buccal Swab	USA	Washington	G	up_to_date	26.72	0.919
MuVs/Washington.USA/5.17/FH11[G]	2017-02-08	Buccal Swab	USA	Washington	G	up_to_date	28.17	0.926
MuVs/Washington.USA/6.17/FH12[G]	2017-02-08	Buccal Swab	USA	Washington	G	unknown	25.00	0.926
MuVs/Washington.USA/6.17/FH13[G]	2017-02-13	Buccal Swab	USA	Washington	G	up_to_date	25.31	0.926
MuVs/Washington.USA/6.17/FH14[G]	2017-02-08	Buccal Swab	USA	Washington	G	unknown	29.04	0.925
MuVs/Washington.USA/7.17/FH15[G]	2017-02-15	Buccal Swab	USA	Washington	G	unknown	33.33	0.923
MuVs/Washington.USA/9.17/FH16[G]	2017-02-28	Buccal Swab	USA	Washington	G	up_to_date	23.17	0.926
MuVs/Washington.USA/8.17/FH17[G]	2017-02-23	Buccal Swab	USA	Washington	G	up_to_date	28.83	0.919
MuVs/Washington.USA/9.17/FH18[G]	2017-03-01	Buccal Swab	USA	Washington	G	up_to_date	31.84	0.841
MuVs/Washington.USA/8.17/FH19[G]	2017-02-28	Buccal Swab	USA	Washington	G	unknown	32.16	0.926
MuVs/Washington.USA/15.17/FH20[G]	2017-04-13	Buccal Swab	USA	Washington	G	up_to_date	22.25	0.926
MuVs/Washington.USA/2.17/FH21[G]	2017-01-13	Buccal Swab	USA	Washington	G	up_to_date	26.50	0.922
MuVs/Washington.USA/2.17/FH22[G]	2017-01-17	Buccal Swab	USA	Washington	G	not_up_to_date	31.09	0.854
MuVs/Washington.USA/2.17/FH23[G]	2017-01-13	Buccal Swab	USA	Washington	G	up_to_date	25.61	0.92
MuVs/Washington.USA/3.17/FH24[G]	2017-01-19	Buccal Swab	USA	Washington	G	up_to_date	21.89	0.926
MuVs/Washington.USA/3.17/FH25[G]	2017-01-20	Buccal Swab	USA	Washington	G	up_to_date	27.23	0.925
MuVs/Washington.USA/2.17/FH26[G]	2017-01-12	Buccal Swab	USA	Washington	G	up_to_date	29.08	0.926
MuVs/Washington.USA/5.17/FH27[G]	2017-01-30	Buccal Swab	USA	Washington	G	up_to_date	24.53	0.926
MuVs/Washington.USA/52.16/FH28[G]	2016-12-31	Buccal Swab	USA	Washington	G	unknown	34.28	0.738
MuVs/Washington.USA/1.17/FH29[G]	2017-01-10	Buccal Swab	USA	Washington	G	up_to_date	33.14	0.642
MuVs/Washington.USA/5.17/FH30[G]	2017-02-02	Buccal Swab	USA	Washington	G	unknown	33.27	0.633
MuVs/Washington.USA/9.17/FH31[G]	2017-03-01	Buccal Swab	USA	Washington	G	up_to_date	34.94	0.664
MuVs/Washington.USA/30.17/FH32[G]	2017-07-25	Buccal Swab	USA	Washington	G	not_up_to_date	21.88	0.926
MuVs/Washington.USA/50.16/FH33[G]	2016-12-19	Buccal Swab	USA	Washington	G	unknown	23.94	0.917
MuVs/Washington.USA/12.17/FH34[G]	2017-03-22	Buccal Swab	USA	Washington	G	up_to_date	24.15	0.926
MuVs/Washington.USA/12.17/FH35[G]	2017-03-24	Buccal Swab	USA	Washington	G	not_up_to_date	28.12	0.926
MuVs/Washington.USA/16.17/FH36[G]	2017-04-19	Buccal Swab	USA	Washington	G	up_to_date	25.15	0.926
MuVs/Washington.USA/17.17/FH37[G]	2017-05-02	Buccal Swab	USA	Washington	G	unknown	25.71	0.935
MuVs/Washington.USA/17.17/FH38[G]	2017-04-25	Buccal Swab	USA	Washington	G	unknown	26.45	0.926
MuVs/Washington.USA/17.17/FH39[G]	2017-04-27	Buccal Swab	USA	Washington	G	up_to_date	26.69	0.926
MuVs/Washington.USA/17.17/FH40[G]	2017-04-29	Buccal Swab	USA	Washington	G	up_to_date	21.78	0.926
MuVs/Washington.USA/51.16/FH41[G]	2016-12-21	Buccal Swab	USA	Washington	G	unknown	23.56	0.926
MuVs/Washington.USA/9.17/FH42[G]	2017-03-06	Buccal Swab	USA	Washington	G	up_to_date	23.29	0.926
MuVs/Washington.USA/10.17/FH43[G]	2017-03-07	Buccal Swab	USA	Washington	G	up_to_date	24.50	0.997
MuVs/Washington.USA/19.17/FH44[G]	2017-05-10	Buccal Swab	USA	Washington	G	unknown	27.26	0.926
MuVs/Washington.USA/49.16/FH45[G]	2016-12-10	Buccal Swab	USA	Washington	G	unknown	30.24	0.926
MuVs/Washington.USA/51.16/FH46[G]	2016-12-22	Buccal Swab	USA	Washington	G	unknown	25.69	0.926
MuVs/Washington.USA/2.17/FH47[G]	2017-01-11	Buccal Swab	USA	Washington	G	up_to_date	24.04	0.926
MuVs/Washington.USA/4.17/FH48[G]	2017-01-28	Buccal Swab	USA	Washington	G	up_to_date	20.15	0.926
MuVs/Washington.USA/4.17/FH49[G]	2017-01-31	Buccal Swab	USA	Washington	G	up_to_date	31.31	0.926
MuVs/Washington.USA/5.17/FH50[G]	2017-02-06	Buccal Swab	USA	Washington	G	unknown	31.14	0.848
MuVs/Washington.USA/6.17/FH51[G]	2017-02-06	Buccal Swab	USA	Washington	G	unknown	26.59	0.919
MuVs/Washington.USA/10.17/FH52[G]	2017-03-12	Buccal Swab	USA	Washington	G	not_up_to_date	23.76	0.935
MuVs/Washington.USA/19.17/FH53[G]	2017-05-12	Buccal Swab	USA	Washington	G	unknown	22.25	0.926
MuVs/Washington.USA/2.17/FH54[G]	2017-01-12	Buccal Swab	USA	Washington	G	up_to_date	24.47	0.842
MuVs/Washington.USA/49.16/FH55[G]	2016-12-07	nasopharyngeal/throat swab	USA	Washington	G	unknown	28.39	0.841
MuVs/Washington.USA/11.17/FH56[G]	2017-03-15	Buccal Swab	USA	Washington	G	unknown	25.31	0.995
MuVs/Washington.USA/12.17/FH57[G]	2017-03-22	Buccal Swab	USA	Washington	G	unknown	32.79	0.926
MuVs/Washington.USA/2.17/FH58[G]	2017-01-13	Buccal Swab	USA	Washington	G	up_to_date	23.20	0.926
MuVs/Washington.USA/3.17/FH59[G]	2017-01-18	Buccal Swab	USA	Washington	G	up_to_date	26.24	0.926
MuVs/Washington.USA/4.17/FH60[G]	2017-02-03	Buccal Swab	USA	Washington	G	not_up_to_date	26.87	0.926
MuVs/Washington.USA/7.17/FH61[G]	2017-02-22	Buccal Swab	USA	Washington	G	unknown	24.86	0.978
MuVs/Washington.USA/3.17/FH62[G]	2017-01-19	Buccal Swab	USA	Washington	G	unknown	26.99	0.942
MuVs/Washington.USA/16.17/FH63[G]	2017-04-21	Buccal Swab	USA	Washington	G	up_to_date	24.26	0.992
MuVs/Washington.USA/50.16/FH64[G]	2016-12-12	Buccal Swab	USA	Washington	G	up_to_date	34.54	0.926
MuVs/Washington.USA/1.17/FH65[G]	2017-01-08	Buccal Swab	USA	Washington	G	up_to_date	28.53	0.926
MuVs/Washington.USA/2.17/FH66[G]	2017-01-13	Buccal Swab	USA	Washington	G	unknown	23.51	0.93
MuVs/Washington.USA/3.17/FH67[G]	2017-01-17	Buccal Swab	USA	Washington	G	up_to_date	29.70	0.926
MuVs/Washington.USA/4.17/FH68[G]	2017-01-26	Buccal Swab	USA	Washington	G	up_to_date	27.07	0.926
MuVs/Washington.USA/21.17/FH69[G]	2017-05-22	Buccal Swab	USA	Washington	G	not_up_to_date	22.46	0.926
MuVs/Washington.USA/4.17/FH70[G]	2017-01-30	Buccal Swab	USA	Washington	G	unknown	25.32	0.926
MuVs/Washington.USA/4.17/FH71[G]	2017-01-30	Buccal Swab	USA	Washington	G	up_to_date	25.92	0.926
MuVs/Washington.USA/5.17/FH72[G]	2017-02-01	Buccal Swab	USA	Washington	G	unknown	22.74	0.926
MuVs/Washington.USA/20.17/FH73[G]	2017-05-21	Buccal Swab	USA	Washington	G	up_to_date	28.59	0.926
MuVs/Washington.USA/22.17/FH74[G]	2017-05-30	Buccal Swab	USA	Washington	G	up_to_date	28.84	0.926
MuVs/Washington.USA/52.16/FH75[G]	2016-12-30	Buccal Swab	USA	Washington	G	up_to_date	27.02	0.926
MuVs/Washington.USA/12.17/FH76[G]	2017-03-22	Buccal Swab	USA	Washington	G	not_up_to_date	25.15	0.926
MuVs/Washington.USA/1.17/FH77[G]	2017-01-11	Buccal Swab	USA	Washington	G	up_to_date	34.73	0.925
MuVs/Washington.USA/12.17/FH78[G]	2017-03-24	Buccal Swab	USA	Washington	G	unknown	27.05	0.896
MuVs/Washington.USA/16.17/FH79[G]	2017-04-23	Buccal Swab	USA	Washington	G	up_to_date	27.44	0.926
MuVs/Washington.USA/19.17/FH80[G]	2017-05-11	Buccal Swab	USA	Washington	G	unknown	29.00	0.926
MuVs/Washington.USA/20.17/FH81[G]	2017-05-21	Buccal Swab	USA	Washington	G	not_up_to_date	27.85	0.926
MuVs/Washington.USA/20.17/FH82[G]	2017-05-22	Buccal Swab	USA	Washington	G	up_to_date	33.04	0.841
MuVs/Washington.USA/29.17/FH83[G]	2017-07-26	Buccal Swab	USA	Washington	G	not_up_to_date	32.28	0.926
MuVs/Washington.USA/2.17/FH84[G]	2017-01-13	Buccal Swab	USA	Washington	G	not_up_to_date	23.08	0.841
MuVs/Wisconsin.USA/16.14/FH85[G]	2014-04	unknown	USA	Wisconsin	G	unknown	unknown	0.764
MuVs/Wisconsin.USA/20.14/FH86[G]	2014-05	unknown	USA	Wisconsin	G	unknown	unknown	0.58
MuVs/Wisconsin.USA/15.06/FH87[H]	2006-04	unknown	USA	Wisconsin	H	unknown	unknown	0.534
MuVs/Missouri.USA/32.16/FH88[G]	2016-08	unknown	USA	Missouri	G	unknown	unknown	0.776
MuVs/Wisconsin.USA/15.17/FH89[G]	2017-04	unknown	USA	Wisconsin	G	unknown	unknown	0.784
MuVs/Alabama.USA/11.17/FH90[G]	2017-03	unknown	USA	Alabama	G	unknown	unknown	0.797
MuVs/Wisconsin.USA/15.06/FH91[A]	2006-04	unknown	USA	Wisconsin	A	unknown	unknown	0.705
MuVs/Alabama.USA/19.17/FH92[G]	2017-05	unknown	USA	Alabama	G	unknown	unknown	0.774
MuVs/Wisconsin.USA/37.06/FH93[G]	2006-09	unknown	USA	Wisconsin	G	unknown	unknown	0.689
MuVs/Washington.USA/9.17/FH94[K]	2017-02-28	Buccal Swab	USA	Washington	K	unknown	29.13	0.628
MuVs/Washington.USA/11.17/FH95[G]	2017-03-15	Buccal Swab	USA	Washington	G	up_to_date	28.52	0.773
MuVs/Washington.USA/11.17/FH96[G]	2017-03-18	Buccal Swab	USA	Washington	G	up_to_date	36.91	0.763
MuVs/Washington.USA/12.17/FH97[G]	2017-03-23	Buccal Swab	USA	Washington	G	up_to_date	35.13	0.63
MuVs/Washington.USA/14.17/FH98[G]	2017-04-06	Buccal Swab	USA	Washington	G	not_up_to_date	29.59	0.761
MuVs/Wisconsin.USA/41.06/FH99[G]	2006-10	unknown	USA	Wisconsin	G	unknown	unknown	0.767
MuVs/Washington.USA/19.17/FH100[G]	2017-05-11	Buccal Swab	USA	Washington	G	up_to_date	29.44	0.782
MuVs/Missouri.USA/28.17/FH101[G]	2017-07	unknown	USA	Missouri	G	unknown	unknown	0.797
MuVs/Ohio.USA/2.18/FH102[G]	2018-01	unknown	USA	Ohio	G	unknown	unknown	0.762
MuVs/Washington.USA/4.17/FH103[G]	2017-01-29	Buccal Swab	USA	Washington	G	up_to_date	34.19	0.558
MuVs/Washington.USA/5.17/FH104[G]	2017-02-08	Buccal Swab	USA	Washington	G	up_to_date	31.96	0.744
MuVs/Washington.USA/6.17/FH105[G]	2017-02-10	Buccal Swab	USA	Washington	G	up_to_date	36.53	0.653
MuVs/Washington.USA/7.17/FH106[G]	2017-02-14	Buccal Swab	USA	Washington	G	not_up_to_date	27.98	0.671
MuVs/Wisconsin.USA/7.07/FH107[G]	2007-02	unknown	USA	Wisconsin	G	unknown	unknown	0.8
MuVs/Wisconsin.USA/11.07/FH108[G]	2007-03	unknown	USA	Wisconsin	G	unknown	unknown	0.939
MuVs/Wisconsin.USA/11.07/FH109[G]	2007-03	unknown	USA	Wisconsin	G	unknown	unknown	0.939
MuVs/Wisconsin.USA/16.14/FH110[G]	2014-04	unknown	USA	Wisconsin	G	unknown	unknown	0.919
MuVs/Wisconsin.USA/20.14/FH111[G]	2014-05	unknown	USA	Wisconsin	G	unknown	unknown	0.94
MuVs/Wisconsin.USA/24.14/FH112[G]	2014-06	unknown	USA	Wisconsin	G	unknown	unknown	0.873
MuVs/Wisconsin.USA/29.14/FH113[G]	2014-07	unknown	USA	Wisconsin	G	unknown	unknown	0.925
MuVs/Missouri.USA/29.15/FH114[G]	2015-07	unknown	USA	Missouri	G	unknown	unknown	0.841
MuVs/Wisconsin.USA/42.15/FH115[G]	2015-10	unknown	USA	Wisconsin	G	unknown	unknown	0.868
MuVs/Wisconsin.USA/42.15/FH116[G]	2015-10	unknown	USA	Wisconsin	G	unknown	unknown	0.881
MuVs/Wisconsin.USA/46.15/FH117[G]	2015-11	unknown	USA	Wisconsin	G	unknown	unknown	0.841
MuVs/Wisconsin.USA/2.16/FH118[G]	2016-01	unknown	USA	Wisconsin	G	unknown	unknown	0.906
MuVs/Ohio.USA/19.16/FH119[G]	2016-05	unknown	USA	Ohio	G	unknown	unknown	0.926
MuVs/Wisconsin.USA/24.16/FH120[G]	2016-06	unknown	USA	Wisconsin	G	unknown	unknown	0.885
MuVs/Wisconsin.USA/19.16/FH121[G]	2016-05	unknown	USA	Wisconsin	G	unknown	unknown	0.931
MuVs/Missouri.USA/41.16/FH122[G]	2016-10	unknown	USA	Missouri	G	unknown	unknown	0.855
MuVs/Missouri.USA/46.16/FH123[G]	2016-11	unknown	USA	Missouri	G	unknown	unknown	0.876
MuVs/Missouri.USA/46.16/FH124[G]	2016-11	unknown	USA	Missouri	G	unknown	unknown	0.903
MuVs/Missouri.USA/50.16/FH125[G]	2016-12	unknown	USA	Missouri	G	unknown	unknown	0.878
MuVs/Wisconsin.USA/50.16/FH126[G]	2016-12	unknown	USA	Wisconsin	G	unknown	unknown	0.876
MuVs/Missouri.USA/2.17/FH127[G]	2017-01	unknown	USA	Missouri	G	unknown	unknown	0.827
MuVs/Ohio.USA/2.17/FH128[G]	2017-01	unknown	USA	Ohio	G	unknown	unknown	0.901
MuVs/Missouri.USA/7.17/FH129[G]	2017-02	unknown	USA	Missouri	G	unknown	unknown	0.835
MuVs/Ohio.USA/7.17/FH130[G]	2017-02	unknown	USA	Ohio	G	unknown	unknown	0.887
MuVs/Wisconsin.USA/15.06/FH131[G]	2006-04	unknown	USA	Wisconsin	G	unknown	unknown	0.81
MuVs/Ohio.USA/11.17/FH132[G]	2017-03	unknown	USA	Ohio	G	unknown	unknown	0.862
MuVs/Missouri.USA/11.17/FH133[G]	2017-03	unknown	USA	Missouri	G	unknown	unknown	0.855
MuVs/Missouri.USA/15.17/FH134[G]	2017-04	unknown	USA	Missouri	G	unknown	unknown	0.847
MuVs/Missouri.USA/15.17/FH135[G]	2017-04	unknown	USA	Missouri	G	unknown	unknown	0.863
MuVs/NorthCarolina.USA/11.17/FH136[G]	2017-03	unknown	USA	NorthCarolina	G	unknown	unknown	0.841
MuVs/Wisconsin.USA/15.17/FH137[G]	2017-04	unknown	USA	Wisconsin	G	unknown	unknown	0.855
MuVs/Missouri.USA/15.17/FH138[G]	2017-04	unknown	USA	Missouri	G	unknown	unknown	0.821
MuVs/Alabama.USA/15.17/FH139[G]	2017-04	unknown	USA	Alabama	G	unknown	unknown	0.834
MuVs/Missouri.USA/19.17/FH140[G]	2017-05	unknown	USA	Missouri	G	unknown	unknown	0.835
MuVs/Wisconsin.USA/19.17/FH141[G]	2017-05	unknown	USA	Wisconsin	G	unknown	unknown	0.847
MuVs/Washington.USA/8.17/FH142[G]	2017-02-22	Buccal Swab	USA	Washington	G	up_to_date	25.33	0.861
MuVs/Washington.USA/11.17/FH143[G]	2017-03-15	Buccal Swab	USA	Washington	G	up_to_date	28.34	0.867
MuVs/Washington.USA/12.17/FH144[G]	2017-03-27	Buccal Swab	USA	Washington	G	unknown	29.66	0.855
MuVs/Washington.USA/14.17/FH145[G]	2017-04-06	Buccal Swab	USA	Washington	G	up_to_date	21.45	0.909
MuVs/Washington.USA/15.17/FH146[G]	2017-04-18	Buccal Swab	USA	Washington	G	up_to_date	27.09	0.844
MuVs/Washington.USA/18.17/FH147[G]	2017-05-04	Buccal Swab	USA	Washington	G	up_to_date	28.86	0.882
MuVs/Washington.USA/20.17/FH148[G]	2017-05-24	Buccal Swab	USA	Washington	G	up_to_date	26.59	0.822
MuVs/Washington.USA/23.17/FH149[G]	2017-06-11	Buccal Swab	USA	Washington	G	unknown	33.05	0.843
MuVs/Washington.USA/23.17/FH150[G]	2017-06-12	Buccal Swab	USA	Washington	G	up_to_date	32.33	0.841
MuVs/Washington.USA/28.17/FH151[G]	2017-07-12	Buccal Swab	USA	Washington	G	up_to_date	24.18	0.877
MuVs/Washington.USA/16.17/FH152[G]	2017-04-17	Buccal Swab	USA	Washington	G	up_to_date	27.41	0.855
MuVs/Wisconsin.USA/41.06/FH153[G]	2006-10	unknown	USA	Wisconsin	G	unknown	unknown	0.837
MuVs/Wisconsin.USA/7.07/FH154[G]	2007-02	unknown	USA	Wisconsin	G	unknown	unknown	0.941
MuVs/Missouri.USA/33.17/FH155[G]	2017-08	unknown	USA	Missouri	G	unknown	unknown	0.85
MuVs/Alabama.USA/50.17/FH156[G]	2017-12	unknown	USA	Alabama	G	unknown	unknown	0.848
MuVs/Ohio.USA/46.17/FH157[G]	2017-11	unknown	USA	Ohio	G	unknown	unknown	0.842
MuVs/Washington.USA/49.16/FH158[G]	2016-12-11	Buccal Swab	USA	Washington	G	unknown	30.55	0.842
MuVs/Wisconsin.USA/28.06/FH159[G]	2006-07	unknown	USA	Wisconsin	G	unknown	unknown	0.842
MuVs/Washington.USA/1.17/FH160[G]	2017-01-03	Buccal Swab	USA	Washington	G	unknown	24.17	0.875
MuVs/Washington.USA/5.17/FH161[G]	2017-01-31	Buccal Swab	USA	Washington	G	up_to_date	23.05	0.916
MuVs/Washington.USA/5.17/FH162[G]	2017-02-02	Buccal Swab	USA	Washington	G	up_to_date	27.08	0.898
MuVs/Wisconsin.USA/51.15/FH163[G]	2015-12	unknown	USA	Wisconsin	G	unknown	unknown	0.855
MuVs/Alabama.USA/7.17/FH164[G]	2017-02	unknown	USA	Alabama	G	unknown	unknown	0.801
MuVs/Missouri.USA/24.17/FH165[G]	2017-06	unknown	USA	Missouri	G	unknown	unknown	0.862
MuVs/Washington.USA/7.17/FH166[G]	2017-02-19	Buccal Swab	USA	Washington	G	up_to_date	27.96	0.851
