# Supplementary material for: Repeated introductions and intensive community transmission fueled a mumps virus outbreak in Washington State
Source: eLife. 2021 Apr 19;10:e66448. doi: 10.7554/eLife.66448 (PMC8079146; doi:10.7554/eLife.66448)
Supplement: Figure 2—source data 1. [file elife-66448-fig2-data1.zip]

Archive with 13 entries (12 files):
- xml-and-output-files/
- xml-and-output-files/mumps-north-american-seqs-DTA-2020-12-10-exp-mean-26.log
- __MACOSX/xml-and-output-files/._mumps-north-american-seqs-DTA-2020-12-10-exp-mean-26.log
- xml-and-output-files/mumps-north-american-seqs-DTA-2020-12-10-exp-mean-26.ops
- xml-and-output-files/mumps-north-american-seqs-DTA-2020-12-10-exp-mean-26.mcc.tree
- __MACOSX/xml-and-output-files/._mumps-north-american-seqs-DTA-2020-12-10-exp-mean-26.mcc.tree
- xml-and-output-files/.DS_Store
- __MACOSX/xml-and-output-files/._.DS_Store
- xml-and-output-files/mumps-north-american-seqs-DTA-2020-12-10-exp-mean-26.geo.rates.log
- xml-and-output-files/mumps-north-american-seqs-DTA-2020-12-10-exp-mean-26.xml
- __MACOSX/xml-and-output-files/._mumps-north-american-seqs-DTA-2020-12-10-exp-mean-26.xml
- xml-and-output-files/mumps-north-american-seqs-DTA-2020-10-12-exp-mean-26.xml
- __MACOSX/xml-and-output-files/._mumps-north-american-seqs-DTA-2020-10-12-exp-mean-26.xml
