# Supplementary material for: Repeated introductions and intensive community transmission fueled a mumps virus outbreak in Washington State
Source: eLife. 2021 Apr 19;10:e66448. doi: 10.7554/eLife.66448 (PMC8079146; doi:10.7554/eLife.66448)
Supplement: Figure 2—source data 1. [file elife-66448-fig2-data1.zip › xml-and-output-files/mumps-north-american-seqs-DTA-2020-12-10-exp-mean-26.log]

# BEAST v1.10.5 Prerelease #23570d1
# Generated Mon Oct 12 15:15:33 PDT 2020 [seed=1602540932112]
# mumps-north-american-seqs-DTA-2020-10-12-exp-mean-26.xml
# keywords: skygrid
state	posterior	prior	likelihood	treeModel.rootHeight	skygrid.precision	skygrid.logPopSize1	skygrid.logPopSize2	skygrid.logPopSize3	skygrid.logPopSize4	skygrid.logPopSize5	skygrid.logPopSize6	skygrid.logPopSize7	skygrid.logPopSize8	skygrid.logPopSize9	skygrid.logPopSize10	skygrid.logPopSize11	skygrid.logPopSize12	skygrid.logPopSize13	skygrid.logPopSize14	skygrid.logPopSize15	skygrid.logPopSize16	skygrid.logPopSize17	skygrid.logPopSize18	skygrid.logPopSize19	skygrid.logPopSize20	skygrid.logPopSize21	skygrid.logPopSize22	skygrid.logPopSize23	skygrid.logPopSize24	skygrid.logPopSize25	skygrid.logPopSize26	skygrid.logPopSize27	skygrid.logPopSize28	skygrid.logPopSize29	skygrid.logPopSize30	skygrid.logPopSize31	skygrid.logPopSize32	skygrid.logPopSize33	skygrid.logPopSize34	skygrid.logPopSize35	skygrid.logPopSize36	skygrid.logPopSize37	skygrid.logPopSize38	skygrid.logPopSize39	skygrid.logPopSize40	skygrid.logPopSize41	skygrid.logPopSize42	skygrid.logPopSize43	skygrid.logPopSize44	skygrid.logPopSize45	skygrid.logPopSize46	skygrid.logPopSize47	skygrid.logPopSize48	skygrid.logPopSize49	skygrid.logPopSize50	skygrid.logPopSize51	skygrid.logPopSize52	skygrid.logPopSize53	skygrid.logPopSize54	skygrid.logPopSize55	skygrid.logPopSize56	skygrid.logPopSize57	skygrid.logPopSize58	skygrid.logPopSize59	skygrid.logPopSize60	skygrid.logPopSize61	skygrid.logPopSize62	skygrid.logPopSize63	skygrid.logPopSize64	skygrid.logPopSize65	skygrid.logPopSize66	skygrid.logPopSize67	skygrid.logPopSize68	skygrid.logPopSize69	skygrid.logPopSize70	skygrid.logPopSize71	skygrid.logPopSize72	skygrid.logPopSize73	skygrid.logPopSize74	skygrid.logPopSize75	skygrid.logPopSize76	skygrid.logPopSize77	skygrid.logPopSize78	skygrid.logPopSize79	skygrid.logPopSize80	skygrid.logPopSize81	skygrid.logPopSize82	skygrid.logPopSize83	skygrid.logPopSize84	skygrid.logPopSize85	skygrid.logPopSize86	skygrid.logPopSize87	skygrid.logPopSize88	skygrid.logPopSize89	skygrid.logPopSize90	skygrid.logPopSize91	skygrid.logPopSize92	skygrid.logPopSize93	skygrid.logPopSize94	skygrid.logPopSize95	skygrid.logPopSize96	skygrid.logPopSize97	skygrid.logPopSize98	skygrid.logPopSize99	skygrid.logPopSize100	skygrid.cutOff	kappa	frequencies1	frequencies2	frequencies3	frequencies4	alpha	mumps-north-american-seqs-DTA-2020-01-16.aligned.no-metadata.clock.rate	geo.clock.rate	mumps-north-american-seqs-DTA-2020-01-16.aligned.no-metadata.meanRate	geo.meanRate	geo.rates.alabama.arkansas	geo.rates.alabama.british_columbia	geo.rates.alabama.california	geo.rates.alabama.georgia	geo.rates.alabama.illinois	geo.rates.alabama.indiana	geo.rates.alabama.iowa	geo.rates.alabama.kansas	geo.rates.alabama.louisiana	geo.rates.alabama.manitoba	geo.rates.alabama.massachusetts	geo.rates.alabama.michigan	geo.rates.alabama.missouri	geo.rates.alabama.montana	geo.rates.alabama.new_hampshire	geo.rates.alabama.new_jersey	geo.rates.alabama.new_york	geo.rates.alabama.north_carolina	geo.rates.alabama.north_dakota	geo.rates.alabama.ohio	geo.rates.alabama.ontario	geo.rates.alabama.pennsylvania	geo.rates.alabama.texas	geo.rates.alabama.virginia	geo.rates.alabama.washington	geo.rates.alabama.wisconsin	geo.rates.arkansas.british_columbia	geo.rates.arkansas.california	geo.rates.arkansas.georgia	geo.rates.arkansas.illinois	geo.rates.arkansas.indiana	geo.rates.arkansas.iowa	geo.rates.arkansas.kansas	geo.rates.arkansas.louisiana	geo.rates.arkansas.manitoba	geo.rates.arkansas.massachusetts	geo.rates.arkansas.michigan	geo.rates.arkansas.missouri	geo.rates.arkansas.montana	geo.rates.arkansas.new_hampshire	geo.rates.arkansas.new_jersey	geo.rates.arkansas.new_york	geo.rates.arkansas.north_carolina	geo.rates.arkansas.north_dakota	geo.rates.arkansas.ohio	geo.rates.arkansas.ontario	geo.rates.arkansas.pennsylvania	geo.rates.arkansas.texas	geo.rates.arkansas.virginia	geo.rates.arkansas.washington	geo.rates.arkansas.wisconsin	geo.rates.british_columbia.california	geo.rates.british_columbia.georgia	geo.rates.british_columbia.illinois	geo.rates.british_columbia.indiana	geo.rates.british_columbia.iowa	geo.rates.british_columbia.kansas	geo.rates.british_columbia.louisiana	geo.rates.british_columbia.manitoba	geo.rates.british_columbia.massachusetts	geo.rates.british_columbia.michigan	geo.rates.british_columbia.missouri	geo.rates.british_columbia.montana	geo.rates.british_columbia.new_hampshire	geo.rates.british_columbia.new_jersey	geo.rates.british_columbia.new_york	geo.rates.british_columbia.north_carolina	geo.rates.british_columbia.north_dakota	geo.rates.british_columbia.ohio	geo.rates.british_columbia.ontario	geo.rates.british_columbia.pennsylvania	geo.rates.british_columbia.texas	geo.rates.british_columbia.virginia	geo.rates.british_columbia.washington	geo.rates.british_columbia.wisconsin	geo.rates.california.georgia	geo.rates.california.illinois	geo.rates.california.indiana	geo.rates.california.iowa	geo.rates.california.kansas	geo.rates.california.louisiana	geo.rates.california.manitoba	geo.rates.california.massachusetts	geo.rates.california.michigan	geo.rates.california.missouri	geo.rates.california.montana	geo.rates.california.new_hampshire	geo.rates.california.new_jersey	geo.rates.california.new_york	geo.rates.california.north_carolina	geo.rates.california.north_dakota	geo.rates.california.ohio	geo.rates.california.ontario	geo.rates.california.pennsylvania	geo.rates.california.texas	geo.rates.california.virginia	geo.rates.california.washington	geo.rates.california.wisconsin	geo.rates.georgia.illinois	geo.rates.georgia.indiana	geo.rates.georgia.iowa	geo.rates.georgia.kansas	geo.rates.georgia.louisiana	geo.rates.georgia.manitoba	geo.rates.georgia.massachusetts	geo.rates.georgia.michigan	geo.rates.georgia.missouri	geo.rates.georgia.montana	geo.rates.georgia.new_hampshire	geo.rates.georgia.new_jersey	geo.rates.georgia.new_york	geo.rates.georgia.north_carolina	geo.rates.georgia.north_dakota	geo.rates.georgia.ohio	geo.rates.georgia.ontario	geo.rates.georgia.pennsylvania	geo.rates.georgia.texas	geo.rates.georgia.virginia	geo.rates.georgia.washington	geo.rates.georgia.wisconsin	geo.rates.illinois.indiana	geo.rates.illinois.iowa	geo.rates.illinois.kansas	geo.rates.illinois.louisiana	geo.rates.illinois.manitoba	geo.rates.illinois.massachusetts	geo.rates.illinois.michigan	geo.rates.illinois.missouri	geo.rates.illinois.montana	geo.rates.illinois.new_hampshire	geo.rates.illinois.new_jersey	geo.rates.illinois.new_york	geo.rates.illinois.north_carolina	geo.rates.illinois.north_dakota	geo.rates.illinois.ohio	geo.rates.illinois.ontario	geo.rates.illinois.pennsylvania	geo.rates.illinois.texas	geo.rates.illinois.virginia	geo.rates.illinois.washington	geo.rates.illinois.wisconsin	geo.rates.indiana.iowa	geo.rates.indiana.kansas	geo.rates.indiana.louisiana	geo.rates.indiana.manitoba	geo.rates.indiana.massachusetts	geo.rates.indiana.michigan	geo.rates.indiana.missouri	geo.rates.indiana.montana	geo.rates.indiana.new_hampshire	geo.rates.indiana.new_jersey	geo.rates.indiana.new_york	geo.rates.indiana.north_carolina	geo.rates.indiana.north_dakota	geo.rates.indiana.ohio	geo.rates.indiana.ontario	geo.rates.indiana.pennsylvania	geo.rates.indiana.texas	geo.rates.indiana.virginia	geo.rates.indiana.washington	geo.rates.indiana.wisconsin	geo.rates.iowa.kansas	geo.rates.iowa.louisiana	geo.rates.iowa.manitoba	geo.rates.iowa.massachusetts	geo.rates.iowa.michigan	geo.rates.iowa.missouri	geo.rates.iowa.montana	geo.rates.iowa.new_hampshire	geo.rates.iowa.new_jersey	geo.rates.iowa.new_york	geo.rates.iowa.north_carolina	geo.rates.iowa.north_dakota	geo.rates.iowa.ohio	geo.rates.iowa.ontario	geo.rates.iowa.pennsylvania	geo.rates.iowa.texas	geo.rates.iowa.virginia	geo.rates.iowa.washington	geo.rates.iowa.wisconsin	geo.rates.kansas.louisiana	geo.rates.kansas.manitoba	geo.rates.kansas.massachusetts	geo.rates.kansas.michigan	geo.rates.kansas.missouri	geo.rates.kansas.montana	geo.rates.kansas.new_hampshire	geo.rates.kansas.new_jersey	geo.rates.kansas.new_york	geo.rates.kansas.north_carolina	geo.rates.kansas.north_dakota	geo.rates.kansas.ohio	geo.rates.kansas.ontario	geo.rates.kansas.pennsylvania	geo.rates.kansas.texas	geo.rates.kansas.virginia	geo.rates.kansas.washington	geo.rates.kansas.wisconsin	geo.rates.louisiana.manitoba	geo.rates.louisiana.massachusetts	geo.rates.louisiana.michigan	geo.rates.louisiana.missouri	geo.rates.louisiana.montana	geo.rates.louisiana.new_hampshire	geo.rates.louisiana.new_jersey	geo.rates.louisiana.new_york	geo.rates.louisiana.north_carolina	geo.rates.louisiana.north_dakota	geo.rates.louisiana.ohio	geo.rates.louisiana.ontario	geo.rates.louisiana.pennsylvania	geo.rates.louisiana.texas	geo.rates.louisiana.virginia	geo.rates.louisiana.washington	geo.rates.louisiana.wisconsin	geo.rates.manitoba.massachusetts	geo.rates.manitoba.michigan	geo.rates.manitoba.missouri	geo.rates.manitoba.montana	geo.rates.manitoba.new_hampshire	geo.rates.manitoba.new_jersey	geo.rates.manitoba.new_york	geo.rates.manitoba.north_carolina	geo.rates.manitoba.north_dakota	geo.rates.manitoba.ohio	geo.rates.manitoba.ontario	geo.rates.manitoba.pennsylvania	geo.rates.manitoba.texas	geo.rates.manitoba.virginia	geo.rates.manitoba.washington	geo.rates.manitoba.wisconsin	geo.rates.massachusetts.michigan	geo.rates.massachusetts.missouri	geo.rates.massachusetts.montana	geo.rates.massachusetts.new_hampshire	geo.rates.massachusetts.new_jersey	geo.rates.massachusetts.new_york	geo.rates.massachusetts.north_carolina	geo.rates.massachusetts.north_dakota	geo.rates.massachusetts.ohio	geo.rates.massachusetts.ontario	geo.rates.massachusetts.pennsylvania	geo.rates.massachusetts.texas	geo.rates.massachusetts.virginia	geo.rates.massachusetts.washington	geo.rates.massachusetts.wisconsin	geo.rates.michigan.missouri	geo.rates.michigan.montana	geo.rates.michigan.new_hampshire	geo.rates.michigan.new_jersey	geo.rates.michigan.new_york	geo.rates.michigan.north_carolina	geo.rates.michigan.north_dakota	geo.rates.michigan.ohio	geo.rates.michigan.ontario	geo.rates.michigan.pennsylvania	geo.rates.michigan.texas	geo.rates.michigan.virginia	geo.rates.michigan.washington	geo.rates.michigan.wisconsin	geo.rates.missouri.montana	geo.rates.missouri.new_hampshire	geo.rates.missouri.new_jersey	geo.rates.missouri.new_york	geo.rates.missouri.north_carolina	geo.rates.missouri.north_dakota	geo.rates.missouri.ohio	geo.rates.missouri.ontario	geo.rates.missouri.pennsylvania	geo.rates.missouri.texas	geo.rates.missouri.virginia	geo.rates.missouri.washington	geo.rates.missouri.wisconsin	geo.rates.montana.new_hampshire	geo.rates.montana.new_jersey	geo.rates.montana.new_york	geo.rates.montana.north_carolina	geo.rates.montana.north_dakota	geo.rates.montana.ohio	geo.rates.montana.ontario	geo.rates.montana.pennsylvania	geo.rates.montana.texas	geo.rates.montana.virginia	geo.rates.montana.washington	geo.rates.montana.wisconsin	geo.rates.new_hampshire.new_jersey	geo.rates.new_hampshire.new_york	geo.rates.new_hampshire.north_carolina	geo.rates.new_hampshire.north_dakota	geo.rates.new_hampshire.ohio	geo.rates.new_hampshire.ontario	geo.rates.new_hampshire.pennsylvania	geo.rates.new_hampshire.texas	geo.rates.new_hampshire.virginia	geo.rates.new_hampshire.washington	geo.rates.new_hampshire.wisconsin	geo.rates.new_jersey.new_york	geo.rates.new_jersey.north_carolina	geo.rates.new_jersey.north_dakota	geo.rates.new_jersey.ohio	geo.rates.new_jersey.ontario	geo.rates.new_jersey.pennsylvania	geo.rates.new_jersey.texas	geo.rates.new_jersey.virginia	geo.rates.new_jersey.washington	geo.rates.new_jersey.wisconsin	geo.rates.new_york.north_carolina	geo.rates.new_york.north_dakota	geo.rates.new_york.ohio	geo.rates.new_york.ontario	geo.rates.new_york.pennsylvania	geo.rates.new_york.texas	geo.rates.new_york.virginia	geo.rates.new_york.washington	geo.rates.new_york.wisconsin	geo.rates.north_carolina.north_dakota	geo.rates.north_carolina.ohio	geo.rates.north_carolina.ontario	geo.rates.north_carolina.pennsylvania	geo.rates.north_carolina.texas	geo.rates.north_carolina.virginia	geo.rates.north_carolina.washington	geo.rates.north_carolina.wisconsin	geo.rates.north_dakota.ohio	geo.rates.north_dakota.ontario	geo.rates.north_dakota.pennsylvania	geo.rates.north_dakota.texas	geo.rates.north_dakota.virginia	geo.rates.north_dakota.washington	geo.rates.north_dakota.wisconsin	geo.rates.ohio.ontario	geo.rates.ohio.pennsylvania	geo.rates.ohio.texas	geo.rates.ohio.virginia	geo.rates.ohio.washington	geo.rates.ohio.wisconsin	geo.rates.ontario.pennsylvania	geo.rates.ontario.texas	geo.rates.ontario.virginia	geo.rates.ontario.washington	geo.rates.ontario.wisconsin	geo.rates.pennsylvania.texas	geo.rates.pennsylvania.virginia	geo.rates.pennsylvania.washington	geo.rates.pennsylvania.wisconsin	geo.rates.texas.virginia	geo.rates.texas.washington	geo.rates.texas.wisconsin	geo.rates.virginia.washington	geo.rates.virginia.wisconsin	geo.rates.washington.wisconsin	geo.indicators.alabama.arkansas	geo.indicators.alabama.british_columbia	geo.indicators.alabama.california	geo.indicators.alabama.georgia	geo.indicators.alabama.illinois	geo.indicators.alabama.indiana	geo.indicators.alabama.iowa	geo.indicators.alabama.kansas	geo.indicators.alabama.louisiana	geo.indicators.alabama.manitoba	geo.indicators.alabama.massachusetts	geo.indicators.alabama.michigan	geo.indicators.alabama.missouri	geo.indicators.alabama.montana	geo.indicators.alabama.new_hampshire	geo.indicators.alabama.new_jersey	geo.indicators.alabama.new_york	geo.indicators.alabama.north_carolina	geo.indicators.alabama.north_dakota	geo.indicators.alabama.ohio	geo.indicators.alabama.ontario	geo.indicators.alabama.pennsylvania	geo.indicators.alabama.texas	geo.indicators.alabama.virginia	geo.indicators.alabama.washington	geo.indicators.alabama.wisconsin	geo.indicators.arkansas.british_columbia	geo.indicators.arkansas.california	geo.indicators.arkansas.georgia	geo.indicators.arkansas.illinois	geo.indicators.arkansas.indiana	geo.indicators.arkansas.iowa	geo.indicators.arkansas.kansas	geo.indicators.arkansas.louisiana	geo.indicators.arkansas.manitoba	geo.indicators.arkansas.massachusetts	geo.indicators.arkansas.michigan	geo.indicators.arkansas.missouri	geo.indicators.arkansas.montana	geo.indicators.arkansas.new_hampshire	geo.indicators.arkansas.new_jersey	geo.indicators.arkansas.new_york	geo.indicators.arkansas.north_carolina	geo.indicators.arkansas.north_dakota	geo.indicators.arkansas.ohio	geo.indicators.arkansas.ontario	geo.indicators.arkansas.pennsylvania	geo.indicators.arkansas.texas	geo.indicators.arkansas.virginia	geo.indicators.arkansas.washington	geo.indicators.arkansas.wisconsin	geo.indicators.british_columbia.california	geo.indicators.british_columbia.georgia	geo.indicators.british_columbia.illinois	geo.indicators.british_columbia.indiana	geo.indicators.british_columbia.iowa	geo.indicators.british_columbia.kansas	geo.indicators.british_columbia.louisiana	geo.indicators.british_columbia.manitoba	geo.indicators.british_columbia.massachusetts	geo.indicators.british_columbia.michigan	geo.indicators.british_columbia.missouri	geo.indicators.british_columbia.montana	geo.indicators.british_columbia.new_hampshire	geo.indicators.british_columbia.new_jersey	geo.indicators.british_columbia.new_york	geo.indicators.british_columbia.north_carolina	geo.indicators.british_columbia.north_dakota	geo.indicators.british_columbia.ohio	geo.indicators.british_columbia.ontario	geo.indicators.british_columbia.pennsylvania	geo.indicators.british_columbia.texas	geo.indicators.british_columbia.virginia	geo.indicators.british_columbia.washington	geo.indicators.british_columbia.wisconsin	geo.indicators.california.georgia	geo.indicators.california.illinois	geo.indicators.california.indiana	geo.indicators.california.iowa	geo.indicators.california.kansas	geo.indicators.california.louisiana	geo.indicators.california.manitoba	geo.indicators.california.massachusetts	geo.indicators.california.michigan	geo.indicators.california.missouri	geo.indicators.california.montana	geo.indicators.california.new_hampshire	geo.indicators.california.new_jersey	geo.indicators.california.new_york	geo.indicators.california.north_carolina	geo.indicators.california.north_dakota	geo.indicators.california.ohio	geo.indicators.california.ontario	geo.indicators.california.pennsylvania	geo.indicators.california.texas	geo.indicators.california.virginia	geo.indicators.california.washington	geo.indicators.california.wisconsin	geo.indicators.georgia.illinois	geo.indicators.georgia.indiana	geo.indicators.georgia.iowa	geo.indicators.georgia.kansas	geo.indicators.georgia.louisiana	geo.indicators.georgia.manitoba	geo.indicators.georgia.massachusetts	geo.indicators.georgia.michigan	geo.indicators.georgia.missouri	geo.indicators.georgia.montana	geo.indicators.georgia.new_hampshire	geo.indicators.georgia.new_jersey	geo.indicators.georgia.new_york	geo.indicators.georgia.north_carolina	geo.indicators.georgia.north_dakota	geo.indicators.georgia.ohio	geo.indicators.georgia.ontario	geo.indicators.georgia.pennsylvania	geo.indicators.georgia.texas	geo.indicators.georgia.virginia	geo.indicators.georgia.washington	geo.indicators.georgia.wisconsin	geo.indicators.illinois.indiana	geo.indicators.illinois.iowa	geo.indicators.illinois.kansas	geo.indicators.illinois.louisiana	geo.indicators.illinois.manitoba	geo.indicators.illinois.massachusetts	geo.indicators.illinois.michigan	geo.indicators.illinois.missouri	geo.indicators.illinois.montana	geo.indicators.illinois.new_hampshire	geo.indicators.illinois.new_jersey	geo.indicators.illinois.new_york	geo.indicators.illinois.north_carolina	geo.indicators.illinois.north_dakota	geo.indicators.illinois.ohio	geo.indicators.illinois.ontario	geo.indicators.illinois.pennsylvania	geo.indicators.illinois.texas	geo.indicators.illinois.virginia	geo.indicators.illinois.washington	geo.indicators.illinois.wisconsin	geo.indicators.indiana.iowa	geo.indicators.indiana.kansas	geo.indicators.indiana.louisiana	geo.indicators.indiana.manitoba	geo.indicators.indiana.massachusetts	geo.indicators.indiana.michigan	geo.indicators.indiana.missouri	geo.indicators.indiana.montana	geo.indicators.indiana.new_hampshire	geo.indicators.indiana.new_jersey	geo.indicators.indiana.new_york	geo.indicators.indiana.north_carolina	geo.indicators.indiana.north_dakota	geo.indicators.indiana.ohio	geo.indicators.indiana.ontario	geo.indicators.indiana.pennsylvania	geo.indicators.indiana.texas	geo.indicators.indiana.virginia	geo.indicators.indiana.washington	geo.indicators.indiana.wisconsin	geo.indicators.iowa.kansas	geo.indicators.iowa.louisiana	geo.indicators.iowa.manitoba	geo.indicators.iowa.massachusetts	geo.indicators.iowa.michigan	geo.indicators.iowa.missouri	geo.indicators.iowa.montana	geo.indicators.iowa.new_hampshire	geo.indicators.iowa.new_jersey	geo.indicators.iowa.new_york	geo.indicators.iowa.north_carolina	geo.indicators.iowa.north_dakota	geo.indicators.iowa.ohio	geo.indicators.iowa.ontario	geo.indicators.iowa.pennsylvania	geo.indicators.iowa.texas	geo.indicators.iowa.virginia	geo.indicators.iowa.washington	geo.indicators.iowa.wisconsin	geo.indicators.kansas.louisiana	geo.indicators.kansas.manitoba	geo.indicators.kansas.massachusetts	geo.indicators.kansas.michigan	geo.indicators.kansas.missouri	geo.indicators.kansas.montana	geo.indicators.kansas.new_hampshire	geo.indicators.kansas.new_jersey	geo.indicators.kansas.new_york	geo.indicators.kansas.north_carolina	geo.indicators.kansas.north_dakota	geo.indicators.kansas.ohio	geo.indicators.kansas.ontario	geo.indicators.kansas.pennsylvania	geo.indicators.kansas.texas	geo.indicators.kansas.virginia	geo.indicators.kansas.washington	geo.indicators.kansas.wisconsin	geo.indicators.louisiana.manitoba	geo.indicators.louisiana.massachusetts	geo.indicators.louisiana.michigan	geo.indicators.louisiana.missouri	geo.indicators.louisiana.montana	geo.indicators.louisiana.new_hampshire	geo.indicators.louisiana.new_jersey	geo.indicators.louisiana.new_york	geo.indicators.louisiana.north_carolina	geo.indicators.louisiana.north_dakota	geo.indicators.louisiana.ohio	geo.indicators.louisiana.ontario	geo.indicators.louisiana.pennsylvania	geo.indicators.louisiana.texas	geo.indicators.louisiana.virginia	geo.indicators.louisiana.washington	geo.indicators.louisiana.wisconsin	geo.indicators.manitoba.massachusetts	geo.indicators.manitoba.michigan	geo.indicators.manitoba.missouri	geo.indicators.manitoba.montana	geo.indicators.manitoba.new_hampshire	geo.indicators.manitoba.new_jersey	geo.indicators.manitoba.new_york	geo.indicators.manitoba.north_carolina	geo.indicators.manitoba.north_dakota	geo.indicators.manitoba.ohio	geo.indicators.manitoba.ontario	geo.indicators.manitoba.pennsylvania	geo.indicators.manitoba.texas	geo.indicators.manitoba.virginia	geo.indicators.manitoba.washington	geo.indicators.manitoba.wisconsin	geo.indicators.massachusetts.michigan	geo.indicators.massachusetts.missouri	geo.indicators.massachusetts.montana	geo.indicators.massachusetts.new_hampshire	geo.indicators.massachusetts.new_jersey	geo.indicators.massachusetts.new_york	geo.indicators.massachusetts.north_carolina	geo.indicators.massachusetts.north_dakota	geo.indicators.massachusetts.ohio	geo.indicators.massachusetts.ontario	geo.indicators.massachusetts.pennsylvania	geo.indicators.massachusetts.texas	geo.indicators.massachusetts.virginia	geo.indicators.massachusetts.washington	geo.indicators.massachusetts.wisconsin	geo.indicators.michigan.missouri	geo.indicators.michigan.montana	geo.indicators.michigan.new_hampshire	geo.indicators.michigan.new_jersey	geo.indicators.michigan.new_york	geo.indicators.michigan.north_carolina	geo.indicators.michigan.north_dakota	geo.indicators.michigan.ohio	geo.indicators.michigan.ontario	geo.indicators.michigan.pennsylvania	geo.indicators.michigan.texas	geo.indicators.michigan.virginia	geo.indicators.michigan.washington	geo.indicators.michigan.wisconsin	geo.indicators.missouri.montana	geo.indicators.missouri.new_hampshire	geo.indicators.missouri.new_jersey	geo.indicators.missouri.new_york	geo.indicators.missouri.north_carolina	geo.indicators.missouri.north_dakota	geo.indicators.missouri.ohio	geo.indicators.missouri.ontario	geo.indicators.missouri.pennsylvania	geo.indicators.missouri.texas	geo.indicators.missouri.virginia	geo.indicators.missouri.washington	geo.indicators.missouri.wisconsin	geo.indicators.montana.new_hampshire	geo.indicators.montana.new_jersey	geo.indicators.montana.new_york	geo.indicators.montana.north_carolina	geo.indicators.montana.north_dakota	geo.indicators.montana.ohio	geo.indicators.montana.ontario	geo.indicators.montana.pennsylvania	geo.indicators.montana.texas	geo.indicators.montana.virginia	geo.indicators.montana.washington	geo.indicators.montana.wisconsin	geo.indicators.new_hampshire.new_jersey	geo.indicators.new_hampshire.new_york	geo.indicators.new_hampshire.north_carolina	geo.indicators.new_hampshire.north_dakota	geo.indicators.new_hampshire.ohio	geo.indicators.new_hampshire.ontario	geo.indicators.new_hampshire.pennsylvania	geo.indicators.new_hampshire.texas	geo.indicators.new_hampshire.virginia	geo.indicators.new_hampshire.washington	geo.indicators.new_hampshire.wisconsin	geo.indicators.new_jersey.new_york	geo.indicators.new_jersey.north_carolina	geo.indicators.new_jersey.north_dakota	geo.indicators.new_jersey.ohio	geo.indicators.new_jersey.ontario	geo.indicators.new_jersey.pennsylvania	geo.indicators.new_jersey.texas	geo.indicators.new_jersey.virginia	geo.indicators.new_jersey.washington	geo.indicators.new_jersey.wisconsin	geo.indicators.new_york.north_carolina	geo.indicators.new_york.north_dakota	geo.indicators.new_york.ohio	geo.indicators.new_york.ontario	geo.indicators.new_york.pennsylvania	geo.indicators.new_york.texas	geo.indicators.new_york.virginia	geo.indicators.new_york.washington	geo.indicators.new_york.wisconsin	geo.indicators.north_carolina.north_dakota	geo.indicators.north_carolina.ohio	geo.indicators.north_carolina.ontario	geo.indicators.north_carolina.pennsylvania	geo.indicators.north_carolina.texas	geo.indicators.north_carolina.virginia	geo.indicators.north_carolina.washington	geo.indicators.north_carolina.wisconsin	geo.indicators.north_dakota.ohio	geo.indicators.north_dakota.ontario	geo.indicators.north_dakota.pennsylvania	geo.indicators.north_dakota.texas	geo.indicators.north_dakota.virginia	geo.indicators.north_dakota.washington	geo.indicators.north_dakota.wisconsin	geo.indicators.ohio.ontario	geo.indicators.ohio.pennsylvania	geo.indicators.ohio.texas	geo.indicators.ohio.virginia	geo.indicators.ohio.washington	geo.indicators.ohio.wisconsin	geo.indicators.ontario.pennsylvania	geo.indicators.ontario.texas	geo.indicators.ontario.virginia	geo.indicators.ontario.washington	geo.indicators.ontario.wisconsin	geo.indicators.pennsylvania.texas	geo.indicators.pennsylvania.virginia	geo.indicators.pennsylvania.washington	geo.indicators.pennsylvania.wisconsin	geo.indicators.texas.virginia	geo.indicators.texas.washington	geo.indicators.texas.wisconsin	geo.indicators.virginia.washington	geo.indicators.virginia.wisconsin	geo.indicators.washington.wisconsin	geo.nonZeroRates	treeLikelihood	mumps-north-american-seqs-DTA-2020-01-16.aligned.no-metadata.branchRates	geo.branchRates	geo.treeLikelihood	skygrid	skygrid
0	-162950.1079153834	-18351.261820521493	-144598.84609486192	154.47787702864767	0.1	1.0	1.0	1.0	1.0	1.0	1.0	1.0	1.0	1.0	1.0	1.0	1.0	1.0	1.0	1.0	1.0	1.0	1.0	1.0	1.0	1.0	1.0	1.0	1.0	1.0	1.0	1.0	1.0	1.0	1.0	1.0	1.0	1.0	1.0	1.0	1.0	1.0	1.0	1.0	1.0	1.0	1.0	1.0	1.0	1.0	1.0	1.0	1.0	1.0	1.0	1.0	1.0	1.0	1.0	1.0	1.0	1.0	1.0	1.0	1.0	1.0	1.0	1.0	1.0	1.0	1.0	1.0	1.0	1.0	1.0	1.0	1.0	1.0	1.0	1.0	1.0	1.0	1.0	1.0	1.0	1.0	1.0	1.0	1.0	1.0	1.0	1.0	1.0	1.0	1.0	1.0	1.0	1.0	1.0	1.0	1.0	1.0	1.0	1.0	1.0	25.0	2.0	0.2500000001	0.2499999999	0.2500000001	0.2499999999	0.5	4.0E-4	1.0	4.000000000000005E-4	1.0	1.0	1.0	1.0	1.0	1.0	1.0	1.0	1.0	1.0	1.0	1.0	1.0	1.0	1.0	1.0	1.0	1.0	1.0	1.0	1.0	1.0	1.0	1.0	1.0	1.0	1.0	1.0	1.0	1.0	1.0	1.0	1.0	1.0	1.0	1.0	1.0	1.0	1.0	1.0	1.0	1.0	1.0	1.0	1.0	1.0	1.0	1.0	1.0	1.0	1.0	1.0	1.0	1.0	1.0	1.0	1.0	1.0	1.0	1.0	1.0	1.0	1.0	1.0	1.0	1.0	1.0	1.0	1.0	1.0	1.0	1.0	1.0	1.0	1.0	1.0	1.0	1.0	1.0	1.0	1.0	1.0	1.0	1.0	1.0	1.0	1.0	1.0	1.0	1.0	1.0	1.0	1.0	1.0	1.0	1.0	1.0	1.0	1.0	1.0	1.0	1.0	1.0	1.0	1.0	1.0	1.0	1.0	1.0	1.0	1.0	1.0	1.0	1.0	1.0	1.0	1.0	1.0	1.0	1.0	1.0	1.0	1.0	1.0	1.0	1.0	1.0	1.0	1.0	1.0	1.0	1.0	1.0	1.0	1.0	1.0	1.0	1.0	1.0	1.0	1.0	1.0	1.0	1.0	1.0	1.0	1.0	1.0	1.0	1.0	1.0	1.0	1.0	1.0	1.0	1.0	1.0	1.0	1.0	1.0	1.0	1.0	1.0	1.0	1.0	1.0	1.0	1.0	1.0	1.0	1.0	1.0	1.0	1.0	1.0	1.0	1.0	1.0	1.0	1.0	1.0	1.0	1.0	1.0	1.0	1.0	1.0	1.0	1.0	1.0	1.0	1.0	1.0	1.0	1.0	1.0	1.0	1.0	1.0	1.0	1.0	1.0	1.0	1.0	1.0	1.0	1.0	1.0	1.0	1.0	1.0	1.0	1.0	1.0	1.0	1.0	1.0	1.0	1.0	1.0	1.0	1.0	1.0	1.0	1.0	1.0	1.0	1.0	1.0	1.0	1.0	1.0	1.0	1.0	1.0	1.0	1.0	1.0	1.0	1.0	1.0	1.0	1.0	1.0	1.0	1.0	1.0	1.0	1.0	1.0	1.0	1.0	1.0	1.0	1.0	1.0	1.0	1.0	1.0	1.0	1.0	1.0	1.0	1.0	1.0	1.0	1.0	1.0	1.0	1.0	1.0	1.0	1.0	1.0	1.0	1.0	1.0	1.0	1.0	1.0	1.0	1.0	1.0	1.0	1.0	1.0	1.0	1.0	1.0	1.0	1.0	1.0	1.0	1.0	1.0	1.0	1.0	1.0	1.0	1.0	1.0	1.0	1.0	1.0	1.0	1.0	1.0	1.0	1.0	1.0	1.0	1.0	1.0	1.0	1.0	1.0	1.0	1.0	1.0	1.0	1.0	1.0	1.0	1.0	1.0	1.0	1.0	1.0	1.0	1.0	1.0	1.0	1.0	1.0	1.0	1.0	1.0	1.0	1.0	1.0	1.0	1.0	1.0	1.0	1.0	1.0	1.0	1.0	1.0	1.0	1.0	1.0	1.0	1.0	1.0	1.0	1.0	1.0	1.0	1.0	1.0	1.0	1.0	1.0	1.0	1.0	1.0	1.0	1.0	1.0	1.0	1.0	1.0	1.0	1.0	1.0	1.0	1.0	1.0	1.0	1.0	1.0	1.0	1.0	1.0	1.0	1.0	1.0	1.0	1.0	1.0	1.0	1.0	1.0	1.0	1.0	1.0	1.0	1.0	1.0	1.0	1.0	1.0	1.0	1.0	1.0	1.0	1.0	1.0	1.0	1.0	1.0	1.0	1.0	1.0	1.0	1.0	1.0	1.0	1.0	1.0	1.0	1.0	1.0	1.0	1.0	1.0	1.0	1.0	1.0	1.0	1.0	1.0	1.0	1.0	1.0	1.0	1.0	1.0	1.0	1.0	1.0	1.0	1.0	1.0	1.0	1.0	1.0	1.0	1.0	1.0	1.0	1.0	1.0	1.0	1.0	1.0	1.0	1.0	1.0	1.0	1.0	1.0	1.0	1.0	1.0	1.0	1.0	1.0	1.0	1.0	1.0	1.0	1.0	1.0	1.0	1.0	1.0	1.0	1.0	1.0	1.0	1.0	1.0	1.0	1.0	1.0	1.0	1.0	1.0	1.0	1.0	1.0	1.0	1.0	1.0	1.0	1.0	1.0	1.0	1.0	1.0	1.0	1.0	1.0	1.0	1.0	1.0	1.0	1.0	1.0	1.0	1.0	1.0	1.0	1.0	1.0	1.0	1.0	1.0	1.0	1.0	1.0	1.0	1.0	1.0	1.0	1.0	1.0	1.0	1.0	1.0	1.0	1.0	1.0	1.0	1.0	1.0	1.0	1.0	1.0	1.0	1.0	1.0	1.0	1.0	1.0	1.0	1.0	1.0	1.0	1.0	1.0	1.0	1.0	1.0	1.0	1.0	1.0	1.0	1.0	1.0	1.0	1.0	1.0	1.0	1.0	1.0	1.0	1.0	1.0	1.0	1.0	1.0	1.0	1.0	1.0	1.0	1.0	1.0	1.0	1.0	1.0	1.0	1.0	1.0	1.0	1.0	1.0	1.0	1.0	1.0	1.0	1.0	1.0	1.0	1.0	1.0	1.0	1.0	1.0	1.0	1.0	1.0	1.0	1.0	1.0	1.0	1.0	1.0	1.0	1.0	1.0	1.0	1.0	1.0	1.0	1.0	1.0	1.0	1.0	1.0	1.0	1.0	1.0	1.0	1.0	1.0	1.0	1.0	1.0	1.0	1.0	1.0	1.0	1.0	1.0	1.0	1.0	1.0	1.0	1.0	1.0	1.0	1.0	1.0	1.0	1.0	1.0	1.0	1.0	1.0	1.0	1.0	1.0	1.0	1.0	1.0	1.0	1.0	1.0	1.0	1.0	1.0	1.0	1.0	1.0	1.0	1.0	1.0	1.0	1.0	1.0	1.0	1.0	1.0	1.0	1.0	1.0	1.0	1.0	1.0	1.0	1.0	1.0	1.0	1.0	1.0	1.0	1.0	1.0	1.0	1.0	1.0	1.0	1.0	1.0	1.0	1.0	1.0	1.0	1.0	1.0	351.0	-143196.52993495046	0.0	0.0	-1402.31615991145	-17982.115196737104	-17982.115196737104
10000	-89937.99155790305	-4515.3641345460965	-85422.62742335696	289.5268514727258	0.4759552627971276	23.080183957247343	24.66816569315465	20.810595252775745	18.980546809707153	21.162067830271166	22.513920627031023	17.9293438753988	17.865396917330113	16.20325347250119	9.833245675411053	11.883972506249933	13.719277097726629	12.040095849215112	10.313442792640245	9.805336928699216	9.172404895518003	10.18245470890883	9.184776444944285	9.21341754424888	8.895837689475663	9.115592186748822	8.363311937486731	6.9023694426609055	8.273250029654523	7.12027675743605	8.563843328195619	8.827189438239353	7.995180000170801	7.612971269437327	7.572049219225806	7.763143300747253	7.380463769010245	8.011075516807244	8.004080076048501	8.64575009027229	6.948352300619075	7.328987764594666	7.681710507882297	6.7896496997196	7.646689203820884	7.069169313454239	6.251821347913611	7.138775929933993	5.930356390774035	7.075419621933825	6.398604745864862	6.675210593378973	7.612946414696867	6.574415092761904	7.698616455963466	6.671038906184401	7.359758711591454	6.424262950364086	6.731461725747403	6.7189180833783775	8.63932908541069	7.448843489379958	7.197811216133501	6.322975661548724	6.467567787832942	6.411201905918217	6.970392918920076	6.82550453572952	7.649183558983632	9.512106384126977	8.260585116245045	7.865173904922541	8.034364023695254	6.977232966146141	7.912738976173211	6.66151772602918	6.56841948580624	5.675175046455152	7.648886835818911	6.815810307760071	9.505162497471343	6.4781565601314215	8.490014863451902	6.667851206103906	6.331414662430281	8.45543441929561	7.262658213643789	7.224357406118147	6.4657422051989375	6.991290804179386	7.1112374558119	7.671915556709379	8.205307057277997	7.050700103433638	7.782301106402583	8.14166824457654	6.98038468740551	5.255159462659473	6.333632777733881	7.176394104486697	7.777623893922676	6.976471389972326	7.584554838766486	7.8940838736359105	6.653077290894085	25.0	9.645373952221046	0.2892355451952232	0.24349682360386257	0.2041446750876688	0.2631229561132454	0.08253958919116217	0.00126138043206147	0.049021242123672336	0.0012613804320614685	0.04902124212367229	1.3703969945682173	0.7725141931501186	0.4887183955851558	1.2008735273987539	0.7595772787820563	0.8212368051771167	0.6552054611316173	1.715937464197385	1.5400409881216148	1.843454351108396	0.9359584910807378	1.5821603322349802	1.3186906907449756	1.056690489727928	1.7679752576643173	1.656022641543009	0.7759859099355999	1.1208788227010555	1.4740929992124305	2.6858970139298597	1.9546981400890129	1.8426836872838515	0.9627014223474941	1.2675765667484389	0.9013667583870282	0.6368490150724367	0.7084131459929179	0.8976213599422457	1.049766826934918	1.3212047339746984	1.8769391599263627	0.6610293900183566	1.0682789184807961	1.6111201749664288	1.0869698254611608	1.005494587113996	1.3159276524172594	1.2935479073631972	1.114112155354652	0.9720387644213703	1.4016093680298898	0.9896979255513441	1.0928376872953205	1.643284473228434	1.4114659450138267	1.0437075267117455	0.8512812525584735	1.5508566663561414	0.6270276533704267	2.5690132974977202	0.6973020333713027	0.6248337062653766	0.7595325454779319	1.2257724833619024	1.7118135899339837	0.9102945124945915	0.6662586635750984	1.0271338254151514	1.7766822668883706	2.194309820717363	1.2231375822346635	0.816813027549428	1.0480454093807843	0.774263586306821	1.0973079341641059	1.6726388640846979	1.679115509578305	1.090181106201255	0.7137662946769501	1.2466473989260694	1.6192951111850593	1.1320661154382932	1.0479429264551303	1.3561310095124992	0.7772209916467148	0.9787135329155126	1.424009550084241	1.2287833937573507	0.942810171895699	0.6081560972988334	0.6606259639581705	1.0663470769747423	0.9808421672932613	1.1848490230070674	1.1574414883950381	1.1159710057144547	2.0462056642715476	1.3701095898165276	2.563498673049392	1.0222953883805161	1.0859660414372787	0.5952886994998039	0.9344409777195829	0.49665755554666985	0.7804378267196416	0.8591221858554594	1.3400718549604793	1.02876533257973	1.1361827021757016	0.7896551528393027	0.6572384171607288	1.2421595024157654	0.7177535468037551	1.3663057041385513	1.4771057846295919	0.776658836737295	0.6996198877385318	0.9707135123447903	0.7094600276580791	1.2886611927882035	1.2732304406675525	1.932814617011957	0.6471037738724708	0.8256603596771612	1.071810057207979	1.1162508464307588	1.5178721706052385	0.8795748098346858	0.6968444993829834	1.1314716537977567	1.4067814374541856	1.3967688895561916	1.0273935113018018	0.9627577248229935	1.1371742081778715	0.8038353418153249	1.4351711481628566	0.7487949524095943	1.171671494669866	1.5846619060510898	0.8737528032377342	1.4398196191543235	1.686836715102107	1.3572360943377835	1.0474880429512932	0.529528221994779	1.2071114234214486	1.671229446194416	0.9458034082659643	1.3204065217274754	0.7993010169108665	1.7362769364977562	1.4090787344963303	1.132297812206983	1.784847888023303	0.6153144589071053	1.064002316462937	0.9301074351124821	1.158845577803273	2.14249148279001	1.2239279234685827	1.4430031186077514	1.1317216738805036	0.8615391636995079	1.6851111900814362	2.4930661411258352	1.0335149551762213	0.5017604611242005	1.243479769599756	0.8327963113629278	1.7093120156343404	2.1662537611496915	0.8819457639201702	1.2191689441092182	1.3475448307255875	0.9338508002812553	1.7185625761235483	1.2962966411205308	1.5478328103263677	0.876737210605723	1.770383012242854	1.5825746202051256	1.1907005215670199	1.1542966616103754	1.2662278728648588	0.8817649422160816	0.7067227672348964	1.152441457489264	1.1467139126663988	1.4299811054521518	1.2707687783623147	0.808108759013149	0.9418227120374701	0.9629827977024764	0.72225767910403	1.0226227339195624	1.0063814114267187	0.9108867694920563	1.0874519348499994	1.2367695933929757	1.2369950999226595	0.9816356802961953	0.639551275063717	0.7943406766177072	0.7963789290507122	1.34891435342481	0.6278975824129044	0.9873474989762615	0.8557132923256199	1.0889678521215476	1.7313325240646138	0.6512134815890005	0.9948056855726167	0.8689693295357235	0.9113196662264755	0.7587896574451469	1.1299825500818035	0.9450337796348717	0.9699557480976655	0.7822130890461302	1.0292269125122206	1.685137263422101	1.6909094179118336	0.9980510799769069	0.5418250420296726	1.0269348716139084	0.5636640881738414	1.6179100767951273	1.4751273290656306	1.0144219802805239	1.2899697367791207	1.1856300084273668	0.7459430530795761	0.7426760829159114	1.3775955818412755	0.8213354458419003	0.7831263861312162	0.8844977642515554	0.73451750931971	0.7040572590112161	0.8328519585557674	0.9622605628165308	1.3350832072741445	0.7367285321167584	1.4755136706089789	1.2340062967539294	1.0841168776520085	0.5303757031967151	0.6727979884346331	1.7126003829594785	1.7571186323282593	0.7454821336106241	0.7590988334218425	0.73713094059345	3.2645058512340097	1.7611651232719676	0.9899714467332047	0.7812173530101111	0.7622458548331947	1.4656019375275129	0.4455862514698554	0.9063153344698791	1.024111540967901	0.5507522184066058	1.419981948515417	1.5068378802418543	1.0734195261371406	0.9706452597482199	1.420324974434533	0.7662738944222706	1.367250947363962	1.2920079956340376	1.1017130937830026	0.9277417450095264	1.0395887568640456	0.9304825733401799	0.8532304624488982	1.084021772694385	0.8485806197423418	0.664637114298958	0.6011488021262931	1.0643557220631232	1.4180694695448268	0.8526981323026446	1.117085283803715	0.929651394712893	1.1771981696347884	1.2780918378505515	0.8331022720661504	1.15075640304699	1.222476541982755	0.9088358026893497	1.8511218408414492	0.5012291233630416	1.2280061686001296	2.4454303340323196	0.9277152667209108	0.9348551466709791	0.9984329070827948	0.9093667237621442	0.7777420914349157	1.4458270067836705	1.0617255315883605	1.006513628603932	1.3648732016240945	0.5799501042860186	0.5398620768152761	1.502790865056051	0.8610221628047672	1.588614120101808	0.926668091342409	1.639729935050406	1.0576877109489737	0.7595880529852199	1.5236621443909715	1.9177811886164118	1.541909763114637	1.159033074908992	0.964520235291424	1.3496630026066394	1.130861866362401	1.0521836142650154	1.2249313751998567	0.9368004355946912	0.9536688770151471	0.5919456900358241	2.61655258644872	1.326984109806717	1.0847777935355374	1.042674763368512	1.0228974466871574	0.9682105694763276	1.4205947193669555	1.2350763825773816	0.7868619804828373	1.6303425709628179	1.4135781251543234	1.5751975189598586	1.0515357003208379	0.7439215833670507	0.9388124415263378	0.9094141154397004	0.8730456912610048	1.5827324772401932	0.44807323515386277	1.3950166374181647	0.8201361024183815	0.8403132949894204	0.8697579486303358	1.0752889292379113	0.5317688634684801	1.7299569707877283	0.5049362588253155	1.1160511448635333	1.3504549138276871	0.9892962528516575	1.4324479751793309	1.1258595517035985	1.060184716667434	1.0017273523703416	0.6060879808698331	1.0	1.0	1.0	0.0	1.0	1.0	1.0	1.0	1.0	1.0	1.0	1.0	1.0	1.0	1.0	1.0	1.0	1.0	1.0	1.0	1.0	1.0	1.0	1.0	0.0	1.0	1.0	0.0	1.0	1.0	1.0	1.0	1.0	1.0	1.0	1.0	1.0	1.0	1.0	1.0	0.0	1.0	1.0	1.0	1.0	1.0	1.0	1.0	1.0	1.0	1.0	0.0	1.0	1.0	1.0	1.0	1.0	1.0	1.0	1.0	1.0	1.0	1.0	1.0	1.0	1.0	1.0	1.0	1.0	1.0	1.0	1.0	1.0	1.0	1.0	1.0	1.0	1.0	1.0	1.0	1.0	1.0	0.0	1.0	1.0	1.0	1.0	1.0	1.0	1.0	1.0	1.0	1.0	1.0	1.0	1.0	1.0	1.0	1.0	1.0	1.0	1.0	0.0	1.0	0.0	1.0	1.0	1.0	1.0	1.0	1.0	1.0	1.0	1.0	1.0	1.0	1.0	1.0	1.0	1.0	1.0	1.0	1.0	1.0	1.0	1.0	1.0	1.0	1.0	1.0	1.0	0.0	1.0	1.0	1.0	0.0	1.0	1.0	1.0	1.0	0.0	1.0	1.0	1.0	1.0	1.0	1.0	1.0	1.0	1.0	1.0	1.0	1.0	1.0	0.0	1.0	1.0	1.0	1.0	1.0	1.0	1.0	1.0	1.0	1.0	1.0	1.0	0.0	1.0	1.0	1.0	1.0	1.0	1.0	1.0	1.0	1.0	1.0	1.0	1.0	1.0	1.0	1.0	1.0	1.0	1.0	1.0	1.0	1.0	1.0	1.0	1.0	1.0	1.0	1.0	1.0	1.0	1.0	1.0	0.0	1.0	1.0	1.0	1.0	1.0	1.0	1.0	1.0	1.0	1.0	1.0	1.0	1.0	1.0	1.0	1.0	1.0	1.0	1.0	1.0	1.0	1.0	1.0	1.0	1.0	1.0	0.0	1.0	1.0	1.0	1.0	1.0	1.0	1.0	1.0	1.0	0.0	0.0	1.0	1.0	1.0	1.0	1.0	1.0	1.0	1.0	0.0	1.0	1.0	1.0	1.0	1.0	1.0	1.0	1.0	1.0	1.0	1.0	1.0	1.0	1.0	1.0	1.0	1.0	1.0	1.0	1.0	1.0	1.0	1.0	1.0	1.0	1.0	1.0	1.0	1.0	0.0	1.0	1.0	1.0	1.0	1.0	1.0	1.0	1.0	1.0	1.0	1.0	1.0	1.0	1.0	1.0	1.0	1.0	1.0	1.0	1.0	1.0	1.0	1.0	1.0	1.0	1.0	1.0	1.0	0.0	1.0	1.0	1.0	0.0	1.0	1.0	1.0	1.0	1.0	1.0	1.0	1.0	1.0	1.0	1.0	0.0	1.0	1.0	1.0	1.0	1.0	1.0	1.0	1.0	1.0	1.0	1.0	1.0	1.0	1.0	1.0	1.0	1.0	1.0	1.0	0.0	1.0	1.0	1.0	1.0	1.0	1.0	1.0	1.0	1.0	328.0	-84295.19841605327	0.0	0.0	-1127.4290073036816	-4086.2058917244563	-4086.2058917244563
20000	-78075.15304642326	-4537.850017050643	-73537.30302937262	183.5649400508968	0.4235488761953806	23.080183957247343	24.66816569315465	20.810595252775745	18.980546809707153	21.162067830271166	22.513920627031023	17.9293438753988	17.865396917330113	16.20325347250119	9.833245675411053	11.883972506249933	13.719277097726629	12.040095849215112	10.313442792640245	9.805336928699216	9.172404895518003	10.18245470890883	9.184776444944285	9.21341754424888	8.895837689475663	9.115592186748822	8.363311937486731	6.9023694426609055	8.273250029654523	7.12027675743605	8.563843328195619	8.827189438239353	7.995180000170801	7.612971269437327	7.572049219225806	7.763143300747253	7.380463769010245	8.011075516807244	8.004080076048501	8.64575009027229	6.948352300619075	7.328987764594666	7.681710507882297	6.7896496997196	7.646689203820884	7.069169313454239	6.251821347913611	7.138775929933993	5.930356390774035	7.075419621933825	6.398604745864862	6.675210593378973	7.612946414696867	6.574415092761904	7.698616455963466	6.671038906184401	7.359758711591454	6.424262950364086	6.731461725747403	6.7189180833783775	8.63932908541069	7.448843489379958	7.197811216133501	6.322975661548724	6.467567787832942	6.411201905918217	6.970392918920076	6.82550453572952	7.649183558983632	9.512106384126977	8.260585116245045	7.865173904922541	8.034364023695254	6.977232966146141	7.912738976173211	6.66151772602918	6.56841948580624	5.675175046455152	7.648886835818911	6.815810307760071	9.505162497471343	6.4781565601314215	8.490014863451902	6.667851206103906	6.331414662430281	8.45543441929561	7.262658213643789	7.224357406118147	6.4657422051989375	6.991290804179386	7.1112374558119	7.671915556709379	8.205307057277997	7.050700103433638	7.782301106402583	8.14166824457654	6.98038468740551	5.255159462659473	6.333632777733881	7.176394104486697	7.777623893922676	6.976471389972326	7.584554838766486	7.8940838736359105	6.653077290894085	25.0	8.122654656380044	0.29732162490459735	0.222777447669426	0.2020960226910799	0.27780490473489666	0.08098937475934016	4.97228878292575E-4	0.0366913164247972	4.972288782925745E-4	0.03669131642479719	1.2106384656972664	1.037033949013414	0.677005827369442	1.3401775946753582	0.8838982453619868	0.9628672563374191	0.6497884689403881	1.8688598716074394	1.3174134048526243	1.5501668656926932	0.9778154089063572	1.5497190473656677	1.341129862352365	1.4829018120175759	1.7046841213649842	1.9611801860516949	0.7308239416996255	0.6799107538920748	1.4012826112860575	2.001235281535626	1.867679719302687	1.849616072118695	0.8266333289303016	1.10844088213841	0.8193621185734278	1.0042700109439529	0.5997160371810357	1.0690571725300069	1.097750560330221	1.417119946397514	1.870076141547859	0.5622659112751031	1.3031708491226608	2.17216667453473	1.2265381144688985	0.7267599187938403	1.8718664665551343	1.4989277782244828	1.629816077198588	1.1531700540936438	1.516925173312551	0.7621947607944117	1.4041410485994978	1.0930850162888244	1.1449424039746288	0.9267703065196691	0.8028759557504422	1.6475752307943259	0.6507466276501044	2.4342339056656175	0.6925273836506748	0.9118573795422852	0.6826501377433798	1.1916999899787974	2.20722770462654	0.9521562954076138	0.9478307567563308	0.9693547794001931	1.2752145773416992	3.807793567849918	1.1687719357847726	0.8334875200161	1.1202091711548174	0.7773532084364342	1.0160484653558512	1.4623394017333895	1.7054726264303923	0.9779761845261657	0.7004765027447963	1.9387880285730084	1.6684151545109094	1.3696420325403875	1.4743069400975926	1.9937421691184243	0.813823159716536	0.9072717371230903	1.4362409050995735	1.0363476554935596	0.6810921967443259	0.5964622140303124	0.5763995929673545	1.2016772599097125	1.289350343293112	1.2923286885671919	1.1144236915084744	1.062540080158136	2.3559517845044478	1.5384625979446611	2.1693950252605267	0.8748658678490188	0.6902115886722558	0.7253335199169799	1.200181847238534	0.5203039510086127	0.6265227718779885	0.6593296737684397	1.0394772416560158	1.283360974158461	1.383900335421919	0.5756973246425736	0.6573982968322548	1.5339834746470002	0.5354178115629116	1.5717539653846324	1.125480096149823	0.6845257315811479	0.5824183357072387	0.9011197603381035	0.8553594983602935	1.103986815248426	1.518280633947373	2.4616881167629345	0.48342271481423565	0.9410324546892076	1.1177330108868275	1.0054634971201506	1.8841893199640891	0.9859410888140208	0.6030376198779369	1.1743697386679053	1.2720546003569206	1.053478373002942	1.6013957635924658	0.8810187896435452	0.9844132481958444	0.5290768622423417	1.0762057535475753	1.0194896417938064	1.1781284549915563	1.3641091458437016	0.7195141679741458	1.2776496495520637	1.2729134252859673	0.9064146529666239	0.8689773725415391	0.3313941048824213	0.9699047529455228	1.94355867945359	0.8563861821819773	1.4839341896518785	0.5056870435032694	1.3693981927625951	1.1472898302216337	1.1261252398028405	1.4105996123239959	0.47381864856520867	0.6585279836488523	0.7634867880341425	1.1075389640726754	2.6694391855711515	1.3359907076396096	1.2255662613331921	0.8765619830369734	0.683114857518915	1.6131944058658885	2.962902642522817	1.23040255416234	0.6755573892841209	1.783597808529992	0.8502830859688698	1.5215139918681573	3.3960978238638546	0.9535866409667894	0.7526166824177651	1.4074540917672693	0.6009019925150999	1.3172727727440563	1.2090882281865445	1.7293345183777311	1.1081317391940952	1.3182202908414298	0.940277741010765	1.1568702739490107	1.2816073175491265	1.1066375494229557	0.987943237859285	0.7229335140837054	1.0991926471565945	1.2090292711413804	1.7491535727648946	1.3872377197921586	0.6773265494058233	0.6614045164882111	0.8315002388794424	0.9215502279739017	0.7121745724404935	1.0455673976098045	0.6888054369854039	0.9370478071141057	1.083011974112392	0.8534494373125491	1.3153769364349097	0.7564651613415596	0.7285025184449317	0.7561446070578022	0.9672387670207332	0.6995332071438876	0.7166905472125268	0.5986307611102207	1.6640556718628143	2.5013896449635555	0.5635268862899777	0.9274138782015212	0.7366812967312861	1.221130762922772	1.007501975525809	1.1031982664113078	1.1716260273727126	1.0786808608559701	0.9682884690394082	0.8707352488345641	1.886724455477091	2.1918199157957567	1.0590236047548418	0.6887814835264897	1.3380456252594222	0.5620665298282761	2.4105168461344437	1.4973366815165479	1.2165227946413537	1.4916377173147468	1.8342672395307775	0.7444814912514454	1.0500765589633236	1.2129945258435864	0.8591692650103118	0.9197081066603421	1.357934971340412	0.877235999853059	0.8498565623168541	0.6108969639713191	0.7379448237480669	1.8045674818761819	0.6457699074618418	1.7628372391478433	1.1990481095248986	1.4712925005543365	0.5320620585487507	0.7161063006785319	1.427618027299784	1.648456683041341	0.7744454485094271	0.6630287372229329	1.1263749358402482	3.81394260216387	1.6988472557766416	0.8976743165135981	0.716959320176516	0.6525942321068431	1.2205920545702709	0.27911725912202084	0.8363756741709769	1.1328352647436983	0.4941137215485766	1.2458656008293298	1.574752528303109	0.9601061026291978	1.3046331628158512	1.9124236244229247	0.8856532326178901	1.6165826889330561	1.5009137153447536	0.9359056015892117	1.1672213685149726	0.913068786009298	0.8544817795777929	1.072346408445658	0.75185358966732	0.8338011707889313	0.7055224893001332	0.5271032352939035	1.373735520575549	2.2364418083146704	0.7047215430368357	1.2410407292034382	0.8581637202073633	1.4075851922298475	1.7491423383183373	0.519884259172822	1.1118239513662125	1.5558767888133818	1.0326631826223591	2.121423384306362	0.5487036197582696	0.7469237150053993	1.9188336985315964	1.2458574911638731	0.7658291427859955	1.0378336589866919	0.6689813402538188	0.8374672972458606	1.0426441168565337	1.7595706347695028	1.6560045529443925	1.0632029636537528	0.46674732089119264	0.60345983015761	1.2507233813423382	0.9573487587070312	1.7154436282747185	0.8885638828517751	1.6363219892744285	1.2712139415562702	0.7418377889699753	1.655798475428988	3.019610459049348	1.7362330278240488	1.1135232837189009	0.7645518312559206	1.5595667348082334	0.8008152614707033	0.8482067759767864	1.0625850734654836	1.0206238413507351	0.9950607883066284	0.6673290810604281	3.331565499814311	1.4133230294807708	1.4390845279715427	0.9679878297461852	1.3722843307301202	0.9487692794959893	1.4664012663578498	1.1903618408006524	0.6202489910254635	1.651629476758837	1.5546918703896333	1.9334375463681317	0.8516706019540619	0.9478129490568461	1.3755810926575067	0.8631748767255655	0.8221788494717818	1.2532124504481987	0.4318729172295345	0.9523909304916136	1.0202589376073534	0.7863521303423875	0.8794094820400528	1.234478205565685	0.47199269820585715	1.89177690367416	0.5221381540371216	0.8897843864669664	1.0618825016171853	1.0302638837776592	1.6408860932948492	1.3927548339581122	1.0180529651569226	1.419469376623576	0.5965357483726103	1.0	1.0	1.0	0.0	1.0	1.0	1.0	1.0	0.0	1.0	1.0	1.0	1.0	1.0	1.0	1.0	1.0	1.0	1.0	1.0	1.0	1.0	1.0	1.0	1.0	1.0	0.0	1.0	1.0	1.0	1.0	1.0	1.0	0.0	1.0	1.0	1.0	1.0	1.0	1.0	1.0	1.0	1.0	1.0	1.0	1.0	1.0	1.0	1.0	1.0	1.0	1.0	1.0	1.0	1.0	1.0	1.0	1.0	1.0	1.0	0.0	1.0	0.0	1.0	1.0	1.0	0.0	1.0	0.0	0.0	1.0	1.0	1.0	1.0	1.0	1.0	1.0	1.0	0.0	1.0	1.0	1.0	0.0	1.0	0.0	1.0	1.0	1.0	1.0	1.0	1.0	0.0	0.0	1.0	1.0	1.0	1.0	0.0	1.0	1.0	1.0	1.0	1.0	0.0	0.0	1.0	1.0	1.0	0.0	0.0	1.0	1.0	1.0	1.0	1.0	1.0	1.0	1.0	0.0	1.0	1.0	1.0	1.0	1.0	1.0	1.0	1.0	1.0	1.0	1.0	1.0	1.0	1.0	1.0	1.0	1.0	1.0	1.0	1.0	1.0	1.0	0.0	0.0	0.0	1.0	1.0	1.0	1.0	1.0	1.0	1.0	1.0	1.0	1.0	1.0	1.0	1.0	1.0	1.0	0.0	1.0	1.0	1.0	1.0	0.0	1.0	1.0	1.0	0.0	1.0	1.0	1.0	1.0	0.0	1.0	1.0	0.0	1.0	1.0	0.0	1.0	1.0	1.0	1.0	1.0	1.0	1.0	1.0	1.0	1.0	1.0	1.0	1.0	1.0	1.0	1.0	1.0	1.0	0.0	0.0	1.0	1.0	1.0	1.0	1.0	1.0	1.0	1.0	1.0	1.0	1.0	0.0	1.0	0.0	1.0	1.0	1.0	1.0	1.0	1.0	1.0	1.0	1.0	1.0	1.0	1.0	1.0	1.0	1.0	1.0	1.0	0.0	1.0	1.0	1.0	0.0	0.0	0.0	1.0	1.0	1.0	0.0	1.0	0.0	1.0	1.0	1.0	1.0	1.0	1.0	1.0	0.0	1.0	1.0	1.0	1.0	1.0	1.0	1.0	1.0	0.0	1.0	1.0	1.0	1.0	1.0	1.0	1.0	1.0	1.0	1.0	1.0	1.0	1.0	1.0	1.0	1.0	0.0	1.0	1.0	1.0	1.0	0.0	1.0	1.0	1.0	1.0	1.0	1.0	1.0	1.0	1.0	1.0	1.0	0.0	1.0	1.0	1.0	1.0	1.0	1.0	1.0	1.0	1.0	1.0	1.0	0.0	1.0	1.0	1.0	1.0	1.0	1.0	1.0	1.0	1.0	1.0	0.0	0.0	1.0	1.0	1.0	1.0	1.0	0.0	0.0	1.0	1.0	0.0	1.0	1.0	1.0	0.0	1.0	1.0	1.0	1.0	1.0	1.0	1.0	1.0	1.0	1.0	0.0	1.0	1.0	0.0	1.0	1.0	1.0	1.0	298.0	-72546.84978774996	0.0	0.0	-990.4532416226608	-4106.159846018009	-4106.159846018009
30000	-70624.3870096893	-4430.435564369045	-66193.95144532024	156.31433625505858	0.5221445702764406	23.080183957247343	24.66816569315465	20.810595252775745	18.980546809707153	21.162067830271166	22.513920627031023	17.9293438753988	17.865396917330113	16.20325347250119	9.833245675411053	11.883972506249933	13.719277097726629	12.040095849215112	10.313442792640245	9.805336928699216	9.172404895518003	10.18245470890883	9.184776444944285	9.21341754424888	8.895837689475663	9.115592186748822	8.363311937486731	6.9023694426609055	8.273250029654523	7.12027675743605	8.563843328195619	8.827189438239353	7.995180000170801	7.612971269437327	7.572049219225806	7.763143300747253	7.380463769010245	8.011075516807244	8.004080076048501	8.64575009027229	6.948352300619075	7.328987764594666	7.681710507882297	6.7896496997196	7.646689203820884	7.069169313454239	6.251821347913611	7.138775929933993	5.930356390774035	7.075419621933825	6.398604745864862	6.675210593378973	7.612946414696867	6.574415092761904	7.698616455963466	6.671038906184401	7.359758711591454	6.424262950364086	6.731461725747403	6.7189180833783775	8.63932908541069	7.448843489379958	7.197811216133501	6.322975661548724	6.467567787832942	6.411201905918217	6.970392918920076	6.82550453572952	7.649183558983632	9.512106384126977	8.260585116245045	7.865173904922541	8.034364023695254	6.977232966146141	7.912738976173211	6.66151772602918	6.56841948580624	5.675175046455152	7.648886835818911	6.815810307760071	9.505162497471343	6.4781565601314215	8.490014863451902	6.667851206103906	6.331414662430281	8.45543441929561	7.262658213643789	7.224357406118147	6.4657422051989375	6.991290804179386	7.1112374558119	7.671915556709379	8.205307057277997	7.050700103433638	7.782301106402583	8.14166824457654	6.98038468740551	5.255159462659473	6.333632777733881	7.176394104486697	7.777623893922676	6.976471389972326	7.584554838766486	7.8940838736359105	6.653077290894085	25.0	8.585035270115496	0.305693877843363	0.2182926005070196	0.19850138873977302	0.2775121329098441	0.08270084482459088	4.114649878244752E-4	0.053729486704233005	4.1146498782447446E-4	0.053729486704233	1.2106384656972664	1.037033949013414	0.677005827369442	1.3401775946753582	0.8838982453619868	0.9628672563374191	0.6497884689403881	1.8688598716074394	1.3174134048526243	1.5501668656926932	0.9778154089063572	1.5497190473656677	1.341129862352365	1.4829018120175759	1.7046841213649842	1.9611801860516949	0.7308239416996255	0.6799107538920748	1.4012826112860575	2.001235281535626	1.867679719302687	1.849616072118695	0.8266333289303016	1.10844088213841	0.8193621185734278	1.0042700109439529	0.5997160371810357	1.0690571725300069	1.097750560330221	1.417119946397514	1.870076141547859	0.5622659112751031	1.3031708491226608	2.17216667453473	1.2265381144688985	0.7267599187938403	1.8718664665551343	1.4989277782244828	1.629816077198588	1.1531700540936438	1.516925173312551	0.7621947607944117	1.4041410485994978	1.0930850162888244	1.1449424039746288	0.9267703065196691	0.8028759557504422	1.6475752307943259	0.6507466276501044	2.4342339056656175	0.6925273836506748	0.9118573795422852	0.6826501377433798	1.1916999899787974	2.20722770462654	0.9521562954076138	0.9478307567563308	0.9693547794001931	1.2752145773416992	3.807793567849918	1.1687719357847726	0.8334875200161	1.1202091711548174	0.7773532084364342	1.0160484653558512	1.4623394017333895	1.7054726264303923	0.9779761845261657	0.7004765027447963	1.9387880285730084	1.6684151545109094	1.3696420325403875	1.4743069400975926	1.9937421691184243	0.813823159716536	0.9072717371230903	1.4362409050995735	1.0363476554935596	0.6810921967443259	0.5964622140303124	0.5763995929673545	1.2016772599097125	1.289350343293112	1.2923286885671919	1.1144236915084744	1.062540080158136	2.3559517845044478	1.5384625979446611	2.1693950252605267	0.8748658678490188	0.6902115886722558	0.7253335199169799	1.200181847238534	0.5203039510086127	0.6265227718779885	0.6593296737684397	1.0394772416560158	1.283360974158461	1.383900335421919	0.5756973246425736	0.6573982968322548	1.5339834746470002	0.5354178115629116	1.5717539653846324	1.125480096149823	0.6845257315811479	0.5824183357072387	0.9011197603381035	0.8553594983602935	1.103986815248426	1.518280633947373	2.4616881167629345	0.48342271481423565	0.9410324546892076	1.1177330108868275	1.0054634971201506	1.8841893199640891	0.9859410888140208	0.6030376198779369	1.1743697386679053	1.2720546003569206	1.053478373002942	1.6013957635924658	0.8810187896435452	0.9844132481958444	0.5290768622423417	1.0762057535475753	1.0194896417938064	1.1781284549915563	1.3641091458437016	0.7195141679741458	1.2776496495520637	1.2729134252859673	0.9064146529666239	0.8689773725415391	0.3313941048824213	0.9699047529455228	1.94355867945359	0.8563861821819773	1.4839341896518785	0.5056870435032694	1.3693981927625951	1.1472898302216337	1.1261252398028405	1.4105996123239959	0.47381864856520867	0.6585279836488523	0.7634867880341425	1.1075389640726754	2.6694391855711515	1.3359907076396096	1.2255662613331921	0.8765619830369734	0.683114857518915	1.6131944058658885	2.962902642522817	1.23040255416234	0.6755573892841209	1.783597808529992	0.8502830859688698	1.5215139918681573	3.3960978238638546	0.9535866409667894	0.7526166824177651	1.4074540917672693	0.6009019925150999	1.3172727727440563	1.2090882281865445	1.7293345183777311	1.1081317391940952	1.3182202908414298	0.940277741010765	1.1568702739490107	1.2816073175491265	1.1066375494229557	0.987943237859285	0.7229335140837054	1.0991926471565945	1.2090292711413804	1.7491535727648946	1.3872377197921586	0.6773265494058233	0.6614045164882111	0.8315002388794424	0.9215502279739017	0.7121745724404935	1.0455673976098045	0.6888054369854039	0.9370478071141057	1.083011974112392	0.8534494373125491	1.3153769364349097	0.7564651613415596	0.7285025184449317	0.7561446070578022	0.9672387670207332	0.6995332071438876	0.7166905472125268	0.5986307611102207	1.6640556718628143	2.5013896449635555	0.5635268862899777	0.9274138782015212	0.7366812967312861	1.221130762922772	1.007501975525809	1.1031982664113078	1.1716260273727126	1.0786808608559701	0.9682884690394082	0.8707352488345641	1.886724455477091	2.1918199157957567	1.0590236047548418	0.6887814835264897	1.3380456252594222	0.5620665298282761	2.4105168461344437	1.4973366815165479	1.2165227946413537	1.4916377173147468	1.8342672395307775	0.7444814912514454	1.0500765589633236	1.2129945258435864	0.8591692650103118	0.9197081066603421	1.357934971340412	0.877235999853059	0.8498565623168541	0.6108969639713191	0.7379448237480669	1.8045674818761819	0.6457699074618418	1.7628372391478433	1.1990481095248986	1.4712925005543365	0.5320620585487507	0.7161063006785319	1.427618027299784	1.648456683041341	0.7744454485094271	0.6630287372229329	1.1263749358402482	3.81394260216387	1.6988472557766416	0.8976743165135981	0.716959320176516	0.6525942321068431	1.2205920545702709	0.27911725912202084	0.8363756741709769	1.1328352647436983	0.4941137215485766	1.2458656008293298	1.574752528303109	0.9601061026291978	1.3046331628158512	1.9124236244229247	0.8856532326178901	1.6165826889330561	1.5009137153447536	0.9359056015892117	1.1672213685149726	0.913068786009298	0.8544817795777929	1.072346408445658	0.75185358966732	0.8338011707889313	0.7055224893001332	0.5271032352939035	1.373735520575549	2.2364418083146704	0.7047215430368357	1.2410407292034382	0.8581637202073633	1.4075851922298475	1.7491423383183373	0.519884259172822	1.1118239513662125	1.5558767888133818	1.0326631826223591	2.121423384306362	0.5487036197582696	0.7469237150053993	1.9188336985315964	1.2458574911638731	0.7658291427859955	1.0378336589866919	0.6689813402538188	0.8374672972458606	1.0426441168565337	1.7595706347695028	1.6560045529443925	1.0632029636537528	0.46674732089119264	0.60345983015761	1.2507233813423382	0.9573487587070312	1.7154436282747185	0.8885638828517751	1.6363219892744285	1.2712139415562702	0.7418377889699753	1.655798475428988	3.019610459049348	1.7362330278240488	1.1135232837189009	0.7645518312559206	1.5595667348082334	0.8008152614707033	0.8482067759767864	1.0625850734654836	1.0206238413507351	0.9950607883066284	0.6673290810604281	3.331565499814311	1.4133230294807708	1.4390845279715427	0.9679878297461852	1.3722843307301202	0.9487692794959893	1.4664012663578498	1.1903618408006524	0.6202489910254635	1.651629476758837	1.5546918703896333	1.9334375463681317	0.8516706019540619	0.9478129490568461	1.3755810926575067	0.8631748767255655	0.8221788494717818	1.2532124504481987	0.4318729172295345	0.9523909304916136	1.0202589376073534	0.7863521303423875	0.8794094820400528	1.234478205565685	0.47199269820585715	1.89177690367416	0.5221381540371216	0.8897843864669664	1.0618825016171853	1.0302638837776592	1.6408860932948492	1.3927548339581122	1.0180529651569226	1.419469376623576	0.5965357483726103	1.0	0.0	1.0	1.0	1.0	0.0	1.0	1.0	0.0	1.0	0.0	1.0	1.0	0.0	1.0	1.0	0.0	0.0	0.0	1.0	1.0	1.0	1.0	0.0	1.0	0.0	0.0	0.0	0.0	1.0	1.0	1.0	0.0	1.0	0.0	1.0	1.0	1.0	1.0	1.0	1.0	1.0	0.0	1.0	0.0	1.0	1.0	1.0	1.0	1.0	0.0	1.0	1.0	0.0	0.0	0.0	0.0	0.0	0.0	1.0	0.0	0.0	0.0	0.0	1.0	0.0	0.0	1.0	1.0	1.0	0.0	0.0	0.0	1.0	1.0	1.0	1.0	1.0	0.0	1.0	1.0	1.0	0.0	0.0	1.0	1.0	1.0	0.0	1.0	1.0	1.0	0.0	1.0	1.0	1.0	0.0	0.0	0.0	1.0	1.0	1.0	1.0	1.0	0.0	0.0	1.0	1.0	1.0	1.0	1.0	1.0	0.0	0.0	1.0	1.0	1.0	1.0	1.0	0.0	0.0	1.0	1.0	1.0	1.0	1.0	1.0	0.0	1.0	1.0	1.0	1.0	1.0	0.0	1.0	1.0	1.0	1.0	1.0	1.0	0.0	1.0	0.0	1.0	1.0	0.0	0.0	1.0	1.0	1.0	1.0	1.0	1.0	1.0	1.0	1.0	1.0	1.0	1.0	1.0	0.0	1.0	1.0	1.0	1.0	0.0	0.0	1.0	0.0	1.0	0.0	1.0	1.0	1.0	1.0	0.0	1.0	0.0	1.0	0.0	1.0	1.0	1.0	1.0	1.0	1.0	1.0	0.0	1.0	1.0	1.0	1.0	1.0	0.0	1.0	0.0	1.0	1.0	1.0	0.0	0.0	0.0	0.0	1.0	1.0	1.0	0.0	1.0	1.0	1.0	0.0	1.0	1.0	1.0	0.0	0.0	0.0	1.0	0.0	1.0	1.0	1.0	0.0	1.0	0.0	1.0	1.0	1.0	1.0	1.0	1.0	1.0	0.0	1.0	0.0	0.0	0.0	0.0	0.0	1.0	0.0	1.0	0.0	1.0	0.0	1.0	1.0	0.0	1.0	0.0	1.0	0.0	0.0	1.0	1.0	1.0	1.0	1.0	1.0	0.0	1.0	1.0	0.0	0.0	1.0	1.0	1.0	1.0	1.0	1.0	1.0	1.0	1.0	1.0	1.0	1.0	1.0	0.0	0.0	1.0	0.0	1.0	1.0	1.0	1.0	1.0	1.0	1.0	1.0	0.0	1.0	0.0	1.0	1.0	1.0	0.0	1.0	1.0	1.0	1.0	0.0	1.0	1.0	1.0	1.0	0.0	1.0	1.0	0.0	1.0	1.0	1.0	0.0	1.0	0.0	1.0	0.0	1.0	1.0	1.0	0.0	1.0	0.0	0.0	1.0	0.0	1.0	1.0	1.0	0.0	0.0	1.0	1.0	1.0	1.0	1.0	1.0	1.0	0.0	1.0	1.0	1.0	1.0	1.0	0.0	0.0	1.0	0.0	0.0	0.0	0.0	1.0	234.0	-65328.74061658376	0.0	0.0	-865.2108287364898	-4002.0285062241924	-4002.0285062241924
40000	-66455.54390989672	-4393.22973257497	-62062.31417732174	133.30456301134504	0.4941453638716088	23.080183957247343	24.66816569315465	20.810595252775745	18.980546809707153	21.162067830271166	22.513920627031023	17.9293438753988	17.865396917330113	16.20325347250119	9.833245675411053	11.883972506249933	13.719277097726629	12.040095849215112	10.313442792640245	9.805336928699216	9.172404895518003	10.18245470890883	9.184776444944285	9.21341754424888	8.895837689475663	9.115592186748822	8.363311937486731	6.9023694426609055	8.273250029654523	7.12027675743605	8.563843328195619	8.827189438239353	7.995180000170801	7.612971269437327	7.572049219225806	7.763143300747253	7.380463769010245	8.011075516807244	8.004080076048501	8.64575009027229	6.948352300619075	7.328987764594666	7.681710507882297	6.7896496997196	7.646689203820884	7.069169313454239	6.251821347913611	7.138775929933993	5.930356390774035	7.075419621933825	6.398604745864862	6.675210593378973	7.612946414696867	6.574415092761904	7.698616455963466	6.671038906184401	7.359758711591454	6.424262950364086	6.731461725747403	6.7189180833783775	8.63932908541069	7.448843489379958	7.197811216133501	6.322975661548724	6.467567787832942	6.411201905918217	6.970392918920076	6.82550453572952	7.649183558983632	9.512106384126977	8.260585116245045	7.865173904922541	8.034364023695254	6.977232966146141	7.912738976173211	6.66151772602918	6.56841948580624	5.675175046455152	7.648886835818911	6.815810307760071	9.505162497471343	6.4781565601314215	8.490014863451902	6.667851206103906	6.331414662430281	8.45543441929561	7.262658213643789	7.224357406118147	6.4657422051989375	6.991290804179386	7.1112374558119	7.671915556709379	8.205307057277997	7.050700103433638	7.782301106402583	8.14166824457654	6.98038468740551	5.255159462659473	6.333632777733881	7.176394104486697	7.777623893922676	6.976471389972326	7.584554838766486	7.8940838736359105	6.653077290894085	25.0	7.746079493167148	0.3025048770336831	0.21726986861954417	0.2045799705551999	0.27564528379157244	0.08736345004570563	3.3140785504527106E-4	0.04170180306297267	3.314078550452705E-4	0.04170180306297269	1.2106384656972664	1.037033949013414	0.677005827369442	1.3401775946753582	0.8838982453619868	0.9628672563374191	0.6497884689403881	1.8688598716074394	1.3174134048526243	1.5501668656926932	0.9778154089063572	1.5497190473656677	1.341129862352365	1.4829018120175759	1.7046841213649842	1.9611801860516949	0.7308239416996255	0.6799107538920748	1.4012826112860575	2.001235281535626	1.867679719302687	1.849616072118695	0.8266333289303016	1.10844088213841	0.8193621185734278	1.0042700109439529	0.5997160371810357	1.0690571725300069	1.097750560330221	1.417119946397514	1.870076141547859	0.5622659112751031	1.3031708491226608	2.17216667453473	1.2265381144688985	0.7267599187938403	1.8718664665551343	1.4989277782244828	1.629816077198588	1.1531700540936438	1.516925173312551	0.7621947607944117	1.4041410485994978	1.0930850162888244	1.1449424039746288	0.9267703065196691	0.8028759557504422	1.6475752307943259	0.6507466276501044	2.4342339056656175	0.6925273836506748	0.9118573795422852	0.6826501377433798	1.1916999899787974	2.20722770462654	0.9521562954076138	0.9478307567563308	0.9693547794001931	1.2752145773416992	3.807793567849918	1.1687719357847726	0.8334875200161	1.1202091711548174	0.7773532084364342	1.0160484653558512	1.4623394017333895	1.7054726264303923	0.9779761845261657	0.7004765027447963	1.9387880285730084	1.6684151545109094	1.3696420325403875	1.4743069400975926	1.9937421691184243	0.813823159716536	0.9072717371230903	1.4362409050995735	1.0363476554935596	0.6810921967443259	0.5964622140303124	0.5763995929673545	1.2016772599097125	1.289350343293112	1.2923286885671919	1.1144236915084744	1.062540080158136	2.3559517845044478	1.5384625979446611	2.1693950252605267	0.8748658678490188	0.6902115886722558	0.7253335199169799	1.200181847238534	0.5203039510086127	0.6265227718779885	0.6593296737684397	1.0394772416560158	1.283360974158461	1.383900335421919	0.5756973246425736	0.6573982968322548	1.5339834746470002	0.5354178115629116	1.5717539653846324	1.125480096149823	0.6845257315811479	0.5824183357072387	0.9011197603381035	0.8553594983602935	1.103986815248426	1.518280633947373	2.4616881167629345	0.48342271481423565	0.9410324546892076	1.1177330108868275	1.0054634971201506	1.8841893199640891	0.9859410888140208	0.6030376198779369	1.1743697386679053	1.2720546003569206	1.053478373002942	1.6013957635924658	0.8810187896435452	0.9844132481958444	0.5290768622423417	1.0762057535475753	1.0194896417938064	1.1781284549915563	1.3641091458437016	0.7195141679741458	1.2776496495520637	1.2729134252859673	0.9064146529666239	0.8689773725415391	0.3313941048824213	0.9699047529455228	1.94355867945359	0.8563861821819773	1.4839341896518785	0.5056870435032694	1.3693981927625951	1.1472898302216337	1.1261252398028405	1.4105996123239959	0.47381864856520867	0.6585279836488523	0.7634867880341425	1.1075389640726754	2.6694391855711515	1.3359907076396096	1.2255662613331921	0.8765619830369734	0.683114857518915	1.6131944058658885	2.962902642522817	1.23040255416234	0.6755573892841209	1.783597808529992	0.8502830859688698	1.5215139918681573	3.3960978238638546	0.9535866409667894	0.7526166824177651	1.4074540917672693	0.6009019925150999	1.3172727727440563	1.2090882281865445	1.7293345183777311	1.1081317391940952	1.3182202908414298	0.940277741010765	1.1568702739490107	1.2816073175491265	1.1066375494229557	0.987943237859285	0.7229335140837054	1.0991926471565945	1.2090292711413804	1.7491535727648946	1.3872377197921586	0.6773265494058233	0.6614045164882111	0.8315002388794424	0.9215502279739017	0.7121745724404935	1.0455673976098045	0.6888054369854039	0.9370478071141057	1.083011974112392	0.8534494373125491	1.3153769364349097	0.7564651613415596	0.7285025184449317	0.7561446070578022	0.9672387670207332	0.6995332071438876	0.7166905472125268	0.5986307611102207	1.6640556718628143	2.5013896449635555	0.5635268862899777	0.9274138782015212	0.7366812967312861	1.221130762922772	1.007501975525809	1.1031982664113078	1.1716260273727126	1.0786808608559701	0.9682884690394082	0.8707352488345641	1.886724455477091	2.1918199157957567	1.0590236047548418	0.6887814835264897	1.3380456252594222	0.5620665298282761	2.4105168461344437	1.4973366815165479	1.2165227946413537	1.4916377173147468	1.8342672395307775	0.7444814912514454	1.0500765589633236	1.2129945258435864	0.8591692650103118	0.9197081066603421	1.357934971340412	0.877235999853059	0.8498565623168541	0.6108969639713191	0.7379448237480669	1.8045674818761819	0.6457699074618418	1.7628372391478433	1.1990481095248986	1.4712925005543365	0.5320620585487507	0.7161063006785319	1.427618027299784	1.648456683041341	0.7744454485094271	0.6630287372229329	1.1263749358402482	3.81394260216387	1.6988472557766416	0.8976743165135981	0.716959320176516	0.6525942321068431	1.2205920545702709	0.27911725912202084	0.8363756741709769	1.1328352647436983	0.4941137215485766	1.2458656008293298	1.574752528303109	0.9601061026291978	1.3046331628158512	1.9124236244229247	0.8856532326178901	1.6165826889330561	1.5009137153447536	0.9359056015892117	1.1672213685149726	0.913068786009298	0.8544817795777929	1.072346408445658	0.75185358966732	0.8338011707889313	0.7055224893001332	0.5271032352939035	1.373735520575549	2.2364418083146704	0.7047215430368357	1.2410407292034382	0.8581637202073633	1.4075851922298475	1.7491423383183373	0.519884259172822	1.1118239513662125	1.5558767888133818	1.0326631826223591	2.121423384306362	0.5487036197582696	0.7469237150053993	1.9188336985315964	1.2458574911638731	0.7658291427859955	1.0378336589866919	0.6689813402538188	0.8374672972458606	1.0426441168565337	1.7595706347695028	1.6560045529443925	1.0632029636537528	0.46674732089119264	0.60345983015761	1.2507233813423382	0.9573487587070312	1.7154436282747185	0.8885638828517751	1.6363219892744285	1.2712139415562702	0.7418377889699753	1.655798475428988	3.019610459049348	1.7362330278240488	1.1135232837189009	0.7645518312559206	1.5595667348082334	0.8008152614707033	0.8482067759767864	1.0625850734654836	1.0206238413507351	0.9950607883066284	0.6673290810604281	3.331565499814311	1.4133230294807708	1.4390845279715427	0.9679878297461852	1.3722843307301202	0.9487692794959893	1.4664012663578498	1.1903618408006524	0.6202489910254635	1.651629476758837	1.5546918703896333	1.9334375463681317	0.8516706019540619	0.9478129490568461	1.3755810926575067	0.8631748767255655	0.8221788494717818	1.2532124504481987	0.4318729172295345	0.9523909304916136	1.0202589376073534	0.7863521303423875	0.8794094820400528	1.234478205565685	0.47199269820585715	1.89177690367416	0.5221381540371216	0.8897843864669664	1.0618825016171853	1.0302638837776592	1.6408860932948492	1.3927548339581122	1.0180529651569226	1.419469376623576	0.5965357483726103	1.0	1.0	1.0	1.0	0.0	1.0	1.0	1.0	0.0	0.0	1.0	1.0	1.0	0.0	1.0	1.0	1.0	1.0	1.0	1.0	0.0	1.0	1.0	1.0	1.0	1.0	1.0	0.0	0.0	1.0	0.0	1.0	1.0	0.0	1.0	1.0	1.0	1.0	0.0	0.0	1.0	0.0	0.0	1.0	0.0	0.0	0.0	1.0	0.0	1.0	0.0	0.0	0.0	0.0	0.0	0.0	1.0	1.0	0.0	0.0	0.0	0.0	0.0	1.0	0.0	0.0	1.0	0.0	0.0	1.0	0.0	1.0	0.0	1.0	1.0	0.0	0.0	0.0	0.0	1.0	0.0	1.0	0.0	1.0	0.0	1.0	1.0	1.0	1.0	1.0	0.0	1.0	1.0	1.0	1.0	0.0	1.0	0.0	0.0	1.0	0.0	1.0	1.0	1.0	0.0	0.0	1.0	1.0	1.0	0.0	1.0	0.0	0.0	0.0	0.0	1.0	1.0	1.0	0.0	1.0	0.0	1.0	1.0	1.0	0.0	1.0	1.0	0.0	1.0	0.0	0.0	1.0	0.0	0.0	0.0	1.0	0.0	0.0	1.0	0.0	1.0	0.0	1.0	1.0	0.0	1.0	0.0	1.0	0.0	1.0	0.0	0.0	1.0	1.0	1.0	0.0	0.0	1.0	1.0	0.0	1.0	1.0	1.0	1.0	0.0	0.0	0.0	1.0	0.0	0.0	0.0	1.0	1.0	1.0	0.0	0.0	1.0	0.0	0.0	1.0	1.0	1.0	1.0	0.0	1.0	1.0	1.0	0.0	0.0	1.0	1.0	0.0	0.0	1.0	0.0	1.0	1.0	1.0	1.0	0.0	1.0	0.0	0.0	1.0	0.0	1.0	0.0	1.0	1.0	0.0	0.0	0.0	1.0	0.0	0.0	0.0	1.0	1.0	0.0	0.0	0.0	1.0	0.0	0.0	1.0	1.0	1.0	0.0	1.0	1.0	0.0	0.0	1.0	0.0	0.0	0.0	0.0	0.0	1.0	0.0	1.0	0.0	0.0	0.0	1.0	1.0	1.0	0.0	1.0	0.0	0.0	1.0	1.0	1.0	0.0	1.0	1.0	1.0	0.0	1.0	1.0	0.0	1.0	1.0	1.0	1.0	1.0	0.0	1.0	1.0	0.0	0.0	1.0	0.0	0.0	0.0	0.0	0.0	0.0	1.0	0.0	1.0	0.0	0.0	1.0	0.0	0.0	1.0	0.0	0.0	0.0	1.0	1.0	0.0	0.0	0.0	1.0	1.0	0.0	1.0	1.0	1.0	0.0	1.0	0.0	1.0	1.0	0.0	1.0	1.0	0.0	1.0	1.0	0.0	1.0	0.0	1.0	0.0	0.0	0.0	1.0	1.0	1.0	0.0	0.0	1.0	1.0	1.0	0.0	0.0	0.0	0.0	1.0	0.0	1.0	0.0	0.0	0.0	0.0	1.0	1.0	1.0	1.0	1.0	1.0	0.0	0.0	1.0	0.0	1.0	1.0	183.0	-61237.23511897525	0.0	0.0	-825.0790583464933	-3967.796202854451	-3967.796202854451
50000	-62968.43158627695	-4373.582717014016	-58594.84886926293	115.26055580608178	0.5164760452424593	23.080183957247343	24.66816569315465	20.810595252775745	18.980546809707153	21.162067830271166	22.513920627031023	17.9293438753988	17.865396917330113	16.20325347250119	9.833245675411053	11.883972506249933	13.719277097726629	12.040095849215112	10.313442792640245	9.805336928699216	9.172404895518003	10.18245470890883	9.184776444944285	9.21341754424888	8.895837689475663	9.115592186748822	8.363311937486731	6.9023694426609055	8.273250029654523	7.12027675743605	8.563843328195619	8.827189438239353	7.995180000170801	7.612971269437327	7.572049219225806	7.763143300747253	7.380463769010245	8.011075516807244	8.004080076048501	8.64575009027229	6.948352300619075	7.328987764594666	7.681710507882297	6.7896496997196	7.646689203820884	7.069169313454239	6.251821347913611	7.138775929933993	5.930356390774035	7.075419621933825	6.398604745864862	6.675210593378973	7.612946414696867	6.574415092761904	7.698616455963466	6.671038906184401	7.359758711591454	6.424262950364086	6.731461725747403	6.7189180833783775	8.63932908541069	7.448843489379958	7.197811216133501	6.322975661548724	6.467567787832942	6.411201905918217	6.970392918920076	6.82550453572952	7.649183558983632	9.512106384126977	8.260585116245045	7.865173904922541	8.034364023695254	6.977232966146141	7.912738976173211	6.66151772602918	6.56841948580624	5.675175046455152	7.648886835818911	6.815810307760071	9.505162497471343	6.4781565601314215	8.490014863451902	6.667851206103906	6.331414662430281	8.45543441929561	7.262658213643789	7.224357406118147	6.4657422051989375	6.991290804179386	7.1112374558119	7.671915556709379	8.205307057277997	7.050700103433638	7.782301106402583	8.14166824457654	6.98038468740551	5.255159462659473	6.333632777733881	7.176394104486697	7.777623893922676	6.976471389972326	7.584554838766486	7.8940838736359105	6.653077290894085	25.0	7.625381680946664	0.30849841832047004	0.21879826245461334	0.19442858535465415	0.27827473387026225	0.08781538429385274	2.624763519640168E-4	0.029951323822563835	2.624763519640167E-4	0.02995132382256383	1.2106384656972664	1.037033949013414	0.677005827369442	1.3401775946753582	0.8838982453619868	0.9628672563374191	0.6497884689403881	1.8688598716074394	1.3174134048526243	1.5501668656926932	0.9778154089063572	1.5497190473656677	1.341129862352365	1.4829018120175759	1.7046841213649842	1.9611801860516949	0.7308239416996255	0.6799107538920748	1.4012826112860575	2.001235281535626	1.867679719302687	1.849616072118695	0.8266333289303016	1.10844088213841	0.8193621185734278	1.0042700109439529	0.5997160371810357	1.0690571725300069	1.097750560330221	1.417119946397514	1.870076141547859	0.5622659112751031	1.3031708491226608	2.17216667453473	1.2265381144688985	0.7267599187938403	1.8718664665551343	1.4989277782244828	1.629816077198588	1.1531700540936438	1.516925173312551	0.7621947607944117	1.4041410485994978	1.0930850162888244	1.1449424039746288	0.9267703065196691	0.8028759557504422	1.6475752307943259	0.6507466276501044	2.4342339056656175	0.6925273836506748	0.9118573795422852	0.6826501377433798	1.1916999899787974	2.20722770462654	0.9521562954076138	0.9478307567563308	0.9693547794001931	1.2752145773416992	3.807793567849918	1.1687719357847726	0.8334875200161	1.1202091711548174	0.7773532084364342	1.0160484653558512	1.4623394017333895	1.7054726264303923	0.9779761845261657	0.7004765027447963	1.9387880285730084	1.6684151545109094	1.3696420325403875	1.4743069400975926	1.9937421691184243	0.813823159716536	0.9072717371230903	1.4362409050995735	1.0363476554935596	0.6810921967443259	0.5964622140303124	0.5763995929673545	1.2016772599097125	1.289350343293112	1.2923286885671919	1.1144236915084744	1.062540080158136	2.3559517845044478	1.5384625979446611	2.1693950252605267	0.8748658678490188	0.6902115886722558	0.7253335199169799	1.200181847238534	0.5203039510086127	0.6265227718779885	0.6593296737684397	1.0394772416560158	1.283360974158461	1.383900335421919	0.5756973246425736	0.6573982968322548	1.5339834746470002	0.5354178115629116	1.5717539653846324	1.125480096149823	0.6845257315811479	0.5824183357072387	0.9011197603381035	0.8553594983602935	1.103986815248426	1.518280633947373	2.4616881167629345	0.48342271481423565	0.9410324546892076	1.1177330108868275	1.0054634971201506	1.8841893199640891	0.9859410888140208	0.6030376198779369	1.1743697386679053	1.2720546003569206	1.053478373002942	1.6013957635924658	0.8810187896435452	0.9844132481958444	0.5290768622423417	1.0762057535475753	1.0194896417938064	1.1781284549915563	1.3641091458437016	0.7195141679741458	1.2776496495520637	1.2729134252859673	0.9064146529666239	0.8689773725415391	0.3313941048824213	0.9699047529455228	1.94355867945359	0.8563861821819773	1.4839341896518785	0.5056870435032694	1.3693981927625951	1.1472898302216337	1.1261252398028405	1.4105996123239959	0.47381864856520867	0.6585279836488523	0.7634867880341425	1.1075389640726754	2.6694391855711515	1.3359907076396096	1.2255662613331921	0.8765619830369734	0.683114857518915	1.6131944058658885	2.962902642522817	1.23040255416234	0.6755573892841209	1.783597808529992	0.8502830859688698	1.5215139918681573	3.3960978238638546	0.9535866409667894	0.7526166824177651	1.4074540917672693	0.6009019925150999	1.3172727727440563	1.2090882281865445	1.7293345183777311	1.1081317391940952	1.3182202908414298	0.940277741010765	1.1568702739490107	1.2816073175491265	1.1066375494229557	0.987943237859285	0.7229335140837054	1.0991926471565945	1.2090292711413804	1.7491535727648946	1.3872377197921586	0.6773265494058233	0.6614045164882111	0.8315002388794424	0.9215502279739017	0.7121745724404935	1.0455673976098045	0.6888054369854039	0.9370478071141057	1.083011974112392	0.8534494373125491	1.3153769364349097	0.7564651613415596	0.7285025184449317	0.7561446070578022	0.9672387670207332	0.6995332071438876	0.7166905472125268	0.5986307611102207	1.6640556718628143	2.5013896449635555	0.5635268862899777	0.9274138782015212	0.7366812967312861	1.221130762922772	1.007501975525809	1.1031982664113078	1.1716260273727126	1.0786808608559701	0.9682884690394082	0.8707352488345641	1.886724455477091	2.1918199157957567	1.0590236047548418	0.6887814835264897	1.3380456252594222	0.5620665298282761	2.4105168461344437	1.4973366815165479	1.2165227946413537	1.4916377173147468	1.8342672395307775	0.7444814912514454	1.0500765589633236	1.2129945258435864	0.8591692650103118	0.9197081066603421	1.357934971340412	0.877235999853059	0.8498565623168541	0.6108969639713191	0.7379448237480669	1.8045674818761819	0.6457699074618418	1.7628372391478433	1.1990481095248986	1.4712925005543365	0.5320620585487507	0.7161063006785319	1.427618027299784	1.648456683041341	0.7744454485094271	0.6630287372229329	1.1263749358402482	3.81394260216387	1.6988472557766416	0.8976743165135981	0.716959320176516	0.6525942321068431	1.2205920545702709	0.27911725912202084	0.8363756741709769	1.1328352647436983	0.4941137215485766	1.2458656008293298	1.574752528303109	0.9601061026291978	1.3046331628158512	1.9124236244229247	0.8856532326178901	1.6165826889330561	1.5009137153447536	0.9359056015892117	1.1672213685149726	0.913068786009298	0.8544817795777929	1.072346408445658	0.75185358966732	0.8338011707889313	0.7055224893001332	0.5271032352939035	1.373735520575549	2.2364418083146704	0.7047215430368357	1.2410407292034382	0.8581637202073633	1.4075851922298475	1.7491423383183373	0.519884259172822	1.1118239513662125	1.5558767888133818	1.0326631826223591	2.121423384306362	0.5487036197582696	0.7469237150053993	1.9188336985315964	1.2458574911638731	0.7658291427859955	1.0378336589866919	0.6689813402538188	0.8374672972458606	1.0426441168565337	1.7595706347695028	1.6560045529443925	1.0632029636537528	0.46674732089119264	0.60345983015761	1.2507233813423382	0.9573487587070312	1.7154436282747185	0.8885638828517751	1.6363219892744285	1.2712139415562702	0.7418377889699753	1.655798475428988	3.019610459049348	1.7362330278240488	1.1135232837189009	0.7645518312559206	1.5595667348082334	0.8008152614707033	0.8482067759767864	1.0625850734654836	1.0206238413507351	0.9950607883066284	0.6673290810604281	3.331565499814311	1.4133230294807708	1.4390845279715427	0.9679878297461852	1.3722843307301202	0.9487692794959893	1.4664012663578498	1.1903618408006524	0.6202489910254635	1.651629476758837	1.5546918703896333	1.9334375463681317	0.8516706019540619	0.9478129490568461	1.3755810926575067	0.8631748767255655	0.8221788494717818	1.2532124504481987	0.4318729172295345	0.9523909304916136	1.0202589376073534	0.7863521303423875	0.8794094820400528	1.234478205565685	0.47199269820585715	1.89177690367416	0.5221381540371216	0.8897843864669664	1.0618825016171853	1.0302638837776592	1.6408860932948492	1.3927548339581122	1.0180529651569226	1.419469376623576	0.5965357483726103	1.0	1.0	1.0	0.0	0.0	0.0	1.0	0.0	0.0	0.0	1.0	1.0	1.0	0.0	1.0	0.0	0.0	0.0	0.0	0.0	0.0	0.0	0.0	1.0	0.0	0.0	1.0	0.0	0.0	1.0	1.0	1.0	0.0	1.0	0.0	0.0	1.0	1.0	0.0	1.0	1.0	1.0	0.0	1.0	1.0	1.0	0.0	1.0	1.0	1.0	0.0	0.0	1.0	0.0	1.0	1.0	0.0	1.0	0.0	0.0	1.0	0.0	0.0	0.0	0.0	0.0	1.0	1.0	0.0	1.0	0.0	0.0	0.0	1.0	1.0	0.0	1.0	1.0	1.0	0.0	0.0	0.0	0.0	1.0	0.0	1.0	1.0	0.0	1.0	0.0	0.0	1.0	1.0	1.0	1.0	1.0	0.0	1.0	1.0	0.0	1.0	0.0	1.0	0.0	1.0	0.0	0.0	1.0	1.0	1.0	0.0	1.0	1.0	1.0	0.0	0.0	1.0	0.0	0.0	1.0	1.0	0.0	0.0	0.0	1.0	1.0	1.0	0.0	1.0	1.0	0.0	0.0	0.0	0.0	1.0	0.0	0.0	1.0	1.0	1.0	1.0	0.0	0.0	0.0	1.0	1.0	0.0	1.0	1.0	0.0	1.0	0.0	1.0	1.0	0.0	0.0	0.0	1.0	0.0	0.0	1.0	0.0	1.0	1.0	0.0	1.0	0.0	0.0	0.0	0.0	1.0	0.0	0.0	0.0	1.0	1.0	0.0	0.0	0.0	1.0	0.0	1.0	1.0	0.0	1.0	1.0	0.0	0.0	0.0	1.0	0.0	1.0	1.0	0.0	0.0	0.0	1.0	1.0	0.0	0.0	1.0	1.0	1.0	0.0	0.0	0.0	1.0	1.0	0.0	0.0	1.0	0.0	0.0	0.0	1.0	0.0	1.0	1.0	1.0	0.0	1.0	1.0	0.0	0.0	0.0	1.0	1.0	1.0	0.0	0.0	0.0	0.0	1.0	0.0	0.0	0.0	0.0	0.0	0.0	0.0	1.0	0.0	0.0	0.0	1.0	1.0	0.0	0.0	0.0	0.0	1.0	1.0	0.0	1.0	0.0	0.0	0.0	1.0	0.0	1.0	0.0	0.0	1.0	1.0	1.0	1.0	1.0	1.0	0.0	1.0	0.0	1.0	1.0	1.0	0.0	1.0	0.0	0.0	0.0	0.0	1.0	0.0	0.0	0.0	1.0	0.0	1.0	0.0	0.0	1.0	0.0	0.0	1.0	1.0	0.0	0.0	1.0	0.0	1.0	1.0	0.0	0.0	1.0	1.0	0.0	0.0	0.0	1.0	1.0	1.0	0.0	1.0	1.0	1.0	1.0	1.0	0.0	0.0	0.0	1.0	0.0	0.0	0.0	0.0	0.0	0.0	1.0	1.0	0.0	1.0	1.0	1.0	1.0	0.0	1.0	0.0	1.0	1.0	0.0	1.0	1.0	0.0	0.0	0.0	1.0	1.0	0.0	1.0	0.0	0.0	1.0	166.0	-57831.60476909437	0.0	0.0	-763.2441001685685	-3949.434431988361	-3949.434431988361
60000	-60491.32890069788	-4341.235576784321	-56150.09332391356	188.05858504001554	0.5220473688347609	23.080183957247343	24.66816569315465	20.810595252775745	18.980546809707153	21.162067830271166	22.513920627031023	17.9293438753988	17.865396917330113	16.20325347250119	9.833245675411053	11.883972506249933	13.719277097726629	12.040095849215112	10.313442792640245	9.805336928699216	9.172404895518003	10.18245470890883	9.184776444944285	9.21341754424888	8.895837689475663	9.115592186748822	8.363311937486731	6.9023694426609055	8.273250029654523	7.12027675743605	8.563843328195619	8.827189438239353	7.995180000170801	7.612971269437327	7.572049219225806	7.763143300747253	7.380463769010245	8.011075516807244	8.004080076048501	8.64575009027229	6.948352300619075	7.328987764594666	7.681710507882297	6.7896496997196	7.646689203820884	7.069169313454239	6.251821347913611	7.138775929933993	5.930356390774035	7.075419621933825	6.398604745864862	6.675210593378973	7.612946414696867	6.574415092761904	7.698616455963466	6.671038906184401	7.359758711591454	6.424262950364086	6.731461725747403	6.7189180833783775	8.63932908541069	7.448843489379958	7.197811216133501	6.322975661548724	6.467567787832942	6.411201905918217	6.970392918920076	6.82550453572952	7.649183558983632	9.512106384126977	8.260585116245045	7.865173904922541	8.034364023695254	6.977232966146141	7.912738976173211	6.66151772602918	6.56841948580624	5.675175046455152	7.648886835818911	6.815810307760071	9.505162497471343	6.4781565601314215	8.490014863451902	6.667851206103906	6.331414662430281	8.45543441929561	7.262658213643789	7.224357406118147	6.4657422051989375	6.991290804179386	7.1112374558119	7.671915556709379	8.205307057277997	7.050700103433638	7.782301106402583	8.14166824457654	6.98038468740551	5.255159462659473	6.333632777733881	7.176394104486697	7.777623893922676	6.976471389972326	7.584554838766486	7.8940838736359105	6.653077290894085	25.0	7.639254771573651	0.30088298026136495	0.22535030845131918	0.1952270978785412	0.2785396134087745	0.08936257952818245	2.273115006856496E-4	0.0400395939064294	2.273115006856493E-4	0.04003959390642938	1.2106384656972664	1.037033949013414	0.677005827369442	1.3401775946753582	0.8838982453619868	0.9628672563374191	0.6497884689403881	1.8688598716074394	1.3174134048526243	1.5501668656926932	0.9778154089063572	1.5497190473656677	1.341129862352365	1.4829018120175759	1.7046841213649842	1.9611801860516949	0.7308239416996255	0.6799107538920748	1.4012826112860575	2.001235281535626	1.867679719302687	1.849616072118695	0.8266333289303016	1.10844088213841	0.8193621185734278	1.0042700109439529	0.5997160371810357	1.0690571725300069	1.097750560330221	1.417119946397514	1.870076141547859	0.5622659112751031	1.3031708491226608	2.17216667453473	1.2265381144688985	0.7267599187938403	1.8718664665551343	1.4989277782244828	1.629816077198588	1.1531700540936438	1.516925173312551	0.7621947607944117	1.4041410485994978	1.0930850162888244	1.1449424039746288	0.9267703065196691	0.8028759557504422	1.6475752307943259	0.6507466276501044	2.4342339056656175	0.6925273836506748	0.9118573795422852	0.6826501377433798	1.1916999899787974	2.20722770462654	0.9521562954076138	0.9478307567563308	0.9693547794001931	1.2752145773416992	3.807793567849918	1.1687719357847726	0.8334875200161	1.1202091711548174	0.7773532084364342	1.0160484653558512	1.4623394017333895	1.7054726264303923	0.9779761845261657	0.7004765027447963	1.9387880285730084	1.6684151545109094	1.3696420325403875	1.4743069400975926	1.9937421691184243	0.813823159716536	0.9072717371230903	1.4362409050995735	1.0363476554935596	0.6810921967443259	0.5964622140303124	0.5763995929673545	1.2016772599097125	1.289350343293112	1.2923286885671919	1.1144236915084744	1.062540080158136	2.3559517845044478	1.5384625979446611	2.1693950252605267	0.8748658678490188	0.6902115886722558	0.7253335199169799	1.200181847238534	0.5203039510086127	0.6265227718779885	0.6593296737684397	1.0394772416560158	1.283360974158461	1.383900335421919	0.5756973246425736	0.6573982968322548	1.5339834746470002	0.5354178115629116	1.5717539653846324	1.125480096149823	0.6845257315811479	0.5824183357072387	0.9011197603381035	0.8553594983602935	1.103986815248426	1.518280633947373	2.4616881167629345	0.48342271481423565	0.9410324546892076	1.1177330108868275	1.0054634971201506	1.8841893199640891	0.9859410888140208	0.6030376198779369	1.1743697386679053	1.2720546003569206	1.053478373002942	1.6013957635924658	0.8810187896435452	0.9844132481958444	0.5290768622423417	1.0762057535475753	1.0194896417938064	1.1781284549915563	1.3641091458437016	0.7195141679741458	1.2776496495520637	1.2729134252859673	0.9064146529666239	0.8689773725415391	0.3313941048824213	0.9699047529455228	1.94355867945359	0.8563861821819773	1.4839341896518785	0.5056870435032694	1.3693981927625951	1.1472898302216337	1.1261252398028405	1.4105996123239959	0.47381864856520867	0.6585279836488523	0.7634867880341425	1.1075389640726754	2.6694391855711515	1.3359907076396096	1.2255662613331921	0.8765619830369734	0.683114857518915	1.6131944058658885	2.962902642522817	1.23040255416234	0.6755573892841209	1.783597808529992	0.8502830859688698	1.5215139918681573	3.3960978238638546	0.9535866409667894	0.7526166824177651	1.4074540917672693	0.6009019925150999	1.3172727727440563	1.2090882281865445	1.7293345183777311	1.1081317391940952	1.3182202908414298	0.940277741010765	1.1568702739490107	1.2816073175491265	1.1066375494229557	0.987943237859285	0.7229335140837054	1.0991926471565945	1.2090292711413804	1.7491535727648946	1.3872377197921586	0.6773265494058233	0.6614045164882111	0.8315002388794424	0.9215502279739017	0.7121745724404935	1.0455673976098045	0.6888054369854039	0.9370478071141057	1.083011974112392	0.8534494373125491	1.3153769364349097	0.7564651613415596	0.7285025184449317	0.7561446070578022	0.9672387670207332	0.6995332071438876	0.7166905472125268	0.5986307611102207	1.6640556718628143	2.5013896449635555	0.5635268862899777	0.9274138782015212	0.7366812967312861	1.221130762922772	1.007501975525809	1.1031982664113078	1.1716260273727126	1.0786808608559701	0.9682884690394082	0.8707352488345641	1.886724455477091	2.1918199157957567	1.0590236047548418	0.6887814835264897	1.3380456252594222	0.5620665298282761	2.4105168461344437	1.4973366815165479	1.2165227946413537	1.4916377173147468	1.8342672395307775	0.7444814912514454	1.0500765589633236	1.2129945258435864	0.8591692650103118	0.9197081066603421	1.357934971340412	0.877235999853059	0.8498565623168541	0.6108969639713191	0.7379448237480669	1.8045674818761819	0.6457699074618418	1.7628372391478433	1.1990481095248986	1.4712925005543365	0.5320620585487507	0.7161063006785319	1.427618027299784	1.648456683041341	0.7744454485094271	0.6630287372229329	1.1263749358402482	3.81394260216387	1.6988472557766416	0.8976743165135981	0.716959320176516	0.6525942321068431	1.2205920545702709	0.27911725912202084	0.8363756741709769	1.1328352647436983	0.4941137215485766	1.2458656008293298	1.574752528303109	0.9601061026291978	1.3046331628158512	1.9124236244229247	0.8856532326178901	1.6165826889330561	1.5009137153447536	0.9359056015892117	1.1672213685149726	0.913068786009298	0.8544817795777929	1.072346408445658	0.75185358966732	0.8338011707889313	0.7055224893001332	0.5271032352939035	1.373735520575549	2.2364418083146704	0.7047215430368357	1.2410407292034382	0.8581637202073633	1.4075851922298475	1.7491423383183373	0.519884259172822	1.1118239513662125	1.5558767888133818	1.0326631826223591	2.121423384306362	0.5487036197582696	0.7469237150053993	1.9188336985315964	1.2458574911638731	0.7658291427859955	1.0378336589866919	0.6689813402538188	0.8374672972458606	1.0426441168565337	1.7595706347695028	1.6560045529443925	1.0632029636537528	0.46674732089119264	0.60345983015761	1.2507233813423382	0.9573487587070312	1.7154436282747185	0.8885638828517751	1.6363219892744285	1.2712139415562702	0.7418377889699753	1.655798475428988	3.019610459049348	1.7362330278240488	1.1135232837189009	0.7645518312559206	1.5595667348082334	0.8008152614707033	0.8482067759767864	1.0625850734654836	1.0206238413507351	0.9950607883066284	0.6673290810604281	3.331565499814311	1.4133230294807708	1.4390845279715427	0.9679878297461852	1.3722843307301202	0.9487692794959893	1.4664012663578498	1.1903618408006524	0.6202489910254635	1.651629476758837	1.5546918703896333	1.9334375463681317	0.8516706019540619	0.9478129490568461	1.3755810926575067	0.8631748767255655	0.8221788494717818	1.2532124504481987	0.4318729172295345	0.9523909304916136	1.0202589376073534	0.7863521303423875	0.8794094820400528	1.234478205565685	0.47199269820585715	1.89177690367416	0.5221381540371216	0.8897843864669664	1.0618825016171853	1.0302638837776592	1.6408860932948492	1.3927548339581122	1.0180529651569226	1.419469376623576	0.5965357483726103	0.0	0.0	0.0	1.0	0.0	0.0	0.0	1.0	1.0	0.0	0.0	1.0	1.0	0.0	1.0	1.0	1.0	0.0	0.0	0.0	0.0	0.0	1.0	1.0	0.0	1.0	0.0	0.0	0.0	0.0	0.0	1.0	1.0	0.0	0.0	0.0	0.0	0.0	0.0	1.0	0.0	0.0	1.0	1.0	1.0	0.0	0.0	0.0	1.0	1.0	0.0	0.0	0.0	0.0	1.0	0.0	0.0	0.0	0.0	0.0	0.0	0.0	0.0	0.0	0.0	1.0	0.0	1.0	0.0	1.0	0.0	0.0	0.0	1.0	1.0	1.0	1.0	0.0	0.0	1.0	1.0	1.0	0.0	0.0	1.0	1.0	1.0	0.0	0.0	0.0	0.0	1.0	0.0	0.0	0.0	0.0	0.0	0.0	1.0	1.0	0.0	0.0	1.0	0.0	0.0	0.0	0.0	0.0	0.0	1.0	0.0	1.0	0.0	0.0	0.0	0.0	1.0	1.0	0.0	1.0	0.0	0.0	0.0	0.0	0.0	1.0	1.0	0.0	1.0	1.0	1.0	0.0	0.0	0.0	1.0	1.0	1.0	1.0	1.0	1.0	1.0	1.0	1.0	1.0	0.0	1.0	0.0	1.0	1.0	1.0	1.0	0.0	0.0	0.0	1.0	0.0	1.0	1.0	1.0	0.0	1.0	1.0	0.0	0.0	0.0	0.0	0.0	1.0	0.0	1.0	1.0	0.0	0.0	0.0	0.0	0.0	1.0	0.0	0.0	0.0	0.0	0.0	1.0	0.0	1.0	0.0	1.0	1.0	1.0	1.0	0.0	1.0	1.0	1.0	1.0	0.0	0.0	1.0	1.0	0.0	0.0	0.0	0.0	0.0	1.0	0.0	1.0	0.0	0.0	0.0	0.0	0.0	0.0	0.0	0.0	0.0	0.0	1.0	1.0	0.0	0.0	1.0	0.0	1.0	0.0	0.0	1.0	0.0	0.0	0.0	0.0	0.0	1.0	0.0	0.0	0.0	0.0	0.0	0.0	0.0	1.0	0.0	0.0	0.0	1.0	1.0	1.0	0.0	0.0	0.0	0.0	1.0	0.0	1.0	0.0	0.0	1.0	0.0	0.0	1.0	1.0	1.0	0.0	1.0	1.0	1.0	1.0	0.0	1.0	0.0	0.0	0.0	0.0	0.0	0.0	0.0	0.0	0.0	1.0	1.0	1.0	0.0	0.0	0.0	0.0	1.0	0.0	0.0	1.0	0.0	0.0	0.0	0.0	1.0	0.0	0.0	0.0	1.0	0.0	0.0	0.0	0.0	0.0	0.0	0.0	0.0	0.0	1.0	0.0	0.0	0.0	1.0	1.0	0.0	1.0	0.0	0.0	0.0	0.0	0.0	0.0	0.0	0.0	0.0	0.0	1.0	0.0	0.0	0.0	0.0	1.0	0.0	0.0	0.0	1.0	1.0	0.0	1.0	1.0	0.0	0.0	1.0	0.0	0.0	1.0	0.0	0.0	0.0	0.0	0.0	0.0	126.0	-55437.20589785646	0.0	0.0	-712.8874260571026	-3918.961203799996	-3918.961203799996
70000	-56661.17625669389	-4294.303399672516	-52366.87285702138	252.54153905616997	0.5148392510771433	23.080183957247343	24.66816569315465	20.810595252775745	18.980546809707153	21.162067830271166	22.513920627031023	17.9293438753988	17.865396917330113	16.20325347250119	9.833245675411053	11.883972506249933	13.719277097726629	12.040095849215112	10.313442792640245	9.805336928699216	9.172404895518003	10.18245470890883	9.184776444944285	9.21341754424888	8.895837689475663	9.115592186748822	8.363311937486731	6.9023694426609055	8.273250029654523	7.12027675743605	8.563843328195619	8.827189438239353	7.995180000170801	7.612971269437327	7.572049219225806	7.763143300747253	7.380463769010245	8.011075516807244	8.004080076048501	8.64575009027229	6.948352300619075	7.328987764594666	7.681710507882297	6.7896496997196	7.646689203820884	7.069169313454239	6.251821347913611	7.138775929933993	5.930356390774035	7.075419621933825	6.398604745864862	6.675210593378973	7.612946414696867	6.574415092761904	7.698616455963466	6.671038906184401	7.359758711591454	6.424262950364086	6.731461725747403	6.7189180833783775	8.63932908541069	7.448843489379958	7.197811216133501	6.322975661548724	6.467567787832942	6.411201905918217	6.970392918920076	6.82550453572952	7.649183558983632	9.512106384126977	8.260585116245045	7.865173904922541	8.034364023695254	6.977232966146141	7.912738976173211	6.66151772602918	6.56841948580624	5.675175046455152	7.648886835818911	6.815810307760071	9.505162497471343	6.4781565601314215	8.490014863451902	6.667851206103906	6.331414662430281	8.45543441929561	7.262658213643789	7.224357406118147	6.4657422051989375	6.991290804179386	7.1112374558119	7.671915556709379	8.205307057277997	7.050700103433638	7.782301106402583	8.14166824457654	6.98038468740551	5.255159462659473	6.333632777733881	7.176394104486697	7.777623893922676	6.976471389972326	7.584554838766486	7.8940838736359105	6.653077290894085	25.0	7.198149217244659	0.3033806387097567	0.22153964484497285	0.19784582039079762	0.27723389605447263	0.02896632124286537	9.566951482992688E-5	0.02645906779058566	9.5669514829927E-5	0.026459067790585714	1.2106384656972664	1.037033949013414	0.677005827369442	1.3401775946753582	0.8838982453619868	0.9628672563374191	0.6497884689403881	1.8688598716074394	1.3174134048526243	1.5501668656926932	0.9778154089063572	1.5497190473656677	1.341129862352365	1.4829018120175759	1.7046841213649842	1.9611801860516949	0.7308239416996255	0.6799107538920748	1.4012826112860575	2.001235281535626	1.867679719302687	1.849616072118695	0.8266333289303016	1.10844088213841	0.8193621185734278	1.0042700109439529	0.5997160371810357	1.0690571725300069	1.097750560330221	1.417119946397514	1.870076141547859	0.5622659112751031	1.3031708491226608	2.17216667453473	1.2265381144688985	0.7267599187938403	1.8718664665551343	1.4989277782244828	1.629816077198588	1.1531700540936438	1.516925173312551	0.7621947607944117	1.4041410485994978	1.0930850162888244	1.1449424039746288	0.9267703065196691	0.8028759557504422	1.6475752307943259	0.6507466276501044	2.4342339056656175	0.6925273836506748	0.9118573795422852	0.6826501377433798	1.1916999899787974	2.20722770462654	0.9521562954076138	0.9478307567563308	0.9693547794001931	1.2752145773416992	3.807793567849918	1.1687719357847726	0.8334875200161	1.1202091711548174	0.7773532084364342	1.0160484653558512	1.4623394017333895	1.7054726264303923	0.9779761845261657	0.7004765027447963	1.9387880285730084	1.6684151545109094	1.3696420325403875	1.4743069400975926	1.9937421691184243	0.813823159716536	0.9072717371230903	1.4362409050995735	1.0363476554935596	0.6810921967443259	0.5964622140303124	0.5763995929673545	1.2016772599097125	1.289350343293112	1.2923286885671919	1.1144236915084744	1.062540080158136	2.3559517845044478	1.5384625979446611	2.1693950252605267	0.8748658678490188	0.6902115886722558	0.7253335199169799	1.200181847238534	0.5203039510086127	0.6265227718779885	0.6593296737684397	1.0394772416560158	1.283360974158461	1.383900335421919	0.5756973246425736	0.6573982968322548	1.5339834746470002	0.5354178115629116	1.5717539653846324	1.125480096149823	0.6845257315811479	0.5824183357072387	0.9011197603381035	0.8553594983602935	1.103986815248426	1.518280633947373	2.4616881167629345	0.48342271481423565	0.9410324546892076	1.1177330108868275	1.0054634971201506	1.8841893199640891	0.9859410888140208	0.6030376198779369	1.1743697386679053	1.2720546003569206	1.053478373002942	1.6013957635924658	0.8810187896435452	0.9844132481958444	0.5290768622423417	1.0762057535475753	1.0194896417938064	1.1781284549915563	1.3641091458437016	0.7195141679741458	1.2776496495520637	1.2729134252859673	0.9064146529666239	0.8689773725415391	0.3313941048824213	0.9699047529455228	1.94355867945359	0.8563861821819773	1.4839341896518785	0.5056870435032694	1.3693981927625951	1.1472898302216337	1.1261252398028405	1.4105996123239959	0.47381864856520867	0.6585279836488523	0.7634867880341425	1.1075389640726754	2.6694391855711515	1.3359907076396096	1.2255662613331921	0.8765619830369734	0.683114857518915	1.6131944058658885	2.962902642522817	1.23040255416234	0.6755573892841209	1.783597808529992	0.8502830859688698	1.5215139918681573	3.3960978238638546	0.9535866409667894	0.7526166824177651	1.4074540917672693	0.6009019925150999	1.3172727727440563	1.2090882281865445	1.7293345183777311	1.1081317391940952	1.3182202908414298	0.940277741010765	1.1568702739490107	1.2816073175491265	1.1066375494229557	0.987943237859285	0.7229335140837054	1.0991926471565945	1.2090292711413804	1.7491535727648946	1.3872377197921586	0.6773265494058233	0.6614045164882111	0.8315002388794424	0.9215502279739017	0.7121745724404935	1.0455673976098045	0.6888054369854039	0.9370478071141057	1.083011974112392	0.8534494373125491	1.3153769364349097	0.7564651613415596	0.7285025184449317	0.7561446070578022	0.9672387670207332	0.6995332071438876	0.7166905472125268	0.5986307611102207	1.6640556718628143	2.5013896449635555	0.5635268862899777	0.9274138782015212	0.7366812967312861	1.221130762922772	1.007501975525809	1.1031982664113078	1.1716260273727126	1.0786808608559701	0.9682884690394082	0.8707352488345641	1.886724455477091	2.1918199157957567	1.0590236047548418	0.6887814835264897	1.3380456252594222	0.5620665298282761	2.4105168461344437	1.4973366815165479	1.2165227946413537	1.4916377173147468	1.8342672395307775	0.7444814912514454	1.0500765589633236	1.2129945258435864	0.8591692650103118	0.9197081066603421	1.357934971340412	0.877235999853059	0.8498565623168541	0.6108969639713191	0.7379448237480669	1.8045674818761819	0.6457699074618418	1.7628372391478433	1.1990481095248986	1.4712925005543365	0.5320620585487507	0.7161063006785319	1.427618027299784	1.648456683041341	0.7744454485094271	0.6630287372229329	1.1263749358402482	3.81394260216387	1.6988472557766416	0.8976743165135981	0.716959320176516	0.6525942321068431	1.2205920545702709	0.27911725912202084	0.8363756741709769	1.1328352647436983	0.4941137215485766	1.2458656008293298	1.574752528303109	0.9601061026291978	1.3046331628158512	1.9124236244229247	0.8856532326178901	1.6165826889330561	1.5009137153447536	0.9359056015892117	1.1672213685149726	0.913068786009298	0.8544817795777929	1.072346408445658	0.75185358966732	0.8338011707889313	0.7055224893001332	0.5271032352939035	1.373735520575549	2.2364418083146704	0.7047215430368357	1.2410407292034382	0.8581637202073633	1.4075851922298475	1.7491423383183373	0.519884259172822	1.1118239513662125	1.5558767888133818	1.0326631826223591	2.121423384306362	0.5487036197582696	0.7469237150053993	1.9188336985315964	1.2458574911638731	0.7658291427859955	1.0378336589866919	0.6689813402538188	0.8374672972458606	1.0426441168565337	1.7595706347695028	1.6560045529443925	1.0632029636537528	0.46674732089119264	0.60345983015761	1.2507233813423382	0.9573487587070312	1.7154436282747185	0.8885638828517751	1.6363219892744285	1.2712139415562702	0.7418377889699753	1.655798475428988	3.019610459049348	1.7362330278240488	1.1135232837189009	0.7645518312559206	1.5595667348082334	0.8008152614707033	0.8482067759767864	1.0625850734654836	1.0206238413507351	0.9950607883066284	0.6673290810604281	3.331565499814311	1.4133230294807708	1.4390845279715427	0.9679878297461852	1.3722843307301202	0.9487692794959893	1.4664012663578498	1.1903618408006524	0.6202489910254635	1.651629476758837	1.5546918703896333	1.9334375463681317	0.8516706019540619	0.9478129490568461	1.3755810926575067	0.8631748767255655	0.8221788494717818	1.2532124504481987	0.4318729172295345	0.9523909304916136	1.0202589376073534	0.7863521303423875	0.8794094820400528	1.234478205565685	0.47199269820585715	1.89177690367416	0.5221381540371216	0.8897843864669664	1.0618825016171853	1.0302638837776592	1.6408860932948492	1.3927548339581122	1.0180529651569226	1.419469376623576	0.5965357483726103	0.0	1.0	0.0	1.0	1.0	0.0	0.0	0.0	0.0	1.0	1.0	0.0	1.0	0.0	1.0	1.0	0.0	1.0	0.0	0.0	0.0	1.0	1.0	0.0	0.0	1.0	1.0	0.0	0.0	0.0	1.0	1.0	0.0	0.0	1.0	0.0	0.0	0.0	0.0	1.0	0.0	0.0	1.0	0.0	0.0	0.0	0.0	1.0	0.0	1.0	0.0	0.0	0.0	0.0	1.0	0.0	0.0	0.0	0.0	0.0	0.0	0.0	0.0	0.0	0.0	0.0	1.0	0.0	1.0	1.0	0.0	0.0	0.0	1.0	0.0	1.0	0.0	0.0	1.0	1.0	0.0	1.0	0.0	1.0	1.0	0.0	0.0	0.0	0.0	1.0	0.0	1.0	0.0	1.0	0.0	0.0	0.0	0.0	1.0	0.0	0.0	0.0	0.0	1.0	0.0	0.0	0.0	0.0	0.0	0.0	0.0	0.0	1.0	0.0	0.0	0.0	1.0	0.0	0.0	1.0	0.0	1.0	0.0	1.0	0.0	1.0	1.0	1.0	0.0	0.0	0.0	0.0	0.0	1.0	0.0	0.0	1.0	0.0	1.0	1.0	0.0	0.0	1.0	1.0	0.0	1.0	1.0	1.0	0.0	0.0	1.0	1.0	0.0	1.0	1.0	0.0	0.0	0.0	0.0	0.0	1.0	1.0	1.0	0.0	0.0	1.0	1.0	1.0	0.0	1.0	1.0	0.0	1.0	0.0	0.0	1.0	1.0	1.0	0.0	1.0	0.0	0.0	1.0	0.0	1.0	1.0	1.0	1.0	1.0	1.0	0.0	0.0	1.0	0.0	0.0	1.0	1.0	0.0	0.0	0.0	0.0	0.0	0.0	0.0	1.0	1.0	0.0	0.0	0.0	1.0	1.0	0.0	0.0	0.0	0.0	1.0	0.0	0.0	0.0	1.0	0.0	0.0	0.0	1.0	1.0	1.0	0.0	1.0	0.0	0.0	0.0	0.0	1.0	0.0	0.0	0.0	0.0	0.0	0.0	0.0	1.0	0.0	1.0	0.0	1.0	1.0	0.0	0.0	1.0	0.0	1.0	1.0	1.0	1.0	0.0	1.0	0.0	1.0	0.0	0.0	1.0	0.0	0.0	0.0	0.0	1.0	0.0	0.0	0.0	0.0	0.0	0.0	1.0	0.0	1.0	0.0	0.0	1.0	0.0	0.0	0.0	1.0	0.0	0.0	0.0	0.0	0.0	0.0	0.0	1.0	0.0	1.0	0.0	0.0	0.0	1.0	0.0	0.0	0.0	0.0	0.0	0.0	0.0	0.0	0.0	0.0	0.0	0.0	1.0	0.0	1.0	0.0	1.0	1.0	1.0	0.0	0.0	0.0	0.0	1.0	0.0	0.0	1.0	1.0	0.0	0.0	0.0	0.0	0.0	0.0	1.0	0.0	0.0	1.0	1.0	1.0	0.0	0.0	0.0	0.0	1.0	1.0	0.0	0.0	0.0	0.0	0.0	0.0	0.0	0.0	0.0	125.0	-51704.718822093906	0.0	0.0	-662.1540349274733	-3873.702920170719	-3873.702920170719
80000	-53819.59706132618	-4272.7270486807565	-49546.87001264543	320.3629276662298	0.45789401088946796	23.080183957247343	24.66816569315465	20.810595252775745	18.980546809707153	21.162067830271166	22.513920627031023	17.9293438753988	17.865396917330113	16.20325347250119	9.833245675411053	11.883972506249933	13.719277097726629	12.040095849215112	10.313442792640245	9.805336928699216	9.172404895518003	10.18245470890883	9.184776444944285	9.21341754424888	8.895837689475663	9.115592186748822	8.363311937486731	6.9023694426609055	8.273250029654523	7.12027675743605	8.563843328195619	8.827189438239353	7.995180000170801	7.612971269437327	7.572049219225806	7.763143300747253	7.380463769010245	8.011075516807244	8.004080076048501	8.64575009027229	6.948352300619075	7.328987764594666	7.681710507882297	6.7896496997196	7.646689203820884	7.069169313454239	6.251821347913611	7.138775929933993	5.930356390774035	7.075419621933825	6.398604745864862	6.675210593378973	7.612946414696867	6.574415092761904	7.698616455963466	6.671038906184401	7.359758711591454	6.424262950364086	6.731461725747403	6.7189180833783775	8.63932908541069	7.448843489379958	7.197811216133501	6.322975661548724	6.467567787832942	6.411201905918217	6.970392918920076	6.82550453572952	7.649183558983632	9.512106384126977	8.260585116245045	7.865173904922541	8.034364023695254	6.977232966146141	7.912738976173211	6.66151772602918	6.56841948580624	5.675175046455152	7.648886835818911	6.815810307760071	9.505162497471343	6.4781565601314215	8.490014863451902	6.667851206103906	6.331414662430281	8.45543441929561	7.262658213643789	7.224357406118147	6.4657422051989375	6.991290804179386	7.1112374558119	7.671915556709379	8.205307057277997	7.050700103433638	7.782301106402583	8.14166824457654	6.98038468740551	5.255159462659473	6.333632777733881	7.176394104486697	7.777623893922676	6.976471389972326	7.584554838766486	7.8940838736359105	6.653077290894085	25.0	7.07087309514343	0.30578934461169943	0.2245966037340042	0.1977732494323746	0.27184080222192153	0.012062689578829245	6.83152304504525E-5	0.028723962634690643	6.831523045045246E-5	0.028723962634690566	1.2106384656972664	1.037033949013414	0.677005827369442	1.3401775946753582	0.8838982453619868	0.9628672563374191	0.6497884689403881	1.8688598716074394	1.3174134048526243	1.5501668656926932	0.9778154089063572	1.5497190473656677	1.341129862352365	1.4829018120175759	1.7046841213649842	1.9611801860516949	0.7308239416996255	0.6799107538920748	1.4012826112860575	2.001235281535626	1.867679719302687	1.849616072118695	0.8266333289303016	1.10844088213841	0.8193621185734278	1.0042700109439529	0.5997160371810357	1.0690571725300069	1.097750560330221	1.417119946397514	1.870076141547859	0.5622659112751031	1.3031708491226608	2.17216667453473	1.2265381144688985	0.7267599187938403	1.8718664665551343	1.4989277782244828	1.629816077198588	1.1531700540936438	1.516925173312551	0.7621947607944117	1.4041410485994978	1.0930850162888244	1.1449424039746288	0.9267703065196691	0.8028759557504422	1.6475752307943259	0.6507466276501044	2.4342339056656175	0.6925273836506748	0.9118573795422852	0.6826501377433798	1.1916999899787974	2.20722770462654	0.9521562954076138	0.9478307567563308	0.9693547794001931	1.2752145773416992	3.807793567849918	1.1687719357847726	0.8334875200161	1.1202091711548174	0.7773532084364342	1.0160484653558512	1.4623394017333895	1.7054726264303923	0.9779761845261657	0.7004765027447963	1.9387880285730084	1.6684151545109094	1.3696420325403875	1.4743069400975926	1.9937421691184243	0.813823159716536	0.9072717371230903	1.4362409050995735	1.0363476554935596	0.6810921967443259	0.5964622140303124	0.5763995929673545	1.2016772599097125	1.289350343293112	1.2923286885671919	1.1144236915084744	1.062540080158136	2.3559517845044478	1.5384625979446611	2.1693950252605267	0.8748658678490188	0.6902115886722558	0.7253335199169799	1.200181847238534	0.5203039510086127	0.6265227718779885	0.6593296737684397	1.0394772416560158	1.283360974158461	1.383900335421919	0.5756973246425736	0.6573982968322548	1.5339834746470002	0.5354178115629116	1.5717539653846324	1.125480096149823	0.6845257315811479	0.5824183357072387	0.9011197603381035	0.8553594983602935	1.103986815248426	1.518280633947373	2.4616881167629345	0.48342271481423565	0.9410324546892076	1.1177330108868275	1.0054634971201506	1.8841893199640891	0.9859410888140208	0.6030376198779369	1.1743697386679053	1.2720546003569206	1.053478373002942	1.6013957635924658	0.8810187896435452	0.9844132481958444	0.5290768622423417	1.0762057535475753	1.0194896417938064	1.1781284549915563	1.3641091458437016	0.7195141679741458	1.2776496495520637	1.2729134252859673	0.9064146529666239	0.8689773725415391	0.3313941048824213	0.9699047529455228	1.94355867945359	0.8563861821819773	1.4839341896518785	0.5056870435032694	1.3693981927625951	1.1472898302216337	1.1261252398028405	1.4105996123239959	0.47381864856520867	0.6585279836488523	0.7634867880341425	1.1075389640726754	2.6694391855711515	1.3359907076396096	1.2255662613331921	0.8765619830369734	0.683114857518915	1.6131944058658885	2.962902642522817	1.23040255416234	0.6755573892841209	1.783597808529992	0.8502830859688698	1.5215139918681573	3.3960978238638546	0.9535866409667894	0.7526166824177651	1.4074540917672693	0.6009019925150999	1.3172727727440563	1.2090882281865445	1.7293345183777311	1.1081317391940952	1.3182202908414298	0.940277741010765	1.1568702739490107	1.2816073175491265	1.1066375494229557	0.987943237859285	0.7229335140837054	1.0991926471565945	1.2090292711413804	1.7491535727648946	1.3872377197921586	0.6773265494058233	0.6614045164882111	0.8315002388794424	0.9215502279739017	0.7121745724404935	1.0455673976098045	0.6888054369854039	0.9370478071141057	1.083011974112392	0.8534494373125491	1.3153769364349097	0.7564651613415596	0.7285025184449317	0.7561446070578022	0.9672387670207332	0.6995332071438876	0.7166905472125268	0.5986307611102207	1.6640556718628143	2.5013896449635555	0.5635268862899777	0.9274138782015212	0.7366812967312861	1.221130762922772	1.007501975525809	1.1031982664113078	1.1716260273727126	1.0786808608559701	0.9682884690394082	0.8707352488345641	1.886724455477091	2.1918199157957567	1.0590236047548418	0.6887814835264897	1.3380456252594222	0.5620665298282761	2.4105168461344437	1.4973366815165479	1.2165227946413537	1.4916377173147468	1.8342672395307775	0.7444814912514454	1.0500765589633236	1.2129945258435864	0.8591692650103118	0.9197081066603421	1.357934971340412	0.877235999853059	0.8498565623168541	0.6108969639713191	0.7379448237480669	1.8045674818761819	0.6457699074618418	1.7628372391478433	1.1990481095248986	1.4712925005543365	0.5320620585487507	0.7161063006785319	1.427618027299784	1.648456683041341	0.7744454485094271	0.6630287372229329	1.1263749358402482	3.81394260216387	1.6988472557766416	0.8976743165135981	0.716959320176516	0.6525942321068431	1.2205920545702709	0.27911725912202084	0.8363756741709769	1.1328352647436983	0.4941137215485766	1.2458656008293298	1.574752528303109	0.9601061026291978	1.3046331628158512	1.9124236244229247	0.8856532326178901	1.6165826889330561	1.5009137153447536	0.9359056015892117	1.1672213685149726	0.913068786009298	0.8544817795777929	1.072346408445658	0.75185358966732	0.8338011707889313	0.7055224893001332	0.5271032352939035	1.373735520575549	2.2364418083146704	0.7047215430368357	1.2410407292034382	0.8581637202073633	1.4075851922298475	1.7491423383183373	0.519884259172822	1.1118239513662125	1.5558767888133818	1.0326631826223591	2.121423384306362	0.5487036197582696	0.7469237150053993	1.9188336985315964	1.2458574911638731	0.7658291427859955	1.0378336589866919	0.6689813402538188	0.8374672972458606	1.0426441168565337	1.7595706347695028	1.6560045529443925	1.0632029636537528	0.46674732089119264	0.60345983015761	1.2507233813423382	0.9573487587070312	1.7154436282747185	0.8885638828517751	1.6363219892744285	1.2712139415562702	0.7418377889699753	1.655798475428988	3.019610459049348	1.7362330278240488	1.1135232837189009	0.7645518312559206	1.5595667348082334	0.8008152614707033	0.8482067759767864	1.0625850734654836	1.0206238413507351	0.9950607883066284	0.6673290810604281	3.331565499814311	1.4133230294807708	1.4390845279715427	0.9679878297461852	1.3722843307301202	0.9487692794959893	1.4664012663578498	1.1903618408006524	0.6202489910254635	1.651629476758837	1.5546918703896333	1.9334375463681317	0.8516706019540619	0.9478129490568461	1.3755810926575067	0.8631748767255655	0.8221788494717818	1.2532124504481987	0.4318729172295345	0.9523909304916136	1.0202589376073534	0.7863521303423875	0.8794094820400528	1.234478205565685	0.47199269820585715	1.89177690367416	0.5221381540371216	0.8897843864669664	1.0618825016171853	1.0302638837776592	1.6408860932948492	1.3927548339581122	1.0180529651569226	1.419469376623576	0.5965357483726103	0.0	0.0	1.0	0.0	1.0	1.0	0.0	1.0	1.0	0.0	1.0	1.0	0.0	0.0	0.0	0.0	0.0	0.0	0.0	0.0	0.0	1.0	0.0	0.0	1.0	0.0	1.0	0.0	0.0	1.0	1.0	0.0	1.0	1.0	1.0	0.0	0.0	0.0	0.0	0.0	1.0	1.0	0.0	0.0	0.0	0.0	0.0	0.0	0.0	1.0	0.0	0.0	0.0	0.0	0.0	0.0	0.0	0.0	0.0	0.0	0.0	1.0	0.0	0.0	0.0	0.0	1.0	0.0	1.0	1.0	0.0	0.0	0.0	1.0	0.0	1.0	0.0	0.0	1.0	0.0	0.0	0.0	0.0	0.0	1.0	1.0	1.0	0.0	1.0	0.0	1.0	1.0	0.0	1.0	0.0	0.0	0.0	1.0	0.0	1.0	1.0	1.0	0.0	0.0	0.0	0.0	1.0	0.0	0.0	0.0	0.0	0.0	0.0	1.0	1.0	0.0	1.0	1.0	0.0	1.0	1.0	0.0	0.0	1.0	0.0	1.0	0.0	1.0	0.0	1.0	0.0	1.0	1.0	1.0	0.0	0.0	0.0	0.0	0.0	0.0	0.0	0.0	0.0	1.0	0.0	0.0	0.0	1.0	0.0	1.0	0.0	0.0	0.0	0.0	0.0	1.0	1.0	0.0	0.0	0.0	1.0	0.0	1.0	1.0	0.0	1.0	0.0	1.0	1.0	0.0	0.0	0.0	0.0	0.0	0.0	0.0	0.0	1.0	0.0	1.0	0.0	0.0	1.0	0.0	1.0	1.0	1.0	0.0	1.0	0.0	0.0	0.0	0.0	0.0	0.0	1.0	1.0	0.0	1.0	0.0	1.0	1.0	1.0	1.0	0.0	1.0	1.0	0.0	1.0	0.0	1.0	0.0	1.0	0.0	1.0	1.0	0.0	1.0	0.0	0.0	1.0	1.0	0.0	1.0	1.0	0.0	0.0	0.0	1.0	0.0	0.0	0.0	1.0	0.0	0.0	0.0	0.0	0.0	0.0	0.0	1.0	1.0	0.0	0.0	1.0	1.0	1.0	0.0	0.0	0.0	1.0	1.0	0.0	0.0	1.0	0.0	0.0	0.0	0.0	0.0	1.0	0.0	1.0	0.0	0.0	1.0	0.0	1.0	1.0	0.0	0.0	0.0	1.0	0.0	0.0	0.0	0.0	0.0	0.0	0.0	1.0	0.0	1.0	0.0	0.0	0.0	1.0	1.0	0.0	0.0	1.0	1.0	1.0	0.0	1.0	0.0	0.0	0.0	0.0	1.0	0.0	1.0	1.0	1.0	0.0	0.0	0.0	0.0	0.0	0.0	0.0	1.0	1.0	0.0	1.0	1.0	0.0	0.0	1.0	0.0	1.0	0.0	0.0	1.0	0.0	0.0	0.0	0.0	0.0	0.0	0.0	1.0	0.0	1.0	0.0	1.0	0.0	1.0	0.0	0.0	0.0	0.0	0.0	1.0	0.0	0.0	0.0	0.0	0.0	1.0	1.0	129.0	-48900.17620071113	0.0	0.0	-646.6938119342929	-3852.5092261538102	-3852.5092261538102
90000	-52327.46089840709	-4260.672220907271	-48066.78867749982	309.52990604616633	0.45157165367684876	23.080183957247343	24.66816569315465	20.810595252775745	18.980546809707153	21.162067830271166	22.513920627031023	17.9293438753988	17.865396917330113	16.20325347250119	9.833245675411053	11.883972506249933	13.719277097726629	12.040095849215112	10.313442792640245	9.805336928699216	9.172404895518003	10.18245470890883	9.184776444944285	9.21341754424888	8.895837689475663	9.115592186748822	8.363311937486731	6.9023694426609055	8.273250029654523	7.12027675743605	8.563843328195619	8.827189438239353	7.995180000170801	7.612971269437327	7.572049219225806	7.763143300747253	7.380463769010245	8.011075516807244	8.004080076048501	8.64575009027229	6.948352300619075	7.328987764594666	7.681710507882297	6.7896496997196	7.646689203820884	7.069169313454239	6.251821347913611	7.138775929933993	5.930356390774035	7.075419621933825	6.398604745864862	6.675210593378973	7.612946414696867	6.574415092761904	7.698616455963466	6.671038906184401	7.359758711591454	6.424262950364086	6.731461725747403	6.7189180833783775	8.63932908541069	7.448843489379958	7.197811216133501	6.322975661548724	6.467567787832942	6.411201905918217	6.970392918920076	6.82550453572952	7.649183558983632	9.512106384126977	8.260585116245045	7.865173904922541	8.034364023695254	6.977232966146141	7.912738976173211	6.66151772602918	6.56841948580624	5.675175046455152	7.648886835818911	6.815810307760071	9.505162497471343	6.4781565601314215	8.490014863451902	6.667851206103906	6.331414662430281	8.45543441929561	7.262658213643789	7.224357406118147	6.4657422051989375	6.991290804179386	7.1112374558119	7.671915556709379	8.205307057277997	7.050700103433638	7.782301106402583	8.14166824457654	6.98038468740551	5.255159462659473	6.333632777733881	7.176394104486697	7.777623893922676	6.976471389972326	7.584554838766486	7.8940838736359105	6.653077290894085	25.0	7.319376801766297	0.30385378026226084	0.2234503317874037	0.19500998453754914	0.27768590341278615	0.02640655107084073	5.710229858872103E-5	0.02828422139934268	5.7102298588721195E-5	0.028284221399342755	1.2106384656972664	1.037033949013414	0.677005827369442	1.3401775946753582	0.8838982453619868	0.9628672563374191	0.6497884689403881	1.8688598716074394	1.3174134048526243	1.5501668656926932	0.9778154089063572	1.5497190473656677	1.341129862352365	1.4829018120175759	1.7046841213649842	1.9611801860516949	0.7308239416996255	0.6799107538920748	1.4012826112860575	2.001235281535626	1.867679719302687	1.849616072118695	0.8266333289303016	1.10844088213841	0.8193621185734278	1.0042700109439529	0.5997160371810357	1.0690571725300069	1.097750560330221	1.417119946397514	1.870076141547859	0.5622659112751031	1.3031708491226608	2.17216667453473	1.2265381144688985	0.7267599187938403	1.8718664665551343	1.4989277782244828	1.629816077198588	1.1531700540936438	1.516925173312551	0.7621947607944117	1.4041410485994978	1.0930850162888244	1.1449424039746288	0.9267703065196691	0.8028759557504422	1.6475752307943259	0.6507466276501044	2.4342339056656175	0.6925273836506748	0.9118573795422852	0.6826501377433798	1.1916999899787974	2.20722770462654	0.9521562954076138	0.9478307567563308	0.9693547794001931	1.2752145773416992	3.807793567849918	1.1687719357847726	0.8334875200161	1.1202091711548174	0.7773532084364342	1.0160484653558512	1.4623394017333895	1.7054726264303923	0.9779761845261657	0.7004765027447963	1.9387880285730084	1.6684151545109094	1.3696420325403875	1.4743069400975926	1.9937421691184243	0.813823159716536	0.9072717371230903	1.4362409050995735	1.0363476554935596	0.6810921967443259	0.5964622140303124	0.5763995929673545	1.2016772599097125	1.289350343293112	1.2923286885671919	1.1144236915084744	1.062540080158136	2.3559517845044478	1.5384625979446611	2.1693950252605267	0.8748658678490188	0.6902115886722558	0.7253335199169799	1.200181847238534	0.5203039510086127	0.6265227718779885	0.6593296737684397	1.0394772416560158	1.283360974158461	1.383900335421919	0.5756973246425736	0.6573982968322548	1.5339834746470002	0.5354178115629116	1.5717539653846324	1.125480096149823	0.6845257315811479	0.5824183357072387	0.9011197603381035	0.8553594983602935	1.103986815248426	1.518280633947373	2.4616881167629345	0.48342271481423565	0.9410324546892076	1.1177330108868275	1.0054634971201506	1.8841893199640891	0.9859410888140208	0.6030376198779369	1.1743697386679053	1.2720546003569206	1.053478373002942	1.6013957635924658	0.8810187896435452	0.9844132481958444	0.5290768622423417	1.0762057535475753	1.0194896417938064	1.1781284549915563	1.3641091458437016	0.7195141679741458	1.2776496495520637	1.2729134252859673	0.9064146529666239	0.8689773725415391	0.3313941048824213	0.9699047529455228	1.94355867945359	0.8563861821819773	1.4839341896518785	0.5056870435032694	1.3693981927625951	1.1472898302216337	1.1261252398028405	1.4105996123239959	0.47381864856520867	0.6585279836488523	0.7634867880341425	1.1075389640726754	2.6694391855711515	1.3359907076396096	1.2255662613331921	0.8765619830369734	0.683114857518915	1.6131944058658885	2.962902642522817	1.23040255416234	0.6755573892841209	1.783597808529992	0.8502830859688698	1.5215139918681573	3.3960978238638546	0.9535866409667894	0.7526166824177651	1.4074540917672693	0.6009019925150999	1.3172727727440563	1.2090882281865445	1.7293345183777311	1.1081317391940952	1.3182202908414298	0.940277741010765	1.1568702739490107	1.2816073175491265	1.1066375494229557	0.987943237859285	0.7229335140837054	1.0991926471565945	1.2090292711413804	1.7491535727648946	1.3872377197921586	0.6773265494058233	0.6614045164882111	0.8315002388794424	0.9215502279739017	0.7121745724404935	1.0455673976098045	0.6888054369854039	0.9370478071141057	1.083011974112392	0.8534494373125491	1.3153769364349097	0.7564651613415596	0.7285025184449317	0.7561446070578022	0.9672387670207332	0.6995332071438876	0.7166905472125268	0.5986307611102207	1.6640556718628143	2.5013896449635555	0.5635268862899777	0.9274138782015212	0.7366812967312861	1.221130762922772	1.007501975525809	1.1031982664113078	1.1716260273727126	1.0786808608559701	0.9682884690394082	0.8707352488345641	1.886724455477091	2.1918199157957567	1.0590236047548418	0.6887814835264897	1.3380456252594222	0.5620665298282761	2.4105168461344437	1.4973366815165479	1.2165227946413537	1.4916377173147468	1.8342672395307775	0.7444814912514454	1.0500765589633236	1.2129945258435864	0.8591692650103118	0.9197081066603421	1.357934971340412	0.877235999853059	0.8498565623168541	0.6108969639713191	0.7379448237480669	1.8045674818761819	0.6457699074618418	1.7628372391478433	1.1990481095248986	1.4712925005543365	0.5320620585487507	0.7161063006785319	1.427618027299784	1.648456683041341	0.7744454485094271	0.6630287372229329	1.1263749358402482	3.81394260216387	1.6988472557766416	0.8976743165135981	0.716959320176516	0.6525942321068431	1.2205920545702709	0.27911725912202084	0.8363756741709769	1.1328352647436983	0.4941137215485766	1.2458656008293298	1.574752528303109	0.9601061026291978	1.3046331628158512	1.9124236244229247	0.8856532326178901	1.6165826889330561	1.5009137153447536	0.9359056015892117	1.1672213685149726	0.913068786009298	0.8544817795777929	1.072346408445658	0.75185358966732	0.8338011707889313	0.7055224893001332	0.5271032352939035	1.373735520575549	2.2364418083146704	0.7047215430368357	1.2410407292034382	0.8581637202073633	1.4075851922298475	1.7491423383183373	0.519884259172822	1.1118239513662125	1.5558767888133818	1.0326631826223591	2.121423384306362	0.5487036197582696	0.7469237150053993	1.9188336985315964	1.2458574911638731	0.7658291427859955	1.0378336589866919	0.6689813402538188	0.8374672972458606	1.0426441168565337	1.7595706347695028	1.6560045529443925	1.0632029636537528	0.46674732089119264	0.60345983015761	1.2507233813423382	0.9573487587070312	1.7154436282747185	0.8885638828517751	1.6363219892744285	1.2712139415562702	0.7418377889699753	1.655798475428988	3.019610459049348	1.7362330278240488	1.1135232837189009	0.7645518312559206	1.5595667348082334	0.8008152614707033	0.8482067759767864	1.0625850734654836	1.0206238413507351	0.9950607883066284	0.6673290810604281	3.331565499814311	1.4133230294807708	1.4390845279715427	0.9679878297461852	1.3722843307301202	0.9487692794959893	1.4664012663578498	1.1903618408006524	0.6202489910254635	1.651629476758837	1.5546918703896333	1.9334375463681317	0.8516706019540619	0.9478129490568461	1.3755810926575067	0.8631748767255655	0.8221788494717818	1.2532124504481987	0.4318729172295345	0.9523909304916136	1.0202589376073534	0.7863521303423875	0.8794094820400528	1.234478205565685	0.47199269820585715	1.89177690367416	0.5221381540371216	0.8897843864669664	1.0618825016171853	1.0302638837776592	1.6408860932948492	1.3927548339581122	1.0180529651569226	1.419469376623576	0.5965357483726103	0.0	0.0	0.0	0.0	0.0	0.0	0.0	0.0	0.0	0.0	1.0	1.0	1.0	0.0	0.0	1.0	0.0	1.0	0.0	1.0	0.0	1.0	0.0	0.0	0.0	1.0	1.0	0.0	0.0	0.0	1.0	0.0	0.0	0.0	0.0	0.0	0.0	1.0	0.0	0.0	1.0	0.0	0.0	0.0	0.0	0.0	1.0	1.0	1.0	1.0	0.0	0.0	0.0	0.0	0.0	0.0	1.0	0.0	0.0	0.0	0.0	0.0	0.0	0.0	0.0	1.0	0.0	0.0	1.0	1.0	0.0	0.0	0.0	1.0	0.0	1.0	0.0	0.0	0.0	0.0	0.0	0.0	0.0	0.0	1.0	0.0	1.0	1.0	1.0	1.0	0.0	1.0	0.0	0.0	0.0	1.0	0.0	0.0	0.0	1.0	0.0	0.0	0.0	1.0	0.0	1.0	0.0	0.0	1.0	0.0	1.0	0.0	0.0	1.0	0.0	0.0	1.0	1.0	0.0	0.0	0.0	1.0	1.0	1.0	1.0	1.0	1.0	1.0	1.0	0.0	1.0	0.0	0.0	0.0	0.0	0.0	1.0	0.0	0.0	0.0	0.0	0.0	1.0	1.0	0.0	0.0	1.0	1.0	0.0	1.0	0.0	1.0	1.0	0.0	0.0	0.0	0.0	0.0	1.0	0.0	1.0	1.0	0.0	0.0	0.0	0.0	0.0	0.0	1.0	0.0	0.0	0.0	0.0	0.0	0.0	1.0	0.0	0.0	0.0	1.0	0.0	0.0	1.0	0.0	1.0	0.0	0.0	0.0	0.0	0.0	1.0	0.0	0.0	1.0	0.0	0.0	1.0	0.0	1.0	0.0	0.0	1.0	1.0	1.0	0.0	1.0	0.0	1.0	0.0	0.0	1.0	1.0	0.0	0.0	1.0	1.0	0.0	0.0	0.0	0.0	1.0	1.0	0.0	0.0	0.0	0.0	0.0	0.0	1.0	0.0	1.0	0.0	1.0	0.0	0.0	0.0	0.0	0.0	0.0	1.0	1.0	0.0	1.0	0.0	1.0	1.0	0.0	0.0	0.0	0.0	0.0	0.0	0.0	0.0	0.0	0.0	0.0	0.0	0.0	0.0	1.0	0.0	1.0	0.0	0.0	1.0	0.0	0.0	1.0	0.0	0.0	0.0	1.0	0.0	1.0	0.0	0.0	0.0	1.0	0.0	0.0	0.0	0.0	0.0	1.0	0.0	1.0	1.0	1.0	0.0	0.0	1.0	0.0	1.0	1.0	1.0	0.0	1.0	1.0	1.0	1.0	1.0	0.0	1.0	0.0	0.0	0.0	1.0	1.0	0.0	1.0	0.0	1.0	0.0	1.0	1.0	0.0	0.0	1.0	0.0	0.0	0.0	0.0	0.0	0.0	1.0	0.0	0.0	0.0	0.0	0.0	0.0	0.0	0.0	0.0	1.0	0.0	0.0	0.0	1.0	1.0	0.0	1.0	0.0	1.0	0.0	0.0	0.0	0.0	1.0	1.0	121.0	-47454.777882440896	0.0	0.0	-612.0107950589227	-3840.8581451611535	-3840.8581451611535
100000	-51326.78149800057	-4247.367511120794	-47079.41398687978	307.0840805377943	0.47181103333348207	23.080183957247343	24.66816569315465	20.810595252775745	18.980546809707153	21.162067830271166	22.513920627031023	17.9293438753988	17.865396917330113	16.20325347250119	9.833245675411053	11.883972506249933	13.719277097726629	12.040095849215112	10.313442792640245	9.805336928699216	9.172404895518003	10.18245470890883	9.184776444944285	9.21341754424888	8.895837689475663	9.115592186748822	8.363311937486731	6.9023694426609055	8.273250029654523	7.12027675743605	8.563843328195619	8.827189438239353	7.995180000170801	7.612971269437327	7.572049219225806	7.763143300747253	7.380463769010245	8.011075516807244	8.004080076048501	8.64575009027229	6.948352300619075	7.328987764594666	7.681710507882297	6.7896496997196	7.646689203820884	7.069169313454239	6.251821347913611	7.138775929933993	5.930356390774035	7.075419621933825	6.398604745864862	6.675210593378973	7.612946414696867	6.574415092761904	7.698616455963466	6.671038906184401	7.359758711591454	6.424262950364086	6.731461725747403	6.7189180833783775	8.63932908541069	7.448843489379958	7.197811216133501	6.322975661548724	6.467567787832942	6.411201905918217	6.970392918920076	6.82550453572952	7.649183558983632	9.512106384126977	8.260585116245045	7.865173904922541	8.034364023695254	6.977232966146141	7.912738976173211	6.66151772602918	6.56841948580624	5.675175046455152	7.648886835818911	6.815810307760071	9.505162497471343	6.4781565601314215	8.490014863451902	6.667851206103906	6.331414662430281	8.45543441929561	7.262658213643789	7.224357406118147	6.4657422051989375	6.991290804179386	7.1112374558119	7.671915556709379	8.205307057277997	7.050700103433638	7.782301106402583	8.14166824457654	6.98038468740551	5.255159462659473	6.333632777733881	7.176394104486697	7.777623893922676	6.976471389972326	7.584554838766486	7.8940838736359105	6.653077290894085	25.0	7.229899263547676	0.31121623770935686	0.22261786146214038	0.1907323510559363	0.2754335497725663	0.004461468453384768	5.17156222549555E-5	0.02155459796027864	5.171562225495552E-5	0.021554597960278653	1.2106384656972664	1.037033949013414	0.677005827369442	1.3401775946753582	0.8838982453619868	0.9628672563374191	0.6497884689403881	1.8688598716074394	1.3174134048526243	1.5501668656926932	0.9778154089063572	1.5497190473656677	1.341129862352365	1.4829018120175759	1.7046841213649842	1.9611801860516949	0.7308239416996255	0.6799107538920748	1.4012826112860575	2.001235281535626	1.867679719302687	1.849616072118695	0.8266333289303016	1.10844088213841	0.8193621185734278	1.0042700109439529	0.5997160371810357	1.0690571725300069	1.097750560330221	1.417119946397514	1.870076141547859	0.5622659112751031	1.3031708491226608	2.17216667453473	1.2265381144688985	0.7267599187938403	1.8718664665551343	1.4989277782244828	1.629816077198588	1.1531700540936438	1.516925173312551	0.7621947607944117	1.4041410485994978	1.0930850162888244	1.1449424039746288	0.9267703065196691	0.8028759557504422	1.6475752307943259	0.6507466276501044	2.4342339056656175	0.6925273836506748	0.9118573795422852	0.6826501377433798	1.1916999899787974	2.20722770462654	0.9521562954076138	0.9478307567563308	0.9693547794001931	1.2752145773416992	3.807793567849918	1.1687719357847726	0.8334875200161	1.1202091711548174	0.7773532084364342	1.0160484653558512	1.4623394017333895	1.7054726264303923	0.9779761845261657	0.7004765027447963	1.9387880285730084	1.6684151545109094	1.3696420325403875	1.4743069400975926	1.9937421691184243	0.813823159716536	0.9072717371230903	1.4362409050995735	1.0363476554935596	0.6810921967443259	0.5964622140303124	0.5763995929673545	1.2016772599097125	1.289350343293112	1.2923286885671919	1.1144236915084744	1.062540080158136	2.3559517845044478	1.5384625979446611	2.1693950252605267	0.8748658678490188	0.6902115886722558	0.7253335199169799	1.200181847238534	0.5203039510086127	0.6265227718779885	0.6593296737684397	1.0394772416560158	1.283360974158461	1.383900335421919	0.5756973246425736	0.6573982968322548	1.5339834746470002	0.5354178115629116	1.5717539653846324	1.125480096149823	0.6845257315811479	0.5824183357072387	0.9011197603381035	0.8553594983602935	1.103986815248426	1.518280633947373	2.4616881167629345	0.48342271481423565	0.9410324546892076	1.1177330108868275	1.0054634971201506	1.8841893199640891	0.9859410888140208	0.6030376198779369	1.1743697386679053	1.2720546003569206	1.053478373002942	1.6013957635924658	0.8810187896435452	0.9844132481958444	0.5290768622423417	1.0762057535475753	1.0194896417938064	1.1781284549915563	1.3641091458437016	0.7195141679741458	1.2776496495520637	1.2729134252859673	0.9064146529666239	0.8689773725415391	0.3313941048824213	0.9699047529455228	1.94355867945359	0.8563861821819773	1.4839341896518785	0.5056870435032694	1.3693981927625951	1.1472898302216337	1.1261252398028405	1.4105996123239959	0.47381864856520867	0.6585279836488523	0.7634867880341425	1.1075389640726754	2.6694391855711515	1.3359907076396096	1.2255662613331921	0.8765619830369734	0.683114857518915	1.6131944058658885	2.962902642522817	1.23040255416234	0.6755573892841209	1.783597808529992	0.8502830859688698	1.5215139918681573	3.3960978238638546	0.9535866409667894	0.7526166824177651	1.4074540917672693	0.6009019925150999	1.3172727727440563	1.2090882281865445	1.7293345183777311	1.1081317391940952	1.3182202908414298	0.940277741010765	1.1568702739490107	1.2816073175491265	1.1066375494229557	0.987943237859285	0.7229335140837054	1.0991926471565945	1.2090292711413804	1.7491535727648946	1.3872377197921586	0.6773265494058233	0.6614045164882111	0.8315002388794424	0.9215502279739017	0.7121745724404935	1.0455673976098045	0.6888054369854039	0.9370478071141057	1.083011974112392	0.8534494373125491	1.3153769364349097	0.7564651613415596	0.7285025184449317	0.7561446070578022	0.9672387670207332	0.6995332071438876	0.7166905472125268	0.5986307611102207	1.6640556718628143	2.5013896449635555	0.5635268862899777	0.9274138782015212	0.7366812967312861	1.221130762922772	1.007501975525809	1.1031982664113078	1.1716260273727126	1.0786808608559701	0.9682884690394082	0.8707352488345641	1.886724455477091	2.1918199157957567	1.0590236047548418	0.6887814835264897	1.3380456252594222	0.5620665298282761	2.4105168461344437	1.4973366815165479	1.2165227946413537	1.4916377173147468	1.8342672395307775	0.7444814912514454	1.0500765589633236	1.2129945258435864	0.8591692650103118	0.9197081066603421	1.357934971340412	0.877235999853059	0.8498565623168541	0.6108969639713191	0.7379448237480669	1.8045674818761819	0.6457699074618418	1.7628372391478433	1.1990481095248986	1.4712925005543365	0.5320620585487507	0.7161063006785319	1.427618027299784	1.648456683041341	0.7744454485094271	0.6630287372229329	1.1263749358402482	3.81394260216387	1.6988472557766416	0.8976743165135981	0.716959320176516	0.6525942321068431	1.2205920545702709	0.27911725912202084	0.8363756741709769	1.1328352647436983	0.4941137215485766	1.2458656008293298	1.574752528303109	0.9601061026291978	1.3046331628158512	1.9124236244229247	0.8856532326178901	1.6165826889330561	1.5009137153447536	0.9359056015892117	1.1672213685149726	0.913068786009298	0.8544817795777929	1.072346408445658	0.75185358966732	0.8338011707889313	0.7055224893001332	0.5271032352939035	1.373735520575549	2.2364418083146704	0.7047215430368357	1.2410407292034382	0.8581637202073633	1.4075851922298475	1.7491423383183373	0.519884259172822	1.1118239513662125	1.5558767888133818	1.0326631826223591	2.121423384306362	0.5487036197582696	0.7469237150053993	1.9188336985315964	1.2458574911638731	0.7658291427859955	1.0378336589866919	0.6689813402538188	0.8374672972458606	1.0426441168565337	1.7595706347695028	1.6560045529443925	1.0632029636537528	0.46674732089119264	0.60345983015761	1.2507233813423382	0.9573487587070312	1.7154436282747185	0.8885638828517751	1.6363219892744285	1.2712139415562702	0.7418377889699753	1.655798475428988	3.019610459049348	1.7362330278240488	1.1135232837189009	0.7645518312559206	1.5595667348082334	0.8008152614707033	0.8482067759767864	1.0625850734654836	1.0206238413507351	0.9950607883066284	0.6673290810604281	3.331565499814311	1.4133230294807708	1.4390845279715427	0.9679878297461852	1.3722843307301202	0.9487692794959893	1.4664012663578498	1.1903618408006524	0.6202489910254635	1.651629476758837	1.5546918703896333	1.9334375463681317	0.8516706019540619	0.9478129490568461	1.3755810926575067	0.8631748767255655	0.8221788494717818	1.2532124504481987	0.4318729172295345	0.9523909304916136	1.0202589376073534	0.7863521303423875	0.8794094820400528	1.234478205565685	0.47199269820585715	1.89177690367416	0.5221381540371216	0.8897843864669664	1.0618825016171853	1.0302638837776592	1.6408860932948492	1.3927548339581122	1.0180529651569226	1.419469376623576	0.5965357483726103	0.0	0.0	0.0	0.0	0.0	0.0	0.0	1.0	0.0	0.0	1.0	1.0	0.0	1.0	0.0	1.0	0.0	0.0	1.0	0.0	0.0	0.0	0.0	0.0	0.0	0.0	1.0	0.0	0.0	0.0	0.0	0.0	0.0	0.0	0.0	0.0	0.0	0.0	0.0	0.0	1.0	0.0	0.0	0.0	0.0	1.0	0.0	0.0	0.0	1.0	0.0	0.0	0.0	0.0	0.0	0.0	0.0	1.0	0.0	0.0	0.0	0.0	0.0	0.0	0.0	0.0	0.0	0.0	0.0	1.0	0.0	0.0	0.0	1.0	0.0	0.0	0.0	1.0	1.0	0.0	0.0	0.0	0.0	0.0	1.0	1.0	0.0	0.0	1.0	1.0	0.0	1.0	0.0	1.0	0.0	0.0	0.0	0.0	0.0	0.0	0.0	0.0	1.0	0.0	1.0	0.0	1.0	0.0	0.0	1.0	0.0	0.0	1.0	0.0	1.0	0.0	0.0	1.0	0.0	0.0	1.0	1.0	1.0	0.0	0.0	1.0	1.0	1.0	1.0	0.0	0.0	0.0	1.0	0.0	1.0	0.0	0.0	0.0	0.0	0.0	0.0	0.0	0.0	1.0	1.0	1.0	1.0	1.0	0.0	0.0	0.0	0.0	0.0	1.0	0.0	0.0	0.0	0.0	0.0	0.0	1.0	1.0	0.0	1.0	0.0	0.0	0.0	0.0	0.0	1.0	0.0	1.0	0.0	0.0	0.0	0.0	0.0	0.0	0.0	1.0	0.0	1.0	1.0	0.0	1.0	0.0	0.0	0.0	0.0	1.0	1.0	1.0	1.0	0.0	1.0	0.0	0.0	1.0	1.0	0.0	0.0	0.0	0.0	0.0	1.0	0.0	0.0	0.0	0.0	0.0	0.0	1.0	0.0	0.0	0.0	1.0	0.0	1.0	0.0	1.0	1.0	1.0	0.0	0.0	0.0	0.0	0.0	0.0	0.0	0.0	0.0	0.0	1.0	0.0	0.0	0.0	0.0	0.0	0.0	1.0	1.0	0.0	1.0	0.0	1.0	1.0	1.0	0.0	1.0	0.0	0.0	0.0	0.0	1.0	0.0	0.0	1.0	0.0	0.0	1.0	1.0	1.0	0.0	0.0	1.0	1.0	0.0	0.0	0.0	0.0	0.0	0.0	1.0	0.0	0.0	0.0	1.0	0.0	1.0	1.0	0.0	0.0	0.0	0.0	0.0	0.0	1.0	0.0	1.0	0.0	1.0	0.0	0.0	1.0	0.0	0.0	0.0	1.0	0.0	0.0	1.0	1.0	1.0	1.0	0.0	0.0	0.0	0.0	1.0	0.0	1.0	0.0	1.0	0.0	1.0	0.0	0.0	0.0	0.0	0.0	0.0	0.0	1.0	0.0	0.0	0.0	0.0	1.0	0.0	0.0	0.0	0.0	0.0	1.0	1.0	0.0	0.0	0.0	0.0	1.0	0.0	0.0	0.0	1.0	0.0	1.0	0.0	0.0	0.0	1.0	1.0	107.0	-46480.89428345819	0.0	0.0	-598.5197034215884	-3828.2079535374432	-3828.2079535374432
110000	-49517.23122265208	-4243.607208631379	-45273.6240140207	283.4798328491519	0.37590627652445685	23.080183957247343	24.66816569315465	20.810595252775745	18.980546809707153	21.162067830271166	22.513920627031023	17.9293438753988	17.865396917330113	16.20325347250119	9.833245675411053	11.883972506249933	13.719277097726629	12.040095849215112	10.313442792640245	9.805336928699216	9.172404895518003	10.18245470890883	9.184776444944285	9.21341754424888	8.895837689475663	9.115592186748822	8.363311937486731	6.9023694426609055	8.273250029654523	7.12027675743605	8.563843328195619	8.827189438239353	7.995180000170801	7.612971269437327	7.572049219225806	7.763143300747253	7.380463769010245	8.011075516807244	8.004080076048501	8.64575009027229	6.948352300619075	7.328987764594666	7.681710507882297	6.7896496997196	7.646689203820884	7.069169313454239	6.251821347913611	7.138775929933993	5.930356390774035	7.075419621933825	6.398604745864862	6.675210593378973	7.612946414696867	6.574415092761904	7.698616455963466	6.671038906184401	7.359758711591454	6.424262950364086	6.731461725747403	6.7189180833783775	8.63932908541069	7.448843489379958	7.197811216133501	6.322975661548724	6.467567787832942	6.411201905918217	6.970392918920076	6.82550453572952	7.649183558983632	9.512106384126977	8.260585116245045	7.865173904922541	8.034364023695254	6.977232966146141	7.912738976173211	6.66151772602918	6.56841948580624	5.675175046455152	7.648886835818911	6.815810307760071	9.505162497471343	6.4781565601314215	8.490014863451902	6.667851206103906	6.331414662430281	8.45543441929561	7.262658213643789	7.224357406118147	6.4657422051989375	6.991290804179386	7.1112374558119	7.671915556709379	8.205307057277997	7.050700103433638	7.782301106402583	8.14166824457654	6.98038468740551	5.255159462659473	6.333632777733881	7.176394104486697	7.777623893922676	6.976471389972326	7.584554838766486	7.8940838736359105	6.653077290894085	25.0	7.216015427622712	0.30311862066461087	0.22835263275479747	0.19358904081570133	0.27493970576489013	0.024191530834068508	4.2676902547784024E-5	0.017471501241391494	4.267690254778409E-5	0.017471501241391515	1.2106384656972664	1.037033949013414	0.677005827369442	1.3401775946753582	0.8838982453619868	0.9628672563374191	0.6497884689403881	1.8688598716074394	1.3174134048526243	1.5501668656926932	0.9778154089063572	1.5497190473656677	1.341129862352365	1.4829018120175759	1.7046841213649842	1.9611801860516949	0.7308239416996255	0.6799107538920748	1.4012826112860575	2.001235281535626	1.867679719302687	1.849616072118695	0.8266333289303016	1.10844088213841	0.8193621185734278	1.0042700109439529	0.5997160371810357	1.0690571725300069	1.097750560330221	1.417119946397514	1.870076141547859	0.5622659112751031	1.3031708491226608	2.17216667453473	1.2265381144688985	0.7267599187938403	1.8718664665551343	1.4989277782244828	1.629816077198588	1.1531700540936438	1.516925173312551	0.7621947607944117	1.4041410485994978	1.0930850162888244	1.1449424039746288	0.9267703065196691	0.8028759557504422	1.6475752307943259	0.6507466276501044	2.4342339056656175	0.6925273836506748	0.9118573795422852	0.6826501377433798	1.1916999899787974	2.20722770462654	0.9521562954076138	0.9478307567563308	0.9693547794001931	1.2752145773416992	3.807793567849918	1.1687719357847726	0.8334875200161	1.1202091711548174	0.7773532084364342	1.0160484653558512	1.4623394017333895	1.7054726264303923	0.9779761845261657	0.7004765027447963	1.9387880285730084	1.6684151545109094	1.3696420325403875	1.4743069400975926	1.9937421691184243	0.813823159716536	0.9072717371230903	1.4362409050995735	1.0363476554935596	0.6810921967443259	0.5964622140303124	0.5763995929673545	1.2016772599097125	1.289350343293112	1.2923286885671919	1.1144236915084744	1.062540080158136	2.3559517845044478	1.5384625979446611	2.1693950252605267	0.8748658678490188	0.6902115886722558	0.7253335199169799	1.200181847238534	0.5203039510086127	0.6265227718779885	0.6593296737684397	1.0394772416560158	1.283360974158461	1.383900335421919	0.5756973246425736	0.6573982968322548	1.5339834746470002	0.5354178115629116	1.5717539653846324	1.125480096149823	0.6845257315811479	0.5824183357072387	0.9011197603381035	0.8553594983602935	1.103986815248426	1.518280633947373	2.4616881167629345	0.48342271481423565	0.9410324546892076	1.1177330108868275	1.0054634971201506	1.8841893199640891	0.9859410888140208	0.6030376198779369	1.1743697386679053	1.2720546003569206	1.053478373002942	1.6013957635924658	0.8810187896435452	0.9844132481958444	0.5290768622423417	1.0762057535475753	1.0194896417938064	1.1781284549915563	1.3641091458437016	0.7195141679741458	1.2776496495520637	1.2729134252859673	0.9064146529666239	0.8689773725415391	0.3313941048824213	0.9699047529455228	1.94355867945359	0.8563861821819773	1.4839341896518785	0.5056870435032694	1.3693981927625951	1.1472898302216337	1.1261252398028405	1.4105996123239959	0.47381864856520867	0.6585279836488523	0.7634867880341425	1.1075389640726754	2.6694391855711515	1.3359907076396096	1.2255662613331921	0.8765619830369734	0.683114857518915	1.6131944058658885	2.962902642522817	1.23040255416234	0.6755573892841209	1.783597808529992	0.8502830859688698	1.5215139918681573	3.3960978238638546	0.9535866409667894	0.7526166824177651	1.4074540917672693	0.6009019925150999	1.3172727727440563	1.2090882281865445	1.7293345183777311	1.1081317391940952	1.3182202908414298	0.940277741010765	1.1568702739490107	1.2816073175491265	1.1066375494229557	0.987943237859285	0.7229335140837054	1.0991926471565945	1.2090292711413804	1.7491535727648946	1.3872377197921586	0.6773265494058233	0.6614045164882111	0.8315002388794424	0.9215502279739017	0.7121745724404935	1.0455673976098045	0.6888054369854039	0.9370478071141057	1.083011974112392	0.8534494373125491	1.3153769364349097	0.7564651613415596	0.7285025184449317	0.7561446070578022	0.9672387670207332	0.6995332071438876	0.7166905472125268	0.5986307611102207	1.6640556718628143	2.5013896449635555	0.5635268862899777	0.9274138782015212	0.7366812967312861	1.221130762922772	1.007501975525809	1.1031982664113078	1.1716260273727126	1.0786808608559701	0.9682884690394082	0.8707352488345641	1.886724455477091	2.1918199157957567	1.0590236047548418	0.6887814835264897	1.3380456252594222	0.5620665298282761	2.4105168461344437	1.4973366815165479	1.2165227946413537	1.4916377173147468	1.8342672395307775	0.7444814912514454	1.0500765589633236	1.2129945258435864	0.8591692650103118	0.9197081066603421	1.357934971340412	0.877235999853059	0.8498565623168541	0.6108969639713191	0.7379448237480669	1.8045674818761819	0.6457699074618418	1.7628372391478433	1.1990481095248986	1.4712925005543365	0.5320620585487507	0.7161063006785319	1.427618027299784	1.648456683041341	0.7744454485094271	0.6630287372229329	1.1263749358402482	3.81394260216387	1.6988472557766416	0.8976743165135981	0.716959320176516	0.6525942321068431	1.2205920545702709	0.27911725912202084	0.8363756741709769	1.1328352647436983	0.4941137215485766	1.2458656008293298	1.574752528303109	0.9601061026291978	1.3046331628158512	1.9124236244229247	0.8856532326178901	1.6165826889330561	1.5009137153447536	0.9359056015892117	1.1672213685149726	0.913068786009298	0.8544817795777929	1.072346408445658	0.75185358966732	0.8338011707889313	0.7055224893001332	0.5271032352939035	1.373735520575549	2.2364418083146704	0.7047215430368357	1.2410407292034382	0.8581637202073633	1.4075851922298475	1.7491423383183373	0.519884259172822	1.1118239513662125	1.5558767888133818	1.0326631826223591	2.121423384306362	0.5487036197582696	0.7469237150053993	1.9188336985315964	1.2458574911638731	0.7658291427859955	1.0378336589866919	0.6689813402538188	0.8374672972458606	1.0426441168565337	1.7595706347695028	1.6560045529443925	1.0632029636537528	0.46674732089119264	0.60345983015761	1.2507233813423382	0.9573487587070312	1.7154436282747185	0.8885638828517751	1.6363219892744285	1.2712139415562702	0.7418377889699753	1.655798475428988	3.019610459049348	1.7362330278240488	1.1135232837189009	0.7645518312559206	1.5595667348082334	0.8008152614707033	0.8482067759767864	1.0625850734654836	1.0206238413507351	0.9950607883066284	0.6673290810604281	3.331565499814311	1.4133230294807708	1.4390845279715427	0.9679878297461852	1.3722843307301202	0.9487692794959893	1.4664012663578498	1.1903618408006524	0.6202489910254635	1.651629476758837	1.5546918703896333	1.9334375463681317	0.8516706019540619	0.9478129490568461	1.3755810926575067	0.8631748767255655	0.8221788494717818	1.2532124504481987	0.4318729172295345	0.9523909304916136	1.0202589376073534	0.7863521303423875	0.8794094820400528	1.234478205565685	0.47199269820585715	1.89177690367416	0.5221381540371216	0.8897843864669664	1.0618825016171853	1.0302638837776592	1.6408860932948492	1.3927548339581122	1.0180529651569226	1.419469376623576	0.5965357483726103	0.0	0.0	0.0	1.0	0.0	0.0	0.0	0.0	0.0	0.0	1.0	1.0	1.0	0.0	1.0	0.0	1.0	1.0	0.0	0.0	0.0	0.0	1.0	0.0	0.0	0.0	0.0	0.0	1.0	0.0	1.0	0.0	1.0	0.0	0.0	0.0	0.0	0.0	0.0	0.0	0.0	0.0	0.0	0.0	0.0	0.0	0.0	0.0	0.0	1.0	0.0	0.0	0.0	0.0	0.0	0.0	0.0	1.0	0.0	0.0	0.0	0.0	0.0	0.0	0.0	0.0	0.0	0.0	0.0	1.0	0.0	0.0	0.0	1.0	0.0	0.0	0.0	1.0	0.0	0.0	1.0	0.0	0.0	0.0	0.0	0.0	0.0	0.0	1.0	1.0	0.0	0.0	0.0	0.0	1.0	0.0	0.0	0.0	1.0	1.0	1.0	0.0	0.0	0.0	0.0	0.0	1.0	0.0	0.0	0.0	0.0	0.0	0.0	1.0	0.0	0.0	0.0	0.0	0.0	1.0	0.0	0.0	0.0	0.0	1.0	1.0	1.0	1.0	0.0	0.0	0.0	0.0	0.0	0.0	0.0	0.0	0.0	0.0	0.0	0.0	1.0	1.0	0.0	0.0	0.0	0.0	0.0	1.0	0.0	0.0	0.0	0.0	0.0	1.0	0.0	0.0	0.0	1.0	1.0	0.0	1.0	1.0	0.0	1.0	0.0	0.0	0.0	0.0	0.0	0.0	0.0	0.0	1.0	1.0	0.0	1.0	0.0	0.0	0.0	1.0	0.0	0.0	1.0	0.0	1.0	1.0	0.0	0.0	0.0	1.0	1.0	0.0	0.0	0.0	0.0	0.0	0.0	0.0	0.0	0.0	0.0	0.0	0.0	0.0	0.0	0.0	0.0	0.0	1.0	0.0	1.0	0.0	0.0	0.0	0.0	1.0	1.0	0.0	0.0	0.0	0.0	1.0	1.0	0.0	1.0	0.0	0.0	0.0	0.0	0.0	1.0	0.0	1.0	0.0	0.0	0.0	0.0	1.0	0.0	1.0	1.0	1.0	1.0	0.0	1.0	1.0	1.0	0.0	1.0	0.0	0.0	0.0	0.0	1.0	0.0	0.0	0.0	0.0	0.0	1.0	1.0	1.0	1.0	0.0	0.0	1.0	0.0	0.0	0.0	0.0	1.0	0.0	1.0	0.0	0.0	1.0	1.0	0.0	1.0	0.0	0.0	0.0	0.0	0.0	0.0	0.0	0.0	0.0	1.0	0.0	1.0	1.0	0.0	1.0	0.0	1.0	1.0	0.0	0.0	1.0	1.0	0.0	0.0	0.0	0.0	1.0	1.0	1.0	1.0	1.0	1.0	0.0	1.0	0.0	1.0	0.0	0.0	1.0	0.0	0.0	0.0	0.0	0.0	1.0	0.0	0.0	0.0	1.0	0.0	0.0	0.0	0.0	0.0	0.0	1.0	0.0	0.0	0.0	0.0	1.0	1.0	0.0	0.0	0.0	0.0	1.0	0.0	0.0	0.0	0.0	1.0	101.0	-44700.485195442554	0.0	0.0	-573.1388185781456	-3825.027986775566	-3825.027986775566
120000	-46430.37139465385	-4248.0528671296925	-42182.318527524156	437.2126426760699	0.5213109072494098	23.080183957247343	24.66816569315465	20.810595252775745	18.980546809707153	21.162067830271166	22.513920627031023	17.9293438753988	17.865396917330113	16.20325347250119	9.833245675411053	11.883972506249933	13.719277097726629	12.040095849215112	10.313442792640245	9.805336928699216	9.172404895518003	10.18245470890883	9.184776444944285	9.21341754424888	8.895837689475663	9.115592186748822	8.363311937486731	6.9023694426609055	8.273250029654523	7.12027675743605	8.563843328195619	8.827189438239353	7.995180000170801	7.612971269437327	7.572049219225806	7.763143300747253	7.380463769010245	8.011075516807244	8.004080076048501	8.64575009027229	6.948352300619075	7.328987764594666	7.681710507882297	6.7896496997196	7.646689203820884	7.069169313454239	6.251821347913611	7.138775929933993	5.930356390774035	7.075419621933825	6.398604745864862	6.675210593378973	7.612946414696867	6.574415092761904	7.698616455963466	6.671038906184401	7.359758711591454	6.424262950364086	6.731461725747403	6.7189180833783775	8.63932908541069	7.448843489379958	7.197811216133501	6.322975661548724	6.467567787832942	6.411201905918217	6.970392918920076	6.82550453572952	7.649183558983632	9.512106384126977	8.260585116245045	7.865173904922541	8.034364023695254	6.977232966146141	7.912738976173211	6.66151772602918	6.56841948580624	5.675175046455152	7.648886835818911	6.815810307760071	9.505162497471343	6.4781565601314215	8.490014863451902	6.667851206103906	6.331414662430281	8.45543441929561	7.262658213643789	7.224357406118147	6.4657422051989375	6.991290804179386	7.1112374558119	7.671915556709379	8.205307057277997	7.050700103433638	7.782301106402583	8.14166824457654	6.98038468740551	5.255159462659473	6.333632777733881	7.176394104486697	7.777623893922676	6.976471389972326	7.584554838766486	7.8940838736359105	6.653077290894085	25.0	7.0639608712653255	0.3048579819889898	0.2211064045148012	0.19743008858997846	0.2766055249062302	0.018225563028925706	2.6596171159127616E-5	0.021438874202125518	2.6596171159127592E-5	0.021438874202125525	1.2106384656972664	1.037033949013414	0.677005827369442	1.3401775946753582	0.8838982453619868	0.9628672563374191	0.6497884689403881	1.8688598716074394	1.3174134048526243	1.5501668656926932	0.9778154089063572	1.5497190473656677	1.341129862352365	1.4829018120175759	1.7046841213649842	1.9611801860516949	0.7308239416996255	0.6799107538920748	1.4012826112860575	2.001235281535626	1.867679719302687	1.849616072118695	0.8266333289303016	1.10844088213841	0.8193621185734278	1.0042700109439529	0.5997160371810357	1.0690571725300069	1.097750560330221	1.417119946397514	1.870076141547859	0.5622659112751031	1.3031708491226608	2.17216667453473	1.2265381144688985	0.7267599187938403	1.8718664665551343	1.4989277782244828	1.629816077198588	1.1531700540936438	1.516925173312551	0.7621947607944117	1.4041410485994978	1.0930850162888244	1.1449424039746288	0.9267703065196691	0.8028759557504422	1.6475752307943259	0.6507466276501044	2.4342339056656175	0.6925273836506748	0.9118573795422852	0.6826501377433798	1.1916999899787974	2.20722770462654	0.9521562954076138	0.9478307567563308	0.9693547794001931	1.2752145773416992	3.807793567849918	1.1687719357847726	0.8334875200161	1.1202091711548174	0.7773532084364342	1.0160484653558512	1.4623394017333895	1.7054726264303923	0.9779761845261657	0.7004765027447963	1.9387880285730084	1.6684151545109094	1.3696420325403875	1.4743069400975926	1.9937421691184243	0.813823159716536	0.9072717371230903	1.4362409050995735	1.0363476554935596	0.6810921967443259	0.5964622140303124	0.5763995929673545	1.2016772599097125	1.289350343293112	1.2923286885671919	1.1144236915084744	1.062540080158136	2.3559517845044478	1.5384625979446611	2.1693950252605267	0.8748658678490188	0.6902115886722558	0.7253335199169799	1.200181847238534	0.5203039510086127	0.6265227718779885	0.6593296737684397	1.0394772416560158	1.283360974158461	1.383900335421919	0.5756973246425736	0.6573982968322548	1.5339834746470002	0.5354178115629116	1.5717539653846324	1.125480096149823	0.6845257315811479	0.5824183357072387	0.9011197603381035	0.8553594983602935	1.103986815248426	1.518280633947373	2.4616881167629345	0.48342271481423565	0.9410324546892076	1.1177330108868275	1.0054634971201506	1.8841893199640891	0.9859410888140208	0.6030376198779369	1.1743697386679053	1.2720546003569206	1.053478373002942	1.6013957635924658	0.8810187896435452	0.9844132481958444	0.5290768622423417	1.0762057535475753	1.0194896417938064	1.1781284549915563	1.3641091458437016	0.7195141679741458	1.2776496495520637	1.2729134252859673	0.9064146529666239	0.8689773725415391	0.3313941048824213	0.9699047529455228	1.94355867945359	0.8563861821819773	1.4839341896518785	0.5056870435032694	1.3693981927625951	1.1472898302216337	1.1261252398028405	1.4105996123239959	0.47381864856520867	0.6585279836488523	0.7634867880341425	1.1075389640726754	2.6694391855711515	1.3359907076396096	1.2255662613331921	0.8765619830369734	0.683114857518915	1.6131944058658885	2.962902642522817	1.23040255416234	0.6755573892841209	1.783597808529992	0.8502830859688698	1.5215139918681573	3.3960978238638546	0.9535866409667894	0.7526166824177651	1.4074540917672693	0.6009019925150999	1.3172727727440563	1.2090882281865445	1.7293345183777311	1.1081317391940952	1.3182202908414298	0.940277741010765	1.1568702739490107	1.2816073175491265	1.1066375494229557	0.987943237859285	0.7229335140837054	1.0991926471565945	1.2090292711413804	1.7491535727648946	1.3872377197921586	0.6773265494058233	0.6614045164882111	0.8315002388794424	0.9215502279739017	0.7121745724404935	1.0455673976098045	0.6888054369854039	0.9370478071141057	1.083011974112392	0.8534494373125491	1.3153769364349097	0.7564651613415596	0.7285025184449317	0.7561446070578022	0.9672387670207332	0.6995332071438876	0.7166905472125268	0.5986307611102207	1.6640556718628143	2.5013896449635555	0.5635268862899777	0.9274138782015212	0.7366812967312861	1.221130762922772	1.007501975525809	1.1031982664113078	1.1716260273727126	1.0786808608559701	0.9682884690394082	0.8707352488345641	1.886724455477091	2.1918199157957567	1.0590236047548418	0.6887814835264897	1.3380456252594222	0.5620665298282761	2.4105168461344437	1.4973366815165479	1.2165227946413537	1.4916377173147468	1.8342672395307775	0.7444814912514454	1.0500765589633236	1.2129945258435864	0.8591692650103118	0.9197081066603421	1.357934971340412	0.877235999853059	0.8498565623168541	0.6108969639713191	0.7379448237480669	1.8045674818761819	0.6457699074618418	1.7628372391478433	1.1990481095248986	1.4712925005543365	0.5320620585487507	0.7161063006785319	1.427618027299784	1.648456683041341	0.7744454485094271	0.6630287372229329	1.1263749358402482	3.81394260216387	1.6988472557766416	0.8976743165135981	0.716959320176516	0.6525942321068431	1.2205920545702709	0.27911725912202084	0.8363756741709769	1.1328352647436983	0.4941137215485766	1.2458656008293298	1.574752528303109	0.9601061026291978	1.3046331628158512	1.9124236244229247	0.8856532326178901	1.6165826889330561	1.5009137153447536	0.9359056015892117	1.1672213685149726	0.913068786009298	0.8544817795777929	1.072346408445658	0.75185358966732	0.8338011707889313	0.7055224893001332	0.5271032352939035	1.373735520575549	2.2364418083146704	0.7047215430368357	1.2410407292034382	0.8581637202073633	1.4075851922298475	1.7491423383183373	0.519884259172822	1.1118239513662125	1.5558767888133818	1.0326631826223591	2.121423384306362	0.5487036197582696	0.7469237150053993	1.9188336985315964	1.2458574911638731	0.7658291427859955	1.0378336589866919	0.6689813402538188	0.8374672972458606	1.0426441168565337	1.7595706347695028	1.6560045529443925	1.0632029636537528	0.46674732089119264	0.60345983015761	1.2507233813423382	0.9573487587070312	1.7154436282747185	0.8885638828517751	1.6363219892744285	1.2712139415562702	0.7418377889699753	1.655798475428988	3.019610459049348	1.7362330278240488	1.1135232837189009	0.7645518312559206	1.5595667348082334	0.8008152614707033	0.8482067759767864	1.0625850734654836	1.0206238413507351	0.9950607883066284	0.6673290810604281	3.331565499814311	1.4133230294807708	1.4390845279715427	0.9679878297461852	1.3722843307301202	0.9487692794959893	1.4664012663578498	1.1903618408006524	0.6202489910254635	1.651629476758837	1.5546918703896333	1.9334375463681317	0.8516706019540619	0.9478129490568461	1.3755810926575067	0.8631748767255655	0.8221788494717818	1.2532124504481987	0.4318729172295345	0.9523909304916136	1.0202589376073534	0.7863521303423875	0.8794094820400528	1.234478205565685	0.47199269820585715	1.89177690367416	0.5221381540371216	0.8897843864669664	1.0618825016171853	1.0302638837776592	1.6408860932948492	1.3927548339581122	1.0180529651569226	1.419469376623576	0.5965357483726103	0.0	0.0	1.0	0.0	0.0	0.0	0.0	0.0	0.0	1.0	1.0	0.0	1.0	1.0	0.0	0.0	0.0	1.0	0.0	0.0	0.0	1.0	0.0	0.0	0.0	0.0	1.0	0.0	0.0	1.0	1.0	0.0	1.0	1.0	1.0	1.0	0.0	0.0	0.0	0.0	0.0	0.0	0.0	0.0	1.0	0.0	0.0	0.0	0.0	1.0	1.0	0.0	0.0	0.0	0.0	0.0	0.0	0.0	0.0	0.0	0.0	0.0	0.0	0.0	0.0	0.0	0.0	1.0	0.0	1.0	0.0	0.0	0.0	1.0	0.0	1.0	1.0	0.0	0.0	1.0	0.0	1.0	0.0	0.0	0.0	0.0	0.0	0.0	1.0	0.0	1.0	0.0	0.0	0.0	1.0	0.0	0.0	0.0	1.0	0.0	0.0	0.0	1.0	0.0	1.0	0.0	1.0	1.0	1.0	0.0	1.0	1.0	0.0	0.0	0.0	1.0	0.0	0.0	0.0	0.0	0.0	0.0	0.0	0.0	1.0	1.0	0.0	0.0	0.0	0.0	0.0	1.0	0.0	0.0	0.0	0.0	0.0	1.0	0.0	0.0	1.0	1.0	0.0	1.0	0.0	0.0	0.0	1.0	0.0	0.0	0.0	0.0	1.0	1.0	0.0	0.0	0.0	0.0	0.0	0.0	1.0	1.0	0.0	0.0	0.0	0.0	0.0	0.0	0.0	0.0	0.0	0.0	0.0	0.0	0.0	0.0	0.0	1.0	0.0	1.0	1.0	1.0	0.0	1.0	1.0	0.0	0.0	0.0	0.0	0.0	0.0	0.0	0.0	0.0	1.0	0.0	0.0	0.0	0.0	0.0	0.0	1.0	1.0	0.0	0.0	0.0	0.0	1.0	0.0	0.0	1.0	1.0	0.0	0.0	0.0	0.0	0.0	0.0	0.0	0.0	0.0	1.0	1.0	1.0	0.0	1.0	1.0	0.0	0.0	0.0	0.0	0.0	1.0	0.0	0.0	0.0	0.0	0.0	1.0	1.0	1.0	0.0	1.0	0.0	1.0	1.0	0.0	1.0	0.0	1.0	0.0	0.0	0.0	1.0	0.0	0.0	0.0	0.0	0.0	0.0	0.0	1.0	0.0	0.0	0.0	1.0	0.0	1.0	1.0	0.0	0.0	1.0	1.0	0.0	0.0	0.0	0.0	1.0	0.0	0.0	0.0	0.0	0.0	0.0	0.0	0.0	0.0	0.0	0.0	0.0	0.0	1.0	0.0	0.0	1.0	0.0	1.0	1.0	0.0	1.0	1.0	1.0	0.0	1.0	0.0	1.0	1.0	1.0	1.0	1.0	0.0	1.0	1.0	0.0	1.0	1.0	0.0	0.0	0.0	0.0	1.0	0.0	0.0	0.0	0.0	0.0	0.0	0.0	0.0	0.0	0.0	0.0	1.0	0.0	0.0	1.0	1.0	0.0	0.0	1.0	1.0	1.0	0.0	1.0	1.0	0.0	0.0	0.0	0.0	0.0	1.0	109.0	-41625.842483136286	0.0	0.0	-556.4760443878679	-3829.246519891356	-3829.246519891356
130000	-45432.5911918563	-4203.615887322383	-41228.97530453392	394.90643002659823	0.588239946372388	23.080183957247343	24.66816569315465	20.810595252775745	18.980546809707153	21.162067830271166	22.513920627031023	17.9293438753988	17.865396917330113	16.20325347250119	9.833245675411053	11.883972506249933	13.719277097726629	12.040095849215112	10.313442792640245	9.805336928699216	9.172404895518003	10.18245470890883	9.184776444944285	9.21341754424888	8.895837689475663	9.115592186748822	8.363311937486731	6.9023694426609055	8.273250029654523	7.12027675743605	8.563843328195619	8.827189438239353	7.995180000170801	7.612971269437327	7.572049219225806	7.763143300747253	7.380463769010245	8.011075516807244	8.004080076048501	8.64575009027229	6.948352300619075	7.328987764594666	7.681710507882297	6.7896496997196	7.646689203820884	7.069169313454239	6.251821347913611	7.138775929933993	5.930356390774035	7.075419621933825	6.398604745864862	6.675210593378973	7.612946414696867	6.574415092761904	7.698616455963466	6.671038906184401	7.359758711591454	6.424262950364086	6.731461725747403	6.7189180833783775	8.63932908541069	7.448843489379958	7.197811216133501	6.322975661548724	6.467567787832942	6.411201905918217	6.970392918920076	6.82550453572952	7.649183558983632	9.512106384126977	8.260585116245045	7.865173904922541	8.034364023695254	6.977232966146141	7.912738976173211	6.66151772602918	6.56841948580624	5.675175046455152	7.648886835818911	6.815810307760071	9.505162497471343	6.4781565601314215	8.490014863451902	6.667851206103906	6.331414662430281	8.45543441929561	7.262658213643789	7.224357406118147	6.4657422051989375	6.991290804179386	7.1112374558119	7.671915556709379	8.205307057277997	7.050700103433638	7.782301106402583	8.14166824457654	6.98038468740551	5.255159462659473	6.333632777733881	7.176394104486697	7.777623893922676	6.976471389972326	7.584554838766486	7.8940838736359105	6.653077290894085	25.0	6.4667567459609785	0.30232491320108307	0.22255271553313857	0.1987049363306919	0.2764174349350861	0.01679519201554131	2.6167939471112946E-5	0.02108772002435997	2.616793947111298E-5	0.021087720024359987	1.2106384656972664	1.037033949013414	0.677005827369442	1.3401775946753582	0.8838982453619868	0.9628672563374191	0.6497884689403881	1.8688598716074394	1.3174134048526243	1.5501668656926932	0.9778154089063572	1.5497190473656677	1.341129862352365	1.4829018120175759	1.7046841213649842	1.9611801860516949	0.7308239416996255	0.6799107538920748	1.4012826112860575	2.001235281535626	1.867679719302687	1.849616072118695	0.8266333289303016	1.10844088213841	0.8193621185734278	1.0042700109439529	0.5997160371810357	1.0690571725300069	1.097750560330221	1.417119946397514	1.870076141547859	0.5622659112751031	1.3031708491226608	2.17216667453473	1.2265381144688985	0.7267599187938403	1.8718664665551343	1.4989277782244828	1.629816077198588	1.1531700540936438	1.516925173312551	0.7621947607944117	1.4041410485994978	1.0930850162888244	1.1449424039746288	0.9267703065196691	0.8028759557504422	1.6475752307943259	0.6507466276501044	2.4342339056656175	0.6925273836506748	0.9118573795422852	0.6826501377433798	1.1916999899787974	2.20722770462654	0.9521562954076138	0.9478307567563308	0.9693547794001931	1.2752145773416992	3.807793567849918	1.1687719357847726	0.8334875200161	1.1202091711548174	0.7773532084364342	1.0160484653558512	1.4623394017333895	1.7054726264303923	0.9779761845261657	0.7004765027447963	1.9387880285730084	1.6684151545109094	1.3696420325403875	1.4743069400975926	1.9937421691184243	0.813823159716536	0.9072717371230903	1.4362409050995735	1.0363476554935596	0.6810921967443259	0.5964622140303124	0.5763995929673545	1.2016772599097125	1.289350343293112	1.2923286885671919	1.1144236915084744	1.062540080158136	2.3559517845044478	1.5384625979446611	2.1693950252605267	0.8748658678490188	0.6902115886722558	0.7253335199169799	1.200181847238534	0.5203039510086127	0.6265227718779885	0.6593296737684397	1.0394772416560158	1.283360974158461	1.383900335421919	0.5756973246425736	0.6573982968322548	1.5339834746470002	0.5354178115629116	1.5717539653846324	1.125480096149823	0.6845257315811479	0.5824183357072387	0.9011197603381035	0.8553594983602935	1.103986815248426	1.518280633947373	2.4616881167629345	0.48342271481423565	0.9410324546892076	1.1177330108868275	1.0054634971201506	1.8841893199640891	0.9859410888140208	0.6030376198779369	1.1743697386679053	1.2720546003569206	1.053478373002942	1.6013957635924658	0.8810187896435452	0.9844132481958444	0.5290768622423417	1.0762057535475753	1.0194896417938064	1.1781284549915563	1.3641091458437016	0.7195141679741458	1.2776496495520637	1.2729134252859673	0.9064146529666239	0.8689773725415391	0.3313941048824213	0.9699047529455228	1.94355867945359	0.8563861821819773	1.4839341896518785	0.5056870435032694	1.3693981927625951	1.1472898302216337	1.1261252398028405	1.4105996123239959	0.47381864856520867	0.6585279836488523	0.7634867880341425	1.1075389640726754	2.6694391855711515	1.3359907076396096	1.2255662613331921	0.8765619830369734	0.683114857518915	1.6131944058658885	2.962902642522817	1.23040255416234	0.6755573892841209	1.783597808529992	0.8502830859688698	1.5215139918681573	3.3960978238638546	0.9535866409667894	0.7526166824177651	1.4074540917672693	0.6009019925150999	1.3172727727440563	1.2090882281865445	1.7293345183777311	1.1081317391940952	1.3182202908414298	0.940277741010765	1.1568702739490107	1.2816073175491265	1.1066375494229557	0.987943237859285	0.7229335140837054	1.0991926471565945	1.2090292711413804	1.7491535727648946	1.3872377197921586	0.6773265494058233	0.6614045164882111	0.8315002388794424	0.9215502279739017	0.7121745724404935	1.0455673976098045	0.6888054369854039	0.9370478071141057	1.083011974112392	0.8534494373125491	1.3153769364349097	0.7564651613415596	0.7285025184449317	0.7561446070578022	0.9672387670207332	0.6995332071438876	0.7166905472125268	0.5986307611102207	1.6640556718628143	2.5013896449635555	0.5635268862899777	0.9274138782015212	0.7366812967312861	1.221130762922772	1.007501975525809	1.1031982664113078	1.1716260273727126	1.0786808608559701	0.9682884690394082	0.8707352488345641	1.886724455477091	2.1918199157957567	1.0590236047548418	0.6887814835264897	1.3380456252594222	0.5620665298282761	2.4105168461344437	1.4973366815165479	1.2165227946413537	1.4916377173147468	1.8342672395307775	0.7444814912514454	1.0500765589633236	1.2129945258435864	0.8591692650103118	0.9197081066603421	1.357934971340412	0.877235999853059	0.8498565623168541	0.6108969639713191	0.7379448237480669	1.8045674818761819	0.6457699074618418	1.7628372391478433	1.1990481095248986	1.4712925005543365	0.5320620585487507	0.7161063006785319	1.427618027299784	1.648456683041341	0.7744454485094271	0.6630287372229329	1.1263749358402482	3.81394260216387	1.6988472557766416	0.8976743165135981	0.716959320176516	0.6525942321068431	1.2205920545702709	0.27911725912202084	0.8363756741709769	1.1328352647436983	0.4941137215485766	1.2458656008293298	1.574752528303109	0.9601061026291978	1.3046331628158512	1.9124236244229247	0.8856532326178901	1.6165826889330561	1.5009137153447536	0.9359056015892117	1.1672213685149726	0.913068786009298	0.8544817795777929	1.072346408445658	0.75185358966732	0.8338011707889313	0.7055224893001332	0.5271032352939035	1.373735520575549	2.2364418083146704	0.7047215430368357	1.2410407292034382	0.8581637202073633	1.4075851922298475	1.7491423383183373	0.519884259172822	1.1118239513662125	1.5558767888133818	1.0326631826223591	2.121423384306362	0.5487036197582696	0.7469237150053993	1.9188336985315964	1.2458574911638731	0.7658291427859955	1.0378336589866919	0.6689813402538188	0.8374672972458606	1.0426441168565337	1.7595706347695028	1.6560045529443925	1.0632029636537528	0.46674732089119264	0.60345983015761	1.2507233813423382	0.9573487587070312	1.7154436282747185	0.8885638828517751	1.6363219892744285	1.2712139415562702	0.7418377889699753	1.655798475428988	3.019610459049348	1.7362330278240488	1.1135232837189009	0.7645518312559206	1.5595667348082334	0.8008152614707033	0.8482067759767864	1.0625850734654836	1.0206238413507351	0.9950607883066284	0.6673290810604281	3.331565499814311	1.4133230294807708	1.4390845279715427	0.9679878297461852	1.3722843307301202	0.9487692794959893	1.4664012663578498	1.1903618408006524	0.6202489910254635	1.651629476758837	1.5546918703896333	1.9334375463681317	0.8516706019540619	0.9478129490568461	1.3755810926575067	0.8631748767255655	0.8221788494717818	1.2532124504481987	0.4318729172295345	0.9523909304916136	1.0202589376073534	0.7863521303423875	0.8794094820400528	1.234478205565685	0.47199269820585715	1.89177690367416	0.5221381540371216	0.8897843864669664	1.0618825016171853	1.0302638837776592	1.6408860932948492	1.3927548339581122	1.0180529651569226	1.419469376623576	0.5965357483726103	0.0	0.0	0.0	0.0	1.0	1.0	0.0	0.0	0.0	0.0	1.0	1.0	0.0	1.0	0.0	0.0	0.0	1.0	0.0	0.0	0.0	1.0	0.0	1.0	0.0	0.0	0.0	0.0	0.0	0.0	0.0	0.0	1.0	0.0	0.0	0.0	0.0	1.0	0.0	0.0	1.0	0.0	0.0	0.0	1.0	0.0	0.0	0.0	0.0	1.0	0.0	0.0	0.0	0.0	1.0	0.0	0.0	0.0	0.0	0.0	0.0	0.0	0.0	0.0	0.0	0.0	1.0	1.0	0.0	1.0	0.0	1.0	0.0	0.0	0.0	1.0	1.0	0.0	0.0	0.0	0.0	0.0	0.0	0.0	0.0	0.0	0.0	1.0	1.0	1.0	0.0	1.0	0.0	0.0	0.0	1.0	0.0	1.0	0.0	0.0	0.0	1.0	0.0	0.0	0.0	0.0	0.0	0.0	0.0	1.0	0.0	1.0	1.0	0.0	0.0	1.0	0.0	0.0	0.0	0.0	0.0	0.0	1.0	0.0	0.0	1.0	0.0	1.0	0.0	0.0	0.0	0.0	0.0	0.0	0.0	0.0	1.0	1.0	1.0	0.0	0.0	0.0	0.0	0.0	0.0	0.0	0.0	1.0	0.0	1.0	0.0	0.0	1.0	1.0	0.0	0.0	0.0	0.0	0.0	0.0	1.0	1.0	0.0	0.0	0.0	0.0	1.0	0.0	1.0	0.0	0.0	1.0	0.0	0.0	0.0	0.0	0.0	0.0	0.0	1.0	0.0	1.0	1.0	1.0	1.0	1.0	1.0	1.0	0.0	0.0	0.0	1.0	0.0	0.0	0.0	1.0	0.0	0.0	0.0	0.0	1.0	1.0	1.0	0.0	0.0	1.0	1.0	0.0	0.0	0.0	1.0	0.0	0.0	0.0	0.0	0.0	0.0	1.0	1.0	0.0	0.0	0.0	1.0	1.0	0.0	1.0	0.0	1.0	1.0	0.0	0.0	0.0	1.0	0.0	0.0	0.0	0.0	0.0	0.0	1.0	1.0	0.0	1.0	0.0	1.0	1.0	0.0	0.0	0.0	0.0	1.0	0.0	0.0	1.0	0.0	0.0	0.0	0.0	0.0	1.0	0.0	1.0	0.0	1.0	0.0	1.0	0.0	0.0	0.0	0.0	1.0	1.0	1.0	0.0	1.0	0.0	0.0	0.0	1.0	0.0	1.0	0.0	0.0	0.0	0.0	1.0	0.0	1.0	0.0	0.0	0.0	0.0	0.0	1.0	0.0	0.0	0.0	1.0	0.0	0.0	0.0	0.0	1.0	1.0	0.0	1.0	0.0	0.0	1.0	1.0	1.0	1.0	1.0	0.0	1.0	1.0	0.0	0.0	0.0	0.0	0.0	0.0	0.0	0.0	0.0	1.0	0.0	0.0	0.0	0.0	0.0	0.0	0.0	0.0	0.0	1.0	0.0	0.0	0.0	1.0	0.0	0.0	0.0	0.0	0.0	1.0	0.0	0.0	0.0	0.0	1.0	106.0	-40686.27719103352	0.0	0.0	-542.698113500397	-3784.959694702113	-3784.959694702113
140000	-44443.39515482754	-4217.473967920797	-40225.921186906744	440.2343025383019	0.6494821814214246	23.080183957247343	24.66816569315465	20.810595252775745	18.980546809707153	21.162067830271166	22.513920627031023	17.9293438753988	17.865396917330113	16.20325347250119	9.833245675411053	11.883972506249933	13.719277097726629	12.040095849215112	10.313442792640245	9.805336928699216	9.172404895518003	10.18245470890883	9.184776444944285	9.21341754424888	8.895837689475663	9.115592186748822	8.363311937486731	6.9023694426609055	8.273250029654523	7.12027675743605	8.563843328195619	8.827189438239353	7.995180000170801	7.612971269437327	7.572049219225806	7.763143300747253	7.380463769010245	8.011075516807244	8.004080076048501	8.64575009027229	6.948352300619075	7.328987764594666	7.681710507882297	6.7896496997196	7.646689203820884	7.069169313454239	6.251821347913611	7.138775929933993	5.930356390774035	7.075419621933825	6.398604745864862	6.675210593378973	7.612946414696867	6.574415092761904	7.698616455963466	6.671038906184401	7.359758711591454	6.424262950364086	6.731461725747403	6.7189180833783775	8.63932908541069	7.448843489379958	7.197811216133501	6.322975661548724	6.467567787832942	6.411201905918217	6.970392918920076	6.82550453572952	7.649183558983632	9.512106384126977	8.260585116245045	7.865173904922541	8.034364023695254	6.977232966146141	7.912738976173211	6.66151772602918	6.56841948580624	5.675175046455152	7.648886835818911	6.815810307760071	9.505162497471343	6.4781565601314215	8.490014863451902	6.667851206103906	6.331414662430281	8.45543441929561	7.262658213643789	7.224357406118147	6.4657422051989375	6.991290804179386	7.1112374558119	7.671915556709379	8.205307057277997	7.050700103433638	7.782301106402583	8.14166824457654	6.98038468740551	5.255159462659473	6.333632777733881	7.176394104486697	7.777623893922676	6.976471389972326	7.584554838766486	7.8940838736359105	6.653077290894085	25.0	7.258178783324221	0.3095223780416202	0.21787245049059223	0.20222066214970644	0.27038450931808067	0.02982631684464463	2.1838731905794966E-5	0.019225142238771625	2.183873190579494E-5	0.019225142238771586	1.2106384656972664	1.037033949013414	0.677005827369442	1.3401775946753582	0.8838982453619868	0.9628672563374191	0.6497884689403881	1.8688598716074394	1.3174134048526243	1.5501668656926932	0.9778154089063572	1.5497190473656677	1.341129862352365	1.4829018120175759	1.7046841213649842	1.9611801860516949	0.7308239416996255	0.6799107538920748	1.4012826112860575	2.001235281535626	1.867679719302687	1.849616072118695	0.8266333289303016	1.10844088213841	0.8193621185734278	1.0042700109439529	0.5997160371810357	1.0690571725300069	1.097750560330221	1.417119946397514	1.870076141547859	0.5622659112751031	1.3031708491226608	2.17216667453473	1.2265381144688985	0.7267599187938403	1.8718664665551343	1.4989277782244828	1.629816077198588	1.1531700540936438	1.516925173312551	0.7621947607944117	1.4041410485994978	1.0930850162888244	1.1449424039746288	0.9267703065196691	0.8028759557504422	1.6475752307943259	0.6507466276501044	2.4342339056656175	0.6925273836506748	0.9118573795422852	0.6826501377433798	1.1916999899787974	2.20722770462654	0.9521562954076138	0.9478307567563308	0.9693547794001931	1.2752145773416992	3.807793567849918	1.1687719357847726	0.8334875200161	1.1202091711548174	0.7773532084364342	1.0160484653558512	1.4623394017333895	1.7054726264303923	0.9779761845261657	0.7004765027447963	1.9387880285730084	1.6684151545109094	1.3696420325403875	1.4743069400975926	1.9937421691184243	0.813823159716536	0.9072717371230903	1.4362409050995735	1.0363476554935596	0.6810921967443259	0.5964622140303124	0.5763995929673545	1.2016772599097125	1.289350343293112	1.2923286885671919	1.1144236915084744	1.062540080158136	2.3559517845044478	1.5384625979446611	2.1693950252605267	0.8748658678490188	0.6902115886722558	0.7253335199169799	1.200181847238534	0.5203039510086127	0.6265227718779885	0.6593296737684397	1.0394772416560158	1.283360974158461	1.383900335421919	0.5756973246425736	0.6573982968322548	1.5339834746470002	0.5354178115629116	1.5717539653846324	1.125480096149823	0.6845257315811479	0.5824183357072387	0.9011197603381035	0.8553594983602935	1.103986815248426	1.518280633947373	2.4616881167629345	0.48342271481423565	0.9410324546892076	1.1177330108868275	1.0054634971201506	1.8841893199640891	0.9859410888140208	0.6030376198779369	1.1743697386679053	1.2720546003569206	1.053478373002942	1.6013957635924658	0.8810187896435452	0.9844132481958444	0.5290768622423417	1.0762057535475753	1.0194896417938064	1.1781284549915563	1.3641091458437016	0.7195141679741458	1.2776496495520637	1.2729134252859673	0.9064146529666239	0.8689773725415391	0.3313941048824213	0.9699047529455228	1.94355867945359	0.8563861821819773	1.4839341896518785	0.5056870435032694	1.3693981927625951	1.1472898302216337	1.1261252398028405	1.4105996123239959	0.47381864856520867	0.6585279836488523	0.7634867880341425	1.1075389640726754	2.6694391855711515	1.3359907076396096	1.2255662613331921	0.8765619830369734	0.683114857518915	1.6131944058658885	2.962902642522817	1.23040255416234	0.6755573892841209	1.783597808529992	0.8502830859688698	1.5215139918681573	3.3960978238638546	0.9535866409667894	0.7526166824177651	1.4074540917672693	0.6009019925150999	1.3172727727440563	1.2090882281865445	1.7293345183777311	1.1081317391940952	1.3182202908414298	0.940277741010765	1.1568702739490107	1.2816073175491265	1.1066375494229557	0.987943237859285	0.7229335140837054	1.0991926471565945	1.2090292711413804	1.7491535727648946	1.3872377197921586	0.6773265494058233	0.6614045164882111	0.8315002388794424	0.9215502279739017	0.7121745724404935	1.0455673976098045	0.6888054369854039	0.9370478071141057	1.083011974112392	0.8534494373125491	1.3153769364349097	0.7564651613415596	0.7285025184449317	0.7561446070578022	0.9672387670207332	0.6995332071438876	0.7166905472125268	0.5986307611102207	1.6640556718628143	2.5013896449635555	0.5635268862899777	0.9274138782015212	0.7366812967312861	1.221130762922772	1.007501975525809	1.1031982664113078	1.1716260273727126	1.0786808608559701	0.9682884690394082	0.8707352488345641	1.886724455477091	2.1918199157957567	1.0590236047548418	0.6887814835264897	1.3380456252594222	0.5620665298282761	2.4105168461344437	1.4973366815165479	1.2165227946413537	1.4916377173147468	1.8342672395307775	0.7444814912514454	1.0500765589633236	1.2129945258435864	0.8591692650103118	0.9197081066603421	1.357934971340412	0.877235999853059	0.8498565623168541	0.6108969639713191	0.7379448237480669	1.8045674818761819	0.6457699074618418	1.7628372391478433	1.1990481095248986	1.4712925005543365	0.5320620585487507	0.7161063006785319	1.427618027299784	1.648456683041341	0.7744454485094271	0.6630287372229329	1.1263749358402482	3.81394260216387	1.6988472557766416	0.8976743165135981	0.716959320176516	0.6525942321068431	1.2205920545702709	0.27911725912202084	0.8363756741709769	1.1328352647436983	0.4941137215485766	1.2458656008293298	1.574752528303109	0.9601061026291978	1.3046331628158512	1.9124236244229247	0.8856532326178901	1.6165826889330561	1.5009137153447536	0.9359056015892117	1.1672213685149726	0.913068786009298	0.8544817795777929	1.072346408445658	0.75185358966732	0.8338011707889313	0.7055224893001332	0.5271032352939035	1.373735520575549	2.2364418083146704	0.7047215430368357	1.2410407292034382	0.8581637202073633	1.4075851922298475	1.7491423383183373	0.519884259172822	1.1118239513662125	1.5558767888133818	1.0326631826223591	2.121423384306362	0.5487036197582696	0.7469237150053993	1.9188336985315964	1.2458574911638731	0.7658291427859955	1.0378336589866919	0.6689813402538188	0.8374672972458606	1.0426441168565337	1.7595706347695028	1.6560045529443925	1.0632029636537528	0.46674732089119264	0.60345983015761	1.2507233813423382	0.9573487587070312	1.7154436282747185	0.8885638828517751	1.6363219892744285	1.2712139415562702	0.7418377889699753	1.655798475428988	3.019610459049348	1.7362330278240488	1.1135232837189009	0.7645518312559206	1.5595667348082334	0.8008152614707033	0.8482067759767864	1.0625850734654836	1.0206238413507351	0.9950607883066284	0.6673290810604281	3.331565499814311	1.4133230294807708	1.4390845279715427	0.9679878297461852	1.3722843307301202	0.9487692794959893	1.4664012663578498	1.1903618408006524	0.6202489910254635	1.651629476758837	1.5546918703896333	1.9334375463681317	0.8516706019540619	0.9478129490568461	1.3755810926575067	0.8631748767255655	0.8221788494717818	1.2532124504481987	0.4318729172295345	0.9523909304916136	1.0202589376073534	0.7863521303423875	0.8794094820400528	1.234478205565685	0.47199269820585715	1.89177690367416	0.5221381540371216	0.8897843864669664	1.0618825016171853	1.0302638837776592	1.6408860932948492	1.3927548339581122	1.0180529651569226	1.419469376623576	0.5965357483726103	0.0	0.0	0.0	0.0	1.0	1.0	1.0	0.0	1.0	0.0	1.0	1.0	1.0	0.0	0.0	1.0	0.0	1.0	0.0	1.0	0.0	0.0	0.0	1.0	1.0	0.0	0.0	0.0	0.0	1.0	0.0	0.0	1.0	0.0	0.0	1.0	1.0	0.0	0.0	0.0	0.0	1.0	1.0	0.0	1.0	0.0	1.0	1.0	0.0	1.0	0.0	1.0	1.0	0.0	0.0	0.0	0.0	0.0	1.0	0.0	1.0	0.0	0.0	0.0	0.0	0.0	0.0	0.0	0.0	1.0	1.0	0.0	0.0	1.0	0.0	1.0	1.0	0.0	0.0	0.0	1.0	0.0	0.0	0.0	0.0	0.0	1.0	0.0	0.0	0.0	1.0	0.0	0.0	0.0	1.0	0.0	0.0	1.0	0.0	0.0	0.0	0.0	1.0	1.0	0.0	0.0	0.0	0.0	0.0	0.0	1.0	0.0	1.0	0.0	0.0	1.0	0.0	0.0	0.0	0.0	0.0	1.0	0.0	0.0	0.0	1.0	0.0	1.0	0.0	0.0	0.0	0.0	0.0	1.0	1.0	0.0	1.0	1.0	0.0	0.0	0.0	0.0	0.0	0.0	1.0	0.0	1.0	1.0	0.0	0.0	0.0	0.0	1.0	0.0	0.0	0.0	0.0	0.0	0.0	1.0	1.0	0.0	0.0	0.0	0.0	0.0	0.0	0.0	0.0	0.0	0.0	1.0	0.0	0.0	1.0	0.0	0.0	0.0	0.0	1.0	0.0	1.0	0.0	1.0	1.0	0.0	1.0	1.0	0.0	0.0	0.0	1.0	0.0	0.0	1.0	0.0	0.0	0.0	1.0	0.0	0.0	1.0	1.0	1.0	0.0	1.0	0.0	1.0	0.0	0.0	1.0	1.0	1.0	0.0	0.0	0.0	0.0	1.0	0.0	1.0	0.0	0.0	0.0	1.0	1.0	1.0	1.0	0.0	0.0	0.0	0.0	0.0	1.0	0.0	0.0	0.0	0.0	1.0	1.0	1.0	1.0	1.0	1.0	0.0	1.0	1.0	0.0	0.0	0.0	0.0	0.0	0.0	0.0	1.0	0.0	1.0	0.0	1.0	0.0	0.0	1.0	1.0	1.0	0.0	0.0	1.0	0.0	0.0	0.0	0.0	0.0	1.0	1.0	0.0	1.0	0.0	0.0	0.0	0.0	1.0	0.0	0.0	1.0	0.0	0.0	1.0	0.0	1.0	1.0	1.0	0.0	0.0	0.0	1.0	1.0	0.0	1.0	1.0	0.0	1.0	0.0	1.0	1.0	0.0	0.0	1.0	0.0	0.0	0.0	0.0	1.0	0.0	1.0	0.0	1.0	0.0	0.0	1.0	0.0	1.0	0.0	0.0	0.0	1.0	0.0	1.0	1.0	0.0	1.0	0.0	0.0	0.0	1.0	0.0	0.0	1.0	0.0	0.0	0.0	1.0	0.0	0.0	1.0	0.0	0.0	0.0	0.0	1.0	1.0	0.0	1.0	128.0	-39688.69957414393	0.0	0.0	-537.2216127628147	-3797.7953391827814	-3797.7953391827814
150000	-43651.40690253118	-4215.104495841377	-39436.3024066898	389.45987000350715	0.4058965196736908	23.080183957247343	24.66816569315465	20.810595252775745	18.980546809707153	21.162067830271166	22.513920627031023	17.9293438753988	17.865396917330113	16.20325347250119	9.833245675411053	11.883972506249933	13.719277097726629	12.040095849215112	10.313442792640245	9.805336928699216	9.172404895518003	10.18245470890883	9.184776444944285	9.21341754424888	8.895837689475663	9.115592186748822	8.363311937486731	6.9023694426609055	8.273250029654523	7.12027675743605	8.563843328195619	8.827189438239353	7.995180000170801	7.612971269437327	7.572049219225806	7.763143300747253	7.380463769010245	8.011075516807244	8.004080076048501	8.64575009027229	6.948352300619075	7.328987764594666	7.681710507882297	6.7896496997196	7.646689203820884	7.069169313454239	6.251821347913611	7.138775929933993	5.930356390774035	7.075419621933825	6.398604745864862	6.675210593378973	7.612946414696867	6.574415092761904	7.698616455963466	6.671038906184401	7.359758711591454	6.424262950364086	6.731461725747403	6.7189180833783775	8.63932908541069	7.448843489379958	7.197811216133501	6.322975661548724	6.467567787832942	6.411201905918217	6.970392918920076	6.82550453572952	7.649183558983632	9.512106384126977	8.260585116245045	7.865173904922541	8.034364023695254	6.977232966146141	7.912738976173211	6.66151772602918	6.56841948580624	5.675175046455152	7.648886835818911	6.815810307760071	9.505162497471343	6.4781565601314215	8.490014863451902	6.667851206103906	6.331414662430281	8.45543441929561	7.262658213643789	7.224357406118147	6.4657422051989375	6.991290804179386	7.1112374558119	7.671915556709379	8.205307057277997	7.050700103433638	7.782301106402583	8.14166824457654	6.98038468740551	5.255159462659473	6.333632777733881	7.176394104486697	7.777623893922676	6.976471389972326	7.584554838766486	7.8940838736359105	6.653077290894085	25.0	6.043597746947915	0.3058404282972983	0.22059278831371867	0.20302239433796726	0.2705443890510153	0.015519097487620506	1.9746339697998372E-5	0.020485677561242942	1.9746339697998355E-5	0.020485677561242928	0.937433263681917	0.9148976798249424	0.8229976424269363	1.233446533655969	0.8549510627500368	1.170161419726608	0.6529391682671363	2.3154685011628326	1.3589094177323788	1.9990669634786817	0.9006726294433047	1.1729575823585199	1.7687362531305642	1.3217311042237265	1.5718478286547206	1.7495275800825767	0.9032752826605375	0.6451003557284707	1.119176610271034	2.122051149045179	2.3679864627608347	2.3836302593052547	0.8047844845267019	1.4308179822424574	0.953135537838344	0.8054371403585038	0.6605116443171583	1.2755491933488827	1.2939149878593492	1.1480497543950228	1.8094090910923541	0.5230205358785911	1.4035839502017238	2.2229613189750057	1.4181850870360415	0.6817437963304045	1.6314766590578027	1.3206823074124603	1.29674228191921	1.444764001585262	1.9096676120897003	0.6303579059068236	1.5877387849644817	1.033965322780335	1.2060764830391035	0.9828985907957759	0.7613648372374905	1.935678141750726	0.6924281967333832	2.666649356711326	0.6614948936097047	0.8570259046725415	0.5423501331860016	1.0030794265841154	2.2222618976831487	1.1783951199284588	1.0127850707903083	1.2307705631823231	1.0528944716914996	4.779386684153579	1.2967612610476722	0.7907006678124675	1.3954626380460131	0.9580269701307202	0.9964426620885458	1.2175180595180595	1.6802579337192503	0.9788643976524011	0.7632296119529345	1.5962469070911462	1.4727282180636652	1.7261069914983758	1.5181326953135172	1.7258906667216194	0.697904264290364	1.1012429296493713	1.0898830268796604	1.0123303438303695	0.8123521746215802	0.48419087619295653	0.4498161379043378	1.3539739150038934	1.1795656001606765	1.0026037997020218	1.1921301570922973	0.9684969356611657	2.0704236027103033	1.329735522074775	2.7789438183754545	1.0059630876588952	0.6275759914946489	0.7272073060248995	1.2277784176790838	0.6863308682461289	0.5658071299235047	0.6157342873614359	1.1118390555833828	1.599118859866802	1.1984113102702247	0.47693808792513115	0.8130314469219446	1.4787973113858084	0.619500596589179	1.2869589848106628	0.9386027159715049	0.5336391613874482	0.6672136023780352	1.0495978057683444	0.8609222256746467	1.0492626916794574	1.4026461286126113	2.798503572968272	0.5664338738217134	0.8920421630435651	0.9779219498834539	1.2731479518114337	1.432185591507326	0.747223701465668	0.5661405298355275	1.0307465318363351	1.1639905766064083	0.7962392260157966	1.6227906454028829	0.9447533319349509	0.7667322220038667	0.5545430628034552	0.9806169564100488	0.9729137562342455	1.4230539577123353	1.4995310163293236	0.6968975517437477	1.2278138661953777	1.3858682546740817	1.014986232328061	0.7239917438146353	0.2516052965270184	0.8347609287454107	2.1059041706732433	0.9065385926420698	1.4889415757684108	0.4670891202153728	1.464142866480552	1.5170875778919477	1.012394380924711	1.7193333785738638	0.5065036041073915	0.5635660058411873	0.9867611648590345	1.1680675315173996	2.1294479119191423	1.7358160225618036	1.358222211847804	1.0456529835512403	0.5575582567477932	1.3983055638448494	3.4024092721424295	1.0599284931224744	0.5364491822528582	1.55848695098629	0.8424422911670844	1.3216269518876949	3.272392470853463	1.0986229281987812	0.8880959816440187	1.8200811613250938	0.4956580651640025	1.142722613480822	1.187621134620994	1.6959573740100198	0.8384505459179485	1.044489632712555	0.9145979096599861	0.9650228756301067	1.083725975042646	1.0294778343438382	0.7652216269730188	0.6085693526844396	1.076316612465682	1.2982514940639553	1.326663862183561	1.6429602162386983	0.6250124972271712	0.6555796825528468	0.8710694612584817	1.014968023978108	0.7721925441031325	1.1944541193927614	0.7101569605171424	0.9757903282248996	1.195216865315275	0.6496843430113717	1.7284751002723782	0.8463019122554275	0.7221376830275542	0.567934923865869	0.8356805959531648	0.5355250312828591	0.5880184287173212	0.4877368110818162	1.5866199415415345	3.133857374498133	0.5228253817901863	1.0968080411492522	0.7995219472707383	1.5850717095087492	1.0488664471230176	0.9214261616700832	1.5139874583461428	0.9438970915974305	0.7576134095455999	1.095261373949742	2.371292196167037	2.221579825565042	1.3661466504193183	0.8229636703211308	1.5297043368081071	0.4688174928235863	2.732713729443359	1.7959949843541712	1.3621300948205086	1.8420981652364867	1.6464695161778184	0.5756063969147117	0.8281578107771802	1.0348261950723359	1.0315922137248223	1.0554874356278339	1.2789882432869883	0.7516349325373175	0.7466169813682504	0.712093713246459	0.7757782304137323	2.1174777581925013	0.681899574320547	1.5783277439054788	1.0102683427796342	1.372449503745039	0.6483811519787659	0.797353331613106	1.677571452743966	1.3449812857839176	0.7375680897607523	0.5097373638570417	1.0079921980514692	3.3555591549143773	2.08773998782572	0.8100330076432989	0.5698489697676438	0.6761792755646363	1.075794512865643	0.371344974508152	1.0174995090499956	1.2183871956997026	0.4666004732096075	1.5996596521059998	1.3999186539878365	0.7337807887671618	1.119754344065317	1.4958919074946677	1.0063062576578905	1.7744661705765583	1.150901836915799	0.9203174199179586	1.2707684945610274	1.0643601639395162	0.8890996516369715	1.3589842677126036	0.9267176306957621	0.7667459780152479	0.7511736843975247	0.6830408607982397	1.2029727302271545	2.708106607031422	0.5636274577884776	1.0218463006364031	1.0964798800862132	1.2661998893372843	1.9344661908390821	0.5857223669570133	0.9209331150349307	1.238043458820134	1.2168518952556573	1.7454285837735772	0.7065103651760537	0.8468063624526099	1.6792997802808385	1.3829918304234043	0.7659098216270848	1.291736013169978	0.5533762233092407	0.9260908669626238	1.259841558015913	1.8054072500092864	1.7465155594127058	0.9185308114077159	0.5804205718537861	0.6586677342023625	1.0670962235710466	1.0556679827936808	1.3569502024579858	0.7301984461803084	1.4359625590882281	1.4925776755529117	0.6946232128520506	1.5867593609831232	3.088354338310158	1.3291788792792316	0.9263521681155273	0.6477898617720671	1.527174484232648	0.782072524861939	0.7882403210759892	0.9094423887270318	1.1173107524626167	0.9299087759792607	0.8769071579582162	3.3292603236994154	1.1026642048300015	1.216113759978531	0.7908586521558998	1.8036487180921121	1.2230457817919727	1.8682978300518442	1.1854708319168212	0.5824208981221379	1.785358004216641	1.1750723040908917	1.4633283999486755	0.8335836584272382	1.1507634605826833	1.3508748078424064	0.9894897629953783	0.8744388866143246	1.004896301716435	0.38713137702234696	0.8884317349729646	1.168887426136264	0.8760159131464867	0.9269426934291971	1.0555781101660902	0.48087663814727477	1.581421044445906	0.6082142178928338	0.9681354136613674	1.1332571230984447	1.3051277580529521	1.5477836135420926	1.4517532236603121	0.8898633309955903	1.780547780997036	0.6502554031000125	0.0	0.0	1.0	0.0	0.0	0.0	0.0	1.0	0.0	1.0	1.0	0.0	1.0	1.0	0.0	0.0	0.0	0.0	0.0	0.0	0.0	1.0	1.0	1.0	0.0	0.0	0.0	0.0	1.0	0.0	0.0	1.0	1.0	0.0	0.0	1.0	0.0	0.0	0.0	0.0	0.0	0.0	0.0	0.0	0.0	1.0	0.0	0.0	1.0	1.0	0.0	0.0	0.0	0.0	0.0	0.0	0.0	1.0	1.0	0.0	0.0	0.0	0.0	0.0	0.0	0.0	0.0	0.0	0.0	1.0	1.0	1.0	0.0	1.0	0.0	1.0	0.0	1.0	0.0	0.0	1.0	0.0	0.0	1.0	0.0	1.0	0.0	0.0	0.0	0.0	0.0	0.0	0.0	0.0	1.0	1.0	0.0	0.0	0.0	1.0	1.0	0.0	0.0	0.0	0.0	0.0	0.0	0.0	0.0	0.0	1.0	0.0	1.0	0.0	0.0	0.0	0.0	0.0	1.0	1.0	0.0	0.0	1.0	0.0	1.0	1.0	1.0	1.0	0.0	0.0	0.0	1.0	1.0	0.0	1.0	1.0	1.0	1.0	1.0	0.0	1.0	0.0	1.0	0.0	1.0	0.0	1.0	1.0	1.0	1.0	1.0	0.0	1.0	0.0	1.0	0.0	0.0	0.0	0.0	0.0	1.0	1.0	0.0	0.0	0.0	1.0	0.0	1.0	0.0	1.0	0.0	0.0	1.0	1.0	1.0	1.0	1.0	1.0	0.0	1.0	0.0	0.0	1.0	1.0	1.0	1.0	0.0	1.0	0.0	0.0	1.0	1.0	0.0	0.0	1.0	1.0	1.0	0.0	1.0	0.0	1.0	0.0	0.0	0.0	0.0	1.0	0.0	0.0	1.0	1.0	0.0	0.0	0.0	0.0	0.0	0.0	0.0	0.0	0.0	1.0	0.0	0.0	1.0	0.0	0.0	1.0	1.0	0.0	1.0	0.0	0.0	0.0	1.0	0.0	0.0	0.0	0.0	0.0	1.0	1.0	1.0	0.0	1.0	0.0	1.0	1.0	1.0	0.0	0.0	1.0	0.0	1.0	1.0	1.0	0.0	1.0	0.0	0.0	0.0	0.0	0.0	1.0	1.0	0.0	1.0	1.0	1.0	0.0	1.0	1.0	0.0	1.0	1.0	0.0	1.0	1.0	1.0	0.0	0.0	0.0	0.0	1.0	1.0	0.0	1.0	0.0	1.0	1.0	1.0	0.0	0.0	0.0	0.0	0.0	1.0	0.0	1.0	1.0	1.0	0.0	0.0	0.0	0.0	0.0	0.0	1.0	0.0	0.0	1.0	0.0	0.0	1.0	1.0	0.0	1.0	0.0	0.0	0.0	1.0	1.0	1.0	0.0	0.0	0.0	1.0	0.0	1.0	0.0	0.0	0.0	0.0	1.0	1.0	0.0	1.0	1.0	1.0	0.0	0.0	1.0	1.0	1.0	0.0	0.0	0.0	0.0	0.0	1.0	0.0	0.0	1.0	144.0	-38916.75646973175	0.0	0.0	-519.5459369580465	-3792.847301433509	-3792.847301433509
160000	-43241.88775327291	-4233.717892030413	-39008.169861242495	378.513678675863	0.36993820212375594	23.080183957247343	24.66816569315465	20.810595252775745	18.980546809707153	21.162067830271166	22.513920627031023	17.9293438753988	17.865396917330113	16.20325347250119	9.833245675411053	11.883972506249933	13.719277097726629	12.040095849215112	10.313442792640245	9.805336928699216	9.172404895518003	10.18245470890883	9.184776444944285	9.21341754424888	8.895837689475663	9.115592186748822	8.363311937486731	6.9023694426609055	8.273250029654523	7.12027675743605	8.563843328195619	8.827189438239353	7.995180000170801	7.612971269437327	7.572049219225806	7.763143300747253	7.380463769010245	8.011075516807244	8.004080076048501	8.64575009027229	6.948352300619075	7.328987764594666	7.681710507882297	6.7896496997196	7.646689203820884	7.069169313454239	6.251821347913611	7.138775929933993	5.930356390774035	7.075419621933825	6.398604745864862	6.675210593378973	7.612946414696867	6.574415092761904	7.698616455963466	6.671038906184401	7.359758711591454	6.424262950364086	6.731461725747403	6.7189180833783775	8.63932908541069	7.448843489379958	7.197811216133501	6.322975661548724	6.467567787832942	6.411201905918217	6.970392918920076	6.82550453572952	7.649183558983632	9.512106384126977	8.260585116245045	7.865173904922541	8.034364023695254	6.977232966146141	7.912738976173211	6.66151772602918	6.56841948580624	5.675175046455152	7.648886835818911	6.815810307760071	9.505162497471343	6.4781565601314215	8.490014863451902	6.667851206103906	6.331414662430281	8.45543441929561	7.262658213643789	7.224357406118147	6.4657422051989375	6.991290804179386	7.1112374558119	7.671915556709379	8.205307057277997	7.050700103433638	7.782301106402583	8.14166824457654	6.98038468740551	5.255159462659473	6.333632777733881	7.176394104486697	7.777623893922676	6.976471389972326	7.584554838766486	7.8940838736359105	6.653077290894085	25.0	6.943158062165655	0.3072064254012655	0.22056063985398888	0.20457035588113723	0.2676625788636079	0.04877559219112891	1.9218301696736642E-5	0.019333411471585925	1.921830169673666E-5	0.019333411471585953	0.937433263681917	0.9148976798249424	0.8229976424269363	1.233446533655969	0.8549510627500368	1.170161419726608	0.6529391682671363	2.3154685011628326	1.3589094177323788	1.9990669634786817	0.9006726294433047	1.1729575823585199	1.7687362531305642	1.3217311042237265	1.5718478286547206	1.7495275800825767	0.9032752826605375	0.6451003557284707	1.119176610271034	2.122051149045179	2.3679864627608347	2.3836302593052547	0.8047844845267019	1.4308179822424574	0.953135537838344	0.8054371403585038	0.6605116443171583	1.2755491933488827	1.2939149878593492	1.1480497543950228	1.8094090910923541	0.5230205358785911	1.4035839502017238	2.2229613189750057	1.4181850870360415	0.6817437963304045	1.6314766590578027	1.3206823074124603	1.29674228191921	1.444764001585262	1.9096676120897003	0.6303579059068236	1.5877387849644817	1.033965322780335	1.2060764830391035	0.9828985907957759	0.7613648372374905	1.935678141750726	0.6924281967333832	2.666649356711326	0.6614948936097047	0.8570259046725415	0.5423501331860016	1.0030794265841154	2.2222618976831487	1.1783951199284588	1.0127850707903083	1.2307705631823231	1.0528944716914996	4.779386684153579	1.2967612610476722	0.7907006678124675	1.3954626380460131	0.9580269701307202	0.9964426620885458	1.2175180595180595	1.6802579337192503	0.9788643976524011	0.7632296119529345	1.5962469070911462	1.4727282180636652	1.7261069914983758	1.5181326953135172	1.7258906667216194	0.697904264290364	1.1012429296493713	1.0898830268796604	1.0123303438303695	0.8123521746215802	0.48419087619295653	0.4498161379043378	1.3539739150038934	1.1795656001606765	1.0026037997020218	1.1921301570922973	0.9684969356611657	2.0704236027103033	1.329735522074775	2.7789438183754545	1.0059630876588952	0.6275759914946489	0.7272073060248995	1.2277784176790838	0.6863308682461289	0.5658071299235047	0.6157342873614359	1.1118390555833828	1.599118859866802	1.1984113102702247	0.47693808792513115	0.8130314469219446	1.4787973113858084	0.619500596589179	1.2869589848106628	0.9386027159715049	0.5336391613874482	0.6672136023780352	1.0495978057683444	0.8609222256746467	1.0492626916794574	1.4026461286126113	2.798503572968272	0.5664338738217134	0.8920421630435651	0.9779219498834539	1.2731479518114337	1.432185591507326	0.747223701465668	0.5661405298355275	1.0307465318363351	1.1639905766064083	0.7962392260157966	1.6227906454028829	0.9447533319349509	0.7667322220038667	0.5545430628034552	0.9806169564100488	0.9729137562342455	1.4230539577123353	1.4995310163293236	0.6968975517437477	1.2278138661953777	1.3858682546740817	1.014986232328061	0.7239917438146353	0.2516052965270184	0.8347609287454107	2.1059041706732433	0.9065385926420698	1.4889415757684108	0.4670891202153728	1.464142866480552	1.5170875778919477	1.012394380924711	1.7193333785738638	0.5065036041073915	0.5635660058411873	0.9867611648590345	1.1680675315173996	2.1294479119191423	1.7358160225618036	1.358222211847804	1.0456529835512403	0.5575582567477932	1.3983055638448494	3.4024092721424295	1.0599284931224744	0.5364491822528582	1.55848695098629	0.8424422911670844	1.3216269518876949	3.272392470853463	1.0986229281987812	0.8880959816440187	1.8200811613250938	0.4956580651640025	1.142722613480822	1.187621134620994	1.6959573740100198	0.8384505459179485	1.044489632712555	0.9145979096599861	0.9650228756301067	1.083725975042646	1.0294778343438382	0.7652216269730188	0.6085693526844396	1.076316612465682	1.2982514940639553	1.326663862183561	1.6429602162386983	0.6250124972271712	0.6555796825528468	0.8710694612584817	1.014968023978108	0.7721925441031325	1.1944541193927614	0.7101569605171424	0.9757903282248996	1.195216865315275	0.6496843430113717	1.7284751002723782	0.8463019122554275	0.7221376830275542	0.567934923865869	0.8356805959531648	0.5355250312828591	0.5880184287173212	0.4877368110818162	1.5866199415415345	3.133857374498133	0.5228253817901863	1.0968080411492522	0.7995219472707383	1.5850717095087492	1.0488664471230176	0.9214261616700832	1.5139874583461428	0.9438970915974305	0.7576134095455999	1.095261373949742	2.371292196167037	2.221579825565042	1.3661466504193183	0.8229636703211308	1.5297043368081071	0.4688174928235863	2.732713729443359	1.7959949843541712	1.3621300948205086	1.8420981652364867	1.6464695161778184	0.5756063969147117	0.8281578107771802	1.0348261950723359	1.0315922137248223	1.0554874356278339	1.2789882432869883	0.7516349325373175	0.7466169813682504	0.712093713246459	0.7757782304137323	2.1174777581925013	0.681899574320547	1.5783277439054788	1.0102683427796342	1.372449503745039	0.6483811519787659	0.797353331613106	1.677571452743966	1.3449812857839176	0.7375680897607523	0.5097373638570417	1.0079921980514692	3.3555591549143773	2.08773998782572	0.8100330076432989	0.5698489697676438	0.6761792755646363	1.075794512865643	0.371344974508152	1.0174995090499956	1.2183871956997026	0.4666004732096075	1.5996596521059998	1.3999186539878365	0.7337807887671618	1.119754344065317	1.4958919074946677	1.0063062576578905	1.7744661705765583	1.150901836915799	0.9203174199179586	1.2707684945610274	1.0643601639395162	0.8890996516369715	1.3589842677126036	0.9267176306957621	0.7667459780152479	0.7511736843975247	0.6830408607982397	1.2029727302271545	2.708106607031422	0.5636274577884776	1.0218463006364031	1.0964798800862132	1.2661998893372843	1.9344661908390821	0.5857223669570133	0.9209331150349307	1.238043458820134	1.2168518952556573	1.7454285837735772	0.7065103651760537	0.8468063624526099	1.6792997802808385	1.3829918304234043	0.7659098216270848	1.291736013169978	0.5533762233092407	0.9260908669626238	1.259841558015913	1.8054072500092864	1.7465155594127058	0.9185308114077159	0.5804205718537861	0.6586677342023625	1.0670962235710466	1.0556679827936808	1.3569502024579858	0.7301984461803084	1.4359625590882281	1.4925776755529117	0.6946232128520506	1.5867593609831232	3.088354338310158	1.3291788792792316	0.9263521681155273	0.6477898617720671	1.527174484232648	0.782072524861939	0.7882403210759892	0.9094423887270318	1.1173107524626167	0.9299087759792607	0.8769071579582162	3.3292603236994154	1.1026642048300015	1.216113759978531	0.7908586521558998	1.8036487180921121	1.2230457817919727	1.8682978300518442	1.1854708319168212	0.5824208981221379	1.785358004216641	1.1750723040908917	1.4633283999486755	0.8335836584272382	1.1507634605826833	1.3508748078424064	0.9894897629953783	0.8744388866143246	1.004896301716435	0.38713137702234696	0.8884317349729646	1.168887426136264	0.8760159131464867	0.9269426934291971	1.0555781101660902	0.48087663814727477	1.581421044445906	0.6082142178928338	0.9681354136613674	1.1332571230984447	1.3051277580529521	1.5477836135420926	1.4517532236603121	0.8898633309955903	1.780547780997036	0.6502554031000125	1.0	1.0	0.0	0.0	1.0	0.0	0.0	1.0	0.0	0.0	0.0	1.0	1.0	0.0	1.0	0.0	0.0	0.0	1.0	0.0	0.0	0.0	0.0	0.0	0.0	0.0	0.0	0.0	1.0	0.0	0.0	1.0	1.0	0.0	0.0	1.0	1.0	0.0	1.0	0.0	0.0	0.0	0.0	0.0	0.0	0.0	0.0	1.0	1.0	1.0	0.0	0.0	0.0	0.0	1.0	1.0	0.0	1.0	0.0	0.0	1.0	1.0	0.0	0.0	1.0	0.0	0.0	1.0	0.0	1.0	0.0	0.0	0.0	1.0	0.0	0.0	0.0	0.0	0.0	0.0	1.0	0.0	0.0	1.0	0.0	0.0	0.0	1.0	0.0	0.0	0.0	0.0	0.0	0.0	1.0	0.0	0.0	0.0	1.0	1.0	0.0	0.0	0.0	0.0	0.0	0.0	0.0	1.0	1.0	0.0	0.0	1.0	0.0	1.0	0.0	0.0	1.0	0.0	0.0	0.0	0.0	0.0	0.0	0.0	1.0	0.0	1.0	1.0	1.0	1.0	0.0	0.0	0.0	1.0	0.0	1.0	0.0	0.0	0.0	0.0	0.0	1.0	1.0	1.0	1.0	0.0	0.0	1.0	0.0	0.0	0.0	0.0	0.0	1.0	0.0	0.0	0.0	1.0	1.0	0.0	1.0	1.0	0.0	1.0	0.0	0.0	0.0	0.0	0.0	0.0	0.0	0.0	1.0	0.0	0.0	0.0	0.0	1.0	0.0	1.0	0.0	0.0	1.0	0.0	1.0	0.0	1.0	1.0	1.0	1.0	0.0	0.0	0.0	1.0	0.0	0.0	1.0	0.0	0.0	0.0	0.0	1.0	0.0	0.0	1.0	0.0	0.0	0.0	0.0	1.0	0.0	1.0	1.0	0.0	0.0	0.0	1.0	0.0	0.0	0.0	1.0	1.0	1.0	0.0	0.0	1.0	1.0	0.0	1.0	0.0	0.0	0.0	1.0	0.0	1.0	0.0	0.0	0.0	0.0	0.0	1.0	0.0	1.0	0.0	0.0	1.0	1.0	0.0	0.0	1.0	0.0	0.0	0.0	1.0	0.0	0.0	1.0	0.0	0.0	1.0	0.0	0.0	1.0	0.0	0.0	1.0	1.0	0.0	0.0	0.0	0.0	1.0	1.0	1.0	0.0	0.0	0.0	1.0	1.0	0.0	0.0	1.0	1.0	0.0	0.0	0.0	1.0	0.0	0.0	0.0	1.0	0.0	0.0	1.0	0.0	0.0	0.0	0.0	0.0	0.0	1.0	0.0	0.0	1.0	0.0	1.0	0.0	0.0	1.0	0.0	1.0	0.0	0.0	0.0	1.0	1.0	0.0	0.0	0.0	0.0	1.0	0.0	0.0	0.0	0.0	1.0	0.0	0.0	0.0	0.0	0.0	1.0	0.0	0.0	1.0	1.0	0.0	0.0	0.0	1.0	1.0	1.0	1.0	0.0	1.0	0.0	0.0	0.0	0.0	0.0	1.0	119.0	-38514.62957291067	0.0	0.0	-493.54028833182497	-3812.2489733980146	-3812.2489733980146
170000	-42545.47421951145	-4169.994678984517	-38375.47954052693	469.17079819048257	0.5306815736285866	23.080183957247343	24.66816569315465	20.810595252775745	18.980546809707153	21.162067830271166	22.513920627031023	17.9293438753988	17.865396917330113	16.20325347250119	9.833245675411053	11.883972506249933	13.719277097726629	12.040095849215112	10.313442792640245	9.805336928699216	9.172404895518003	10.18245470890883	9.184776444944285	9.21341754424888	8.895837689475663	9.115592186748822	8.363311937486731	6.9023694426609055	8.273250029654523	7.12027675743605	8.563843328195619	8.827189438239353	7.995180000170801	7.612971269437327	7.572049219225806	7.763143300747253	7.380463769010245	8.011075516807244	8.004080076048501	8.64575009027229	6.948352300619075	7.328987764594666	7.681710507882297	6.7896496997196	7.646689203820884	7.069169313454239	6.251821347913611	7.138775929933993	5.930356390774035	7.075419621933825	6.398604745864862	6.675210593378973	7.612946414696867	6.574415092761904	7.698616455963466	6.671038906184401	7.359758711591454	6.424262950364086	6.731461725747403	6.7189180833783775	8.63932908541069	7.448843489379958	7.197811216133501	6.322975661548724	6.467567787832942	6.411201905918217	6.970392918920076	6.82550453572952	7.649183558983632	9.512106384126977	8.260585116245045	7.865173904922541	8.034364023695254	6.977232966146141	7.912738976173211	6.66151772602918	6.56841948580624	5.675175046455152	7.648886835818911	6.815810307760071	9.505162497471343	6.4781565601314215	8.490014863451902	6.667851206103906	6.331414662430281	8.45543441929561	7.262658213643789	7.224357406118147	6.4657422051989375	6.991290804179386	7.1112374558119	7.671915556709379	8.205307057277997	7.050700103433638	7.782301106402583	8.14166824457654	6.98038468740551	5.255159462659473	6.333632777733881	7.176394104486697	7.777623893922676	6.976471389972326	7.584554838766486	7.8940838736359105	6.653077290894085	25.0	6.011000586106462	0.31221309337596903	0.22257542196477972	0.19908269818366295	0.2661287864755878	0.011019906053310935	1.870478820224363E-5	0.0286647703872511	1.8704788202243578E-5	0.028664770387251095	0.937433263681917	0.9148976798249424	0.8229976424269363	1.233446533655969	0.8549510627500368	1.170161419726608	0.6529391682671363	2.3154685011628326	1.3589094177323788	1.9990669634786817	0.9006726294433047	1.1729575823585199	1.7687362531305642	1.3217311042237265	1.5718478286547206	1.7495275800825767	0.9032752826605375	0.6451003557284707	1.119176610271034	2.122051149045179	2.3679864627608347	2.3836302593052547	0.8047844845267019	1.4308179822424574	0.953135537838344	0.8054371403585038	0.6605116443171583	1.2755491933488827	1.2939149878593492	1.1480497543950228	1.8094090910923541	0.5230205358785911	1.4035839502017238	2.2229613189750057	1.4181850870360415	0.6817437963304045	1.6314766590578027	1.3206823074124603	1.29674228191921	1.444764001585262	1.9096676120897003	0.6303579059068236	1.5877387849644817	1.033965322780335	1.2060764830391035	0.9828985907957759	0.7613648372374905	1.935678141750726	0.6924281967333832	2.666649356711326	0.6614948936097047	0.8570259046725415	0.5423501331860016	1.0030794265841154	2.2222618976831487	1.1783951199284588	1.0127850707903083	1.2307705631823231	1.0528944716914996	4.779386684153579	1.2967612610476722	0.7907006678124675	1.3954626380460131	0.9580269701307202	0.9964426620885458	1.2175180595180595	1.6802579337192503	0.9788643976524011	0.7632296119529345	1.5962469070911462	1.4727282180636652	1.7261069914983758	1.5181326953135172	1.7258906667216194	0.697904264290364	1.1012429296493713	1.0898830268796604	1.0123303438303695	0.8123521746215802	0.48419087619295653	0.4498161379043378	1.3539739150038934	1.1795656001606765	1.0026037997020218	1.1921301570922973	0.9684969356611657	2.0704236027103033	1.329735522074775	2.7789438183754545	1.0059630876588952	0.6275759914946489	0.7272073060248995	1.2277784176790838	0.6863308682461289	0.5658071299235047	0.6157342873614359	1.1118390555833828	1.599118859866802	1.1984113102702247	0.47693808792513115	0.8130314469219446	1.4787973113858084	0.619500596589179	1.2869589848106628	0.9386027159715049	0.5336391613874482	0.6672136023780352	1.0495978057683444	0.8609222256746467	1.0492626916794574	1.4026461286126113	2.798503572968272	0.5664338738217134	0.8920421630435651	0.9779219498834539	1.2731479518114337	1.432185591507326	0.747223701465668	0.5661405298355275	1.0307465318363351	1.1639905766064083	0.7962392260157966	1.6227906454028829	0.9447533319349509	0.7667322220038667	0.5545430628034552	0.9806169564100488	0.9729137562342455	1.4230539577123353	1.4995310163293236	0.6968975517437477	1.2278138661953777	1.3858682546740817	1.014986232328061	0.7239917438146353	0.2516052965270184	0.8347609287454107	2.1059041706732433	0.9065385926420698	1.4889415757684108	0.4670891202153728	1.464142866480552	1.5170875778919477	1.012394380924711	1.7193333785738638	0.5065036041073915	0.5635660058411873	0.9867611648590345	1.1680675315173996	2.1294479119191423	1.7358160225618036	1.358222211847804	1.0456529835512403	0.5575582567477932	1.3983055638448494	3.4024092721424295	1.0599284931224744	0.5364491822528582	1.55848695098629	0.8424422911670844	1.3216269518876949	3.272392470853463	1.0986229281987812	0.8880959816440187	1.8200811613250938	0.4956580651640025	1.142722613480822	1.187621134620994	1.6959573740100198	0.8384505459179485	1.044489632712555	0.9145979096599861	0.9650228756301067	1.083725975042646	1.0294778343438382	0.7652216269730188	0.6085693526844396	1.076316612465682	1.2982514940639553	1.326663862183561	1.6429602162386983	0.6250124972271712	0.6555796825528468	0.8710694612584817	1.014968023978108	0.7721925441031325	1.1944541193927614	0.7101569605171424	0.9757903282248996	1.195216865315275	0.6496843430113717	1.7284751002723782	0.8463019122554275	0.7221376830275542	0.567934923865869	0.8356805959531648	0.5355250312828591	0.5880184287173212	0.4877368110818162	1.5866199415415345	3.133857374498133	0.5228253817901863	1.0968080411492522	0.7995219472707383	1.5850717095087492	1.0488664471230176	0.9214261616700832	1.5139874583461428	0.9438970915974305	0.7576134095455999	1.095261373949742	2.371292196167037	2.221579825565042	1.3661466504193183	0.8229636703211308	1.5297043368081071	0.4688174928235863	2.732713729443359	1.7959949843541712	1.3621300948205086	1.8420981652364867	1.6464695161778184	0.5756063969147117	0.8281578107771802	1.0348261950723359	1.0315922137248223	1.0554874356278339	1.2789882432869883	0.7516349325373175	0.7466169813682504	0.712093713246459	0.7757782304137323	2.1174777581925013	0.681899574320547	1.5783277439054788	1.0102683427796342	1.372449503745039	0.6483811519787659	0.797353331613106	1.677571452743966	1.3449812857839176	0.7375680897607523	0.5097373638570417	1.0079921980514692	3.3555591549143773	2.08773998782572	0.8100330076432989	0.5698489697676438	0.6761792755646363	1.075794512865643	0.371344974508152	1.0174995090499956	1.2183871956997026	0.4666004732096075	1.5996596521059998	1.3999186539878365	0.7337807887671618	1.119754344065317	1.4958919074946677	1.0063062576578905	1.7744661705765583	1.150901836915799	0.9203174199179586	1.2707684945610274	1.0643601639395162	0.8890996516369715	1.3589842677126036	0.9267176306957621	0.7667459780152479	0.7511736843975247	0.6830408607982397	1.2029727302271545	2.708106607031422	0.5636274577884776	1.0218463006364031	1.0964798800862132	1.2661998893372843	1.9344661908390821	0.5857223669570133	0.9209331150349307	1.238043458820134	1.2168518952556573	1.7454285837735772	0.7065103651760537	0.8468063624526099	1.6792997802808385	1.3829918304234043	0.7659098216270848	1.291736013169978	0.5533762233092407	0.9260908669626238	1.259841558015913	1.8054072500092864	1.7465155594127058	0.9185308114077159	0.5804205718537861	0.6586677342023625	1.0670962235710466	1.0556679827936808	1.3569502024579858	0.7301984461803084	1.4359625590882281	1.4925776755529117	0.6946232128520506	1.5867593609831232	3.088354338310158	1.3291788792792316	0.9263521681155273	0.6477898617720671	1.527174484232648	0.782072524861939	0.7882403210759892	0.9094423887270318	1.1173107524626167	0.9299087759792607	0.8769071579582162	3.3292603236994154	1.1026642048300015	1.216113759978531	0.7908586521558998	1.8036487180921121	1.2230457817919727	1.8682978300518442	1.1854708319168212	0.5824208981221379	1.785358004216641	1.1750723040908917	1.4633283999486755	0.8335836584272382	1.1507634605826833	1.3508748078424064	0.9894897629953783	0.8744388866143246	1.004896301716435	0.38713137702234696	0.8884317349729646	1.168887426136264	0.8760159131464867	0.9269426934291971	1.0555781101660902	0.48087663814727477	1.581421044445906	0.6082142178928338	0.9681354136613674	1.1332571230984447	1.3051277580529521	1.5477836135420926	1.4517532236603121	0.8898633309955903	1.780547780997036	0.6502554031000125	0.0	0.0	1.0	1.0	0.0	0.0	1.0	1.0	0.0	0.0	0.0	0.0	1.0	0.0	0.0	1.0	0.0	0.0	1.0	0.0	0.0	0.0	1.0	1.0	0.0	0.0	1.0	0.0	0.0	0.0	0.0	0.0	1.0	0.0	0.0	0.0	0.0	0.0	0.0	0.0	1.0	0.0	1.0	0.0	1.0	0.0	0.0	1.0	0.0	1.0	0.0	0.0	0.0	0.0	0.0	0.0	0.0	0.0	0.0	0.0	0.0	1.0	0.0	0.0	0.0	0.0	0.0	0.0	0.0	1.0	0.0	0.0	0.0	0.0	0.0	0.0	0.0	1.0	1.0	1.0	0.0	1.0	0.0	1.0	1.0	1.0	0.0	1.0	0.0	1.0	0.0	0.0	0.0	0.0	1.0	1.0	0.0	0.0	1.0	0.0	0.0	0.0	0.0	0.0	0.0	0.0	0.0	1.0	0.0	0.0	1.0	1.0	0.0	1.0	0.0	0.0	0.0	0.0	1.0	1.0	0.0	0.0	0.0	0.0	1.0	0.0	1.0	1.0	0.0	1.0	0.0	0.0	0.0	1.0	0.0	0.0	0.0	1.0	0.0	0.0	0.0	0.0	0.0	1.0	0.0	0.0	0.0	1.0	0.0	0.0	0.0	0.0	0.0	0.0	1.0	0.0	1.0	1.0	0.0	0.0	1.0	0.0	0.0	1.0	0.0	0.0	0.0	0.0	0.0	0.0	1.0	0.0	1.0	0.0	1.0	0.0	1.0	0.0	0.0	1.0	0.0	0.0	0.0	0.0	1.0	0.0	1.0	1.0	0.0	0.0	0.0	0.0	1.0	0.0	0.0	0.0	0.0	0.0	1.0	0.0	1.0	0.0	0.0	1.0	0.0	0.0	0.0	0.0	1.0	0.0	0.0	1.0	0.0	0.0	0.0	0.0	0.0	0.0	0.0	0.0	0.0	0.0	0.0	0.0	0.0	1.0	0.0	0.0	0.0	0.0	0.0	0.0	1.0	1.0	0.0	0.0	0.0	0.0	0.0	0.0	1.0	0.0	1.0	0.0	0.0	0.0	0.0	0.0	0.0	0.0	0.0	0.0	0.0	1.0	0.0	1.0	0.0	0.0	0.0	1.0	0.0	0.0	0.0	0.0	1.0	1.0	0.0	0.0	1.0	1.0	0.0	1.0	1.0	0.0	1.0	0.0	0.0	0.0	0.0	0.0	1.0	0.0	0.0	0.0	0.0	1.0	1.0	0.0	0.0	0.0	0.0	0.0	1.0	0.0	0.0	0.0	0.0	0.0	0.0	0.0	0.0	1.0	1.0	0.0	0.0	0.0	1.0	0.0	1.0	0.0	1.0	0.0	0.0	0.0	0.0	1.0	1.0	0.0	0.0	0.0	0.0	0.0	0.0	0.0	0.0	0.0	0.0	0.0	0.0	0.0	0.0	0.0	1.0	0.0	0.0	1.0	0.0	0.0	0.0	1.0	0.0	0.0	1.0	0.0	0.0	1.0	1.0	0.0	0.0	0.0	1.0	96.0	-37891.23691464234	0.0	0.0	-484.2426258845976	-3749.3475775154593	-3749.3475775154593
180000	-42299.56678160151	-4178.63095150532	-38120.93583009619	570.5772598523492	0.3923933439593969	23.080183957247343	24.66816569315465	20.810595252775745	18.980546809707153	21.162067830271166	22.513920627031023	17.9293438753988	17.865396917330113	16.20325347250119	9.833245675411053	11.883972506249933	13.719277097726629	12.040095849215112	10.313442792640245	9.805336928699216	9.172404895518003	10.18245470890883	9.184776444944285	9.21341754424888	8.895837689475663	9.115592186748822	8.363311937486731	6.9023694426609055	8.273250029654523	7.12027675743605	8.563843328195619	8.827189438239353	7.995180000170801	7.612971269437327	7.572049219225806	7.763143300747253	7.380463769010245	8.011075516807244	8.004080076048501	8.64575009027229	6.948352300619075	7.328987764594666	7.681710507882297	6.7896496997196	7.646689203820884	7.069169313454239	6.251821347913611	7.138775929933993	5.930356390774035	7.075419621933825	6.398604745864862	6.675210593378973	7.612946414696867	6.574415092761904	7.698616455963466	6.671038906184401	7.359758711591454	6.424262950364086	6.731461725747403	6.7189180833783775	8.63932908541069	7.448843489379958	7.197811216133501	6.322975661548724	6.467567787832942	6.411201905918217	6.970392918920076	6.82550453572952	7.649183558983632	9.512106384126977	8.260585116245045	7.865173904922541	8.034364023695254	6.977232966146141	7.912738976173211	6.66151772602918	6.56841948580624	5.675175046455152	7.648886835818911	6.815810307760071	9.505162497471343	6.4781565601314215	8.490014863451902	6.667851206103906	6.331414662430281	8.45543441929561	7.262658213643789	7.224357406118147	6.4657422051989375	6.991290804179386	7.1112374558119	7.671915556709379	8.205307057277997	7.050700103433638	7.782301106402583	8.14166824457654	6.98038468740551	5.255159462659473	6.333632777733881	7.176394104486697	7.777623893922676	6.976471389972326	7.584554838766486	7.8940838736359105	6.653077290894085	25.0	7.673288437841252	0.30625851580252006	0.22412072861846427	0.20003576161803654	0.2695849939609787	0.02379604352158368	1.7392385027595024E-5	0.018491664624410653	1.7392385027595038E-5	0.01849166462441067	0.937433263681917	0.9148976798249424	0.8229976424269363	1.233446533655969	0.8549510627500368	1.170161419726608	0.6529391682671363	2.3154685011628326	1.3589094177323788	1.9990669634786817	0.9006726294433047	1.1729575823585199	1.7687362531305642	1.3217311042237265	1.5718478286547206	1.7495275800825767	0.9032752826605375	0.6451003557284707	1.119176610271034	2.122051149045179	2.3679864627608347	2.3836302593052547	0.8047844845267019	1.4308179822424574	0.953135537838344	0.8054371403585038	0.6605116443171583	1.2755491933488827	1.2939149878593492	1.1480497543950228	1.8094090910923541	0.5230205358785911	1.4035839502017238	2.2229613189750057	1.4181850870360415	0.6817437963304045	1.6314766590578027	1.3206823074124603	1.29674228191921	1.444764001585262	1.9096676120897003	0.6303579059068236	1.5877387849644817	1.033965322780335	1.2060764830391035	0.9828985907957759	0.7613648372374905	1.935678141750726	0.6924281967333832	2.666649356711326	0.6614948936097047	0.8570259046725415	0.5423501331860016	1.0030794265841154	2.2222618976831487	1.1783951199284588	1.0127850707903083	1.2307705631823231	1.0528944716914996	4.779386684153579	1.2967612610476722	0.7907006678124675	1.3954626380460131	0.9580269701307202	0.9964426620885458	1.2175180595180595	1.6802579337192503	0.9788643976524011	0.7632296119529345	1.5962469070911462	1.4727282180636652	1.7261069914983758	1.5181326953135172	1.7258906667216194	0.697904264290364	1.1012429296493713	1.0898830268796604	1.0123303438303695	0.8123521746215802	0.48419087619295653	0.4498161379043378	1.3539739150038934	1.1795656001606765	1.0026037997020218	1.1921301570922973	0.9684969356611657	2.0704236027103033	1.329735522074775	2.7789438183754545	1.0059630876588952	0.6275759914946489	0.7272073060248995	1.2277784176790838	0.6863308682461289	0.5658071299235047	0.6157342873614359	1.1118390555833828	1.599118859866802	1.1984113102702247	0.47693808792513115	0.8130314469219446	1.4787973113858084	0.619500596589179	1.2869589848106628	0.9386027159715049	0.5336391613874482	0.6672136023780352	1.0495978057683444	0.8609222256746467	1.0492626916794574	1.4026461286126113	2.798503572968272	0.5664338738217134	0.8920421630435651	0.9779219498834539	1.2731479518114337	1.432185591507326	0.747223701465668	0.5661405298355275	1.0307465318363351	1.1639905766064083	0.7962392260157966	1.6227906454028829	0.9447533319349509	0.7667322220038667	0.5545430628034552	0.9806169564100488	0.9729137562342455	1.4230539577123353	1.4995310163293236	0.6968975517437477	1.2278138661953777	1.3858682546740817	1.014986232328061	0.7239917438146353	0.2516052965270184	0.8347609287454107	2.1059041706732433	0.9065385926420698	1.4889415757684108	0.4670891202153728	1.464142866480552	1.5170875778919477	1.012394380924711	1.7193333785738638	0.5065036041073915	0.5635660058411873	0.9867611648590345	1.1680675315173996	2.1294479119191423	1.7358160225618036	1.358222211847804	1.0456529835512403	0.5575582567477932	1.3983055638448494	3.4024092721424295	1.0599284931224744	0.5364491822528582	1.55848695098629	0.8424422911670844	1.3216269518876949	3.272392470853463	1.0986229281987812	0.8880959816440187	1.8200811613250938	0.4956580651640025	1.142722613480822	1.187621134620994	1.6959573740100198	0.8384505459179485	1.044489632712555	0.9145979096599861	0.9650228756301067	1.083725975042646	1.0294778343438382	0.7652216269730188	0.6085693526844396	1.076316612465682	1.2982514940639553	1.326663862183561	1.6429602162386983	0.6250124972271712	0.6555796825528468	0.8710694612584817	1.014968023978108	0.7721925441031325	1.1944541193927614	0.7101569605171424	0.9757903282248996	1.195216865315275	0.6496843430113717	1.7284751002723782	0.8463019122554275	0.7221376830275542	0.567934923865869	0.8356805959531648	0.5355250312828591	0.5880184287173212	0.4877368110818162	1.5866199415415345	3.133857374498133	0.5228253817901863	1.0968080411492522	0.7995219472707383	1.5850717095087492	1.0488664471230176	0.9214261616700832	1.5139874583461428	0.9438970915974305	0.7576134095455999	1.095261373949742	2.371292196167037	2.221579825565042	1.3661466504193183	0.8229636703211308	1.5297043368081071	0.4688174928235863	2.732713729443359	1.7959949843541712	1.3621300948205086	1.8420981652364867	1.6464695161778184	0.5756063969147117	0.8281578107771802	1.0348261950723359	1.0315922137248223	1.0554874356278339	1.2789882432869883	0.7516349325373175	0.7466169813682504	0.712093713246459	0.7757782304137323	2.1174777581925013	0.681899574320547	1.5783277439054788	1.0102683427796342	1.372449503745039	0.6483811519787659	0.797353331613106	1.677571452743966	1.3449812857839176	0.7375680897607523	0.5097373638570417	1.0079921980514692	3.3555591549143773	2.08773998782572	0.8100330076432989	0.5698489697676438	0.6761792755646363	1.075794512865643	0.371344974508152	1.0174995090499956	1.2183871956997026	0.4666004732096075	1.5996596521059998	1.3999186539878365	0.7337807887671618	1.119754344065317	1.4958919074946677	1.0063062576578905	1.7744661705765583	1.150901836915799	0.9203174199179586	1.2707684945610274	1.0643601639395162	0.8890996516369715	1.3589842677126036	0.9267176306957621	0.7667459780152479	0.7511736843975247	0.6830408607982397	1.2029727302271545	2.708106607031422	0.5636274577884776	1.0218463006364031	1.0964798800862132	1.2661998893372843	1.9344661908390821	0.5857223669570133	0.9209331150349307	1.238043458820134	1.2168518952556573	1.7454285837735772	0.7065103651760537	0.8468063624526099	1.6792997802808385	1.3829918304234043	0.7659098216270848	1.291736013169978	0.5533762233092407	0.9260908669626238	1.259841558015913	1.8054072500092864	1.7465155594127058	0.9185308114077159	0.5804205718537861	0.6586677342023625	1.0670962235710466	1.0556679827936808	1.3569502024579858	0.7301984461803084	1.4359625590882281	1.4925776755529117	0.6946232128520506	1.5867593609831232	3.088354338310158	1.3291788792792316	0.9263521681155273	0.6477898617720671	1.527174484232648	0.782072524861939	0.7882403210759892	0.9094423887270318	1.1173107524626167	0.9299087759792607	0.8769071579582162	3.3292603236994154	1.1026642048300015	1.216113759978531	0.7908586521558998	1.8036487180921121	1.2230457817919727	1.8682978300518442	1.1854708319168212	0.5824208981221379	1.785358004216641	1.1750723040908917	1.4633283999486755	0.8335836584272382	1.1507634605826833	1.3508748078424064	0.9894897629953783	0.8744388866143246	1.004896301716435	0.38713137702234696	0.8884317349729646	1.168887426136264	0.8760159131464867	0.9269426934291971	1.0555781101660902	0.48087663814727477	1.581421044445906	0.6082142178928338	0.9681354136613674	1.1332571230984447	1.3051277580529521	1.5477836135420926	1.4517532236603121	0.8898633309955903	1.780547780997036	0.6502554031000125	0.0	0.0	0.0	1.0	1.0	1.0	1.0	1.0	1.0	0.0	0.0	0.0	1.0	0.0	0.0	0.0	0.0	0.0	0.0	0.0	0.0	0.0	0.0	0.0	0.0	0.0	0.0	0.0	0.0	0.0	0.0	0.0	1.0	0.0	0.0	0.0	0.0	0.0	0.0	0.0	0.0	0.0	1.0	1.0	0.0	0.0	0.0	0.0	0.0	1.0	1.0	0.0	0.0	0.0	0.0	0.0	0.0	0.0	0.0	0.0	0.0	1.0	0.0	0.0	0.0	0.0	0.0	0.0	0.0	1.0	0.0	0.0	0.0	0.0	0.0	0.0	0.0	0.0	0.0	0.0	0.0	0.0	0.0	1.0	1.0	0.0	0.0	1.0	1.0	1.0	0.0	0.0	0.0	0.0	0.0	0.0	0.0	0.0	0.0	0.0	0.0	0.0	0.0	0.0	0.0	0.0	0.0	0.0	0.0	1.0	1.0	0.0	0.0	0.0	0.0	1.0	1.0	1.0	1.0	1.0	0.0	0.0	0.0	1.0	1.0	0.0	0.0	1.0	0.0	0.0	0.0	0.0	0.0	0.0	0.0	1.0	0.0	0.0	0.0	0.0	0.0	0.0	0.0	0.0	1.0	0.0	0.0	1.0	1.0	0.0	0.0	0.0	0.0	0.0	0.0	0.0	0.0	1.0	0.0	0.0	0.0	0.0	0.0	0.0	0.0	0.0	0.0	1.0	0.0	0.0	0.0	0.0	0.0	0.0	0.0	1.0	0.0	0.0	0.0	1.0	1.0	0.0	0.0	0.0	1.0	0.0	0.0	0.0	1.0	1.0	0.0	0.0	0.0	0.0	0.0	0.0	0.0	0.0	0.0	0.0	0.0	0.0	0.0	1.0	0.0	0.0	0.0	0.0	0.0	1.0	0.0	0.0	0.0	0.0	1.0	0.0	0.0	1.0	0.0	0.0	1.0	0.0	1.0	0.0	1.0	0.0	0.0	0.0	0.0	0.0	1.0	0.0	1.0	0.0	1.0	0.0	0.0	0.0	0.0	0.0	1.0	0.0	1.0	0.0	0.0	0.0	0.0	1.0	0.0	1.0	0.0	0.0	1.0	1.0	0.0	0.0	1.0	0.0	0.0	0.0	0.0	0.0	1.0	0.0	0.0	1.0	0.0	0.0	1.0	0.0	0.0	1.0	1.0	1.0	1.0	0.0	0.0	0.0	0.0	0.0	0.0	1.0	0.0	0.0	0.0	1.0	0.0	0.0	0.0	1.0	0.0	0.0	1.0	1.0	0.0	0.0	0.0	0.0	0.0	1.0	0.0	1.0	0.0	0.0	0.0	0.0	0.0	0.0	1.0	0.0	0.0	0.0	0.0	0.0	0.0	0.0	0.0	0.0	1.0	1.0	0.0	0.0	0.0	0.0	0.0	0.0	0.0	1.0	0.0	0.0	0.0	0.0	0.0	0.0	1.0	1.0	0.0	0.0	0.0	1.0	0.0	0.0	0.0	0.0	0.0	0.0	0.0	0.0	0.0	0.0	1.0	80.0	-37645.13599498825	0.0	0.0	-475.7998351079333	-3758.559625486502	-3758.559625486502
190000	-41982.02055877718	-4191.5854092008085	-37790.43514957637	563.2542464544981	0.5102332611715338	23.080183957247343	24.66816569315465	20.810595252775745	18.980546809707153	21.162067830271166	22.513920627031023	17.9293438753988	17.865396917330113	16.20325347250119	9.833245675411053	11.883972506249933	13.719277097726629	12.040095849215112	10.313442792640245	9.805336928699216	9.172404895518003	10.18245470890883	9.184776444944285	9.21341754424888	8.895837689475663	9.115592186748822	8.363311937486731	6.9023694426609055	8.273250029654523	7.12027675743605	8.563843328195619	8.827189438239353	7.995180000170801	7.612971269437327	7.572049219225806	7.763143300747253	7.380463769010245	8.011075516807244	8.004080076048501	8.64575009027229	6.948352300619075	7.328987764594666	7.681710507882297	6.7896496997196	7.646689203820884	7.069169313454239	6.251821347913611	7.138775929933993	5.930356390774035	7.075419621933825	6.398604745864862	6.675210593378973	7.612946414696867	6.574415092761904	7.698616455963466	6.671038906184401	7.359758711591454	6.424262950364086	6.731461725747403	6.7189180833783775	8.63932908541069	7.448843489379958	7.197811216133501	6.322975661548724	6.467567787832942	6.411201905918217	6.970392918920076	6.82550453572952	7.649183558983632	9.512106384126977	8.260585116245045	7.865173904922541	8.034364023695254	6.977232966146141	7.912738976173211	6.66151772602918	6.56841948580624	5.675175046455152	7.648886835818911	6.815810307760071	9.505162497471343	6.4781565601314215	8.490014863451902	6.667851206103906	6.331414662430281	8.45543441929561	7.262658213643789	7.224357406118147	6.4657422051989375	6.991290804179386	7.1112374558119	7.671915556709379	8.205307057277997	7.050700103433638	7.782301106402583	8.14166824457654	6.98038468740551	5.255159462659473	6.333632777733881	7.176394104486697	7.777623893922676	6.976471389972326	7.584554838766486	7.8940838736359105	6.653077290894085	25.0	6.745356796256828	0.3106070546488743	0.21716230215859403	0.2003838505150379	0.2718467926774934	0.038000041866456474	1.7062025089161235E-5	0.019806102832539207	1.7062025089161238E-5	0.019806102832539196	0.937433263681917	0.9148976798249424	0.8229976424269363	1.233446533655969	0.8549510627500368	1.170161419726608	0.6529391682671363	2.3154685011628326	1.3589094177323788	1.9990669634786817	0.9006726294433047	1.1729575823585199	1.7687362531305642	1.3217311042237265	1.5718478286547206	1.7495275800825767	0.9032752826605375	0.6451003557284707	1.119176610271034	2.122051149045179	2.3679864627608347	2.3836302593052547	0.8047844845267019	1.4308179822424574	0.953135537838344	0.8054371403585038	0.6605116443171583	1.2755491933488827	1.2939149878593492	1.1480497543950228	1.8094090910923541	0.5230205358785911	1.4035839502017238	2.2229613189750057	1.4181850870360415	0.6817437963304045	1.6314766590578027	1.3206823074124603	1.29674228191921	1.444764001585262	1.9096676120897003	0.6303579059068236	1.5877387849644817	1.033965322780335	1.2060764830391035	0.9828985907957759	0.7613648372374905	1.935678141750726	0.6924281967333832	2.666649356711326	0.6614948936097047	0.8570259046725415	0.5423501331860016	1.0030794265841154	2.2222618976831487	1.1783951199284588	1.0127850707903083	1.2307705631823231	1.0528944716914996	4.779386684153579	1.2967612610476722	0.7907006678124675	1.3954626380460131	0.9580269701307202	0.9964426620885458	1.2175180595180595	1.6802579337192503	0.9788643976524011	0.7632296119529345	1.5962469070911462	1.4727282180636652	1.7261069914983758	1.5181326953135172	1.7258906667216194	0.697904264290364	1.1012429296493713	1.0898830268796604	1.0123303438303695	0.8123521746215802	0.48419087619295653	0.4498161379043378	1.3539739150038934	1.1795656001606765	1.0026037997020218	1.1921301570922973	0.9684969356611657	2.0704236027103033	1.329735522074775	2.7789438183754545	1.0059630876588952	0.6275759914946489	0.7272073060248995	1.2277784176790838	0.6863308682461289	0.5658071299235047	0.6157342873614359	1.1118390555833828	1.599118859866802	1.1984113102702247	0.47693808792513115	0.8130314469219446	1.4787973113858084	0.619500596589179	1.2869589848106628	0.9386027159715049	0.5336391613874482	0.6672136023780352	1.0495978057683444	0.8609222256746467	1.0492626916794574	1.4026461286126113	2.798503572968272	0.5664338738217134	0.8920421630435651	0.9779219498834539	1.2731479518114337	1.432185591507326	0.747223701465668	0.5661405298355275	1.0307465318363351	1.1639905766064083	0.7962392260157966	1.6227906454028829	0.9447533319349509	0.7667322220038667	0.5545430628034552	0.9806169564100488	0.9729137562342455	1.4230539577123353	1.4995310163293236	0.6968975517437477	1.2278138661953777	1.3858682546740817	1.014986232328061	0.7239917438146353	0.2516052965270184	0.8347609287454107	2.1059041706732433	0.9065385926420698	1.4889415757684108	0.4670891202153728	1.464142866480552	1.5170875778919477	1.012394380924711	1.7193333785738638	0.5065036041073915	0.5635660058411873	0.9867611648590345	1.1680675315173996	2.1294479119191423	1.7358160225618036	1.358222211847804	1.0456529835512403	0.5575582567477932	1.3983055638448494	3.4024092721424295	1.0599284931224744	0.5364491822528582	1.55848695098629	0.8424422911670844	1.3216269518876949	3.272392470853463	1.0986229281987812	0.8880959816440187	1.8200811613250938	0.4956580651640025	1.142722613480822	1.187621134620994	1.6959573740100198	0.8384505459179485	1.044489632712555	0.9145979096599861	0.9650228756301067	1.083725975042646	1.0294778343438382	0.7652216269730188	0.6085693526844396	1.076316612465682	1.2982514940639553	1.326663862183561	1.6429602162386983	0.6250124972271712	0.6555796825528468	0.8710694612584817	1.014968023978108	0.7721925441031325	1.1944541193927614	0.7101569605171424	0.9757903282248996	1.195216865315275	0.6496843430113717	1.7284751002723782	0.8463019122554275	0.7221376830275542	0.567934923865869	0.8356805959531648	0.5355250312828591	0.5880184287173212	0.4877368110818162	1.5866199415415345	3.133857374498133	0.5228253817901863	1.0968080411492522	0.7995219472707383	1.5850717095087492	1.0488664471230176	0.9214261616700832	1.5139874583461428	0.9438970915974305	0.7576134095455999	1.095261373949742	2.371292196167037	2.221579825565042	1.3661466504193183	0.8229636703211308	1.5297043368081071	0.4688174928235863	2.732713729443359	1.7959949843541712	1.3621300948205086	1.8420981652364867	1.6464695161778184	0.5756063969147117	0.8281578107771802	1.0348261950723359	1.0315922137248223	1.0554874356278339	1.2789882432869883	0.7516349325373175	0.7466169813682504	0.712093713246459	0.7757782304137323	2.1174777581925013	0.681899574320547	1.5783277439054788	1.0102683427796342	1.372449503745039	0.6483811519787659	0.797353331613106	1.677571452743966	1.3449812857839176	0.7375680897607523	0.5097373638570417	1.0079921980514692	3.3555591549143773	2.08773998782572	0.8100330076432989	0.5698489697676438	0.6761792755646363	1.075794512865643	0.371344974508152	1.0174995090499956	1.2183871956997026	0.4666004732096075	1.5996596521059998	1.3999186539878365	0.7337807887671618	1.119754344065317	1.4958919074946677	1.0063062576578905	1.7744661705765583	1.150901836915799	0.9203174199179586	1.2707684945610274	1.0643601639395162	0.8890996516369715	1.3589842677126036	0.9267176306957621	0.7667459780152479	0.7511736843975247	0.6830408607982397	1.2029727302271545	2.708106607031422	0.5636274577884776	1.0218463006364031	1.0964798800862132	1.2661998893372843	1.9344661908390821	0.5857223669570133	0.9209331150349307	1.238043458820134	1.2168518952556573	1.7454285837735772	0.7065103651760537	0.8468063624526099	1.6792997802808385	1.3829918304234043	0.7659098216270848	1.291736013169978	0.5533762233092407	0.9260908669626238	1.259841558015913	1.8054072500092864	1.7465155594127058	0.9185308114077159	0.5804205718537861	0.6586677342023625	1.0670962235710466	1.0556679827936808	1.3569502024579858	0.7301984461803084	1.4359625590882281	1.4925776755529117	0.6946232128520506	1.5867593609831232	3.088354338310158	1.3291788792792316	0.9263521681155273	0.6477898617720671	1.527174484232648	0.782072524861939	0.7882403210759892	0.9094423887270318	1.1173107524626167	0.9299087759792607	0.8769071579582162	3.3292603236994154	1.1026642048300015	1.216113759978531	0.7908586521558998	1.8036487180921121	1.2230457817919727	1.8682978300518442	1.1854708319168212	0.5824208981221379	1.785358004216641	1.1750723040908917	1.4633283999486755	0.8335836584272382	1.1507634605826833	1.3508748078424064	0.9894897629953783	0.8744388866143246	1.004896301716435	0.38713137702234696	0.8884317349729646	1.168887426136264	0.8760159131464867	0.9269426934291971	1.0555781101660902	0.48087663814727477	1.581421044445906	0.6082142178928338	0.9681354136613674	1.1332571230984447	1.3051277580529521	1.5477836135420926	1.4517532236603121	0.8898633309955903	1.780547780997036	0.6502554031000125	0.0	0.0	0.0	0.0	0.0	1.0	1.0	1.0	0.0	0.0	0.0	0.0	1.0	0.0	0.0	0.0	0.0	0.0	0.0	0.0	0.0	1.0	1.0	0.0	0.0	0.0	0.0	0.0	0.0	0.0	0.0	0.0	1.0	0.0	0.0	0.0	0.0	0.0	1.0	0.0	0.0	0.0	0.0	0.0	0.0	0.0	1.0	0.0	0.0	1.0	0.0	0.0	0.0	1.0	0.0	0.0	0.0	0.0	0.0	0.0	0.0	0.0	0.0	0.0	0.0	0.0	0.0	0.0	0.0	1.0	0.0	0.0	0.0	0.0	0.0	0.0	0.0	0.0	0.0	0.0	0.0	0.0	0.0	0.0	1.0	0.0	0.0	1.0	0.0	1.0	0.0	0.0	0.0	0.0	0.0	0.0	0.0	0.0	0.0	0.0	0.0	0.0	0.0	0.0	1.0	0.0	0.0	0.0	0.0	0.0	1.0	0.0	0.0	0.0	0.0	1.0	0.0	1.0	0.0	1.0	1.0	1.0	1.0	0.0	1.0	1.0	0.0	1.0	1.0	0.0	0.0	0.0	0.0	0.0	0.0	0.0	1.0	1.0	0.0	0.0	0.0	0.0	0.0	0.0	0.0	0.0	0.0	1.0	0.0	0.0	1.0	0.0	0.0	0.0	0.0	0.0	1.0	0.0	0.0	0.0	1.0	1.0	0.0	0.0	0.0	0.0	0.0	0.0	0.0	0.0	0.0	0.0	0.0	0.0	0.0	0.0	1.0	0.0	0.0	1.0	0.0	0.0	0.0	0.0	1.0	1.0	0.0	0.0	0.0	0.0	0.0	0.0	0.0	0.0	0.0	0.0	0.0	0.0	0.0	0.0	0.0	0.0	0.0	1.0	0.0	1.0	0.0	0.0	0.0	1.0	0.0	0.0	1.0	0.0	1.0	0.0	0.0	1.0	0.0	0.0	0.0	0.0	0.0	0.0	0.0	1.0	1.0	0.0	0.0	0.0	0.0	0.0	1.0	0.0	1.0	0.0	0.0	0.0	0.0	0.0	1.0	1.0	1.0	0.0	0.0	0.0	0.0	0.0	0.0	0.0	0.0	0.0	1.0	1.0	0.0	0.0	0.0	1.0	0.0	0.0	0.0	0.0	1.0	0.0	1.0	1.0	1.0	1.0	0.0	1.0	0.0	1.0	1.0	0.0	1.0	0.0	1.0	0.0	0.0	0.0	0.0	0.0	0.0	0.0	0.0	0.0	0.0	0.0	0.0	0.0	0.0	0.0	0.0	1.0	0.0	1.0	1.0	0.0	0.0	0.0	0.0	1.0	0.0	1.0	0.0	0.0	0.0	1.0	1.0	0.0	0.0	0.0	0.0	0.0	1.0	0.0	0.0	0.0	0.0	0.0	0.0	0.0	0.0	0.0	0.0	0.0	0.0	1.0	0.0	0.0	0.0	0.0	0.0	0.0	0.0	0.0	0.0	0.0	0.0	1.0	1.0	0.0	1.0	0.0	0.0	0.0	0.0	1.0	0.0	0.0	0.0	77.0	-37306.23809213668	0.0	0.0	-484.1970574396877	-3771.5677635235616	-3771.5677635235616
200000	-41730.89938451632	-4198.427712257574	-37532.47167225875	610.4267329250172	0.5123640072035505	23.080183957247343	24.66816569315465	20.810595252775745	18.980546809707153	21.162067830271166	22.513920627031023	17.9293438753988	17.865396917330113	16.20325347250119	9.833245675411053	11.883972506249933	13.719277097726629	12.040095849215112	10.313442792640245	9.805336928699216	9.172404895518003	10.18245470890883	9.184776444944285	9.21341754424888	8.895837689475663	9.115592186748822	8.363311937486731	6.9023694426609055	8.273250029654523	7.12027675743605	8.563843328195619	8.827189438239353	7.995180000170801	7.612971269437327	7.572049219225806	7.763143300747253	7.380463769010245	8.011075516807244	8.004080076048501	8.64575009027229	6.948352300619075	7.328987764594666	7.681710507882297	6.7896496997196	7.646689203820884	7.069169313454239	6.251821347913611	7.138775929933993	5.930356390774035	7.075419621933825	6.398604745864862	6.675210593378973	7.612946414696867	6.574415092761904	7.698616455963466	6.671038906184401	7.359758711591454	6.424262950364086	6.731461725747403	6.7189180833783775	8.63932908541069	7.448843489379958	7.197811216133501	6.322975661548724	6.467567787832942	6.411201905918217	6.970392918920076	6.82550453572952	7.649183558983632	9.512106384126977	8.260585116245045	7.865173904922541	8.034364023695254	6.977232966146141	7.912738976173211	6.66151772602918	6.56841948580624	5.675175046455152	7.648886835818911	6.815810307760071	9.505162497471343	6.4781565601314215	8.490014863451902	6.667851206103906	6.331414662430281	8.45543441929561	7.262658213643789	7.224357406118147	6.4657422051989375	6.991290804179386	7.1112374558119	7.671915556709379	8.205307057277997	7.050700103433638	7.782301106402583	8.14166824457654	6.98038468740551	5.255159462659473	6.333632777733881	7.176394104486697	7.777623893922676	6.976471389972326	7.584554838766486	7.8940838736359105	6.653077290894085	25.0	5.647429683188487	0.3129114609895814	0.21984433938950454	0.1982800659811024	0.2689641336398112	0.024911535971044986	1.586754409131965E-5	0.015052214883528163	1.5867544091319653E-5	0.015052214883528169	0.937433263681917	0.9148976798249424	0.8229976424269363	1.233446533655969	0.8549510627500368	1.170161419726608	0.6529391682671363	2.3154685011628326	1.3589094177323788	1.9990669634786817	0.9006726294433047	1.1729575823585199	1.7687362531305642	1.3217311042237265	1.5718478286547206	1.7495275800825767	0.9032752826605375	0.6451003557284707	1.119176610271034	2.122051149045179	2.3679864627608347	2.3836302593052547	0.8047844845267019	1.4308179822424574	0.953135537838344	0.8054371403585038	0.6605116443171583	1.2755491933488827	1.2939149878593492	1.1480497543950228	1.8094090910923541	0.5230205358785911	1.4035839502017238	2.2229613189750057	1.4181850870360415	0.6817437963304045	1.6314766590578027	1.3206823074124603	1.29674228191921	1.444764001585262	1.9096676120897003	0.6303579059068236	1.5877387849644817	1.033965322780335	1.2060764830391035	0.9828985907957759	0.7613648372374905	1.935678141750726	0.6924281967333832	2.666649356711326	0.6614948936097047	0.8570259046725415	0.5423501331860016	1.0030794265841154	2.2222618976831487	1.1783951199284588	1.0127850707903083	1.2307705631823231	1.0528944716914996	4.779386684153579	1.2967612610476722	0.7907006678124675	1.3954626380460131	0.9580269701307202	0.9964426620885458	1.2175180595180595	1.6802579337192503	0.9788643976524011	0.7632296119529345	1.5962469070911462	1.4727282180636652	1.7261069914983758	1.5181326953135172	1.7258906667216194	0.697904264290364	1.1012429296493713	1.0898830268796604	1.0123303438303695	0.8123521746215802	0.48419087619295653	0.4498161379043378	1.3539739150038934	1.1795656001606765	1.0026037997020218	1.1921301570922973	0.9684969356611657	2.0704236027103033	1.329735522074775	2.7789438183754545	1.0059630876588952	0.6275759914946489	0.7272073060248995	1.2277784176790838	0.6863308682461289	0.5658071299235047	0.6157342873614359	1.1118390555833828	1.599118859866802	1.1984113102702247	0.47693808792513115	0.8130314469219446	1.4787973113858084	0.619500596589179	1.2869589848106628	0.9386027159715049	0.5336391613874482	0.6672136023780352	1.0495978057683444	0.8609222256746467	1.0492626916794574	1.4026461286126113	2.798503572968272	0.5664338738217134	0.8920421630435651	0.9779219498834539	1.2731479518114337	1.432185591507326	0.747223701465668	0.5661405298355275	1.0307465318363351	1.1639905766064083	0.7962392260157966	1.6227906454028829	0.9447533319349509	0.7667322220038667	0.5545430628034552	0.9806169564100488	0.9729137562342455	1.4230539577123353	1.4995310163293236	0.6968975517437477	1.2278138661953777	1.3858682546740817	1.014986232328061	0.7239917438146353	0.2516052965270184	0.8347609287454107	2.1059041706732433	0.9065385926420698	1.4889415757684108	0.4670891202153728	1.464142866480552	1.5170875778919477	1.012394380924711	1.7193333785738638	0.5065036041073915	0.5635660058411873	0.9867611648590345	1.1680675315173996	2.1294479119191423	1.7358160225618036	1.358222211847804	1.0456529835512403	0.5575582567477932	1.3983055638448494	3.4024092721424295	1.0599284931224744	0.5364491822528582	1.55848695098629	0.8424422911670844	1.3216269518876949	3.272392470853463	1.0986229281987812	0.8880959816440187	1.8200811613250938	0.4956580651640025	1.142722613480822	1.187621134620994	1.6959573740100198	0.8384505459179485	1.044489632712555	0.9145979096599861	0.9650228756301067	1.083725975042646	1.0294778343438382	0.7652216269730188	0.6085693526844396	1.076316612465682	1.2982514940639553	1.326663862183561	1.6429602162386983	0.6250124972271712	0.6555796825528468	0.8710694612584817	1.014968023978108	0.7721925441031325	1.1944541193927614	0.7101569605171424	0.9757903282248996	1.195216865315275	0.6496843430113717	1.7284751002723782	0.8463019122554275	0.7221376830275542	0.567934923865869	0.8356805959531648	0.5355250312828591	0.5880184287173212	0.4877368110818162	1.5866199415415345	3.133857374498133	0.5228253817901863	1.0968080411492522	0.7995219472707383	1.5850717095087492	1.0488664471230176	0.9214261616700832	1.5139874583461428	0.9438970915974305	0.7576134095455999	1.095261373949742	2.371292196167037	2.221579825565042	1.3661466504193183	0.8229636703211308	1.5297043368081071	0.4688174928235863	2.732713729443359	1.7959949843541712	1.3621300948205086	1.8420981652364867	1.6464695161778184	0.5756063969147117	0.8281578107771802	1.0348261950723359	1.0315922137248223	1.0554874356278339	1.2789882432869883	0.7516349325373175	0.7466169813682504	0.712093713246459	0.7757782304137323	2.1174777581925013	0.681899574320547	1.5783277439054788	1.0102683427796342	1.372449503745039	0.6483811519787659	0.797353331613106	1.677571452743966	1.3449812857839176	0.7375680897607523	0.5097373638570417	1.0079921980514692	3.3555591549143773	2.08773998782572	0.8100330076432989	0.5698489697676438	0.6761792755646363	1.075794512865643	0.371344974508152	1.0174995090499956	1.2183871956997026	0.4666004732096075	1.5996596521059998	1.3999186539878365	0.7337807887671618	1.119754344065317	1.4958919074946677	1.0063062576578905	1.7744661705765583	1.150901836915799	0.9203174199179586	1.2707684945610274	1.0643601639395162	0.8890996516369715	1.3589842677126036	0.9267176306957621	0.7667459780152479	0.7511736843975247	0.6830408607982397	1.2029727302271545	2.708106607031422	0.5636274577884776	1.0218463006364031	1.0964798800862132	1.2661998893372843	1.9344661908390821	0.5857223669570133	0.9209331150349307	1.238043458820134	1.2168518952556573	1.7454285837735772	0.7065103651760537	0.8468063624526099	1.6792997802808385	1.3829918304234043	0.7659098216270848	1.291736013169978	0.5533762233092407	0.9260908669626238	1.259841558015913	1.8054072500092864	1.7465155594127058	0.9185308114077159	0.5804205718537861	0.6586677342023625	1.0670962235710466	1.0556679827936808	1.3569502024579858	0.7301984461803084	1.4359625590882281	1.4925776755529117	0.6946232128520506	1.5867593609831232	3.088354338310158	1.3291788792792316	0.9263521681155273	0.6477898617720671	1.527174484232648	0.782072524861939	0.7882403210759892	0.9094423887270318	1.1173107524626167	0.9299087759792607	0.8769071579582162	3.3292603236994154	1.1026642048300015	1.216113759978531	0.7908586521558998	1.8036487180921121	1.2230457817919727	1.8682978300518442	1.1854708319168212	0.5824208981221379	1.785358004216641	1.1750723040908917	1.4633283999486755	0.8335836584272382	1.1507634605826833	1.3508748078424064	0.9894897629953783	0.8744388866143246	1.004896301716435	0.38713137702234696	0.8884317349729646	1.168887426136264	0.8760159131464867	0.9269426934291971	1.0555781101660902	0.48087663814727477	1.581421044445906	0.6082142178928338	0.9681354136613674	1.1332571230984447	1.3051277580529521	1.5477836135420926	1.4517532236603121	0.8898633309955903	1.780547780997036	0.6502554031000125	0.0	1.0	0.0	1.0	0.0	1.0	0.0	0.0	0.0	0.0	0.0	0.0	1.0	0.0	0.0	0.0	1.0	0.0	0.0	0.0	0.0	0.0	1.0	0.0	0.0	0.0	0.0	0.0	0.0	0.0	1.0	0.0	1.0	0.0	0.0	0.0	0.0	0.0	0.0	0.0	0.0	0.0	0.0	0.0	0.0	0.0	0.0	1.0	0.0	1.0	0.0	0.0	0.0	0.0	0.0	0.0	0.0	0.0	0.0	0.0	0.0	0.0	0.0	0.0	0.0	0.0	0.0	0.0	0.0	1.0	0.0	0.0	0.0	1.0	0.0	0.0	0.0	0.0	1.0	0.0	1.0	0.0	0.0	0.0	0.0	0.0	0.0	0.0	0.0	0.0	0.0	1.0	0.0	1.0	0.0	0.0	0.0	1.0	0.0	0.0	0.0	0.0	0.0	0.0	0.0	1.0	0.0	0.0	0.0	0.0	0.0	0.0	0.0	1.0	0.0	0.0	1.0	0.0	0.0	0.0	1.0	1.0	0.0	0.0	1.0	1.0	0.0	0.0	1.0	1.0	0.0	0.0	0.0	0.0	0.0	0.0	0.0	0.0	0.0	0.0	0.0	0.0	0.0	0.0	0.0	0.0	0.0	1.0	0.0	0.0	0.0	0.0	0.0	0.0	0.0	0.0	1.0	0.0	0.0	0.0	1.0	0.0	0.0	0.0	0.0	1.0	0.0	0.0	1.0	0.0	0.0	0.0	0.0	0.0	0.0	0.0	0.0	0.0	0.0	1.0	1.0	0.0	0.0	0.0	1.0	0.0	0.0	0.0	1.0	0.0	0.0	0.0	0.0	0.0	0.0	1.0	0.0	0.0	1.0	0.0	0.0	0.0	0.0	1.0	0.0	0.0	0.0	0.0	0.0	0.0	0.0	0.0	0.0	0.0	0.0	0.0	0.0	1.0	0.0	0.0	1.0	0.0	1.0	0.0	1.0	0.0	1.0	0.0	0.0	0.0	0.0	0.0	1.0	0.0	1.0	0.0	0.0	0.0	0.0	0.0	1.0	1.0	1.0	0.0	0.0	1.0	0.0	1.0	0.0	0.0	0.0	0.0	0.0	1.0	0.0	1.0	1.0	0.0	0.0	1.0	0.0	0.0	0.0	0.0	1.0	1.0	0.0	1.0	0.0	1.0	0.0	1.0	1.0	0.0	0.0	0.0	0.0	0.0	0.0	0.0	0.0	0.0	0.0	0.0	0.0	0.0	0.0	0.0	0.0	1.0	0.0	0.0	1.0	0.0	0.0	1.0	0.0	0.0	0.0	0.0	1.0	1.0	0.0	0.0	0.0	1.0	0.0	0.0	0.0	0.0	0.0	0.0	1.0	0.0	1.0	0.0	0.0	1.0	0.0	0.0	0.0	0.0	0.0	1.0	1.0	0.0	0.0	0.0	0.0	0.0	0.0	0.0	0.0	0.0	1.0	1.0	0.0	0.0	0.0	1.0	0.0	0.0	1.0	0.0	0.0	0.0	0.0	0.0	0.0	0.0	0.0	75.0	-37053.064950983986	0.0	0.0	-479.4067212747637	-3778.8374468342417	-3778.8374468342417
210000	-41530.77546632965	-4195.390602400676	-37335.38486392897	645.5772557539946	0.5268118874987946	23.080183957247343	24.66816569315465	20.810595252775745	18.980546809707153	21.162067830271166	22.513920627031023	17.9293438753988	17.865396917330113	16.20325347250119	9.833245675411053	11.883972506249933	13.719277097726629	12.040095849215112	10.313442792640245	9.805336928699216	9.172404895518003	10.18245470890883	9.184776444944285	9.21341754424888	8.895837689475663	9.115592186748822	8.363311937486731	6.9023694426609055	8.273250029654523	7.12027675743605	8.563843328195619	8.827189438239353	7.995180000170801	7.612971269437327	7.572049219225806	7.763143300747253	7.380463769010245	8.011075516807244	8.004080076048501	8.64575009027229	6.948352300619075	7.328987764594666	7.681710507882297	6.7896496997196	7.646689203820884	7.069169313454239	6.251821347913611	7.138775929933993	5.930356390774035	7.075419621933825	6.398604745864862	6.675210593378973	7.612946414696867	6.574415092761904	7.698616455963466	6.671038906184401	7.359758711591454	6.424262950364086	6.731461725747403	6.7189180833783775	8.63932908541069	7.448843489379958	7.197811216133501	6.322975661548724	6.467567787832942	6.411201905918217	6.970392918920076	6.82550453572952	7.649183558983632	9.512106384126977	8.260585116245045	7.865173904922541	8.034364023695254	6.977232966146141	7.912738976173211	6.66151772602918	6.56841948580624	5.675175046455152	7.648886835818911	6.815810307760071	9.505162497471343	6.4781565601314215	8.490014863451902	6.667851206103906	6.331414662430281	8.45543441929561	7.262658213643789	7.224357406118147	6.4657422051989375	6.991290804179386	7.1112374558119	7.671915556709379	8.205307057277997	7.050700103433638	7.782301106402583	8.14166824457654	6.98038468740551	5.255159462659473	6.333632777733881	7.176394104486697	7.777623893922676	6.976471389972326	7.584554838766486	7.8940838736359105	6.653077290894085	25.0	6.707845956225044	0.3052189183875931	0.22001152884650144	0.19664912432725626	0.2781204284386488	0.0335045700099878	1.5874638833787693E-5	0.022412440324851412	1.5874638833787686E-5	0.022412440324851426	0.937433263681917	0.9148976798249424	0.8229976424269363	1.233446533655969	0.8549510627500368	1.170161419726608	0.6529391682671363	2.3154685011628326	1.3589094177323788	1.9990669634786817	0.9006726294433047	1.1729575823585199	1.7687362531305642	1.3217311042237265	1.5718478286547206	1.7495275800825767	0.9032752826605375	0.6451003557284707	1.119176610271034	2.122051149045179	2.3679864627608347	2.3836302593052547	0.8047844845267019	1.4308179822424574	0.953135537838344	0.8054371403585038	0.6605116443171583	1.2755491933488827	1.2939149878593492	1.1480497543950228	1.8094090910923541	0.5230205358785911	1.4035839502017238	2.2229613189750057	1.4181850870360415	0.6817437963304045	1.6314766590578027	1.3206823074124603	1.29674228191921	1.444764001585262	1.9096676120897003	0.6303579059068236	1.5877387849644817	1.033965322780335	1.2060764830391035	0.9828985907957759	0.7613648372374905	1.935678141750726	0.6924281967333832	2.666649356711326	0.6614948936097047	0.8570259046725415	0.5423501331860016	1.0030794265841154	2.2222618976831487	1.1783951199284588	1.0127850707903083	1.2307705631823231	1.0528944716914996	4.779386684153579	1.2967612610476722	0.7907006678124675	1.3954626380460131	0.9580269701307202	0.9964426620885458	1.2175180595180595	1.6802579337192503	0.9788643976524011	0.7632296119529345	1.5962469070911462	1.4727282180636652	1.7261069914983758	1.5181326953135172	1.7258906667216194	0.697904264290364	1.1012429296493713	1.0898830268796604	1.0123303438303695	0.8123521746215802	0.48419087619295653	0.4498161379043378	1.3539739150038934	1.1795656001606765	1.0026037997020218	1.1921301570922973	0.9684969356611657	2.0704236027103033	1.329735522074775	2.7789438183754545	1.0059630876588952	0.6275759914946489	0.7272073060248995	1.2277784176790838	0.6863308682461289	0.5658071299235047	0.6157342873614359	1.1118390555833828	1.599118859866802	1.1984113102702247	0.47693808792513115	0.8130314469219446	1.4787973113858084	0.619500596589179	1.2869589848106628	0.9386027159715049	0.5336391613874482	0.6672136023780352	1.0495978057683444	0.8609222256746467	1.0492626916794574	1.4026461286126113	2.798503572968272	0.5664338738217134	0.8920421630435651	0.9779219498834539	1.2731479518114337	1.432185591507326	0.747223701465668	0.5661405298355275	1.0307465318363351	1.1639905766064083	0.7962392260157966	1.6227906454028829	0.9447533319349509	0.7667322220038667	0.5545430628034552	0.9806169564100488	0.9729137562342455	1.4230539577123353	1.4995310163293236	0.6968975517437477	1.2278138661953777	1.3858682546740817	1.014986232328061	0.7239917438146353	0.2516052965270184	0.8347609287454107	2.1059041706732433	0.9065385926420698	1.4889415757684108	0.4670891202153728	1.464142866480552	1.5170875778919477	1.012394380924711	1.7193333785738638	0.5065036041073915	0.5635660058411873	0.9867611648590345	1.1680675315173996	2.1294479119191423	1.7358160225618036	1.358222211847804	1.0456529835512403	0.5575582567477932	1.3983055638448494	3.4024092721424295	1.0599284931224744	0.5364491822528582	1.55848695098629	0.8424422911670844	1.3216269518876949	3.272392470853463	1.0986229281987812	0.8880959816440187	1.8200811613250938	0.4956580651640025	1.142722613480822	1.187621134620994	1.6959573740100198	0.8384505459179485	1.044489632712555	0.9145979096599861	0.9650228756301067	1.083725975042646	1.0294778343438382	0.7652216269730188	0.6085693526844396	1.076316612465682	1.2982514940639553	1.326663862183561	1.6429602162386983	0.6250124972271712	0.6555796825528468	0.8710694612584817	1.014968023978108	0.7721925441031325	1.1944541193927614	0.7101569605171424	0.9757903282248996	1.195216865315275	0.6496843430113717	1.7284751002723782	0.8463019122554275	0.7221376830275542	0.567934923865869	0.8356805959531648	0.5355250312828591	0.5880184287173212	0.4877368110818162	1.5866199415415345	3.133857374498133	0.5228253817901863	1.0968080411492522	0.7995219472707383	1.5850717095087492	1.0488664471230176	0.9214261616700832	1.5139874583461428	0.9438970915974305	0.7576134095455999	1.095261373949742	2.371292196167037	2.221579825565042	1.3661466504193183	0.8229636703211308	1.5297043368081071	0.4688174928235863	2.732713729443359	1.7959949843541712	1.3621300948205086	1.8420981652364867	1.6464695161778184	0.5756063969147117	0.8281578107771802	1.0348261950723359	1.0315922137248223	1.0554874356278339	1.2789882432869883	0.7516349325373175	0.7466169813682504	0.712093713246459	0.7757782304137323	2.1174777581925013	0.681899574320547	1.5783277439054788	1.0102683427796342	1.372449503745039	0.6483811519787659	0.797353331613106	1.677571452743966	1.3449812857839176	0.7375680897607523	0.5097373638570417	1.0079921980514692	3.3555591549143773	2.08773998782572	0.8100330076432989	0.5698489697676438	0.6761792755646363	1.075794512865643	0.371344974508152	1.0174995090499956	1.2183871956997026	0.4666004732096075	1.5996596521059998	1.3999186539878365	0.7337807887671618	1.119754344065317	1.4958919074946677	1.0063062576578905	1.7744661705765583	1.150901836915799	0.9203174199179586	1.2707684945610274	1.0643601639395162	0.8890996516369715	1.3589842677126036	0.9267176306957621	0.7667459780152479	0.7511736843975247	0.6830408607982397	1.2029727302271545	2.708106607031422	0.5636274577884776	1.0218463006364031	1.0964798800862132	1.2661998893372843	1.9344661908390821	0.5857223669570133	0.9209331150349307	1.238043458820134	1.2168518952556573	1.7454285837735772	0.7065103651760537	0.8468063624526099	1.6792997802808385	1.3829918304234043	0.7659098216270848	1.291736013169978	0.5533762233092407	0.9260908669626238	1.259841558015913	1.8054072500092864	1.7465155594127058	0.9185308114077159	0.5804205718537861	0.6586677342023625	1.0670962235710466	1.0556679827936808	1.3569502024579858	0.7301984461803084	1.4359625590882281	1.4925776755529117	0.6946232128520506	1.5867593609831232	3.088354338310158	1.3291788792792316	0.9263521681155273	0.6477898617720671	1.527174484232648	0.782072524861939	0.7882403210759892	0.9094423887270318	1.1173107524626167	0.9299087759792607	0.8769071579582162	3.3292603236994154	1.1026642048300015	1.216113759978531	0.7908586521558998	1.8036487180921121	1.2230457817919727	1.8682978300518442	1.1854708319168212	0.5824208981221379	1.785358004216641	1.1750723040908917	1.4633283999486755	0.8335836584272382	1.1507634605826833	1.3508748078424064	0.9894897629953783	0.8744388866143246	1.004896301716435	0.38713137702234696	0.8884317349729646	1.168887426136264	0.8760159131464867	0.9269426934291971	1.0555781101660902	0.48087663814727477	1.581421044445906	0.6082142178928338	0.9681354136613674	1.1332571230984447	1.3051277580529521	1.5477836135420926	1.4517532236603121	0.8898633309955903	1.780547780997036	0.6502554031000125	0.0	1.0	1.0	1.0	0.0	1.0	0.0	0.0	1.0	0.0	1.0	1.0	1.0	1.0	0.0	0.0	1.0	0.0	0.0	1.0	0.0	0.0	0.0	0.0	0.0	0.0	0.0	0.0	1.0	0.0	0.0	0.0	1.0	0.0	1.0	0.0	0.0	0.0	0.0	0.0	0.0	0.0	0.0	0.0	0.0	0.0	0.0	0.0	0.0	1.0	0.0	0.0	1.0	0.0	0.0	0.0	0.0	0.0	0.0	0.0	0.0	0.0	0.0	0.0	0.0	0.0	0.0	0.0	0.0	1.0	1.0	0.0	0.0	0.0	0.0	1.0	1.0	0.0	1.0	0.0	0.0	0.0	0.0	0.0	0.0	0.0	1.0	0.0	0.0	1.0	0.0	0.0	0.0	0.0	1.0	0.0	0.0	0.0	0.0	1.0	1.0	0.0	0.0	0.0	0.0	1.0	0.0	0.0	0.0	1.0	1.0	1.0	0.0	0.0	0.0	0.0	1.0	0.0	0.0	0.0	0.0	0.0	1.0	0.0	0.0	1.0	0.0	1.0	0.0	0.0	0.0	0.0	1.0	1.0	0.0	0.0	0.0	1.0	0.0	0.0	0.0	0.0	0.0	0.0	0.0	0.0	0.0	1.0	0.0	0.0	0.0	0.0	0.0	0.0	0.0	0.0	1.0	0.0	0.0	0.0	0.0	0.0	0.0	0.0	0.0	1.0	0.0	1.0	0.0	1.0	0.0	0.0	0.0	0.0	0.0	0.0	0.0	1.0	0.0	1.0	0.0	0.0	0.0	0.0	1.0	1.0	1.0	0.0	1.0	0.0	0.0	0.0	1.0	0.0	0.0	0.0	0.0	0.0	0.0	0.0	0.0	0.0	0.0	0.0	1.0	0.0	0.0	0.0	0.0	0.0	1.0	0.0	1.0	0.0	1.0	0.0	1.0	0.0	0.0	0.0	1.0	1.0	0.0	0.0	0.0	0.0	0.0	1.0	0.0	0.0	0.0	0.0	1.0	0.0	0.0	0.0	0.0	0.0	0.0	0.0	1.0	0.0	1.0	0.0	0.0	1.0	1.0	0.0	0.0	0.0	1.0	0.0	0.0	1.0	0.0	1.0	0.0	0.0	0.0	1.0	0.0	1.0	1.0	0.0	0.0	1.0	0.0	1.0	1.0	0.0	0.0	1.0	1.0	0.0	0.0	0.0	0.0	1.0	1.0	0.0	0.0	0.0	1.0	0.0	0.0	0.0	0.0	0.0	0.0	1.0	0.0	0.0	0.0	0.0	0.0	1.0	1.0	0.0	0.0	0.0	1.0	0.0	0.0	0.0	0.0	0.0	0.0	1.0	0.0	0.0	1.0	1.0	1.0	0.0	1.0	0.0	0.0	0.0	0.0	0.0	0.0	0.0	0.0	0.0	0.0	0.0	0.0	1.0	0.0	0.0	0.0	0.0	0.0	0.0	0.0	1.0	0.0	1.0	0.0	1.0	0.0	0.0	0.0	0.0	0.0	0.0	0.0	0.0	0.0	0.0	0.0	89.0	-36857.97375265769	0.0	0.0	-477.4111112712871	-3774.9517234205878	-3774.9517234205878
220000	-41351.5686874394	-4184.097046113801	-37167.4716413256	545.9138457539766	0.4475971780042625	23.080183957247343	24.66816569315465	20.810595252775745	18.980546809707153	21.162067830271166	22.513920627031023	17.9293438753988	17.865396917330113	16.20325347250119	9.833245675411053	11.883972506249933	13.719277097726629	12.040095849215112	10.313442792640245	9.805336928699216	9.172404895518003	10.18245470890883	9.184776444944285	9.21341754424888	8.895837689475663	9.115592186748822	8.363311937486731	6.9023694426609055	8.273250029654523	7.12027675743605	8.563843328195619	8.827189438239353	7.995180000170801	7.612971269437327	7.572049219225806	7.763143300747253	7.380463769010245	8.011075516807244	8.004080076048501	8.64575009027229	6.948352300619075	7.328987764594666	7.681710507882297	6.7896496997196	7.646689203820884	7.069169313454239	6.251821347913611	7.138775929933993	5.930356390774035	7.075419621933825	6.398604745864862	6.675210593378973	7.612946414696867	6.574415092761904	7.698616455963466	6.671038906184401	7.359758711591454	6.424262950364086	6.731461725747403	6.7189180833783775	8.63932908541069	7.448843489379958	7.197811216133501	6.322975661548724	6.467567787832942	6.411201905918217	6.970392918920076	6.82550453572952	7.649183558983632	9.512106384126977	8.260585116245045	7.865173904922541	8.034364023695254	6.977232966146141	7.912738976173211	6.66151772602918	6.56841948580624	5.675175046455152	7.648886835818911	6.815810307760071	9.505162497471343	6.4781565601314215	8.490014863451902	6.667851206103906	6.331414662430281	8.45543441929561	7.262658213643789	7.224357406118147	6.4657422051989375	6.991290804179386	7.1112374558119	7.671915556709379	8.205307057277997	7.050700103433638	7.782301106402583	8.14166824457654	6.98038468740551	5.255159462659473	6.333632777733881	7.176394104486697	7.777623893922676	6.976471389972326	7.584554838766486	7.8940838736359105	6.653077290894085	25.0	6.736669660172762	0.3097567830253884	0.21627103996069635	0.2037684622553794	0.2702037147585354	0.006517201056195632	1.5845722227211218E-5	0.01856886655102486	1.5845722227211208E-5	0.018568866551024812	0.937433263681917	0.9148976798249424	0.8229976424269363	1.233446533655969	0.8549510627500368	1.170161419726608	0.6529391682671363	2.3154685011628326	1.3589094177323788	1.9990669634786817	0.9006726294433047	1.1729575823585199	1.7687362531305642	1.3217311042237265	1.5718478286547206	1.7495275800825767	0.9032752826605375	0.6451003557284707	1.119176610271034	2.122051149045179	2.3679864627608347	2.3836302593052547	0.8047844845267019	1.4308179822424574	0.953135537838344	0.8054371403585038	0.6605116443171583	1.2755491933488827	1.2939149878593492	1.1480497543950228	1.8094090910923541	0.5230205358785911	1.4035839502017238	2.2229613189750057	1.4181850870360415	0.6817437963304045	1.6314766590578027	1.3206823074124603	1.29674228191921	1.444764001585262	1.9096676120897003	0.6303579059068236	1.5877387849644817	1.033965322780335	1.2060764830391035	0.9828985907957759	0.7613648372374905	1.935678141750726	0.6924281967333832	2.666649356711326	0.6614948936097047	0.8570259046725415	0.5423501331860016	1.0030794265841154	2.2222618976831487	1.1783951199284588	1.0127850707903083	1.2307705631823231	1.0528944716914996	4.779386684153579	1.2967612610476722	0.7907006678124675	1.3954626380460131	0.9580269701307202	0.9964426620885458	1.2175180595180595	1.6802579337192503	0.9788643976524011	0.7632296119529345	1.5962469070911462	1.4727282180636652	1.7261069914983758	1.5181326953135172	1.7258906667216194	0.697904264290364	1.1012429296493713	1.0898830268796604	1.0123303438303695	0.8123521746215802	0.48419087619295653	0.4498161379043378	1.3539739150038934	1.1795656001606765	1.0026037997020218	1.1921301570922973	0.9684969356611657	2.0704236027103033	1.329735522074775	2.7789438183754545	1.0059630876588952	0.6275759914946489	0.7272073060248995	1.2277784176790838	0.6863308682461289	0.5658071299235047	0.6157342873614359	1.1118390555833828	1.599118859866802	1.1984113102702247	0.47693808792513115	0.8130314469219446	1.4787973113858084	0.619500596589179	1.2869589848106628	0.9386027159715049	0.5336391613874482	0.6672136023780352	1.0495978057683444	0.8609222256746467	1.0492626916794574	1.4026461286126113	2.798503572968272	0.5664338738217134	0.8920421630435651	0.9779219498834539	1.2731479518114337	1.432185591507326	0.747223701465668	0.5661405298355275	1.0307465318363351	1.1639905766064083	0.7962392260157966	1.6227906454028829	0.9447533319349509	0.7667322220038667	0.5545430628034552	0.9806169564100488	0.9729137562342455	1.4230539577123353	1.4995310163293236	0.6968975517437477	1.2278138661953777	1.3858682546740817	1.014986232328061	0.7239917438146353	0.2516052965270184	0.8347609287454107	2.1059041706732433	0.9065385926420698	1.4889415757684108	0.4670891202153728	1.464142866480552	1.5170875778919477	1.012394380924711	1.7193333785738638	0.5065036041073915	0.5635660058411873	0.9867611648590345	1.1680675315173996	2.1294479119191423	1.7358160225618036	1.358222211847804	1.0456529835512403	0.5575582567477932	1.3983055638448494	3.4024092721424295	1.0599284931224744	0.5364491822528582	1.55848695098629	0.8424422911670844	1.3216269518876949	3.272392470853463	1.0986229281987812	0.8880959816440187	1.8200811613250938	0.4956580651640025	1.142722613480822	1.187621134620994	1.6959573740100198	0.8384505459179485	1.044489632712555	0.9145979096599861	0.9650228756301067	1.083725975042646	1.0294778343438382	0.7652216269730188	0.6085693526844396	1.076316612465682	1.2982514940639553	1.326663862183561	1.6429602162386983	0.6250124972271712	0.6555796825528468	0.8710694612584817	1.014968023978108	0.7721925441031325	1.1944541193927614	0.7101569605171424	0.9757903282248996	1.195216865315275	0.6496843430113717	1.7284751002723782	0.8463019122554275	0.7221376830275542	0.567934923865869	0.8356805959531648	0.5355250312828591	0.5880184287173212	0.4877368110818162	1.5866199415415345	3.133857374498133	0.5228253817901863	1.0968080411492522	0.7995219472707383	1.5850717095087492	1.0488664471230176	0.9214261616700832	1.5139874583461428	0.9438970915974305	0.7576134095455999	1.095261373949742	2.371292196167037	2.221579825565042	1.3661466504193183	0.8229636703211308	1.5297043368081071	0.4688174928235863	2.732713729443359	1.7959949843541712	1.3621300948205086	1.8420981652364867	1.6464695161778184	0.5756063969147117	0.8281578107771802	1.0348261950723359	1.0315922137248223	1.0554874356278339	1.2789882432869883	0.7516349325373175	0.7466169813682504	0.712093713246459	0.7757782304137323	2.1174777581925013	0.681899574320547	1.5783277439054788	1.0102683427796342	1.372449503745039	0.6483811519787659	0.797353331613106	1.677571452743966	1.3449812857839176	0.7375680897607523	0.5097373638570417	1.0079921980514692	3.3555591549143773	2.08773998782572	0.8100330076432989	0.5698489697676438	0.6761792755646363	1.075794512865643	0.371344974508152	1.0174995090499956	1.2183871956997026	0.4666004732096075	1.5996596521059998	1.3999186539878365	0.7337807887671618	1.119754344065317	1.4958919074946677	1.0063062576578905	1.7744661705765583	1.150901836915799	0.9203174199179586	1.2707684945610274	1.0643601639395162	0.8890996516369715	1.3589842677126036	0.9267176306957621	0.7667459780152479	0.7511736843975247	0.6830408607982397	1.2029727302271545	2.708106607031422	0.5636274577884776	1.0218463006364031	1.0964798800862132	1.2661998893372843	1.9344661908390821	0.5857223669570133	0.9209331150349307	1.238043458820134	1.2168518952556573	1.7454285837735772	0.7065103651760537	0.8468063624526099	1.6792997802808385	1.3829918304234043	0.7659098216270848	1.291736013169978	0.5533762233092407	0.9260908669626238	1.259841558015913	1.8054072500092864	1.7465155594127058	0.9185308114077159	0.5804205718537861	0.6586677342023625	1.0670962235710466	1.0556679827936808	1.3569502024579858	0.7301984461803084	1.4359625590882281	1.4925776755529117	0.6946232128520506	1.5867593609831232	3.088354338310158	1.3291788792792316	0.9263521681155273	0.6477898617720671	1.527174484232648	0.782072524861939	0.7882403210759892	0.9094423887270318	1.1173107524626167	0.9299087759792607	0.8769071579582162	3.3292603236994154	1.1026642048300015	1.216113759978531	0.7908586521558998	1.8036487180921121	1.2230457817919727	1.8682978300518442	1.1854708319168212	0.5824208981221379	1.785358004216641	1.1750723040908917	1.4633283999486755	0.8335836584272382	1.1507634605826833	1.3508748078424064	0.9894897629953783	0.8744388866143246	1.004896301716435	0.38713137702234696	0.8884317349729646	1.168887426136264	0.8760159131464867	0.9269426934291971	1.0555781101660902	0.48087663814727477	1.581421044445906	0.6082142178928338	0.9681354136613674	1.1332571230984447	1.3051277580529521	1.5477836135420926	1.4517532236603121	0.8898633309955903	1.780547780997036	0.6502554031000125	0.0	1.0	0.0	0.0	0.0	1.0	1.0	1.0	0.0	1.0	0.0	0.0	1.0	0.0	0.0	0.0	0.0	1.0	0.0	1.0	0.0	1.0	0.0	0.0	0.0	1.0	0.0	0.0	1.0	0.0	0.0	1.0	1.0	0.0	0.0	0.0	0.0	0.0	0.0	0.0	0.0	0.0	0.0	0.0	0.0	0.0	0.0	0.0	0.0	1.0	0.0	1.0	0.0	0.0	0.0	0.0	0.0	1.0	0.0	0.0	0.0	0.0	0.0	0.0	1.0	0.0	0.0	0.0	0.0	1.0	0.0	0.0	0.0	1.0	0.0	1.0	1.0	0.0	0.0	0.0	0.0	1.0	0.0	0.0	0.0	0.0	0.0	1.0	0.0	0.0	1.0	0.0	1.0	0.0	1.0	0.0	0.0	0.0	0.0	0.0	1.0	1.0	0.0	0.0	0.0	0.0	0.0	0.0	0.0	0.0	0.0	0.0	1.0	1.0	0.0	1.0	0.0	0.0	0.0	1.0	0.0	0.0	0.0	0.0	0.0	0.0	0.0	1.0	0.0	1.0	0.0	0.0	0.0	1.0	1.0	0.0	0.0	0.0	0.0	0.0	0.0	0.0	0.0	0.0	0.0	0.0	0.0	1.0	0.0	0.0	1.0	1.0	0.0	0.0	0.0	0.0	1.0	0.0	1.0	0.0	0.0	0.0	0.0	0.0	0.0	0.0	0.0	0.0	1.0	0.0	0.0	0.0	0.0	0.0	0.0	1.0	1.0	1.0	0.0	0.0	0.0	1.0	0.0	0.0	1.0	0.0	0.0	0.0	0.0	0.0	1.0	0.0	1.0	1.0	1.0	0.0	0.0	0.0	0.0	0.0	0.0	0.0	0.0	1.0	0.0	0.0	0.0	1.0	0.0	0.0	1.0	1.0	0.0	0.0	0.0	0.0	1.0	0.0	1.0	1.0	0.0	1.0	0.0	1.0	0.0	0.0	0.0	1.0	0.0	0.0	0.0	0.0	1.0	1.0	0.0	0.0	0.0	0.0	0.0	0.0	1.0	1.0	1.0	0.0	0.0	1.0	0.0	1.0	0.0	0.0	1.0	1.0	0.0	1.0	0.0	0.0	1.0	1.0	0.0	1.0	0.0	1.0	1.0	0.0	0.0	0.0	0.0	1.0	0.0	0.0	0.0	1.0	1.0	0.0	0.0	0.0	0.0	0.0	1.0	0.0	0.0	0.0	0.0	0.0	0.0	0.0	0.0	0.0	0.0	0.0	0.0	1.0	0.0	0.0	0.0	0.0	0.0	0.0	0.0	1.0	0.0	1.0	0.0	0.0	0.0	0.0	0.0	1.0	1.0	0.0	0.0	0.0	0.0	0.0	0.0	0.0	0.0	0.0	1.0	0.0	0.0	0.0	1.0	0.0	0.0	0.0	0.0	0.0	0.0	0.0	0.0	0.0	1.0	0.0	0.0	1.0	0.0	0.0	0.0	1.0	0.0	0.0	0.0	0.0	1.0	0.0	0.0	1.0	0.0	0.0	1.0	93.0	-36696.41222514751	0.0	0.0	-471.0594161780936	-3763.711471706563	-3763.711471706563
230000	-41234.223039646145	-4171.428789334185	-37062.79425031196	660.1955208574981	0.48725921716198406	23.080183957247343	24.66816569315465	20.810595252775745	18.980546809707153	21.162067830271166	22.513920627031023	17.9293438753988	17.865396917330113	16.20325347250119	9.833245675411053	11.883972506249933	13.719277097726629	12.040095849215112	10.313442792640245	9.805336928699216	9.172404895518003	10.18245470890883	9.184776444944285	9.21341754424888	8.895837689475663	9.115592186748822	8.363311937486731	6.9023694426609055	8.273250029654523	7.12027675743605	8.563843328195619	8.827189438239353	7.995180000170801	7.612971269437327	7.572049219225806	7.763143300747253	7.380463769010245	8.011075516807244	8.004080076048501	8.64575009027229	6.948352300619075	7.328987764594666	7.681710507882297	6.7896496997196	7.646689203820884	7.069169313454239	6.251821347913611	7.138775929933993	5.930356390774035	7.075419621933825	6.398604745864862	6.675210593378973	7.612946414696867	6.574415092761904	7.698616455963466	6.671038906184401	7.359758711591454	6.424262950364086	6.731461725747403	6.7189180833783775	8.63932908541069	7.448843489379958	7.197811216133501	6.322975661548724	6.467567787832942	6.411201905918217	6.970392918920076	6.82550453572952	7.649183558983632	9.512106384126977	8.260585116245045	7.865173904922541	8.034364023695254	6.977232966146141	7.912738976173211	6.66151772602918	6.56841948580624	5.675175046455152	7.648886835818911	6.815810307760071	9.505162497471343	6.4781565601314215	8.490014863451902	6.667851206103906	6.331414662430281	8.45543441929561	7.262658213643789	7.224357406118147	6.4657422051989375	6.991290804179386	7.1112374558119	7.671915556709379	8.205307057277997	7.050700103433638	7.782301106402583	8.14166824457654	6.98038468740551	5.255159462659473	6.333632777733881	7.176394104486697	7.777623893922676	6.976471389972326	7.584554838766486	7.8940838736359105	6.653077290894085	25.0	6.307815980686338	0.31027751853744723	0.2202665652687989	0.20275385424171688	0.2667020619520365	0.04758734043488166	1.5490836135351656E-5	0.015726833132946826	1.5490836135351656E-5	0.015726833132946854	0.937433263681917	0.9148976798249424	0.8229976424269363	1.233446533655969	0.8549510627500368	1.170161419726608	0.6529391682671363	2.3154685011628326	1.3589094177323788	1.9990669634786817	0.9006726294433047	1.1729575823585199	1.7687362531305642	1.3217311042237265	1.5718478286547206	1.7495275800825767	0.9032752826605375	0.6451003557284707	1.119176610271034	2.122051149045179	2.3679864627608347	2.3836302593052547	0.8047844845267019	1.4308179822424574	0.953135537838344	0.8054371403585038	0.6605116443171583	1.2755491933488827	1.2939149878593492	1.1480497543950228	1.8094090910923541	0.5230205358785911	1.4035839502017238	2.2229613189750057	1.4181850870360415	0.6817437963304045	1.6314766590578027	1.3206823074124603	1.29674228191921	1.444764001585262	1.9096676120897003	0.6303579059068236	1.5877387849644817	1.033965322780335	1.2060764830391035	0.9828985907957759	0.7613648372374905	1.935678141750726	0.6924281967333832	2.666649356711326	0.6614948936097047	0.8570259046725415	0.5423501331860016	1.0030794265841154	2.2222618976831487	1.1783951199284588	1.0127850707903083	1.2307705631823231	1.0528944716914996	4.779386684153579	1.2967612610476722	0.7907006678124675	1.3954626380460131	0.9580269701307202	0.9964426620885458	1.2175180595180595	1.6802579337192503	0.9788643976524011	0.7632296119529345	1.5962469070911462	1.4727282180636652	1.7261069914983758	1.5181326953135172	1.7258906667216194	0.697904264290364	1.1012429296493713	1.0898830268796604	1.0123303438303695	0.8123521746215802	0.48419087619295653	0.4498161379043378	1.3539739150038934	1.1795656001606765	1.0026037997020218	1.1921301570922973	0.9684969356611657	2.0704236027103033	1.329735522074775	2.7789438183754545	1.0059630876588952	0.6275759914946489	0.7272073060248995	1.2277784176790838	0.6863308682461289	0.5658071299235047	0.6157342873614359	1.1118390555833828	1.599118859866802	1.1984113102702247	0.47693808792513115	0.8130314469219446	1.4787973113858084	0.619500596589179	1.2869589848106628	0.9386027159715049	0.5336391613874482	0.6672136023780352	1.0495978057683444	0.8609222256746467	1.0492626916794574	1.4026461286126113	2.798503572968272	0.5664338738217134	0.8920421630435651	0.9779219498834539	1.2731479518114337	1.432185591507326	0.747223701465668	0.5661405298355275	1.0307465318363351	1.1639905766064083	0.7962392260157966	1.6227906454028829	0.9447533319349509	0.7667322220038667	0.5545430628034552	0.9806169564100488	0.9729137562342455	1.4230539577123353	1.4995310163293236	0.6968975517437477	1.2278138661953777	1.3858682546740817	1.014986232328061	0.7239917438146353	0.2516052965270184	0.8347609287454107	2.1059041706732433	0.9065385926420698	1.4889415757684108	0.4670891202153728	1.464142866480552	1.5170875778919477	1.012394380924711	1.7193333785738638	0.5065036041073915	0.5635660058411873	0.9867611648590345	1.1680675315173996	2.1294479119191423	1.7358160225618036	1.358222211847804	1.0456529835512403	0.5575582567477932	1.3983055638448494	3.4024092721424295	1.0599284931224744	0.5364491822528582	1.55848695098629	0.8424422911670844	1.3216269518876949	3.272392470853463	1.0986229281987812	0.8880959816440187	1.8200811613250938	0.4956580651640025	1.142722613480822	1.187621134620994	1.6959573740100198	0.8384505459179485	1.044489632712555	0.9145979096599861	0.9650228756301067	1.083725975042646	1.0294778343438382	0.7652216269730188	0.6085693526844396	1.076316612465682	1.2982514940639553	1.326663862183561	1.6429602162386983	0.6250124972271712	0.6555796825528468	0.8710694612584817	1.014968023978108	0.7721925441031325	1.1944541193927614	0.7101569605171424	0.9757903282248996	1.195216865315275	0.6496843430113717	1.7284751002723782	0.8463019122554275	0.7221376830275542	0.567934923865869	0.8356805959531648	0.5355250312828591	0.5880184287173212	0.4877368110818162	1.5866199415415345	3.133857374498133	0.5228253817901863	1.0968080411492522	0.7995219472707383	1.5850717095087492	1.0488664471230176	0.9214261616700832	1.5139874583461428	0.9438970915974305	0.7576134095455999	1.095261373949742	2.371292196167037	2.221579825565042	1.3661466504193183	0.8229636703211308	1.5297043368081071	0.4688174928235863	2.732713729443359	1.7959949843541712	1.3621300948205086	1.8420981652364867	1.6464695161778184	0.5756063969147117	0.8281578107771802	1.0348261950723359	1.0315922137248223	1.0554874356278339	1.2789882432869883	0.7516349325373175	0.7466169813682504	0.712093713246459	0.7757782304137323	2.1174777581925013	0.681899574320547	1.5783277439054788	1.0102683427796342	1.372449503745039	0.6483811519787659	0.797353331613106	1.677571452743966	1.3449812857839176	0.7375680897607523	0.5097373638570417	1.0079921980514692	3.3555591549143773	2.08773998782572	0.8100330076432989	0.5698489697676438	0.6761792755646363	1.075794512865643	0.371344974508152	1.0174995090499956	1.2183871956997026	0.4666004732096075	1.5996596521059998	1.3999186539878365	0.7337807887671618	1.119754344065317	1.4958919074946677	1.0063062576578905	1.7744661705765583	1.150901836915799	0.9203174199179586	1.2707684945610274	1.0643601639395162	0.8890996516369715	1.3589842677126036	0.9267176306957621	0.7667459780152479	0.7511736843975247	0.6830408607982397	1.2029727302271545	2.708106607031422	0.5636274577884776	1.0218463006364031	1.0964798800862132	1.2661998893372843	1.9344661908390821	0.5857223669570133	0.9209331150349307	1.238043458820134	1.2168518952556573	1.7454285837735772	0.7065103651760537	0.8468063624526099	1.6792997802808385	1.3829918304234043	0.7659098216270848	1.291736013169978	0.5533762233092407	0.9260908669626238	1.259841558015913	1.8054072500092864	1.7465155594127058	0.9185308114077159	0.5804205718537861	0.6586677342023625	1.0670962235710466	1.0556679827936808	1.3569502024579858	0.7301984461803084	1.4359625590882281	1.4925776755529117	0.6946232128520506	1.5867593609831232	3.088354338310158	1.3291788792792316	0.9263521681155273	0.6477898617720671	1.527174484232648	0.782072524861939	0.7882403210759892	0.9094423887270318	1.1173107524626167	0.9299087759792607	0.8769071579582162	3.3292603236994154	1.1026642048300015	1.216113759978531	0.7908586521558998	1.8036487180921121	1.2230457817919727	1.8682978300518442	1.1854708319168212	0.5824208981221379	1.785358004216641	1.1750723040908917	1.4633283999486755	0.8335836584272382	1.1507634605826833	1.3508748078424064	0.9894897629953783	0.8744388866143246	1.004896301716435	0.38713137702234696	0.8884317349729646	1.168887426136264	0.8760159131464867	0.9269426934291971	1.0555781101660902	0.48087663814727477	1.581421044445906	0.6082142178928338	0.9681354136613674	1.1332571230984447	1.3051277580529521	1.5477836135420926	1.4517532236603121	0.8898633309955903	1.780547780997036	0.6502554031000125	0.0	1.0	0.0	0.0	0.0	1.0	0.0	0.0	0.0	0.0	0.0	1.0	1.0	0.0	1.0	0.0	0.0	1.0	0.0	0.0	0.0	0.0	0.0	0.0	0.0	0.0	0.0	0.0	0.0	0.0	0.0	1.0	1.0	0.0	0.0	0.0	1.0	0.0	0.0	0.0	0.0	0.0	0.0	0.0	0.0	0.0	0.0	0.0	0.0	1.0	0.0	0.0	0.0	0.0	0.0	1.0	0.0	0.0	0.0	0.0	0.0	1.0	0.0	0.0	1.0	0.0	0.0	0.0	1.0	1.0	0.0	0.0	0.0	1.0	1.0	1.0	0.0	0.0	0.0	0.0	0.0	0.0	0.0	0.0	0.0	0.0	0.0	1.0	1.0	0.0	0.0	0.0	0.0	0.0	0.0	0.0	0.0	1.0	1.0	0.0	0.0	1.0	0.0	0.0	1.0	0.0	1.0	1.0	0.0	0.0	0.0	0.0	0.0	0.0	0.0	0.0	0.0	0.0	0.0	0.0	0.0	0.0	0.0	1.0	0.0	0.0	0.0	1.0	0.0	1.0	0.0	0.0	0.0	0.0	0.0	1.0	0.0	0.0	0.0	0.0	0.0	0.0	1.0	1.0	0.0	0.0	1.0	1.0	0.0	0.0	0.0	1.0	1.0	0.0	1.0	0.0	0.0	0.0	0.0	0.0	0.0	0.0	0.0	0.0	0.0	0.0	0.0	0.0	0.0	0.0	0.0	0.0	0.0	1.0	0.0	1.0	1.0	0.0	0.0	1.0	0.0	1.0	0.0	0.0	1.0	0.0	0.0	0.0	1.0	0.0	0.0	0.0	0.0	0.0	0.0	1.0	0.0	0.0	0.0	0.0	0.0	0.0	1.0	1.0	0.0	0.0	1.0	0.0	0.0	0.0	1.0	0.0	1.0	0.0	0.0	0.0	1.0	0.0	0.0	0.0	1.0	1.0	0.0	1.0	0.0	1.0	0.0	0.0	0.0	0.0	0.0	0.0	1.0	1.0	0.0	0.0	0.0	0.0	0.0	0.0	1.0	0.0	1.0	0.0	0.0	1.0	1.0	0.0	0.0	0.0	0.0	0.0	0.0	1.0	0.0	0.0	1.0	1.0	0.0	0.0	0.0	1.0	0.0	0.0	0.0	0.0	0.0	1.0	0.0	0.0	0.0	1.0	1.0	0.0	0.0	0.0	1.0	0.0	0.0	1.0	0.0	0.0	0.0	0.0	0.0	0.0	0.0	0.0	1.0	0.0	0.0	0.0	0.0	0.0	0.0	0.0	0.0	0.0	0.0	0.0	0.0	0.0	0.0	0.0	0.0	0.0	0.0	0.0	1.0	1.0	1.0	0.0	1.0	0.0	1.0	0.0	0.0	0.0	0.0	0.0	1.0	0.0	1.0	0.0	0.0	1.0	0.0	0.0	0.0	0.0	0.0	0.0	0.0	1.0	1.0	1.0	0.0	0.0	0.0	1.0	0.0	1.0	0.0	0.0	0.0	0.0	0.0	1.0	0.0	0.0	1.0	86.0	-36609.946154610814	0.0	0.0	-452.84809570114663	-3751.273919587544	-3751.273919587544
240000	-41131.67653325669	-4183.695315480141	-36947.98121777655	634.7233554814693	0.5430170126262833	23.080183957247343	24.66816569315465	20.810595252775745	18.980546809707153	21.162067830271166	22.513920627031023	17.9293438753988	17.865396917330113	16.20325347250119	9.833245675411053	11.883972506249933	13.719277097726629	12.040095849215112	10.313442792640245	9.805336928699216	9.172404895518003	10.18245470890883	9.184776444944285	9.21341754424888	8.895837689475663	9.115592186748822	8.363311937486731	6.9023694426609055	8.273250029654523	7.12027675743605	8.563843328195619	8.827189438239353	7.995180000170801	7.612971269437327	7.572049219225806	7.763143300747253	7.380463769010245	8.011075516807244	8.004080076048501	8.64575009027229	6.948352300619075	7.328987764594666	7.681710507882297	6.7896496997196	7.646689203820884	7.069169313454239	6.251821347913611	7.138775929933993	5.930356390774035	7.075419621933825	6.398604745864862	6.675210593378973	7.612946414696867	6.574415092761904	7.698616455963466	6.671038906184401	7.359758711591454	6.424262950364086	6.731461725747403	6.7189180833783775	8.63932908541069	7.448843489379958	7.197811216133501	6.322975661548724	6.467567787832942	6.411201905918217	6.970392918920076	6.82550453572952	7.649183558983632	9.512106384126977	8.260585116245045	7.865173904922541	8.034364023695254	6.977232966146141	7.912738976173211	6.66151772602918	6.56841948580624	5.675175046455152	7.648886835818911	6.815810307760071	9.505162497471343	6.4781565601314215	8.490014863451902	6.667851206103906	6.331414662430281	8.45543441929561	7.262658213643789	7.224357406118147	6.4657422051989375	6.991290804179386	7.1112374558119	7.671915556709379	8.205307057277997	7.050700103433638	7.782301106402583	8.14166824457654	6.98038468740551	5.255159462659473	6.333632777733881	7.176394104486697	7.777623893922676	6.976471389972326	7.584554838766486	7.8940838736359105	6.653077290894085	25.0	6.477931971629996	0.3062333485415342	0.21861469062008138	0.20500316896294618	0.2701487918754378	0.01795089354040272	1.4988811646354067E-5	0.02242273920906878	1.498881164635404E-5	0.022422739209068742	0.937433263681917	0.9148976798249424	0.8229976424269363	1.233446533655969	0.8549510627500368	1.170161419726608	0.6529391682671363	2.3154685011628326	1.3589094177323788	1.9990669634786817	0.9006726294433047	1.1729575823585199	1.7687362531305642	1.3217311042237265	1.5718478286547206	1.7495275800825767	0.9032752826605375	0.6451003557284707	1.119176610271034	2.122051149045179	2.3679864627608347	2.3836302593052547	0.8047844845267019	1.4308179822424574	0.953135537838344	0.8054371403585038	0.6605116443171583	1.2755491933488827	1.2939149878593492	1.1480497543950228	1.8094090910923541	0.5230205358785911	1.4035839502017238	2.2229613189750057	1.4181850870360415	0.6817437963304045	1.6314766590578027	1.3206823074124603	1.29674228191921	1.444764001585262	1.9096676120897003	0.6303579059068236	1.5877387849644817	1.033965322780335	1.2060764830391035	0.9828985907957759	0.7613648372374905	1.935678141750726	0.6924281967333832	2.666649356711326	0.6614948936097047	0.8570259046725415	0.5423501331860016	1.0030794265841154	2.2222618976831487	1.1783951199284588	1.0127850707903083	1.2307705631823231	1.0528944716914996	4.779386684153579	1.2967612610476722	0.7907006678124675	1.3954626380460131	0.9580269701307202	0.9964426620885458	1.2175180595180595	1.6802579337192503	0.9788643976524011	0.7632296119529345	1.5962469070911462	1.4727282180636652	1.7261069914983758	1.5181326953135172	1.7258906667216194	0.697904264290364	1.1012429296493713	1.0898830268796604	1.0123303438303695	0.8123521746215802	0.48419087619295653	0.4498161379043378	1.3539739150038934	1.1795656001606765	1.0026037997020218	1.1921301570922973	0.9684969356611657	2.0704236027103033	1.329735522074775	2.7789438183754545	1.0059630876588952	0.6275759914946489	0.7272073060248995	1.2277784176790838	0.6863308682461289	0.5658071299235047	0.6157342873614359	1.1118390555833828	1.599118859866802	1.1984113102702247	0.47693808792513115	0.8130314469219446	1.4787973113858084	0.619500596589179	1.2869589848106628	0.9386027159715049	0.5336391613874482	0.6672136023780352	1.0495978057683444	0.8609222256746467	1.0492626916794574	1.4026461286126113	2.798503572968272	0.5664338738217134	0.8920421630435651	0.9779219498834539	1.2731479518114337	1.432185591507326	0.747223701465668	0.5661405298355275	1.0307465318363351	1.1639905766064083	0.7962392260157966	1.6227906454028829	0.9447533319349509	0.7667322220038667	0.5545430628034552	0.9806169564100488	0.9729137562342455	1.4230539577123353	1.4995310163293236	0.6968975517437477	1.2278138661953777	1.3858682546740817	1.014986232328061	0.7239917438146353	0.2516052965270184	0.8347609287454107	2.1059041706732433	0.9065385926420698	1.4889415757684108	0.4670891202153728	1.464142866480552	1.5170875778919477	1.012394380924711	1.7193333785738638	0.5065036041073915	0.5635660058411873	0.9867611648590345	1.1680675315173996	2.1294479119191423	1.7358160225618036	1.358222211847804	1.0456529835512403	0.5575582567477932	1.3983055638448494	3.4024092721424295	1.0599284931224744	0.5364491822528582	1.55848695098629	0.8424422911670844	1.3216269518876949	3.272392470853463	1.0986229281987812	0.8880959816440187	1.8200811613250938	0.4956580651640025	1.142722613480822	1.187621134620994	1.6959573740100198	0.8384505459179485	1.044489632712555	0.9145979096599861	0.9650228756301067	1.083725975042646	1.0294778343438382	0.7652216269730188	0.6085693526844396	1.076316612465682	1.2982514940639553	1.326663862183561	1.6429602162386983	0.6250124972271712	0.6555796825528468	0.8710694612584817	1.014968023978108	0.7721925441031325	1.1944541193927614	0.7101569605171424	0.9757903282248996	1.195216865315275	0.6496843430113717	1.7284751002723782	0.8463019122554275	0.7221376830275542	0.567934923865869	0.8356805959531648	0.5355250312828591	0.5880184287173212	0.4877368110818162	1.5866199415415345	3.133857374498133	0.5228253817901863	1.0968080411492522	0.7995219472707383	1.5850717095087492	1.0488664471230176	0.9214261616700832	1.5139874583461428	0.9438970915974305	0.7576134095455999	1.095261373949742	2.371292196167037	2.221579825565042	1.3661466504193183	0.8229636703211308	1.5297043368081071	0.4688174928235863	2.732713729443359	1.7959949843541712	1.3621300948205086	1.8420981652364867	1.6464695161778184	0.5756063969147117	0.8281578107771802	1.0348261950723359	1.0315922137248223	1.0554874356278339	1.2789882432869883	0.7516349325373175	0.7466169813682504	0.712093713246459	0.7757782304137323	2.1174777581925013	0.681899574320547	1.5783277439054788	1.0102683427796342	1.372449503745039	0.6483811519787659	0.797353331613106	1.677571452743966	1.3449812857839176	0.7375680897607523	0.5097373638570417	1.0079921980514692	3.3555591549143773	2.08773998782572	0.8100330076432989	0.5698489697676438	0.6761792755646363	1.075794512865643	0.371344974508152	1.0174995090499956	1.2183871956997026	0.4666004732096075	1.5996596521059998	1.3999186539878365	0.7337807887671618	1.119754344065317	1.4958919074946677	1.0063062576578905	1.7744661705765583	1.150901836915799	0.9203174199179586	1.2707684945610274	1.0643601639395162	0.8890996516369715	1.3589842677126036	0.9267176306957621	0.7667459780152479	0.7511736843975247	0.6830408607982397	1.2029727302271545	2.708106607031422	0.5636274577884776	1.0218463006364031	1.0964798800862132	1.2661998893372843	1.9344661908390821	0.5857223669570133	0.9209331150349307	1.238043458820134	1.2168518952556573	1.7454285837735772	0.7065103651760537	0.8468063624526099	1.6792997802808385	1.3829918304234043	0.7659098216270848	1.291736013169978	0.5533762233092407	0.9260908669626238	1.259841558015913	1.8054072500092864	1.7465155594127058	0.9185308114077159	0.5804205718537861	0.6586677342023625	1.0670962235710466	1.0556679827936808	1.3569502024579858	0.7301984461803084	1.4359625590882281	1.4925776755529117	0.6946232128520506	1.5867593609831232	3.088354338310158	1.3291788792792316	0.9263521681155273	0.6477898617720671	1.527174484232648	0.782072524861939	0.7882403210759892	0.9094423887270318	1.1173107524626167	0.9299087759792607	0.8769071579582162	3.3292603236994154	1.1026642048300015	1.216113759978531	0.7908586521558998	1.8036487180921121	1.2230457817919727	1.8682978300518442	1.1854708319168212	0.5824208981221379	1.785358004216641	1.1750723040908917	1.4633283999486755	0.8335836584272382	1.1507634605826833	1.3508748078424064	0.9894897629953783	0.8744388866143246	1.004896301716435	0.38713137702234696	0.8884317349729646	1.168887426136264	0.8760159131464867	0.9269426934291971	1.0555781101660902	0.48087663814727477	1.581421044445906	0.6082142178928338	0.9681354136613674	1.1332571230984447	1.3051277580529521	1.5477836135420926	1.4517532236603121	0.8898633309955903	1.780547780997036	0.6502554031000125	0.0	0.0	0.0	0.0	0.0	1.0	1.0	0.0	0.0	0.0	0.0	1.0	1.0	0.0	1.0	1.0	0.0	0.0	0.0	0.0	0.0	0.0	0.0	1.0	0.0	1.0	0.0	0.0	1.0	0.0	0.0	1.0	1.0	0.0	1.0	0.0	0.0	0.0	0.0	0.0	0.0	0.0	0.0	0.0	1.0	0.0	0.0	1.0	0.0	1.0	0.0	0.0	0.0	0.0	0.0	0.0	0.0	0.0	0.0	0.0	0.0	0.0	0.0	0.0	0.0	0.0	0.0	0.0	0.0	1.0	0.0	0.0	0.0	1.0	1.0	1.0	0.0	0.0	1.0	1.0	0.0	1.0	0.0	0.0	0.0	1.0	0.0	0.0	0.0	0.0	0.0	0.0	0.0	0.0	0.0	0.0	0.0	1.0	1.0	0.0	0.0	0.0	0.0	0.0	0.0	0.0	0.0	1.0	0.0	0.0	0.0	0.0	0.0	0.0	1.0	1.0	0.0	0.0	0.0	0.0	0.0	1.0	0.0	0.0	0.0	0.0	0.0	1.0	0.0	0.0	0.0	0.0	1.0	0.0	1.0	0.0	0.0	0.0	0.0	0.0	1.0	0.0	1.0	0.0	1.0	0.0	0.0	1.0	0.0	1.0	0.0	1.0	0.0	0.0	0.0	0.0	1.0	1.0	1.0	0.0	0.0	0.0	0.0	1.0	0.0	1.0	0.0	0.0	0.0	1.0	0.0	0.0	1.0	0.0	1.0	0.0	0.0	0.0	0.0	0.0	1.0	0.0	0.0	0.0	1.0	1.0	0.0	0.0	1.0	0.0	0.0	1.0	0.0	0.0	0.0	1.0	0.0	1.0	0.0	0.0	0.0	0.0	0.0	0.0	0.0	0.0	1.0	0.0	0.0	0.0	0.0	0.0	0.0	0.0	0.0	0.0	0.0	0.0	0.0	0.0	1.0	0.0	0.0	1.0	0.0	0.0	1.0	0.0	0.0	0.0	0.0	0.0	1.0	1.0	0.0	0.0	0.0	0.0	0.0	0.0	1.0	0.0	0.0	0.0	0.0	1.0	1.0	0.0	0.0	1.0	0.0	0.0	0.0	1.0	0.0	1.0	1.0	0.0	0.0	0.0	0.0	1.0	0.0	1.0	1.0	1.0	0.0	0.0	0.0	0.0	0.0	1.0	1.0	1.0	1.0	0.0	0.0	1.0	0.0	0.0	0.0	1.0	0.0	0.0	0.0	1.0	1.0	0.0	0.0	1.0	0.0	0.0	0.0	0.0	0.0	0.0	1.0	0.0	0.0	0.0	1.0	1.0	1.0	0.0	0.0	0.0	0.0	0.0	1.0	0.0	1.0	0.0	1.0	0.0	1.0	1.0	0.0	0.0	0.0	0.0	1.0	0.0	0.0	0.0	0.0	0.0	1.0	0.0	0.0	0.0	0.0	0.0	1.0	0.0	1.0	1.0	0.0	0.0	0.0	1.0	0.0	0.0	1.0	0.0	1.0	0.0	0.0	1.0	0.0	0.0	1.0	98.0	-36495.88032044221	0.0	0.0	-452.1008973343393	-3763.0045110626	-3763.0045110626
250000	-40939.8097869283	-4198.526303256692	-36741.28348367161	649.5689233809992	0.5364343704742125	23.080183957247343	24.66816569315465	20.810595252775745	18.980546809707153	21.162067830271166	22.513920627031023	17.9293438753988	17.865396917330113	16.20325347250119	9.833245675411053	11.883972506249933	13.719277097726629	12.040095849215112	10.313442792640245	9.805336928699216	9.172404895518003	10.18245470890883	9.184776444944285	9.21341754424888	8.895837689475663	9.115592186748822	8.363311937486731	6.9023694426609055	8.273250029654523	7.12027675743605	8.563843328195619	8.827189438239353	7.995180000170801	7.612971269437327	7.572049219225806	7.763143300747253	7.380463769010245	8.011075516807244	8.004080076048501	8.64575009027229	6.948352300619075	7.328987764594666	7.681710507882297	6.7896496997196	7.646689203820884	7.069169313454239	6.251821347913611	7.138775929933993	5.930356390774035	7.075419621933825	6.398604745864862	6.675210593378973	7.612946414696867	6.574415092761904	7.698616455963466	6.671038906184401	7.359758711591454	6.424262950364086	6.731461725747403	6.7189180833783775	8.63932908541069	7.448843489379958	7.197811216133501	6.322975661548724	6.467567787832942	6.411201905918217	6.970392918920076	6.82550453572952	7.649183558983632	9.512106384126977	8.260585116245045	7.865173904922541	8.034364023695254	6.977232966146141	7.912738976173211	6.66151772602918	6.56841948580624	5.675175046455152	7.648886835818911	6.815810307760071	9.505162497471343	6.4781565601314215	8.490014863451902	6.667851206103906	6.331414662430281	8.45543441929561	7.262658213643789	7.224357406118147	6.4657422051989375	6.991290804179386	7.1112374558119	7.671915556709379	8.205307057277997	7.050700103433638	7.782301106402583	8.14166824457654	6.98038468740551	5.255159462659473	6.333632777733881	7.176394104486697	7.777623893922676	6.976471389972326	7.584554838766486	7.8940838736359105	6.653077290894085	25.0	6.119490649865605	0.31109888819559406	0.2181375148223099	0.19546661418074415	0.2752969828013515	0.020097480910731436	1.4345474626398597E-5	0.017114538810956783	1.4345474626398624E-5	0.017114538810956807	0.937433263681917	0.9148976798249424	0.8229976424269363	1.233446533655969	0.8549510627500368	1.170161419726608	0.6529391682671363	2.3154685011628326	1.3589094177323788	1.9990669634786817	0.9006726294433047	1.1729575823585199	1.7687362531305642	1.3217311042237265	1.5718478286547206	1.7495275800825767	0.9032752826605375	0.6451003557284707	1.119176610271034	2.122051149045179	2.3679864627608347	2.3836302593052547	0.8047844845267019	1.4308179822424574	0.953135537838344	0.8054371403585038	0.6605116443171583	1.2755491933488827	1.2939149878593492	1.1480497543950228	1.8094090910923541	0.5230205358785911	1.4035839502017238	2.2229613189750057	1.4181850870360415	0.6817437963304045	1.6314766590578027	1.3206823074124603	1.29674228191921	1.444764001585262	1.9096676120897003	0.6303579059068236	1.5877387849644817	1.033965322780335	1.2060764830391035	0.9828985907957759	0.7613648372374905	1.935678141750726	0.6924281967333832	2.666649356711326	0.6614948936097047	0.8570259046725415	0.5423501331860016	1.0030794265841154	2.2222618976831487	1.1783951199284588	1.0127850707903083	1.2307705631823231	1.0528944716914996	4.779386684153579	1.2967612610476722	0.7907006678124675	1.3954626380460131	0.9580269701307202	0.9964426620885458	1.2175180595180595	1.6802579337192503	0.9788643976524011	0.7632296119529345	1.5962469070911462	1.4727282180636652	1.7261069914983758	1.5181326953135172	1.7258906667216194	0.697904264290364	1.1012429296493713	1.0898830268796604	1.0123303438303695	0.8123521746215802	0.48419087619295653	0.4498161379043378	1.3539739150038934	1.1795656001606765	1.0026037997020218	1.1921301570922973	0.9684969356611657	2.0704236027103033	1.329735522074775	2.7789438183754545	1.0059630876588952	0.6275759914946489	0.7272073060248995	1.2277784176790838	0.6863308682461289	0.5658071299235047	0.6157342873614359	1.1118390555833828	1.599118859866802	1.1984113102702247	0.47693808792513115	0.8130314469219446	1.4787973113858084	0.619500596589179	1.2869589848106628	0.9386027159715049	0.5336391613874482	0.6672136023780352	1.0495978057683444	0.8609222256746467	1.0492626916794574	1.4026461286126113	2.798503572968272	0.5664338738217134	0.8920421630435651	0.9779219498834539	1.2731479518114337	1.432185591507326	0.747223701465668	0.5661405298355275	1.0307465318363351	1.1639905766064083	0.7962392260157966	1.6227906454028829	0.9447533319349509	0.7667322220038667	0.5545430628034552	0.9806169564100488	0.9729137562342455	1.4230539577123353	1.4995310163293236	0.6968975517437477	1.2278138661953777	1.3858682546740817	1.014986232328061	0.7239917438146353	0.2516052965270184	0.8347609287454107	2.1059041706732433	0.9065385926420698	1.4889415757684108	0.4670891202153728	1.464142866480552	1.5170875778919477	1.012394380924711	1.7193333785738638	0.5065036041073915	0.5635660058411873	0.9867611648590345	1.1680675315173996	2.1294479119191423	1.7358160225618036	1.358222211847804	1.0456529835512403	0.5575582567477932	1.3983055638448494	3.4024092721424295	1.0599284931224744	0.5364491822528582	1.55848695098629	0.8424422911670844	1.3216269518876949	3.272392470853463	1.0986229281987812	0.8880959816440187	1.8200811613250938	0.4956580651640025	1.142722613480822	1.187621134620994	1.6959573740100198	0.8384505459179485	1.044489632712555	0.9145979096599861	0.9650228756301067	1.083725975042646	1.0294778343438382	0.7652216269730188	0.6085693526844396	1.076316612465682	1.2982514940639553	1.326663862183561	1.6429602162386983	0.6250124972271712	0.6555796825528468	0.8710694612584817	1.014968023978108	0.7721925441031325	1.1944541193927614	0.7101569605171424	0.9757903282248996	1.195216865315275	0.6496843430113717	1.7284751002723782	0.8463019122554275	0.7221376830275542	0.567934923865869	0.8356805959531648	0.5355250312828591	0.5880184287173212	0.4877368110818162	1.5866199415415345	3.133857374498133	0.5228253817901863	1.0968080411492522	0.7995219472707383	1.5850717095087492	1.0488664471230176	0.9214261616700832	1.5139874583461428	0.9438970915974305	0.7576134095455999	1.095261373949742	2.371292196167037	2.221579825565042	1.3661466504193183	0.8229636703211308	1.5297043368081071	0.4688174928235863	2.732713729443359	1.7959949843541712	1.3621300948205086	1.8420981652364867	1.6464695161778184	0.5756063969147117	0.8281578107771802	1.0348261950723359	1.0315922137248223	1.0554874356278339	1.2789882432869883	0.7516349325373175	0.7466169813682504	0.712093713246459	0.7757782304137323	2.1174777581925013	0.681899574320547	1.5783277439054788	1.0102683427796342	1.372449503745039	0.6483811519787659	0.797353331613106	1.677571452743966	1.3449812857839176	0.7375680897607523	0.5097373638570417	1.0079921980514692	3.3555591549143773	2.08773998782572	0.8100330076432989	0.5698489697676438	0.6761792755646363	1.075794512865643	0.371344974508152	1.0174995090499956	1.2183871956997026	0.4666004732096075	1.5996596521059998	1.3999186539878365	0.7337807887671618	1.119754344065317	1.4958919074946677	1.0063062576578905	1.7744661705765583	1.150901836915799	0.9203174199179586	1.2707684945610274	1.0643601639395162	0.8890996516369715	1.3589842677126036	0.9267176306957621	0.7667459780152479	0.7511736843975247	0.6830408607982397	1.2029727302271545	2.708106607031422	0.5636274577884776	1.0218463006364031	1.0964798800862132	1.2661998893372843	1.9344661908390821	0.5857223669570133	0.9209331150349307	1.238043458820134	1.2168518952556573	1.7454285837735772	0.7065103651760537	0.8468063624526099	1.6792997802808385	1.3829918304234043	0.7659098216270848	1.291736013169978	0.5533762233092407	0.9260908669626238	1.259841558015913	1.8054072500092864	1.7465155594127058	0.9185308114077159	0.5804205718537861	0.6586677342023625	1.0670962235710466	1.0556679827936808	1.3569502024579858	0.7301984461803084	1.4359625590882281	1.4925776755529117	0.6946232128520506	1.5867593609831232	3.088354338310158	1.3291788792792316	0.9263521681155273	0.6477898617720671	1.527174484232648	0.782072524861939	0.7882403210759892	0.9094423887270318	1.1173107524626167	0.9299087759792607	0.8769071579582162	3.3292603236994154	1.1026642048300015	1.216113759978531	0.7908586521558998	1.8036487180921121	1.2230457817919727	1.8682978300518442	1.1854708319168212	0.5824208981221379	1.785358004216641	1.1750723040908917	1.4633283999486755	0.8335836584272382	1.1507634605826833	1.3508748078424064	0.9894897629953783	0.8744388866143246	1.004896301716435	0.38713137702234696	0.8884317349729646	1.168887426136264	0.8760159131464867	0.9269426934291971	1.0555781101660902	0.48087663814727477	1.581421044445906	0.6082142178928338	0.9681354136613674	1.1332571230984447	1.3051277580529521	1.5477836135420926	1.4517532236603121	0.8898633309955903	1.780547780997036	0.6502554031000125	0.0	0.0	0.0	0.0	1.0	0.0	0.0	0.0	0.0	0.0	0.0	1.0	1.0	1.0	1.0	0.0	0.0	0.0	1.0	0.0	0.0	0.0	1.0	0.0	0.0	0.0	0.0	0.0	1.0	0.0	1.0	0.0	1.0	0.0	1.0	0.0	0.0	0.0	0.0	0.0	0.0	1.0	1.0	0.0	1.0	0.0	0.0	1.0	0.0	1.0	0.0	1.0	0.0	0.0	0.0	0.0	0.0	0.0	0.0	0.0	0.0	0.0	0.0	0.0	0.0	0.0	0.0	0.0	0.0	1.0	0.0	0.0	0.0	1.0	0.0	0.0	1.0	0.0	0.0	0.0	1.0	1.0	0.0	0.0	0.0	1.0	0.0	1.0	0.0	0.0	0.0	0.0	0.0	1.0	0.0	0.0	0.0	1.0	1.0	0.0	0.0	1.0	0.0	0.0	0.0	0.0	0.0	0.0	1.0	0.0	0.0	0.0	0.0	0.0	0.0	0.0	0.0	0.0	0.0	0.0	1.0	0.0	0.0	0.0	0.0	0.0	1.0	1.0	0.0	0.0	0.0	0.0	0.0	0.0	1.0	0.0	0.0	0.0	0.0	0.0	1.0	1.0	1.0	1.0	0.0	0.0	1.0	1.0	0.0	0.0	0.0	0.0	0.0	0.0	1.0	0.0	0.0	1.0	0.0	1.0	1.0	1.0	0.0	0.0	0.0	1.0	0.0	0.0	0.0	1.0	0.0	0.0	0.0	1.0	0.0	0.0	1.0	0.0	0.0	1.0	0.0	1.0	0.0	0.0	1.0	0.0	0.0	0.0	0.0	0.0	0.0	0.0	0.0	0.0	0.0	1.0	0.0	0.0	0.0	0.0	1.0	0.0	0.0	0.0	1.0	0.0	0.0	0.0	0.0	0.0	0.0	0.0	1.0	0.0	0.0	0.0	0.0	0.0	0.0	0.0	0.0	1.0	1.0	1.0	0.0	1.0	1.0	1.0	0.0	1.0	0.0	0.0	1.0	0.0	1.0	0.0	0.0	0.0	0.0	0.0	1.0	1.0	1.0	0.0	0.0	1.0	1.0	0.0	0.0	0.0	1.0	0.0	0.0	1.0	0.0	1.0	1.0	1.0	0.0	1.0	1.0	1.0	1.0	1.0	0.0	1.0	0.0	0.0	0.0	1.0	1.0	1.0	1.0	0.0	0.0	0.0	0.0	0.0	0.0	0.0	0.0	0.0	1.0	0.0	1.0	1.0	0.0	0.0	1.0	1.0	1.0	1.0	0.0	0.0	0.0	0.0	0.0	0.0	0.0	1.0	0.0	1.0	1.0	0.0	0.0	0.0	0.0	1.0	1.0	0.0	1.0	0.0	0.0	0.0	0.0	0.0	1.0	0.0	1.0	0.0	0.0	0.0	0.0	0.0	1.0	0.0	0.0	0.0	0.0	0.0	0.0	0.0	0.0	0.0	0.0	1.0	0.0	0.0	0.0	1.0	0.0	0.0	1.0	0.0	0.0	0.0	0.0	1.0	0.0	0.0	1.0	105.0	-36293.44262767337	0.0	0.0	-447.8408559982375	-3777.691270623226	-3777.691270623226
260000	-40628.86021352761	-4181.857658840192	-36447.00255468742	694.9898883534878	0.5048243201848135	23.080183957247343	24.66816569315465	20.810595252775745	18.980546809707153	21.162067830271166	22.513920627031023	17.9293438753988	17.865396917330113	16.20325347250119	9.833245675411053	11.883972506249933	13.719277097726629	12.040095849215112	10.313442792640245	9.805336928699216	9.172404895518003	10.18245470890883	9.184776444944285	9.21341754424888	8.895837689475663	9.115592186748822	8.363311937486731	6.9023694426609055	8.273250029654523	7.12027675743605	8.563843328195619	8.827189438239353	7.995180000170801	7.612971269437327	7.572049219225806	7.763143300747253	7.380463769010245	8.011075516807244	8.004080076048501	8.64575009027229	6.948352300619075	7.328987764594666	7.681710507882297	6.7896496997196	7.646689203820884	7.069169313454239	6.251821347913611	7.138775929933993	5.930356390774035	7.075419621933825	6.398604745864862	6.675210593378973	7.612946414696867	6.574415092761904	7.698616455963466	6.671038906184401	7.359758711591454	6.424262950364086	6.731461725747403	6.7189180833783775	8.63932908541069	7.448843489379958	7.197811216133501	6.322975661548724	6.467567787832942	6.411201905918217	6.970392918920076	6.82550453572952	7.649183558983632	9.512106384126977	8.260585116245045	7.865173904922541	8.034364023695254	6.977232966146141	7.912738976173211	6.66151772602918	6.56841948580624	5.675175046455152	7.648886835818911	6.815810307760071	9.505162497471343	6.4781565601314215	8.490014863451902	6.667851206103906	6.331414662430281	8.45543441929561	7.262658213643789	7.224357406118147	6.4657422051989375	6.991290804179386	7.1112374558119	7.671915556709379	8.205307057277997	7.050700103433638	7.782301106402583	8.14166824457654	6.98038468740551	5.255159462659473	6.333632777733881	7.176394104486697	7.777623893922676	6.976471389972326	7.584554838766486	7.8940838736359105	6.653077290894085	25.0	6.000209892658359	0.3101588105247816	0.22023954464275944	0.20445004805072775	0.26515159678173095	0.011587847018245364	1.4166515797146346E-5	0.019097533085185043	1.4166515797146337E-5	0.01909753308518506	0.937433263681917	0.9148976798249424	0.8229976424269363	1.233446533655969	0.8549510627500368	1.170161419726608	0.6529391682671363	2.3154685011628326	1.3589094177323788	1.9990669634786817	0.9006726294433047	1.1729575823585199	1.7687362531305642	1.3217311042237265	1.5718478286547206	1.7495275800825767	0.9032752826605375	0.6451003557284707	1.119176610271034	2.122051149045179	2.3679864627608347	2.3836302593052547	0.8047844845267019	1.4308179822424574	0.953135537838344	0.8054371403585038	0.6605116443171583	1.2755491933488827	1.2939149878593492	1.1480497543950228	1.8094090910923541	0.5230205358785911	1.4035839502017238	2.2229613189750057	1.4181850870360415	0.6817437963304045	1.6314766590578027	1.3206823074124603	1.29674228191921	1.444764001585262	1.9096676120897003	0.6303579059068236	1.5877387849644817	1.033965322780335	1.2060764830391035	0.9828985907957759	0.7613648372374905	1.935678141750726	0.6924281967333832	2.666649356711326	0.6614948936097047	0.8570259046725415	0.5423501331860016	1.0030794265841154	2.2222618976831487	1.1783951199284588	1.0127850707903083	1.2307705631823231	1.0528944716914996	4.779386684153579	1.2967612610476722	0.7907006678124675	1.3954626380460131	0.9580269701307202	0.9964426620885458	1.2175180595180595	1.6802579337192503	0.9788643976524011	0.7632296119529345	1.5962469070911462	1.4727282180636652	1.7261069914983758	1.5181326953135172	1.7258906667216194	0.697904264290364	1.1012429296493713	1.0898830268796604	1.0123303438303695	0.8123521746215802	0.48419087619295653	0.4498161379043378	1.3539739150038934	1.1795656001606765	1.0026037997020218	1.1921301570922973	0.9684969356611657	2.0704236027103033	1.329735522074775	2.7789438183754545	1.0059630876588952	0.6275759914946489	0.7272073060248995	1.2277784176790838	0.6863308682461289	0.5658071299235047	0.6157342873614359	1.1118390555833828	1.599118859866802	1.1984113102702247	0.47693808792513115	0.8130314469219446	1.4787973113858084	0.619500596589179	1.2869589848106628	0.9386027159715049	0.5336391613874482	0.6672136023780352	1.0495978057683444	0.8609222256746467	1.0492626916794574	1.4026461286126113	2.798503572968272	0.5664338738217134	0.8920421630435651	0.9779219498834539	1.2731479518114337	1.432185591507326	0.747223701465668	0.5661405298355275	1.0307465318363351	1.1639905766064083	0.7962392260157966	1.6227906454028829	0.9447533319349509	0.7667322220038667	0.5545430628034552	0.9806169564100488	0.9729137562342455	1.4230539577123353	1.4995310163293236	0.6968975517437477	1.2278138661953777	1.3858682546740817	1.014986232328061	0.7239917438146353	0.2516052965270184	0.8347609287454107	2.1059041706732433	0.9065385926420698	1.4889415757684108	0.4670891202153728	1.464142866480552	1.5170875778919477	1.012394380924711	1.7193333785738638	0.5065036041073915	0.5635660058411873	0.9867611648590345	1.1680675315173996	2.1294479119191423	1.7358160225618036	1.358222211847804	1.0456529835512403	0.5575582567477932	1.3983055638448494	3.4024092721424295	1.0599284931224744	0.5364491822528582	1.55848695098629	0.8424422911670844	1.3216269518876949	3.272392470853463	1.0986229281987812	0.8880959816440187	1.8200811613250938	0.4956580651640025	1.142722613480822	1.187621134620994	1.6959573740100198	0.8384505459179485	1.044489632712555	0.9145979096599861	0.9650228756301067	1.083725975042646	1.0294778343438382	0.7652216269730188	0.6085693526844396	1.076316612465682	1.2982514940639553	1.326663862183561	1.6429602162386983	0.6250124972271712	0.6555796825528468	0.8710694612584817	1.014968023978108	0.7721925441031325	1.1944541193927614	0.7101569605171424	0.9757903282248996	1.195216865315275	0.6496843430113717	1.7284751002723782	0.8463019122554275	0.7221376830275542	0.567934923865869	0.8356805959531648	0.5355250312828591	0.5880184287173212	0.4877368110818162	1.5866199415415345	3.133857374498133	0.5228253817901863	1.0968080411492522	0.7995219472707383	1.5850717095087492	1.0488664471230176	0.9214261616700832	1.5139874583461428	0.9438970915974305	0.7576134095455999	1.095261373949742	2.371292196167037	2.221579825565042	1.3661466504193183	0.8229636703211308	1.5297043368081071	0.4688174928235863	2.732713729443359	1.7959949843541712	1.3621300948205086	1.8420981652364867	1.6464695161778184	0.5756063969147117	0.8281578107771802	1.0348261950723359	1.0315922137248223	1.0554874356278339	1.2789882432869883	0.7516349325373175	0.7466169813682504	0.712093713246459	0.7757782304137323	2.1174777581925013	0.681899574320547	1.5783277439054788	1.0102683427796342	1.372449503745039	0.6483811519787659	0.797353331613106	1.677571452743966	1.3449812857839176	0.7375680897607523	0.5097373638570417	1.0079921980514692	3.3555591549143773	2.08773998782572	0.8100330076432989	0.5698489697676438	0.6761792755646363	1.075794512865643	0.371344974508152	1.0174995090499956	1.2183871956997026	0.4666004732096075	1.5996596521059998	1.3999186539878365	0.7337807887671618	1.119754344065317	1.4958919074946677	1.0063062576578905	1.7744661705765583	1.150901836915799	0.9203174199179586	1.2707684945610274	1.0643601639395162	0.8890996516369715	1.3589842677126036	0.9267176306957621	0.7667459780152479	0.7511736843975247	0.6830408607982397	1.2029727302271545	2.708106607031422	0.5636274577884776	1.0218463006364031	1.0964798800862132	1.2661998893372843	1.9344661908390821	0.5857223669570133	0.9209331150349307	1.238043458820134	1.2168518952556573	1.7454285837735772	0.7065103651760537	0.8468063624526099	1.6792997802808385	1.3829918304234043	0.7659098216270848	1.291736013169978	0.5533762233092407	0.9260908669626238	1.259841558015913	1.8054072500092864	1.7465155594127058	0.9185308114077159	0.5804205718537861	0.6586677342023625	1.0670962235710466	1.0556679827936808	1.3569502024579858	0.7301984461803084	1.4359625590882281	1.4925776755529117	0.6946232128520506	1.5867593609831232	3.088354338310158	1.3291788792792316	0.9263521681155273	0.6477898617720671	1.527174484232648	0.782072524861939	0.7882403210759892	0.9094423887270318	1.1173107524626167	0.9299087759792607	0.8769071579582162	3.3292603236994154	1.1026642048300015	1.216113759978531	0.7908586521558998	1.8036487180921121	1.2230457817919727	1.8682978300518442	1.1854708319168212	0.5824208981221379	1.785358004216641	1.1750723040908917	1.4633283999486755	0.8335836584272382	1.1507634605826833	1.3508748078424064	0.9894897629953783	0.8744388866143246	1.004896301716435	0.38713137702234696	0.8884317349729646	1.168887426136264	0.8760159131464867	0.9269426934291971	1.0555781101660902	0.48087663814727477	1.581421044445906	0.6082142178928338	0.9681354136613674	1.1332571230984447	1.3051277580529521	1.5477836135420926	1.4517532236603121	0.8898633309955903	1.780547780997036	0.6502554031000125	0.0	0.0	0.0	1.0	0.0	0.0	0.0	1.0	0.0	1.0	0.0	1.0	1.0	0.0	0.0	0.0	0.0	1.0	0.0	1.0	0.0	0.0	1.0	0.0	0.0	1.0	0.0	0.0	0.0	0.0	0.0	0.0	1.0	1.0	0.0	0.0	0.0	0.0	0.0	0.0	0.0	0.0	0.0	1.0	1.0	1.0	0.0	0.0	0.0	1.0	0.0	1.0	0.0	0.0	0.0	0.0	0.0	0.0	0.0	0.0	1.0	0.0	0.0	0.0	0.0	0.0	0.0	0.0	0.0	1.0	0.0	0.0	0.0	0.0	0.0	1.0	0.0	0.0	0.0	0.0	1.0	1.0	0.0	0.0	0.0	0.0	1.0	1.0	1.0	1.0	1.0	1.0	0.0	0.0	0.0	0.0	0.0	0.0	0.0	0.0	0.0	1.0	0.0	1.0	0.0	0.0	0.0	0.0	0.0	0.0	0.0	0.0	0.0	0.0	1.0	0.0	0.0	0.0	0.0	0.0	0.0	0.0	0.0	0.0	0.0	0.0	1.0	1.0	0.0	0.0	0.0	0.0	0.0	1.0	0.0	0.0	0.0	1.0	0.0	0.0	0.0	0.0	0.0	0.0	0.0	0.0	0.0	1.0	1.0	0.0	1.0	0.0	1.0	0.0	1.0	0.0	0.0	0.0	0.0	0.0	0.0	1.0	0.0	1.0	0.0	0.0	0.0	1.0	0.0	0.0	0.0	0.0	0.0	1.0	0.0	1.0	1.0	1.0	0.0	0.0	0.0	0.0	0.0	1.0	1.0	0.0	0.0	0.0	0.0	0.0	0.0	0.0	0.0	0.0	0.0	0.0	0.0	1.0	0.0	0.0	0.0	0.0	0.0	0.0	0.0	1.0	0.0	0.0	0.0	0.0	1.0	0.0	0.0	0.0	0.0	0.0	0.0	0.0	0.0	0.0	0.0	1.0	1.0	1.0	0.0	1.0	0.0	1.0	0.0	0.0	0.0	0.0	1.0	0.0	1.0	0.0	0.0	0.0	0.0	0.0	1.0	1.0	1.0	0.0	0.0	1.0	0.0	0.0	1.0	0.0	0.0	0.0	0.0	1.0	0.0	1.0	0.0	0.0	0.0	0.0	0.0	0.0	0.0	0.0	0.0	1.0	0.0	0.0	0.0	0.0	0.0	1.0	1.0	0.0	0.0	0.0	0.0	0.0	0.0	0.0	0.0	0.0	1.0	0.0	0.0	0.0	0.0	0.0	0.0	1.0	0.0	0.0	0.0	0.0	0.0	1.0	0.0	1.0	0.0	0.0	0.0	0.0	0.0	0.0	0.0	0.0	0.0	0.0	0.0	0.0	1.0	0.0	1.0	0.0	0.0	1.0	0.0	0.0	0.0	0.0	0.0	0.0	1.0	0.0	1.0	0.0	0.0	0.0	0.0	0.0	0.0	1.0	0.0	1.0	0.0	1.0	0.0	0.0	0.0	1.0	0.0	0.0	0.0	0.0	0.0	0.0	0.0	1.0	0.0	1.0	1.0	84.0	-35988.25015720126	0.0	0.0	-458.7523974861509	-3761.951007851707	-3761.951007851707
270000	-40561.19290143865	-4175.986205608581	-36385.206695830064	695.3208054558407	0.4284880149681082	23.080183957247343	24.66816569315465	20.810595252775745	18.980546809707153	21.162067830271166	22.513920627031023	17.9293438753988	17.865396917330113	16.20325347250119	9.833245675411053	11.883972506249933	13.719277097726629	12.040095849215112	10.313442792640245	9.805336928699216	9.172404895518003	10.18245470890883	9.184776444944285	9.21341754424888	8.895837689475663	9.115592186748822	8.363311937486731	6.9023694426609055	8.273250029654523	7.12027675743605	8.563843328195619	8.827189438239353	7.995180000170801	7.612971269437327	7.572049219225806	7.763143300747253	7.380463769010245	8.011075516807244	8.004080076048501	8.64575009027229	6.948352300619075	7.328987764594666	7.681710507882297	6.7896496997196	7.646689203820884	7.069169313454239	6.251821347913611	7.138775929933993	5.930356390774035	7.075419621933825	6.398604745864862	6.675210593378973	7.612946414696867	6.574415092761904	7.698616455963466	6.671038906184401	7.359758711591454	6.424262950364086	6.731461725747403	6.7189180833783775	8.63932908541069	7.448843489379958	7.197811216133501	6.322975661548724	6.467567787832942	6.411201905918217	6.970392918920076	6.82550453572952	7.649183558983632	9.512106384126977	8.260585116245045	7.865173904922541	8.034364023695254	6.977232966146141	7.912738976173211	6.66151772602918	6.56841948580624	5.675175046455152	7.648886835818911	6.815810307760071	9.505162497471343	6.4781565601314215	8.490014863451902	6.667851206103906	6.331414662430281	8.45543441929561	7.262658213643789	7.224357406118147	6.4657422051989375	6.991290804179386	7.1112374558119	7.671915556709379	8.205307057277997	7.050700103433638	7.782301106402583	8.14166824457654	6.98038468740551	5.255159462659473	6.333632777733881	7.176394104486697	7.777623893922676	6.976471389972326	7.584554838766486	7.8940838736359105	6.653077290894085	25.0	6.869846215300179	0.3105827495135837	0.21692630623895046	0.20080363974445062	0.27168730450301504	0.0152097142033342	1.4208449577742869E-5	0.021860456092843913	1.4208449577742867E-5	0.021860456092843924	0.937433263681917	0.9148976798249424	0.8229976424269363	1.233446533655969	0.8549510627500368	1.170161419726608	0.6529391682671363	2.3154685011628326	1.3589094177323788	1.9990669634786817	0.9006726294433047	1.1729575823585199	1.7687362531305642	1.3217311042237265	1.5718478286547206	1.7495275800825767	0.9032752826605375	0.6451003557284707	1.119176610271034	2.122051149045179	2.3679864627608347	2.3836302593052547	0.8047844845267019	1.4308179822424574	0.953135537838344	0.8054371403585038	0.6605116443171583	1.2755491933488827	1.2939149878593492	1.1480497543950228	1.8094090910923541	0.5230205358785911	1.4035839502017238	2.2229613189750057	1.4181850870360415	0.6817437963304045	1.6314766590578027	1.3206823074124603	1.29674228191921	1.444764001585262	1.9096676120897003	0.6303579059068236	1.5877387849644817	1.033965322780335	1.2060764830391035	0.9828985907957759	0.7613648372374905	1.935678141750726	0.6924281967333832	2.666649356711326	0.6614948936097047	0.8570259046725415	0.5423501331860016	1.0030794265841154	2.2222618976831487	1.1783951199284588	1.0127850707903083	1.2307705631823231	1.0528944716914996	4.779386684153579	1.2967612610476722	0.7907006678124675	1.3954626380460131	0.9580269701307202	0.9964426620885458	1.2175180595180595	1.6802579337192503	0.9788643976524011	0.7632296119529345	1.5962469070911462	1.4727282180636652	1.7261069914983758	1.5181326953135172	1.7258906667216194	0.697904264290364	1.1012429296493713	1.0898830268796604	1.0123303438303695	0.8123521746215802	0.48419087619295653	0.4498161379043378	1.3539739150038934	1.1795656001606765	1.0026037997020218	1.1921301570922973	0.9684969356611657	2.0704236027103033	1.329735522074775	2.7789438183754545	1.0059630876588952	0.6275759914946489	0.7272073060248995	1.2277784176790838	0.6863308682461289	0.5658071299235047	0.6157342873614359	1.1118390555833828	1.599118859866802	1.1984113102702247	0.47693808792513115	0.8130314469219446	1.4787973113858084	0.619500596589179	1.2869589848106628	0.9386027159715049	0.5336391613874482	0.6672136023780352	1.0495978057683444	0.8609222256746467	1.0492626916794574	1.4026461286126113	2.798503572968272	0.5664338738217134	0.8920421630435651	0.9779219498834539	1.2731479518114337	1.432185591507326	0.747223701465668	0.5661405298355275	1.0307465318363351	1.1639905766064083	0.7962392260157966	1.6227906454028829	0.9447533319349509	0.7667322220038667	0.5545430628034552	0.9806169564100488	0.9729137562342455	1.4230539577123353	1.4995310163293236	0.6968975517437477	1.2278138661953777	1.3858682546740817	1.014986232328061	0.7239917438146353	0.2516052965270184	0.8347609287454107	2.1059041706732433	0.9065385926420698	1.4889415757684108	0.4670891202153728	1.464142866480552	1.5170875778919477	1.012394380924711	1.7193333785738638	0.5065036041073915	0.5635660058411873	0.9867611648590345	1.1680675315173996	2.1294479119191423	1.7358160225618036	1.358222211847804	1.0456529835512403	0.5575582567477932	1.3983055638448494	3.4024092721424295	1.0599284931224744	0.5364491822528582	1.55848695098629	0.8424422911670844	1.3216269518876949	3.272392470853463	1.0986229281987812	0.8880959816440187	1.8200811613250938	0.4956580651640025	1.142722613480822	1.187621134620994	1.6959573740100198	0.8384505459179485	1.044489632712555	0.9145979096599861	0.9650228756301067	1.083725975042646	1.0294778343438382	0.7652216269730188	0.6085693526844396	1.076316612465682	1.2982514940639553	1.326663862183561	1.6429602162386983	0.6250124972271712	0.6555796825528468	0.8710694612584817	1.014968023978108	0.7721925441031325	1.1944541193927614	0.7101569605171424	0.9757903282248996	1.195216865315275	0.6496843430113717	1.7284751002723782	0.8463019122554275	0.7221376830275542	0.567934923865869	0.8356805959531648	0.5355250312828591	0.5880184287173212	0.4877368110818162	1.5866199415415345	3.133857374498133	0.5228253817901863	1.0968080411492522	0.7995219472707383	1.5850717095087492	1.0488664471230176	0.9214261616700832	1.5139874583461428	0.9438970915974305	0.7576134095455999	1.095261373949742	2.371292196167037	2.221579825565042	1.3661466504193183	0.8229636703211308	1.5297043368081071	0.4688174928235863	2.732713729443359	1.7959949843541712	1.3621300948205086	1.8420981652364867	1.6464695161778184	0.5756063969147117	0.8281578107771802	1.0348261950723359	1.0315922137248223	1.0554874356278339	1.2789882432869883	0.7516349325373175	0.7466169813682504	0.712093713246459	0.7757782304137323	2.1174777581925013	0.681899574320547	1.5783277439054788	1.0102683427796342	1.372449503745039	0.6483811519787659	0.797353331613106	1.677571452743966	1.3449812857839176	0.7375680897607523	0.5097373638570417	1.0079921980514692	3.3555591549143773	2.08773998782572	0.8100330076432989	0.5698489697676438	0.6761792755646363	1.075794512865643	0.371344974508152	1.0174995090499956	1.2183871956997026	0.4666004732096075	1.5996596521059998	1.3999186539878365	0.7337807887671618	1.119754344065317	1.4958919074946677	1.0063062576578905	1.7744661705765583	1.150901836915799	0.9203174199179586	1.2707684945610274	1.0643601639395162	0.8890996516369715	1.3589842677126036	0.9267176306957621	0.7667459780152479	0.7511736843975247	0.6830408607982397	1.2029727302271545	2.708106607031422	0.5636274577884776	1.0218463006364031	1.0964798800862132	1.2661998893372843	1.9344661908390821	0.5857223669570133	0.9209331150349307	1.238043458820134	1.2168518952556573	1.7454285837735772	0.7065103651760537	0.8468063624526099	1.6792997802808385	1.3829918304234043	0.7659098216270848	1.291736013169978	0.5533762233092407	0.9260908669626238	1.259841558015913	1.8054072500092864	1.7465155594127058	0.9185308114077159	0.5804205718537861	0.6586677342023625	1.0670962235710466	1.0556679827936808	1.3569502024579858	0.7301984461803084	1.4359625590882281	1.4925776755529117	0.6946232128520506	1.5867593609831232	3.088354338310158	1.3291788792792316	0.9263521681155273	0.6477898617720671	1.527174484232648	0.782072524861939	0.7882403210759892	0.9094423887270318	1.1173107524626167	0.9299087759792607	0.8769071579582162	3.3292603236994154	1.1026642048300015	1.216113759978531	0.7908586521558998	1.8036487180921121	1.2230457817919727	1.8682978300518442	1.1854708319168212	0.5824208981221379	1.785358004216641	1.1750723040908917	1.4633283999486755	0.8335836584272382	1.1507634605826833	1.3508748078424064	0.9894897629953783	0.8744388866143246	1.004896301716435	0.38713137702234696	0.8884317349729646	1.168887426136264	0.8760159131464867	0.9269426934291971	1.0555781101660902	0.48087663814727477	1.581421044445906	0.6082142178928338	0.9681354136613674	1.1332571230984447	1.3051277580529521	1.5477836135420926	1.4517532236603121	0.8898633309955903	1.780547780997036	0.6502554031000125	0.0	0.0	0.0	0.0	0.0	0.0	0.0	1.0	0.0	0.0	0.0	0.0	1.0	0.0	0.0	0.0	0.0	0.0	0.0	0.0	0.0	0.0	1.0	0.0	0.0	0.0	0.0	0.0	0.0	1.0	0.0	0.0	1.0	0.0	1.0	0.0	0.0	0.0	0.0	0.0	0.0	0.0	1.0	1.0	1.0	0.0	0.0	0.0	0.0	1.0	0.0	0.0	1.0	0.0	0.0	1.0	0.0	0.0	0.0	0.0	0.0	0.0	0.0	0.0	0.0	0.0	1.0	0.0	0.0	1.0	0.0	0.0	0.0	1.0	1.0	1.0	0.0	0.0	1.0	0.0	0.0	0.0	0.0	0.0	0.0	0.0	0.0	1.0	1.0	1.0	1.0	1.0	0.0	1.0	0.0	1.0	0.0	0.0	1.0	0.0	0.0	1.0	0.0	1.0	0.0	1.0	0.0	0.0	1.0	1.0	0.0	0.0	1.0	0.0	0.0	0.0	0.0	1.0	0.0	0.0	0.0	0.0	0.0	0.0	0.0	0.0	0.0	1.0	0.0	0.0	0.0	0.0	1.0	0.0	0.0	0.0	1.0	0.0	0.0	0.0	0.0	0.0	1.0	1.0	1.0	0.0	0.0	0.0	1.0	0.0	1.0	1.0	1.0	1.0	0.0	0.0	0.0	0.0	0.0	0.0	1.0	0.0	1.0	1.0	0.0	0.0	0.0	0.0	1.0	0.0	0.0	0.0	0.0	0.0	0.0	0.0	0.0	0.0	0.0	0.0	0.0	0.0	0.0	0.0	1.0	0.0	0.0	1.0	0.0	0.0	1.0	1.0	1.0	0.0	0.0	0.0	0.0	0.0	1.0	0.0	1.0	0.0	1.0	1.0	0.0	0.0	0.0	0.0	0.0	0.0	1.0	1.0	0.0	0.0	0.0	0.0	0.0	1.0	0.0	1.0	0.0	0.0	0.0	0.0	0.0	0.0	0.0	0.0	0.0	0.0	1.0	0.0	1.0	1.0	1.0	0.0	0.0	0.0	0.0	0.0	1.0	1.0	0.0	0.0	0.0	1.0	0.0	0.0	0.0	0.0	1.0	0.0	0.0	1.0	0.0	1.0	1.0	0.0	0.0	0.0	0.0	0.0	0.0	0.0	1.0	1.0	0.0	0.0	0.0	1.0	0.0	1.0	1.0	0.0	0.0	0.0	1.0	1.0	0.0	0.0	0.0	0.0	0.0	0.0	0.0	0.0	1.0	1.0	0.0	1.0	0.0	0.0	1.0	0.0	0.0	0.0	0.0	1.0	0.0	0.0	1.0	1.0	0.0	0.0	0.0	0.0	1.0	0.0	1.0	0.0	1.0	0.0	0.0	0.0	0.0	0.0	0.0	0.0	1.0	0.0	0.0	0.0	1.0	0.0	1.0	0.0	0.0	1.0	1.0	1.0	0.0	1.0	1.0	0.0	0.0	1.0	0.0	0.0	0.0	1.0	0.0	1.0	1.0	0.0	1.0	0.0	0.0	1.0	0.0	0.0	1.0	104.0	-35931.309185763246	0.0	0.0	-453.89751006681814	-3755.2516574306774	-3755.2516574306774
280000	-40455.90171352615	-4237.833329806497	-36218.068383719656	713.0672667286063	0.4769663805446884	23.080183957247343	24.66816569315465	20.810595252775745	18.980546809707153	21.162067830271166	22.513920627031023	17.9293438753988	17.865396917330113	16.20325347250119	9.833245675411053	11.883972506249933	13.719277097726629	12.040095849215112	10.313442792640245	9.805336928699216	9.172404895518003	10.18245470890883	9.184776444944285	9.21341754424888	8.895837689475663	9.115592186748822	8.363311937486731	6.9023694426609055	8.273250029654523	7.12027675743605	8.563843328195619	8.827189438239353	7.995180000170801	7.612971269437327	7.572049219225806	7.763143300747253	7.380463769010245	8.011075516807244	8.004080076048501	8.64575009027229	6.948352300619075	7.328987764594666	7.681710507882297	6.7896496997196	7.646689203820884	7.069169313454239	6.251821347913611	7.138775929933993	5.930356390774035	7.075419621933825	6.398604745864862	6.675210593378973	7.612946414696867	6.574415092761904	7.698616455963466	6.671038906184401	7.359758711591454	6.424262950364086	6.731461725747403	6.7189180833783775	8.63932908541069	7.448843489379958	7.197811216133501	6.322975661548724	6.467567787832942	6.411201905918217	6.970392918920076	6.82550453572952	7.649183558983632	9.512106384126977	8.260585116245045	7.865173904922541	8.034364023695254	6.977232966146141	7.912738976173211	6.66151772602918	6.56841948580624	5.675175046455152	7.648886835818911	6.815810307760071	9.505162497471343	6.4781565601314215	8.490014863451902	6.667851206103906	6.331414662430281	8.45543441929561	7.262658213643789	7.224357406118147	6.4657422051989375	6.991290804179386	7.1112374558119	7.671915556709379	8.205307057277997	7.050700103433638	7.782301106402583	8.14166824457654	6.98038468740551	5.255159462659473	6.333632777733881	7.176394104486697	7.777623893922676	6.976471389972326	7.584554838766486	7.8940838736359105	6.653077290894085	25.0	6.845747578250311	0.3019959252083164	0.22485671761992115	0.2063146866590304	0.266832670512732	0.017931110044504536	1.2907429691851628E-5	0.01723661437213782	1.290742969185165E-5	0.0172366143721378	0.937433263681917	0.9148976798249424	0.8229976424269363	1.233446533655969	0.8549510627500368	1.170161419726608	0.6529391682671363	2.3154685011628326	1.3589094177323788	1.9990669634786817	0.9006726294433047	1.1729575823585199	1.7687362531305642	1.3217311042237265	1.5718478286547206	1.7495275800825767	0.9032752826605375	0.6451003557284707	1.119176610271034	2.122051149045179	2.3679864627608347	2.3836302593052547	0.8047844845267019	1.4308179822424574	0.953135537838344	0.8054371403585038	0.6605116443171583	1.2755491933488827	1.2939149878593492	1.1480497543950228	1.8094090910923541	0.5230205358785911	1.4035839502017238	2.2229613189750057	1.4181850870360415	0.6817437963304045	1.6314766590578027	1.3206823074124603	1.29674228191921	1.444764001585262	1.9096676120897003	0.6303579059068236	1.5877387849644817	1.033965322780335	1.2060764830391035	0.9828985907957759	0.7613648372374905	1.935678141750726	0.6924281967333832	2.666649356711326	0.6614948936097047	0.8570259046725415	0.5423501331860016	1.0030794265841154	2.2222618976831487	1.1783951199284588	1.0127850707903083	1.2307705631823231	1.0528944716914996	4.779386684153579	1.2967612610476722	0.7907006678124675	1.3954626380460131	0.9580269701307202	0.9964426620885458	1.2175180595180595	1.6802579337192503	0.9788643976524011	0.7632296119529345	1.5962469070911462	1.4727282180636652	1.7261069914983758	1.5181326953135172	1.7258906667216194	0.697904264290364	1.1012429296493713	1.0898830268796604	1.0123303438303695	0.8123521746215802	0.48419087619295653	0.4498161379043378	1.3539739150038934	1.1795656001606765	1.0026037997020218	1.1921301570922973	0.9684969356611657	2.0704236027103033	1.329735522074775	2.7789438183754545	1.0059630876588952	0.6275759914946489	0.7272073060248995	1.2277784176790838	0.6863308682461289	0.5658071299235047	0.6157342873614359	1.1118390555833828	1.599118859866802	1.1984113102702247	0.47693808792513115	0.8130314469219446	1.4787973113858084	0.619500596589179	1.2869589848106628	0.9386027159715049	0.5336391613874482	0.6672136023780352	1.0495978057683444	0.8609222256746467	1.0492626916794574	1.4026461286126113	2.798503572968272	0.5664338738217134	0.8920421630435651	0.9779219498834539	1.2731479518114337	1.432185591507326	0.747223701465668	0.5661405298355275	1.0307465318363351	1.1639905766064083	0.7962392260157966	1.6227906454028829	0.9447533319349509	0.7667322220038667	0.5545430628034552	0.9806169564100488	0.9729137562342455	1.4230539577123353	1.4995310163293236	0.6968975517437477	1.2278138661953777	1.3858682546740817	1.014986232328061	0.7239917438146353	0.2516052965270184	0.8347609287454107	2.1059041706732433	0.9065385926420698	1.4889415757684108	0.4670891202153728	1.464142866480552	1.5170875778919477	1.012394380924711	1.7193333785738638	0.5065036041073915	0.5635660058411873	0.9867611648590345	1.1680675315173996	2.1294479119191423	1.7358160225618036	1.358222211847804	1.0456529835512403	0.5575582567477932	1.3983055638448494	3.4024092721424295	1.0599284931224744	0.5364491822528582	1.55848695098629	0.8424422911670844	1.3216269518876949	3.272392470853463	1.0986229281987812	0.8880959816440187	1.8200811613250938	0.4956580651640025	1.142722613480822	1.187621134620994	1.6959573740100198	0.8384505459179485	1.044489632712555	0.9145979096599861	0.9650228756301067	1.083725975042646	1.0294778343438382	0.7652216269730188	0.6085693526844396	1.076316612465682	1.2982514940639553	1.326663862183561	1.6429602162386983	0.6250124972271712	0.6555796825528468	0.8710694612584817	1.014968023978108	0.7721925441031325	1.1944541193927614	0.7101569605171424	0.9757903282248996	1.195216865315275	0.6496843430113717	1.7284751002723782	0.8463019122554275	0.7221376830275542	0.567934923865869	0.8356805959531648	0.5355250312828591	0.5880184287173212	0.4877368110818162	1.5866199415415345	3.133857374498133	0.5228253817901863	1.0968080411492522	0.7995219472707383	1.5850717095087492	1.0488664471230176	0.9214261616700832	1.5139874583461428	0.9438970915974305	0.7576134095455999	1.095261373949742	2.371292196167037	2.221579825565042	1.3661466504193183	0.8229636703211308	1.5297043368081071	0.4688174928235863	2.732713729443359	1.7959949843541712	1.3621300948205086	1.8420981652364867	1.6464695161778184	0.5756063969147117	0.8281578107771802	1.0348261950723359	1.0315922137248223	1.0554874356278339	1.2789882432869883	0.7516349325373175	0.7466169813682504	0.712093713246459	0.7757782304137323	2.1174777581925013	0.681899574320547	1.5783277439054788	1.0102683427796342	1.372449503745039	0.6483811519787659	0.797353331613106	1.677571452743966	1.3449812857839176	0.7375680897607523	0.5097373638570417	1.0079921980514692	3.3555591549143773	2.08773998782572	0.8100330076432989	0.5698489697676438	0.6761792755646363	1.075794512865643	0.371344974508152	1.0174995090499956	1.2183871956997026	0.4666004732096075	1.5996596521059998	1.3999186539878365	0.7337807887671618	1.119754344065317	1.4958919074946677	1.0063062576578905	1.7744661705765583	1.150901836915799	0.9203174199179586	1.2707684945610274	1.0643601639395162	0.8890996516369715	1.3589842677126036	0.9267176306957621	0.7667459780152479	0.7511736843975247	0.6830408607982397	1.2029727302271545	2.708106607031422	0.5636274577884776	1.0218463006364031	1.0964798800862132	1.2661998893372843	1.9344661908390821	0.5857223669570133	0.9209331150349307	1.238043458820134	1.2168518952556573	1.7454285837735772	0.7065103651760537	0.8468063624526099	1.6792997802808385	1.3829918304234043	0.7659098216270848	1.291736013169978	0.5533762233092407	0.9260908669626238	1.259841558015913	1.8054072500092864	1.7465155594127058	0.9185308114077159	0.5804205718537861	0.6586677342023625	1.0670962235710466	1.0556679827936808	1.3569502024579858	0.7301984461803084	1.4359625590882281	1.4925776755529117	0.6946232128520506	1.5867593609831232	3.088354338310158	1.3291788792792316	0.9263521681155273	0.6477898617720671	1.527174484232648	0.782072524861939	0.7882403210759892	0.9094423887270318	1.1173107524626167	0.9299087759792607	0.8769071579582162	3.3292603236994154	1.1026642048300015	1.216113759978531	0.7908586521558998	1.8036487180921121	1.2230457817919727	1.8682978300518442	1.1854708319168212	0.5824208981221379	1.785358004216641	1.1750723040908917	1.4633283999486755	0.8335836584272382	1.1507634605826833	1.3508748078424064	0.9894897629953783	0.8744388866143246	1.004896301716435	0.38713137702234696	0.8884317349729646	1.168887426136264	0.8760159131464867	0.9269426934291971	1.0555781101660902	0.48087663814727477	1.581421044445906	0.6082142178928338	0.9681354136613674	1.1332571230984447	1.3051277580529521	1.5477836135420926	1.4517532236603121	0.8898633309955903	1.780547780997036	0.6502554031000125	0.0	0.0	1.0	0.0	0.0	1.0	0.0	0.0	0.0	0.0	0.0	0.0	1.0	0.0	1.0	0.0	0.0	0.0	0.0	0.0	0.0	0.0	0.0	0.0	0.0	1.0	0.0	0.0	0.0	0.0	0.0	1.0	0.0	0.0	0.0	0.0	0.0	1.0	0.0	0.0	0.0	0.0	0.0	0.0	1.0	0.0	0.0	0.0	0.0	1.0	0.0	0.0	0.0	1.0	0.0	0.0	0.0	0.0	0.0	0.0	0.0	0.0	0.0	0.0	0.0	0.0	0.0	0.0	0.0	1.0	0.0	0.0	1.0	1.0	0.0	0.0	0.0	0.0	1.0	0.0	0.0	0.0	0.0	0.0	0.0	0.0	1.0	1.0	0.0	0.0	1.0	0.0	0.0	0.0	1.0	1.0	0.0	0.0	1.0	1.0	0.0	1.0	0.0	0.0	0.0	0.0	1.0	0.0	0.0	0.0	0.0	0.0	0.0	0.0	0.0	0.0	1.0	0.0	0.0	0.0	0.0	0.0	0.0	0.0	0.0	0.0	1.0	1.0	0.0	0.0	0.0	0.0	1.0	0.0	0.0	0.0	0.0	0.0	0.0	0.0	0.0	0.0	0.0	1.0	1.0	0.0	0.0	1.0	0.0	1.0	0.0	1.0	1.0	0.0	1.0	0.0	0.0	0.0	0.0	0.0	1.0	0.0	1.0	0.0	0.0	0.0	0.0	1.0	1.0	0.0	0.0	1.0	1.0	0.0	0.0	1.0	0.0	0.0	0.0	1.0	1.0	0.0	0.0	0.0	1.0	0.0	1.0	0.0	0.0	0.0	0.0	0.0	0.0	0.0	1.0	0.0	0.0	0.0	0.0	0.0	0.0	0.0	1.0	0.0	0.0	0.0	0.0	0.0	1.0	0.0	0.0	0.0	1.0	0.0	0.0	0.0	1.0	0.0	0.0	0.0	1.0	0.0	0.0	0.0	0.0	1.0	0.0	0.0	1.0	0.0	1.0	0.0	1.0	0.0	1.0	0.0	0.0	1.0	0.0	0.0	1.0	1.0	0.0	0.0	0.0	1.0	0.0	1.0	1.0	0.0	0.0	0.0	0.0	1.0	0.0	0.0	0.0	0.0	0.0	1.0	1.0	0.0	0.0	1.0	0.0	1.0	0.0	1.0	0.0	0.0	0.0	1.0	1.0	0.0	0.0	0.0	0.0	0.0	0.0	0.0	1.0	0.0	0.0	0.0	1.0	1.0	0.0	0.0	0.0	0.0	0.0	0.0	0.0	0.0	0.0	0.0	0.0	0.0	0.0	0.0	0.0	1.0	0.0	0.0	0.0	0.0	0.0	1.0	0.0	0.0	1.0	0.0	0.0	0.0	1.0	0.0	0.0	1.0	0.0	0.0	0.0	0.0	0.0	0.0	0.0	0.0	0.0	0.0	0.0	0.0	0.0	1.0	0.0	0.0	0.0	1.0	0.0	0.0	0.0	1.0	0.0	0.0	1.0	0.0	1.0	0.0	0.0	1.0	0.0	0.0	1.0	85.0	-35777.88419154688	0.0	0.0	-440.1841921727742	-3817.7896145752215	-3817.7896145752215
290000	-40372.6765376744	-4195.149209336856	-36177.52732833754	704.4987520188181	0.4947838244932134	23.080183957247343	24.66816569315465	20.810595252775745	18.980546809707153	21.162067830271166	22.513920627031023	17.9293438753988	17.865396917330113	16.20325347250119	9.833245675411053	11.883972506249933	13.719277097726629	12.040095849215112	10.313442792640245	9.805336928699216	9.172404895518003	10.18245470890883	9.184776444944285	9.21341754424888	8.895837689475663	9.115592186748822	8.363311937486731	6.9023694426609055	8.273250029654523	7.12027675743605	8.563843328195619	8.827189438239353	7.995180000170801	7.612971269437327	7.572049219225806	7.763143300747253	7.380463769010245	8.011075516807244	8.004080076048501	8.64575009027229	6.948352300619075	7.328987764594666	7.681710507882297	6.7896496997196	7.646689203820884	7.069169313454239	6.251821347913611	7.138775929933993	5.930356390774035	7.075419621933825	6.398604745864862	6.675210593378973	7.612946414696867	6.574415092761904	7.698616455963466	6.671038906184401	7.359758711591454	6.424262950364086	6.731461725747403	6.7189180833783775	8.63932908541069	7.448843489379958	7.197811216133501	6.322975661548724	6.467567787832942	6.411201905918217	6.970392918920076	6.82550453572952	7.649183558983632	9.512106384126977	8.260585116245045	7.865173904922541	8.034364023695254	6.977232966146141	7.912738976173211	6.66151772602918	6.56841948580624	5.675175046455152	7.648886835818911	6.815810307760071	9.505162497471343	6.4781565601314215	8.490014863451902	6.667851206103906	6.331414662430281	8.45543441929561	7.262658213643789	7.224357406118147	6.4657422051989375	6.991290804179386	7.1112374558119	7.671915556709379	8.205307057277997	7.050700103433638	7.782301106402583	8.14166824457654	6.98038468740551	5.255159462659473	6.333632777733881	7.176394104486697	7.777623893922676	6.976471389972326	7.584554838766486	7.8940838736359105	6.653077290894085	25.0	6.7769636014835575	0.30596101177893176	0.219999758630498	0.20104416917434792	0.2729950604162223	0.006620166040619578	1.4378703204491187E-5	0.01681434487506326	1.4378703204491177E-5	0.016814344875063236	0.937433263681917	0.9148976798249424	0.8229976424269363	1.233446533655969	0.8549510627500368	1.170161419726608	0.6529391682671363	2.3154685011628326	1.3589094177323788	1.9990669634786817	0.9006726294433047	1.1729575823585199	1.7687362531305642	1.3217311042237265	1.5718478286547206	1.7495275800825767	0.9032752826605375	0.6451003557284707	1.119176610271034	2.122051149045179	2.3679864627608347	2.3836302593052547	0.8047844845267019	1.4308179822424574	0.953135537838344	0.8054371403585038	0.6605116443171583	1.2755491933488827	1.2939149878593492	1.1480497543950228	1.8094090910923541	0.5230205358785911	1.4035839502017238	2.2229613189750057	1.4181850870360415	0.6817437963304045	1.6314766590578027	1.3206823074124603	1.29674228191921	1.444764001585262	1.9096676120897003	0.6303579059068236	1.5877387849644817	1.033965322780335	1.2060764830391035	0.9828985907957759	0.7613648372374905	1.935678141750726	0.6924281967333832	2.666649356711326	0.6614948936097047	0.8570259046725415	0.5423501331860016	1.0030794265841154	2.2222618976831487	1.1783951199284588	1.0127850707903083	1.2307705631823231	1.0528944716914996	4.779386684153579	1.2967612610476722	0.7907006678124675	1.3954626380460131	0.9580269701307202	0.9964426620885458	1.2175180595180595	1.6802579337192503	0.9788643976524011	0.7632296119529345	1.5962469070911462	1.4727282180636652	1.7261069914983758	1.5181326953135172	1.7258906667216194	0.697904264290364	1.1012429296493713	1.0898830268796604	1.0123303438303695	0.8123521746215802	0.48419087619295653	0.4498161379043378	1.3539739150038934	1.1795656001606765	1.0026037997020218	1.1921301570922973	0.9684969356611657	2.0704236027103033	1.329735522074775	2.7789438183754545	1.0059630876588952	0.6275759914946489	0.7272073060248995	1.2277784176790838	0.6863308682461289	0.5658071299235047	0.6157342873614359	1.1118390555833828	1.599118859866802	1.1984113102702247	0.47693808792513115	0.8130314469219446	1.4787973113858084	0.619500596589179	1.2869589848106628	0.9386027159715049	0.5336391613874482	0.6672136023780352	1.0495978057683444	0.8609222256746467	1.0492626916794574	1.4026461286126113	2.798503572968272	0.5664338738217134	0.8920421630435651	0.9779219498834539	1.2731479518114337	1.432185591507326	0.747223701465668	0.5661405298355275	1.0307465318363351	1.1639905766064083	0.7962392260157966	1.6227906454028829	0.9447533319349509	0.7667322220038667	0.5545430628034552	0.9806169564100488	0.9729137562342455	1.4230539577123353	1.4995310163293236	0.6968975517437477	1.2278138661953777	1.3858682546740817	1.014986232328061	0.7239917438146353	0.2516052965270184	0.8347609287454107	2.1059041706732433	0.9065385926420698	1.4889415757684108	0.4670891202153728	1.464142866480552	1.5170875778919477	1.012394380924711	1.7193333785738638	0.5065036041073915	0.5635660058411873	0.9867611648590345	1.1680675315173996	2.1294479119191423	1.7358160225618036	1.358222211847804	1.0456529835512403	0.5575582567477932	1.3983055638448494	3.4024092721424295	1.0599284931224744	0.5364491822528582	1.55848695098629	0.8424422911670844	1.3216269518876949	3.272392470853463	1.0986229281987812	0.8880959816440187	1.8200811613250938	0.4956580651640025	1.142722613480822	1.187621134620994	1.6959573740100198	0.8384505459179485	1.044489632712555	0.9145979096599861	0.9650228756301067	1.083725975042646	1.0294778343438382	0.7652216269730188	0.6085693526844396	1.076316612465682	1.2982514940639553	1.326663862183561	1.6429602162386983	0.6250124972271712	0.6555796825528468	0.8710694612584817	1.014968023978108	0.7721925441031325	1.1944541193927614	0.7101569605171424	0.9757903282248996	1.195216865315275	0.6496843430113717	1.7284751002723782	0.8463019122554275	0.7221376830275542	0.567934923865869	0.8356805959531648	0.5355250312828591	0.5880184287173212	0.4877368110818162	1.5866199415415345	3.133857374498133	0.5228253817901863	1.0968080411492522	0.7995219472707383	1.5850717095087492	1.0488664471230176	0.9214261616700832	1.5139874583461428	0.9438970915974305	0.7576134095455999	1.095261373949742	2.371292196167037	2.221579825565042	1.3661466504193183	0.8229636703211308	1.5297043368081071	0.4688174928235863	2.732713729443359	1.7959949843541712	1.3621300948205086	1.8420981652364867	1.6464695161778184	0.5756063969147117	0.8281578107771802	1.0348261950723359	1.0315922137248223	1.0554874356278339	1.2789882432869883	0.7516349325373175	0.7466169813682504	0.712093713246459	0.7757782304137323	2.1174777581925013	0.681899574320547	1.5783277439054788	1.0102683427796342	1.372449503745039	0.6483811519787659	0.797353331613106	1.677571452743966	1.3449812857839176	0.7375680897607523	0.5097373638570417	1.0079921980514692	3.3555591549143773	2.08773998782572	0.8100330076432989	0.5698489697676438	0.6761792755646363	1.075794512865643	0.371344974508152	1.0174995090499956	1.2183871956997026	0.4666004732096075	1.5996596521059998	1.3999186539878365	0.7337807887671618	1.119754344065317	1.4958919074946677	1.0063062576578905	1.7744661705765583	1.150901836915799	0.9203174199179586	1.2707684945610274	1.0643601639395162	0.8890996516369715	1.3589842677126036	0.9267176306957621	0.7667459780152479	0.7511736843975247	0.6830408607982397	1.2029727302271545	2.708106607031422	0.5636274577884776	1.0218463006364031	1.0964798800862132	1.2661998893372843	1.9344661908390821	0.5857223669570133	0.9209331150349307	1.238043458820134	1.2168518952556573	1.7454285837735772	0.7065103651760537	0.8468063624526099	1.6792997802808385	1.3829918304234043	0.7659098216270848	1.291736013169978	0.5533762233092407	0.9260908669626238	1.259841558015913	1.8054072500092864	1.7465155594127058	0.9185308114077159	0.5804205718537861	0.6586677342023625	1.0670962235710466	1.0556679827936808	1.3569502024579858	0.7301984461803084	1.4359625590882281	1.4925776755529117	0.6946232128520506	1.5867593609831232	3.088354338310158	1.3291788792792316	0.9263521681155273	0.6477898617720671	1.527174484232648	0.782072524861939	0.7882403210759892	0.9094423887270318	1.1173107524626167	0.9299087759792607	0.8769071579582162	3.3292603236994154	1.1026642048300015	1.216113759978531	0.7908586521558998	1.8036487180921121	1.2230457817919727	1.8682978300518442	1.1854708319168212	0.5824208981221379	1.785358004216641	1.1750723040908917	1.4633283999486755	0.8335836584272382	1.1507634605826833	1.3508748078424064	0.9894897629953783	0.8744388866143246	1.004896301716435	0.38713137702234696	0.8884317349729646	1.168887426136264	0.8760159131464867	0.9269426934291971	1.0555781101660902	0.48087663814727477	1.581421044445906	0.6082142178928338	0.9681354136613674	1.1332571230984447	1.3051277580529521	1.5477836135420926	1.4517532236603121	0.8898633309955903	1.780547780997036	0.6502554031000125	0.0	0.0	0.0	0.0	1.0	0.0	0.0	0.0	1.0	1.0	0.0	1.0	1.0	0.0	1.0	1.0	0.0	1.0	0.0	1.0	0.0	0.0	0.0	0.0	0.0	0.0	0.0	0.0	0.0	0.0	0.0	1.0	0.0	0.0	0.0	0.0	0.0	0.0	1.0	0.0	0.0	0.0	0.0	0.0	1.0	0.0	0.0	0.0	1.0	1.0	0.0	0.0	0.0	0.0	0.0	0.0	1.0	0.0	0.0	0.0	0.0	0.0	0.0	0.0	0.0	0.0	1.0	0.0	0.0	1.0	0.0	0.0	0.0	0.0	0.0	0.0	1.0	0.0	0.0	1.0	0.0	0.0	0.0	1.0	0.0	1.0	1.0	0.0	0.0	0.0	1.0	1.0	0.0	0.0	0.0	1.0	0.0	0.0	0.0	1.0	0.0	0.0	0.0	0.0	1.0	0.0	0.0	0.0	1.0	0.0	0.0	0.0	0.0	1.0	0.0	0.0	0.0	0.0	0.0	0.0	0.0	0.0	0.0	0.0	0.0	1.0	1.0	1.0	1.0	1.0	1.0	1.0	1.0	0.0	0.0	1.0	0.0	0.0	1.0	1.0	0.0	0.0	1.0	1.0	0.0	0.0	1.0	1.0	0.0	0.0	0.0	1.0	0.0	0.0	0.0	0.0	0.0	0.0	1.0	0.0	1.0	0.0	1.0	0.0	0.0	0.0	0.0	0.0	0.0	0.0	1.0	1.0	1.0	0.0	0.0	0.0	0.0	0.0	0.0	1.0	1.0	0.0	0.0	0.0	1.0	0.0	0.0	0.0	0.0	0.0	0.0	0.0	0.0	1.0	1.0	0.0	1.0	0.0	1.0	0.0	0.0	0.0	1.0	1.0	0.0	1.0	0.0	0.0	0.0	0.0	0.0	0.0	1.0	0.0	0.0	0.0	1.0	1.0	0.0	1.0	1.0	0.0	0.0	1.0	1.0	1.0	0.0	1.0	0.0	0.0	0.0	0.0	1.0	0.0	1.0	0.0	0.0	0.0	0.0	0.0	1.0	1.0	0.0	0.0	0.0	1.0	0.0	1.0	0.0	0.0	0.0	0.0	0.0	1.0	0.0	1.0	0.0	1.0	0.0	1.0	1.0	0.0	0.0	0.0	0.0	1.0	0.0	1.0	1.0	1.0	0.0	1.0	0.0	0.0	0.0	0.0	1.0	1.0	0.0	0.0	0.0	0.0	0.0	0.0	1.0	0.0	0.0	0.0	0.0	0.0	0.0	0.0	1.0	1.0	0.0	0.0	0.0	0.0	1.0	0.0	0.0	1.0	0.0	1.0	0.0	0.0	0.0	0.0	1.0	0.0	1.0	0.0	0.0	0.0	0.0	0.0	1.0	0.0	0.0	1.0	0.0	0.0	1.0	0.0	0.0	1.0	1.0	1.0	0.0	1.0	0.0	0.0	0.0	1.0	1.0	1.0	1.0	0.0	0.0	1.0	1.0	0.0	1.0	1.0	1.0	1.0	0.0	0.0	0.0	0.0	1.0	114.0	-35732.71978204602	0.0	0.0	-444.80754629152125	-3773.9276554738035	-3773.9276554738035
300000	-40351.53218067573	-4205.3089440245	-36146.223236651225	794.4198380143428	0.45977959938935975	23.080183957247343	24.66816569315465	20.810595252775745	18.980546809707153	21.162067830271166	22.513920627031023	17.9293438753988	17.865396917330113	16.20325347250119	9.833245675411053	11.883972506249933	13.719277097726629	12.040095849215112	10.313442792640245	9.805336928699216	9.172404895518003	10.18245470890883	9.184776444944285	9.21341754424888	8.895837689475663	9.115592186748822	8.363311937486731	6.9023694426609055	8.273250029654523	7.12027675743605	8.563843328195619	8.827189438239353	7.995180000170801	7.612971269437327	7.572049219225806	7.763143300747253	7.380463769010245	8.011075516807244	8.004080076048501	8.64575009027229	6.948352300619075	7.328987764594666	7.681710507882297	6.7896496997196	7.646689203820884	7.069169313454239	6.251821347913611	7.138775929933993	5.930356390774035	7.075419621933825	6.398604745864862	6.675210593378973	7.612946414696867	6.574415092761904	7.698616455963466	6.671038906184401	7.359758711591454	6.424262950364086	6.731461725747403	6.7189180833783775	8.63932908541069	7.448843489379958	7.197811216133501	6.322975661548724	6.467567787832942	6.411201905918217	6.970392918920076	6.82550453572952	7.649183558983632	9.512106384126977	8.260585116245045	7.865173904922541	8.034364023695254	6.977232966146141	7.912738976173211	6.66151772602918	6.56841948580624	5.675175046455152	7.648886835818911	6.815810307760071	9.505162497471343	6.4781565601314215	8.490014863451902	6.667851206103906	6.331414662430281	8.45543441929561	7.262658213643789	7.224357406118147	6.4657422051989375	6.991290804179386	7.1112374558119	7.671915556709379	8.205307057277997	7.050700103433638	7.782301106402583	8.14166824457654	6.98038468740551	5.255159462659473	6.333632777733881	7.176394104486697	7.777623893922676	6.976471389972326	7.584554838766486	7.8940838736359105	6.653077290894085	25.0	6.85043619286284	0.30705591609656857	0.22481190892295913	0.19859575612208968	0.26953641885838264	0.004694516390382617	1.251627095545968E-5	0.02147201019650746	1.2516270955459684E-5	0.021472010196507487	1.2155651704913064	1.0587484851597997	0.9500247178837891	1.4591134328000162	1.0569288383234325	1.3062425420546855	0.6167824216688509	2.807245977792006	1.524139474127142	1.5058586135084906	1.1411591219398993	1.0272103204343848	2.3568292184881123	1.2747481672602405	1.6573530852005918	1.996839545668461	1.129708490091263	0.6388933634677806	0.9916268802988316	1.8919699450680698	2.093235626948223	2.995943428340034	0.9551454062820355	1.0820851161403215	1.1027747642282162	1.0702917221590256	0.5719572978003152	1.0024285268195383	1.5205820169826816	1.4963606693657918	2.21787715176938	0.6808514102750974	1.2860519073454295	2.0170019327077107	1.0747195882281486	0.558596853984939	1.6351344516621482	1.1614446707850217	1.0968196749098202	1.363182264578685	2.456766063244408	0.516367280379947	1.58641275152281	0.9827376619424216	1.0200094443992185	1.0342919205967376	0.7409606529233335	1.7651640622898617	0.9054651784623188	2.5159357707827126	0.561272609057916	0.936376353352564	0.6101671654546093	0.9935558013258804	1.8436299760022905	0.8946335782877418	0.9023383235663683	1.6173641318708203	0.8529600965299796	4.232695720141256	1.3484694683869094	0.8618629447692784	1.110982987678739	0.7607991410355021	1.2435424265102513	1.0984016506485872	1.2818663453164147	0.8761744944000269	0.7752027748631489	1.8637828774267278	1.7290628954704703	1.5401486475684423	1.944738328434106	2.276413598206025	0.6557367824523801	0.918797283940112	0.8226461427876302	0.7794972885819739	0.7179876942601029	0.6357479085709427	0.5577276861262586	1.143445059138468	1.187238528023069	1.1222417685636976	1.114493577807904	0.7969938904801591	2.39241621107376	1.061804313568392	3.2102906820698216	1.2409229181993153	0.624472523414859	0.7194566740734117	0.9891562816303235	0.7954381895400572	0.6775165072523027	0.7573915489965863	0.879775867240095	1.5047900441004942	1.304987389399688	0.45690863880178767	0.8409427785712463	1.7375986946042106	0.6318479873036159	1.5276033588464206	0.9654178158227247	0.4532019033932955	0.5456231838730787	1.1719209456470778	1.093236559785879	0.8612822131559011	1.0820321161978401	2.346987885798512	0.5854941485644992	0.9993932065851415	1.0249808591593164	1.688748620127563	1.211929316165765	0.5970076242802097	0.5548395060877533	0.9993346347776737	0.8918164713559877	0.6120862487810557	1.666931030273215	0.8335940889444106	0.6623701320866232	0.46811858929951256	1.2955552563573904	1.2040643853860098	1.5653763731752868	1.4585089627212338	0.836819374837789	1.611360160702288	1.2747350841733076	1.3145967692497103	0.7329557105406461	0.2960335800011587	1.053684129229133	1.645886043488816	0.7116798254992349	1.1433576902935085	0.3924058044662952	1.3142326970915623	1.2569301421174208	1.0390420526001651	1.347226388824291	0.40238453276928365	0.5810577751642565	1.0962519000684077	1.2850363145514432	1.8600975503547397	1.5543357521560948	1.585291829920278	1.1993769976233803	0.5123518670007061	1.0530118349868	2.9181546037986266	1.3703076293535246	0.4923949102384134	1.7046355761432292	0.9968490158405873	1.2150077800087795	4.161616412431098	1.364471940689074	0.9693295241267869	1.660794678677132	0.5346896223104557	1.100897272696568	1.5219889849966965	1.8058125221013501	0.7620754290640905	0.8702684131009455	0.8197697932768567	1.132946388967489	1.148187084753842	1.0608219590899357	0.644718415387615	0.5798077494821878	0.8243305529579336	1.167768134031748	1.6339325604364308	2.1604009177329164	0.5125103064842004	0.5254518583597148	0.8908926456402761	1.169546436520951	0.9034076554227121	1.1083423726420831	0.8239481330682425	1.00723122081244	0.9339350128635497	0.853001980061925	1.3226399993800257	0.7129938125087233	0.8721108081391993	0.5376261634380134	0.9591548250620585	0.5403987235965201	0.5473649190654776	0.5451140726302175	1.3468552450757458	3.3080793453297175	0.6860821552513447	0.9934219981154468	0.6285949359127747	1.729299193126017	0.8849833616049617	0.8486075043908774	1.3857052066126059	0.724644768788538	0.9698308294154225	1.2726923123977458	2.6825778887817604	2.5897098252702566	1.3246752439175165	0.7121121299303017	1.593556234622374	0.4241313324015373	3.207263066847875	1.514616608847529	1.6371342926224175	1.7455662613825866	2.1551956475096503	0.5905106619840972	1.04148465848872	1.0223691819862843	1.0891562337287202	0.7932372133102202	1.3356413675431182	0.5704112571049305	0.7712795952004371	0.6919761418951119	0.7538561118276065	2.6150863491834713	0.8639342165533861	1.8265591752478587	1.0293937520000485	1.535104289288174	0.6243710932172717	1.0051209670503873	1.3830306567436816	1.216418102807539	0.7147475421503313	0.602285352247333	0.8236945513782918	2.7411435650541747	1.7299882236738635	0.6507645583949053	0.6238486723814735	0.59042827687797	1.0669101109344052	0.3401572810459094	0.9020494382557493	1.2077166658887333	0.3919184641313816	1.9321481916788934	1.5512241664778141	0.8130274331105104	0.9409463376272567	1.2626592227867455	1.0704548247275985	1.5647544066873018	0.983656941427736	1.1605141949193718	1.251977272808014	0.9604128522924879	0.8267390752158238	1.040465686558919	0.741724303440128	0.9959680275583433	0.8200494098210152	0.7476013274906858	1.3024490041538341	3.605606148108171	0.5277578850328265	0.777299239589057	1.3050496715309483	1.382973395469018	2.34281087207294	0.5729242285844763	0.691531607974912	1.0456209135596248	1.1541914228113335	1.8765535003531264	0.5726177041033127	0.7410506326072788	1.6493357094311194	1.1747678752371733	0.5930092863295975	0.9936046979183267	0.6060280022278604	0.8765777758152381	1.0975399949696105	1.7462344765523756	1.674015888131333	0.8308934841581096	0.5398620041482732	0.6181392541468079	1.157196547693944	1.0589823248284123	1.6322525037673337	0.7906247603909441	1.4593499321581458	1.2519474712591994	0.728667571266079	1.6570797472230858	4.026755122505768	1.7240076402245843	0.8917044308091292	0.5682920337791871	1.7416370839729252	0.9551079964185195	0.7574115498492426	1.209944665771283	1.2985870888756543	0.7779019499506385	0.8463759423748873	3.5669275604368855	1.1597360204803737	1.5383597856160534	0.828356784425297	1.5158742405813495	1.439445559095983	1.6422634385355919	1.4124002094537207	0.7604430594732846	1.956710573294183	1.4809990719510826	1.770071168108029	0.9170102671085206	1.1688995370208313	1.3998774421875064	0.9001507376804696	1.054417042177673	0.9509826565047872	0.32099926819533614	1.0126062524725088	1.0423373737807893	0.9996810652344538	1.1896763569475248	1.1820719704595157	0.3701814318770429	1.8054764385984219	0.47822344800242184	0.8387061194183244	1.2598145272145598	1.468980861012525	1.2572535624797936	1.3159120410268446	1.1053365911981423	1.8507296156043376	0.7297314937517733	0.0	0.0	0.0	0.0	0.0	0.0	1.0	0.0	0.0	1.0	0.0	0.0	1.0	1.0	0.0	1.0	0.0	0.0	0.0	1.0	0.0	0.0	0.0	0.0	0.0	0.0	0.0	0.0	0.0	1.0	1.0	0.0	0.0	1.0	1.0	0.0	0.0	1.0	1.0	1.0	0.0	0.0	0.0	0.0	1.0	0.0	0.0	0.0	0.0	1.0	0.0	0.0	1.0	1.0	0.0	0.0	0.0	0.0	0.0	0.0	0.0	1.0	1.0	0.0	0.0	0.0	0.0	0.0	0.0	1.0	0.0	0.0	0.0	0.0	0.0	0.0	0.0	1.0	1.0	0.0	1.0	0.0	0.0	0.0	1.0	0.0	1.0	0.0	0.0	0.0	1.0	0.0	0.0	0.0	1.0	1.0	0.0	0.0	0.0	1.0	0.0	0.0	0.0	0.0	0.0	0.0	0.0	0.0	0.0	1.0	0.0	1.0	1.0	1.0	0.0	1.0	1.0	0.0	0.0	0.0	0.0	1.0	0.0	0.0	1.0	0.0	0.0	1.0	0.0	0.0	1.0	0.0	1.0	0.0	1.0	0.0	0.0	0.0	0.0	0.0	1.0	0.0	0.0	1.0	0.0	0.0	0.0	1.0	0.0	0.0	1.0	1.0	0.0	0.0	0.0	0.0	0.0	0.0	1.0	0.0	1.0	0.0	0.0	1.0	0.0	0.0	1.0	0.0	0.0	0.0	0.0	0.0	1.0	1.0	0.0	0.0	0.0	0.0	0.0	1.0	1.0	0.0	0.0	0.0	1.0	0.0	0.0	0.0	0.0	0.0	1.0	0.0	0.0	0.0	1.0	1.0	1.0	0.0	1.0	0.0	1.0	1.0	0.0	1.0	0.0	0.0	0.0	0.0	1.0	1.0	1.0	0.0	0.0	0.0	0.0	0.0	1.0	0.0	1.0	0.0	0.0	0.0	1.0	0.0	0.0	1.0	0.0	0.0	1.0	0.0	0.0	0.0	1.0	0.0	1.0	0.0	0.0	0.0	0.0	0.0	1.0	0.0	1.0	0.0	0.0	1.0	1.0	1.0	1.0	0.0	0.0	0.0	1.0	0.0	1.0	0.0	1.0	0.0	0.0	1.0	1.0	0.0	0.0	0.0	1.0	0.0	0.0	0.0	1.0	1.0	0.0	1.0	1.0	1.0	0.0	0.0	1.0	1.0	0.0	0.0	0.0	0.0	0.0	0.0	0.0	1.0	0.0	0.0	1.0	1.0	0.0	0.0	0.0	1.0	0.0	1.0	1.0	1.0	0.0	0.0	0.0	0.0	0.0	0.0	0.0	0.0	0.0	1.0	0.0	0.0	1.0	1.0	1.0	0.0	1.0	0.0	0.0	0.0	0.0	1.0	0.0	0.0	0.0	1.0	0.0	0.0	0.0	0.0	0.0	0.0	0.0	0.0	0.0	0.0	1.0	1.0	0.0	0.0	1.0	1.0	0.0	0.0	1.0	0.0	1.0	0.0	0.0	0.0	0.0	0.0	1.0	113.0	-35704.066901003745	0.0	0.0	-442.15633564748083	-3778.290488687767	-3778.290488687767
310000	-40298.190123172455	-4229.012395809918	-36069.177727362534	738.0151274991641	0.5216936926822365	23.080183957247343	24.66816569315465	20.810595252775745	18.980546809707153	21.162067830271166	22.513920627031023	17.9293438753988	17.865396917330113	16.20325347250119	9.833245675411053	11.883972506249933	13.719277097726629	12.040095849215112	10.313442792640245	9.805336928699216	9.172404895518003	10.18245470890883	9.184776444944285	9.21341754424888	8.895837689475663	9.115592186748822	8.363311937486731	6.9023694426609055	8.273250029654523	7.12027675743605	8.563843328195619	8.827189438239353	7.995180000170801	7.612971269437327	7.572049219225806	7.763143300747253	7.380463769010245	8.011075516807244	8.004080076048501	8.64575009027229	6.948352300619075	7.328987764594666	7.681710507882297	6.7896496997196	7.646689203820884	7.069169313454239	6.251821347913611	7.138775929933993	5.930356390774035	7.075419621933825	6.398604745864862	6.675210593378973	7.612946414696867	6.574415092761904	7.698616455963466	6.671038906184401	7.359758711591454	6.424262950364086	6.731461725747403	6.7189180833783775	8.63932908541069	7.448843489379958	7.197811216133501	6.322975661548724	6.467567787832942	6.411201905918217	6.970392918920076	6.82550453572952	7.649183558983632	9.512106384126977	8.260585116245045	7.865173904922541	8.034364023695254	6.977232966146141	7.912738976173211	6.66151772602918	6.56841948580624	5.675175046455152	7.648886835818911	6.815810307760071	9.505162497471343	6.4781565601314215	8.490014863451902	6.667851206103906	6.331414662430281	8.45543441929561	7.262658213643789	7.224357406118147	6.4657422051989375	6.991290804179386	7.1112374558119	7.671915556709379	8.205307057277997	7.050700103433638	7.782301106402583	8.14166824457654	6.98038468740551	5.255159462659473	6.333632777733881	7.176394104486697	7.777623893922676	6.976471389972326	7.584554838766486	7.8940838736359105	6.653077290894085	25.0	6.74578868802518	0.31252896811484104	0.2143153033625567	0.2025270502912842	0.27062867823131803	0.025950618557598584	1.2580411009523516E-5	0.016099169884728873	1.2580411009523514E-5	0.01609916988472888	1.2155651704913064	1.0587484851597997	0.9500247178837891	1.4591134328000162	1.0569288383234325	1.3062425420546855	0.6167824216688509	2.807245977792006	1.524139474127142	1.5058586135084906	1.1411591219398993	1.0272103204343848	2.3568292184881123	1.2747481672602405	1.6573530852005918	1.996839545668461	1.129708490091263	0.6388933634677806	0.9916268802988316	1.8919699450680698	2.093235626948223	2.995943428340034	0.9551454062820355	1.0820851161403215	1.1027747642282162	1.0702917221590256	0.5719572978003152	1.0024285268195383	1.5205820169826816	1.4963606693657918	2.21787715176938	0.6808514102750974	1.2860519073454295	2.0170019327077107	1.0747195882281486	0.558596853984939	1.6351344516621482	1.1614446707850217	1.0968196749098202	1.363182264578685	2.456766063244408	0.516367280379947	1.58641275152281	0.9827376619424216	1.0200094443992185	1.0342919205967376	0.7409606529233335	1.7651640622898617	0.9054651784623188	2.5159357707827126	0.561272609057916	0.936376353352564	0.6101671654546093	0.9935558013258804	1.8436299760022905	0.8946335782877418	0.9023383235663683	1.6173641318708203	0.8529600965299796	4.232695720141256	1.3484694683869094	0.8618629447692784	1.110982987678739	0.7607991410355021	1.2435424265102513	1.0984016506485872	1.2818663453164147	0.8761744944000269	0.7752027748631489	1.8637828774267278	1.7290628954704703	1.5401486475684423	1.944738328434106	2.276413598206025	0.6557367824523801	0.918797283940112	0.8226461427876302	0.7794972885819739	0.7179876942601029	0.6357479085709427	0.5577276861262586	1.143445059138468	1.187238528023069	1.1222417685636976	1.114493577807904	0.7969938904801591	2.39241621107376	1.061804313568392	3.2102906820698216	1.2409229181993153	0.624472523414859	0.7194566740734117	0.9891562816303235	0.7954381895400572	0.6775165072523027	0.7573915489965863	0.879775867240095	1.5047900441004942	1.304987389399688	0.45690863880178767	0.8409427785712463	1.7375986946042106	0.6318479873036159	1.5276033588464206	0.9654178158227247	0.4532019033932955	0.5456231838730787	1.1719209456470778	1.093236559785879	0.8612822131559011	1.0820321161978401	2.346987885798512	0.5854941485644992	0.9993932065851415	1.0249808591593164	1.688748620127563	1.211929316165765	0.5970076242802097	0.5548395060877533	0.9993346347776737	0.8918164713559877	0.6120862487810557	1.666931030273215	0.8335940889444106	0.6623701320866232	0.46811858929951256	1.2955552563573904	1.2040643853860098	1.5653763731752868	1.4585089627212338	0.836819374837789	1.611360160702288	1.2747350841733076	1.3145967692497103	0.7329557105406461	0.2960335800011587	1.053684129229133	1.645886043488816	0.7116798254992349	1.1433576902935085	0.3924058044662952	1.3142326970915623	1.2569301421174208	1.0390420526001651	1.347226388824291	0.40238453276928365	0.5810577751642565	1.0962519000684077	1.2850363145514432	1.8600975503547397	1.5543357521560948	1.585291829920278	1.1993769976233803	0.5123518670007061	1.0530118349868	2.9181546037986266	1.3703076293535246	0.4923949102384134	1.7046355761432292	0.9968490158405873	1.2150077800087795	4.161616412431098	1.364471940689074	0.9693295241267869	1.660794678677132	0.5346896223104557	1.100897272696568	1.5219889849966965	1.8058125221013501	0.7620754290640905	0.8702684131009455	0.8197697932768567	1.132946388967489	1.148187084753842	1.0608219590899357	0.644718415387615	0.5798077494821878	0.8243305529579336	1.167768134031748	1.6339325604364308	2.1604009177329164	0.5125103064842004	0.5254518583597148	0.8908926456402761	1.169546436520951	0.9034076554227121	1.1083423726420831	0.8239481330682425	1.00723122081244	0.9339350128635497	0.853001980061925	1.3226399993800257	0.7129938125087233	0.8721108081391993	0.5376261634380134	0.9591548250620585	0.5403987235965201	0.5473649190654776	0.5451140726302175	1.3468552450757458	3.3080793453297175	0.6860821552513447	0.9934219981154468	0.6285949359127747	1.729299193126017	0.8849833616049617	0.8486075043908774	1.3857052066126059	0.724644768788538	0.9698308294154225	1.2726923123977458	2.6825778887817604	2.5897098252702566	1.3246752439175165	0.7121121299303017	1.593556234622374	0.4241313324015373	3.207263066847875	1.514616608847529	1.6371342926224175	1.7455662613825866	2.1551956475096503	0.5905106619840972	1.04148465848872	1.0223691819862843	1.0891562337287202	0.7932372133102202	1.3356413675431182	0.5704112571049305	0.7712795952004371	0.6919761418951119	0.7538561118276065	2.6150863491834713	0.8639342165533861	1.8265591752478587	1.0293937520000485	1.535104289288174	0.6243710932172717	1.0051209670503873	1.3830306567436816	1.216418102807539	0.7147475421503313	0.602285352247333	0.8236945513782918	2.7411435650541747	1.7299882236738635	0.6507645583949053	0.6238486723814735	0.59042827687797	1.0669101109344052	0.3401572810459094	0.9020494382557493	1.2077166658887333	0.3919184641313816	1.9321481916788934	1.5512241664778141	0.8130274331105104	0.9409463376272567	1.2626592227867455	1.0704548247275985	1.5647544066873018	0.983656941427736	1.1605141949193718	1.251977272808014	0.9604128522924879	0.8267390752158238	1.040465686558919	0.741724303440128	0.9959680275583433	0.8200494098210152	0.7476013274906858	1.3024490041538341	3.605606148108171	0.5277578850328265	0.777299239589057	1.3050496715309483	1.382973395469018	2.34281087207294	0.5729242285844763	0.691531607974912	1.0456209135596248	1.1541914228113335	1.8765535003531264	0.5726177041033127	0.7410506326072788	1.6493357094311194	1.1747678752371733	0.5930092863295975	0.9936046979183267	0.6060280022278604	0.8765777758152381	1.0975399949696105	1.7462344765523756	1.674015888131333	0.8308934841581096	0.5398620041482732	0.6181392541468079	1.157196547693944	1.0589823248284123	1.6322525037673337	0.7906247603909441	1.4593499321581458	1.2519474712591994	0.728667571266079	1.6570797472230858	4.026755122505768	1.7240076402245843	0.8917044308091292	0.5682920337791871	1.7416370839729252	0.9551079964185195	0.7574115498492426	1.209944665771283	1.2985870888756543	0.7779019499506385	0.8463759423748873	3.5669275604368855	1.1597360204803737	1.5383597856160534	0.828356784425297	1.5158742405813495	1.439445559095983	1.6422634385355919	1.4124002094537207	0.7604430594732846	1.956710573294183	1.4809990719510826	1.770071168108029	0.9170102671085206	1.1688995370208313	1.3998774421875064	0.9001507376804696	1.054417042177673	0.9509826565047872	0.32099926819533614	1.0126062524725088	1.0423373737807893	0.9996810652344538	1.1896763569475248	1.1820719704595157	0.3701814318770429	1.8054764385984219	0.47822344800242184	0.8387061194183244	1.2598145272145598	1.468980861012525	1.2572535624797936	1.3159120410268446	1.1053365911981423	1.8507296156043376	0.7297314937517733	0.0	1.0	0.0	0.0	0.0	0.0	0.0	1.0	0.0	1.0	0.0	0.0	1.0	1.0	0.0	0.0	0.0	0.0	0.0	1.0	0.0	0.0	0.0	0.0	0.0	0.0	0.0	0.0	0.0	0.0	0.0	0.0	1.0	1.0	0.0	0.0	0.0	0.0	1.0	0.0	1.0	0.0	0.0	0.0	1.0	0.0	0.0	1.0	0.0	1.0	0.0	0.0	0.0	0.0	0.0	1.0	0.0	0.0	0.0	0.0	0.0	0.0	0.0	0.0	0.0	1.0	1.0	0.0	1.0	1.0	0.0	0.0	0.0	0.0	0.0	0.0	1.0	0.0	1.0	1.0	0.0	0.0	0.0	0.0	1.0	0.0	0.0	0.0	1.0	0.0	0.0	0.0	0.0	0.0	1.0	0.0	0.0	1.0	1.0	1.0	0.0	0.0	0.0	1.0	1.0	0.0	0.0	0.0	0.0	0.0	0.0	0.0	0.0	1.0	0.0	0.0	0.0	0.0	0.0	1.0	0.0	1.0	0.0	1.0	0.0	1.0	0.0	1.0	1.0	0.0	1.0	0.0	1.0	0.0	0.0	0.0	0.0	1.0	0.0	0.0	0.0	0.0	0.0	1.0	0.0	0.0	1.0	1.0	0.0	0.0	1.0	1.0	0.0	0.0	0.0	0.0	0.0	0.0	1.0	0.0	1.0	0.0	1.0	1.0	0.0	0.0	0.0	0.0	0.0	0.0	0.0	1.0	1.0	0.0	0.0	0.0	0.0	1.0	0.0	1.0	1.0	1.0	0.0	0.0	1.0	1.0	0.0	1.0	0.0	0.0	0.0	0.0	0.0	0.0	1.0	0.0	1.0	0.0	1.0	0.0	0.0	1.0	1.0	0.0	1.0	0.0	1.0	1.0	0.0	1.0	0.0	0.0	0.0	0.0	0.0	0.0	0.0	1.0	0.0	1.0	1.0	0.0	1.0	0.0	1.0	0.0	0.0	0.0	1.0	0.0	1.0	0.0	1.0	1.0	1.0	0.0	0.0	0.0	0.0	1.0	1.0	1.0	1.0	0.0	0.0	1.0	0.0	0.0	0.0	1.0	1.0	0.0	0.0	1.0	0.0	0.0	0.0	0.0	0.0	1.0	0.0	0.0	0.0	0.0	1.0	1.0	0.0	1.0	1.0	1.0	1.0	1.0	1.0	1.0	1.0	0.0	0.0	0.0	0.0	1.0	0.0	0.0	0.0	0.0	0.0	1.0	0.0	0.0	1.0	1.0	0.0	0.0	0.0	1.0	0.0	0.0	0.0	0.0	0.0	1.0	1.0	0.0	0.0	0.0	0.0	0.0	0.0	1.0	1.0	0.0	1.0	0.0	1.0	0.0	0.0	0.0	0.0	0.0	1.0	0.0	0.0	0.0	0.0	0.0	1.0	0.0	0.0	0.0	1.0	0.0	1.0	1.0	0.0	0.0	1.0	1.0	0.0	0.0	1.0	1.0	1.0	1.0	0.0	0.0	0.0	0.0	0.0	1.0	0.0	0.0	1.0	119.0	-35627.4136267414	0.0	0.0	-441.76410062113627	-3801.622419149698	-3801.622419149698
320000	-40132.39785985995	-4219.407200340034	-35912.99065951991	827.5304516727628	0.5063388236835418	23.080183957247343	24.66816569315465	20.810595252775745	18.980546809707153	21.162067830271166	22.513920627031023	17.9293438753988	17.865396917330113	16.20325347250119	9.833245675411053	11.883972506249933	13.719277097726629	12.040095849215112	10.313442792640245	9.805336928699216	9.172404895518003	10.18245470890883	9.184776444944285	9.21341754424888	8.895837689475663	9.115592186748822	8.363311937486731	6.9023694426609055	8.273250029654523	7.12027675743605	8.563843328195619	8.827189438239353	7.995180000170801	7.612971269437327	7.572049219225806	7.763143300747253	7.380463769010245	8.011075516807244	8.004080076048501	8.64575009027229	6.948352300619075	7.328987764594666	7.681710507882297	6.7896496997196	7.646689203820884	7.069169313454239	6.251821347913611	7.138775929933993	5.930356390774035	7.075419621933825	6.398604745864862	6.675210593378973	7.612946414696867	6.574415092761904	7.698616455963466	6.671038906184401	7.359758711591454	6.424262950364086	6.731461725747403	6.7189180833783775	8.63932908541069	7.448843489379958	7.197811216133501	6.322975661548724	6.467567787832942	6.411201905918217	6.970392918920076	6.82550453572952	7.649183558983632	9.512106384126977	8.260585116245045	7.865173904922541	8.034364023695254	6.977232966146141	7.912738976173211	6.66151772602918	6.56841948580624	5.675175046455152	7.648886835818911	6.815810307760071	9.505162497471343	6.4781565601314215	8.490014863451902	6.667851206103906	6.331414662430281	8.45543441929561	7.262658213643789	7.224357406118147	6.4657422051989375	6.991290804179386	7.1112374558119	7.671915556709379	8.205307057277997	7.050700103433638	7.782301106402583	8.14166824457654	6.98038468740551	5.255159462659473	6.333632777733881	7.176394104486697	7.777623893922676	6.976471389972326	7.584554838766486	7.8940838736359105	6.653077290894085	25.0	7.451632891466525	0.30453816135440887	0.22127513825733683	0.2034080708909036	0.2707786294973507	0.014122427079629284	1.2497390850841523E-5	0.017825352882452815	1.2497390850841549E-5	0.017825352882452853	1.2155651704913064	1.0587484851597997	0.9500247178837891	1.4591134328000162	1.0569288383234325	1.3062425420546855	0.6167824216688509	2.807245977792006	1.524139474127142	1.5058586135084906	1.1411591219398993	1.0272103204343848	2.3568292184881123	1.2747481672602405	1.6573530852005918	1.996839545668461	1.129708490091263	0.6388933634677806	0.9916268802988316	1.8919699450680698	2.093235626948223	2.995943428340034	0.9551454062820355	1.0820851161403215	1.1027747642282162	1.0702917221590256	0.5719572978003152	1.0024285268195383	1.5205820169826816	1.4963606693657918	2.21787715176938	0.6808514102750974	1.2860519073454295	2.0170019327077107	1.0747195882281486	0.558596853984939	1.6351344516621482	1.1614446707850217	1.0968196749098202	1.363182264578685	2.456766063244408	0.516367280379947	1.58641275152281	0.9827376619424216	1.0200094443992185	1.0342919205967376	0.7409606529233335	1.7651640622898617	0.9054651784623188	2.5159357707827126	0.561272609057916	0.936376353352564	0.6101671654546093	0.9935558013258804	1.8436299760022905	0.8946335782877418	0.9023383235663683	1.6173641318708203	0.8529600965299796	4.232695720141256	1.3484694683869094	0.8618629447692784	1.110982987678739	0.7607991410355021	1.2435424265102513	1.0984016506485872	1.2818663453164147	0.8761744944000269	0.7752027748631489	1.8637828774267278	1.7290628954704703	1.5401486475684423	1.944738328434106	2.276413598206025	0.6557367824523801	0.918797283940112	0.8226461427876302	0.7794972885819739	0.7179876942601029	0.6357479085709427	0.5577276861262586	1.143445059138468	1.187238528023069	1.1222417685636976	1.114493577807904	0.7969938904801591	2.39241621107376	1.061804313568392	3.2102906820698216	1.2409229181993153	0.624472523414859	0.7194566740734117	0.9891562816303235	0.7954381895400572	0.6775165072523027	0.7573915489965863	0.879775867240095	1.5047900441004942	1.304987389399688	0.45690863880178767	0.8409427785712463	1.7375986946042106	0.6318479873036159	1.5276033588464206	0.9654178158227247	0.4532019033932955	0.5456231838730787	1.1719209456470778	1.093236559785879	0.8612822131559011	1.0820321161978401	2.346987885798512	0.5854941485644992	0.9993932065851415	1.0249808591593164	1.688748620127563	1.211929316165765	0.5970076242802097	0.5548395060877533	0.9993346347776737	0.8918164713559877	0.6120862487810557	1.666931030273215	0.8335940889444106	0.6623701320866232	0.46811858929951256	1.2955552563573904	1.2040643853860098	1.5653763731752868	1.4585089627212338	0.836819374837789	1.611360160702288	1.2747350841733076	1.3145967692497103	0.7329557105406461	0.2960335800011587	1.053684129229133	1.645886043488816	0.7116798254992349	1.1433576902935085	0.3924058044662952	1.3142326970915623	1.2569301421174208	1.0390420526001651	1.347226388824291	0.40238453276928365	0.5810577751642565	1.0962519000684077	1.2850363145514432	1.8600975503547397	1.5543357521560948	1.585291829920278	1.1993769976233803	0.5123518670007061	1.0530118349868	2.9181546037986266	1.3703076293535246	0.4923949102384134	1.7046355761432292	0.9968490158405873	1.2150077800087795	4.161616412431098	1.364471940689074	0.9693295241267869	1.660794678677132	0.5346896223104557	1.100897272696568	1.5219889849966965	1.8058125221013501	0.7620754290640905	0.8702684131009455	0.8197697932768567	1.132946388967489	1.148187084753842	1.0608219590899357	0.644718415387615	0.5798077494821878	0.8243305529579336	1.167768134031748	1.6339325604364308	2.1604009177329164	0.5125103064842004	0.5254518583597148	0.8908926456402761	1.169546436520951	0.9034076554227121	1.1083423726420831	0.8239481330682425	1.00723122081244	0.9339350128635497	0.853001980061925	1.3226399993800257	0.7129938125087233	0.8721108081391993	0.5376261634380134	0.9591548250620585	0.5403987235965201	0.5473649190654776	0.5451140726302175	1.3468552450757458	3.3080793453297175	0.6860821552513447	0.9934219981154468	0.6285949359127747	1.729299193126017	0.8849833616049617	0.8486075043908774	1.3857052066126059	0.724644768788538	0.9698308294154225	1.2726923123977458	2.6825778887817604	2.5897098252702566	1.3246752439175165	0.7121121299303017	1.593556234622374	0.4241313324015373	3.207263066847875	1.514616608847529	1.6371342926224175	1.7455662613825866	2.1551956475096503	0.5905106619840972	1.04148465848872	1.0223691819862843	1.0891562337287202	0.7932372133102202	1.3356413675431182	0.5704112571049305	0.7712795952004371	0.6919761418951119	0.7538561118276065	2.6150863491834713	0.8639342165533861	1.8265591752478587	1.0293937520000485	1.535104289288174	0.6243710932172717	1.0051209670503873	1.3830306567436816	1.216418102807539	0.7147475421503313	0.602285352247333	0.8236945513782918	2.7411435650541747	1.7299882236738635	0.6507645583949053	0.6238486723814735	0.59042827687797	1.0669101109344052	0.3401572810459094	0.9020494382557493	1.2077166658887333	0.3919184641313816	1.9321481916788934	1.5512241664778141	0.8130274331105104	0.9409463376272567	1.2626592227867455	1.0704548247275985	1.5647544066873018	0.983656941427736	1.1605141949193718	1.251977272808014	0.9604128522924879	0.8267390752158238	1.040465686558919	0.741724303440128	0.9959680275583433	0.8200494098210152	0.7476013274906858	1.3024490041538341	3.605606148108171	0.5277578850328265	0.777299239589057	1.3050496715309483	1.382973395469018	2.34281087207294	0.5729242285844763	0.691531607974912	1.0456209135596248	1.1541914228113335	1.8765535003531264	0.5726177041033127	0.7410506326072788	1.6493357094311194	1.1747678752371733	0.5930092863295975	0.9936046979183267	0.6060280022278604	0.8765777758152381	1.0975399949696105	1.7462344765523756	1.674015888131333	0.8308934841581096	0.5398620041482732	0.6181392541468079	1.157196547693944	1.0589823248284123	1.6322525037673337	0.7906247603909441	1.4593499321581458	1.2519474712591994	0.728667571266079	1.6570797472230858	4.026755122505768	1.7240076402245843	0.8917044308091292	0.5682920337791871	1.7416370839729252	0.9551079964185195	0.7574115498492426	1.209944665771283	1.2985870888756543	0.7779019499506385	0.8463759423748873	3.5669275604368855	1.1597360204803737	1.5383597856160534	0.828356784425297	1.5158742405813495	1.439445559095983	1.6422634385355919	1.4124002094537207	0.7604430594732846	1.956710573294183	1.4809990719510826	1.770071168108029	0.9170102671085206	1.1688995370208313	1.3998774421875064	0.9001507376804696	1.054417042177673	0.9509826565047872	0.32099926819533614	1.0126062524725088	1.0423373737807893	0.9996810652344538	1.1896763569475248	1.1820719704595157	0.3701814318770429	1.8054764385984219	0.47822344800242184	0.8387061194183244	1.2598145272145598	1.468980861012525	1.2572535624797936	1.3159120410268446	1.1053365911981423	1.8507296156043376	0.7297314937517733	1.0	0.0	1.0	0.0	0.0	1.0	0.0	1.0	0.0	0.0	0.0	0.0	1.0	1.0	0.0	0.0	0.0	0.0	0.0	1.0	0.0	0.0	1.0	0.0	0.0	0.0	0.0	1.0	0.0	0.0	1.0	1.0	1.0	0.0	0.0	0.0	0.0	0.0	0.0	0.0	0.0	1.0	1.0	1.0	1.0	0.0	1.0	0.0	1.0	1.0	1.0	0.0	0.0	0.0	0.0	1.0	1.0	1.0	1.0	0.0	0.0	1.0	0.0	0.0	0.0	0.0	1.0	0.0	0.0	1.0	0.0	0.0	0.0	0.0	1.0	1.0	1.0	1.0	0.0	1.0	0.0	1.0	0.0	1.0	0.0	0.0	1.0	0.0	1.0	0.0	0.0	1.0	0.0	1.0	1.0	1.0	0.0	0.0	0.0	0.0	1.0	1.0	0.0	1.0	1.0	0.0	0.0	1.0	1.0	0.0	0.0	0.0	1.0	1.0	1.0	0.0	1.0	0.0	0.0	0.0	0.0	1.0	1.0	1.0	1.0	1.0	0.0	1.0	0.0	0.0	0.0	1.0	1.0	0.0	1.0	0.0	0.0	0.0	0.0	0.0	0.0	0.0	0.0	0.0	0.0	0.0	0.0	1.0	0.0	1.0	1.0	0.0	1.0	1.0	0.0	0.0	0.0	0.0	0.0	0.0	1.0	1.0	1.0	1.0	0.0	0.0	0.0	1.0	0.0	1.0	1.0	0.0	0.0	0.0	0.0	0.0	0.0	1.0	0.0	1.0	0.0	0.0	1.0	1.0	1.0	0.0	1.0	1.0	0.0	0.0	0.0	0.0	0.0	0.0	0.0	1.0	1.0	0.0	0.0	0.0	0.0	0.0	1.0	0.0	1.0	0.0	0.0	1.0	1.0	0.0	0.0	0.0	0.0	0.0	1.0	0.0	1.0	1.0	0.0	0.0	0.0	0.0	0.0	0.0	0.0	0.0	1.0	0.0	0.0	0.0	0.0	0.0	1.0	1.0	1.0	1.0	0.0	0.0	0.0	1.0	1.0	1.0	1.0	0.0	0.0	1.0	0.0	0.0	0.0	1.0	1.0	0.0	1.0	1.0	0.0	0.0	1.0	1.0	0.0	1.0	0.0	0.0	1.0	1.0	0.0	0.0	0.0	1.0	1.0	0.0	0.0	1.0	1.0	1.0	0.0	1.0	1.0	1.0	0.0	0.0	0.0	1.0	1.0	0.0	1.0	1.0	1.0	1.0	1.0	0.0	1.0	0.0	0.0	1.0	1.0	1.0	0.0	0.0	1.0	1.0	0.0	1.0	1.0	0.0	0.0	0.0	0.0	1.0	1.0	1.0	1.0	0.0	1.0	0.0	0.0	0.0	1.0	0.0	0.0	0.0	0.0	0.0	1.0	1.0	0.0	0.0	1.0	1.0	1.0	1.0	1.0	0.0	0.0	0.0	0.0	1.0	1.0	0.0	0.0	1.0	0.0	1.0	1.0	0.0	0.0	0.0	0.0	1.0	0.0	0.0	1.0	149.0	-35468.415172977635	0.0	0.0	-444.5754865422811	-3790.774281483388	-3790.774281483388
330000	-40000.590256318006	-4196.072988055444	-35804.51726826256	828.1235855016484	0.5007610276044261	23.080183957247343	24.66816569315465	20.810595252775745	18.980546809707153	21.162067830271166	22.513920627031023	17.9293438753988	17.865396917330113	16.20325347250119	9.833245675411053	11.883972506249933	13.719277097726629	12.040095849215112	10.313442792640245	9.805336928699216	9.172404895518003	10.18245470890883	9.184776444944285	9.21341754424888	8.895837689475663	9.115592186748822	8.363311937486731	6.9023694426609055	8.273250029654523	7.12027675743605	8.563843328195619	8.827189438239353	7.995180000170801	7.612971269437327	7.572049219225806	7.763143300747253	7.380463769010245	8.011075516807244	8.004080076048501	8.64575009027229	6.948352300619075	7.328987764594666	7.681710507882297	6.7896496997196	7.646689203820884	7.069169313454239	6.251821347913611	7.138775929933993	5.930356390774035	7.075419621933825	6.398604745864862	6.675210593378973	7.612946414696867	6.574415092761904	7.698616455963466	6.671038906184401	7.359758711591454	6.424262950364086	6.731461725747403	6.7189180833783775	8.63932908541069	7.448843489379958	7.197811216133501	6.322975661548724	6.467567787832942	6.411201905918217	6.970392918920076	6.82550453572952	7.649183558983632	9.512106384126977	8.260585116245045	7.865173904922541	8.034364023695254	6.977232966146141	7.912738976173211	6.66151772602918	6.56841948580624	5.675175046455152	7.648886835818911	6.815810307760071	9.505162497471343	6.4781565601314215	8.490014863451902	6.667851206103906	6.331414662430281	8.45543441929561	7.262658213643789	7.224357406118147	6.4657422051989375	6.991290804179386	7.1112374558119	7.671915556709379	8.205307057277997	7.050700103433638	7.782301106402583	8.14166824457654	6.98038468740551	5.255159462659473	6.333632777733881	7.176394104486697	7.777623893922676	6.976471389972326	7.584554838766486	7.8940838736359105	6.653077290894085	25.0	6.303573652739585	0.30319439484753785	0.2234077834511588	0.20012415588364568	0.2732736658176576	0.0036450361165910835	1.134583988191821E-5	0.018590250028374337	1.1345839881918198E-5	0.018590250028374323	1.2155651704913064	1.0587484851597997	0.9500247178837891	1.4591134328000162	1.0569288383234325	1.3062425420546855	0.6167824216688509	2.807245977792006	1.524139474127142	1.5058586135084906	1.1411591219398993	1.0272103204343848	2.3568292184881123	1.2747481672602405	1.6573530852005918	1.996839545668461	1.129708490091263	0.6388933634677806	0.9916268802988316	1.8919699450680698	2.093235626948223	2.995943428340034	0.9551454062820355	1.0820851161403215	1.1027747642282162	1.0702917221590256	0.5719572978003152	1.0024285268195383	1.5205820169826816	1.4963606693657918	2.21787715176938	0.6808514102750974	1.2860519073454295	2.0170019327077107	1.0747195882281486	0.558596853984939	1.6351344516621482	1.1614446707850217	1.0968196749098202	1.363182264578685	2.456766063244408	0.516367280379947	1.58641275152281	0.9827376619424216	1.0200094443992185	1.0342919205967376	0.7409606529233335	1.7651640622898617	0.9054651784623188	2.5159357707827126	0.561272609057916	0.936376353352564	0.6101671654546093	0.9935558013258804	1.8436299760022905	0.8946335782877418	0.9023383235663683	1.6173641318708203	0.8529600965299796	4.232695720141256	1.3484694683869094	0.8618629447692784	1.110982987678739	0.7607991410355021	1.2435424265102513	1.0984016506485872	1.2818663453164147	0.8761744944000269	0.7752027748631489	1.8637828774267278	1.7290628954704703	1.5401486475684423	1.944738328434106	2.276413598206025	0.6557367824523801	0.918797283940112	0.8226461427876302	0.7794972885819739	0.7179876942601029	0.6357479085709427	0.5577276861262586	1.143445059138468	1.187238528023069	1.1222417685636976	1.114493577807904	0.7969938904801591	2.39241621107376	1.061804313568392	3.2102906820698216	1.2409229181993153	0.624472523414859	0.7194566740734117	0.9891562816303235	0.7954381895400572	0.6775165072523027	0.7573915489965863	0.879775867240095	1.5047900441004942	1.304987389399688	0.45690863880178767	0.8409427785712463	1.7375986946042106	0.6318479873036159	1.5276033588464206	0.9654178158227247	0.4532019033932955	0.5456231838730787	1.1719209456470778	1.093236559785879	0.8612822131559011	1.0820321161978401	2.346987885798512	0.5854941485644992	0.9993932065851415	1.0249808591593164	1.688748620127563	1.211929316165765	0.5970076242802097	0.5548395060877533	0.9993346347776737	0.8918164713559877	0.6120862487810557	1.666931030273215	0.8335940889444106	0.6623701320866232	0.46811858929951256	1.2955552563573904	1.2040643853860098	1.5653763731752868	1.4585089627212338	0.836819374837789	1.611360160702288	1.2747350841733076	1.3145967692497103	0.7329557105406461	0.2960335800011587	1.053684129229133	1.645886043488816	0.7116798254992349	1.1433576902935085	0.3924058044662952	1.3142326970915623	1.2569301421174208	1.0390420526001651	1.347226388824291	0.40238453276928365	0.5810577751642565	1.0962519000684077	1.2850363145514432	1.8600975503547397	1.5543357521560948	1.585291829920278	1.1993769976233803	0.5123518670007061	1.0530118349868	2.9181546037986266	1.3703076293535246	0.4923949102384134	1.7046355761432292	0.9968490158405873	1.2150077800087795	4.161616412431098	1.364471940689074	0.9693295241267869	1.660794678677132	0.5346896223104557	1.100897272696568	1.5219889849966965	1.8058125221013501	0.7620754290640905	0.8702684131009455	0.8197697932768567	1.132946388967489	1.148187084753842	1.0608219590899357	0.644718415387615	0.5798077494821878	0.8243305529579336	1.167768134031748	1.6339325604364308	2.1604009177329164	0.5125103064842004	0.5254518583597148	0.8908926456402761	1.169546436520951	0.9034076554227121	1.1083423726420831	0.8239481330682425	1.00723122081244	0.9339350128635497	0.853001980061925	1.3226399993800257	0.7129938125087233	0.8721108081391993	0.5376261634380134	0.9591548250620585	0.5403987235965201	0.5473649190654776	0.5451140726302175	1.3468552450757458	3.3080793453297175	0.6860821552513447	0.9934219981154468	0.6285949359127747	1.729299193126017	0.8849833616049617	0.8486075043908774	1.3857052066126059	0.724644768788538	0.9698308294154225	1.2726923123977458	2.6825778887817604	2.5897098252702566	1.3246752439175165	0.7121121299303017	1.593556234622374	0.4241313324015373	3.207263066847875	1.514616608847529	1.6371342926224175	1.7455662613825866	2.1551956475096503	0.5905106619840972	1.04148465848872	1.0223691819862843	1.0891562337287202	0.7932372133102202	1.3356413675431182	0.5704112571049305	0.7712795952004371	0.6919761418951119	0.7538561118276065	2.6150863491834713	0.8639342165533861	1.8265591752478587	1.0293937520000485	1.535104289288174	0.6243710932172717	1.0051209670503873	1.3830306567436816	1.216418102807539	0.7147475421503313	0.602285352247333	0.8236945513782918	2.7411435650541747	1.7299882236738635	0.6507645583949053	0.6238486723814735	0.59042827687797	1.0669101109344052	0.3401572810459094	0.9020494382557493	1.2077166658887333	0.3919184641313816	1.9321481916788934	1.5512241664778141	0.8130274331105104	0.9409463376272567	1.2626592227867455	1.0704548247275985	1.5647544066873018	0.983656941427736	1.1605141949193718	1.251977272808014	0.9604128522924879	0.8267390752158238	1.040465686558919	0.741724303440128	0.9959680275583433	0.8200494098210152	0.7476013274906858	1.3024490041538341	3.605606148108171	0.5277578850328265	0.777299239589057	1.3050496715309483	1.382973395469018	2.34281087207294	0.5729242285844763	0.691531607974912	1.0456209135596248	1.1541914228113335	1.8765535003531264	0.5726177041033127	0.7410506326072788	1.6493357094311194	1.1747678752371733	0.5930092863295975	0.9936046979183267	0.6060280022278604	0.8765777758152381	1.0975399949696105	1.7462344765523756	1.674015888131333	0.8308934841581096	0.5398620041482732	0.6181392541468079	1.157196547693944	1.0589823248284123	1.6322525037673337	0.7906247603909441	1.4593499321581458	1.2519474712591994	0.728667571266079	1.6570797472230858	4.026755122505768	1.7240076402245843	0.8917044308091292	0.5682920337791871	1.7416370839729252	0.9551079964185195	0.7574115498492426	1.209944665771283	1.2985870888756543	0.7779019499506385	0.8463759423748873	3.5669275604368855	1.1597360204803737	1.5383597856160534	0.828356784425297	1.5158742405813495	1.439445559095983	1.6422634385355919	1.4124002094537207	0.7604430594732846	1.956710573294183	1.4809990719510826	1.770071168108029	0.9170102671085206	1.1688995370208313	1.3998774421875064	0.9001507376804696	1.054417042177673	0.9509826565047872	0.32099926819533614	1.0126062524725088	1.0423373737807893	0.9996810652344538	1.1896763569475248	1.1820719704595157	0.3701814318770429	1.8054764385984219	0.47822344800242184	0.8387061194183244	1.2598145272145598	1.468980861012525	1.2572535624797936	1.3159120410268446	1.1053365911981423	1.8507296156043376	0.7297314937517733	0.0	0.0	1.0	0.0	1.0	0.0	0.0	0.0	0.0	0.0	0.0	0.0	1.0	1.0	0.0	0.0	0.0	0.0	0.0	1.0	0.0	1.0	0.0	1.0	0.0	0.0	0.0	0.0	0.0	0.0	1.0	1.0	1.0	0.0	0.0	0.0	1.0	0.0	1.0	0.0	0.0	1.0	1.0	0.0	1.0	0.0	0.0	1.0	0.0	1.0	1.0	0.0	0.0	0.0	1.0	0.0	0.0	0.0	0.0	0.0	0.0	1.0	1.0	0.0	0.0	0.0	0.0	0.0	0.0	1.0	1.0	0.0	0.0	0.0	0.0	0.0	0.0	0.0	1.0	1.0	1.0	1.0	0.0	0.0	0.0	0.0	0.0	1.0	0.0	0.0	0.0	0.0	0.0	0.0	0.0	0.0	0.0	0.0	0.0	0.0	0.0	0.0	1.0	0.0	1.0	0.0	0.0	0.0	0.0	1.0	0.0	1.0	0.0	0.0	0.0	1.0	0.0	1.0	1.0	0.0	1.0	0.0	0.0	1.0	1.0	0.0	1.0	1.0	0.0	1.0	0.0	0.0	1.0	1.0	1.0	0.0	0.0	0.0	1.0	0.0	0.0	0.0	0.0	1.0	0.0	0.0	0.0	1.0	1.0	1.0	0.0	0.0	0.0	0.0	0.0	0.0	0.0	1.0	1.0	0.0	0.0	1.0	1.0	1.0	0.0	0.0	0.0	1.0	1.0	1.0	1.0	0.0	1.0	0.0	0.0	0.0	0.0	0.0	0.0	1.0	0.0	0.0	0.0	0.0	1.0	0.0	1.0	1.0	0.0	1.0	1.0	0.0	0.0	1.0	0.0	1.0	1.0	0.0	1.0	0.0	0.0	0.0	0.0	1.0	0.0	1.0	0.0	1.0	1.0	0.0	1.0	0.0	0.0	0.0	0.0	0.0	1.0	1.0	0.0	1.0	1.0	0.0	0.0	0.0	0.0	0.0	0.0	1.0	1.0	1.0	0.0	0.0	1.0	0.0	1.0	1.0	0.0	0.0	0.0	1.0	1.0	0.0	1.0	0.0	0.0	1.0	0.0	1.0	1.0	1.0	1.0	0.0	0.0	1.0	0.0	0.0	1.0	0.0	0.0	1.0	0.0	0.0	0.0	0.0	1.0	1.0	1.0	0.0	0.0	1.0	0.0	1.0	1.0	1.0	0.0	1.0	0.0	0.0	0.0	1.0	0.0	0.0	1.0	0.0	1.0	1.0	1.0	0.0	1.0	0.0	0.0	1.0	0.0	0.0	0.0	0.0	1.0	0.0	1.0	1.0	1.0	0.0	0.0	0.0	0.0	0.0	0.0	1.0	1.0	1.0	1.0	1.0	1.0	0.0	1.0	0.0	1.0	0.0	0.0	0.0	0.0	0.0	0.0	0.0	1.0	1.0	0.0	1.0	0.0	0.0	0.0	0.0	1.0	0.0	0.0	1.0	0.0	1.0	0.0	1.0	0.0	0.0	1.0	0.0	0.0	0.0	1.0	1.0	0.0	1.0	0.0	133.0	-35370.9257422342	0.0	0.0	-433.5915260283662	-3768.4190737552553	-3768.4190737552553
340000	-39906.579292957336	-4198.757828590612	-35707.82146436672	815.3106527870219	0.4803479953629312	23.080183957247343	24.66816569315465	20.810595252775745	18.980546809707153	21.162067830271166	22.513920627031023	17.9293438753988	17.865396917330113	16.20325347250119	9.833245675411053	11.883972506249933	13.719277097726629	12.040095849215112	10.313442792640245	9.805336928699216	9.172404895518003	10.18245470890883	9.184776444944285	9.21341754424888	8.895837689475663	9.115592186748822	8.363311937486731	6.9023694426609055	8.273250029654523	7.12027675743605	8.563843328195619	8.827189438239353	7.995180000170801	7.612971269437327	7.572049219225806	7.763143300747253	7.380463769010245	8.011075516807244	8.004080076048501	8.64575009027229	6.948352300619075	7.328987764594666	7.681710507882297	6.7896496997196	7.646689203820884	7.069169313454239	6.251821347913611	7.138775929933993	5.930356390774035	7.075419621933825	6.398604745864862	6.675210593378973	7.612946414696867	6.574415092761904	7.698616455963466	6.671038906184401	7.359758711591454	6.424262950364086	6.731461725747403	6.7189180833783775	8.63932908541069	7.448843489379958	7.197811216133501	6.322975661548724	6.467567787832942	6.411201905918217	6.970392918920076	6.82550453572952	7.649183558983632	9.512106384126977	8.260585116245045	7.865173904922541	8.034364023695254	6.977232966146141	7.912738976173211	6.66151772602918	6.56841948580624	5.675175046455152	7.648886835818911	6.815810307760071	9.505162497471343	6.4781565601314215	8.490014863451902	6.667851206103906	6.331414662430281	8.45543441929561	7.262658213643789	7.224357406118147	6.4657422051989375	6.991290804179386	7.1112374558119	7.671915556709379	8.205307057277997	7.050700103433638	7.782301106402583	8.14166824457654	6.98038468740551	5.255159462659473	6.333632777733881	7.176394104486697	7.777623893922676	6.976471389972326	7.584554838766486	7.8940838736359105	6.653077290894085	25.0	6.609461387473123	0.3106829326973712	0.22442796787832042	0.19726835818438754	0.26762074123992086	0.0058316720925217945	1.1059331356423291E-5	0.016918806910043098	1.1059331356423303E-5	0.016918806910043115	1.2155651704913064	1.0587484851597997	0.9500247178837891	1.4591134328000162	1.0569288383234325	1.3062425420546855	0.6167824216688509	2.807245977792006	1.524139474127142	1.5058586135084906	1.1411591219398993	1.0272103204343848	2.3568292184881123	1.2747481672602405	1.6573530852005918	1.996839545668461	1.129708490091263	0.6388933634677806	0.9916268802988316	1.8919699450680698	2.093235626948223	2.995943428340034	0.9551454062820355	1.0820851161403215	1.1027747642282162	1.0702917221590256	0.5719572978003152	1.0024285268195383	1.5205820169826816	1.4963606693657918	2.21787715176938	0.6808514102750974	1.2860519073454295	2.0170019327077107	1.0747195882281486	0.558596853984939	1.6351344516621482	1.1614446707850217	1.0968196749098202	1.363182264578685	2.456766063244408	0.516367280379947	1.58641275152281	0.9827376619424216	1.0200094443992185	1.0342919205967376	0.7409606529233335	1.7651640622898617	0.9054651784623188	2.5159357707827126	0.561272609057916	0.936376353352564	0.6101671654546093	0.9935558013258804	1.8436299760022905	0.8946335782877418	0.9023383235663683	1.6173641318708203	0.8529600965299796	4.232695720141256	1.3484694683869094	0.8618629447692784	1.110982987678739	0.7607991410355021	1.2435424265102513	1.0984016506485872	1.2818663453164147	0.8761744944000269	0.7752027748631489	1.8637828774267278	1.7290628954704703	1.5401486475684423	1.944738328434106	2.276413598206025	0.6557367824523801	0.918797283940112	0.8226461427876302	0.7794972885819739	0.7179876942601029	0.6357479085709427	0.5577276861262586	1.143445059138468	1.187238528023069	1.1222417685636976	1.114493577807904	0.7969938904801591	2.39241621107376	1.061804313568392	3.2102906820698216	1.2409229181993153	0.624472523414859	0.7194566740734117	0.9891562816303235	0.7954381895400572	0.6775165072523027	0.7573915489965863	0.879775867240095	1.5047900441004942	1.304987389399688	0.45690863880178767	0.8409427785712463	1.7375986946042106	0.6318479873036159	1.5276033588464206	0.9654178158227247	0.4532019033932955	0.5456231838730787	1.1719209456470778	1.093236559785879	0.8612822131559011	1.0820321161978401	2.346987885798512	0.5854941485644992	0.9993932065851415	1.0249808591593164	1.688748620127563	1.211929316165765	0.5970076242802097	0.5548395060877533	0.9993346347776737	0.8918164713559877	0.6120862487810557	1.666931030273215	0.8335940889444106	0.6623701320866232	0.46811858929951256	1.2955552563573904	1.2040643853860098	1.5653763731752868	1.4585089627212338	0.836819374837789	1.611360160702288	1.2747350841733076	1.3145967692497103	0.7329557105406461	0.2960335800011587	1.053684129229133	1.645886043488816	0.7116798254992349	1.1433576902935085	0.3924058044662952	1.3142326970915623	1.2569301421174208	1.0390420526001651	1.347226388824291	0.40238453276928365	0.5810577751642565	1.0962519000684077	1.2850363145514432	1.8600975503547397	1.5543357521560948	1.585291829920278	1.1993769976233803	0.5123518670007061	1.0530118349868	2.9181546037986266	1.3703076293535246	0.4923949102384134	1.7046355761432292	0.9968490158405873	1.2150077800087795	4.161616412431098	1.364471940689074	0.9693295241267869	1.660794678677132	0.5346896223104557	1.100897272696568	1.5219889849966965	1.8058125221013501	0.7620754290640905	0.8702684131009455	0.8197697932768567	1.132946388967489	1.148187084753842	1.0608219590899357	0.644718415387615	0.5798077494821878	0.8243305529579336	1.167768134031748	1.6339325604364308	2.1604009177329164	0.5125103064842004	0.5254518583597148	0.8908926456402761	1.169546436520951	0.9034076554227121	1.1083423726420831	0.8239481330682425	1.00723122081244	0.9339350128635497	0.853001980061925	1.3226399993800257	0.7129938125087233	0.8721108081391993	0.5376261634380134	0.9591548250620585	0.5403987235965201	0.5473649190654776	0.5451140726302175	1.3468552450757458	3.3080793453297175	0.6860821552513447	0.9934219981154468	0.6285949359127747	1.729299193126017	0.8849833616049617	0.8486075043908774	1.3857052066126059	0.724644768788538	0.9698308294154225	1.2726923123977458	2.6825778887817604	2.5897098252702566	1.3246752439175165	0.7121121299303017	1.593556234622374	0.4241313324015373	3.207263066847875	1.514616608847529	1.6371342926224175	1.7455662613825866	2.1551956475096503	0.5905106619840972	1.04148465848872	1.0223691819862843	1.0891562337287202	0.7932372133102202	1.3356413675431182	0.5704112571049305	0.7712795952004371	0.6919761418951119	0.7538561118276065	2.6150863491834713	0.8639342165533861	1.8265591752478587	1.0293937520000485	1.535104289288174	0.6243710932172717	1.0051209670503873	1.3830306567436816	1.216418102807539	0.7147475421503313	0.602285352247333	0.8236945513782918	2.7411435650541747	1.7299882236738635	0.6507645583949053	0.6238486723814735	0.59042827687797	1.0669101109344052	0.3401572810459094	0.9020494382557493	1.2077166658887333	0.3919184641313816	1.9321481916788934	1.5512241664778141	0.8130274331105104	0.9409463376272567	1.2626592227867455	1.0704548247275985	1.5647544066873018	0.983656941427736	1.1605141949193718	1.251977272808014	0.9604128522924879	0.8267390752158238	1.040465686558919	0.741724303440128	0.9959680275583433	0.8200494098210152	0.7476013274906858	1.3024490041538341	3.605606148108171	0.5277578850328265	0.777299239589057	1.3050496715309483	1.382973395469018	2.34281087207294	0.5729242285844763	0.691531607974912	1.0456209135596248	1.1541914228113335	1.8765535003531264	0.5726177041033127	0.7410506326072788	1.6493357094311194	1.1747678752371733	0.5930092863295975	0.9936046979183267	0.6060280022278604	0.8765777758152381	1.0975399949696105	1.7462344765523756	1.674015888131333	0.8308934841581096	0.5398620041482732	0.6181392541468079	1.157196547693944	1.0589823248284123	1.6322525037673337	0.7906247603909441	1.4593499321581458	1.2519474712591994	0.728667571266079	1.6570797472230858	4.026755122505768	1.7240076402245843	0.8917044308091292	0.5682920337791871	1.7416370839729252	0.9551079964185195	0.7574115498492426	1.209944665771283	1.2985870888756543	0.7779019499506385	0.8463759423748873	3.5669275604368855	1.1597360204803737	1.5383597856160534	0.828356784425297	1.5158742405813495	1.439445559095983	1.6422634385355919	1.4124002094537207	0.7604430594732846	1.956710573294183	1.4809990719510826	1.770071168108029	0.9170102671085206	1.1688995370208313	1.3998774421875064	0.9001507376804696	1.054417042177673	0.9509826565047872	0.32099926819533614	1.0126062524725088	1.0423373737807893	0.9996810652344538	1.1896763569475248	1.1820719704595157	0.3701814318770429	1.8054764385984219	0.47822344800242184	0.8387061194183244	1.2598145272145598	1.468980861012525	1.2572535624797936	1.3159120410268446	1.1053365911981423	1.8507296156043376	0.7297314937517733	0.0	0.0	1.0	0.0	1.0	0.0	1.0	0.0	1.0	1.0	0.0	1.0	1.0	0.0	0.0	0.0	0.0	1.0	0.0	1.0	0.0	0.0	1.0	0.0	0.0	1.0	1.0	0.0	0.0	0.0	1.0	1.0	1.0	1.0	1.0	0.0	1.0	0.0	0.0	0.0	0.0	0.0	0.0	1.0	1.0	0.0	1.0	0.0	1.0	1.0	0.0	0.0	0.0	1.0	0.0	0.0	1.0	1.0	1.0	0.0	0.0	0.0	0.0	0.0	0.0	0.0	0.0	0.0	1.0	1.0	0.0	0.0	0.0	1.0	0.0	1.0	1.0	1.0	1.0	0.0	0.0	1.0	0.0	0.0	0.0	0.0	1.0	1.0	0.0	1.0	0.0	0.0	0.0	0.0	0.0	0.0	0.0	0.0	1.0	1.0	0.0	0.0	0.0	0.0	1.0	0.0	0.0	0.0	1.0	1.0	0.0	1.0	1.0	0.0	1.0	0.0	1.0	0.0	1.0	0.0	1.0	0.0	0.0	0.0	1.0	0.0	1.0	1.0	0.0	0.0	0.0	1.0	0.0	1.0	0.0	0.0	0.0	1.0	1.0	0.0	0.0	1.0	0.0	0.0	0.0	0.0	0.0	0.0	0.0	1.0	1.0	0.0	1.0	0.0	1.0	1.0	1.0	1.0	1.0	0.0	1.0	0.0	1.0	0.0	0.0	1.0	0.0	0.0	1.0	1.0	1.0	0.0	1.0	0.0	0.0	1.0	0.0	0.0	0.0	1.0	0.0	0.0	0.0	0.0	1.0	0.0	1.0	0.0	0.0	0.0	0.0	0.0	1.0	1.0	0.0	1.0	0.0	1.0	0.0	0.0	0.0	1.0	0.0	0.0	1.0	0.0	1.0	0.0	0.0	0.0	0.0	0.0	1.0	0.0	0.0	0.0	0.0	0.0	0.0	0.0	0.0	0.0	0.0	0.0	0.0	1.0	0.0	1.0	1.0	0.0	1.0	0.0	1.0	1.0	1.0	0.0	0.0	0.0	0.0	1.0	1.0	0.0	0.0	0.0	1.0	1.0	0.0	0.0	0.0	1.0	0.0	1.0	1.0	1.0	0.0	0.0	1.0	0.0	0.0	0.0	0.0	1.0	1.0	0.0	1.0	0.0	0.0	0.0	0.0	1.0	0.0	1.0	1.0	0.0	0.0	1.0	0.0	1.0	0.0	0.0	1.0	0.0	1.0	0.0	0.0	0.0	0.0	1.0	0.0	0.0	1.0	0.0	1.0	0.0	0.0	1.0	1.0	1.0	1.0	0.0	0.0	0.0	0.0	0.0	0.0	1.0	0.0	1.0	0.0	1.0	1.0	1.0	0.0	0.0	1.0	0.0	1.0	0.0	0.0	0.0	0.0	0.0	0.0	0.0	0.0	0.0	1.0	1.0	1.0	0.0	0.0	0.0	0.0	0.0	0.0	1.0	1.0	0.0	0.0	1.0	0.0	0.0	1.0	0.0	1.0	0.0	0.0	0.0	1.0	0.0	0.0	133.0	-35274.8490445768	0.0	0.0	-432.97241978992463	-3771.086173985357	-3771.086173985357
350000	-39902.681928948696	-4234.32256981353	-35668.35935913517	803.817092377471	0.5191765196227175	23.080183957247343	24.66816569315465	20.810595252775745	18.980546809707153	21.162067830271166	22.513920627031023	17.9293438753988	17.865396917330113	16.20325347250119	9.833245675411053	11.883972506249933	13.719277097726629	12.040095849215112	10.313442792640245	9.805336928699216	9.172404895518003	10.18245470890883	9.184776444944285	9.21341754424888	8.895837689475663	9.115592186748822	8.363311937486731	6.9023694426609055	8.273250029654523	7.12027675743605	8.563843328195619	8.827189438239353	7.995180000170801	7.612971269437327	7.572049219225806	7.763143300747253	7.380463769010245	8.011075516807244	8.004080076048501	8.64575009027229	6.948352300619075	7.328987764594666	7.681710507882297	6.7896496997196	7.646689203820884	7.069169313454239	6.251821347913611	7.138775929933993	5.930356390774035	7.075419621933825	6.398604745864862	6.675210593378973	7.612946414696867	6.574415092761904	7.698616455963466	6.671038906184401	7.359758711591454	6.424262950364086	6.731461725747403	6.7189180833783775	8.63932908541069	7.448843489379958	7.197811216133501	6.322975661548724	6.467567787832942	6.411201905918217	6.970392918920076	6.82550453572952	7.649183558983632	9.512106384126977	8.260585116245045	7.865173904922541	8.034364023695254	6.977232966146141	7.912738976173211	6.66151772602918	6.56841948580624	5.675175046455152	7.648886835818911	6.815810307760071	9.505162497471343	6.4781565601314215	8.490014863451902	6.667851206103906	6.331414662430281	8.45543441929561	7.262658213643789	7.224357406118147	6.4657422051989375	6.991290804179386	7.1112374558119	7.671915556709379	8.205307057277997	7.050700103433638	7.782301106402583	8.14166824457654	6.98038468740551	5.255159462659473	6.333632777733881	7.176394104486697	7.777623893922676	6.976471389972326	7.584554838766486	7.8940838736359105	6.653077290894085	25.0	6.630672985672495	0.3097896056162909	0.2223148602414423	0.2001487363761967	0.2677467977660702	0.003578482872861271	1.1134918704817652E-5	0.01984702250830836	1.1134918704817647E-5	0.019847022508308367	1.2155651704913064	1.0587484851597997	0.9500247178837891	1.4591134328000162	1.0569288383234325	1.3062425420546855	0.6167824216688509	2.807245977792006	1.524139474127142	1.5058586135084906	1.1411591219398993	1.0272103204343848	2.3568292184881123	1.2747481672602405	1.6573530852005918	1.996839545668461	1.129708490091263	0.6388933634677806	0.9916268802988316	1.8919699450680698	2.093235626948223	2.995943428340034	0.9551454062820355	1.0820851161403215	1.1027747642282162	1.0702917221590256	0.5719572978003152	1.0024285268195383	1.5205820169826816	1.4963606693657918	2.21787715176938	0.6808514102750974	1.2860519073454295	2.0170019327077107	1.0747195882281486	0.558596853984939	1.6351344516621482	1.1614446707850217	1.0968196749098202	1.363182264578685	2.456766063244408	0.516367280379947	1.58641275152281	0.9827376619424216	1.0200094443992185	1.0342919205967376	0.7409606529233335	1.7651640622898617	0.9054651784623188	2.5159357707827126	0.561272609057916	0.936376353352564	0.6101671654546093	0.9935558013258804	1.8436299760022905	0.8946335782877418	0.9023383235663683	1.6173641318708203	0.8529600965299796	4.232695720141256	1.3484694683869094	0.8618629447692784	1.110982987678739	0.7607991410355021	1.2435424265102513	1.0984016506485872	1.2818663453164147	0.8761744944000269	0.7752027748631489	1.8637828774267278	1.7290628954704703	1.5401486475684423	1.944738328434106	2.276413598206025	0.6557367824523801	0.918797283940112	0.8226461427876302	0.7794972885819739	0.7179876942601029	0.6357479085709427	0.5577276861262586	1.143445059138468	1.187238528023069	1.1222417685636976	1.114493577807904	0.7969938904801591	2.39241621107376	1.061804313568392	3.2102906820698216	1.2409229181993153	0.624472523414859	0.7194566740734117	0.9891562816303235	0.7954381895400572	0.6775165072523027	0.7573915489965863	0.879775867240095	1.5047900441004942	1.304987389399688	0.45690863880178767	0.8409427785712463	1.7375986946042106	0.6318479873036159	1.5276033588464206	0.9654178158227247	0.4532019033932955	0.5456231838730787	1.1719209456470778	1.093236559785879	0.8612822131559011	1.0820321161978401	2.346987885798512	0.5854941485644992	0.9993932065851415	1.0249808591593164	1.688748620127563	1.211929316165765	0.5970076242802097	0.5548395060877533	0.9993346347776737	0.8918164713559877	0.6120862487810557	1.666931030273215	0.8335940889444106	0.6623701320866232	0.46811858929951256	1.2955552563573904	1.2040643853860098	1.5653763731752868	1.4585089627212338	0.836819374837789	1.611360160702288	1.2747350841733076	1.3145967692497103	0.7329557105406461	0.2960335800011587	1.053684129229133	1.645886043488816	0.7116798254992349	1.1433576902935085	0.3924058044662952	1.3142326970915623	1.2569301421174208	1.0390420526001651	1.347226388824291	0.40238453276928365	0.5810577751642565	1.0962519000684077	1.2850363145514432	1.8600975503547397	1.5543357521560948	1.585291829920278	1.1993769976233803	0.5123518670007061	1.0530118349868	2.9181546037986266	1.3703076293535246	0.4923949102384134	1.7046355761432292	0.9968490158405873	1.2150077800087795	4.161616412431098	1.364471940689074	0.9693295241267869	1.660794678677132	0.5346896223104557	1.100897272696568	1.5219889849966965	1.8058125221013501	0.7620754290640905	0.8702684131009455	0.8197697932768567	1.132946388967489	1.148187084753842	1.0608219590899357	0.644718415387615	0.5798077494821878	0.8243305529579336	1.167768134031748	1.6339325604364308	2.1604009177329164	0.5125103064842004	0.5254518583597148	0.8908926456402761	1.169546436520951	0.9034076554227121	1.1083423726420831	0.8239481330682425	1.00723122081244	0.9339350128635497	0.853001980061925	1.3226399993800257	0.7129938125087233	0.8721108081391993	0.5376261634380134	0.9591548250620585	0.5403987235965201	0.5473649190654776	0.5451140726302175	1.3468552450757458	3.3080793453297175	0.6860821552513447	0.9934219981154468	0.6285949359127747	1.729299193126017	0.8849833616049617	0.8486075043908774	1.3857052066126059	0.724644768788538	0.9698308294154225	1.2726923123977458	2.6825778887817604	2.5897098252702566	1.3246752439175165	0.7121121299303017	1.593556234622374	0.4241313324015373	3.207263066847875	1.514616608847529	1.6371342926224175	1.7455662613825866	2.1551956475096503	0.5905106619840972	1.04148465848872	1.0223691819862843	1.0891562337287202	0.7932372133102202	1.3356413675431182	0.5704112571049305	0.7712795952004371	0.6919761418951119	0.7538561118276065	2.6150863491834713	0.8639342165533861	1.8265591752478587	1.0293937520000485	1.535104289288174	0.6243710932172717	1.0051209670503873	1.3830306567436816	1.216418102807539	0.7147475421503313	0.602285352247333	0.8236945513782918	2.7411435650541747	1.7299882236738635	0.6507645583949053	0.6238486723814735	0.59042827687797	1.0669101109344052	0.3401572810459094	0.9020494382557493	1.2077166658887333	0.3919184641313816	1.9321481916788934	1.5512241664778141	0.8130274331105104	0.9409463376272567	1.2626592227867455	1.0704548247275985	1.5647544066873018	0.983656941427736	1.1605141949193718	1.251977272808014	0.9604128522924879	0.8267390752158238	1.040465686558919	0.741724303440128	0.9959680275583433	0.8200494098210152	0.7476013274906858	1.3024490041538341	3.605606148108171	0.5277578850328265	0.777299239589057	1.3050496715309483	1.382973395469018	2.34281087207294	0.5729242285844763	0.691531607974912	1.0456209135596248	1.1541914228113335	1.8765535003531264	0.5726177041033127	0.7410506326072788	1.6493357094311194	1.1747678752371733	0.5930092863295975	0.9936046979183267	0.6060280022278604	0.8765777758152381	1.0975399949696105	1.7462344765523756	1.674015888131333	0.8308934841581096	0.5398620041482732	0.6181392541468079	1.157196547693944	1.0589823248284123	1.6322525037673337	0.7906247603909441	1.4593499321581458	1.2519474712591994	0.728667571266079	1.6570797472230858	4.026755122505768	1.7240076402245843	0.8917044308091292	0.5682920337791871	1.7416370839729252	0.9551079964185195	0.7574115498492426	1.209944665771283	1.2985870888756543	0.7779019499506385	0.8463759423748873	3.5669275604368855	1.1597360204803737	1.5383597856160534	0.828356784425297	1.5158742405813495	1.439445559095983	1.6422634385355919	1.4124002094537207	0.7604430594732846	1.956710573294183	1.4809990719510826	1.770071168108029	0.9170102671085206	1.1688995370208313	1.3998774421875064	0.9001507376804696	1.054417042177673	0.9509826565047872	0.32099926819533614	1.0126062524725088	1.0423373737807893	0.9996810652344538	1.1896763569475248	1.1820719704595157	0.3701814318770429	1.8054764385984219	0.47822344800242184	0.8387061194183244	1.2598145272145598	1.468980861012525	1.2572535624797936	1.3159120410268446	1.1053365911981423	1.8507296156043376	0.7297314937517733	0.0	0.0	1.0	1.0	1.0	1.0	1.0	1.0	0.0	0.0	0.0	1.0	1.0	1.0	0.0	1.0	0.0	1.0	1.0	0.0	1.0	0.0	1.0	1.0	0.0	1.0	0.0	1.0	1.0	0.0	0.0	0.0	0.0	0.0	1.0	0.0	0.0	1.0	1.0	0.0	0.0	0.0	0.0	1.0	1.0	1.0	1.0	0.0	0.0	1.0	0.0	0.0	0.0	0.0	0.0	0.0	0.0	0.0	0.0	0.0	1.0	1.0	0.0	0.0	0.0	0.0	0.0	1.0	1.0	1.0	0.0	0.0	0.0	1.0	0.0	0.0	0.0	1.0	1.0	1.0	0.0	1.0	0.0	0.0	1.0	0.0	0.0	0.0	1.0	1.0	1.0	0.0	0.0	0.0	0.0	1.0	0.0	1.0	0.0	0.0	1.0	1.0	0.0	0.0	1.0	0.0	1.0	1.0	1.0	1.0	0.0	1.0	0.0	0.0	0.0	0.0	1.0	1.0	1.0	0.0	0.0	1.0	0.0	0.0	1.0	1.0	1.0	1.0	1.0	0.0	0.0	0.0	0.0	0.0	1.0	0.0	1.0	0.0	1.0	0.0	1.0	0.0	0.0	0.0	1.0	0.0	0.0	1.0	0.0	0.0	1.0	0.0	1.0	0.0	0.0	0.0	0.0	0.0	0.0	0.0	1.0	1.0	0.0	0.0	0.0	1.0	0.0	1.0	0.0	1.0	0.0	1.0	0.0	0.0	0.0	0.0	0.0	1.0	0.0	1.0	1.0	0.0	0.0	1.0	1.0	1.0	0.0	0.0	1.0	0.0	0.0	0.0	0.0	0.0	1.0	0.0	1.0	1.0	1.0	0.0	0.0	0.0	0.0	0.0	0.0	1.0	0.0	0.0	1.0	0.0	1.0	1.0	0.0	0.0	1.0	0.0	0.0	1.0	0.0	0.0	1.0	0.0	0.0	1.0	0.0	0.0	1.0	0.0	0.0	1.0	1.0	0.0	1.0	0.0	1.0	0.0	0.0	0.0	0.0	1.0	0.0	1.0	0.0	0.0	1.0	1.0	0.0	0.0	1.0	0.0	1.0	1.0	0.0	1.0	0.0	0.0	0.0	1.0	0.0	0.0	0.0	1.0	0.0	1.0	0.0	1.0	0.0	0.0	0.0	1.0	1.0	1.0	1.0	1.0	1.0	0.0	1.0	0.0	1.0	0.0	0.0	0.0	0.0	1.0	0.0	0.0	0.0	1.0	0.0	0.0	0.0	0.0	1.0	1.0	1.0	0.0	0.0	1.0	0.0	1.0	0.0	1.0	0.0	1.0	0.0	0.0	0.0	0.0	1.0	0.0	0.0	1.0	1.0	0.0	0.0	0.0	1.0	1.0	0.0	0.0	0.0	0.0	0.0	1.0	1.0	0.0	0.0	0.0	1.0	0.0	1.0	1.0	1.0	1.0	0.0	1.0	1.0	0.0	0.0	1.0	0.0	1.0	1.0	1.0	1.0	0.0	0.0	1.0	0.0	0.0	1.0	147.0	-35226.70428896201	0.0	0.0	-441.6550701731529	-3806.033038115752	-3806.033038115752
360000	-39857.03113081591	-4233.622810211391	-35623.40832060452	904.8143154761877	0.5596648591371761	23.080183957247343	24.66816569315465	20.810595252775745	18.980546809707153	21.162067830271166	22.513920627031023	17.9293438753988	17.865396917330113	16.20325347250119	9.833245675411053	11.883972506249933	13.719277097726629	12.040095849215112	10.313442792640245	9.805336928699216	9.172404895518003	10.18245470890883	9.184776444944285	9.21341754424888	8.895837689475663	9.115592186748822	8.363311937486731	6.9023694426609055	8.273250029654523	7.12027675743605	8.563843328195619	8.827189438239353	7.995180000170801	7.612971269437327	7.572049219225806	7.763143300747253	7.380463769010245	8.011075516807244	8.004080076048501	8.64575009027229	6.948352300619075	7.328987764594666	7.681710507882297	6.7896496997196	7.646689203820884	7.069169313454239	6.251821347913611	7.138775929933993	5.930356390774035	7.075419621933825	6.398604745864862	6.675210593378973	7.612946414696867	6.574415092761904	7.698616455963466	6.671038906184401	7.359758711591454	6.424262950364086	6.731461725747403	6.7189180833783775	8.63932908541069	7.448843489379958	7.197811216133501	6.322975661548724	6.467567787832942	6.411201905918217	6.970392918920076	6.82550453572952	7.649183558983632	9.512106384126977	8.260585116245045	7.865173904922541	8.034364023695254	6.977232966146141	7.912738976173211	6.66151772602918	6.56841948580624	5.675175046455152	7.648886835818911	6.815810307760071	9.505162497471343	6.4781565601314215	8.490014863451902	6.667851206103906	6.331414662430281	8.45543441929561	7.262658213643789	7.224357406118147	6.4657422051989375	6.991290804179386	7.1112374558119	7.671915556709379	8.205307057277997	7.050700103433638	7.782301106402583	8.14166824457654	6.98038468740551	5.255159462659473	6.333632777733881	7.176394104486697	7.777623893922676	6.976471389972326	7.584554838766486	7.8940838736359105	6.653077290894085	25.0	6.939182148306754	0.3096650133499728	0.22210322248001052	0.1970487236821641	0.2711830404878526	0.012683893811036783	1.1001038111155416E-5	0.015464982610291673	1.1001038111155393E-5	0.015464982610291647	1.024055499945991	0.8493504564617939	1.219610615287208	1.4663415026130806	1.3474655389044694	1.667439333846625	0.48685425313200287	3.1198559460540247	1.8105380175019505	1.157622094348399	1.3643742061016715	0.9769718829098065	2.0975098727020263	1.1566355644110897	1.2437845527071754	2.023200258777305	1.0593541014212227	0.7202170055653319	1.2972672023956355	2.348465422222931	1.9519120462267145	2.416036604864256	0.8405759323565687	1.3858491944263354	0.9471172332249103	1.33353794019504	0.730525399242002	0.9768259850788952	1.56446730568242	1.545389910205004	2.481136087335666	0.7477282344651157	1.10407770432945	2.5580085555368446	1.4001621639417654	0.6570265551773128	1.516091633330693	1.468641599360425	1.0948257893386792	1.1915394135878374	2.0608125075118746	0.6315877906359729	1.359924644617332	1.1023634292867481	1.0314766743624078	0.7999437669991014	0.7733217398941451	1.6476914410781998	1.1666780540420472	3.232455117740062	0.4478314439844987	0.724717884618924	0.7038248123976848	1.1207322180558694	1.7428361025360428	1.128232610831029	0.6906519579434774	1.4099298665502384	0.9888631986215799	3.257902777254259	1.459878750521996	0.8614122502413899	1.2031578179457993	0.91962365913563	0.9419563421123408	1.4439914889803618	1.2822965791548888	1.0283808368363316	0.8992733976207192	1.6315011121840601	1.4143163507174603	1.1616651962311924	1.8998039280596972	1.9744766157548523	0.6655113713361961	1.0976233349358815	0.7690904430523644	0.8167359065638807	0.6557052633413353	0.7030571828199752	0.5746108986849912	1.2801612495849073	0.9402979479930134	0.9996813862437701	0.9058236047936357	0.7181011218321856	2.026471584756487	1.168889143880491	2.7965179104060627	1.1562781415584098	0.5274102199385217	0.6745967992276894	0.8553819566395457	0.9280394350952991	0.731989089137406	0.6688174021939787	0.7417411174802048	1.7634049555211149	1.1398185396867115	0.429577777672307	0.9569880749182884	1.753399152770224	0.5410741314264639	1.6444683845907384	1.2658239194625118	0.5371029317037553	0.5650120420362048	0.9582776843625515	1.0968391334694412	0.6967774100331433	1.0431485385932195	2.9605979293197975	0.5752153208133988	0.8683561723047216	1.21457142065455	1.323463861113454	0.9708428106098049	0.6765104323388057	0.672104500405114	1.0384426184169377	1.1090578355050038	0.4874515861256374	1.9679599926532403	0.9132511734951071	0.6234242710049761	0.6001317338802374	1.3302952198586298	1.2586033376406929	1.5492720557382336	1.2065515212641325	0.6926474746671056	1.4481712031632135	1.3555905564198465	0.9941142070309599	0.5742472936554722	0.28905114806725246	0.8517688856427489	2.013235094194569	0.8582497085965874	0.9262136079949917	0.5154041107829933	1.7499341746750328	1.0789368595384856	1.298836134323185	1.4930347938029305	0.3358869747410903	0.71705173825643	1.4018296278124855	1.0480466522401668	2.110338184977345	1.5240845069943108	1.908393727418734	0.991039064458501	0.6715712017442121	0.837193675013606	2.6722435254690207	1.1363323480694916	0.43297409957675576	2.2484096555283495	0.7612916495121308	1.1234891574924484	5.047343743101804	1.5315679390934085	0.795932304545523	1.3344642051512876	0.6311691534456613	0.9388788639536381	2.0062911042503484	2.1612138636157585	0.6916990409169791	0.8441106096349185	0.8354422078771149	1.5097467434761438	1.52590836001843	1.191385288022496	0.8050474638908062	0.478783033691349	0.6204704352514488	1.0905102138071525	1.8255089645929312	2.2057687964660087	0.4294137599916284	0.5114094443127751	0.8286710646566872	1.0300165395994239	0.9493599233131095	0.8469253680525056	1.0558728348939372	0.8121982673499971	0.9199094758043034	0.906464591200074	1.1040129395952585	0.5695780900621492	1.13988629189734	0.6009126053484684	1.0052940690359091	0.6272725528287464	0.46703019021105585	0.47791448923132385	1.6872376881382694	2.7887754702430607	0.801363127672616	1.2238774420053646	0.5866056199678014	1.3366255871093695	0.834037877591864	0.7015048323273942	1.8006009969397316	0.7711385373348305	0.85956899752448	1.199222989964943	3.4717711174731587	2.9284909386058726	1.2533270575975515	0.7705866807692205	1.2300118959471171	0.45971824595607735	3.2998203860687685	1.4513379921871357	2.0969121275038245	1.828141367993944	2.1194429752234143	0.5978108560431841	0.945909314984443	0.7786393212583316	1.207783116472872	0.8187174050711811	1.604136080521401	0.6302261049429349	0.7684886144431075	0.7791165450317638	0.6531750671873301	2.2046297462597697	1.1126931322849656	1.5293837586141836	1.0419615377996099	1.3017554891478713	0.5138662706674785	1.1150764455871776	1.192542944443116	1.2498860021116944	0.5554353120169239	0.7485013764992069	0.8095034422859623	2.2697520326835727	2.1004265798039095	0.7156220631280834	0.6454976256499025	0.6433262030378669	1.1893843994411517	0.31761139022859164	1.1246861342484864	0.9398383715335887	0.3009887449961428	1.9120807472174115	1.3843066947176703	1.0545822731590835	1.0084774712832192	1.2063939978013005	1.1129267938868224	1.816288045918212	1.2122615673174832	1.1380481593933272	0.9572230948248946	0.7997829718641782	0.9893232891330771	1.346520276611354	0.9515863569499321	0.9910622361190965	0.8653521616007467	0.9404833652069616	1.544980087815907	3.822499532173168	0.5475378713622396	0.8948033237644831	1.344941390216717	1.095879734110875	2.056584084290787	0.4408317034901308	0.8441391743640758	1.3370488720939644	1.4716770934478616	1.7583492202204425	0.53076348007356	0.7159736255499851	1.3438797240781355	1.0401083170816159	0.48697565380198693	0.9899131141086328	0.4807260696514822	0.9262760752701189	1.104335449792751	2.2809048503064737	1.3236815542143705	1.0701312653195445	0.5890307747529121	0.577457172145119	1.363441540102332	1.4054570137106759	1.3446983932363141	0.6197322669722732	1.3330074911050864	1.08440867571565	0.8584570156477133	1.5535115608638093	3.827881414253078	1.8632894893441956	0.9782141068658007	0.5520348133623624	1.6357334418639635	1.023305367229888	0.6184363851563454	1.355135507900216	1.1091771098877827	0.5906398282320636	0.7513618929860567	3.242172700675933	1.170200005814484	1.2834899230447387	0.980886406724464	1.6841196399906926	1.4306246908511075	1.4613712217995405	1.0906909345656164	0.9513466167528557	1.590836877493653	1.4624559426960702	2.3066875241365685	1.1253231143620364	0.9325983182685099	1.7555947234301892	0.8462589132733855	1.2716319064913977	0.97615336259692	0.4106841565989713	1.3225772510074596	1.1809297864825496	1.0718363217451157	1.0584402194545723	1.0604073616374947	0.3294465479118683	1.8707349866801677	0.3997129685564343	0.7050362202565766	1.653739238890222	1.2582268263707623	1.6193671896047417	1.3418219210141433	1.003785745901839	1.934419629632578	0.8187435658628284	0.0	0.0	1.0	1.0	0.0	1.0	0.0	1.0	0.0	0.0	1.0	1.0	1.0	0.0	1.0	1.0	1.0	0.0	1.0	0.0	1.0	1.0	0.0	1.0	0.0	1.0	0.0	0.0	0.0	0.0	1.0	1.0	0.0	0.0	1.0	0.0	0.0	1.0	1.0	1.0	1.0	0.0	0.0	1.0	1.0	0.0	0.0	1.0	0.0	1.0	1.0	0.0	0.0	0.0	0.0	1.0	0.0	0.0	0.0	0.0	0.0	1.0	1.0	0.0	1.0	0.0	0.0	0.0	1.0	1.0	0.0	1.0	0.0	1.0	0.0	0.0	0.0	0.0	1.0	1.0	0.0	0.0	1.0	1.0	1.0	1.0	0.0	1.0	0.0	0.0	1.0	1.0	1.0	0.0	1.0	1.0	1.0	0.0	1.0	0.0	0.0	1.0	1.0	1.0	0.0	1.0	0.0	0.0	1.0	1.0	0.0	0.0	1.0	1.0	1.0	0.0	1.0	1.0	0.0	0.0	0.0	1.0	1.0	1.0	1.0	0.0	0.0	1.0	1.0	0.0	0.0	1.0	0.0	0.0	1.0	0.0	1.0	1.0	1.0	0.0	0.0	1.0	0.0	0.0	0.0	0.0	0.0	1.0	1.0	1.0	0.0	1.0	1.0	0.0	0.0	0.0	0.0	0.0	1.0	0.0	1.0	1.0	0.0	1.0	0.0	0.0	0.0	0.0	0.0	0.0	0.0	1.0	0.0	0.0	1.0	0.0	1.0	1.0	0.0	1.0	0.0	1.0	0.0	1.0	1.0	0.0	1.0	1.0	1.0	0.0	1.0	0.0	0.0	0.0	1.0	1.0	1.0	1.0	1.0	0.0	1.0	0.0	1.0	0.0	0.0	0.0	1.0	0.0	1.0	0.0	0.0	1.0	0.0	0.0	0.0	0.0	1.0	0.0	0.0	0.0	1.0	0.0	0.0	1.0	0.0	0.0	1.0	0.0	1.0	0.0	1.0	0.0	1.0	1.0	1.0	0.0	0.0	0.0	0.0	1.0	1.0	1.0	1.0	0.0	0.0	1.0	0.0	0.0	1.0	0.0	0.0	0.0	0.0	1.0	1.0	1.0	0.0	1.0	0.0	1.0	1.0	1.0	0.0	0.0	1.0	1.0	0.0	0.0	0.0	1.0	0.0	1.0	1.0	0.0	1.0	0.0	0.0	1.0	1.0	1.0	1.0	0.0	0.0	1.0	0.0	0.0	0.0	0.0	0.0	0.0	0.0	1.0	1.0	1.0	0.0	1.0	1.0	0.0	0.0	1.0	1.0	0.0	1.0	1.0	0.0	0.0	0.0	0.0	1.0	0.0	1.0	1.0	1.0	1.0	0.0	0.0	1.0	0.0	1.0	1.0	0.0	0.0	0.0	0.0	0.0	0.0	1.0	1.0	0.0	0.0	0.0	1.0	1.0	1.0	1.0	1.0	0.0	0.0	1.0	1.0	0.0	1.0	0.0	0.0	0.0	1.0	0.0	0.0	0.0	0.0	1.0	165.0	-35195.558858773045	0.0	0.0	-427.8494618314762	-3800.87258419924	-3800.87258419924
[truncated: 103,404,017 more chars]
