# Supplementary material for: Repeated introductions and intensive community transmission fueled a mumps virus outbreak in Washington State
Source: eLife. 2021 Apr 19;10:e66448. doi: 10.7554/eLife.66448 (PMC8079146; doi:10.7554/eLife.66448)
Supplement: Figure 2—source data 1. [file elife-66448-fig2-data1.zip › xml-and-output-files/mumps-north-american-seqs-DTA-2020-12-10-exp-mean-26.ops]

Operator analysis
Operator                                          Tuning   Count      Time     Time/Op  Pr(accept) Smoothed_Pr(accept)
scale(kappa)                                      0.63    907652     22086694 24.33    0.2339      0.24        
frequencies                                       0.02    907886     22133597 24.38    0.2341      0.28        
scale(alpha)                                      0.215   907280     22113659 24.37    0.2342      0.26        
scale(mumps-north-american-seqs-DTA-2020-01-16.aligned.no-metadata.clock.rate)0.847   2725576    66582942 24.43    0.2341      0.19        
scale(geo.clock.rate)                             0.472   2724388    42226046 15.5     0.234       0.26        
subtreeSlide(treeModel)                           0.163   13625540   38957460 2.86     0.234       0.2         
Narrow Exchange(treeModel)                                13627691   35471340 2.6      0.3876      0.31        
Wide Exchange(treeModel)                                  2723054    1733222  0.64     0.0056      0.02        
wilsonBalding(treeModel)                                  2725166    12738282 4.67     0.0136      0.01        
scale(treeModel.rootHeight)                       0.182   2722421    8643222  3.17     0.2342      0.26        
uniform(nodeHeights(treeModel))                           27249371   117068345 4.3      0.6738      0.62        
gmrfBlockUpdateOperator                                   1814194    760464   0.42     0.4583      0.6         
scale(skygrid.precision)                          0.392   906579     373160   0.41     0.2343      0.3         
up:mumps-north-american-seqs-DTA-2020-01-16.aligned.no-metadata.clock.rate down:nodeHeights(treeModel) 0.999   2726447    50753867 18.62    0.2339      0.21        
up:geo.clock.rate down:nodeHeights(treeModel)     0.999   2728087    50796290 18.62    0.2341      0.28        
scale(geo.rates)                                  0.927   13620179   216140589 15.87    0.234       0.17        
bitFlip(geo.indicators)                                   6358489    100361452 15.78    0.6298      0.58        
