# Supplementary material for: Repeated introductions and intensive community transmission fueled a mumps virus outbreak in Washington State
Source: eLife. 2021 Apr 19;10:e66448. doi: 10.7554/eLife.66448 (PMC8079146; doi:10.7554/eLife.66448)
Supplement: Figure 2—source data 1. [file elife-66448-fig2-data1.zip › xml-and-output-files/mumps-north-american-seqs-DTA-2020-12-10-exp-mean-26.mcc.tree]

#NEXUS
Begin taxa;
	Dimensions ntax=467;
		Taxlabels
			'Alabama.USA/11.17/G|2017-03-XX|north_america|usa|alabama'
			'Alabama.USA/15.17/G|2017-04-XX|north_america|usa|alabama'
			'Alabama.USA/19.17/G|2017-05-XX|north_america|usa|alabama'
			'Alabama.USA/50.17/G|2017-12-XX|north_america|usa|alabama'
			'Alabama.USA/7.17/G|2017-02-XX|north_america|usa|alabama'
			'Arkansas.USA/12.17/G|2017-03-21|north_america|usa|arkansas'
			'Arkansas.USA/13.17/G|2017-03-26|north_america|usa|arkansas'
			'Arkansas.USA/38.16/G|2016-09-15|north_america|usa|arkansas'
			'Arkansas.USA/40.16/G|2016-09-30|north_america|usa|arkansas'
			'Arkansas.USA/41.16/G|2016-10-03|north_america|usa|arkansas'
			'Arkansas.USA/43.16/G|2016-10-18|north_america|usa|arkansas'
			'Arkansas.USA/44.16/G|2016-10-26|north_america|usa|arkansas'
			'Arkansas.USA/45.16/G|2016-10-30|north_america|usa|arkansas'
			'Arkansas.USA/46.16/G|2016-11-10|north_america|usa|arkansas'
			'Arkansas.USA/47.16/G|2016-11-14|north_america|usa|arkansas'
			'Arkansas.USA/48.16/G|2016-11-21|north_america|usa|arkansas'
			'Arkansas.USA/49.16/G|2016-11-29|north_america|usa|arkansas'
			'Arkansas.USA/5.17/G|2017-02-02|north_america|usa|arkansas'
			'Arkansas.USA/50.16/G|2016-12-10|north_america|usa|arkansas'
			'Arkansas.USA/51.16/G|2016-12-16|north_america|usa|arkansas'
			'Arkansas.USA/52.16/G|2016-12-19|north_america|usa|arkansas'
			'BritishColumbia.CAN/11.16/G|2016-03-14|north_america|canada|british_columbia'
			'BritishColumbia.CAN/13.16/G|2016-04-01|north_america|canada|british_columbia'
			'BritishColumbia.CAN/14.11/2/G|2011-04-03|north_america|canada|british_columbia'
			'BritishColumbia.CAN/16.16/4/G|2016-04-21|north_america|canada|british_columbia'
			'BritishColumbia.CAN/17.16/G|2016-04-29|north_america|canada|british_columbia'
			'BritishColumbia.CAN/18.16/2/G|2016-05-07|north_america|canada|british_columbia'
			'BritishColumbia.CAN/18.16/3/G|2016-05-09|north_america|canada|british_columbia'
			'BritishColumbia.CAN/18.16/4/G|2016-05-08|north_america|canada|british_columbia'
			'BritishColumbia.CAN/18.16/G|2016-05-04|north_america|canada|british_columbia'
			'BritishColumbia.CAN/18.17/2/G|2017-05-05|north_america|canada|british_columbia'
			'BritishColumbia.CAN/19.16/1/G|2016-05-10|north_america|canada|british_columbia'
			'BritishColumbia.CAN/19.16/2/G|2016-05-10|north_america|canada|british_columbia'
			'BritishColumbia.CAN/19.16/3/G|2016-05-10|north_america|canada|british_columbia'
			'BritishColumbia.CAN/19.16/5/G|2016-05-10|north_america|canada|british_columbia'
			'BritishColumbia.CAN/20.16/1/G|2016-05-22|north_america|canada|british_columbia'
			'BritishColumbia.CAN/21.16/2/G|2016-05-23|north_america|canada|british_columbia'
			'BritishColumbia.CAN/21.16/3/G|2016-05-24|north_america|canada|british_columbia'
			'BritishColumbia.CAN/21.16/4/G|2016-05-25|north_america|canada|british_columbia'
			'BritishColumbia.CAN/21.16/6/G|2016-05-25|north_america|canada|british_columbia'
			'BritishColumbia.CAN/22.16/2/G|2016-05-31|north_america|canada|british_columbia'
			'BritishColumbia.CAN/23.16/1/G|2016-06-06|north_america|canada|british_columbia'
			'BritishColumbia.CAN/23.16/2/G|2016-06-12|north_america|canada|british_columbia'
			'BritishColumbia.CAN/24.16/1/G|2016-06-13|north_america|canada|british_columbia'
			'BritishColumbia.CAN/24.16/2/G|2016-06-13|north_america|canada|british_columbia'
			'BritishColumbia.CAN/24.16/3/G|2016-06-14|north_america|canada|british_columbia'
			'BritishColumbia.CAN/24.16/4/G|2016-06-15|north_america|canada|british_columbia'
			'BritishColumbia.CAN/24.16/5/G|2016-06-14|north_america|canada|british_columbia'
			'BritishColumbia.CAN/24.16/7/G|2016-06-15|north_america|canada|british_columbia'
			'BritishColumbia.CAN/25.16/3/G|2016-06-20|north_america|canada|british_columbia'
			'BritishColumbia.CAN/25.16/5/G|2016-06-22|north_america|canada|british_columbia'
			'BritishColumbia.CAN/26.16/1/G|2016-06-27|north_america|canada|british_columbia'
			'BritishColumbia.CAN/26.16/5/G|2016-06-30|north_america|canada|british_columbia'
			'BritishColumbia.CAN/27.16/3/G|2016-07-07|north_america|canada|british_columbia'
			'BritishColumbia.CAN/27.16/4/G|2016-07-06|north_america|canada|british_columbia'
			'BritishColumbia.CAN/27.16/7/G|2016-07-09|north_america|canada|british_columbia'
			'BritishColumbia.CAN/28.16/1/G|2016-07-11|north_america|canada|british_columbia'
			'BritishColumbia.CAN/28.16/4/G|2016-07-13|north_america|canada|british_columbia'
			'BritishColumbia.CAN/28.16/5/G|2016-07-13|north_america|canada|british_columbia'
			'BritishColumbia.CAN/28.16/6/G|2016-07-14|north_america|canada|british_columbia'
			'BritishColumbia.CAN/29.16/3/G|2016-07-22|north_america|canada|british_columbia'
			'BritishColumbia.CAN/29.16/4/G|2016-07-24|north_america|canada|british_columbia'
			'BritishColumbia.CAN/29.16/5/G|2016-07-22|north_america|canada|british_columbia'
			'BritishColumbia.CAN/29.16/6/G|2016-07-21|north_america|canada|british_columbia'
			'BritishColumbia.CAN/30.16/1/G|2016-07-31|north_america|canada|british_columbia'
			'BritishColumbia.CAN/30.16/2/G|2016-07-31|north_america|canada|british_columbia'
			'BritishColumbia.CAN/30.16/3/G|2016-07-27|north_america|canada|british_columbia'
			'BritishColumbia.CAN/31.16/1/G|2016-08-02|north_america|canada|british_columbia'
			'BritishColumbia.CAN/31.16/2/G|2016-08-04|north_america|canada|british_columbia'
			'BritishColumbia.CAN/31.16/4/G|2016-08-04|north_america|canada|british_columbia'
			'BritishColumbia.CAN/33.16/2/G|2016-08-18|north_america|canada|british_columbia'
			'BritishColumbia.CAN/34.16/3/G|2016-08-28|north_america|canada|british_columbia'
			'BritishColumbia.CAN/36.16/G|2016-09-07|north_america|canada|british_columbia'
			'BritishColumbia.CAN/42.16/G|2016-10-17|north_america|canada|british_columbia'
			'BritishColumbia.CAN/8.17/2/G|2017-02-23|north_america|canada|british_columbia'
			'BritishColumbia.CAN/8.17/3/G|2017-02-22|north_america|canada|british_columbia'
			'BritishColumbia.CAN/8.17/5/G|2017-02-24|north_america|canada|british_columbia'
			'BritishColumbia.CAN/8.17/8/G|2017-02-26|north_america|canada|british_columbia'
			'California.USA/40.11/G|2011-10-08|north_america|usa|california'
			'Georgia.USA/13.17/G|2017-03-27|north_america|usa|georgia'
			'Illinois.USA/11.17/G|2017-03-18|north_america|usa|illinois'
			'Illinois.USA/14.17/G|2017-04-05|north_america|usa|illinois'
			'Illinois.USA/26.15/2/G|2015-06-24|north_america|usa|illinois'
			'Indiana.USA/1.17/G|2017-01-06|north_america|usa|indiana'
			'Indiana.USA/48.16/G|2016-11-28|north_america|usa|indiana'
			'Indiana.USA/49.16/G|2016-12-12|north_america|usa|indiana'
			'Indiana.USA/5.14/G|2014-01-31|north_america|usa|indiana'
			'Iowa.USA/06/G|2006-XX-XX|north_america|usa|iowa'
			'Kansas.USA/10.17/G|2017-03-10|north_america|usa|kansas'
			'Kansas.USA/13.17/2/G|2017-03-29|north_america|usa|kansas'
			'Kansas.USA/15.17/G|2017-04-10|north_america|usa|kansas'
			'Kansas.USA/8.17/4/G|2017-02-23|north_america|usa|kansas'
			'Kansas.USA/8.17/G|2017-02-21|north_america|usa|kansas'
			'Kansas.USA/9.17/2/G|2017-02-28|north_america|usa|kansas'
			'Louisiana.USA/29.17/G|2017-07-21|north_america|usa|louisiana'
			'Manitoba.CAN/43.16/11/G|2016-10-26|north_america|canada|manitoba'
			'Manitoba.CAN/43.16/5/G|2016-10-25|north_america|canada|manitoba'
			'Manitoba.CAN/44.16/15/G|2016-11-02|north_america|canada|manitoba'
			'Manitoba.CAN/47.16/4/G|2016-10-25|north_america|canada|manitoba'
			'Massachusetts.USA/10.16/1/G|2016-03-07|north_america|usa|massachusetts'
			'Massachusetts.USA/10.16/10/G|2016-03-12|north_america|usa|massachusetts'
			'Massachusetts.USA/10.16/12/G|2016-03-12|north_america|usa|massachusetts'
			'Massachusetts.USA/10.16/13/G|2016-03-14|north_america|usa|massachusetts'
			'Massachusetts.USA/10.16/14/G|2016-03-15|north_america|usa|massachusetts'
			'Massachusetts.USA/10.16/2/G|2016-03-08|north_america|usa|massachusetts'
			'Massachusetts.USA/10.16/3/G|2016-03-09|north_america|usa|massachusetts'
			'Massachusetts.USA/10.16/4/G|2016-03-10|north_america|usa|massachusetts'
			'Massachusetts.USA/10.16/5/G|2016-03-10|north_america|usa|massachusetts'
			'Massachusetts.USA/10.16/6/G|2016-03-09|north_america|usa|massachusetts'
			'Massachusetts.USA/10.16/7/G|2016-03-10|north_america|usa|massachusetts'
			'Massachusetts.USA/10.16/8/G|2016-03-12|north_america|usa|massachusetts'
			'Massachusetts.USA/10.16/9/G|2016-03-10|north_america|usa|massachusetts'
			'Massachusetts.USA/11.16/1/G|2016-03-14|north_america|usa|massachusetts'
			'Massachusetts.USA/11.16/2/G|2016-03-15|north_america|usa|massachusetts'
			'Massachusetts.USA/11.16/3/G|2016-03-16|north_america|usa|massachusetts'
			'Massachusetts.USA/11.16/4/G|2016-03-18|north_america|usa|massachusetts'
			'Massachusetts.USA/11.16/5/G|2016-03-20|north_america|usa|massachusetts'
			'Massachusetts.USA/11.16/6/G|2016-03-22|north_america|usa|massachusetts'
			'Massachusetts.USA/12.16/1/G|2016-03-23|north_america|usa|massachusetts'
			'Massachusetts.USA/12.16/2/G|2016-03-24|north_america|usa|massachusetts'
			'Massachusetts.USA/12.16/3/G|2016-03-25|north_america|usa|massachusetts'
			'Massachusetts.USA/12.16/4/G|2016-03-27|north_america|usa|massachusetts'
			'Massachusetts.USA/12.16/5/G|2016-03-22|north_america|usa|massachusetts'
			'Massachusetts.USA/13.16/1/G|2016-03-31|north_america|usa|massachusetts'
			'Massachusetts.USA/13.16/2/G|2016-03-30|north_america|usa|massachusetts'
			'Massachusetts.USA/13.16/3/G|2016-03-31|north_america|usa|massachusetts'
			'Massachusetts.USA/13.16/4/G|2016-04-01|north_america|usa|massachusetts'
			'Massachusetts.USA/13.17/2/G|2017-03-28|north_america|usa|massachusetts'
			'Massachusetts.USA/14.16/1/G|2016-04-08|north_america|usa|massachusetts'
			'Massachusetts.USA/14.16/2/G|2016-04-08|north_america|usa|massachusetts'
			'Massachusetts.USA/14.16/3/G|2016-04-12|north_america|usa|massachusetts'
			'Massachusetts.USA/14.17/2/G|2017-04-10|north_america|usa|massachusetts'
			'Massachusetts.USA/14.17/G|2017-04-02|north_america|usa|massachusetts'
			'Massachusetts.USA/15.16/1/G|2016-04-12|north_america|usa|massachusetts'
			'Massachusetts.USA/15.16/2/G|2016-04-14|north_america|usa|massachusetts'
			'Massachusetts.USA/16.16/1/G|2016-04-19|north_america|usa|massachusetts'
			'Massachusetts.USA/16.16/10/G|2016-04-22|north_america|usa|massachusetts'
			'Massachusetts.USA/16.16/12/G|2016-04-21|north_america|usa|massachusetts'
			'Massachusetts.USA/16.16/13/G|2016-04-22|north_america|usa|massachusetts'
			'Massachusetts.USA/16.16/14/G|2016-04-22|north_america|usa|massachusetts'
			'Massachusetts.USA/16.16/15/G|2016-04-22|north_america|usa|massachusetts'
			'Massachusetts.USA/16.16/16/G|2016-04-23|north_america|usa|massachusetts'
			'Massachusetts.USA/16.16/17/G|2016-04-24|north_america|usa|massachusetts'
			'Massachusetts.USA/16.16/18/G|2016-04-25|north_america|usa|massachusetts'
			'Massachusetts.USA/16.16/19/G|2016-04-22|north_america|usa|massachusetts'
			'Massachusetts.USA/16.16/2/G|2016-04-19|north_america|usa|massachusetts'
			'Massachusetts.USA/16.16/3/G|2016-04-19|north_america|usa|massachusetts'
			'Massachusetts.USA/16.16/4/G|2016-04-19|north_america|usa|massachusetts'
			'Massachusetts.USA/16.16/5/G|2016-04-20|north_america|usa|massachusetts'
			'Massachusetts.USA/16.16/6/G|2016-04-20|north_america|usa|massachusetts'
			'Massachusetts.USA/16.16/7/G|2016-04-21|north_america|usa|massachusetts'
			'Massachusetts.USA/16.16/8/G|2016-04-21|north_america|usa|massachusetts'
			'Massachusetts.USA/16.16/9/G|2016-04-21|north_america|usa|massachusetts'
			'Massachusetts.USA/17.16/1/G|2016-04-25|north_america|usa|massachusetts'
			'Massachusetts.USA/17.16/10/G|2016-05-01|north_america|usa|massachusetts'
			'Massachusetts.USA/17.16/11/G|2016-04-30|north_america|usa|massachusetts'
			'Massachusetts.USA/17.16/12/G|2016-05-02|north_america|usa|massachusetts'
			'Massachusetts.USA/17.16/13/G|2016-05-02|north_america|usa|massachusetts'
			'Massachusetts.USA/17.16/2/G|2016-04-24|north_america|usa|massachusetts'
			'Massachusetts.USA/17.16/3/G|2016-04-25|north_america|usa|massachusetts'
			'Massachusetts.USA/17.16/4/G|2016-04-26|north_america|usa|massachusetts'
			'Massachusetts.USA/17.16/6/G|2016-04-25|north_america|usa|massachusetts'
			'Massachusetts.USA/17.16/7/G|2016-04-27|north_america|usa|massachusetts'
			'Massachusetts.USA/17.16/8/G|2016-04-26|north_america|usa|massachusetts'
			'Massachusetts.USA/17.16/9/G|2016-04-29|north_america|usa|massachusetts'
			'Massachusetts.USA/17.17/G|2017-04-23|north_america|usa|massachusetts'
			'Massachusetts.USA/18.16/1/G|2016-05-04|north_america|usa|massachusetts'
			'Massachusetts.USA/18.16/2/G|2016-05-05|north_america|usa|massachusetts'
			'Massachusetts.USA/18.16/3/G|2016-05-05|north_america|usa|massachusetts'
			'Massachusetts.USA/18.16/4/G|2016-05-08|north_america|usa|massachusetts'
			'Massachusetts.USA/19.16/1/G|2016-05-08|north_america|usa|massachusetts'
			'Massachusetts.USA/19.16/10/G|2016-05-14|north_america|usa|massachusetts'
			'Massachusetts.USA/19.16/11/G|2016-05-14|north_america|usa|massachusetts'
			'Massachusetts.USA/19.16/2/G|2016-05-09|north_america|usa|massachusetts'
			'Massachusetts.USA/19.16/3/G|2016-05-09|north_america|usa|massachusetts'
			'Massachusetts.USA/19.16/4/G|2016-05-09|north_america|usa|massachusetts'
			'Massachusetts.USA/19.16/5/G|2016-05-09|north_america|usa|massachusetts'
			'Massachusetts.USA/19.16/6/G|2016-05-09|north_america|usa|massachusetts'
			'Massachusetts.USA/19.16/7/G|2016-05-10|north_america|usa|massachusetts'
			'Massachusetts.USA/19.16/8/G|2016-05-11|north_america|usa|massachusetts'
			'Massachusetts.USA/19.16/9/G|2016-05-13|north_america|usa|massachusetts'
			'Massachusetts.USA/19.17/3/G|2017-05-14|north_america|usa|massachusetts'
			'Massachusetts.USA/19.17/4/G|2017-05-14|north_america|usa|massachusetts'
			'Massachusetts.USA/19.17/G|2017-05-11|north_america|usa|massachusetts'
			'Massachusetts.USA/20.16/1/G|2016-05-18|north_america|usa|massachusetts'
			'Massachusetts.USA/20.16/2/G|2016-05-20|north_america|usa|massachusetts'
			'Massachusetts.USA/21.16/1/G|2016-05-24|north_america|usa|massachusetts'
			'Massachusetts.USA/21.17/2/G|2017-05-30|north_america|usa|massachusetts'
			'Massachusetts.USA/21.17/G|2017-05-26|north_america|usa|massachusetts'
			'Massachusetts.USA/22.16/1/G|2016-06-03|north_america|usa|massachusetts'
			'Massachusetts.USA/22.16/2/G|2016-06-03|north_america|usa|massachusetts'
			'Massachusetts.USA/22.16/3/G|2016-06-03|north_america|usa|massachusetts'
			'Massachusetts.USA/22.17/2/G|2017-05-30|north_america|usa|massachusetts'
			'Massachusetts.USA/22.17/3/G|2017-05-30|north_america|usa|massachusetts'
			'Massachusetts.USA/22.17/4/G|2017-05-31|north_america|usa|massachusetts'
			'Massachusetts.USA/22.17/5/G|2017-05-31|north_america|usa|massachusetts'
			'Massachusetts.USA/22.17/6/G|2017-05-31|north_america|usa|massachusetts'
			'Massachusetts.USA/22.17/8/G|2017-06-04|north_america|usa|massachusetts'
			'Massachusetts.USA/22.17/9/G|2017-06-05|north_america|usa|massachusetts'
			'Massachusetts.USA/22.17/G|2017-05-30|north_america|usa|massachusetts'
			'Massachusetts.USA/23.17/G|2017-06-05|north_america|usa|massachusetts'
			'Massachusetts.USA/24.17/2/G|2017-06-14|north_america|usa|massachusetts'
			'Massachusetts.USA/24.17/3/G|2017-06-17|north_america|usa|massachusetts'
			'Massachusetts.USA/24.17/4/G|2017-06-19|north_america|usa|massachusetts'
			'Massachusetts.USA/24.17/G|2017-06-14|north_america|usa|massachusetts'
			'Massachusetts.USA/25.17/2/G|2017-06-20|north_america|usa|massachusetts'
			'Massachusetts.USA/25.17/3/G|2017-06-21|north_america|usa|massachusetts'
			'Massachusetts.USA/25.17/4/G|2017-06-21|north_america|usa|massachusetts'
			'Massachusetts.USA/25.17/5/G|2017-06-21|north_america|usa|massachusetts'
			'Massachusetts.USA/25.17/6/G|2017-06-21|north_america|usa|massachusetts'
			'Massachusetts.USA/25.17/7/G|2017-06-23|north_america|usa|massachusetts'
			'Massachusetts.USA/25.17/G|2017-06-19|north_america|usa|massachusetts'
			'Massachusetts.USA/26.15/1/G|2015-07-04|north_america|usa|massachusetts'
			'Massachusetts.USA/26.17/G|2017-06-29|north_america|usa|massachusetts'
			'Massachusetts.USA/27.16/1/G|2016-07-09|north_america|usa|massachusetts'
			'Massachusetts.USA/27.16/2/G|2016-07-12|north_america|usa|massachusetts'
			'Massachusetts.USA/30.16/1/G|2016-08-01|north_america|usa|massachusetts'
			'Massachusetts.USA/33.16/1/G|2016-08-19|north_america|usa|massachusetts'
			'Massachusetts.USA/37.15/1/G|2015-09-15|north_america|usa|massachusetts'
			'Massachusetts.USA/39.16/1/G|2016-10-03|north_america|usa|massachusetts'
			'Massachusetts.USA/42.16/1/G|2016-10-21|north_america|usa|massachusetts'
			'Massachusetts.USA/43.16/1/G|2016-10-24|north_america|usa|massachusetts'
			'Massachusetts.USA/43.16/2/G|2016-10-26|north_america|usa|massachusetts'
			'Massachusetts.USA/44.16/1/G|2016-10-31|north_america|usa|massachusetts'
			'Massachusetts.USA/45.16/1/G|2016-11-09|north_america|usa|massachusetts'
			'Massachusetts.USA/45.16/2/G|2016-11-09|north_america|usa|massachusetts'
			'Massachusetts.USA/45.16/3/G|2016-11-11|north_america|usa|massachusetts'
			'Massachusetts.USA/45.16/4/G|2016-11-11|north_america|usa|massachusetts'
			'Massachusetts.USA/45.16/5/G|2016-11-13|north_america|usa|massachusetts'
			'Massachusetts.USA/45.16/7/G|2016-11-15|north_america|usa|massachusetts'
			'Massachusetts.USA/46.16/1/G|2016-11-14|north_america|usa|massachusetts'
			'Massachusetts.USA/46.16/2/G|2016-11-14|north_america|usa|massachusetts'
			'Massachusetts.USA/46.16/4/G|2016-11-15|north_america|usa|massachusetts'
			'Massachusetts.USA/46.16/5/G|2016-11-17|north_america|usa|massachusetts'
			'Massachusetts.USA/46.16/6/G|2016-11-20|north_america|usa|massachusetts'
			'Massachusetts.USA/46.16/7/G|2016-11-17|north_america|usa|massachusetts'
			'Massachusetts.USA/50.16/1/G|2016-12-14|north_america|usa|massachusetts'
			'Massachusetts.USA/52.16/G|2016-12-27|north_america|usa|massachusetts'
			'Massachusetts.USA/8.16/1/G|2016-02-24|north_america|usa|massachusetts'
			'Massachusetts.USA/8.16/2/G|2016-02-24|north_america|usa|massachusetts'
			'Massachusetts.USA/8.16/3/G|2016-02-25|north_america|usa|massachusetts'
			'Massachusetts.USA/8.16/5/G|2016-02-25|north_america|usa|massachusetts'
			'Massachusetts.USA/8.16/6/G|2016-02-27|north_america|usa|massachusetts'
			'Massachusetts.USA/8.17/G|2017-02-19|north_america|usa|massachusetts'
			'Massachusetts.USA/9.16/1/G|2016-03-02|north_america|usa|massachusetts'
			'Massachusetts.USA/9.16/2/G|2016-03-06|north_america|usa|massachusetts'
			'Massachusetts.USA/9.16/3/G|2016-03-05|north_america|usa|massachusetts'
			'Massachusetts.USA/9.16/4/G|2016-03-08|north_america|usa|massachusetts'
			'Michigan.USA/12.14/G|2014-03-20|north_america|usa|michigan'
			'Michigan.USA/4.16/G|2016-01-26|north_america|usa|michigan'
			'Missouri.USA/11.17/G|2017-03-XX|north_america|usa|missouri'
			'Missouri.USA/15.17/2/G|2017-04-XX|north_america|usa|missouri'
			'Missouri.USA/15.17/3/G|2017-04-XX|north_america|usa|missouri'
			'Missouri.USA/15.17/G|2017-04-XX|north_america|usa|missouri'
			'Missouri.USA/19.17/G|2017-05-XX|north_america|usa|missouri'
			'Missouri.USA/2.17/G|2017-01-XX|north_america|usa|missouri'
			'Missouri.USA/24.17/G|2017-06-XX|north_america|usa|missouri'
			'Missouri.USA/28.17/G|2017-07-XX|north_america|usa|missouri'
			'Missouri.USA/29.15/G|2015-07-XX|north_america|usa|missouri'
			'Missouri.USA/32.16/G|2016-08-XX|north_america|usa|missouri'
			'Missouri.USA/33.17/G|2017-08-XX|north_america|usa|missouri'
			'Missouri.USA/41.16/G|2016-10-XX|north_america|usa|missouri'
			'Missouri.USA/46.16/2/G|2016-11-XX|north_america|usa|missouri'
			'Missouri.USA/46.16/G|2016-11-XX|north_america|usa|missouri'
			'Missouri.USA/50.16/G|2016-12-XX|north_america|usa|missouri'
			'Missouri.USA/7.17/G|2017-02-XX|north_america|usa|missouri'
			'Montana.USA/11.16/G|2016-03-15|north_america|usa|montana'
			'NewHampshire.USA/40.16/G|2016-10-07|north_america|usa|new_hampshire'
			'NewHampshire.USA/8.16/1/G|2016-02-25|north_america|usa|new_hampshire'
			'NewJersey.USA/16.14/2/G|2014-04-28|north_america|usa|new_jersey'
			'NewJersey.USA/49.14/G|2014-12-06|north_america|usa|new_jersey'
			'NewYork.USA.USA/51.14/G|2014-12-16|north_america|usa|new_york'
			'NewYork.USA/10.14/2/G|2014-03-03|north_america|usa|new_york'
			'NewYork.USA/10.14/3/G|2014-03-04|north_america|usa|new_york'
			'NewYork.USA/51.14/G|2014-12-16|north_america|usa|new_york'
			'NewYork.USA/8.14/G|2014-02-20|north_america|usa|new_york'
			'NewYork/10.14/2/G|2014-03-03|north_america|usa|new_york'
			'NorthCarolina.USA/11.17/G|2017-03-XX|north_america|usa|north_carolina'
			'NorthDakota.USA/14.17/G|2017-04-07|north_america|usa|north_dakota'
			'NorthDakota.USA/15.17/G|2017-04-13|north_america|usa|north_dakota'
			'NorthDakota.USA/9.17/G|2017-02-27|north_america|usa|north_dakota'
			'Ohio.USA/11.14/2/G|2014-03-16|north_america|usa|ohio'
			'Ohio.USA/11.17/G|2017-03-XX|north_america|usa|ohio'
			'Ohio.USA/12.14/9/G|2014-03-21|north_america|usa|ohio'
			'Ohio.USA/13.14/10/G|2014-03-30|north_america|usa|ohio'
			'Ohio.USA/13.14/6/G|2014-03-26|north_america|usa|ohio'
			'Ohio.USA/13.14/7/G|2014-03-25|north_america|usa|ohio'
			'Ohio.USA/16.14/1/G|2014-04-15|north_america|usa|ohio'
			'Ohio.USA/16.14/2/G|2014-04-15|north_america|usa|ohio'
			'Ohio.USA/19.16/G|2016-05-XX|north_america|usa|ohio'
			'Ohio.USA/2.17/G|2017-01-XX|north_america|usa|ohio'
			'Ohio.USA/2.18/G|2018-01-XX|north_america|usa|ohio'
			'Ohio.USA/46.17/G|2017-11-XX|north_america|usa|ohio'
			'Ohio.USA/7.17/G|2017-02-XX|north_america|usa|ohio'
			'Ontario.CAN/04.17/1/G|2017-01-23|north_america|canada|ontario'
			'Ontario.CAN/06.17/1/G|2017-02-06|north_america|canada|ontario'
			'Ontario.CAN/06.17/2/G|2017-02-07|north_america|canada|ontario'
			'Ontario.CAN/06.17/3/G|2017-02-08|north_america|canada|ontario'
			'Ontario.CAN/06.17/4/G|2017-02-06|north_america|canada|ontario'
			'Ontario.CAN/07.17/1/G|2017-02-15|north_america|canada|ontario'
			'Ontario.CAN/08.17/2/G|2017-02-19|north_america|canada|ontario'
			'Ontario.CAN/08.17/3/G|2017-02-24|north_america|canada|ontario'
			'Ontario.CAN/09.17/1/G|2017-02-28|north_america|canada|ontario'
			'Ontario.CAN/09.17/10/G|2017-03-01|north_america|canada|ontario'
			'Ontario.CAN/09.17/2/G|2017-02-23|north_america|canada|ontario'
			'Ontario.CAN/09.17/3/G|2017-02-24|north_america|canada|ontario'
			'Ontario.CAN/09.17/4/G|2017-02-25|north_america|canada|ontario'
			'Ontario.CAN/09.17/6/G|2017-02-27|north_america|canada|ontario'
			'Ontario.CAN/09.17/7/G|2017-02-27|north_america|canada|ontario'
			'Ontario.CAN/09.17/8/G|2017-02-28|north_america|canada|ontario'
			'Ontario.CAN/09.17/9/G|2017-02-28|north_america|canada|ontario'
			'Ontario.CAN/12.17/1/G|2017-03-20|north_america|canada|ontario'
			'Ontario.CAN/12.17/2/G|2017-03-21|north_america|canada|ontario'
			'Ontario.CAN/12.17/3/G|2017-03-20|north_america|canada|ontario'
			'Ontario.CAN/12.17/4/G|2017-03-22|north_america|canada|ontario'
			'Ontario.CAN/12.17/5/G|2017-03-25|north_america|canada|ontario'
			'Ontario.CAN/13.17/1/G|2017-03-30|north_america|canada|ontario'
			'Ontario.CAN/13.17/2/G|2017-03-31|north_america|canada|ontario'
			'Ontario.CAN/37.09/G|2009-09-13|north_america|canada|ontario'
			'Ontario.CAN/38.09/2/G|2009-09-17|north_america|canada|ontario'
			'Ontario.CAN/40.09/1/G|2009-09-28|north_america|canada|ontario'
			'Ontario.CAN/50.09/1/G|2009-12-13|north_america|canada|ontario'
			'Ontario.CAN/50.09/3/G|2009-12-11|north_america|canada|ontario'
			'Pennsylvania.USA/19.16/G|2016-05-10|north_america|usa|pennsylvania'
			'Pennsylvania.USA/51.14/G|2014-12-16|north_america|usa|pennsylvania'
			'Texas.USA/15.17/G|2017-04-13|north_america|usa|texas'
			'Texas.USA/18.17/G|2017-05-05|north_america|usa|texas'
			'Texas.USA/27.17/G|2017-07-03|north_america|usa|texas'
			'Virginia.USA/51.14/G|2014-12-19|north_america|usa|virginia'
			'Washington.USA/1.17/FH160/G|2017-01-03|north_america|usa|washington'
			'Washington.USA/1.17/FH29/G|2017-01-10|north_america|usa|washington'
			'Washington.USA/1.17/FH5/G|2017-01-03|north_america|usa|washington'
			'Washington.USA/1.17/FH65/G|2017-01-08|north_america|usa|washington'
			'Washington.USA/1.17/FH6/G|2017-01-04|north_america|usa|washington'
			'Washington.USA/1.17/FH77/G|2017-01-11|north_america|usa|washington'
			'Washington.USA/1.17/FH7/G|2017-01-06|north_america|usa|washington'
			'Washington.USA/1.17/FH8/G|2017-01-05|north_america|usa|washington'
			'Washington.USA/10.17/FH43/G|2017-03-07|north_america|usa|washington'
			'Washington.USA/10.17/FH52/G|2017-03-12|north_america|usa|washington'
			'Washington.USA/11.17/FH143/G|2017-03-15|north_america|usa|washington'
			'Washington.USA/11.17/FH56/G|2017-03-15|north_america|usa|washington'
			'Washington.USA/11.17/FH95/G|2017-03-15|north_america|usa|washington'
			'Washington.USA/11.17/FH96/G|2017-03-18|north_america|usa|washington'
			'Washington.USA/12.17/FH144/G|2017-03-27|north_america|usa|washington'
			'Washington.USA/12.17/FH34/G|2017-03-22|north_america|usa|washington'
			'Washington.USA/12.17/FH35/G|2017-03-24|north_america|usa|washington'
			'Washington.USA/12.17/FH57/G|2017-03-22|north_america|usa|washington'
			'Washington.USA/12.17/FH76/G|2017-03-22|north_america|usa|washington'
			'Washington.USA/12.17/FH78/G|2017-03-24|north_america|usa|washington'
			'Washington.USA/12.17/FH97/G|2017-03-23|north_america|usa|washington'
			'Washington.USA/14.17/FH145/G|2017-04-06|north_america|usa|washington'
			'Washington.USA/14.17/FH98/G|2017-04-06|north_america|usa|washington'
			'Washington.USA/15.17/FH146/G|2017-04-18|north_america|usa|washington'
			'Washington.USA/15.17/FH20/G|2017-04-13|north_america|usa|washington'
			'Washington.USA/16.17/FH152/G|2017-04-17|north_america|usa|washington'
			'Washington.USA/16.17/FH36/G|2017-04-19|north_america|usa|washington'
			'Washington.USA/16.17/FH63/G|2017-04-21|north_america|usa|washington'
			'Washington.USA/16.17/FH79/G|2017-04-23|north_america|usa|washington'
			'Washington.USA/17.17/FH37/G|2017-05-02|north_america|usa|washington'
			'Washington.USA/17.17/FH38/G|2017-04-25|north_america|usa|washington'
			'Washington.USA/17.17/FH39/G|2017-04-27|north_america|usa|washington'
			'Washington.USA/17.17/FH40/G|2017-04-29|north_america|usa|washington'
			'Washington.USA/18.17/FH147/G|2017-05-04|north_america|usa|washington'
			'Washington.USA/19.17/FH100/G|2017-05-11|north_america|usa|washington'
			'Washington.USA/19.17/FH44/G|2017-05-10|north_america|usa|washington'
			'Washington.USA/19.17/FH53/G|2017-05-12|north_america|usa|washington'
			'Washington.USA/19.17/FH80/G|2017-05-11|north_america|usa|washington'
			'Washington.USA/2.17/FH21/G|2017-01-13|north_america|usa|washington'
			'Washington.USA/2.17/FH22/G|2017-01-17|north_america|usa|washington'
			'Washington.USA/2.17/FH23/G|2017-01-13|north_america|usa|washington'
			'Washington.USA/2.17/FH26/G|2017-01-12|north_america|usa|washington'
			'Washington.USA/2.17/FH47/G|2017-01-11|north_america|usa|washington'
			'Washington.USA/2.17/FH54/G|2017-01-12|north_america|usa|washington'
			'Washington.USA/2.17/FH58/G|2017-01-13|north_america|usa|washington'
			'Washington.USA/2.17/FH66/G|2017-01-13|north_america|usa|washington'
			'Washington.USA/2.17/FH84/G|2017-01-13|north_america|usa|washington'
			'Washington.USA/20.17/FH148/G|2017-05-24|north_america|usa|washington'
			'Washington.USA/20.17/FH73/G|2017-05-21|north_america|usa|washington'
			'Washington.USA/20.17/FH81/G|2017-05-21|north_america|usa|washington'
			'Washington.USA/20.17/FH82/G|2017-05-22|north_america|usa|washington'
			'Washington.USA/21.17/FH69/G|2017-05-22|north_america|usa|washington'
			'Washington.USA/22.17/FH74/G|2017-05-30|north_america|usa|washington'
			'Washington.USA/23.17/FH149/G|2017-06-11|north_america|usa|washington'
			'Washington.USA/23.17/FH150/G|2017-06-12|north_america|usa|washington'
			'Washington.USA/28.17/FH151/G|2017-07-12|north_america|usa|washington'
			'Washington.USA/29.17/FH83/G|2017-07-26|north_america|usa|washington'
			'Washington.USA/3.17/FH24/G|2017-01-19|north_america|usa|washington'
			'Washington.USA/3.17/FH25/G|2017-01-20|north_america|usa|washington'
			'Washington.USA/3.17/FH59/G|2017-01-18|north_america|usa|washington'
			'Washington.USA/3.17/FH62/G|2017-01-19|north_america|usa|washington'
			'Washington.USA/3.17/FH67/G|2017-01-17|north_america|usa|washington'
			'Washington.USA/30.17/FH32/G|2017-07-25|north_america|usa|washington'
			'Washington.USA/4.17/FH103/G|2017-01-29|north_america|usa|washington'
			'Washington.USA/4.17/FH48/G|2017-01-28|north_america|usa|washington'
			'Washington.USA/4.17/FH49/G|2017-01-31|north_america|usa|washington'
			'Washington.USA/4.17/FH60/G|2017-02-03|north_america|usa|washington'
			'Washington.USA/4.17/FH68/G|2017-01-26|north_america|usa|washington'
			'Washington.USA/4.17/FH70/G|2017-01-30|north_america|usa|washington'
			'Washington.USA/4.17/FH71/G|2017-01-30|north_america|usa|washington'
			'Washington.USA/48.16/FH1/G|2016-12-07|north_america|usa|washington'
			'Washington.USA/49.16/FH158/G|2016-12-11|north_america|usa|washington'
			'Washington.USA/49.16/FH45/G|2016-12-10|north_america|usa|washington'
			'Washington.USA/49.16/FH55/G|2016-12-07|north_america|usa|washington'
			'Washington.USA/5.17/FH104/G|2017-02-08|north_america|usa|washington'
			'Washington.USA/5.17/FH10/G|2017-02-04|north_america|usa|washington'
			'Washington.USA/5.17/FH11/G|2017-02-08|north_america|usa|washington'
			'Washington.USA/5.17/FH161/G|2017-01-31|north_america|usa|washington'
			'Washington.USA/5.17/FH162/G|2017-02-02|north_america|usa|washington'
			'Washington.USA/5.17/FH27/G|2017-01-30|north_america|usa|washington'
			'Washington.USA/5.17/FH30/G|2017-02-02|north_america|usa|washington'
			'Washington.USA/5.17/FH50/G|2017-02-06|north_america|usa|washington'
			'Washington.USA/5.17/FH72/G|2017-02-01|north_america|usa|washington'
			'Washington.USA/5.17/FH9/G|2017-01-31|north_america|usa|washington'
			'Washington.USA/50.16/FH2/G|2016-12-13|north_america|usa|washington'
			'Washington.USA/50.16/FH33/G|2016-12-19|north_america|usa|washington'
			'Washington.USA/50.16/FH3/G|2016-12-12|north_america|usa|washington'
			'Washington.USA/50.16/FH4/G|2016-12-13|north_america|usa|washington'
			'Washington.USA/50.16/FH64/G|2016-12-12|north_america|usa|washington'
			'Washington.USA/51.16/FH41/G|2016-12-21|north_america|usa|washington'
			'Washington.USA/51.16/FH46/G|2016-12-22|north_america|usa|washington'
			'Washington.USA/52.16/FH28/G|2016-12-31|north_america|usa|washington'
			'Washington.USA/52.16/FH75/G|2016-12-30|north_america|usa|washington'
			'Washington.USA/6.17/FH105/G|2017-02-10|north_america|usa|washington'
			'Washington.USA/6.17/FH12/G|2017-02-08|north_america|usa|washington'
			'Washington.USA/6.17/FH13/G|2017-02-13|north_america|usa|washington'
			'Washington.USA/6.17/FH14/G|2017-02-08|north_america|usa|washington'
			'Washington.USA/6.17/FH51/G|2017-02-06|north_america|usa|washington'
			'Washington.USA/7.17/FH106/G|2017-02-14|north_america|usa|washington'
			'Washington.USA/7.17/FH15/G|2017-02-15|north_america|usa|washington'
			'Washington.USA/7.17/FH166/G|2017-02-19|north_america|usa|washington'
			'Washington.USA/7.17/FH61/G|2017-02-22|north_america|usa|washington'
			'Washington.USA/8.17/FH142/G|2017-02-22|north_america|usa|washington'
			'Washington.USA/8.17/FH17/G|2017-02-23|north_america|usa|washington'
			'Washington.USA/8.17/FH19/G|2017-02-28|north_america|usa|washington'
			'Washington.USA/9.17/FH16/G|2017-02-28|north_america|usa|washington'
			'Washington.USA/9.17/FH18/G|2017-03-01|north_america|usa|washington'
			'Washington.USA/9.17/FH31/G|2017-03-01|north_america|usa|washington'
			'Washington.USA/9.17/FH42/G|2017-03-06|north_america|usa|washington'
			'Wisconsin.USA/11.07/2/G|2007-03-XX|north_america|usa|wisconsin'
			'Wisconsin.USA/11.07/G|2007-03-XX|north_america|usa|wisconsin'
			'Wisconsin.USA/15.06/3/G|2006-04-XX|north_america|usa|wisconsin'
			'Wisconsin.USA/15.17/2/G|2017-04-XX|north_america|usa|wisconsin'
			'Wisconsin.USA/15.17/G|2017-04-XX|north_america|usa|wisconsin'
			'Wisconsin.USA/16.14/2/G|2014-04-XX|north_america|usa|wisconsin'
			'Wisconsin.USA/16.14/G|2014-04-XX|north_america|usa|wisconsin'
			'Wisconsin.USA/19.16/G|2016-05-XX|north_america|usa|wisconsin'
			'Wisconsin.USA/19.17/G|2017-05-XX|north_america|usa|wisconsin'
			'Wisconsin.USA/2.16/G|2016-01-XX|north_america|usa|wisconsin'
			'Wisconsin.USA/20.14/2/G|2014-05-XX|north_america|usa|wisconsin'
			'Wisconsin.USA/20.14/G|2014-05-XX|north_america|usa|wisconsin'
			'Wisconsin.USA/24.14/G|2014-06-XX|north_america|usa|wisconsin'
			'Wisconsin.USA/24.16/G|2016-06-XX|north_america|usa|wisconsin'
			'Wisconsin.USA/28.06/G|2006-07-XX|north_america|usa|wisconsin'
			'Wisconsin.USA/29.14/G|2014-07-XX|north_america|usa|wisconsin'
			'Wisconsin.USA/37.06/G|2006-09-XX|north_america|usa|wisconsin'
			'Wisconsin.USA/41.06/2/G|2006-10-XX|north_america|usa|wisconsin'
			'Wisconsin.USA/41.06/G|2006-10-XX|north_america|usa|wisconsin'
			'Wisconsin.USA/42.15/2/G|2015-10-XX|north_america|usa|wisconsin'
			'Wisconsin.USA/42.15/G|2015-10-XX|north_america|usa|wisconsin'
			'Wisconsin.USA/46.15/G|2015-11-XX|north_america|usa|wisconsin'
			'Wisconsin.USA/50.16/G|2016-12-XX|north_america|usa|wisconsin'
			'Wisconsin.USA/51.15/G|2015-12-XX|north_america|usa|wisconsin'
			'Wisconsin.USA/7.07/2/G|2007-02-XX|north_america|usa|wisconsin'
			'Wisconsin.USA/7.07/G|2007-02-XX|north_america|usa|wisconsin'
			Springdale_730/2016/G|2016-XX-XX|north_america|usa|arkansas
			Springdale_745/2016/G|2016-XX-XX|north_america|usa|arkansas
			Springdale_754/2016/G|2016-XX-XX|north_america|usa|arkansas
			;
End;
Begin trees;
	Translate
		1 'Alabama.USA/11.17/G|2017-03-XX|north_america|usa|alabama',
		2 'Alabama.USA/15.17/G|2017-04-XX|north_america|usa|alabama',
		3 'Alabama.USA/19.17/G|2017-05-XX|north_america|usa|alabama',
		4 'Alabama.USA/50.17/G|2017-12-XX|north_america|usa|alabama',
		5 'Alabama.USA/7.17/G|2017-02-XX|north_america|usa|alabama',
		6 'Arkansas.USA/12.17/G|2017-03-21|north_america|usa|arkansas',
		7 'Arkansas.USA/13.17/G|2017-03-26|north_america|usa|arkansas',
		8 'Arkansas.USA/38.16/G|2016-09-15|north_america|usa|arkansas',
		9 'Arkansas.USA/40.16/G|2016-09-30|north_america|usa|arkansas',
		10 'Arkansas.USA/41.16/G|2016-10-03|north_america|usa|arkansas',
		11 'Arkansas.USA/43.16/G|2016-10-18|north_america|usa|arkansas',
		12 'Arkansas.USA/44.16/G|2016-10-26|north_america|usa|arkansas',
		13 'Arkansas.USA/45.16/G|2016-10-30|north_america|usa|arkansas',
		14 'Arkansas.USA/46.16/G|2016-11-10|north_america|usa|arkansas',
		15 'Arkansas.USA/47.16/G|2016-11-14|north_america|usa|arkansas',
		16 'Arkansas.USA/48.16/G|2016-11-21|north_america|usa|arkansas',
		17 'Arkansas.USA/49.16/G|2016-11-29|north_america|usa|arkansas',
		18 'Arkansas.USA/5.17/G|2017-02-02|north_america|usa|arkansas',
		19 'Arkansas.USA/50.16/G|2016-12-10|north_america|usa|arkansas',
		20 'Arkansas.USA/51.16/G|2016-12-16|north_america|usa|arkansas',
		21 'Arkansas.USA/52.16/G|2016-12-19|north_america|usa|arkansas',
		22 'BritishColumbia.CAN/11.16/G|2016-03-14|north_america|canada|british_columbia',
		23 'BritishColumbia.CAN/13.16/G|2016-04-01|north_america|canada|british_columbia',
		24 'BritishColumbia.CAN/14.11/2/G|2011-04-03|north_america|canada|british_columbia',
		25 'BritishColumbia.CAN/16.16/4/G|2016-04-21|north_america|canada|british_columbia',
		26 'BritishColumbia.CAN/17.16/G|2016-04-29|north_america|canada|british_columbia',
		27 'BritishColumbia.CAN/18.16/2/G|2016-05-07|north_america|canada|british_columbia',
		28 'BritishColumbia.CAN/18.16/3/G|2016-05-09|north_america|canada|british_columbia',
		29 'BritishColumbia.CAN/18.16/4/G|2016-05-08|north_america|canada|british_columbia',
		30 'BritishColumbia.CAN/18.16/G|2016-05-04|north_america|canada|british_columbia',
		31 'BritishColumbia.CAN/18.17/2/G|2017-05-05|north_america|canada|british_columbia',
		32 'BritishColumbia.CAN/19.16/1/G|2016-05-10|north_america|canada|british_columbia',
		33 'BritishColumbia.CAN/19.16/2/G|2016-05-10|north_america|canada|british_columbia',
		34 'BritishColumbia.CAN/19.16/3/G|2016-05-10|north_america|canada|british_columbia',
		35 'BritishColumbia.CAN/19.16/5/G|2016-05-10|north_america|canada|british_columbia',
		36 'BritishColumbia.CAN/20.16/1/G|2016-05-22|north_america|canada|british_columbia',
		37 'BritishColumbia.CAN/21.16/2/G|2016-05-23|north_america|canada|british_columbia',
		38 'BritishColumbia.CAN/21.16/3/G|2016-05-24|north_america|canada|british_columbia',
		39 'BritishColumbia.CAN/21.16/4/G|2016-05-25|north_america|canada|british_columbia',
		40 'BritishColumbia.CAN/21.16/6/G|2016-05-25|north_america|canada|british_columbia',
		41 'BritishColumbia.CAN/22.16/2/G|2016-05-31|north_america|canada|british_columbia',
		42 'BritishColumbia.CAN/23.16/1/G|2016-06-06|north_america|canada|british_columbia',
		43 'BritishColumbia.CAN/23.16/2/G|2016-06-12|north_america|canada|british_columbia',
		44 'BritishColumbia.CAN/24.16/1/G|2016-06-13|north_america|canada|british_columbia',
		45 'BritishColumbia.CAN/24.16/2/G|2016-06-13|north_america|canada|british_columbia',
		46 'BritishColumbia.CAN/24.16/3/G|2016-06-14|north_america|canada|british_columbia',
		47 'BritishColumbia.CAN/24.16/4/G|2016-06-15|north_america|canada|british_columbia',
		48 'BritishColumbia.CAN/24.16/5/G|2016-06-14|north_america|canada|british_columbia',
		49 'BritishColumbia.CAN/24.16/7/G|2016-06-15|north_america|canada|british_columbia',
		50 'BritishColumbia.CAN/25.16/3/G|2016-06-20|north_america|canada|british_columbia',
		51 'BritishColumbia.CAN/25.16/5/G|2016-06-22|north_america|canada|british_columbia',
		52 'BritishColumbia.CAN/26.16/1/G|2016-06-27|north_america|canada|british_columbia',
		53 'BritishColumbia.CAN/26.16/5/G|2016-06-30|north_america|canada|british_columbia',
		54 'BritishColumbia.CAN/27.16/3/G|2016-07-07|north_america|canada|british_columbia',
		55 'BritishColumbia.CAN/27.16/4/G|2016-07-06|north_america|canada|british_columbia',
		56 'BritishColumbia.CAN/27.16/7/G|2016-07-09|north_america|canada|british_columbia',
		57 'BritishColumbia.CAN/28.16/1/G|2016-07-11|north_america|canada|british_columbia',
		58 'BritishColumbia.CAN/28.16/4/G|2016-07-13|north_america|canada|british_columbia',
		59 'BritishColumbia.CAN/28.16/5/G|2016-07-13|north_america|canada|british_columbia',
		60 'BritishColumbia.CAN/28.16/6/G|2016-07-14|north_america|canada|british_columbia',
		61 'BritishColumbia.CAN/29.16/3/G|2016-07-22|north_america|canada|british_columbia',
		62 'BritishColumbia.CAN/29.16/4/G|2016-07-24|north_america|canada|british_columbia',
		63 'BritishColumbia.CAN/29.16/5/G|2016-07-22|north_america|canada|british_columbia',
		64 'BritishColumbia.CAN/29.16/6/G|2016-07-21|north_america|canada|british_columbia',
		65 'BritishColumbia.CAN/30.16/1/G|2016-07-31|north_america|canada|british_columbia',
		66 'BritishColumbia.CAN/30.16/2/G|2016-07-31|north_america|canada|british_columbia',
		67 'BritishColumbia.CAN/30.16/3/G|2016-07-27|north_america|canada|british_columbia',
		68 'BritishColumbia.CAN/31.16/1/G|2016-08-02|north_america|canada|british_columbia',
		69 'BritishColumbia.CAN/31.16/2/G|2016-08-04|north_america|canada|british_columbia',
		70 'BritishColumbia.CAN/31.16/4/G|2016-08-04|north_america|canada|british_columbia',
		71 'BritishColumbia.CAN/33.16/2/G|2016-08-18|north_america|canada|british_columbia',
		72 'BritishColumbia.CAN/34.16/3/G|2016-08-28|north_america|canada|british_columbia',
		73 'BritishColumbia.CAN/36.16/G|2016-09-07|north_america|canada|british_columbia',
		74 'BritishColumbia.CAN/42.16/G|2016-10-17|north_america|canada|british_columbia',
		75 'BritishColumbia.CAN/8.17/2/G|2017-02-23|north_america|canada|british_columbia',
		76 'BritishColumbia.CAN/8.17/3/G|2017-02-22|north_america|canada|british_columbia',
		77 'BritishColumbia.CAN/8.17/5/G|2017-02-24|north_america|canada|british_columbia',
		78 'BritishColumbia.CAN/8.17/8/G|2017-02-26|north_america|canada|british_columbia',
		79 'California.USA/40.11/G|2011-10-08|north_america|usa|california',
		80 'Georgia.USA/13.17/G|2017-03-27|north_america|usa|georgia',
		81 'Illinois.USA/11.17/G|2017-03-18|north_america|usa|illinois',
		82 'Illinois.USA/14.17/G|2017-04-05|north_america|usa|illinois',
		83 'Illinois.USA/26.15/2/G|2015-06-24|north_america|usa|illinois',
		84 'Indiana.USA/1.17/G|2017-01-06|north_america|usa|indiana',
		85 'Indiana.USA/48.16/G|2016-11-28|north_america|usa|indiana',
		86 'Indiana.USA/49.16/G|2016-12-12|north_america|usa|indiana',
		87 'Indiana.USA/5.14/G|2014-01-31|north_america|usa|indiana',
		88 'Iowa.USA/06/G|2006-XX-XX|north_america|usa|iowa',
		89 'Kansas.USA/10.17/G|2017-03-10|north_america|usa|kansas',
		90 'Kansas.USA/13.17/2/G|2017-03-29|north_america|usa|kansas',
		91 'Kansas.USA/15.17/G|2017-04-10|north_america|usa|kansas',
		92 'Kansas.USA/8.17/4/G|2017-02-23|north_america|usa|kansas',
		93 'Kansas.USA/8.17/G|2017-02-21|north_america|usa|kansas',
		94 'Kansas.USA/9.17/2/G|2017-02-28|north_america|usa|kansas',
		95 'Louisiana.USA/29.17/G|2017-07-21|north_america|usa|louisiana',
		96 'Manitoba.CAN/43.16/11/G|2016-10-26|north_america|canada|manitoba',
		97 'Manitoba.CAN/43.16/5/G|2016-10-25|north_america|canada|manitoba',
		98 'Manitoba.CAN/44.16/15/G|2016-11-02|north_america|canada|manitoba',
		99 'Manitoba.CAN/47.16/4/G|2016-10-25|north_america|canada|manitoba',
		100 'Massachusetts.USA/10.16/1/G|2016-03-07|north_america|usa|massachusetts',
		101 'Massachusetts.USA/10.16/10/G|2016-03-12|north_america|usa|massachusetts',
		102 'Massachusetts.USA/10.16/12/G|2016-03-12|north_america|usa|massachusetts',
		103 'Massachusetts.USA/10.16/13/G|2016-03-14|north_america|usa|massachusetts',
		104 'Massachusetts.USA/10.16/14/G|2016-03-15|north_america|usa|massachusetts',
		105 'Massachusetts.USA/10.16/2/G|2016-03-08|north_america|usa|massachusetts',
		106 'Massachusetts.USA/10.16/3/G|2016-03-09|north_america|usa|massachusetts',
		107 'Massachusetts.USA/10.16/4/G|2016-03-10|north_america|usa|massachusetts',
		108 'Massachusetts.USA/10.16/5/G|2016-03-10|north_america|usa|massachusetts',
		109 'Massachusetts.USA/10.16/6/G|2016-03-09|north_america|usa|massachusetts',
		110 'Massachusetts.USA/10.16/7/G|2016-03-10|north_america|usa|massachusetts',
		111 'Massachusetts.USA/10.16/8/G|2016-03-12|north_america|usa|massachusetts',
		112 'Massachusetts.USA/10.16/9/G|2016-03-10|north_america|usa|massachusetts',
		113 'Massachusetts.USA/11.16/1/G|2016-03-14|north_america|usa|massachusetts',
		114 'Massachusetts.USA/11.16/2/G|2016-03-15|north_america|usa|massachusetts',
		115 'Massachusetts.USA/11.16/3/G|2016-03-16|north_america|usa|massachusetts',
		116 'Massachusetts.USA/11.16/4/G|2016-03-18|north_america|usa|massachusetts',
		117 'Massachusetts.USA/11.16/5/G|2016-03-20|north_america|usa|massachusetts',
		118 'Massachusetts.USA/11.16/6/G|2016-03-22|north_america|usa|massachusetts',
		119 'Massachusetts.USA/12.16/1/G|2016-03-23|north_america|usa|massachusetts',
		120 'Massachusetts.USA/12.16/2/G|2016-03-24|north_america|usa|massachusetts',
		121 'Massachusetts.USA/12.16/3/G|2016-03-25|north_america|usa|massachusetts',
		122 'Massachusetts.USA/12.16/4/G|2016-03-27|north_america|usa|massachusetts',
		123 'Massachusetts.USA/12.16/5/G|2016-03-22|north_america|usa|massachusetts',
		124 'Massachusetts.USA/13.16/1/G|2016-03-31|north_america|usa|massachusetts',
		125 'Massachusetts.USA/13.16/2/G|2016-03-30|north_america|usa|massachusetts',
		126 'Massachusetts.USA/13.16/3/G|2016-03-31|north_america|usa|massachusetts',
		127 'Massachusetts.USA/13.16/4/G|2016-04-01|north_america|usa|massachusetts',
		128 'Massachusetts.USA/13.17/2/G|2017-03-28|north_america|usa|massachusetts',
		129 'Massachusetts.USA/14.16/1/G|2016-04-08|north_america|usa|massachusetts',
		130 'Massachusetts.USA/14.16/2/G|2016-04-08|north_america|usa|massachusetts',
		131 'Massachusetts.USA/14.16/3/G|2016-04-12|north_america|usa|massachusetts',
		132 'Massachusetts.USA/14.17/2/G|2017-04-10|north_america|usa|massachusetts',
		133 'Massachusetts.USA/14.17/G|2017-04-02|north_america|usa|massachusetts',
		134 'Massachusetts.USA/15.16/1/G|2016-04-12|north_america|usa|massachusetts',
		135 'Massachusetts.USA/15.16/2/G|2016-04-14|north_america|usa|massachusetts',
		136 'Massachusetts.USA/16.16/1/G|2016-04-19|north_america|usa|massachusetts',
		137 'Massachusetts.USA/16.16/10/G|2016-04-22|north_america|usa|massachusetts',
		138 'Massachusetts.USA/16.16/12/G|2016-04-21|north_america|usa|massachusetts',
		139 'Massachusetts.USA/16.16/13/G|2016-04-22|north_america|usa|massachusetts',
		140 'Massachusetts.USA/16.16/14/G|2016-04-22|north_america|usa|massachusetts',
		141 'Massachusetts.USA/16.16/15/G|2016-04-22|north_america|usa|massachusetts',
		142 'Massachusetts.USA/16.16/16/G|2016-04-23|north_america|usa|massachusetts',
		143 'Massachusetts.USA/16.16/17/G|2016-04-24|north_america|usa|massachusetts',
		144 'Massachusetts.USA/16.16/18/G|2016-04-25|north_america|usa|massachusetts',
		145 'Massachusetts.USA/16.16/19/G|2016-04-22|north_america|usa|massachusetts',
		146 'Massachusetts.USA/16.16/2/G|2016-04-19|north_america|usa|massachusetts',
		147 'Massachusetts.USA/16.16/3/G|2016-04-19|north_america|usa|massachusetts',
		148 'Massachusetts.USA/16.16/4/G|2016-04-19|north_america|usa|massachusetts',
		149 'Massachusetts.USA/16.16/5/G|2016-04-20|north_america|usa|massachusetts',
		150 'Massachusetts.USA/16.16/6/G|2016-04-20|north_america|usa|massachusetts',
		151 'Massachusetts.USA/16.16/7/G|2016-04-21|north_america|usa|massachusetts',
		152 'Massachusetts.USA/16.16/8/G|2016-04-21|north_america|usa|massachusetts',
		153 'Massachusetts.USA/16.16/9/G|2016-04-21|north_america|usa|massachusetts',
		154 'Massachusetts.USA/17.16/1/G|2016-04-25|north_america|usa|massachusetts',
		155 'Massachusetts.USA/17.16/10/G|2016-05-01|north_america|usa|massachusetts',
		156 'Massachusetts.USA/17.16/11/G|2016-04-30|north_america|usa|massachusetts',
		157 'Massachusetts.USA/17.16/12/G|2016-05-02|north_america|usa|massachusetts',
		158 'Massachusetts.USA/17.16/13/G|2016-05-02|north_america|usa|massachusetts',
		159 'Massachusetts.USA/17.16/2/G|2016-04-24|north_america|usa|massachusetts',
		160 'Massachusetts.USA/17.16/3/G|2016-04-25|north_america|usa|massachusetts',
		161 'Massachusetts.USA/17.16/4/G|2016-04-26|north_america|usa|massachusetts',
		162 'Massachusetts.USA/17.16/6/G|2016-04-25|north_america|usa|massachusetts',
		163 'Massachusetts.USA/17.16/7/G|2016-04-27|north_america|usa|massachusetts',
		164 'Massachusetts.USA/17.16/8/G|2016-04-26|north_america|usa|massachusetts',
		165 'Massachusetts.USA/17.16/9/G|2016-04-29|north_america|usa|massachusetts',
		166 'Massachusetts.USA/17.17/G|2017-04-23|north_america|usa|massachusetts',
		167 'Massachusetts.USA/18.16/1/G|2016-05-04|north_america|usa|massachusetts',
		168 'Massachusetts.USA/18.16/2/G|2016-05-05|north_america|usa|massachusetts',
		169 'Massachusetts.USA/18.16/3/G|2016-05-05|north_america|usa|massachusetts',
		170 'Massachusetts.USA/18.16/4/G|2016-05-08|north_america|usa|massachusetts',
		171 'Massachusetts.USA/19.16/1/G|2016-05-08|north_america|usa|massachusetts',
		172 'Massachusetts.USA/19.16/10/G|2016-05-14|north_america|usa|massachusetts',
		173 'Massachusetts.USA/19.16/11/G|2016-05-14|north_america|usa|massachusetts',
		174 'Massachusetts.USA/19.16/2/G|2016-05-09|north_america|usa|massachusetts',
		175 'Massachusetts.USA/19.16/3/G|2016-05-09|north_america|usa|massachusetts',
		176 'Massachusetts.USA/19.16/4/G|2016-05-09|north_america|usa|massachusetts',
		177 'Massachusetts.USA/19.16/5/G|2016-05-09|north_america|usa|massachusetts',
		178 'Massachusetts.USA/19.16/6/G|2016-05-09|north_america|usa|massachusetts',
		179 'Massachusetts.USA/19.16/7/G|2016-05-10|north_america|usa|massachusetts',
		180 'Massachusetts.USA/19.16/8/G|2016-05-11|north_america|usa|massachusetts',
		181 'Massachusetts.USA/19.16/9/G|2016-05-13|north_america|usa|massachusetts',
		182 'Massachusetts.USA/19.17/3/G|2017-05-14|north_america|usa|massachusetts',
		183 'Massachusetts.USA/19.17/4/G|2017-05-14|north_america|usa|massachusetts',
		184 'Massachusetts.USA/19.17/G|2017-05-11|north_america|usa|massachusetts',
		185 'Massachusetts.USA/20.16/1/G|2016-05-18|north_america|usa|massachusetts',
		186 'Massachusetts.USA/20.16/2/G|2016-05-20|north_america|usa|massachusetts',
		187 'Massachusetts.USA/21.16/1/G|2016-05-24|north_america|usa|massachusetts',
		188 'Massachusetts.USA/21.17/2/G|2017-05-30|north_america|usa|massachusetts',
		189 'Massachusetts.USA/21.17/G|2017-05-26|north_america|usa|massachusetts',
		190 'Massachusetts.USA/22.16/1/G|2016-06-03|north_america|usa|massachusetts',
		191 'Massachusetts.USA/22.16/2/G|2016-06-03|north_america|usa|massachusetts',
		192 'Massachusetts.USA/22.16/3/G|2016-06-03|north_america|usa|massachusetts',
		193 'Massachusetts.USA/22.17/2/G|2017-05-30|north_america|usa|massachusetts',
		194 'Massachusetts.USA/22.17/3/G|2017-05-30|north_america|usa|massachusetts',
		195 'Massachusetts.USA/22.17/4/G|2017-05-31|north_america|usa|massachusetts',
		196 'Massachusetts.USA/22.17/5/G|2017-05-31|north_america|usa|massachusetts',
		197 'Massachusetts.USA/22.17/6/G|2017-05-31|north_america|usa|massachusetts',
		198 'Massachusetts.USA/22.17/8/G|2017-06-04|north_america|usa|massachusetts',
		199 'Massachusetts.USA/22.17/9/G|2017-06-05|north_america|usa|massachusetts',
		200 'Massachusetts.USA/22.17/G|2017-05-30|north_america|usa|massachusetts',
		201 'Massachusetts.USA/23.17/G|2017-06-05|north_america|usa|massachusetts',
		202 'Massachusetts.USA/24.17/2/G|2017-06-14|north_america|usa|massachusetts',
		203 'Massachusetts.USA/24.17/3/G|2017-06-17|north_america|usa|massachusetts',
		204 'Massachusetts.USA/24.17/4/G|2017-06-19|north_america|usa|massachusetts',
		205 'Massachusetts.USA/24.17/G|2017-06-14|north_america|usa|massachusetts',
		206 'Massachusetts.USA/25.17/2/G|2017-06-20|north_america|usa|massachusetts',
		207 'Massachusetts.USA/25.17/3/G|2017-06-21|north_america|usa|massachusetts',
		208 'Massachusetts.USA/25.17/4/G|2017-06-21|north_america|usa|massachusetts',
		209 'Massachusetts.USA/25.17/5/G|2017-06-21|north_america|usa|massachusetts',
		210 'Massachusetts.USA/25.17/6/G|2017-06-21|north_america|usa|massachusetts',
		211 'Massachusetts.USA/25.17/7/G|2017-06-23|north_america|usa|massachusetts',
		212 'Massachusetts.USA/25.17/G|2017-06-19|north_america|usa|massachusetts',
		213 'Massachusetts.USA/26.15/1/G|2015-07-04|north_america|usa|massachusetts',
		214 'Massachusetts.USA/26.17/G|2017-06-29|north_america|usa|massachusetts',
		215 'Massachusetts.USA/27.16/1/G|2016-07-09|north_america|usa|massachusetts',
		216 'Massachusetts.USA/27.16/2/G|2016-07-12|north_america|usa|massachusetts',
		217 'Massachusetts.USA/30.16/1/G|2016-08-01|north_america|usa|massachusetts',
		218 'Massachusetts.USA/33.16/1/G|2016-08-19|north_america|usa|massachusetts',
		219 'Massachusetts.USA/37.15/1/G|2015-09-15|north_america|usa|massachusetts',
		220 'Massachusetts.USA/39.16/1/G|2016-10-03|north_america|usa|massachusetts',
		221 'Massachusetts.USA/42.16/1/G|2016-10-21|north_america|usa|massachusetts',
		222 'Massachusetts.USA/43.16/1/G|2016-10-24|north_america|usa|massachusetts',
		223 'Massachusetts.USA/43.16/2/G|2016-10-26|north_america|usa|massachusetts',
		224 'Massachusetts.USA/44.16/1/G|2016-10-31|north_america|usa|massachusetts',
		225 'Massachusetts.USA/45.16/1/G|2016-11-09|north_america|usa|massachusetts',
		226 'Massachusetts.USA/45.16/2/G|2016-11-09|north_america|usa|massachusetts',
		227 'Massachusetts.USA/45.16/3/G|2016-11-11|north_america|usa|massachusetts',
		228 'Massachusetts.USA/45.16/4/G|2016-11-11|north_america|usa|massachusetts',
		229 'Massachusetts.USA/45.16/5/G|2016-11-13|north_america|usa|massachusetts',
		230 'Massachusetts.USA/45.16/7/G|2016-11-15|north_america|usa|massachusetts',
		231 'Massachusetts.USA/46.16/1/G|2016-11-14|north_america|usa|massachusetts',
		232 'Massachusetts.USA/46.16/2/G|2016-11-14|north_america|usa|massachusetts',
		233 'Massachusetts.USA/46.16/4/G|2016-11-15|north_america|usa|massachusetts',
		234 'Massachusetts.USA/46.16/5/G|2016-11-17|north_america|usa|massachusetts',
		235 'Massachusetts.USA/46.16/6/G|2016-11-20|north_america|usa|massachusetts',
		236 'Massachusetts.USA/46.16/7/G|2016-11-17|north_america|usa|massachusetts',
		237 'Massachusetts.USA/50.16/1/G|2016-12-14|north_america|usa|massachusetts',
		238 'Massachusetts.USA/52.16/G|2016-12-27|north_america|usa|massachusetts',
		239 'Massachusetts.USA/8.16/1/G|2016-02-24|north_america|usa|massachusetts',
		240 'Massachusetts.USA/8.16/2/G|2016-02-24|north_america|usa|massachusetts',
		241 'Massachusetts.USA/8.16/3/G|2016-02-25|north_america|usa|massachusetts',
		242 'Massachusetts.USA/8.16/5/G|2016-02-25|north_america|usa|massachusetts',
		243 'Massachusetts.USA/8.16/6/G|2016-02-27|north_america|usa|massachusetts',
		244 'Massachusetts.USA/8.17/G|2017-02-19|north_america|usa|massachusetts',
		245 'Massachusetts.USA/9.16/1/G|2016-03-02|north_america|usa|massachusetts',
		246 'Massachusetts.USA/9.16/2/G|2016-03-06|north_america|usa|massachusetts',
		247 'Massachusetts.USA/9.16/3/G|2016-03-05|north_america|usa|massachusetts',
		248 'Massachusetts.USA/9.16/4/G|2016-03-08|north_america|usa|massachusetts',
		249 'Michigan.USA/12.14/G|2014-03-20|north_america|usa|michigan',
		250 'Michigan.USA/4.16/G|2016-01-26|north_america|usa|michigan',
		251 'Missouri.USA/11.17/G|2017-03-XX|north_america|usa|missouri',
		252 'Missouri.USA/15.17/2/G|2017-04-XX|north_america|usa|missouri',
		253 'Missouri.USA/15.17/3/G|2017-04-XX|north_america|usa|missouri',
		254 'Missouri.USA/15.17/G|2017-04-XX|north_america|usa|missouri',
		255 'Missouri.USA/19.17/G|2017-05-XX|north_america|usa|missouri',
		256 'Missouri.USA/2.17/G|2017-01-XX|north_america|usa|missouri',
		257 'Missouri.USA/24.17/G|2017-06-XX|north_america|usa|missouri',
		258 'Missouri.USA/28.17/G|2017-07-XX|north_america|usa|missouri',
		259 'Missouri.USA/29.15/G|2015-07-XX|north_america|usa|missouri',
		260 'Missouri.USA/32.16/G|2016-08-XX|north_america|usa|missouri',
		261 'Missouri.USA/33.17/G|2017-08-XX|north_america|usa|missouri',
		262 'Missouri.USA/41.16/G|2016-10-XX|north_america|usa|missouri',
		263 'Missouri.USA/46.16/2/G|2016-11-XX|north_america|usa|missouri',
		264 'Missouri.USA/46.16/G|2016-11-XX|north_america|usa|missouri',
		265 'Missouri.USA/50.16/G|2016-12-XX|north_america|usa|missouri',
		266 'Missouri.USA/7.17/G|2017-02-XX|north_america|usa|missouri',
		267 'Montana.USA/11.16/G|2016-03-15|north_america|usa|montana',
		268 'NewHampshire.USA/40.16/G|2016-10-07|north_america|usa|new_hampshire',
		269 'NewHampshire.USA/8.16/1/G|2016-02-25|north_america|usa|new_hampshire',
		270 'NewJersey.USA/16.14/2/G|2014-04-28|north_america|usa|new_jersey',
		271 'NewJersey.USA/49.14/G|2014-12-06|north_america|usa|new_jersey',
		272 'NewYork.USA.USA/51.14/G|2014-12-16|north_america|usa|new_york',
		273 'NewYork.USA/10.14/2/G|2014-03-03|north_america|usa|new_york',
		274 'NewYork.USA/10.14/3/G|2014-03-04|north_america|usa|new_york',
		275 'NewYork.USA/51.14/G|2014-12-16|north_america|usa|new_york',
		276 'NewYork.USA/8.14/G|2014-02-20|north_america|usa|new_york',
		277 'NewYork/10.14/2/G|2014-03-03|north_america|usa|new_york',
		278 'NorthCarolina.USA/11.17/G|2017-03-XX|north_america|usa|north_carolina',
		279 'NorthDakota.USA/14.17/G|2017-04-07|north_america|usa|north_dakota',
		280 'NorthDakota.USA/15.17/G|2017-04-13|north_america|usa|north_dakota',
		281 'NorthDakota.USA/9.17/G|2017-02-27|north_america|usa|north_dakota',
		282 'Ohio.USA/11.14/2/G|2014-03-16|north_america|usa|ohio',
		283 'Ohio.USA/11.17/G|2017-03-XX|north_america|usa|ohio',
		284 'Ohio.USA/12.14/9/G|2014-03-21|north_america|usa|ohio',
		285 'Ohio.USA/13.14/10/G|2014-03-30|north_america|usa|ohio',
		286 'Ohio.USA/13.14/6/G|2014-03-26|north_america|usa|ohio',
		287 'Ohio.USA/13.14/7/G|2014-03-25|north_america|usa|ohio',
		288 'Ohio.USA/16.14/1/G|2014-04-15|north_america|usa|ohio',
		289 'Ohio.USA/16.14/2/G|2014-04-15|north_america|usa|ohio',
		290 'Ohio.USA/19.16/G|2016-05-XX|north_america|usa|ohio',
		291 'Ohio.USA/2.17/G|2017-01-XX|north_america|usa|ohio',
		292 'Ohio.USA/2.18/G|2018-01-XX|north_america|usa|ohio',
		293 'Ohio.USA/46.17/G|2017-11-XX|north_america|usa|ohio',
		294 'Ohio.USA/7.17/G|2017-02-XX|north_america|usa|ohio',
		295 'Ontario.CAN/04.17/1/G|2017-01-23|north_america|canada|ontario',
		296 'Ontario.CAN/06.17/1/G|2017-02-06|north_america|canada|ontario',
		297 'Ontario.CAN/06.17/2/G|2017-02-07|north_america|canada|ontario',
		298 'Ontario.CAN/06.17/3/G|2017-02-08|north_america|canada|ontario',
		299 'Ontario.CAN/06.17/4/G|2017-02-06|north_america|canada|ontario',
		300 'Ontario.CAN/07.17/1/G|2017-02-15|north_america|canada|ontario',
		301 'Ontario.CAN/08.17/2/G|2017-02-19|north_america|canada|ontario',
		302 'Ontario.CAN/08.17/3/G|2017-02-24|north_america|canada|ontario',
		303 'Ontario.CAN/09.17/1/G|2017-02-28|north_america|canada|ontario',
		304 'Ontario.CAN/09.17/10/G|2017-03-01|north_america|canada|ontario',
		305 'Ontario.CAN/09.17/2/G|2017-02-23|north_america|canada|ontario',
		306 'Ontario.CAN/09.17/3/G|2017-02-24|north_america|canada|ontario',
		307 'Ontario.CAN/09.17/4/G|2017-02-25|north_america|canada|ontario',
		308 'Ontario.CAN/09.17/6/G|2017-02-27|north_america|canada|ontario',
		309 'Ontario.CAN/09.17/7/G|2017-02-27|north_america|canada|ontario',
		310 'Ontario.CAN/09.17/8/G|2017-02-28|north_america|canada|ontario',
		311 'Ontario.CAN/09.17/9/G|2017-02-28|north_america|canada|ontario',
		312 'Ontario.CAN/12.17/1/G|2017-03-20|north_america|canada|ontario',
		313 'Ontario.CAN/12.17/2/G|2017-03-21|north_america|canada|ontario',
		314 'Ontario.CAN/12.17/3/G|2017-03-20|north_america|canada|ontario',
		315 'Ontario.CAN/12.17/4/G|2017-03-22|north_america|canada|ontario',
		316 'Ontario.CAN/12.17/5/G|2017-03-25|north_america|canada|ontario',
		317 'Ontario.CAN/13.17/1/G|2017-03-30|north_america|canada|ontario',
		318 'Ontario.CAN/13.17/2/G|2017-03-31|north_america|canada|ontario',
		319 'Ontario.CAN/37.09/G|2009-09-13|north_america|canada|ontario',
		320 'Ontario.CAN/38.09/2/G|2009-09-17|north_america|canada|ontario',
		321 'Ontario.CAN/40.09/1/G|2009-09-28|north_america|canada|ontario',
		322 'Ontario.CAN/50.09/1/G|2009-12-13|north_america|canada|ontario',
		323 'Ontario.CAN/50.09/3/G|2009-12-11|north_america|canada|ontario',
		324 'Pennsylvania.USA/19.16/G|2016-05-10|north_america|usa|pennsylvania',
		325 'Pennsylvania.USA/51.14/G|2014-12-16|north_america|usa|pennsylvania',
		326 'Texas.USA/15.17/G|2017-04-13|north_america|usa|texas',
		327 'Texas.USA/18.17/G|2017-05-05|north_america|usa|texas',
		328 'Texas.USA/27.17/G|2017-07-03|north_america|usa|texas',
		329 'Virginia.USA/51.14/G|2014-12-19|north_america|usa|virginia',
		330 'Washington.USA/1.17/FH160/G|2017-01-03|north_america|usa|washington',
		331 'Washington.USA/1.17/FH29/G|2017-01-10|north_america|usa|washington',
		332 'Washington.USA/1.17/FH5/G|2017-01-03|north_america|usa|washington',
		333 'Washington.USA/1.17/FH65/G|2017-01-08|north_america|usa|washington',
		334 'Washington.USA/1.17/FH6/G|2017-01-04|north_america|usa|washington',
		335 'Washington.USA/1.17/FH77/G|2017-01-11|north_america|usa|washington',
		336 'Washington.USA/1.17/FH7/G|2017-01-06|north_america|usa|washington',
		337 'Washington.USA/1.17/FH8/G|2017-01-05|north_america|usa|washington',
		338 'Washington.USA/10.17/FH43/G|2017-03-07|north_america|usa|washington',
		339 'Washington.USA/10.17/FH52/G|2017-03-12|north_america|usa|washington',
		340 'Washington.USA/11.17/FH143/G|2017-03-15|north_america|usa|washington',
		341 'Washington.USA/11.17/FH56/G|2017-03-15|north_america|usa|washington',
		342 'Washington.USA/11.17/FH95/G|2017-03-15|north_america|usa|washington',
		343 'Washington.USA/11.17/FH96/G|2017-03-18|north_america|usa|washington',
		344 'Washington.USA/12.17/FH144/G|2017-03-27|north_america|usa|washington',
		345 'Washington.USA/12.17/FH34/G|2017-03-22|north_america|usa|washington',
		346 'Washington.USA/12.17/FH35/G|2017-03-24|north_america|usa|washington',
		347 'Washington.USA/12.17/FH57/G|2017-03-22|north_america|usa|washington',
		348 'Washington.USA/12.17/FH76/G|2017-03-22|north_america|usa|washington',
		349 'Washington.USA/12.17/FH78/G|2017-03-24|north_america|usa|washington',
		350 'Washington.USA/12.17/FH97/G|2017-03-23|north_america|usa|washington',
		351 'Washington.USA/14.17/FH145/G|2017-04-06|north_america|usa|washington',
		352 'Washington.USA/14.17/FH98/G|2017-04-06|north_america|usa|washington',
		353 'Washington.USA/15.17/FH146/G|2017-04-18|north_america|usa|washington',
		354 'Washington.USA/15.17/FH20/G|2017-04-13|north_america|usa|washington',
		355 'Washington.USA/16.17/FH152/G|2017-04-17|north_america|usa|washington',
		356 'Washington.USA/16.17/FH36/G|2017-04-19|north_america|usa|washington',
		357 'Washington.USA/16.17/FH63/G|2017-04-21|north_america|usa|washington',
		358 'Washington.USA/16.17/FH79/G|2017-04-23|north_america|usa|washington',
		359 'Washington.USA/17.17/FH37/G|2017-05-02|north_america|usa|washington',
		360 'Washington.USA/17.17/FH38/G|2017-04-25|north_america|usa|washington',
		361 'Washington.USA/17.17/FH39/G|2017-04-27|north_america|usa|washington',
		362 'Washington.USA/17.17/FH40/G|2017-04-29|north_america|usa|washington',
		363 'Washington.USA/18.17/FH147/G|2017-05-04|north_america|usa|washington',
		364 'Washington.USA/19.17/FH100/G|2017-05-11|north_america|usa|washington',
		365 'Washington.USA/19.17/FH44/G|2017-05-10|north_america|usa|washington',
		366 'Washington.USA/19.17/FH53/G|2017-05-12|north_america|usa|washington',
		367 'Washington.USA/19.17/FH80/G|2017-05-11|north_america|usa|washington',
		368 'Washington.USA/2.17/FH21/G|2017-01-13|north_america|usa|washington',
		369 'Washington.USA/2.17/FH22/G|2017-01-17|north_america|usa|washington',
		370 'Washington.USA/2.17/FH23/G|2017-01-13|north_america|usa|washington',
		371 'Washington.USA/2.17/FH26/G|2017-01-12|north_america|usa|washington',
		372 'Washington.USA/2.17/FH47/G|2017-01-11|north_america|usa|washington',
		373 'Washington.USA/2.17/FH54/G|2017-01-12|north_america|usa|washington',
		374 'Washington.USA/2.17/FH58/G|2017-01-13|north_america|usa|washington',
		375 'Washington.USA/2.17/FH66/G|2017-01-13|north_america|usa|washington',
		376 'Washington.USA/2.17/FH84/G|2017-01-13|north_america|usa|washington',
		377 'Washington.USA/20.17/FH148/G|2017-05-24|north_america|usa|washington',
		378 'Washington.USA/20.17/FH73/G|2017-05-21|north_america|usa|washington',
		379 'Washington.USA/20.17/FH81/G|2017-05-21|north_america|usa|washington',
		380 'Washington.USA/20.17/FH82/G|2017-05-22|north_america|usa|washington',
		381 'Washington.USA/21.17/FH69/G|2017-05-22|north_america|usa|washington',
		382 'Washington.USA/22.17/FH74/G|2017-05-30|north_america|usa|washington',
		383 'Washington.USA/23.17/FH149/G|2017-06-11|north_america|usa|washington',
		384 'Washington.USA/23.17/FH150/G|2017-06-12|north_america|usa|washington',
		385 'Washington.USA/28.17/FH151/G|2017-07-12|north_america|usa|washington',
		386 'Washington.USA/29.17/FH83/G|2017-07-26|north_america|usa|washington',
		387 'Washington.USA/3.17/FH24/G|2017-01-19|north_america|usa|washington',
		388 'Washington.USA/3.17/FH25/G|2017-01-20|north_america|usa|washington',
		389 'Washington.USA/3.17/FH59/G|2017-01-18|north_america|usa|washington',
		390 'Washington.USA/3.17/FH62/G|2017-01-19|north_america|usa|washington',
		391 'Washington.USA/3.17/FH67/G|2017-01-17|north_america|usa|washington',
		392 'Washington.USA/30.17/FH32/G|2017-07-25|north_america|usa|washington',
		393 'Washington.USA/4.17/FH103/G|2017-01-29|north_america|usa|washington',
		394 'Washington.USA/4.17/FH48/G|2017-01-28|north_america|usa|washington',
		395 'Washington.USA/4.17/FH49/G|2017-01-31|north_america|usa|washington',
		396 'Washington.USA/4.17/FH60/G|2017-02-03|north_america|usa|washington',
		397 'Washington.USA/4.17/FH68/G|2017-01-26|north_america|usa|washington',
		398 'Washington.USA/4.17/FH70/G|2017-01-30|north_america|usa|washington',
		399 'Washington.USA/4.17/FH71/G|2017-01-30|north_america|usa|washington',
		400 'Washington.USA/48.16/FH1/G|2016-12-07|north_america|usa|washington',
		401 'Washington.USA/49.16/FH158/G|2016-12-11|north_america|usa|washington',
		402 'Washington.USA/49.16/FH45/G|2016-12-10|north_america|usa|washington',
		403 'Washington.USA/49.16/FH55/G|2016-12-07|north_america|usa|washington',
		404 'Washington.USA/5.17/FH104/G|2017-02-08|north_america|usa|washington',
		405 'Washington.USA/5.17/FH10/G|2017-02-04|north_america|usa|washington',
		406 'Washington.USA/5.17/FH11/G|2017-02-08|north_america|usa|washington',
		407 'Washington.USA/5.17/FH161/G|2017-01-31|north_america|usa|washington',
		408 'Washington.USA/5.17/FH162/G|2017-02-02|north_america|usa|washington',
		409 'Washington.USA/5.17/FH27/G|2017-01-30|north_america|usa|washington',
		410 'Washington.USA/5.17/FH30/G|2017-02-02|north_america|usa|washington',
		411 'Washington.USA/5.17/FH50/G|2017-02-06|north_america|usa|washington',
		412 'Washington.USA/5.17/FH72/G|2017-02-01|north_america|usa|washington',
		413 'Washington.USA/5.17/FH9/G|2017-01-31|north_america|usa|washington',
		414 'Washington.USA/50.16/FH2/G|2016-12-13|north_america|usa|washington',
		415 'Washington.USA/50.16/FH33/G|2016-12-19|north_america|usa|washington',
		416 'Washington.USA/50.16/FH3/G|2016-12-12|north_america|usa|washington',
		417 'Washington.USA/50.16/FH4/G|2016-12-13|north_america|usa|washington',
		418 'Washington.USA/50.16/FH64/G|2016-12-12|north_america|usa|washington',
		419 'Washington.USA/51.16/FH41/G|2016-12-21|north_america|usa|washington',
		420 'Washington.USA/51.16/FH46/G|2016-12-22|north_america|usa|washington',
		421 'Washington.USA/52.16/FH28/G|2016-12-31|north_america|usa|washington',
		422 'Washington.USA/52.16/FH75/G|2016-12-30|north_america|usa|washington',
		423 'Washington.USA/6.17/FH105/G|2017-02-10|north_america|usa|washington',
		424 'Washington.USA/6.17/FH12/G|2017-02-08|north_america|usa|washington',
		425 'Washington.USA/6.17/FH13/G|2017-02-13|north_america|usa|washington',
		426 'Washington.USA/6.17/FH14/G|2017-02-08|north_america|usa|washington',
		427 'Washington.USA/6.17/FH51/G|2017-02-06|north_america|usa|washington',
		428 'Washington.USA/7.17/FH106/G|2017-02-14|north_america|usa|washington',
		429 'Washington.USA/7.17/FH15/G|2017-02-15|north_america|usa|washington',
		430 'Washington.USA/7.17/FH166/G|2017-02-19|north_america|usa|washington',
		431 'Washington.USA/7.17/FH61/G|2017-02-22|north_america|usa|washington',
		432 'Washington.USA/8.17/FH142/G|2017-02-22|north_america|usa|washington',
		433 'Washington.USA/8.17/FH17/G|2017-02-23|north_america|usa|washington',
		434 'Washington.USA/8.17/FH19/G|2017-02-28|north_america|usa|washington',
		435 'Washington.USA/9.17/FH16/G|2017-02-28|north_america|usa|washington',
		436 'Washington.USA/9.17/FH18/G|2017-03-01|north_america|usa|washington',
		437 'Washington.USA/9.17/FH31/G|2017-03-01|north_america|usa|washington',
		438 'Washington.USA/9.17/FH42/G|2017-03-06|north_america|usa|washington',
		439 'Wisconsin.USA/11.07/2/G|2007-03-XX|north_america|usa|wisconsin',
		440 'Wisconsin.USA/11.07/G|2007-03-XX|north_america|usa|wisconsin',
		441 'Wisconsin.USA/15.06/3/G|2006-04-XX|north_america|usa|wisconsin',
		442 'Wisconsin.USA/15.17/2/G|2017-04-XX|north_america|usa|wisconsin',
		443 'Wisconsin.USA/15.17/G|2017-04-XX|north_america|usa|wisconsin',
		444 'Wisconsin.USA/16.14/2/G|2014-04-XX|north_america|usa|wisconsin',
		445 'Wisconsin.USA/16.14/G|2014-04-XX|north_america|usa|wisconsin',
		446 'Wisconsin.USA/19.16/G|2016-05-XX|north_america|usa|wisconsin',
		447 'Wisconsin.USA/19.17/G|2017-05-XX|north_america|usa|wisconsin',
		448 'Wisconsin.USA/2.16/G|2016-01-XX|north_america|usa|wisconsin',
		449 'Wisconsin.USA/20.14/2/G|2014-05-XX|north_america|usa|wisconsin',
		450 'Wisconsin.USA/20.14/G|2014-05-XX|north_america|usa|wisconsin',
		451 'Wisconsin.USA/24.14/G|2014-06-XX|north_america|usa|wisconsin',
		452 'Wisconsin.USA/24.16/G|2016-06-XX|north_america|usa|wisconsin',
		453 'Wisconsin.USA/28.06/G|2006-07-XX|north_america|usa|wisconsin',
		454 'Wisconsin.USA/29.14/G|2014-07-XX|north_america|usa|wisconsin',
		455 'Wisconsin.USA/37.06/G|2006-09-XX|north_america|usa|wisconsin',
		456 'Wisconsin.USA/41.06/2/G|2006-10-XX|north_america|usa|wisconsin',
		457 'Wisconsin.USA/41.06/G|2006-10-XX|north_america|usa|wisconsin',
		458 'Wisconsin.USA/42.15/2/G|2015-10-XX|north_america|usa|wisconsin',
		459 'Wisconsin.USA/42.15/G|2015-10-XX|north_america|usa|wisconsin',
		460 'Wisconsin.USA/46.15/G|2015-11-XX|north_america|usa|wisconsin',
		461 'Wisconsin.USA/50.16/G|2016-12-XX|north_america|usa|wisconsin',
		462 'Wisconsin.USA/51.15/G|2015-12-XX|north_america|usa|wisconsin',
		463 'Wisconsin.USA/7.07/2/G|2007-02-XX|north_america|usa|wisconsin',
		464 'Wisconsin.USA/7.07/G|2007-02-XX|north_america|usa|wisconsin',
		465 Springdale_730/2016/G|2016-XX-XX|north_america|usa|arkansas,
		466 Springdale_745/2016/G|2016-XX-XX|north_america|usa|arkansas,
		467 Springdale_754/2016/G|2016-XX-XX|north_america|usa|arkansas
;
tree TREE1 = (((((((((((((((((((((((((((((((((((1[&geo=alabama,geo.prob=1.0,geo.set={alabama},geo.set.prob={1.0},height=0.8383561643836586,height_95%_HPD={0.8383561643836295,0.8383561643836508},height_median=0.8383561643836401,height_range={0.8383561643836188,0.8383561643836615},length=0.06367843900321775,length_95%_HPD={1.583330359622437E-5,0.1734511600195603},length_median=0.05114685815341602,l…
End;
