# Supplementary material for: Repeated introductions and intensive community transmission fueled a mumps virus outbreak in Washington State
Source: eLife. 2021 Apr 19;10:e66448. doi: 10.7554/eLife.66448 (PMC8079146; doi:10.7554/eLife.66448)
Supplement: Figure 2—source data 1. [file elife-66448-fig2-data1.zip › xml-and-output-files/mumps-north-american-seqs-DTA-2020-12-10-exp-mean-26.geo.rates.log]

# BEAST v1.10.5 Prerelease #23570d1
# Generated Mon Oct 12 15:15:33 PDT 2020 [seed=1602540932112]
# mumps-north-american-seqs-DTA-2020-10-12-exp-mean-26.xml
state	geo.rates.alabama.arkansas	geo.rates.alabama.british_columbia	geo.rates.alabama.california	geo.rates.alabama.georgia	geo.rates.alabama.illinois	geo.rates.alabama.indiana	geo.rates.alabama.iowa	geo.rates.alabama.kansas	geo.rates.alabama.louisiana	geo.rates.alabama.manitoba	geo.rates.alabama.massachusetts	geo.rates.alabama.michigan	geo.rates.alabama.missouri	geo.rates.alabama.montana	geo.rates.alabama.new_hampshire	geo.rates.alabama.new_jersey	geo.rates.alabama.new_york	geo.rates.alabama.north_carolina	geo.rates.alabama.north_dakota	geo.rates.alabama.ohio	geo.rates.alabama.ontario	geo.rates.alabama.pennsylvania	geo.rates.alabama.texas	geo.rates.alabama.virginia	geo.rates.alabama.washington	geo.rates.alabama.wisconsin	geo.rates.arkansas.british_columbia	geo.rates.arkansas.california	geo.rates.arkansas.georgia	geo.rates.arkansas.illinois	geo.rates.arkansas.indiana	geo.rates.arkansas.iowa	geo.rates.arkansas.kansas	geo.rates.arkansas.louisiana	geo.rates.arkansas.manitoba	geo.rates.arkansas.massachusetts	geo.rates.arkansas.michigan	geo.rates.arkansas.missouri	geo.rates.arkansas.montana	geo.rates.arkansas.new_hampshire	geo.rates.arkansas.new_jersey	geo.rates.arkansas.new_york	geo.rates.arkansas.north_carolina	geo.rates.arkansas.north_dakota	geo.rates.arkansas.ohio	geo.rates.arkansas.ontario	geo.rates.arkansas.pennsylvania	geo.rates.arkansas.texas	geo.rates.arkansas.virginia	geo.rates.arkansas.washington	geo.rates.arkansas.wisconsin	geo.rates.british_columbia.california	geo.rates.british_columbia.georgia	geo.rates.british_columbia.illinois	geo.rates.british_columbia.indiana	geo.rates.british_columbia.iowa	geo.rates.british_columbia.kansas	geo.rates.british_columbia.louisiana	geo.rates.british_columbia.manitoba	geo.rates.british_columbia.massachusetts	geo.rates.british_columbia.michigan	geo.rates.british_columbia.missouri	geo.rates.british_columbia.montana	geo.rates.british_columbia.new_hampshire	geo.rates.british_columbia.new_jersey	geo.rates.british_columbia.new_york	geo.rates.british_columbia.north_carolina	geo.rates.british_columbia.north_dakota	geo.rates.british_columbia.ohio	geo.rates.british_columbia.ontario	geo.rates.british_columbia.pennsylvania	geo.rates.british_columbia.texas	geo.rates.british_columbia.virginia	geo.rates.british_columbia.washington	geo.rates.british_columbia.wisconsin	geo.rates.california.georgia	geo.rates.california.illinois	geo.rates.california.indiana	geo.rates.california.iowa	geo.rates.california.kansas	geo.rates.california.louisiana	geo.rates.california.manitoba	geo.rates.california.massachusetts	geo.rates.california.michigan	geo.rates.california.missouri	geo.rates.california.montana	geo.rates.california.new_hampshire	geo.rates.california.new_jersey	geo.rates.california.new_york	geo.rates.california.north_carolina	geo.rates.california.north_dakota	geo.rates.california.ohio	geo.rates.california.ontario	geo.rates.california.pennsylvania	geo.rates.california.texas	geo.rates.california.virginia	geo.rates.california.washington	geo.rates.california.wisconsin	geo.rates.georgia.illinois	geo.rates.georgia.indiana	geo.rates.georgia.iowa	geo.rates.georgia.kansas	geo.rates.georgia.louisiana	geo.rates.georgia.manitoba	geo.rates.georgia.massachusetts	geo.rates.georgia.michigan	geo.rates.georgia.missouri	geo.rates.georgia.montana	geo.rates.georgia.new_hampshire	geo.rates.georgia.new_jersey	geo.rates.georgia.new_york	geo.rates.georgia.north_carolina	geo.rates.georgia.north_dakota	geo.rates.georgia.ohio	geo.rates.georgia.ontario	geo.rates.georgia.pennsylvania	geo.rates.georgia.texas	geo.rates.georgia.virginia	geo.rates.georgia.washington	geo.rates.georgia.wisconsin	geo.rates.illinois.indiana	geo.rates.illinois.iowa	geo.rates.illinois.kansas	geo.rates.illinois.louisiana	geo.rates.illinois.manitoba	geo.rates.illinois.massachusetts	geo.rates.illinois.michigan	geo.rates.illinois.missouri	geo.rates.illinois.montana	geo.rates.illinois.new_hampshire	geo.rates.illinois.new_jersey	geo.rates.illinois.new_york	geo.rates.illinois.north_carolina	geo.rates.illinois.north_dakota	geo.rates.illinois.ohio	geo.rates.illinois.ontario	geo.rates.illinois.pennsylvania	geo.rates.illinois.texas	geo.rates.illinois.virginia	geo.rates.illinois.washington	geo.rates.illinois.wisconsin	geo.rates.indiana.iowa	geo.rates.indiana.kansas	geo.rates.indiana.louisiana	geo.rates.indiana.manitoba	geo.rates.indiana.massachusetts	geo.rates.indiana.michigan	geo.rates.indiana.missouri	geo.rates.indiana.montana	geo.rates.indiana.new_hampshire	geo.rates.indiana.new_jersey	geo.rates.indiana.new_york	geo.rates.indiana.north_carolina	geo.rates.indiana.north_dakota	geo.rates.indiana.ohio	geo.rates.indiana.ontario	geo.rates.indiana.pennsylvania	geo.rates.indiana.texas	geo.rates.indiana.virginia	geo.rates.indiana.washington	geo.rates.indiana.wisconsin	geo.rates.iowa.kansas	geo.rates.iowa.louisiana	geo.rates.iowa.manitoba	geo.rates.iowa.massachusetts	geo.rates.iowa.michigan	geo.rates.iowa.missouri	geo.rates.iowa.montana	geo.rates.iowa.new_hampshire	geo.rates.iowa.new_jersey	geo.rates.iowa.new_york	geo.rates.iowa.north_carolina	geo.rates.iowa.north_dakota	geo.rates.iowa.ohio	geo.rates.iowa.ontario	geo.rates.iowa.pennsylvania	geo.rates.iowa.texas	geo.rates.iowa.virginia	geo.rates.iowa.washington	geo.rates.iowa.wisconsin	geo.rates.kansas.louisiana	geo.rates.kansas.manitoba	geo.rates.kansas.massachusetts	geo.rates.kansas.michigan	geo.rates.kansas.missouri	geo.rates.kansas.montana	geo.rates.kansas.new_hampshire	geo.rates.kansas.new_jersey	geo.rates.kansas.new_york	geo.rates.kansas.north_carolina	geo.rates.kansas.north_dakota	geo.rates.kansas.ohio	geo.rates.kansas.ontario	geo.rates.kansas.pennsylvania	geo.rates.kansas.texas	geo.rates.kansas.virginia	geo.rates.kansas.washington	geo.rates.kansas.wisconsin	geo.rates.louisiana.manitoba	geo.rates.louisiana.massachusetts	geo.rates.louisiana.michigan	geo.rates.louisiana.missouri	geo.rates.louisiana.montana	geo.rates.louisiana.new_hampshire	geo.rates.louisiana.new_jersey	geo.rates.louisiana.new_york	geo.rates.louisiana.north_carolina	geo.rates.louisiana.north_dakota	geo.rates.louisiana.ohio	geo.rates.louisiana.ontario	geo.rates.louisiana.pennsylvania	geo.rates.louisiana.texas	geo.rates.louisiana.virginia	geo.rates.louisiana.washington	geo.rates.louisiana.wisconsin	geo.rates.manitoba.massachusetts	geo.rates.manitoba.michigan	geo.rates.manitoba.missouri	geo.rates.manitoba.montana	geo.rates.manitoba.new_hampshire	geo.rates.manitoba.new_jersey	geo.rates.manitoba.new_york	geo.rates.manitoba.north_carolina	geo.rates.manitoba.north_dakota	geo.rates.manitoba.ohio	geo.rates.manitoba.ontario	geo.rates.manitoba.pennsylvania	geo.rates.manitoba.texas	geo.rates.manitoba.virginia	geo.rates.manitoba.washington	geo.rates.manitoba.wisconsin	geo.rates.massachusetts.michigan	geo.rates.massachusetts.missouri	geo.rates.massachusetts.montana	geo.rates.massachusetts.new_hampshire	geo.rates.massachusetts.new_jersey	geo.rates.massachusetts.new_york	geo.rates.massachusetts.north_carolina	geo.rates.massachusetts.north_dakota	geo.rates.massachusetts.ohio	geo.rates.massachusetts.ontario	geo.rates.massachusetts.pennsylvania	geo.rates.massachusetts.texas	geo.rates.massachusetts.virginia	geo.rates.massachusetts.washington	geo.rates.massachusetts.wisconsin	geo.rates.michigan.missouri	geo.rates.michigan.montana	geo.rates.michigan.new_hampshire	geo.rates.michigan.new_jersey	geo.rates.michigan.new_york	geo.rates.michigan.north_carolina	geo.rates.michigan.north_dakota	geo.rates.michigan.ohio	geo.rates.michigan.ontario	geo.rates.michigan.pennsylvania	geo.rates.michigan.texas	geo.rates.michigan.virginia	geo.rates.michigan.washington	geo.rates.michigan.wisconsin	geo.rates.missouri.montana	geo.rates.missouri.new_hampshire	geo.rates.missouri.new_jersey	geo.rates.missouri.new_york	geo.rates.missouri.north_carolina	geo.rates.missouri.north_dakota	geo.rates.missouri.ohio	geo.rates.missouri.ontario	geo.rates.missouri.pennsylvania	geo.rates.missouri.texas	geo.rates.missouri.virginia	geo.rates.missouri.washington	geo.rates.missouri.wisconsin	geo.rates.montana.new_hampshire	geo.rates.montana.new_jersey	geo.rates.montana.new_york	geo.rates.montana.north_carolina	geo.rates.montana.north_dakota	geo.rates.montana.ohio	geo.rates.montana.ontario	geo.rates.montana.pennsylvania	geo.rates.montana.texas	geo.rates.montana.virginia	geo.rates.montana.washington	geo.rates.montana.wisconsin	geo.rates.new_hampshire.new_jersey	geo.rates.new_hampshire.new_york	geo.rates.new_hampshire.north_carolina	geo.rates.new_hampshire.north_dakota	geo.rates.new_hampshire.ohio	geo.rates.new_hampshire.ontario	geo.rates.new_hampshire.pennsylvania	geo.rates.new_hampshire.texas	geo.rates.new_hampshire.virginia	geo.rates.new_hampshire.washington	geo.rates.new_hampshire.wisconsin	geo.rates.new_jersey.new_york	geo.rates.new_jersey.north_carolina	geo.rates.new_jersey.north_dakota	geo.rates.new_jersey.ohio	geo.rates.new_jersey.ontario	geo.rates.new_jersey.pennsylvania	geo.rates.new_jersey.texas	geo.rates.new_jersey.virginia	geo.rates.new_jersey.washington	geo.rates.new_jersey.wisconsin	geo.rates.new_york.north_carolina	geo.rates.new_york.north_dakota	geo.rates.new_york.ohio	geo.rates.new_york.ontario	geo.rates.new_york.pennsylvania	geo.rates.new_york.texas	geo.rates.new_york.virginia	geo.rates.new_york.washington	geo.rates.new_york.wisconsin	geo.rates.north_carolina.north_dakota	geo.rates.north_carolina.ohio	geo.rates.north_carolina.ontario	geo.rates.north_carolina.pennsylvania	geo.rates.north_carolina.texas	geo.rates.north_carolina.virginia	geo.rates.north_carolina.washington	geo.rates.north_carolina.wisconsin	geo.rates.north_dakota.ohio	geo.rates.north_dakota.ontario	geo.rates.north_dakota.pennsylvania	geo.rates.north_dakota.texas	geo.rates.north_dakota.virginia	geo.rates.north_dakota.washington	geo.rates.north_dakota.wisconsin	geo.rates.ohio.ontario	geo.rates.ohio.pennsylvania	geo.rates.ohio.texas	geo.rates.ohio.virginia	geo.rates.ohio.washington	geo.rates.ohio.wisconsin	geo.rates.ontario.pennsylvania	geo.rates.ontario.texas	geo.rates.ontario.virginia	geo.rates.ontario.washington	geo.rates.ontario.wisconsin	geo.rates.pennsylvania.texas	geo.rates.pennsylvania.virginia	geo.rates.pennsylvania.washington	geo.rates.pennsylvania.wisconsin	geo.rates.texas.virginia	geo.rates.texas.washington	geo.rates.texas.wisconsin	geo.rates.virginia.washington	geo.rates.virginia.wisconsin	geo.rates.washington.wisconsin	geo.indicators.alabama.arkansas	geo.indicators.alabama.british_columbia	geo.indicators.alabama.california	geo.indicators.alabama.georgia	geo.indicators.alabama.illinois	geo.indicators.alabama.indiana	geo.indicators.alabama.iowa	geo.indicators.alabama.kansas	geo.indicators.alabama.louisiana	geo.indicators.alabama.manitoba	geo.indicators.alabama.massachusetts	geo.indicators.alabama.michigan	geo.indicators.alabama.missouri	geo.indicators.alabama.montana	geo.indicators.alabama.new_hampshire	geo.indicators.alabama.new_jersey	geo.indicators.alabama.new_york	geo.indicators.alabama.north_carolina	geo.indicators.alabama.north_dakota	geo.indicators.alabama.ohio	geo.indicators.alabama.ontario	geo.indicators.alabama.pennsylvania	geo.indicators.alabama.texas	geo.indicators.alabama.virginia	geo.indicators.alabama.washington	geo.indicators.alabama.wisconsin	geo.indicators.arkansas.british_columbia	geo.indicators.arkansas.california	geo.indicators.arkansas.georgia	geo.indicators.arkansas.illinois	geo.indicators.arkansas.indiana	geo.indicators.arkansas.iowa	geo.indicators.arkansas.kansas	geo.indicators.arkansas.louisiana	geo.indicators.arkansas.manitoba	geo.indicators.arkansas.massachusetts	geo.indicators.arkansas.michigan	geo.indicators.arkansas.missouri	geo.indicators.arkansas.montana	geo.indicators.arkansas.new_hampshire	geo.indicators.arkansas.new_jersey	geo.indicators.arkansas.new_york	geo.indicators.arkansas.north_carolina	geo.indicators.arkansas.north_dakota	geo.indicators.arkansas.ohio	geo.indicators.arkansas.ontario	geo.indicators.arkansas.pennsylvania	geo.indicators.arkansas.texas	geo.indicators.arkansas.virginia	geo.indicators.arkansas.washington	geo.indicators.arkansas.wisconsin	geo.indicators.british_columbia.california	geo.indicators.british_columbia.georgia	geo.indicators.british_columbia.illinois	geo.indicators.british_columbia.indiana	geo.indicators.british_columbia.iowa	geo.indicators.british_columbia.kansas	geo.indicators.british_columbia.louisiana	geo.indicators.british_columbia.manitoba	geo.indicators.british_columbia.massachusetts	geo.indicators.british_columbia.michigan	geo.indicators.british_columbia.missouri	geo.indicators.british_columbia.montana	geo.indicators.british_columbia.new_hampshire	geo.indicators.british_columbia.new_jersey	geo.indicators.british_columbia.new_york	geo.indicators.british_columbia.north_carolina	geo.indicators.british_columbia.north_dakota	geo.indicators.british_columbia.ohio	geo.indicators.british_columbia.ontario	geo.indicators.british_columbia.pennsylvania	geo.indicators.british_columbia.texas	geo.indicators.british_columbia.virginia	geo.indicators.british_columbia.washington	geo.indicators.british_columbia.wisconsin	geo.indicators.california.georgia	geo.indicators.california.illinois	geo.indicators.california.indiana	geo.indicators.california.iowa	geo.indicators.california.kansas	geo.indicators.california.louisiana	geo.indicators.california.manitoba	geo.indicators.california.massachusetts	geo.indicators.california.michigan	geo.indicators.california.missouri	geo.indicators.california.montana	geo.indicators.california.new_hampshire	geo.indicators.california.new_jersey	geo.indicators.california.new_york	geo.indicators.california.north_carolina	geo.indicators.california.north_dakota	geo.indicators.california.ohio	geo.indicators.california.ontario	geo.indicators.california.pennsylvania	geo.indicators.california.texas	geo.indicators.california.virginia	geo.indicators.california.washington	geo.indicators.california.wisconsin	geo.indicators.georgia.illinois	geo.indicators.georgia.indiana	geo.indicators.georgia.iowa	geo.indicators.georgia.kansas	geo.indicators.georgia.louisiana	geo.indicators.georgia.manitoba	geo.indicators.georgia.massachusetts	geo.indicators.georgia.michigan	geo.indicators.georgia.missouri	geo.indicators.georgia.montana	geo.indicators.georgia.new_hampshire	geo.indicators.georgia.new_jersey	geo.indicators.georgia.new_york	geo.indicators.georgia.north_carolina	geo.indicators.georgia.north_dakota	geo.indicators.georgia.ohio	geo.indicators.georgia.ontario	geo.indicators.georgia.pennsylvania	geo.indicators.georgia.texas	geo.indicators.georgia.virginia	geo.indicators.georgia.washington	geo.indicators.georgia.wisconsin	geo.indicators.illinois.indiana	geo.indicators.illinois.iowa	geo.indicators.illinois.kansas	geo.indicators.illinois.louisiana	geo.indicators.illinois.manitoba	geo.indicators.illinois.massachusetts	geo.indicators.illinois.michigan	geo.indicators.illinois.missouri	geo.indicators.illinois.montana	geo.indicators.illinois.new_hampshire	geo.indicators.illinois.new_jersey	geo.indicators.illinois.new_york	geo.indicators.illinois.north_carolina	geo.indicators.illinois.north_dakota	geo.indicators.illinois.ohio	geo.indicators.illinois.ontario	geo.indicators.illinois.pennsylvania	geo.indicators.illinois.texas	geo.indicators.illinois.virginia	geo.indicators.illinois.washington	geo.indicators.illinois.wisconsin	geo.indicators.indiana.iowa	geo.indicators.indiana.kansas	geo.indicators.indiana.louisiana	geo.indicators.indiana.manitoba	geo.indicators.indiana.massachusetts	geo.indicators.indiana.michigan	geo.indicators.indiana.missouri	geo.indicators.indiana.montana	geo.indicators.indiana.new_hampshire	geo.indicators.indiana.new_jersey	geo.indicators.indiana.new_york	geo.indicators.indiana.north_carolina	geo.indicators.indiana.north_dakota	geo.indicators.indiana.ohio	geo.indicators.indiana.ontario	geo.indicators.indiana.pennsylvania	geo.indicators.indiana.texas	geo.indicators.indiana.virginia	geo.indicators.indiana.washington	geo.indicators.indiana.wisconsin	geo.indicators.iowa.kansas	geo.indicators.iowa.louisiana	geo.indicators.iowa.manitoba	geo.indicators.iowa.massachusetts	geo.indicators.iowa.michigan	geo.indicators.iowa.missouri	geo.indicators.iowa.montana	geo.indicators.iowa.new_hampshire	geo.indicators.iowa.new_jersey	geo.indicators.iowa.new_york	geo.indicators.iowa.north_carolina	geo.indicators.iowa.north_dakota	geo.indicators.iowa.ohio	geo.indicators.iowa.ontario	geo.indicators.iowa.pennsylvania	geo.indicators.iowa.texas	geo.indicators.iowa.virginia	geo.indicators.iowa.washington	geo.indicators.iowa.wisconsin	geo.indicators.kansas.louisiana	geo.indicators.kansas.manitoba	geo.indicators.kansas.massachusetts	geo.indicators.kansas.michigan	geo.indicators.kansas.missouri	geo.indicators.kansas.montana	geo.indicators.kansas.new_hampshire	geo.indicators.kansas.new_jersey	geo.indicators.kansas.new_york	geo.indicators.kansas.north_carolina	geo.indicators.kansas.north_dakota	geo.indicators.kansas.ohio	geo.indicators.kansas.ontario	geo.indicators.kansas.pennsylvania	geo.indicators.kansas.texas	geo.indicators.kansas.virginia	geo.indicators.kansas.washington	geo.indicators.kansas.wisconsin	geo.indicators.louisiana.manitoba	geo.indicators.louisiana.massachusetts	geo.indicators.louisiana.michigan	geo.indicators.louisiana.missouri	geo.indicators.louisiana.montana	geo.indicators.louisiana.new_hampshire	geo.indicators.louisiana.new_jersey	geo.indicators.louisiana.new_york	geo.indicators.louisiana.north_carolina	geo.indicators.louisiana.north_dakota	geo.indicators.louisiana.ohio	geo.indicators.louisiana.ontario	geo.indicators.louisiana.pennsylvania	geo.indicators.louisiana.texas	geo.indicators.louisiana.virginia	geo.indicators.louisiana.washington	geo.indicators.louisiana.wisconsin	geo.indicators.manitoba.massachusetts	geo.indicators.manitoba.michigan	geo.indicators.manitoba.missouri	geo.indicators.manitoba.montana	geo.indicators.manitoba.new_hampshire	geo.indicators.manitoba.new_jersey	geo.indicators.manitoba.new_york	geo.indicators.manitoba.north_carolina	geo.indicators.manitoba.north_dakota	geo.indicators.manitoba.ohio	geo.indicators.manitoba.ontario	geo.indicators.manitoba.pennsylvania	geo.indicators.manitoba.texas	geo.indicators.manitoba.virginia	geo.indicators.manitoba.washington	geo.indicators.manitoba.wisconsin	geo.indicators.massachusetts.michigan	geo.indicators.massachusetts.missouri	geo.indicators.massachusetts.montana	geo.indicators.massachusetts.new_hampshire	geo.indicators.massachusetts.new_jersey	geo.indicators.massachusetts.new_york	geo.indicators.massachusetts.north_carolina	geo.indicators.massachusetts.north_dakota	geo.indicators.massachusetts.ohio	geo.indicators.massachusetts.ontario	geo.indicators.massachusetts.pennsylvania	geo.indicators.massachusetts.texas	geo.indicators.massachusetts.virginia	geo.indicators.massachusetts.washington	geo.indicators.massachusetts.wisconsin	geo.indicators.michigan.missouri	geo.indicators.michigan.montana	geo.indicators.michigan.new_hampshire	geo.indicators.michigan.new_jersey	geo.indicators.michigan.new_york	geo.indicators.michigan.north_carolina	geo.indicators.michigan.north_dakota	geo.indicators.michigan.ohio	geo.indicators.michigan.ontario	geo.indicators.michigan.pennsylvania	geo.indicators.michigan.texas	geo.indicators.michigan.virginia	geo.indicators.michigan.washington	geo.indicators.michigan.wisconsin	geo.indicators.missouri.montana	geo.indicators.missouri.new_hampshire	geo.indicators.missouri.new_jersey	geo.indicators.missouri.new_york	geo.indicators.missouri.north_carolina	geo.indicators.missouri.north_dakota	geo.indicators.missouri.ohio	geo.indicators.missouri.ontario	geo.indicators.missouri.pennsylvania	geo.indicators.missouri.texas	geo.indicators.missouri.virginia	geo.indicators.missouri.washington	geo.indicators.missouri.wisconsin	geo.indicators.montana.new_hampshire	geo.indicators.montana.new_jersey	geo.indicators.montana.new_york	geo.indicators.montana.north_carolina	geo.indicators.montana.north_dakota	geo.indicators.montana.ohio	geo.indicators.montana.ontario	geo.indicators.montana.pennsylvania	geo.indicators.montana.texas	geo.indicators.montana.virginia	geo.indicators.montana.washington	geo.indicators.montana.wisconsin	geo.indicators.new_hampshire.new_jersey	geo.indicators.new_hampshire.new_york	geo.indicators.new_hampshire.north_carolina	geo.indicators.new_hampshire.north_dakota	geo.indicators.new_hampshire.ohio	geo.indicators.new_hampshire.ontario	geo.indicators.new_hampshire.pennsylvania	geo.indicators.new_hampshire.texas	geo.indicators.new_hampshire.virginia	geo.indicators.new_hampshire.washington	geo.indicators.new_hampshire.wisconsin	geo.indicators.new_jersey.new_york	geo.indicators.new_jersey.north_carolina	geo.indicators.new_jersey.north_dakota	geo.indicators.new_jersey.ohio	geo.indicators.new_jersey.ontario	geo.indicators.new_jersey.pennsylvania	geo.indicators.new_jersey.texas	geo.indicators.new_jersey.virginia	geo.indicators.new_jersey.washington	geo.indicators.new_jersey.wisconsin	geo.indicators.new_york.north_carolina	geo.indicators.new_york.north_dakota	geo.indicators.new_york.ohio	geo.indicators.new_york.ontario	geo.indicators.new_york.pennsylvania	geo.indicators.new_york.texas	geo.indicators.new_york.virginia	geo.indicators.new_york.washington	geo.indicators.new_york.wisconsin	geo.indicators.north_carolina.north_dakota	geo.indicators.north_carolina.ohio	geo.indicators.north_carolina.ontario	geo.indicators.north_carolina.pennsylvania	geo.indicators.north_carolina.texas	geo.indicators.north_carolina.virginia	geo.indicators.north_carolina.washington	geo.indicators.north_carolina.wisconsin	geo.indicators.north_dakota.ohio	geo.indicators.north_dakota.ontario	geo.indicators.north_dakota.pennsylvania	geo.indicators.north_dakota.texas	geo.indicators.north_dakota.virginia	geo.indicators.north_dakota.washington	geo.indicators.north_dakota.wisconsin	geo.indicators.ohio.ontario	geo.indicators.ohio.pennsylvania	geo.indicators.ohio.texas	geo.indicators.ohio.virginia	geo.indicators.ohio.washington	geo.indicators.ohio.wisconsin	geo.indicators.ontario.pennsylvania	geo.indicators.ontario.texas	geo.indicators.ontario.virginia	geo.indicators.ontario.washington	geo.indicators.ontario.wisconsin	geo.indicators.pennsylvania.texas	geo.indicators.pennsylvania.virginia	geo.indicators.pennsylvania.washington	geo.indicators.pennsylvania.wisconsin	geo.indicators.texas.virginia	geo.indicators.texas.washington	geo.indicators.texas.wisconsin	geo.indicators.virginia.washington	geo.indicators.virginia.wisconsin	geo.indicators.washington.wisconsin	geo.nonZeroRates
0	1.0	1.0	1.0	1.0	1.0	1.0	1.0	1.0	1.0	1.0	1.0	1.0	1.0	1.0	1.0	1.0	1.0	1.0	1.0	1.0	1.0	1.0	1.0	1.0	1.0	1.0	1.0	1.0	1.0	1.0	1.0	1.0	1.0	1.0	1.0	1.0	1.0	1.0	1.0	1.0	1.0	1.0	1.0	1.0	1.0	1.0	1.0	1.0	1.0	1.0	1.0	1.0	1.0	1.0	1.0	1.0	1.0	1.0	1.0	1.0	1.0	1.0	1.0	1.0	1.0	1.0	1.0	1.0	1.0	1.0	1.0	1.0	1.0	1.0	1.0	1.0	1.0	1.0	1.0	1.0	1.0	1.0	1.0	1.0	1.0	1.0	1.0	1.0	1.0	1.0	1.0	1.0	1.0	1.0	1.0	1.0	1.0	1.0	1.0	1.0	1.0	1.0	1.0	1.0	1.0	1.0	1.0	1.0	1.0	1.0	1.0	1.0	1.0	1.0	1.0	1.0	1.0	1.0	1.0	1.0	1.0	1.0	1.0	1.0	1.0	1.0	1.0	1.0	1.0	1.0	1.0	1.0	1.0	1.0	1.0	1.0	1.0	1.0	1.0	1.0	1.0	1.0	1.0	1.0	1.0	1.0	1.0	1.0	1.0	1.0	1.0	1.0	1.0	1.0	1.0	1.0	1.0	1.0	1.0	1.0	1.0	1.0	1.0	1.0	1.0	1.0	1.0	1.0	1.0	1.0	1.0	1.0	1.0	1.0	1.0	1.0	1.0	1.0	1.0	1.0	1.0	1.0	1.0	1.0	1.0	1.0	1.0	1.0	1.0	1.0	1.0	1.0	1.0	1.0	1.0	1.0	1.0	1.0	1.0	1.0	1.0	1.0	1.0	1.0	1.0	1.0	1.0	1.0	1.0	1.0	1.0	1.0	1.0	1.0	1.0	1.0	1.0	1.0	1.0	1.0	1.0	1.0	1.0	1.0	1.0	1.0	1.0	1.0	1.0	1.0	1.0	1.0	1.0	1.0	1.0	1.0	1.0	1.0	1.0	1.0	1.0	1.0	1.0	1.0	1.0	1.0	1.0	1.0	1.0	1.0	1.0	1.0	1.0	1.0	1.0	1.0	1.0	1.0	1.0	1.0	1.0	1.0	1.0	1.0	1.0	1.0	1.0	1.0	1.0	1.0	1.0	1.0	1.0	1.0	1.0	1.0	1.0	1.0	1.0	1.0	1.0	1.0	1.0	1.0	1.0	1.0	1.0	1.0	1.0	1.0	1.0	1.0	1.0	1.0	1.0	1.0	1.0	1.0	1.0	1.0	1.0	1.0	1.0	1.0	1.0	1.0	1.0	1.0	1.0	1.0	1.0	1.0	1.0	1.0	1.0	1.0	1.0	1.0	1.0	1.0	1.0	1.0	1.0	1.0	1.0	1.0	1.0	1.0	1.0	1.0	1.0	1.0	1.0	1.0	1.0	1.0	1.0	1.0	1.0	1.0	1.0	1.0	1.0	1.0	1.0	1.0	1.0	1.0	1.0	1.0	1.0	1.0	1.0	1.0	1.0	1.0	1.0	1.0	1.0	1.0	1.0	1.0	1.0	1.0	1.0	1.0	1.0	1.0	1.0	1.0	1.0	1.0	1.0	1.0	1.0	1.0	1.0	1.0	1.0	1.0	1.0	1.0	1.0	1.0	1.0	1.0	1.0	1.0	1.0	1.0	1.0	1.0	1.0	1.0	1.0	1.0	1.0	1.0	1.0	1.0	1.0	1.0	1.0	1.0	1.0	1.0	1.0	1.0	1.0	1.0	1.0	1.0	1.0	1.0	1.0	1.0	1.0	1.0	1.0	1.0	1.0	1.0	1.0	1.0	1.0	1.0	1.0	1.0	1.0	1.0	1.0	1.0	1.0	1.0	1.0	1.0	1.0	1.0	1.0	1.0	1.0	1.0	1.0	1.0	1.0	1.0	1.0	1.0	1.0	1.0	1.0	1.0	1.0	1.0	1.0	1.0	1.0	1.0	1.0	1.0	1.0	1.0	1.0	1.0	1.0	1.0	1.0	1.0	1.0	1.0	1.0	1.0	1.0	1.0	1.0	1.0	1.0	1.0	1.0	1.0	1.0	1.0	1.0	1.0	1.0	1.0	1.0	1.0	1.0	1.0	1.0	1.0	1.0	1.0	1.0	1.0	1.0	1.0	1.0	1.0	1.0	1.0	1.0	1.0	1.0	1.0	1.0	1.0	1.0	1.0	1.0	1.0	1.0	1.0	1.0	1.0	1.0	1.0	1.0	1.0	1.0	1.0	1.0	1.0	1.0	1.0	1.0	1.0	1.0	1.0	1.0	1.0	1.0	1.0	1.0	1.0	1.0	1.0	1.0	1.0	1.0	1.0	1.0	1.0	1.0	1.0	1.0	1.0	1.0	1.0	1.0	1.0	1.0	1.0	1.0	1.0	1.0	1.0	1.0	1.0	1.0	1.0	1.0	1.0	1.0	1.0	1.0	1.0	1.0	1.0	1.0	1.0	1.0	1.0	1.0	1.0	1.0	1.0	1.0	1.0	1.0	1.0	1.0	1.0	1.0	1.0	1.0	1.0	1.0	1.0	1.0	1.0	1.0	1.0	1.0	1.0	1.0	1.0	1.0	1.0	1.0	1.0	1.0	1.0	1.0	1.0	1.0	1.0	1.0	1.0	1.0	1.0	1.0	1.0	1.0	1.0	1.0	1.0	1.0	1.0	1.0	1.0	1.0	1.0	1.0	1.0	1.0	1.0	1.0	1.0	1.0	1.0	1.0	1.0	1.0	1.0	1.0	1.0	1.0	1.0	1.0	1.0	1.0	1.0	1.0	1.0	1.0	1.0	1.0	1.0	1.0	1.0	1.0	1.0	1.0	1.0	1.0	1.0	1.0	1.0	1.0	1.0	1.0	1.0	1.0	1.0	1.0	1.0	1.0	1.0	1.0	1.0	1.0	1.0	1.0	1.0	1.0	1.0	1.0	1.0	1.0	1.0	1.0	1.0	1.0	1.0	1.0	1.0	1.0	1.0	1.0	1.0	1.0	1.0	1.0	1.0	1.0	1.0	1.0	1.0	1.0	1.0	351.0
10000	1.3703969945682173	0.7725141931501186	0.4887183955851558	1.2008735273987539	0.7595772787820563	0.8212368051771167	0.6552054611316173	1.715937464197385	1.5400409881216148	1.843454351108396	0.9359584910807378	1.5821603322349802	1.3186906907449756	1.056690489727928	1.7679752576643173	1.656022641543009	0.7759859099355999	1.1208788227010555	1.4740929992124305	2.6858970139298597	1.9546981400890129	1.8426836872838515	0.9627014223474941	1.2675765667484389	0.9013667583870282	0.6368490150724367	0.7084131459929179	0.8976213599422457	1.049766826934918	1.3212047339746984	1.8769391599263627	0.6610293900183566	1.0682789184807961	1.6111201749664288	1.0869698254611608	1.005494587113996	1.3159276524172594	1.2935479073631972	1.114112155354652	0.9720387644213703	1.4016093680298898	0.9896979255513441	1.0928376872953205	1.643284473228434	1.4114659450138267	1.0437075267117455	0.8512812525584735	1.5508566663561414	0.6270276533704267	2.5690132974977202	0.6973020333713027	0.6248337062653766	0.7595325454779319	1.2257724833619024	1.7118135899339837	0.9102945124945915	0.6662586635750984	1.0271338254151514	1.7766822668883706	2.194309820717363	1.2231375822346635	0.816813027549428	1.0480454093807843	0.774263586306821	1.0973079341641059	1.6726388640846979	1.679115509578305	1.090181106201255	0.7137662946769501	1.2466473989260694	1.6192951111850593	1.1320661154382932	1.0479429264551303	1.3561310095124992	0.7772209916467148	0.9787135329155126	1.424009550084241	1.2287833937573507	0.942810171895699	0.6081560972988334	0.6606259639581705	1.0663470769747423	0.9808421672932613	1.1848490230070674	1.1574414883950381	1.1159710057144547	2.0462056642715476	1.3701095898165276	2.563498673049392	1.0222953883805161	1.0859660414372787	0.5952886994998039	0.9344409777195829	0.49665755554666985	0.7804378267196416	0.8591221858554594	1.3400718549604793	1.02876533257973	1.1361827021757016	0.7896551528393027	0.6572384171607288	1.2421595024157654	0.7177535468037551	1.3663057041385513	1.4771057846295919	0.776658836737295	0.6996198877385318	0.9707135123447903	0.7094600276580791	1.2886611927882035	1.2732304406675525	1.932814617011957	0.6471037738724708	0.8256603596771612	1.071810057207979	1.1162508464307588	1.5178721706052385	0.8795748098346858	0.6968444993829834	1.1314716537977567	1.4067814374541856	1.3967688895561916	1.0273935113018018	0.9627577248229935	1.1371742081778715	0.8038353418153249	1.4351711481628566	0.7487949524095943	1.171671494669866	1.5846619060510898	0.8737528032377342	1.4398196191543235	1.686836715102107	1.3572360943377835	1.0474880429512932	0.529528221994779	1.2071114234214486	1.671229446194416	0.9458034082659643	1.3204065217274754	0.7993010169108665	1.7362769364977562	1.4090787344963303	1.132297812206983	1.784847888023303	0.6153144589071053	1.064002316462937	0.9301074351124821	1.158845577803273	2.14249148279001	1.2239279234685827	1.4430031186077514	1.1317216738805036	0.8615391636995079	1.6851111900814362	2.4930661411258352	1.0335149551762213	0.5017604611242005	1.243479769599756	0.8327963113629278	1.7093120156343404	2.1662537611496915	0.8819457639201702	1.2191689441092182	1.3475448307255875	0.9338508002812553	1.7185625761235483	1.2962966411205308	1.5478328103263677	0.876737210605723	1.770383012242854	1.5825746202051256	1.1907005215670199	1.1542966616103754	1.2662278728648588	0.8817649422160816	0.7067227672348964	1.152441457489264	1.1467139126663988	1.4299811054521518	1.2707687783623147	0.808108759013149	0.9418227120374701	0.9629827977024764	0.72225767910403	1.0226227339195624	1.0063814114267187	0.9108867694920563	1.0874519348499994	1.2367695933929757	1.2369950999226595	0.9816356802961953	0.639551275063717	0.7943406766177072	0.7963789290507122	1.34891435342481	0.6278975824129044	0.9873474989762615	0.8557132923256199	1.0889678521215476	1.7313325240646138	0.6512134815890005	0.9948056855726167	0.8689693295357235	0.9113196662264755	0.7587896574451469	1.1299825500818035	0.9450337796348717	0.9699557480976655	0.7822130890461302	1.0292269125122206	1.685137263422101	1.6909094179118336	0.9980510799769069	0.5418250420296726	1.0269348716139084	0.5636640881738414	1.6179100767951273	1.4751273290656306	1.0144219802805239	1.2899697367791207	1.1856300084273668	0.7459430530795761	0.7426760829159114	1.3775955818412755	0.8213354458419003	0.7831263861312162	0.8844977642515554	0.73451750931971	0.7040572590112161	0.8328519585557674	0.9622605628165308	1.3350832072741445	0.7367285321167584	1.4755136706089789	1.2340062967539294	1.0841168776520085	0.5303757031967151	0.6727979884346331	1.7126003829594785	1.7571186323282593	0.7454821336106241	0.7590988334218425	0.73713094059345	3.2645058512340097	1.7611651232719676	0.9899714467332047	0.7812173530101111	0.7622458548331947	1.4656019375275129	0.4455862514698554	0.9063153344698791	1.024111540967901	0.5507522184066058	1.419981948515417	1.5068378802418543	1.0734195261371406	0.9706452597482199	1.420324974434533	0.7662738944222706	1.367250947363962	1.2920079956340376	1.1017130937830026	0.9277417450095264	1.0395887568640456	0.9304825733401799	0.8532304624488982	1.084021772694385	0.8485806197423418	0.664637114298958	0.6011488021262931	1.0643557220631232	1.4180694695448268	0.8526981323026446	1.117085283803715	0.929651394712893	1.1771981696347884	1.2780918378505515	0.8331022720661504	1.15075640304699	1.222476541982755	0.9088358026893497	1.8511218408414492	0.5012291233630416	1.2280061686001296	2.4454303340323196	0.9277152667209108	0.9348551466709791	0.9984329070827948	0.9093667237621442	0.7777420914349157	1.4458270067836705	1.0617255315883605	1.006513628603932	1.3648732016240945	0.5799501042860186	0.5398620768152761	1.502790865056051	0.8610221628047672	1.588614120101808	0.926668091342409	1.639729935050406	1.0576877109489737	0.7595880529852199	1.5236621443909715	1.9177811886164118	1.541909763114637	1.159033074908992	0.964520235291424	1.3496630026066394	1.130861866362401	1.0521836142650154	1.2249313751998567	0.9368004355946912	0.9536688770151471	0.5919456900358241	2.61655258644872	1.326984109806717	1.0847777935355374	1.042674763368512	1.0228974466871574	0.9682105694763276	1.4205947193669555	1.2350763825773816	0.7868619804828373	1.6303425709628179	1.4135781251543234	1.5751975189598586	1.0515357003208379	0.7439215833670507	0.9388124415263378	0.9094141154397004	0.8730456912610048	1.5827324772401932	0.44807323515386277	1.3950166374181647	0.8201361024183815	0.8403132949894204	0.8697579486303358	1.0752889292379113	0.5317688634684801	1.7299569707877283	0.5049362588253155	1.1160511448635333	1.3504549138276871	0.9892962528516575	1.4324479751793309	1.1258595517035985	1.060184716667434	1.0017273523703416	0.6060879808698331	1.0	1.0	1.0	0.0	1.0	1.0	1.0	1.0	1.0	1.0	1.0	1.0	1.0	1.0	1.0	1.0	1.0	1.0	1.0	1.0	1.0	1.0	1.0	1.0	0.0	1.0	1.0	0.0	1.0	1.0	1.0	1.0	1.0	1.0	1.0	1.0	1.0	1.0	1.0	1.0	0.0	1.0	1.0	1.0	1.0	1.0	1.0	1.0	1.0	1.0	1.0	0.0	1.0	1.0	1.0	1.0	1.0	1.0	1.0	1.0	1.0	1.0	1.0	1.0	1.0	1.0	1.0	1.0	1.0	1.0	1.0	1.0	1.0	1.0	1.0	1.0	1.0	1.0	1.0	1.0	1.0	1.0	0.0	1.0	1.0	1.0	1.0	1.0	1.0	1.0	1.0	1.0	1.0	1.0	1.0	1.0	1.0	1.0	1.0	1.0	1.0	1.0	0.0	1.0	0.0	1.0	1.0	1.0	1.0	1.0	1.0	1.0	1.0	1.0	1.0	1.0	1.0	1.0	1.0	1.0	1.0	1.0	1.0	1.0	1.0	1.0	1.0	1.0	1.0	1.0	1.0	0.0	1.0	1.0	1.0	0.0	1.0	1.0	1.0	1.0	0.0	1.0	1.0	1.0	1.0	1.0	1.0	1.0	1.0	1.0	1.0	1.0	1.0	1.0	0.0	1.0	1.0	1.0	1.0	1.0	1.0	1.0	1.0	1.0	1.0	1.0	1.0	0.0	1.0	1.0	1.0	1.0	1.0	1.0	1.0	1.0	1.0	1.0	1.0	1.0	1.0	1.0	1.0	1.0	1.0	1.0	1.0	1.0	1.0	1.0	1.0	1.0	1.0	1.0	1.0	1.0	1.0	1.0	1.0	0.0	1.0	1.0	1.0	1.0	1.0	1.0	1.0	1.0	1.0	1.0	1.0	1.0	1.0	1.0	1.0	1.0	1.0	1.0	1.0	1.0	1.0	1.0	1.0	1.0	1.0	1.0	0.0	1.0	1.0	1.0	1.0	1.0	1.0	1.0	1.0	1.0	0.0	0.0	1.0	1.0	1.0	1.0	1.0	1.0	1.0	1.0	0.0	1.0	1.0	1.0	1.0	1.0	1.0	1.0	1.0	1.0	1.0	1.0	1.0	1.0	1.0	1.0	1.0	1.0	1.0	1.0	1.0	1.0	1.0	1.0	1.0	1.0	1.0	1.0	1.0	1.0	0.0	1.0	1.0	1.0	1.0	1.0	1.0	1.0	1.0	1.0	1.0	1.0	1.0	1.0	1.0	1.0	1.0	1.0	1.0	1.0	1.0	1.0	1.0	1.0	1.0	1.0	1.0	1.0	1.0	0.0	1.0	1.0	1.0	0.0	1.0	1.0	1.0	1.0	1.0	1.0	1.0	1.0	1.0	1.0	1.0	0.0	1.0	1.0	1.0	1.0	1.0	1.0	1.0	1.0	1.0	1.0	1.0	1.0	1.0	1.0	1.0	1.0	1.0	1.0	1.0	0.0	1.0	1.0	1.0	1.0	1.0	1.0	1.0	1.0	1.0	328.0
20000	1.2106384656972664	1.037033949013414	0.677005827369442	1.3401775946753582	0.8838982453619868	0.9628672563374191	0.6497884689403881	1.8688598716074394	1.3174134048526243	1.5501668656926932	0.9778154089063572	1.5497190473656677	1.341129862352365	1.4829018120175759	1.7046841213649842	1.9611801860516949	0.7308239416996255	0.6799107538920748	1.4012826112860575	2.001235281535626	1.867679719302687	1.849616072118695	0.8266333289303016	1.10844088213841	0.8193621185734278	1.0042700109439529	0.5997160371810357	1.0690571725300069	1.097750560330221	1.417119946397514	1.870076141547859	0.5622659112751031	1.3031708491226608	2.17216667453473	1.2265381144688985	0.7267599187938403	1.8718664665551343	1.4989277782244828	1.629816077198588	1.1531700540936438	1.516925173312551	0.7621947607944117	1.4041410485994978	1.0930850162888244	1.1449424039746288	0.9267703065196691	0.8028759557504422	1.6475752307943259	0.6507466276501044	2.4342339056656175	0.6925273836506748	0.9118573795422852	0.6826501377433798	1.1916999899787974	2.20722770462654	0.9521562954076138	0.9478307567563308	0.9693547794001931	1.2752145773416992	3.807793567849918	1.1687719357847726	0.8334875200161	1.1202091711548174	0.7773532084364342	1.0160484653558512	1.4623394017333895	1.7054726264303923	0.9779761845261657	0.7004765027447963	1.9387880285730084	1.6684151545109094	1.3696420325403875	1.4743069400975926	1.9937421691184243	0.813823159716536	0.9072717371230903	1.4362409050995735	1.0363476554935596	0.6810921967443259	0.5964622140303124	0.5763995929673545	1.2016772599097125	1.289350343293112	1.2923286885671919	1.1144236915084744	1.062540080158136	2.3559517845044478	1.5384625979446611	2.1693950252605267	0.8748658678490188	0.6902115886722558	0.7253335199169799	1.200181847238534	0.5203039510086127	0.6265227718779885	0.6593296737684397	1.0394772416560158	1.283360974158461	1.383900335421919	0.5756973246425736	0.6573982968322548	1.5339834746470002	0.5354178115629116	1.5717539653846324	1.125480096149823	0.6845257315811479	0.5824183357072387	0.9011197603381035	0.8553594983602935	1.103986815248426	1.518280633947373	2.4616881167629345	0.48342271481423565	0.9410324546892076	1.1177330108868275	1.0054634971201506	1.8841893199640891	0.9859410888140208	0.6030376198779369	1.1743697386679053	1.2720546003569206	1.053478373002942	1.6013957635924658	0.8810187896435452	0.9844132481958444	0.5290768622423417	1.0762057535475753	1.0194896417938064	1.1781284549915563	1.3641091458437016	0.7195141679741458	1.2776496495520637	1.2729134252859673	0.9064146529666239	0.8689773725415391	0.3313941048824213	0.9699047529455228	1.94355867945359	0.8563861821819773	1.4839341896518785	0.5056870435032694	1.3693981927625951	1.1472898302216337	1.1261252398028405	1.4105996123239959	0.47381864856520867	0.6585279836488523	0.7634867880341425	1.1075389640726754	2.6694391855711515	1.3359907076396096	1.2255662613331921	0.8765619830369734	0.683114857518915	1.6131944058658885	2.962902642522817	1.23040255416234	0.6755573892841209	1.783597808529992	0.8502830859688698	1.5215139918681573	3.3960978238638546	0.9535866409667894	0.7526166824177651	1.4074540917672693	0.6009019925150999	1.3172727727440563	1.2090882281865445	1.7293345183777311	1.1081317391940952	1.3182202908414298	0.940277741010765	1.1568702739490107	1.2816073175491265	1.1066375494229557	0.987943237859285	0.7229335140837054	1.0991926471565945	1.2090292711413804	1.7491535727648946	1.3872377197921586	0.6773265494058233	0.6614045164882111	0.8315002388794424	0.9215502279739017	0.7121745724404935	1.0455673976098045	0.6888054369854039	0.9370478071141057	1.083011974112392	0.8534494373125491	1.3153769364349097	0.7564651613415596	0.7285025184449317	0.7561446070578022	0.9672387670207332	0.6995332071438876	0.7166905472125268	0.5986307611102207	1.6640556718628143	2.5013896449635555	0.5635268862899777	0.9274138782015212	0.7366812967312861	1.221130762922772	1.007501975525809	1.1031982664113078	1.1716260273727126	1.0786808608559701	0.9682884690394082	0.8707352488345641	1.886724455477091	2.1918199157957567	1.0590236047548418	0.6887814835264897	1.3380456252594222	0.5620665298282761	2.4105168461344437	1.4973366815165479	1.2165227946413537	1.4916377173147468	1.8342672395307775	0.7444814912514454	1.0500765589633236	1.2129945258435864	0.8591692650103118	0.9197081066603421	1.357934971340412	0.877235999853059	0.8498565623168541	0.6108969639713191	0.7379448237480669	1.8045674818761819	0.6457699074618418	1.7628372391478433	1.1990481095248986	1.4712925005543365	0.5320620585487507	0.7161063006785319	1.427618027299784	1.648456683041341	0.7744454485094271	0.6630287372229329	1.1263749358402482	3.81394260216387	1.6988472557766416	0.8976743165135981	0.716959320176516	0.6525942321068431	1.2205920545702709	0.27911725912202084	0.8363756741709769	1.1328352647436983	0.4941137215485766	1.2458656008293298	1.574752528303109	0.9601061026291978	1.3046331628158512	1.9124236244229247	0.8856532326178901	1.6165826889330561	1.5009137153447536	0.9359056015892117	1.1672213685149726	0.913068786009298	0.8544817795777929	1.072346408445658	0.75185358966732	0.8338011707889313	0.7055224893001332	0.5271032352939035	1.373735520575549	2.2364418083146704	0.7047215430368357	1.2410407292034382	0.8581637202073633	1.4075851922298475	1.7491423383183373	0.519884259172822	1.1118239513662125	1.5558767888133818	1.0326631826223591	2.121423384306362	0.5487036197582696	0.7469237150053993	1.9188336985315964	1.2458574911638731	0.7658291427859955	1.0378336589866919	0.6689813402538188	0.8374672972458606	1.0426441168565337	1.7595706347695028	1.6560045529443925	1.0632029636537528	0.46674732089119264	0.60345983015761	1.2507233813423382	0.9573487587070312	1.7154436282747185	0.8885638828517751	1.6363219892744285	1.2712139415562702	0.7418377889699753	1.655798475428988	3.019610459049348	1.7362330278240488	1.1135232837189009	0.7645518312559206	1.5595667348082334	0.8008152614707033	0.8482067759767864	1.0625850734654836	1.0206238413507351	0.9950607883066284	0.6673290810604281	3.331565499814311	1.4133230294807708	1.4390845279715427	0.9679878297461852	1.3722843307301202	0.9487692794959893	1.4664012663578498	1.1903618408006524	0.6202489910254635	1.651629476758837	1.5546918703896333	1.9334375463681317	0.8516706019540619	0.9478129490568461	1.3755810926575067	0.8631748767255655	0.8221788494717818	1.2532124504481987	0.4318729172295345	0.9523909304916136	1.0202589376073534	0.7863521303423875	0.8794094820400528	1.234478205565685	0.47199269820585715	1.89177690367416	0.5221381540371216	0.8897843864669664	1.0618825016171853	1.0302638837776592	1.6408860932948492	1.3927548339581122	1.0180529651569226	1.419469376623576	0.5965357483726103	1.0	1.0	1.0	0.0	1.0	1.0	1.0	1.0	0.0	1.0	1.0	1.0	1.0	1.0	1.0	1.0	1.0	1.0	1.0	1.0	1.0	1.0	1.0	1.0	1.0	1.0	0.0	1.0	1.0	1.0	1.0	1.0	1.0	0.0	1.0	1.0	1.0	1.0	1.0	1.0	1.0	1.0	1.0	1.0	1.0	1.0	1.0	1.0	1.0	1.0	1.0	1.0	1.0	1.0	1.0	1.0	1.0	1.0	1.0	1.0	0.0	1.0	0.0	1.0	1.0	1.0	0.0	1.0	0.0	0.0	1.0	1.0	1.0	1.0	1.0	1.0	1.0	1.0	0.0	1.0	1.0	1.0	0.0	1.0	0.0	1.0	1.0	1.0	1.0	1.0	1.0	0.0	0.0	1.0	1.0	1.0	1.0	0.0	1.0	1.0	1.0	1.0	1.0	0.0	0.0	1.0	1.0	1.0	0.0	0.0	1.0	1.0	1.0	1.0	1.0	1.0	1.0	1.0	0.0	1.0	1.0	1.0	1.0	1.0	1.0	1.0	1.0	1.0	1.0	1.0	1.0	1.0	1.0	1.0	1.0	1.0	1.0	1.0	1.0	1.0	1.0	0.0	0.0	0.0	1.0	1.0	1.0	1.0	1.0	1.0	1.0	1.0	1.0	1.0	1.0	1.0	1.0	1.0	1.0	0.0	1.0	1.0	1.0	1.0	0.0	1.0	1.0	1.0	0.0	1.0	1.0	1.0	1.0	0.0	1.0	1.0	0.0	1.0	1.0	0.0	1.0	1.0	1.0	1.0	1.0	1.0	1.0	1.0	1.0	1.0	1.0	1.0	1.0	1.0	1.0	1.0	1.0	1.0	0.0	0.0	1.0	1.0	1.0	1.0	1.0	1.0	1.0	1.0	1.0	1.0	1.0	0.0	1.0	0.0	1.0	1.0	1.0	1.0	1.0	1.0	1.0	1.0	1.0	1.0	1.0	1.0	1.0	1.0	1.0	1.0	1.0	0.0	1.0	1.0	1.0	0.0	0.0	0.0	1.0	1.0	1.0	0.0	1.0	0.0	1.0	1.0	1.0	1.0	1.0	1.0	1.0	0.0	1.0	1.0	1.0	1.0	1.0	1.0	1.0	1.0	0.0	1.0	1.0	1.0	1.0	1.0	1.0	1.0	1.0	1.0	1.0	1.0	1.0	1.0	1.0	1.0	1.0	0.0	1.0	1.0	1.0	1.0	0.0	1.0	1.0	1.0	1.0	1.0	1.0	1.0	1.0	1.0	1.0	1.0	0.0	1.0	1.0	1.0	1.0	1.0	1.0	1.0	1.0	1.0	1.0	1.0	0.0	1.0	1.0	1.0	1.0	1.0	1.0	1.0	1.0	1.0	1.0	0.0	0.0	1.0	1.0	1.0	1.0	1.0	0.0	0.0	1.0	1.0	0.0	1.0	1.0	1.0	0.0	1.0	1.0	1.0	1.0	1.0	1.0	1.0	1.0	1.0	1.0	0.0	1.0	1.0	0.0	1.0	1.0	1.0	1.0	298.0
30000	1.2106384656972664	1.037033949013414	0.677005827369442	1.3401775946753582	0.8838982453619868	0.9628672563374191	0.6497884689403881	1.8688598716074394	1.3174134048526243	1.5501668656926932	0.9778154089063572	1.5497190473656677	1.341129862352365	1.4829018120175759	1.7046841213649842	1.9611801860516949	0.7308239416996255	0.6799107538920748	1.4012826112860575	2.001235281535626	1.867679719302687	1.849616072118695	0.8266333289303016	1.10844088213841	0.8193621185734278	1.0042700109439529	0.5997160371810357	1.0690571725300069	1.097750560330221	1.417119946397514	1.870076141547859	0.5622659112751031	1.3031708491226608	2.17216667453473	1.2265381144688985	0.7267599187938403	1.8718664665551343	1.4989277782244828	1.629816077198588	1.1531700540936438	1.516925173312551	0.7621947607944117	1.4041410485994978	1.0930850162888244	1.1449424039746288	0.9267703065196691	0.8028759557504422	1.6475752307943259	0.6507466276501044	2.4342339056656175	0.6925273836506748	0.9118573795422852	0.6826501377433798	1.1916999899787974	2.20722770462654	0.9521562954076138	0.9478307567563308	0.9693547794001931	1.2752145773416992	3.807793567849918	1.1687719357847726	0.8334875200161	1.1202091711548174	0.7773532084364342	1.0160484653558512	1.4623394017333895	1.7054726264303923	0.9779761845261657	0.7004765027447963	1.9387880285730084	1.6684151545109094	1.3696420325403875	1.4743069400975926	1.9937421691184243	0.813823159716536	0.9072717371230903	1.4362409050995735	1.0363476554935596	0.6810921967443259	0.5964622140303124	0.5763995929673545	1.2016772599097125	1.289350343293112	1.2923286885671919	1.1144236915084744	1.062540080158136	2.3559517845044478	1.5384625979446611	2.1693950252605267	0.8748658678490188	0.6902115886722558	0.7253335199169799	1.200181847238534	0.5203039510086127	0.6265227718779885	0.6593296737684397	1.0394772416560158	1.283360974158461	1.383900335421919	0.5756973246425736	0.6573982968322548	1.5339834746470002	0.5354178115629116	1.5717539653846324	1.125480096149823	0.6845257315811479	0.5824183357072387	0.9011197603381035	0.8553594983602935	1.103986815248426	1.518280633947373	2.4616881167629345	0.48342271481423565	0.9410324546892076	1.1177330108868275	1.0054634971201506	1.8841893199640891	0.9859410888140208	0.6030376198779369	1.1743697386679053	1.2720546003569206	1.053478373002942	1.6013957635924658	0.8810187896435452	0.9844132481958444	0.5290768622423417	1.0762057535475753	1.0194896417938064	1.1781284549915563	1.3641091458437016	0.7195141679741458	1.2776496495520637	1.2729134252859673	0.9064146529666239	0.8689773725415391	0.3313941048824213	0.9699047529455228	1.94355867945359	0.8563861821819773	1.4839341896518785	0.5056870435032694	1.3693981927625951	1.1472898302216337	1.1261252398028405	1.4105996123239959	0.47381864856520867	0.6585279836488523	0.7634867880341425	1.1075389640726754	2.6694391855711515	1.3359907076396096	1.2255662613331921	0.8765619830369734	0.683114857518915	1.6131944058658885	2.962902642522817	1.23040255416234	0.6755573892841209	1.783597808529992	0.8502830859688698	1.5215139918681573	3.3960978238638546	0.9535866409667894	0.7526166824177651	1.4074540917672693	0.6009019925150999	1.3172727727440563	1.2090882281865445	1.7293345183777311	1.1081317391940952	1.3182202908414298	0.940277741010765	1.1568702739490107	1.2816073175491265	1.1066375494229557	0.987943237859285	0.7229335140837054	1.0991926471565945	1.2090292711413804	1.7491535727648946	1.3872377197921586	0.6773265494058233	0.6614045164882111	0.8315002388794424	0.9215502279739017	0.7121745724404935	1.0455673976098045	0.6888054369854039	0.9370478071141057	1.083011974112392	0.8534494373125491	1.3153769364349097	0.7564651613415596	0.7285025184449317	0.7561446070578022	0.9672387670207332	0.6995332071438876	0.7166905472125268	0.5986307611102207	1.6640556718628143	2.5013896449635555	0.5635268862899777	0.9274138782015212	0.7366812967312861	1.221130762922772	1.007501975525809	1.1031982664113078	1.1716260273727126	1.0786808608559701	0.9682884690394082	0.8707352488345641	1.886724455477091	2.1918199157957567	1.0590236047548418	0.6887814835264897	1.3380456252594222	0.5620665298282761	2.4105168461344437	1.4973366815165479	1.2165227946413537	1.4916377173147468	1.8342672395307775	0.7444814912514454	1.0500765589633236	1.2129945258435864	0.8591692650103118	0.9197081066603421	1.357934971340412	0.877235999853059	0.8498565623168541	0.6108969639713191	0.7379448237480669	1.8045674818761819	0.6457699074618418	1.7628372391478433	1.1990481095248986	1.4712925005543365	0.5320620585487507	0.7161063006785319	1.427618027299784	1.648456683041341	0.7744454485094271	0.6630287372229329	1.1263749358402482	3.81394260216387	1.6988472557766416	0.8976743165135981	0.716959320176516	0.6525942321068431	1.2205920545702709	0.27911725912202084	0.8363756741709769	1.1328352647436983	0.4941137215485766	1.2458656008293298	1.574752528303109	0.9601061026291978	1.3046331628158512	1.9124236244229247	0.8856532326178901	1.6165826889330561	1.5009137153447536	0.9359056015892117	1.1672213685149726	0.913068786009298	0.8544817795777929	1.072346408445658	0.75185358966732	0.8338011707889313	0.7055224893001332	0.5271032352939035	1.373735520575549	2.2364418083146704	0.7047215430368357	1.2410407292034382	0.8581637202073633	1.4075851922298475	1.7491423383183373	0.519884259172822	1.1118239513662125	1.5558767888133818	1.0326631826223591	2.121423384306362	0.5487036197582696	0.7469237150053993	1.9188336985315964	1.2458574911638731	0.7658291427859955	1.0378336589866919	0.6689813402538188	0.8374672972458606	1.0426441168565337	1.7595706347695028	1.6560045529443925	1.0632029636537528	0.46674732089119264	0.60345983015761	1.2507233813423382	0.9573487587070312	1.7154436282747185	0.8885638828517751	1.6363219892744285	1.2712139415562702	0.7418377889699753	1.655798475428988	3.019610459049348	1.7362330278240488	1.1135232837189009	0.7645518312559206	1.5595667348082334	0.8008152614707033	0.8482067759767864	1.0625850734654836	1.0206238413507351	0.9950607883066284	0.6673290810604281	3.331565499814311	1.4133230294807708	1.4390845279715427	0.9679878297461852	1.3722843307301202	0.9487692794959893	1.4664012663578498	1.1903618408006524	0.6202489910254635	1.651629476758837	1.5546918703896333	1.9334375463681317	0.8516706019540619	0.9478129490568461	1.3755810926575067	0.8631748767255655	0.8221788494717818	1.2532124504481987	0.4318729172295345	0.9523909304916136	1.0202589376073534	0.7863521303423875	0.8794094820400528	1.234478205565685	0.47199269820585715	1.89177690367416	0.5221381540371216	0.8897843864669664	1.0618825016171853	1.0302638837776592	1.6408860932948492	1.3927548339581122	1.0180529651569226	1.419469376623576	0.5965357483726103	1.0	0.0	1.0	1.0	1.0	0.0	1.0	1.0	0.0	1.0	0.0	1.0	1.0	0.0	1.0	1.0	0.0	0.0	0.0	1.0	1.0	1.0	1.0	0.0	1.0	0.0	0.0	0.0	0.0	1.0	1.0	1.0	0.0	1.0	0.0	1.0	1.0	1.0	1.0	1.0	1.0	1.0	0.0	1.0	0.0	1.0	1.0	1.0	1.0	1.0	0.0	1.0	1.0	0.0	0.0	0.0	0.0	0.0	0.0	1.0	0.0	0.0	0.0	0.0	1.0	0.0	0.0	1.0	1.0	1.0	0.0	0.0	0.0	1.0	1.0	1.0	1.0	1.0	0.0	1.0	1.0	1.0	0.0	0.0	1.0	1.0	1.0	0.0	1.0	1.0	1.0	0.0	1.0	1.0	1.0	0.0	0.0	0.0	1.0	1.0	1.0	1.0	1.0	0.0	0.0	1.0	1.0	1.0	1.0	1.0	1.0	0.0	0.0	1.0	1.0	1.0	1.0	1.0	0.0	0.0	1.0	1.0	1.0	1.0	1.0	1.0	0.0	1.0	1.0	1.0	1.0	1.0	0.0	1.0	1.0	1.0	1.0	1.0	1.0	0.0	1.0	0.0	1.0	1.0	0.0	0.0	1.0	1.0	1.0	1.0	1.0	1.0	1.0	1.0	1.0	1.0	1.0	1.0	1.0	0.0	1.0	1.0	1.0	1.0	0.0	0.0	1.0	0.0	1.0	0.0	1.0	1.0	1.0	1.0	0.0	1.0	0.0	1.0	0.0	1.0	1.0	1.0	1.0	1.0	1.0	1.0	0.0	1.0	1.0	1.0	1.0	1.0	0.0	1.0	0.0	1.0	1.0	1.0	0.0	0.0	0.0	0.0	1.0	1.0	1.0	0.0	1.0	1.0	1.0	0.0	1.0	1.0	1.0	0.0	0.0	0.0	1.0	0.0	1.0	1.0	1.0	0.0	1.0	0.0	1.0	1.0	1.0	1.0	1.0	1.0	1.0	0.0	1.0	0.0	0.0	0.0	0.0	0.0	1.0	0.0	1.0	0.0	1.0	0.0	1.0	1.0	0.0	1.0	0.0	1.0	0.0	0.0	1.0	1.0	1.0	1.0	1.0	1.0	0.0	1.0	1.0	0.0	0.0	1.0	1.0	1.0	1.0	1.0	1.0	1.0	1.0	1.0	1.0	1.0	1.0	1.0	0.0	0.0	1.0	0.0	1.0	1.0	1.0	1.0	1.0	1.0	1.0	1.0	0.0	1.0	0.0	1.0	1.0	1.0	0.0	1.0	1.0	1.0	1.0	0.0	1.0	1.0	1.0	1.0	0.0	1.0	1.0	0.0	1.0	1.0	1.0	0.0	1.0	0.0	1.0	0.0	1.0	1.0	1.0	0.0	1.0	0.0	0.0	1.0	0.0	1.0	1.0	1.0	0.0	0.0	1.0	1.0	1.0	1.0	1.0	1.0	1.0	0.0	1.0	1.0	1.0	1.0	1.0	0.0	0.0	1.0	0.0	0.0	0.0	0.0	1.0	234.0
40000	1.2106384656972664	1.037033949013414	0.677005827369442	1.3401775946753582	0.8838982453619868	0.9628672563374191	0.6497884689403881	1.8688598716074394	1.3174134048526243	1.5501668656926932	0.9778154089063572	1.5497190473656677	1.341129862352365	1.4829018120175759	1.7046841213649842	1.9611801860516949	0.7308239416996255	0.6799107538920748	1.4012826112860575	2.001235281535626	1.867679719302687	1.849616072118695	0.8266333289303016	1.10844088213841	0.8193621185734278	1.0042700109439529	0.5997160371810357	1.0690571725300069	1.097750560330221	1.417119946397514	1.870076141547859	0.5622659112751031	1.3031708491226608	2.17216667453473	1.2265381144688985	0.7267599187938403	1.8718664665551343	1.4989277782244828	1.629816077198588	1.1531700540936438	1.516925173312551	0.7621947607944117	1.4041410485994978	1.0930850162888244	1.1449424039746288	0.9267703065196691	0.8028759557504422	1.6475752307943259	0.6507466276501044	2.4342339056656175	0.6925273836506748	0.9118573795422852	0.6826501377433798	1.1916999899787974	2.20722770462654	0.9521562954076138	0.9478307567563308	0.9693547794001931	1.2752145773416992	3.807793567849918	1.1687719357847726	0.8334875200161	1.1202091711548174	0.7773532084364342	1.0160484653558512	1.4623394017333895	1.7054726264303923	0.9779761845261657	0.7004765027447963	1.9387880285730084	1.6684151545109094	1.3696420325403875	1.4743069400975926	1.9937421691184243	0.813823159716536	0.9072717371230903	1.4362409050995735	1.0363476554935596	0.6810921967443259	0.5964622140303124	0.5763995929673545	1.2016772599097125	1.289350343293112	1.2923286885671919	1.1144236915084744	1.062540080158136	2.3559517845044478	1.5384625979446611	2.1693950252605267	0.8748658678490188	0.6902115886722558	0.7253335199169799	1.200181847238534	0.5203039510086127	0.6265227718779885	0.6593296737684397	1.0394772416560158	1.283360974158461	1.383900335421919	0.5756973246425736	0.6573982968322548	1.5339834746470002	0.5354178115629116	1.5717539653846324	1.125480096149823	0.6845257315811479	0.5824183357072387	0.9011197603381035	0.8553594983602935	1.103986815248426	1.518280633947373	2.4616881167629345	0.48342271481423565	0.9410324546892076	1.1177330108868275	1.0054634971201506	1.8841893199640891	0.9859410888140208	0.6030376198779369	1.1743697386679053	1.2720546003569206	1.053478373002942	1.6013957635924658	0.8810187896435452	0.9844132481958444	0.5290768622423417	1.0762057535475753	1.0194896417938064	1.1781284549915563	1.3641091458437016	0.7195141679741458	1.2776496495520637	1.2729134252859673	0.9064146529666239	0.8689773725415391	0.3313941048824213	0.9699047529455228	1.94355867945359	0.8563861821819773	1.4839341896518785	0.5056870435032694	1.3693981927625951	1.1472898302216337	1.1261252398028405	1.4105996123239959	0.47381864856520867	0.6585279836488523	0.7634867880341425	1.1075389640726754	2.6694391855711515	1.3359907076396096	1.2255662613331921	0.8765619830369734	0.683114857518915	1.6131944058658885	2.962902642522817	1.23040255416234	0.6755573892841209	1.783597808529992	0.8502830859688698	1.5215139918681573	3.3960978238638546	0.9535866409667894	0.7526166824177651	1.4074540917672693	0.6009019925150999	1.3172727727440563	1.2090882281865445	1.7293345183777311	1.1081317391940952	1.3182202908414298	0.940277741010765	1.1568702739490107	1.2816073175491265	1.1066375494229557	0.987943237859285	0.7229335140837054	1.0991926471565945	1.2090292711413804	1.7491535727648946	1.3872377197921586	0.6773265494058233	0.6614045164882111	0.8315002388794424	0.9215502279739017	0.7121745724404935	1.0455673976098045	0.6888054369854039	0.9370478071141057	1.083011974112392	0.8534494373125491	1.3153769364349097	0.7564651613415596	0.7285025184449317	0.7561446070578022	0.9672387670207332	0.6995332071438876	0.7166905472125268	0.5986307611102207	1.6640556718628143	2.5013896449635555	0.5635268862899777	0.9274138782015212	0.7366812967312861	1.221130762922772	1.007501975525809	1.1031982664113078	1.1716260273727126	1.0786808608559701	0.9682884690394082	0.8707352488345641	1.886724455477091	2.1918199157957567	1.0590236047548418	0.6887814835264897	1.3380456252594222	0.5620665298282761	2.4105168461344437	1.4973366815165479	1.2165227946413537	1.4916377173147468	1.8342672395307775	0.7444814912514454	1.0500765589633236	1.2129945258435864	0.8591692650103118	0.9197081066603421	1.357934971340412	0.877235999853059	0.8498565623168541	0.6108969639713191	0.7379448237480669	1.8045674818761819	0.6457699074618418	1.7628372391478433	1.1990481095248986	1.4712925005543365	0.5320620585487507	0.7161063006785319	1.427618027299784	1.648456683041341	0.7744454485094271	0.6630287372229329	1.1263749358402482	3.81394260216387	1.6988472557766416	0.8976743165135981	0.716959320176516	0.6525942321068431	1.2205920545702709	0.27911725912202084	0.8363756741709769	1.1328352647436983	0.4941137215485766	1.2458656008293298	1.574752528303109	0.9601061026291978	1.3046331628158512	1.9124236244229247	0.8856532326178901	1.6165826889330561	1.5009137153447536	0.9359056015892117	1.1672213685149726	0.913068786009298	0.8544817795777929	1.072346408445658	0.75185358966732	0.8338011707889313	0.7055224893001332	0.5271032352939035	1.373735520575549	2.2364418083146704	0.7047215430368357	1.2410407292034382	0.8581637202073633	1.4075851922298475	1.7491423383183373	0.519884259172822	1.1118239513662125	1.5558767888133818	1.0326631826223591	2.121423384306362	0.5487036197582696	0.7469237150053993	1.9188336985315964	1.2458574911638731	0.7658291427859955	1.0378336589866919	0.6689813402538188	0.8374672972458606	1.0426441168565337	1.7595706347695028	1.6560045529443925	1.0632029636537528	0.46674732089119264	0.60345983015761	1.2507233813423382	0.9573487587070312	1.7154436282747185	0.8885638828517751	1.6363219892744285	1.2712139415562702	0.7418377889699753	1.655798475428988	3.019610459049348	1.7362330278240488	1.1135232837189009	0.7645518312559206	1.5595667348082334	0.8008152614707033	0.8482067759767864	1.0625850734654836	1.0206238413507351	0.9950607883066284	0.6673290810604281	3.331565499814311	1.4133230294807708	1.4390845279715427	0.9679878297461852	1.3722843307301202	0.9487692794959893	1.4664012663578498	1.1903618408006524	0.6202489910254635	1.651629476758837	1.5546918703896333	1.9334375463681317	0.8516706019540619	0.9478129490568461	1.3755810926575067	0.8631748767255655	0.8221788494717818	1.2532124504481987	0.4318729172295345	0.9523909304916136	1.0202589376073534	0.7863521303423875	0.8794094820400528	1.234478205565685	0.47199269820585715	1.89177690367416	0.5221381540371216	0.8897843864669664	1.0618825016171853	1.0302638837776592	1.6408860932948492	1.3927548339581122	1.0180529651569226	1.419469376623576	0.5965357483726103	1.0	1.0	1.0	1.0	0.0	1.0	1.0	1.0	0.0	0.0	1.0	1.0	1.0	0.0	1.0	1.0	1.0	1.0	1.0	1.0	0.0	1.0	1.0	1.0	1.0	1.0	1.0	0.0	0.0	1.0	0.0	1.0	1.0	0.0	1.0	1.0	1.0	1.0	0.0	0.0	1.0	0.0	0.0	1.0	0.0	0.0	0.0	1.0	0.0	1.0	0.0	0.0	0.0	0.0	0.0	0.0	1.0	1.0	0.0	0.0	0.0	0.0	0.0	1.0	0.0	0.0	1.0	0.0	0.0	1.0	0.0	1.0	0.0	1.0	1.0	0.0	0.0	0.0	0.0	1.0	0.0	1.0	0.0	1.0	0.0	1.0	1.0	1.0	1.0	1.0	0.0	1.0	1.0	1.0	1.0	0.0	1.0	0.0	0.0	1.0	0.0	1.0	1.0	1.0	0.0	0.0	1.0	1.0	1.0	0.0	1.0	0.0	0.0	0.0	0.0	1.0	1.0	1.0	0.0	1.0	0.0	1.0	1.0	1.0	0.0	1.0	1.0	0.0	1.0	0.0	0.0	1.0	0.0	0.0	0.0	1.0	0.0	0.0	1.0	0.0	1.0	0.0	1.0	1.0	0.0	1.0	0.0	1.0	0.0	1.0	0.0	0.0	1.0	1.0	1.0	0.0	0.0	1.0	1.0	0.0	1.0	1.0	1.0	1.0	0.0	0.0	0.0	1.0	0.0	0.0	0.0	1.0	1.0	1.0	0.0	0.0	1.0	0.0	0.0	1.0	1.0	1.0	1.0	0.0	1.0	1.0	1.0	0.0	0.0	1.0	1.0	0.0	0.0	1.0	0.0	1.0	1.0	1.0	1.0	0.0	1.0	0.0	0.0	1.0	0.0	1.0	0.0	1.0	1.0	0.0	0.0	0.0	1.0	0.0	0.0	0.0	1.0	1.0	0.0	0.0	0.0	1.0	0.0	0.0	1.0	1.0	1.0	0.0	1.0	1.0	0.0	0.0	1.0	0.0	0.0	0.0	0.0	0.0	1.0	0.0	1.0	0.0	0.0	0.0	1.0	1.0	1.0	0.0	1.0	0.0	0.0	1.0	1.0	1.0	0.0	1.0	1.0	1.0	0.0	1.0	1.0	0.0	1.0	1.0	1.0	1.0	1.0	0.0	1.0	1.0	0.0	0.0	1.0	0.0	0.0	0.0	0.0	0.0	0.0	1.0	0.0	1.0	0.0	0.0	1.0	0.0	0.0	1.0	0.0	0.0	0.0	1.0	1.0	0.0	0.0	0.0	1.0	1.0	0.0	1.0	1.0	1.0	0.0	1.0	0.0	1.0	1.0	0.0	1.0	1.0	0.0	1.0	1.0	0.0	1.0	0.0	1.0	0.0	0.0	0.0	1.0	1.0	1.0	0.0	0.0	1.0	1.0	1.0	0.0	0.0	0.0	0.0	1.0	0.0	1.0	0.0	0.0	0.0	0.0	1.0	1.0	1.0	1.0	1.0	1.0	0.0	0.0	1.0	0.0	1.0	1.0	183.0
50000	1.2106384656972664	1.037033949013414	0.677005827369442	1.3401775946753582	0.8838982453619868	0.9628672563374191	0.6497884689403881	1.8688598716074394	1.3174134048526243	1.5501668656926932	0.9778154089063572	1.5497190473656677	1.341129862352365	1.4829018120175759	1.7046841213649842	1.9611801860516949	0.7308239416996255	0.6799107538920748	1.4012826112860575	2.001235281535626	1.867679719302687	1.849616072118695	0.8266333289303016	1.10844088213841	0.8193621185734278	1.0042700109439529	0.5997160371810357	1.0690571725300069	1.097750560330221	1.417119946397514	1.870076141547859	0.5622659112751031	1.3031708491226608	2.17216667453473	1.2265381144688985	0.7267599187938403	1.8718664665551343	1.4989277782244828	1.629816077198588	1.1531700540936438	1.516925173312551	0.7621947607944117	1.4041410485994978	1.0930850162888244	1.1449424039746288	0.9267703065196691	0.8028759557504422	1.6475752307943259	0.6507466276501044	2.4342339056656175	0.6925273836506748	0.9118573795422852	0.6826501377433798	1.1916999899787974	2.20722770462654	0.9521562954076138	0.9478307567563308	0.9693547794001931	1.2752145773416992	3.807793567849918	1.1687719357847726	0.8334875200161	1.1202091711548174	0.7773532084364342	1.0160484653558512	1.4623394017333895	1.7054726264303923	0.9779761845261657	0.7004765027447963	1.9387880285730084	1.6684151545109094	1.3696420325403875	1.4743069400975926	1.9937421691184243	0.813823159716536	0.9072717371230903	1.4362409050995735	1.0363476554935596	0.6810921967443259	0.5964622140303124	0.5763995929673545	1.2016772599097125	1.289350343293112	1.2923286885671919	1.1144236915084744	1.062540080158136	2.3559517845044478	1.5384625979446611	2.1693950252605267	0.8748658678490188	0.6902115886722558	0.7253335199169799	1.200181847238534	0.5203039510086127	0.6265227718779885	0.6593296737684397	1.0394772416560158	1.283360974158461	1.383900335421919	0.5756973246425736	0.6573982968322548	1.5339834746470002	0.5354178115629116	1.5717539653846324	1.125480096149823	0.6845257315811479	0.5824183357072387	0.9011197603381035	0.8553594983602935	1.103986815248426	1.518280633947373	2.4616881167629345	0.48342271481423565	0.9410324546892076	1.1177330108868275	1.0054634971201506	1.8841893199640891	0.9859410888140208	0.6030376198779369	1.1743697386679053	1.2720546003569206	1.053478373002942	1.6013957635924658	0.8810187896435452	0.9844132481958444	0.5290768622423417	1.0762057535475753	1.0194896417938064	1.1781284549915563	1.3641091458437016	0.7195141679741458	1.2776496495520637	1.2729134252859673	0.9064146529666239	0.8689773725415391	0.3313941048824213	0.9699047529455228	1.94355867945359	0.8563861821819773	1.4839341896518785	0.5056870435032694	1.3693981927625951	1.1472898302216337	1.1261252398028405	1.4105996123239959	0.47381864856520867	0.6585279836488523	0.7634867880341425	1.1075389640726754	2.6694391855711515	1.3359907076396096	1.2255662613331921	0.8765619830369734	0.683114857518915	1.6131944058658885	2.962902642522817	1.23040255416234	0.6755573892841209	1.783597808529992	0.8502830859688698	1.5215139918681573	3.3960978238638546	0.9535866409667894	0.7526166824177651	1.4074540917672693	0.6009019925150999	1.3172727727440563	1.2090882281865445	1.7293345183777311	1.1081317391940952	1.3182202908414298	0.940277741010765	1.1568702739490107	1.2816073175491265	1.1066375494229557	0.987943237859285	0.7229335140837054	1.0991926471565945	1.2090292711413804	1.7491535727648946	1.3872377197921586	0.6773265494058233	0.6614045164882111	0.8315002388794424	0.9215502279739017	0.7121745724404935	1.0455673976098045	0.6888054369854039	0.9370478071141057	1.083011974112392	0.8534494373125491	1.3153769364349097	0.7564651613415596	0.7285025184449317	0.7561446070578022	0.9672387670207332	0.6995332071438876	0.7166905472125268	0.5986307611102207	1.6640556718628143	2.5013896449635555	0.5635268862899777	0.9274138782015212	0.7366812967312861	1.221130762922772	1.007501975525809	1.1031982664113078	1.1716260273727126	1.0786808608559701	0.9682884690394082	0.8707352488345641	1.886724455477091	2.1918199157957567	1.0590236047548418	0.6887814835264897	1.3380456252594222	0.5620665298282761	2.4105168461344437	1.4973366815165479	1.2165227946413537	1.4916377173147468	1.8342672395307775	0.7444814912514454	1.0500765589633236	1.2129945258435864	0.8591692650103118	0.9197081066603421	1.357934971340412	0.877235999853059	0.8498565623168541	0.6108969639713191	0.7379448237480669	1.8045674818761819	0.6457699074618418	1.7628372391478433	1.1990481095248986	1.4712925005543365	0.5320620585487507	0.7161063006785319	1.427618027299784	1.648456683041341	0.7744454485094271	0.6630287372229329	1.1263749358402482	3.81394260216387	1.6988472557766416	0.8976743165135981	0.716959320176516	0.6525942321068431	1.2205920545702709	0.27911725912202084	0.8363756741709769	1.1328352647436983	0.4941137215485766	1.2458656008293298	1.574752528303109	0.9601061026291978	1.3046331628158512	1.9124236244229247	0.8856532326178901	1.6165826889330561	1.5009137153447536	0.9359056015892117	1.1672213685149726	0.913068786009298	0.8544817795777929	1.072346408445658	0.75185358966732	0.8338011707889313	0.7055224893001332	0.5271032352939035	1.373735520575549	2.2364418083146704	0.7047215430368357	1.2410407292034382	0.8581637202073633	1.4075851922298475	1.7491423383183373	0.519884259172822	1.1118239513662125	1.5558767888133818	1.0326631826223591	2.121423384306362	0.5487036197582696	0.7469237150053993	1.9188336985315964	1.2458574911638731	0.7658291427859955	1.0378336589866919	0.6689813402538188	0.8374672972458606	1.0426441168565337	1.7595706347695028	1.6560045529443925	1.0632029636537528	0.46674732089119264	0.60345983015761	1.2507233813423382	0.9573487587070312	1.7154436282747185	0.8885638828517751	1.6363219892744285	1.2712139415562702	0.7418377889699753	1.655798475428988	3.019610459049348	1.7362330278240488	1.1135232837189009	0.7645518312559206	1.5595667348082334	0.8008152614707033	0.8482067759767864	1.0625850734654836	1.0206238413507351	0.9950607883066284	0.6673290810604281	3.331565499814311	1.4133230294807708	1.4390845279715427	0.9679878297461852	1.3722843307301202	0.9487692794959893	1.4664012663578498	1.1903618408006524	0.6202489910254635	1.651629476758837	1.5546918703896333	1.9334375463681317	0.8516706019540619	0.9478129490568461	1.3755810926575067	0.8631748767255655	0.8221788494717818	1.2532124504481987	0.4318729172295345	0.9523909304916136	1.0202589376073534	0.7863521303423875	0.8794094820400528	1.234478205565685	0.47199269820585715	1.89177690367416	0.5221381540371216	0.8897843864669664	1.0618825016171853	1.0302638837776592	1.6408860932948492	1.3927548339581122	1.0180529651569226	1.419469376623576	0.5965357483726103	1.0	1.0	1.0	0.0	0.0	0.0	1.0	0.0	0.0	0.0	1.0	1.0	1.0	0.0	1.0	0.0	0.0	0.0	0.0	0.0	0.0	0.0	0.0	1.0	0.0	0.0	1.0	0.0	0.0	1.0	1.0	1.0	0.0	1.0	0.0	0.0	1.0	1.0	0.0	1.0	1.0	1.0	0.0	1.0	1.0	1.0	0.0	1.0	1.0	1.0	0.0	0.0	1.0	0.0	1.0	1.0	0.0	1.0	0.0	0.0	1.0	0.0	0.0	0.0	0.0	0.0	1.0	1.0	0.0	1.0	0.0	0.0	0.0	1.0	1.0	0.0	1.0	1.0	1.0	0.0	0.0	0.0	0.0	1.0	0.0	1.0	1.0	0.0	1.0	0.0	0.0	1.0	1.0	1.0	1.0	1.0	0.0	1.0	1.0	0.0	1.0	0.0	1.0	0.0	1.0	0.0	0.0	1.0	1.0	1.0	0.0	1.0	1.0	1.0	0.0	0.0	1.0	0.0	0.0	1.0	1.0	0.0	0.0	0.0	1.0	1.0	1.0	0.0	1.0	1.0	0.0	0.0	0.0	0.0	1.0	0.0	0.0	1.0	1.0	1.0	1.0	0.0	0.0	0.0	1.0	1.0	0.0	1.0	1.0	0.0	1.0	0.0	1.0	1.0	0.0	0.0	0.0	1.0	0.0	0.0	1.0	0.0	1.0	1.0	0.0	1.0	0.0	0.0	0.0	0.0	1.0	0.0	0.0	0.0	1.0	1.0	0.0	0.0	0.0	1.0	0.0	1.0	1.0	0.0	1.0	1.0	0.0	0.0	0.0	1.0	0.0	1.0	1.0	0.0	0.0	0.0	1.0	1.0	0.0	0.0	1.0	1.0	1.0	0.0	0.0	0.0	1.0	1.0	0.0	0.0	1.0	0.0	0.0	0.0	1.0	0.0	1.0	1.0	1.0	0.0	1.0	1.0	0.0	0.0	0.0	1.0	1.0	1.0	0.0	0.0	0.0	0.0	1.0	0.0	0.0	0.0	0.0	0.0	0.0	0.0	1.0	0.0	0.0	0.0	1.0	1.0	0.0	0.0	0.0	0.0	1.0	1.0	0.0	1.0	0.0	0.0	0.0	1.0	0.0	1.0	0.0	0.0	1.0	1.0	1.0	1.0	1.0	1.0	0.0	1.0	0.0	1.0	1.0	1.0	0.0	1.0	0.0	0.0	0.0	0.0	1.0	0.0	0.0	0.0	1.0	0.0	1.0	0.0	0.0	1.0	0.0	0.0	1.0	1.0	0.0	0.0	1.0	0.0	1.0	1.0	0.0	0.0	1.0	1.0	0.0	0.0	0.0	1.0	1.0	1.0	0.0	1.0	1.0	1.0	1.0	1.0	0.0	0.0	0.0	1.0	0.0	0.0	0.0	0.0	0.0	0.0	1.0	1.0	0.0	1.0	1.0	1.0	1.0	0.0	1.0	0.0	1.0	1.0	0.0	1.0	1.0	0.0	0.0	0.0	1.0	1.0	0.0	1.0	0.0	0.0	1.0	166.0
60000	1.2106384656972664	1.037033949013414	0.677005827369442	1.3401775946753582	0.8838982453619868	0.9628672563374191	0.6497884689403881	1.8688598716074394	1.3174134048526243	1.5501668656926932	0.9778154089063572	1.5497190473656677	1.341129862352365	1.4829018120175759	1.7046841213649842	1.9611801860516949	0.7308239416996255	0.6799107538920748	1.4012826112860575	2.001235281535626	1.867679719302687	1.849616072118695	0.8266333289303016	1.10844088213841	0.8193621185734278	1.0042700109439529	0.5997160371810357	1.0690571725300069	1.097750560330221	1.417119946397514	1.870076141547859	0.5622659112751031	1.3031708491226608	2.17216667453473	1.2265381144688985	0.7267599187938403	1.8718664665551343	1.4989277782244828	1.629816077198588	1.1531700540936438	1.516925173312551	0.7621947607944117	1.4041410485994978	1.0930850162888244	1.1449424039746288	0.9267703065196691	0.8028759557504422	1.6475752307943259	0.6507466276501044	2.4342339056656175	0.6925273836506748	0.9118573795422852	0.6826501377433798	1.1916999899787974	2.20722770462654	0.9521562954076138	0.9478307567563308	0.9693547794001931	1.2752145773416992	3.807793567849918	1.1687719357847726	0.8334875200161	1.1202091711548174	0.7773532084364342	1.0160484653558512	1.4623394017333895	1.7054726264303923	0.9779761845261657	0.7004765027447963	1.9387880285730084	1.6684151545109094	1.3696420325403875	1.4743069400975926	1.9937421691184243	0.813823159716536	0.9072717371230903	1.4362409050995735	1.0363476554935596	0.6810921967443259	0.5964622140303124	0.5763995929673545	1.2016772599097125	1.289350343293112	1.2923286885671919	1.1144236915084744	1.062540080158136	2.3559517845044478	1.5384625979446611	2.1693950252605267	0.8748658678490188	0.6902115886722558	0.7253335199169799	1.200181847238534	0.5203039510086127	0.6265227718779885	0.6593296737684397	1.0394772416560158	1.283360974158461	1.383900335421919	0.5756973246425736	0.6573982968322548	1.5339834746470002	0.5354178115629116	1.5717539653846324	1.125480096149823	0.6845257315811479	0.5824183357072387	0.9011197603381035	0.8553594983602935	1.103986815248426	1.518280633947373	2.4616881167629345	0.48342271481423565	0.9410324546892076	1.1177330108868275	1.0054634971201506	1.8841893199640891	0.9859410888140208	0.6030376198779369	1.1743697386679053	1.2720546003569206	1.053478373002942	1.6013957635924658	0.8810187896435452	0.9844132481958444	0.5290768622423417	1.0762057535475753	1.0194896417938064	1.1781284549915563	1.3641091458437016	0.7195141679741458	1.2776496495520637	1.2729134252859673	0.9064146529666239	0.8689773725415391	0.3313941048824213	0.9699047529455228	1.94355867945359	0.8563861821819773	1.4839341896518785	0.5056870435032694	1.3693981927625951	1.1472898302216337	1.1261252398028405	1.4105996123239959	0.47381864856520867	0.6585279836488523	0.7634867880341425	1.1075389640726754	2.6694391855711515	1.3359907076396096	1.2255662613331921	0.8765619830369734	0.683114857518915	1.6131944058658885	2.962902642522817	1.23040255416234	0.6755573892841209	1.783597808529992	0.8502830859688698	1.5215139918681573	3.3960978238638546	0.9535866409667894	0.7526166824177651	1.4074540917672693	0.6009019925150999	1.3172727727440563	1.2090882281865445	1.7293345183777311	1.1081317391940952	1.3182202908414298	0.940277741010765	1.1568702739490107	1.2816073175491265	1.1066375494229557	0.987943237859285	0.7229335140837054	1.0991926471565945	1.2090292711413804	1.7491535727648946	1.3872377197921586	0.6773265494058233	0.6614045164882111	0.8315002388794424	0.9215502279739017	0.7121745724404935	1.0455673976098045	0.6888054369854039	0.9370478071141057	1.083011974112392	0.8534494373125491	1.3153769364349097	0.7564651613415596	0.7285025184449317	0.7561446070578022	0.9672387670207332	0.6995332071438876	0.7166905472125268	0.5986307611102207	1.6640556718628143	2.5013896449635555	0.5635268862899777	0.9274138782015212	0.7366812967312861	1.221130762922772	1.007501975525809	1.1031982664113078	1.1716260273727126	1.0786808608559701	0.9682884690394082	0.8707352488345641	1.886724455477091	2.1918199157957567	1.0590236047548418	0.6887814835264897	1.3380456252594222	0.5620665298282761	2.4105168461344437	1.4973366815165479	1.2165227946413537	1.4916377173147468	1.8342672395307775	0.7444814912514454	1.0500765589633236	1.2129945258435864	0.8591692650103118	0.9197081066603421	1.357934971340412	0.877235999853059	0.8498565623168541	0.6108969639713191	0.7379448237480669	1.8045674818761819	0.6457699074618418	1.7628372391478433	1.1990481095248986	1.4712925005543365	0.5320620585487507	0.7161063006785319	1.427618027299784	1.648456683041341	0.7744454485094271	0.6630287372229329	1.1263749358402482	3.81394260216387	1.6988472557766416	0.8976743165135981	0.716959320176516	0.6525942321068431	1.2205920545702709	0.27911725912202084	0.8363756741709769	1.1328352647436983	0.4941137215485766	1.2458656008293298	1.574752528303109	0.9601061026291978	1.3046331628158512	1.9124236244229247	0.8856532326178901	1.6165826889330561	1.5009137153447536	0.9359056015892117	1.1672213685149726	0.913068786009298	0.8544817795777929	1.072346408445658	0.75185358966732	0.8338011707889313	0.7055224893001332	0.5271032352939035	1.373735520575549	2.2364418083146704	0.7047215430368357	1.2410407292034382	0.8581637202073633	1.4075851922298475	1.7491423383183373	0.519884259172822	1.1118239513662125	1.5558767888133818	1.0326631826223591	2.121423384306362	0.5487036197582696	0.7469237150053993	1.9188336985315964	1.2458574911638731	0.7658291427859955	1.0378336589866919	0.6689813402538188	0.8374672972458606	1.0426441168565337	1.7595706347695028	1.6560045529443925	1.0632029636537528	0.46674732089119264	0.60345983015761	1.2507233813423382	0.9573487587070312	1.7154436282747185	0.8885638828517751	1.6363219892744285	1.2712139415562702	0.7418377889699753	1.655798475428988	3.019610459049348	1.7362330278240488	1.1135232837189009	0.7645518312559206	1.5595667348082334	0.8008152614707033	0.8482067759767864	1.0625850734654836	1.0206238413507351	0.9950607883066284	0.6673290810604281	3.331565499814311	1.4133230294807708	1.4390845279715427	0.9679878297461852	1.3722843307301202	0.9487692794959893	1.4664012663578498	1.1903618408006524	0.6202489910254635	1.651629476758837	1.5546918703896333	1.9334375463681317	0.8516706019540619	0.9478129490568461	1.3755810926575067	0.8631748767255655	0.8221788494717818	1.2532124504481987	0.4318729172295345	0.9523909304916136	1.0202589376073534	0.7863521303423875	0.8794094820400528	1.234478205565685	0.47199269820585715	1.89177690367416	0.5221381540371216	0.8897843864669664	1.0618825016171853	1.0302638837776592	1.6408860932948492	1.3927548339581122	1.0180529651569226	1.419469376623576	0.5965357483726103	0.0	0.0	0.0	1.0	0.0	0.0	0.0	1.0	1.0	0.0	0.0	1.0	1.0	0.0	1.0	1.0	1.0	0.0	0.0	0.0	0.0	0.0	1.0	1.0	0.0	1.0	0.0	0.0	0.0	0.0	0.0	1.0	1.0	0.0	0.0	0.0	0.0	0.0	0.0	1.0	0.0	0.0	1.0	1.0	1.0	0.0	0.0	0.0	1.0	1.0	0.0	0.0	0.0	0.0	1.0	0.0	0.0	0.0	0.0	0.0	0.0	0.0	0.0	0.0	0.0	1.0	0.0	1.0	0.0	1.0	0.0	0.0	0.0	1.0	1.0	1.0	1.0	0.0	0.0	1.0	1.0	1.0	0.0	0.0	1.0	1.0	1.0	0.0	0.0	0.0	0.0	1.0	0.0	0.0	0.0	0.0	0.0	0.0	1.0	1.0	0.0	0.0	1.0	0.0	0.0	0.0	0.0	0.0	0.0	1.0	0.0	1.0	0.0	0.0	0.0	0.0	1.0	1.0	0.0	1.0	0.0	0.0	0.0	0.0	0.0	1.0	1.0	0.0	1.0	1.0	1.0	0.0	0.0	0.0	1.0	1.0	1.0	1.0	1.0	1.0	1.0	1.0	1.0	1.0	0.0	1.0	0.0	1.0	1.0	1.0	1.0	0.0	0.0	0.0	1.0	0.0	1.0	1.0	1.0	0.0	1.0	1.0	0.0	0.0	0.0	0.0	0.0	1.0	0.0	1.0	1.0	0.0	0.0	0.0	0.0	0.0	1.0	0.0	0.0	0.0	0.0	0.0	1.0	0.0	1.0	0.0	1.0	1.0	1.0	1.0	0.0	1.0	1.0	1.0	1.0	0.0	0.0	1.0	1.0	0.0	0.0	0.0	0.0	0.0	1.0	0.0	1.0	0.0	0.0	0.0	0.0	0.0	0.0	0.0	0.0	0.0	0.0	1.0	1.0	0.0	0.0	1.0	0.0	1.0	0.0	0.0	1.0	0.0	0.0	0.0	0.0	0.0	1.0	0.0	0.0	0.0	0.0	0.0	0.0	0.0	1.0	0.0	0.0	0.0	1.0	1.0	1.0	0.0	0.0	0.0	0.0	1.0	0.0	1.0	0.0	0.0	1.0	0.0	0.0	1.0	1.0	1.0	0.0	1.0	1.0	1.0	1.0	0.0	1.0	0.0	0.0	0.0	0.0	0.0	0.0	0.0	0.0	0.0	1.0	1.0	1.0	0.0	0.0	0.0	0.0	1.0	0.0	0.0	1.0	0.0	0.0	0.0	0.0	1.0	0.0	0.0	0.0	1.0	0.0	0.0	0.0	0.0	0.0	0.0	0.0	0.0	0.0	1.0	0.0	0.0	0.0	1.0	1.0	0.0	1.0	0.0	0.0	0.0	0.0	0.0	0.0	0.0	0.0	0.0	0.0	1.0	0.0	0.0	0.0	0.0	1.0	0.0	0.0	0.0	1.0	1.0	0.0	1.0	1.0	0.0	0.0	1.0	0.0	0.0	1.0	0.0	0.0	0.0	0.0	0.0	0.0	126.0
70000	1.2106384656972664	1.037033949013414	0.677005827369442	1.3401775946753582	0.8838982453619868	0.9628672563374191	0.6497884689403881	1.8688598716074394	1.3174134048526243	1.5501668656926932	0.9778154089063572	1.5497190473656677	1.341129862352365	1.4829018120175759	1.7046841213649842	1.9611801860516949	0.7308239416996255	0.6799107538920748	1.4012826112860575	2.001235281535626	1.867679719302687	1.849616072118695	0.8266333289303016	1.10844088213841	0.8193621185734278	1.0042700109439529	0.5997160371810357	1.0690571725300069	1.097750560330221	1.417119946397514	1.870076141547859	0.5622659112751031	1.3031708491226608	2.17216667453473	1.2265381144688985	0.7267599187938403	1.8718664665551343	1.4989277782244828	1.629816077198588	1.1531700540936438	1.516925173312551	0.7621947607944117	1.4041410485994978	1.0930850162888244	1.1449424039746288	0.9267703065196691	0.8028759557504422	1.6475752307943259	0.6507466276501044	2.4342339056656175	0.6925273836506748	0.9118573795422852	0.6826501377433798	1.1916999899787974	2.20722770462654	0.9521562954076138	0.9478307567563308	0.9693547794001931	1.2752145773416992	3.807793567849918	1.1687719357847726	0.8334875200161	1.1202091711548174	0.7773532084364342	1.0160484653558512	1.4623394017333895	1.7054726264303923	0.9779761845261657	0.7004765027447963	1.9387880285730084	1.6684151545109094	1.3696420325403875	1.4743069400975926	1.9937421691184243	0.813823159716536	0.9072717371230903	1.4362409050995735	1.0363476554935596	0.6810921967443259	0.5964622140303124	0.5763995929673545	1.2016772599097125	1.289350343293112	1.2923286885671919	1.1144236915084744	1.062540080158136	2.3559517845044478	1.5384625979446611	2.1693950252605267	0.8748658678490188	0.6902115886722558	0.7253335199169799	1.200181847238534	0.5203039510086127	0.6265227718779885	0.6593296737684397	1.0394772416560158	1.283360974158461	1.383900335421919	0.5756973246425736	0.6573982968322548	1.5339834746470002	0.5354178115629116	1.5717539653846324	1.125480096149823	0.6845257315811479	0.5824183357072387	0.9011197603381035	0.8553594983602935	1.103986815248426	1.518280633947373	2.4616881167629345	0.48342271481423565	0.9410324546892076	1.1177330108868275	1.0054634971201506	1.8841893199640891	0.9859410888140208	0.6030376198779369	1.1743697386679053	1.2720546003569206	1.053478373002942	1.6013957635924658	0.8810187896435452	0.9844132481958444	0.5290768622423417	1.0762057535475753	1.0194896417938064	1.1781284549915563	1.3641091458437016	0.7195141679741458	1.2776496495520637	1.2729134252859673	0.9064146529666239	0.8689773725415391	0.3313941048824213	0.9699047529455228	1.94355867945359	0.8563861821819773	1.4839341896518785	0.5056870435032694	1.3693981927625951	1.1472898302216337	1.1261252398028405	1.4105996123239959	0.47381864856520867	0.6585279836488523	0.7634867880341425	1.1075389640726754	2.6694391855711515	1.3359907076396096	1.2255662613331921	0.8765619830369734	0.683114857518915	1.6131944058658885	2.962902642522817	1.23040255416234	0.6755573892841209	1.783597808529992	0.8502830859688698	1.5215139918681573	3.3960978238638546	0.9535866409667894	0.7526166824177651	1.4074540917672693	0.6009019925150999	1.3172727727440563	1.2090882281865445	1.7293345183777311	1.1081317391940952	1.3182202908414298	0.940277741010765	1.1568702739490107	1.2816073175491265	1.1066375494229557	0.987943237859285	0.7229335140837054	1.0991926471565945	1.2090292711413804	1.7491535727648946	1.3872377197921586	0.6773265494058233	0.6614045164882111	0.8315002388794424	0.9215502279739017	0.7121745724404935	1.0455673976098045	0.6888054369854039	0.9370478071141057	1.083011974112392	0.8534494373125491	1.3153769364349097	0.7564651613415596	0.7285025184449317	0.7561446070578022	0.9672387670207332	0.6995332071438876	0.7166905472125268	0.5986307611102207	1.6640556718628143	2.5013896449635555	0.5635268862899777	0.9274138782015212	0.7366812967312861	1.221130762922772	1.007501975525809	1.1031982664113078	1.1716260273727126	1.0786808608559701	0.9682884690394082	0.8707352488345641	1.886724455477091	2.1918199157957567	1.0590236047548418	0.6887814835264897	1.3380456252594222	0.5620665298282761	2.4105168461344437	1.4973366815165479	1.2165227946413537	1.4916377173147468	1.8342672395307775	0.7444814912514454	1.0500765589633236	1.2129945258435864	0.8591692650103118	0.9197081066603421	1.357934971340412	0.877235999853059	0.8498565623168541	0.6108969639713191	0.7379448237480669	1.8045674818761819	0.6457699074618418	1.7628372391478433	1.1990481095248986	1.4712925005543365	0.5320620585487507	0.7161063006785319	1.427618027299784	1.648456683041341	0.7744454485094271	0.6630287372229329	1.1263749358402482	3.81394260216387	1.6988472557766416	0.8976743165135981	0.716959320176516	0.6525942321068431	1.2205920545702709	0.27911725912202084	0.8363756741709769	1.1328352647436983	0.4941137215485766	1.2458656008293298	1.574752528303109	0.9601061026291978	1.3046331628158512	1.9124236244229247	0.8856532326178901	1.6165826889330561	1.5009137153447536	0.9359056015892117	1.1672213685149726	0.913068786009298	0.8544817795777929	1.072346408445658	0.75185358966732	0.8338011707889313	0.7055224893001332	0.5271032352939035	1.373735520575549	2.2364418083146704	0.7047215430368357	1.2410407292034382	0.8581637202073633	1.4075851922298475	1.7491423383183373	0.519884259172822	1.1118239513662125	1.5558767888133818	1.0326631826223591	2.121423384306362	0.5487036197582696	0.7469237150053993	1.9188336985315964	1.2458574911638731	0.7658291427859955	1.0378336589866919	0.6689813402538188	0.8374672972458606	1.0426441168565337	1.7595706347695028	1.6560045529443925	1.0632029636537528	0.46674732089119264	0.60345983015761	1.2507233813423382	0.9573487587070312	1.7154436282747185	0.8885638828517751	1.6363219892744285	1.2712139415562702	0.7418377889699753	1.655798475428988	3.019610459049348	1.7362330278240488	1.1135232837189009	0.7645518312559206	1.5595667348082334	0.8008152614707033	0.8482067759767864	1.0625850734654836	1.0206238413507351	0.9950607883066284	0.6673290810604281	3.331565499814311	1.4133230294807708	1.4390845279715427	0.9679878297461852	1.3722843307301202	0.9487692794959893	1.4664012663578498	1.1903618408006524	0.6202489910254635	1.651629476758837	1.5546918703896333	1.9334375463681317	0.8516706019540619	0.9478129490568461	1.3755810926575067	0.8631748767255655	0.8221788494717818	1.2532124504481987	0.4318729172295345	0.9523909304916136	1.0202589376073534	0.7863521303423875	0.8794094820400528	1.234478205565685	0.47199269820585715	1.89177690367416	0.5221381540371216	0.8897843864669664	1.0618825016171853	1.0302638837776592	1.6408860932948492	1.3927548339581122	1.0180529651569226	1.419469376623576	0.5965357483726103	0.0	1.0	0.0	1.0	1.0	0.0	0.0	0.0	0.0	1.0	1.0	0.0	1.0	0.0	1.0	1.0	0.0	1.0	0.0	0.0	0.0	1.0	1.0	0.0	0.0	1.0	1.0	0.0	0.0	0.0	1.0	1.0	0.0	0.0	1.0	0.0	0.0	0.0	0.0	1.0	0.0	0.0	1.0	0.0	0.0	0.0	0.0	1.0	0.0	1.0	0.0	0.0	0.0	0.0	1.0	0.0	0.0	0.0	0.0	0.0	0.0	0.0	0.0	0.0	0.0	0.0	1.0	0.0	1.0	1.0	0.0	0.0	0.0	1.0	0.0	1.0	0.0	0.0	1.0	1.0	0.0	1.0	0.0	1.0	1.0	0.0	0.0	0.0	0.0	1.0	0.0	1.0	0.0	1.0	0.0	0.0	0.0	0.0	1.0	0.0	0.0	0.0	0.0	1.0	0.0	0.0	0.0	0.0	0.0	0.0	0.0	0.0	1.0	0.0	0.0	0.0	1.0	0.0	0.0	1.0	0.0	1.0	0.0	1.0	0.0	1.0	1.0	1.0	0.0	0.0	0.0	0.0	0.0	1.0	0.0	0.0	1.0	0.0	1.0	1.0	0.0	0.0	1.0	1.0	0.0	1.0	1.0	1.0	0.0	0.0	1.0	1.0	0.0	1.0	1.0	0.0	0.0	0.0	0.0	0.0	1.0	1.0	1.0	0.0	0.0	1.0	1.0	1.0	0.0	1.0	1.0	0.0	1.0	0.0	0.0	1.0	1.0	1.0	0.0	1.0	0.0	0.0	1.0	0.0	1.0	1.0	1.0	1.0	1.0	1.0	0.0	0.0	1.0	0.0	0.0	1.0	1.0	0.0	0.0	0.0	0.0	0.0	0.0	0.0	1.0	1.0	0.0	0.0	0.0	1.0	1.0	0.0	0.0	0.0	0.0	1.0	0.0	0.0	0.0	1.0	0.0	0.0	0.0	1.0	1.0	1.0	0.0	1.0	0.0	0.0	0.0	0.0	1.0	0.0	0.0	0.0	0.0	0.0	0.0	0.0	1.0	0.0	1.0	0.0	1.0	1.0	0.0	0.0	1.0	0.0	1.0	1.0	1.0	1.0	0.0	1.0	0.0	1.0	0.0	0.0	1.0	0.0	0.0	0.0	0.0	1.0	0.0	0.0	0.0	0.0	0.0	0.0	1.0	0.0	1.0	0.0	0.0	1.0	0.0	0.0	0.0	1.0	0.0	0.0	0.0	0.0	0.0	0.0	0.0	1.0	0.0	1.0	0.0	0.0	0.0	1.0	0.0	0.0	0.0	0.0	0.0	0.0	0.0	0.0	0.0	0.0	0.0	0.0	1.0	0.0	1.0	0.0	1.0	1.0	1.0	0.0	0.0	0.0	0.0	1.0	0.0	0.0	1.0	1.0	0.0	0.0	0.0	0.0	0.0	0.0	1.0	0.0	0.0	1.0	1.0	1.0	0.0	0.0	0.0	0.0	1.0	1.0	0.0	0.0	0.0	0.0	0.0	0.0	0.0	0.0	0.0	125.0
80000	1.2106384656972664	1.037033949013414	0.677005827369442	1.3401775946753582	0.8838982453619868	0.9628672563374191	0.6497884689403881	1.8688598716074394	1.3174134048526243	1.5501668656926932	0.9778154089063572	1.5497190473656677	1.341129862352365	1.4829018120175759	1.7046841213649842	1.9611801860516949	0.7308239416996255	0.6799107538920748	1.4012826112860575	2.001235281535626	1.867679719302687	1.849616072118695	0.8266333289303016	1.10844088213841	0.8193621185734278	1.0042700109439529	0.5997160371810357	1.0690571725300069	1.097750560330221	1.417119946397514	1.870076141547859	0.5622659112751031	1.3031708491226608	2.17216667453473	1.2265381144688985	0.7267599187938403	1.8718664665551343	1.4989277782244828	1.629816077198588	1.1531700540936438	1.516925173312551	0.7621947607944117	1.4041410485994978	1.0930850162888244	1.1449424039746288	0.9267703065196691	0.8028759557504422	1.6475752307943259	0.6507466276501044	2.4342339056656175	0.6925273836506748	0.9118573795422852	0.6826501377433798	1.1916999899787974	2.20722770462654	0.9521562954076138	0.9478307567563308	0.9693547794001931	1.2752145773416992	3.807793567849918	1.1687719357847726	0.8334875200161	1.1202091711548174	0.7773532084364342	1.0160484653558512	1.4623394017333895	1.7054726264303923	0.9779761845261657	0.7004765027447963	1.9387880285730084	1.6684151545109094	1.3696420325403875	1.4743069400975926	1.9937421691184243	0.813823159716536	0.9072717371230903	1.4362409050995735	1.0363476554935596	0.6810921967443259	0.5964622140303124	0.5763995929673545	1.2016772599097125	1.289350343293112	1.2923286885671919	1.1144236915084744	1.062540080158136	2.3559517845044478	1.5384625979446611	2.1693950252605267	0.8748658678490188	0.6902115886722558	0.7253335199169799	1.200181847238534	0.5203039510086127	0.6265227718779885	0.6593296737684397	1.0394772416560158	1.283360974158461	1.383900335421919	0.5756973246425736	0.6573982968322548	1.5339834746470002	0.5354178115629116	1.5717539653846324	1.125480096149823	0.6845257315811479	0.5824183357072387	0.9011197603381035	0.8553594983602935	1.103986815248426	1.518280633947373	2.4616881167629345	0.48342271481423565	0.9410324546892076	1.1177330108868275	1.0054634971201506	1.8841893199640891	0.9859410888140208	0.6030376198779369	1.1743697386679053	1.2720546003569206	1.053478373002942	1.6013957635924658	0.8810187896435452	0.9844132481958444	0.5290768622423417	1.0762057535475753	1.0194896417938064	1.1781284549915563	1.3641091458437016	0.7195141679741458	1.2776496495520637	1.2729134252859673	0.9064146529666239	0.8689773725415391	0.3313941048824213	0.9699047529455228	1.94355867945359	0.8563861821819773	1.4839341896518785	0.5056870435032694	1.3693981927625951	1.1472898302216337	1.1261252398028405	1.4105996123239959	0.47381864856520867	0.6585279836488523	0.7634867880341425	1.1075389640726754	2.6694391855711515	1.3359907076396096	1.2255662613331921	0.8765619830369734	0.683114857518915	1.6131944058658885	2.962902642522817	1.23040255416234	0.6755573892841209	1.783597808529992	0.8502830859688698	1.5215139918681573	3.3960978238638546	0.9535866409667894	0.7526166824177651	1.4074540917672693	0.6009019925150999	1.3172727727440563	1.2090882281865445	1.7293345183777311	1.1081317391940952	1.3182202908414298	0.940277741010765	1.1568702739490107	1.2816073175491265	1.1066375494229557	0.987943237859285	0.7229335140837054	1.0991926471565945	1.2090292711413804	1.7491535727648946	1.3872377197921586	0.6773265494058233	0.6614045164882111	0.8315002388794424	0.9215502279739017	0.7121745724404935	1.0455673976098045	0.6888054369854039	0.9370478071141057	1.083011974112392	0.8534494373125491	1.3153769364349097	0.7564651613415596	0.7285025184449317	0.7561446070578022	0.9672387670207332	0.6995332071438876	0.7166905472125268	0.5986307611102207	1.6640556718628143	2.5013896449635555	0.5635268862899777	0.9274138782015212	0.7366812967312861	1.221130762922772	1.007501975525809	1.1031982664113078	1.1716260273727126	1.0786808608559701	0.9682884690394082	0.8707352488345641	1.886724455477091	2.1918199157957567	1.0590236047548418	0.6887814835264897	1.3380456252594222	0.5620665298282761	2.4105168461344437	1.4973366815165479	1.2165227946413537	1.4916377173147468	1.8342672395307775	0.7444814912514454	1.0500765589633236	1.2129945258435864	0.8591692650103118	0.9197081066603421	1.357934971340412	0.877235999853059	0.8498565623168541	0.6108969639713191	0.7379448237480669	1.8045674818761819	0.6457699074618418	1.7628372391478433	1.1990481095248986	1.4712925005543365	0.5320620585487507	0.7161063006785319	1.427618027299784	1.648456683041341	0.7744454485094271	0.6630287372229329	1.1263749358402482	3.81394260216387	1.6988472557766416	0.8976743165135981	0.716959320176516	0.6525942321068431	1.2205920545702709	0.27911725912202084	0.8363756741709769	1.1328352647436983	0.4941137215485766	1.2458656008293298	1.574752528303109	0.9601061026291978	1.3046331628158512	1.9124236244229247	0.8856532326178901	1.6165826889330561	1.5009137153447536	0.9359056015892117	1.1672213685149726	0.913068786009298	0.8544817795777929	1.072346408445658	0.75185358966732	0.8338011707889313	0.7055224893001332	0.5271032352939035	1.373735520575549	2.2364418083146704	0.7047215430368357	1.2410407292034382	0.8581637202073633	1.4075851922298475	1.7491423383183373	0.519884259172822	1.1118239513662125	1.5558767888133818	1.0326631826223591	2.121423384306362	0.5487036197582696	0.7469237150053993	1.9188336985315964	1.2458574911638731	0.7658291427859955	1.0378336589866919	0.6689813402538188	0.8374672972458606	1.0426441168565337	1.7595706347695028	1.6560045529443925	1.0632029636537528	0.46674732089119264	0.60345983015761	1.2507233813423382	0.9573487587070312	1.7154436282747185	0.8885638828517751	1.6363219892744285	1.2712139415562702	0.7418377889699753	1.655798475428988	3.019610459049348	1.7362330278240488	1.1135232837189009	0.7645518312559206	1.5595667348082334	0.8008152614707033	0.8482067759767864	1.0625850734654836	1.0206238413507351	0.9950607883066284	0.6673290810604281	3.331565499814311	1.4133230294807708	1.4390845279715427	0.9679878297461852	1.3722843307301202	0.9487692794959893	1.4664012663578498	1.1903618408006524	0.6202489910254635	1.651629476758837	1.5546918703896333	1.9334375463681317	0.8516706019540619	0.9478129490568461	1.3755810926575067	0.8631748767255655	0.8221788494717818	1.2532124504481987	0.4318729172295345	0.9523909304916136	1.0202589376073534	0.7863521303423875	0.8794094820400528	1.234478205565685	0.47199269820585715	1.89177690367416	0.5221381540371216	0.8897843864669664	1.0618825016171853	1.0302638837776592	1.6408860932948492	1.3927548339581122	1.0180529651569226	1.419469376623576	0.5965357483726103	0.0	0.0	1.0	0.0	1.0	1.0	0.0	1.0	1.0	0.0	1.0	1.0	0.0	0.0	0.0	0.0	0.0	0.0	0.0	0.0	0.0	1.0	0.0	0.0	1.0	0.0	1.0	0.0	0.0	1.0	1.0	0.0	1.0	1.0	1.0	0.0	0.0	0.0	0.0	0.0	1.0	1.0	0.0	0.0	0.0	0.0	0.0	0.0	0.0	1.0	0.0	0.0	0.0	0.0	0.0	0.0	0.0	0.0	0.0	0.0	0.0	1.0	0.0	0.0	0.0	0.0	1.0	0.0	1.0	1.0	0.0	0.0	0.0	1.0	0.0	1.0	0.0	0.0	1.0	0.0	0.0	0.0	0.0	0.0	1.0	1.0	1.0	0.0	1.0	0.0	1.0	1.0	0.0	1.0	0.0	0.0	0.0	1.0	0.0	1.0	1.0	1.0	0.0	0.0	0.0	0.0	1.0	0.0	0.0	0.0	0.0	0.0	0.0	1.0	1.0	0.0	1.0	1.0	0.0	1.0	1.0	0.0	0.0	1.0	0.0	1.0	0.0	1.0	0.0	1.0	0.0	1.0	1.0	1.0	0.0	0.0	0.0	0.0	0.0	0.0	0.0	0.0	0.0	1.0	0.0	0.0	0.0	1.0	0.0	1.0	0.0	0.0	0.0	0.0	0.0	1.0	1.0	0.0	0.0	0.0	1.0	0.0	1.0	1.0	0.0	1.0	0.0	1.0	1.0	0.0	0.0	0.0	0.0	0.0	0.0	0.0	0.0	1.0	0.0	1.0	0.0	0.0	1.0	0.0	1.0	1.0	1.0	0.0	1.0	0.0	0.0	0.0	0.0	0.0	0.0	1.0	1.0	0.0	1.0	0.0	1.0	1.0	1.0	1.0	0.0	1.0	1.0	0.0	1.0	0.0	1.0	0.0	1.0	0.0	1.0	1.0	0.0	1.0	0.0	0.0	1.0	1.0	0.0	1.0	1.0	0.0	0.0	0.0	1.0	0.0	0.0	0.0	1.0	0.0	0.0	0.0	0.0	0.0	0.0	0.0	1.0	1.0	0.0	0.0	1.0	1.0	1.0	0.0	0.0	0.0	1.0	1.0	0.0	0.0	1.0	0.0	0.0	0.0	0.0	0.0	1.0	0.0	1.0	0.0	0.0	1.0	0.0	1.0	1.0	0.0	0.0	0.0	1.0	0.0	0.0	0.0	0.0	0.0	0.0	0.0	1.0	0.0	1.0	0.0	0.0	0.0	1.0	1.0	0.0	0.0	1.0	1.0	1.0	0.0	1.0	0.0	0.0	0.0	0.0	1.0	0.0	1.0	1.0	1.0	0.0	0.0	0.0	0.0	0.0	0.0	0.0	1.0	1.0	0.0	1.0	1.0	0.0	0.0	1.0	0.0	1.0	0.0	0.0	1.0	0.0	0.0	0.0	0.0	0.0	0.0	0.0	1.0	0.0	1.0	0.0	1.0	0.0	1.0	0.0	0.0	0.0	0.0	0.0	1.0	0.0	0.0	0.0	0.0	0.0	1.0	1.0	129.0
90000	1.2106384656972664	1.037033949013414	0.677005827369442	1.3401775946753582	0.8838982453619868	0.9628672563374191	0.6497884689403881	1.8688598716074394	1.3174134048526243	1.5501668656926932	0.9778154089063572	1.5497190473656677	1.341129862352365	1.4829018120175759	1.7046841213649842	1.9611801860516949	0.7308239416996255	0.6799107538920748	1.4012826112860575	2.001235281535626	1.867679719302687	1.849616072118695	0.8266333289303016	1.10844088213841	0.8193621185734278	1.0042700109439529	0.5997160371810357	1.0690571725300069	1.097750560330221	1.417119946397514	1.870076141547859	0.5622659112751031	1.3031708491226608	2.17216667453473	1.2265381144688985	0.7267599187938403	1.8718664665551343	1.4989277782244828	1.629816077198588	1.1531700540936438	1.516925173312551	0.7621947607944117	1.4041410485994978	1.0930850162888244	1.1449424039746288	0.9267703065196691	0.8028759557504422	1.6475752307943259	0.6507466276501044	2.4342339056656175	0.6925273836506748	0.9118573795422852	0.6826501377433798	1.1916999899787974	2.20722770462654	0.9521562954076138	0.9478307567563308	0.9693547794001931	1.2752145773416992	3.807793567849918	1.1687719357847726	0.8334875200161	1.1202091711548174	0.7773532084364342	1.0160484653558512	1.4623394017333895	1.7054726264303923	0.9779761845261657	0.7004765027447963	1.9387880285730084	1.6684151545109094	1.3696420325403875	1.4743069400975926	1.9937421691184243	0.813823159716536	0.9072717371230903	1.4362409050995735	1.0363476554935596	0.6810921967443259	0.5964622140303124	0.5763995929673545	1.2016772599097125	1.289350343293112	1.2923286885671919	1.1144236915084744	1.062540080158136	2.3559517845044478	1.5384625979446611	2.1693950252605267	0.8748658678490188	0.6902115886722558	0.7253335199169799	1.200181847238534	0.5203039510086127	0.6265227718779885	0.6593296737684397	1.0394772416560158	1.283360974158461	1.383900335421919	0.5756973246425736	0.6573982968322548	1.5339834746470002	0.5354178115629116	1.5717539653846324	1.125480096149823	0.6845257315811479	0.5824183357072387	0.9011197603381035	0.8553594983602935	1.103986815248426	1.518280633947373	2.4616881167629345	0.48342271481423565	0.9410324546892076	1.1177330108868275	1.0054634971201506	1.8841893199640891	0.9859410888140208	0.6030376198779369	1.1743697386679053	1.2720546003569206	1.053478373002942	1.6013957635924658	0.8810187896435452	0.9844132481958444	0.5290768622423417	1.0762057535475753	1.0194896417938064	1.1781284549915563	1.3641091458437016	0.7195141679741458	1.2776496495520637	1.2729134252859673	0.9064146529666239	0.8689773725415391	0.3313941048824213	0.9699047529455228	1.94355867945359	0.8563861821819773	1.4839341896518785	0.5056870435032694	1.3693981927625951	1.1472898302216337	1.1261252398028405	1.4105996123239959	0.47381864856520867	0.6585279836488523	0.7634867880341425	1.1075389640726754	2.6694391855711515	1.3359907076396096	1.2255662613331921	0.8765619830369734	0.683114857518915	1.6131944058658885	2.962902642522817	1.23040255416234	0.6755573892841209	1.783597808529992	0.8502830859688698	1.5215139918681573	3.3960978238638546	0.9535866409667894	0.7526166824177651	1.4074540917672693	0.6009019925150999	1.3172727727440563	1.2090882281865445	1.7293345183777311	1.1081317391940952	1.3182202908414298	0.940277741010765	1.1568702739490107	1.2816073175491265	1.1066375494229557	0.987943237859285	0.7229335140837054	1.0991926471565945	1.2090292711413804	1.7491535727648946	1.3872377197921586	0.6773265494058233	0.6614045164882111	0.8315002388794424	0.9215502279739017	0.7121745724404935	1.0455673976098045	0.6888054369854039	0.9370478071141057	1.083011974112392	0.8534494373125491	1.3153769364349097	0.7564651613415596	0.7285025184449317	0.7561446070578022	0.9672387670207332	0.6995332071438876	0.7166905472125268	0.5986307611102207	1.6640556718628143	2.5013896449635555	0.5635268862899777	0.9274138782015212	0.7366812967312861	1.221130762922772	1.007501975525809	1.1031982664113078	1.1716260273727126	1.0786808608559701	0.9682884690394082	0.8707352488345641	1.886724455477091	2.1918199157957567	1.0590236047548418	0.6887814835264897	1.3380456252594222	0.5620665298282761	2.4105168461344437	1.4973366815165479	1.2165227946413537	1.4916377173147468	1.8342672395307775	0.7444814912514454	1.0500765589633236	1.2129945258435864	0.8591692650103118	0.9197081066603421	1.357934971340412	0.877235999853059	0.8498565623168541	0.6108969639713191	0.7379448237480669	1.8045674818761819	0.6457699074618418	1.7628372391478433	1.1990481095248986	1.4712925005543365	0.5320620585487507	0.7161063006785319	1.427618027299784	1.648456683041341	0.7744454485094271	0.6630287372229329	1.1263749358402482	3.81394260216387	1.6988472557766416	0.8976743165135981	0.716959320176516	0.6525942321068431	1.2205920545702709	0.27911725912202084	0.8363756741709769	1.1328352647436983	0.4941137215485766	1.2458656008293298	1.574752528303109	0.9601061026291978	1.3046331628158512	1.9124236244229247	0.8856532326178901	1.6165826889330561	1.5009137153447536	0.9359056015892117	1.1672213685149726	0.913068786009298	0.8544817795777929	1.072346408445658	0.75185358966732	0.8338011707889313	0.7055224893001332	0.5271032352939035	1.373735520575549	2.2364418083146704	0.7047215430368357	1.2410407292034382	0.8581637202073633	1.4075851922298475	1.7491423383183373	0.519884259172822	1.1118239513662125	1.5558767888133818	1.0326631826223591	2.121423384306362	0.5487036197582696	0.7469237150053993	1.9188336985315964	1.2458574911638731	0.7658291427859955	1.0378336589866919	0.6689813402538188	0.8374672972458606	1.0426441168565337	1.7595706347695028	1.6560045529443925	1.0632029636537528	0.46674732089119264	0.60345983015761	1.2507233813423382	0.9573487587070312	1.7154436282747185	0.8885638828517751	1.6363219892744285	1.2712139415562702	0.7418377889699753	1.655798475428988	3.019610459049348	1.7362330278240488	1.1135232837189009	0.7645518312559206	1.5595667348082334	0.8008152614707033	0.8482067759767864	1.0625850734654836	1.0206238413507351	0.9950607883066284	0.6673290810604281	3.331565499814311	1.4133230294807708	1.4390845279715427	0.9679878297461852	1.3722843307301202	0.9487692794959893	1.4664012663578498	1.1903618408006524	0.6202489910254635	1.651629476758837	1.5546918703896333	1.9334375463681317	0.8516706019540619	0.9478129490568461	1.3755810926575067	0.8631748767255655	0.8221788494717818	1.2532124504481987	0.4318729172295345	0.9523909304916136	1.0202589376073534	0.7863521303423875	0.8794094820400528	1.234478205565685	0.47199269820585715	1.89177690367416	0.5221381540371216	0.8897843864669664	1.0618825016171853	1.0302638837776592	1.6408860932948492	1.3927548339581122	1.0180529651569226	1.419469376623576	0.5965357483726103	0.0	0.0	0.0	0.0	0.0	0.0	0.0	0.0	0.0	0.0	1.0	1.0	1.0	0.0	0.0	1.0	0.0	1.0	0.0	1.0	0.0	1.0	0.0	0.0	0.0	1.0	1.0	0.0	0.0	0.0	1.0	0.0	0.0	0.0	0.0	0.0	0.0	1.0	0.0	0.0	1.0	0.0	0.0	0.0	0.0	0.0	1.0	1.0	1.0	1.0	0.0	0.0	0.0	0.0	0.0	0.0	1.0	0.0	0.0	0.0	0.0	0.0	0.0	0.0	0.0	1.0	0.0	0.0	1.0	1.0	0.0	0.0	0.0	1.0	0.0	1.0	0.0	0.0	0.0	0.0	0.0	0.0	0.0	0.0	1.0	0.0	1.0	1.0	1.0	1.0	0.0	1.0	0.0	0.0	0.0	1.0	0.0	0.0	0.0	1.0	0.0	0.0	0.0	1.0	0.0	1.0	0.0	0.0	1.0	0.0	1.0	0.0	0.0	1.0	0.0	0.0	1.0	1.0	0.0	0.0	0.0	1.0	1.0	1.0	1.0	1.0	1.0	1.0	1.0	0.0	1.0	0.0	0.0	0.0	0.0	0.0	1.0	0.0	0.0	0.0	0.0	0.0	1.0	1.0	0.0	0.0	1.0	1.0	0.0	1.0	0.0	1.0	1.0	0.0	0.0	0.0	0.0	0.0	1.0	0.0	1.0	1.0	0.0	0.0	0.0	0.0	0.0	0.0	1.0	0.0	0.0	0.0	0.0	0.0	0.0	1.0	0.0	0.0	0.0	1.0	0.0	0.0	1.0	0.0	1.0	0.0	0.0	0.0	0.0	0.0	1.0	0.0	0.0	1.0	0.0	0.0	1.0	0.0	1.0	0.0	0.0	1.0	1.0	1.0	0.0	1.0	0.0	1.0	0.0	0.0	1.0	1.0	0.0	0.0	1.0	1.0	0.0	0.0	0.0	0.0	1.0	1.0	0.0	0.0	0.0	0.0	0.0	0.0	1.0	0.0	1.0	0.0	1.0	0.0	0.0	0.0	0.0	0.0	0.0	1.0	1.0	0.0	1.0	0.0	1.0	1.0	0.0	0.0	0.0	0.0	0.0	0.0	0.0	0.0	0.0	0.0	0.0	0.0	0.0	0.0	1.0	0.0	1.0	0.0	0.0	1.0	0.0	0.0	1.0	0.0	0.0	0.0	1.0	0.0	1.0	0.0	0.0	0.0	1.0	0.0	0.0	0.0	0.0	0.0	1.0	0.0	1.0	1.0	1.0	0.0	0.0	1.0	0.0	1.0	1.0	1.0	0.0	1.0	1.0	1.0	1.0	1.0	0.0	1.0	0.0	0.0	0.0	1.0	1.0	0.0	1.0	0.0	1.0	0.0	1.0	1.0	0.0	0.0	1.0	0.0	0.0	0.0	0.0	0.0	0.0	1.0	0.0	0.0	0.0	0.0	0.0	0.0	0.0	0.0	0.0	1.0	0.0	0.0	0.0	1.0	1.0	0.0	1.0	0.0	1.0	0.0	0.0	0.0	0.0	1.0	1.0	121.0
100000	1.2106384656972664	1.037033949013414	0.677005827369442	1.3401775946753582	0.8838982453619868	0.9628672563374191	0.6497884689403881	1.8688598716074394	1.3174134048526243	1.5501668656926932	0.9778154089063572	1.5497190473656677	1.341129862352365	1.4829018120175759	1.7046841213649842	1.9611801860516949	0.7308239416996255	0.6799107538920748	1.4012826112860575	2.001235281535626	1.867679719302687	1.849616072118695	0.8266333289303016	1.10844088213841	0.8193621185734278	1.0042700109439529	0.5997160371810357	1.0690571725300069	1.097750560330221	1.417119946397514	1.870076141547859	0.5622659112751031	1.3031708491226608	2.17216667453473	1.2265381144688985	0.7267599187938403	1.8718664665551343	1.4989277782244828	1.629816077198588	1.1531700540936438	1.516925173312551	0.7621947607944117	1.4041410485994978	1.0930850162888244	1.1449424039746288	0.9267703065196691	0.8028759557504422	1.6475752307943259	0.6507466276501044	2.4342339056656175	0.6925273836506748	0.9118573795422852	0.6826501377433798	1.1916999899787974	2.20722770462654	0.9521562954076138	0.9478307567563308	0.9693547794001931	1.2752145773416992	3.807793567849918	1.1687719357847726	0.8334875200161	1.1202091711548174	0.7773532084364342	1.0160484653558512	1.4623394017333895	1.7054726264303923	0.9779761845261657	0.7004765027447963	1.9387880285730084	1.6684151545109094	1.3696420325403875	1.4743069400975926	1.9937421691184243	0.813823159716536	0.9072717371230903	1.4362409050995735	1.0363476554935596	0.6810921967443259	0.5964622140303124	0.5763995929673545	1.2016772599097125	1.289350343293112	1.2923286885671919	1.1144236915084744	1.062540080158136	2.3559517845044478	1.5384625979446611	2.1693950252605267	0.8748658678490188	0.6902115886722558	0.7253335199169799	1.200181847238534	0.5203039510086127	0.6265227718779885	0.6593296737684397	1.0394772416560158	1.283360974158461	1.383900335421919	0.5756973246425736	0.6573982968322548	1.5339834746470002	0.5354178115629116	1.5717539653846324	1.125480096149823	0.6845257315811479	0.5824183357072387	0.9011197603381035	0.8553594983602935	1.103986815248426	1.518280633947373	2.4616881167629345	0.48342271481423565	0.9410324546892076	1.1177330108868275	1.0054634971201506	1.8841893199640891	0.9859410888140208	0.6030376198779369	1.1743697386679053	1.2720546003569206	1.053478373002942	1.6013957635924658	0.8810187896435452	0.9844132481958444	0.5290768622423417	1.0762057535475753	1.0194896417938064	1.1781284549915563	1.3641091458437016	0.7195141679741458	1.2776496495520637	1.2729134252859673	0.9064146529666239	0.8689773725415391	0.3313941048824213	0.9699047529455228	1.94355867945359	0.8563861821819773	1.4839341896518785	0.5056870435032694	1.3693981927625951	1.1472898302216337	1.1261252398028405	1.4105996123239959	0.47381864856520867	0.6585279836488523	0.7634867880341425	1.1075389640726754	2.6694391855711515	1.3359907076396096	1.2255662613331921	0.8765619830369734	0.683114857518915	1.6131944058658885	2.962902642522817	1.23040255416234	0.6755573892841209	1.783597808529992	0.8502830859688698	1.5215139918681573	3.3960978238638546	0.9535866409667894	0.7526166824177651	1.4074540917672693	0.6009019925150999	1.3172727727440563	1.2090882281865445	1.7293345183777311	1.1081317391940952	1.3182202908414298	0.940277741010765	1.1568702739490107	1.2816073175491265	1.1066375494229557	0.987943237859285	0.7229335140837054	1.0991926471565945	1.2090292711413804	1.7491535727648946	1.3872377197921586	0.6773265494058233	0.6614045164882111	0.8315002388794424	0.9215502279739017	0.7121745724404935	1.0455673976098045	0.6888054369854039	0.9370478071141057	1.083011974112392	0.8534494373125491	1.3153769364349097	0.7564651613415596	0.7285025184449317	0.7561446070578022	0.9672387670207332	0.6995332071438876	0.7166905472125268	0.5986307611102207	1.6640556718628143	2.5013896449635555	0.5635268862899777	0.9274138782015212	0.7366812967312861	1.221130762922772	1.007501975525809	1.1031982664113078	1.1716260273727126	1.0786808608559701	0.9682884690394082	0.8707352488345641	1.886724455477091	2.1918199157957567	1.0590236047548418	0.6887814835264897	1.3380456252594222	0.5620665298282761	2.4105168461344437	1.4973366815165479	1.2165227946413537	1.4916377173147468	1.8342672395307775	0.7444814912514454	1.0500765589633236	1.2129945258435864	0.8591692650103118	0.9197081066603421	1.357934971340412	0.877235999853059	0.8498565623168541	0.6108969639713191	0.7379448237480669	1.8045674818761819	0.6457699074618418	1.7628372391478433	1.1990481095248986	1.4712925005543365	0.5320620585487507	0.7161063006785319	1.427618027299784	1.648456683041341	0.7744454485094271	0.6630287372229329	1.1263749358402482	3.81394260216387	1.6988472557766416	0.8976743165135981	0.716959320176516	0.6525942321068431	1.2205920545702709	0.27911725912202084	0.8363756741709769	1.1328352647436983	0.4941137215485766	1.2458656008293298	1.574752528303109	0.9601061026291978	1.3046331628158512	1.9124236244229247	0.8856532326178901	1.6165826889330561	1.5009137153447536	0.9359056015892117	1.1672213685149726	0.913068786009298	0.8544817795777929	1.072346408445658	0.75185358966732	0.8338011707889313	0.7055224893001332	0.5271032352939035	1.373735520575549	2.2364418083146704	0.7047215430368357	1.2410407292034382	0.8581637202073633	1.4075851922298475	1.7491423383183373	0.519884259172822	1.1118239513662125	1.5558767888133818	1.0326631826223591	2.121423384306362	0.5487036197582696	0.7469237150053993	1.9188336985315964	1.2458574911638731	0.7658291427859955	1.0378336589866919	0.6689813402538188	0.8374672972458606	1.0426441168565337	1.7595706347695028	1.6560045529443925	1.0632029636537528	0.46674732089119264	0.60345983015761	1.2507233813423382	0.9573487587070312	1.7154436282747185	0.8885638828517751	1.6363219892744285	1.2712139415562702	0.7418377889699753	1.655798475428988	3.019610459049348	1.7362330278240488	1.1135232837189009	0.7645518312559206	1.5595667348082334	0.8008152614707033	0.8482067759767864	1.0625850734654836	1.0206238413507351	0.9950607883066284	0.6673290810604281	3.331565499814311	1.4133230294807708	1.4390845279715427	0.9679878297461852	1.3722843307301202	0.9487692794959893	1.4664012663578498	1.1903618408006524	0.6202489910254635	1.651629476758837	1.5546918703896333	1.9334375463681317	0.8516706019540619	0.9478129490568461	1.3755810926575067	0.8631748767255655	0.8221788494717818	1.2532124504481987	0.4318729172295345	0.9523909304916136	1.0202589376073534	0.7863521303423875	0.8794094820400528	1.234478205565685	0.47199269820585715	1.89177690367416	0.5221381540371216	0.8897843864669664	1.0618825016171853	1.0302638837776592	1.6408860932948492	1.3927548339581122	1.0180529651569226	1.419469376623576	0.5965357483726103	0.0	0.0	0.0	0.0	0.0	0.0	0.0	1.0	0.0	0.0	1.0	1.0	0.0	1.0	0.0	1.0	0.0	0.0	1.0	0.0	0.0	0.0	0.0	0.0	0.0	0.0	1.0	0.0	0.0	0.0	0.0	0.0	0.0	0.0	0.0	0.0	0.0	0.0	0.0	0.0	1.0	0.0	0.0	0.0	0.0	1.0	0.0	0.0	0.0	1.0	0.0	0.0	0.0	0.0	0.0	0.0	0.0	1.0	0.0	0.0	0.0	0.0	0.0	0.0	0.0	0.0	0.0	0.0	0.0	1.0	0.0	0.0	0.0	1.0	0.0	0.0	0.0	1.0	1.0	0.0	0.0	0.0	0.0	0.0	1.0	1.0	0.0	0.0	1.0	1.0	0.0	1.0	0.0	1.0	0.0	0.0	0.0	0.0	0.0	0.0	0.0	0.0	1.0	0.0	1.0	0.0	1.0	0.0	0.0	1.0	0.0	0.0	1.0	0.0	1.0	0.0	0.0	1.0	0.0	0.0	1.0	1.0	1.0	0.0	0.0	1.0	1.0	1.0	1.0	0.0	0.0	0.0	1.0	0.0	1.0	0.0	0.0	0.0	0.0	0.0	0.0	0.0	0.0	1.0	1.0	1.0	1.0	1.0	0.0	0.0	0.0	0.0	0.0	1.0	0.0	0.0	0.0	0.0	0.0	0.0	1.0	1.0	0.0	1.0	0.0	0.0	0.0	0.0	0.0	1.0	0.0	1.0	0.0	0.0	0.0	0.0	0.0	0.0	0.0	1.0	0.0	1.0	1.0	0.0	1.0	0.0	0.0	0.0	0.0	1.0	1.0	1.0	1.0	0.0	1.0	0.0	0.0	1.0	1.0	0.0	0.0	0.0	0.0	0.0	1.0	0.0	0.0	0.0	0.0	0.0	0.0	1.0	0.0	0.0	0.0	1.0	0.0	1.0	0.0	1.0	1.0	1.0	0.0	0.0	0.0	0.0	0.0	0.0	0.0	0.0	0.0	0.0	1.0	0.0	0.0	0.0	0.0	0.0	0.0	1.0	1.0	0.0	1.0	0.0	1.0	1.0	1.0	0.0	1.0	0.0	0.0	0.0	0.0	1.0	0.0	0.0	1.0	0.0	0.0	1.0	1.0	1.0	0.0	0.0	1.0	1.0	0.0	0.0	0.0	0.0	0.0	0.0	1.0	0.0	0.0	0.0	1.0	0.0	1.0	1.0	0.0	0.0	0.0	0.0	0.0	0.0	1.0	0.0	1.0	0.0	1.0	0.0	0.0	1.0	0.0	0.0	0.0	1.0	0.0	0.0	1.0	1.0	1.0	1.0	0.0	0.0	0.0	0.0	1.0	0.0	1.0	0.0	1.0	0.0	1.0	0.0	0.0	0.0	0.0	0.0	0.0	0.0	1.0	0.0	0.0	0.0	0.0	1.0	0.0	0.0	0.0	0.0	0.0	1.0	1.0	0.0	0.0	0.0	0.0	1.0	0.0	0.0	0.0	1.0	0.0	1.0	0.0	0.0	0.0	1.0	1.0	107.0
110000	1.2106384656972664	1.037033949013414	0.677005827369442	1.3401775946753582	0.8838982453619868	0.9628672563374191	0.6497884689403881	1.8688598716074394	1.3174134048526243	1.5501668656926932	0.9778154089063572	1.5497190473656677	1.341129862352365	1.4829018120175759	1.7046841213649842	1.9611801860516949	0.7308239416996255	0.6799107538920748	1.4012826112860575	2.001235281535626	1.867679719302687	1.849616072118695	0.8266333289303016	1.10844088213841	0.8193621185734278	1.0042700109439529	0.5997160371810357	1.0690571725300069	1.097750560330221	1.417119946397514	1.870076141547859	0.5622659112751031	1.3031708491226608	2.17216667453473	1.2265381144688985	0.7267599187938403	1.8718664665551343	1.4989277782244828	1.629816077198588	1.1531700540936438	1.516925173312551	0.7621947607944117	1.4041410485994978	1.0930850162888244	1.1449424039746288	0.9267703065196691	0.8028759557504422	1.6475752307943259	0.6507466276501044	2.4342339056656175	0.6925273836506748	0.9118573795422852	0.6826501377433798	1.1916999899787974	2.20722770462654	0.9521562954076138	0.9478307567563308	0.9693547794001931	1.2752145773416992	3.807793567849918	1.1687719357847726	0.8334875200161	1.1202091711548174	0.7773532084364342	1.0160484653558512	1.4623394017333895	1.7054726264303923	0.9779761845261657	0.7004765027447963	1.9387880285730084	1.6684151545109094	1.3696420325403875	1.4743069400975926	1.9937421691184243	0.813823159716536	0.9072717371230903	1.4362409050995735	1.0363476554935596	0.6810921967443259	0.5964622140303124	0.5763995929673545	1.2016772599097125	1.289350343293112	1.2923286885671919	1.1144236915084744	1.062540080158136	2.3559517845044478	1.5384625979446611	2.1693950252605267	0.8748658678490188	0.6902115886722558	0.7253335199169799	1.200181847238534	0.5203039510086127	0.6265227718779885	0.6593296737684397	1.0394772416560158	1.283360974158461	1.383900335421919	0.5756973246425736	0.6573982968322548	1.5339834746470002	0.5354178115629116	1.5717539653846324	1.125480096149823	0.6845257315811479	0.5824183357072387	0.9011197603381035	0.8553594983602935	1.103986815248426	1.518280633947373	2.4616881167629345	0.48342271481423565	0.9410324546892076	1.1177330108868275	1.0054634971201506	1.8841893199640891	0.9859410888140208	0.6030376198779369	1.1743697386679053	1.2720546003569206	1.053478373002942	1.6013957635924658	0.8810187896435452	0.9844132481958444	0.5290768622423417	1.0762057535475753	1.0194896417938064	1.1781284549915563	1.3641091458437016	0.7195141679741458	1.2776496495520637	1.2729134252859673	0.9064146529666239	0.8689773725415391	0.3313941048824213	0.9699047529455228	1.94355867945359	0.8563861821819773	1.4839341896518785	0.5056870435032694	1.3693981927625951	1.1472898302216337	1.1261252398028405	1.4105996123239959	0.47381864856520867	0.6585279836488523	0.7634867880341425	1.1075389640726754	2.6694391855711515	1.3359907076396096	1.2255662613331921	0.8765619830369734	0.683114857518915	1.6131944058658885	2.962902642522817	1.23040255416234	0.6755573892841209	1.783597808529992	0.8502830859688698	1.5215139918681573	3.3960978238638546	0.9535866409667894	0.7526166824177651	1.4074540917672693	0.6009019925150999	1.3172727727440563	1.2090882281865445	1.7293345183777311	1.1081317391940952	1.3182202908414298	0.940277741010765	1.1568702739490107	1.2816073175491265	1.1066375494229557	0.987943237859285	0.7229335140837054	1.0991926471565945	1.2090292711413804	1.7491535727648946	1.3872377197921586	0.6773265494058233	0.6614045164882111	0.8315002388794424	0.9215502279739017	0.7121745724404935	1.0455673976098045	0.6888054369854039	0.9370478071141057	1.083011974112392	0.8534494373125491	1.3153769364349097	0.7564651613415596	0.7285025184449317	0.7561446070578022	0.9672387670207332	0.6995332071438876	0.7166905472125268	0.5986307611102207	1.6640556718628143	2.5013896449635555	0.5635268862899777	0.9274138782015212	0.7366812967312861	1.221130762922772	1.007501975525809	1.1031982664113078	1.1716260273727126	1.0786808608559701	0.9682884690394082	0.8707352488345641	1.886724455477091	2.1918199157957567	1.0590236047548418	0.6887814835264897	1.3380456252594222	0.5620665298282761	2.4105168461344437	1.4973366815165479	1.2165227946413537	1.4916377173147468	1.8342672395307775	0.7444814912514454	1.0500765589633236	1.2129945258435864	0.8591692650103118	0.9197081066603421	1.357934971340412	0.877235999853059	0.8498565623168541	0.6108969639713191	0.7379448237480669	1.8045674818761819	0.6457699074618418	1.7628372391478433	1.1990481095248986	1.4712925005543365	0.5320620585487507	0.7161063006785319	1.427618027299784	1.648456683041341	0.7744454485094271	0.6630287372229329	1.1263749358402482	3.81394260216387	1.6988472557766416	0.8976743165135981	0.716959320176516	0.6525942321068431	1.2205920545702709	0.27911725912202084	0.8363756741709769	1.1328352647436983	0.4941137215485766	1.2458656008293298	1.574752528303109	0.9601061026291978	1.3046331628158512	1.9124236244229247	0.8856532326178901	1.6165826889330561	1.5009137153447536	0.9359056015892117	1.1672213685149726	0.913068786009298	0.8544817795777929	1.072346408445658	0.75185358966732	0.8338011707889313	0.7055224893001332	0.5271032352939035	1.373735520575549	2.2364418083146704	0.7047215430368357	1.2410407292034382	0.8581637202073633	1.4075851922298475	1.7491423383183373	0.519884259172822	1.1118239513662125	1.5558767888133818	1.0326631826223591	2.121423384306362	0.5487036197582696	0.7469237150053993	1.9188336985315964	1.2458574911638731	0.7658291427859955	1.0378336589866919	0.6689813402538188	0.8374672972458606	1.0426441168565337	1.7595706347695028	1.6560045529443925	1.0632029636537528	0.46674732089119264	0.60345983015761	1.2507233813423382	0.9573487587070312	1.7154436282747185	0.8885638828517751	1.6363219892744285	1.2712139415562702	0.7418377889699753	1.655798475428988	3.019610459049348	1.7362330278240488	1.1135232837189009	0.7645518312559206	1.5595667348082334	0.8008152614707033	0.8482067759767864	1.0625850734654836	1.0206238413507351	0.9950607883066284	0.6673290810604281	3.331565499814311	1.4133230294807708	1.4390845279715427	0.9679878297461852	1.3722843307301202	0.9487692794959893	1.4664012663578498	1.1903618408006524	0.6202489910254635	1.651629476758837	1.5546918703896333	1.9334375463681317	0.8516706019540619	0.9478129490568461	1.3755810926575067	0.8631748767255655	0.8221788494717818	1.2532124504481987	0.4318729172295345	0.9523909304916136	1.0202589376073534	0.7863521303423875	0.8794094820400528	1.234478205565685	0.47199269820585715	1.89177690367416	0.5221381540371216	0.8897843864669664	1.0618825016171853	1.0302638837776592	1.6408860932948492	1.3927548339581122	1.0180529651569226	1.419469376623576	0.5965357483726103	0.0	0.0	0.0	1.0	0.0	0.0	0.0	0.0	0.0	0.0	1.0	1.0	1.0	0.0	1.0	0.0	1.0	1.0	0.0	0.0	0.0	0.0	1.0	0.0	0.0	0.0	0.0	0.0	1.0	0.0	1.0	0.0	1.0	0.0	0.0	0.0	0.0	0.0	0.0	0.0	0.0	0.0	0.0	0.0	0.0	0.0	0.0	0.0	0.0	1.0	0.0	0.0	0.0	0.0	0.0	0.0	0.0	1.0	0.0	0.0	0.0	0.0	0.0	0.0	0.0	0.0	0.0	0.0	0.0	1.0	0.0	0.0	0.0	1.0	0.0	0.0	0.0	1.0	0.0	0.0	1.0	0.0	0.0	0.0	0.0	0.0	0.0	0.0	1.0	1.0	0.0	0.0	0.0	0.0	1.0	0.0	0.0	0.0	1.0	1.0	1.0	0.0	0.0	0.0	0.0	0.0	1.0	0.0	0.0	0.0	0.0	0.0	0.0	1.0	0.0	0.0	0.0	0.0	0.0	1.0	0.0	0.0	0.0	0.0	1.0	1.0	1.0	1.0	0.0	0.0	0.0	0.0	0.0	0.0	0.0	0.0	0.0	0.0	0.0	0.0	1.0	1.0	0.0	0.0	0.0	0.0	0.0	1.0	0.0	0.0	0.0	0.0	0.0	1.0	0.0	0.0	0.0	1.0	1.0	0.0	1.0	1.0	0.0	1.0	0.0	0.0	0.0	0.0	0.0	0.0	0.0	0.0	1.0	1.0	0.0	1.0	0.0	0.0	0.0	1.0	0.0	0.0	1.0	0.0	1.0	1.0	0.0	0.0	0.0	1.0	1.0	0.0	0.0	0.0	0.0	0.0	0.0	0.0	0.0	0.0	0.0	0.0	0.0	0.0	0.0	0.0	0.0	0.0	1.0	0.0	1.0	0.0	0.0	0.0	0.0	1.0	1.0	0.0	0.0	0.0	0.0	1.0	1.0	0.0	1.0	0.0	0.0	0.0	0.0	0.0	1.0	0.0	1.0	0.0	0.0	0.0	0.0	1.0	0.0	1.0	1.0	1.0	1.0	0.0	1.0	1.0	1.0	0.0	1.0	0.0	0.0	0.0	0.0	1.0	0.0	0.0	0.0	0.0	0.0	1.0	1.0	1.0	1.0	0.0	0.0	1.0	0.0	0.0	0.0	0.0	1.0	0.0	1.0	0.0	0.0	1.0	1.0	0.0	1.0	0.0	0.0	0.0	0.0	0.0	0.0	0.0	0.0	0.0	1.0	0.0	1.0	1.0	0.0	1.0	0.0	1.0	1.0	0.0	0.0	1.0	1.0	0.0	0.0	0.0	0.0	1.0	1.0	1.0	1.0	1.0	1.0	0.0	1.0	0.0	1.0	0.0	0.0	1.0	0.0	0.0	0.0	0.0	0.0	1.0	0.0	0.0	0.0	1.0	0.0	0.0	0.0	0.0	0.0	0.0	1.0	0.0	0.0	0.0	0.0	1.0	1.0	0.0	0.0	0.0	0.0	1.0	0.0	0.0	0.0	0.0	1.0	101.0
120000	1.2106384656972664	1.037033949013414	0.677005827369442	1.3401775946753582	0.8838982453619868	0.9628672563374191	0.6497884689403881	1.8688598716074394	1.3174134048526243	1.5501668656926932	0.9778154089063572	1.5497190473656677	1.341129862352365	1.4829018120175759	1.7046841213649842	1.9611801860516949	0.7308239416996255	0.6799107538920748	1.4012826112860575	2.001235281535626	1.867679719302687	1.849616072118695	0.8266333289303016	1.10844088213841	0.8193621185734278	1.0042700109439529	0.5997160371810357	1.0690571725300069	1.097750560330221	1.417119946397514	1.870076141547859	0.5622659112751031	1.3031708491226608	2.17216667453473	1.2265381144688985	0.7267599187938403	1.8718664665551343	1.4989277782244828	1.629816077198588	1.1531700540936438	1.516925173312551	0.7621947607944117	1.4041410485994978	1.0930850162888244	1.1449424039746288	0.9267703065196691	0.8028759557504422	1.6475752307943259	0.6507466276501044	2.4342339056656175	0.6925273836506748	0.9118573795422852	0.6826501377433798	1.1916999899787974	2.20722770462654	0.9521562954076138	0.9478307567563308	0.9693547794001931	1.2752145773416992	3.807793567849918	1.1687719357847726	0.8334875200161	1.1202091711548174	0.7773532084364342	1.0160484653558512	1.4623394017333895	1.7054726264303923	0.9779761845261657	0.7004765027447963	1.9387880285730084	1.6684151545109094	1.3696420325403875	1.4743069400975926	1.9937421691184243	0.813823159716536	0.9072717371230903	1.4362409050995735	1.0363476554935596	0.6810921967443259	0.5964622140303124	0.5763995929673545	1.2016772599097125	1.289350343293112	1.2923286885671919	1.1144236915084744	1.062540080158136	2.3559517845044478	1.5384625979446611	2.1693950252605267	0.8748658678490188	0.6902115886722558	0.7253335199169799	1.200181847238534	0.5203039510086127	0.6265227718779885	0.6593296737684397	1.0394772416560158	1.283360974158461	1.383900335421919	0.5756973246425736	0.6573982968322548	1.5339834746470002	0.5354178115629116	1.5717539653846324	1.125480096149823	0.6845257315811479	0.5824183357072387	0.9011197603381035	0.8553594983602935	1.103986815248426	1.518280633947373	2.4616881167629345	0.48342271481423565	0.9410324546892076	1.1177330108868275	1.0054634971201506	1.8841893199640891	0.9859410888140208	0.6030376198779369	1.1743697386679053	1.2720546003569206	1.053478373002942	1.6013957635924658	0.8810187896435452	0.9844132481958444	0.5290768622423417	1.0762057535475753	1.0194896417938064	1.1781284549915563	1.3641091458437016	0.7195141679741458	1.2776496495520637	1.2729134252859673	0.9064146529666239	0.8689773725415391	0.3313941048824213	0.9699047529455228	1.94355867945359	0.8563861821819773	1.4839341896518785	0.5056870435032694	1.3693981927625951	1.1472898302216337	1.1261252398028405	1.4105996123239959	0.47381864856520867	0.6585279836488523	0.7634867880341425	1.1075389640726754	2.6694391855711515	1.3359907076396096	1.2255662613331921	0.8765619830369734	0.683114857518915	1.6131944058658885	2.962902642522817	1.23040255416234	0.6755573892841209	1.783597808529992	0.8502830859688698	1.5215139918681573	3.3960978238638546	0.9535866409667894	0.7526166824177651	1.4074540917672693	0.6009019925150999	1.3172727727440563	1.2090882281865445	1.7293345183777311	1.1081317391940952	1.3182202908414298	0.940277741010765	1.1568702739490107	1.2816073175491265	1.1066375494229557	0.987943237859285	0.7229335140837054	1.0991926471565945	1.2090292711413804	1.7491535727648946	1.3872377197921586	0.6773265494058233	0.6614045164882111	0.8315002388794424	0.9215502279739017	0.7121745724404935	1.0455673976098045	0.6888054369854039	0.9370478071141057	1.083011974112392	0.8534494373125491	1.3153769364349097	0.7564651613415596	0.7285025184449317	0.7561446070578022	0.9672387670207332	0.6995332071438876	0.7166905472125268	0.5986307611102207	1.6640556718628143	2.5013896449635555	0.5635268862899777	0.9274138782015212	0.7366812967312861	1.221130762922772	1.007501975525809	1.1031982664113078	1.1716260273727126	1.0786808608559701	0.9682884690394082	0.8707352488345641	1.886724455477091	2.1918199157957567	1.0590236047548418	0.6887814835264897	1.3380456252594222	0.5620665298282761	2.4105168461344437	1.4973366815165479	1.2165227946413537	1.4916377173147468	1.8342672395307775	0.7444814912514454	1.0500765589633236	1.2129945258435864	0.8591692650103118	0.9197081066603421	1.357934971340412	0.877235999853059	0.8498565623168541	0.6108969639713191	0.7379448237480669	1.8045674818761819	0.6457699074618418	1.7628372391478433	1.1990481095248986	1.4712925005543365	0.5320620585487507	0.7161063006785319	1.427618027299784	1.648456683041341	0.7744454485094271	0.6630287372229329	1.1263749358402482	3.81394260216387	1.6988472557766416	0.8976743165135981	0.716959320176516	0.6525942321068431	1.2205920545702709	0.27911725912202084	0.8363756741709769	1.1328352647436983	0.4941137215485766	1.2458656008293298	1.574752528303109	0.9601061026291978	1.3046331628158512	1.9124236244229247	0.8856532326178901	1.6165826889330561	1.5009137153447536	0.9359056015892117	1.1672213685149726	0.913068786009298	0.8544817795777929	1.072346408445658	0.75185358966732	0.8338011707889313	0.7055224893001332	0.5271032352939035	1.373735520575549	2.2364418083146704	0.7047215430368357	1.2410407292034382	0.8581637202073633	1.4075851922298475	1.7491423383183373	0.519884259172822	1.1118239513662125	1.5558767888133818	1.0326631826223591	2.121423384306362	0.5487036197582696	0.7469237150053993	1.9188336985315964	1.2458574911638731	0.7658291427859955	1.0378336589866919	0.6689813402538188	0.8374672972458606	1.0426441168565337	1.7595706347695028	1.6560045529443925	1.0632029636537528	0.46674732089119264	0.60345983015761	1.2507233813423382	0.9573487587070312	1.7154436282747185	0.8885638828517751	1.6363219892744285	1.2712139415562702	0.7418377889699753	1.655798475428988	3.019610459049348	1.7362330278240488	1.1135232837189009	0.7645518312559206	1.5595667348082334	0.8008152614707033	0.8482067759767864	1.0625850734654836	1.0206238413507351	0.9950607883066284	0.6673290810604281	3.331565499814311	1.4133230294807708	1.4390845279715427	0.9679878297461852	1.3722843307301202	0.9487692794959893	1.4664012663578498	1.1903618408006524	0.6202489910254635	1.651629476758837	1.5546918703896333	1.9334375463681317	0.8516706019540619	0.9478129490568461	1.3755810926575067	0.8631748767255655	0.8221788494717818	1.2532124504481987	0.4318729172295345	0.9523909304916136	1.0202589376073534	0.7863521303423875	0.8794094820400528	1.234478205565685	0.47199269820585715	1.89177690367416	0.5221381540371216	0.8897843864669664	1.0618825016171853	1.0302638837776592	1.6408860932948492	1.3927548339581122	1.0180529651569226	1.419469376623576	0.5965357483726103	0.0	0.0	1.0	0.0	0.0	0.0	0.0	0.0	0.0	1.0	1.0	0.0	1.0	1.0	0.0	0.0	0.0	1.0	0.0	0.0	0.0	1.0	0.0	0.0	0.0	0.0	1.0	0.0	0.0	1.0	1.0	0.0	1.0	1.0	1.0	1.0	0.0	0.0	0.0	0.0	0.0	0.0	0.0	0.0	1.0	0.0	0.0	0.0	0.0	1.0	1.0	0.0	0.0	0.0	0.0	0.0	0.0	0.0	0.0	0.0	0.0	0.0	0.0	0.0	0.0	0.0	0.0	1.0	0.0	1.0	0.0	0.0	0.0	1.0	0.0	1.0	1.0	0.0	0.0	1.0	0.0	1.0	0.0	0.0	0.0	0.0	0.0	0.0	1.0	0.0	1.0	0.0	0.0	0.0	1.0	0.0	0.0	0.0	1.0	0.0	0.0	0.0	1.0	0.0	1.0	0.0	1.0	1.0	1.0	0.0	1.0	1.0	0.0	0.0	0.0	1.0	0.0	0.0	0.0	0.0	0.0	0.0	0.0	0.0	1.0	1.0	0.0	0.0	0.0	0.0	0.0	1.0	0.0	0.0	0.0	0.0	0.0	1.0	0.0	0.0	1.0	1.0	0.0	1.0	0.0	0.0	0.0	1.0	0.0	0.0	0.0	0.0	1.0	1.0	0.0	0.0	0.0	0.0	0.0	0.0	1.0	1.0	0.0	0.0	0.0	0.0	0.0	0.0	0.0	0.0	0.0	0.0	0.0	0.0	0.0	0.0	0.0	1.0	0.0	1.0	1.0	1.0	0.0	1.0	1.0	0.0	0.0	0.0	0.0	0.0	0.0	0.0	0.0	0.0	1.0	0.0	0.0	0.0	0.0	0.0	0.0	1.0	1.0	0.0	0.0	0.0	0.0	1.0	0.0	0.0	1.0	1.0	0.0	0.0	0.0	0.0	0.0	0.0	0.0	0.0	0.0	1.0	1.0	1.0	0.0	1.0	1.0	0.0	0.0	0.0	0.0	0.0	1.0	0.0	0.0	0.0	0.0	0.0	1.0	1.0	1.0	0.0	1.0	0.0	1.0	1.0	0.0	1.0	0.0	1.0	0.0	0.0	0.0	1.0	0.0	0.0	0.0	0.0	0.0	0.0	0.0	1.0	0.0	0.0	0.0	1.0	0.0	1.0	1.0	0.0	0.0	1.0	1.0	0.0	0.0	0.0	0.0	1.0	0.0	0.0	0.0	0.0	0.0	0.0	0.0	0.0	0.0	0.0	0.0	0.0	0.0	1.0	0.0	0.0	1.0	0.0	1.0	1.0	0.0	1.0	1.0	1.0	0.0	1.0	0.0	1.0	1.0	1.0	1.0	1.0	0.0	1.0	1.0	0.0	1.0	1.0	0.0	0.0	0.0	0.0	1.0	0.0	0.0	0.0	0.0	0.0	0.0	0.0	0.0	0.0	0.0	0.0	1.0	0.0	0.0	1.0	1.0	0.0	0.0	1.0	1.0	1.0	0.0	1.0	1.0	0.0	0.0	0.0	0.0	0.0	1.0	109.0
130000	1.2106384656972664	1.037033949013414	0.677005827369442	1.3401775946753582	0.8838982453619868	0.9628672563374191	0.6497884689403881	1.8688598716074394	1.3174134048526243	1.5501668656926932	0.9778154089063572	1.5497190473656677	1.341129862352365	1.4829018120175759	1.7046841213649842	1.9611801860516949	0.7308239416996255	0.6799107538920748	1.4012826112860575	2.001235281535626	1.867679719302687	1.849616072118695	0.8266333289303016	1.10844088213841	0.8193621185734278	1.0042700109439529	0.5997160371810357	1.0690571725300069	1.097750560330221	1.417119946397514	1.870076141547859	0.5622659112751031	1.3031708491226608	2.17216667453473	1.2265381144688985	0.7267599187938403	1.8718664665551343	1.4989277782244828	1.629816077198588	1.1531700540936438	1.516925173312551	0.7621947607944117	1.4041410485994978	1.0930850162888244	1.1449424039746288	0.9267703065196691	0.8028759557504422	1.6475752307943259	0.6507466276501044	2.4342339056656175	0.6925273836506748	0.9118573795422852	0.6826501377433798	1.1916999899787974	2.20722770462654	0.9521562954076138	0.9478307567563308	0.9693547794001931	1.2752145773416992	3.807793567849918	1.1687719357847726	0.8334875200161	1.1202091711548174	0.7773532084364342	1.0160484653558512	1.4623394017333895	1.7054726264303923	0.9779761845261657	0.7004765027447963	1.9387880285730084	1.6684151545109094	1.3696420325403875	1.4743069400975926	1.9937421691184243	0.813823159716536	0.9072717371230903	1.4362409050995735	1.0363476554935596	0.6810921967443259	0.5964622140303124	0.5763995929673545	1.2016772599097125	1.289350343293112	1.2923286885671919	1.1144236915084744	1.062540080158136	2.3559517845044478	1.5384625979446611	2.1693950252605267	0.8748658678490188	0.6902115886722558	0.7253335199169799	1.200181847238534	0.5203039510086127	0.6265227718779885	0.6593296737684397	1.0394772416560158	1.283360974158461	1.383900335421919	0.5756973246425736	0.6573982968322548	1.5339834746470002	0.5354178115629116	1.5717539653846324	1.125480096149823	0.6845257315811479	0.5824183357072387	0.9011197603381035	0.8553594983602935	1.103986815248426	1.518280633947373	2.4616881167629345	0.48342271481423565	0.9410324546892076	1.1177330108868275	1.0054634971201506	1.8841893199640891	0.9859410888140208	0.6030376198779369	1.1743697386679053	1.2720546003569206	1.053478373002942	1.6013957635924658	0.8810187896435452	0.9844132481958444	0.5290768622423417	1.0762057535475753	1.0194896417938064	1.1781284549915563	1.3641091458437016	0.7195141679741458	1.2776496495520637	1.2729134252859673	0.9064146529666239	0.8689773725415391	0.3313941048824213	0.9699047529455228	1.94355867945359	0.8563861821819773	1.4839341896518785	0.5056870435032694	1.3693981927625951	1.1472898302216337	1.1261252398028405	1.4105996123239959	0.47381864856520867	0.6585279836488523	0.7634867880341425	1.1075389640726754	2.6694391855711515	1.3359907076396096	1.2255662613331921	0.8765619830369734	0.683114857518915	1.6131944058658885	2.962902642522817	1.23040255416234	0.6755573892841209	1.783597808529992	0.8502830859688698	1.5215139918681573	3.3960978238638546	0.9535866409667894	0.7526166824177651	1.4074540917672693	0.6009019925150999	1.3172727727440563	1.2090882281865445	1.7293345183777311	1.1081317391940952	1.3182202908414298	0.940277741010765	1.1568702739490107	1.2816073175491265	1.1066375494229557	0.987943237859285	0.7229335140837054	1.0991926471565945	1.2090292711413804	1.7491535727648946	1.3872377197921586	0.6773265494058233	0.6614045164882111	0.8315002388794424	0.9215502279739017	0.7121745724404935	1.0455673976098045	0.6888054369854039	0.9370478071141057	1.083011974112392	0.8534494373125491	1.3153769364349097	0.7564651613415596	0.7285025184449317	0.7561446070578022	0.9672387670207332	0.6995332071438876	0.7166905472125268	0.5986307611102207	1.6640556718628143	2.5013896449635555	0.5635268862899777	0.9274138782015212	0.7366812967312861	1.221130762922772	1.007501975525809	1.1031982664113078	1.1716260273727126	1.0786808608559701	0.9682884690394082	0.8707352488345641	1.886724455477091	2.1918199157957567	1.0590236047548418	0.6887814835264897	1.3380456252594222	0.5620665298282761	2.4105168461344437	1.4973366815165479	1.2165227946413537	1.4916377173147468	1.8342672395307775	0.7444814912514454	1.0500765589633236	1.2129945258435864	0.8591692650103118	0.9197081066603421	1.357934971340412	0.877235999853059	0.8498565623168541	0.6108969639713191	0.7379448237480669	1.8045674818761819	0.6457699074618418	1.7628372391478433	1.1990481095248986	1.4712925005543365	0.5320620585487507	0.7161063006785319	1.427618027299784	1.648456683041341	0.7744454485094271	0.6630287372229329	1.1263749358402482	3.81394260216387	1.6988472557766416	0.8976743165135981	0.716959320176516	0.6525942321068431	1.2205920545702709	0.27911725912202084	0.8363756741709769	1.1328352647436983	0.4941137215485766	1.2458656008293298	1.574752528303109	0.9601061026291978	1.3046331628158512	1.9124236244229247	0.8856532326178901	1.6165826889330561	1.5009137153447536	0.9359056015892117	1.1672213685149726	0.913068786009298	0.8544817795777929	1.072346408445658	0.75185358966732	0.8338011707889313	0.7055224893001332	0.5271032352939035	1.373735520575549	2.2364418083146704	0.7047215430368357	1.2410407292034382	0.8581637202073633	1.4075851922298475	1.7491423383183373	0.519884259172822	1.1118239513662125	1.5558767888133818	1.0326631826223591	2.121423384306362	0.5487036197582696	0.7469237150053993	1.9188336985315964	1.2458574911638731	0.7658291427859955	1.0378336589866919	0.6689813402538188	0.8374672972458606	1.0426441168565337	1.7595706347695028	1.6560045529443925	1.0632029636537528	0.46674732089119264	0.60345983015761	1.2507233813423382	0.9573487587070312	1.7154436282747185	0.8885638828517751	1.6363219892744285	1.2712139415562702	0.7418377889699753	1.655798475428988	3.019610459049348	1.7362330278240488	1.1135232837189009	0.7645518312559206	1.5595667348082334	0.8008152614707033	0.8482067759767864	1.0625850734654836	1.0206238413507351	0.9950607883066284	0.6673290810604281	3.331565499814311	1.4133230294807708	1.4390845279715427	0.9679878297461852	1.3722843307301202	0.9487692794959893	1.4664012663578498	1.1903618408006524	0.6202489910254635	1.651629476758837	1.5546918703896333	1.9334375463681317	0.8516706019540619	0.9478129490568461	1.3755810926575067	0.8631748767255655	0.8221788494717818	1.2532124504481987	0.4318729172295345	0.9523909304916136	1.0202589376073534	0.7863521303423875	0.8794094820400528	1.234478205565685	0.47199269820585715	1.89177690367416	0.5221381540371216	0.8897843864669664	1.0618825016171853	1.0302638837776592	1.6408860932948492	1.3927548339581122	1.0180529651569226	1.419469376623576	0.5965357483726103	0.0	0.0	0.0	0.0	1.0	1.0	0.0	0.0	0.0	0.0	1.0	1.0	0.0	1.0	0.0	0.0	0.0	1.0	0.0	0.0	0.0	1.0	0.0	1.0	0.0	0.0	0.0	0.0	0.0	0.0	0.0	0.0	1.0	0.0	0.0	0.0	0.0	1.0	0.0	0.0	1.0	0.0	0.0	0.0	1.0	0.0	0.0	0.0	0.0	1.0	0.0	0.0	0.0	0.0	1.0	0.0	0.0	0.0	0.0	0.0	0.0	0.0	0.0	0.0	0.0	0.0	1.0	1.0	0.0	1.0	0.0	1.0	0.0	0.0	0.0	1.0	1.0	0.0	0.0	0.0	0.0	0.0	0.0	0.0	0.0	0.0	0.0	1.0	1.0	1.0	0.0	1.0	0.0	0.0	0.0	1.0	0.0	1.0	0.0	0.0	0.0	1.0	0.0	0.0	0.0	0.0	0.0	0.0	0.0	1.0	0.0	1.0	1.0	0.0	0.0	1.0	0.0	0.0	0.0	0.0	0.0	0.0	1.0	0.0	0.0	1.0	0.0	1.0	0.0	0.0	0.0	0.0	0.0	0.0	0.0	0.0	1.0	1.0	1.0	0.0	0.0	0.0	0.0	0.0	0.0	0.0	0.0	1.0	0.0	1.0	0.0	0.0	1.0	1.0	0.0	0.0	0.0	0.0	0.0	0.0	1.0	1.0	0.0	0.0	0.0	0.0	1.0	0.0	1.0	0.0	0.0	1.0	0.0	0.0	0.0	0.0	0.0	0.0	0.0	1.0	0.0	1.0	1.0	1.0	1.0	1.0	1.0	1.0	0.0	0.0	0.0	1.0	0.0	0.0	0.0	1.0	0.0	0.0	0.0	0.0	1.0	1.0	1.0	0.0	0.0	1.0	1.0	0.0	0.0	0.0	1.0	0.0	0.0	0.0	0.0	0.0	0.0	1.0	1.0	0.0	0.0	0.0	1.0	1.0	0.0	1.0	0.0	1.0	1.0	0.0	0.0	0.0	1.0	0.0	0.0	0.0	0.0	0.0	0.0	1.0	1.0	0.0	1.0	0.0	1.0	1.0	0.0	0.0	0.0	0.0	1.0	0.0	0.0	1.0	0.0	0.0	0.0	0.0	0.0	1.0	0.0	1.0	0.0	1.0	0.0	1.0	0.0	0.0	0.0	0.0	1.0	1.0	1.0	0.0	1.0	0.0	0.0	0.0	1.0	0.0	1.0	0.0	0.0	0.0	0.0	1.0	0.0	1.0	0.0	0.0	0.0	0.0	0.0	1.0	0.0	0.0	0.0	1.0	0.0	0.0	0.0	0.0	1.0	1.0	0.0	1.0	0.0	0.0	1.0	1.0	1.0	1.0	1.0	0.0	1.0	1.0	0.0	0.0	0.0	0.0	0.0	0.0	0.0	0.0	0.0	1.0	0.0	0.0	0.0	0.0	0.0	0.0	0.0	0.0	0.0	1.0	0.0	0.0	0.0	1.0	0.0	0.0	0.0	0.0	0.0	1.0	0.0	0.0	0.0	0.0	1.0	106.0
140000	1.2106384656972664	1.037033949013414	0.677005827369442	1.3401775946753582	0.8838982453619868	0.9628672563374191	0.6497884689403881	1.8688598716074394	1.3174134048526243	1.5501668656926932	0.9778154089063572	1.5497190473656677	1.341129862352365	1.4829018120175759	1.7046841213649842	1.9611801860516949	0.7308239416996255	0.6799107538920748	1.4012826112860575	2.001235281535626	1.867679719302687	1.849616072118695	0.8266333289303016	1.10844088213841	0.8193621185734278	1.0042700109439529	0.5997160371810357	1.0690571725300069	1.097750560330221	1.417119946397514	1.870076141547859	0.5622659112751031	1.3031708491226608	2.17216667453473	1.2265381144688985	0.7267599187938403	1.8718664665551343	1.4989277782244828	1.629816077198588	1.1531700540936438	1.516925173312551	0.7621947607944117	1.4041410485994978	1.0930850162888244	1.1449424039746288	0.9267703065196691	0.8028759557504422	1.6475752307943259	0.6507466276501044	2.4342339056656175	0.6925273836506748	0.9118573795422852	0.6826501377433798	1.1916999899787974	2.20722770462654	0.9521562954076138	0.9478307567563308	0.9693547794001931	1.2752145773416992	3.807793567849918	1.1687719357847726	0.8334875200161	1.1202091711548174	0.7773532084364342	1.0160484653558512	1.4623394017333895	1.7054726264303923	0.9779761845261657	0.7004765027447963	1.9387880285730084	1.6684151545109094	1.3696420325403875	1.4743069400975926	1.9937421691184243	0.813823159716536	0.9072717371230903	1.4362409050995735	1.0363476554935596	0.6810921967443259	0.5964622140303124	0.5763995929673545	1.2016772599097125	1.289350343293112	1.2923286885671919	1.1144236915084744	1.062540080158136	2.3559517845044478	1.5384625979446611	2.1693950252605267	0.8748658678490188	0.6902115886722558	0.7253335199169799	1.200181847238534	0.5203039510086127	0.6265227718779885	0.6593296737684397	1.0394772416560158	1.283360974158461	1.383900335421919	0.5756973246425736	0.6573982968322548	1.5339834746470002	0.5354178115629116	1.5717539653846324	1.125480096149823	0.6845257315811479	0.5824183357072387	0.9011197603381035	0.8553594983602935	1.103986815248426	1.518280633947373	2.4616881167629345	0.48342271481423565	0.9410324546892076	1.1177330108868275	1.0054634971201506	1.8841893199640891	0.9859410888140208	0.6030376198779369	1.1743697386679053	1.2720546003569206	1.053478373002942	1.6013957635924658	0.8810187896435452	0.9844132481958444	0.5290768622423417	1.0762057535475753	1.0194896417938064	1.1781284549915563	1.3641091458437016	0.7195141679741458	1.2776496495520637	1.2729134252859673	0.9064146529666239	0.8689773725415391	0.3313941048824213	0.9699047529455228	1.94355867945359	0.8563861821819773	1.4839341896518785	0.5056870435032694	1.3693981927625951	1.1472898302216337	1.1261252398028405	1.4105996123239959	0.47381864856520867	0.6585279836488523	0.7634867880341425	1.1075389640726754	2.6694391855711515	1.3359907076396096	1.2255662613331921	0.8765619830369734	0.683114857518915	1.6131944058658885	2.962902642522817	1.23040255416234	0.6755573892841209	1.783597808529992	0.8502830859688698	1.5215139918681573	3.3960978238638546	0.9535866409667894	0.7526166824177651	1.4074540917672693	0.6009019925150999	1.3172727727440563	1.2090882281865445	1.7293345183777311	1.1081317391940952	1.3182202908414298	0.940277741010765	1.1568702739490107	1.2816073175491265	1.1066375494229557	0.987943237859285	0.7229335140837054	1.0991926471565945	1.2090292711413804	1.7491535727648946	1.3872377197921586	0.6773265494058233	0.6614045164882111	0.8315002388794424	0.9215502279739017	0.7121745724404935	1.0455673976098045	0.6888054369854039	0.9370478071141057	1.083011974112392	0.8534494373125491	1.3153769364349097	0.7564651613415596	0.7285025184449317	0.7561446070578022	0.9672387670207332	0.6995332071438876	0.7166905472125268	0.5986307611102207	1.6640556718628143	2.5013896449635555	0.5635268862899777	0.9274138782015212	0.7366812967312861	1.221130762922772	1.007501975525809	1.1031982664113078	1.1716260273727126	1.0786808608559701	0.9682884690394082	0.8707352488345641	1.886724455477091	2.1918199157957567	1.0590236047548418	0.6887814835264897	1.3380456252594222	0.5620665298282761	2.4105168461344437	1.4973366815165479	1.2165227946413537	1.4916377173147468	1.8342672395307775	0.7444814912514454	1.0500765589633236	1.2129945258435864	0.8591692650103118	0.9197081066603421	1.357934971340412	0.877235999853059	0.8498565623168541	0.6108969639713191	0.7379448237480669	1.8045674818761819	0.6457699074618418	1.7628372391478433	1.1990481095248986	1.4712925005543365	0.5320620585487507	0.7161063006785319	1.427618027299784	1.648456683041341	0.7744454485094271	0.6630287372229329	1.1263749358402482	3.81394260216387	1.6988472557766416	0.8976743165135981	0.716959320176516	0.6525942321068431	1.2205920545702709	0.27911725912202084	0.8363756741709769	1.1328352647436983	0.4941137215485766	1.2458656008293298	1.574752528303109	0.9601061026291978	1.3046331628158512	1.9124236244229247	0.8856532326178901	1.6165826889330561	1.5009137153447536	0.9359056015892117	1.1672213685149726	0.913068786009298	0.8544817795777929	1.072346408445658	0.75185358966732	0.8338011707889313	0.7055224893001332	0.5271032352939035	1.373735520575549	2.2364418083146704	0.7047215430368357	1.2410407292034382	0.8581637202073633	1.4075851922298475	1.7491423383183373	0.519884259172822	1.1118239513662125	1.5558767888133818	1.0326631826223591	2.121423384306362	0.5487036197582696	0.7469237150053993	1.9188336985315964	1.2458574911638731	0.7658291427859955	1.0378336589866919	0.6689813402538188	0.8374672972458606	1.0426441168565337	1.7595706347695028	1.6560045529443925	1.0632029636537528	0.46674732089119264	0.60345983015761	1.2507233813423382	0.9573487587070312	1.7154436282747185	0.8885638828517751	1.6363219892744285	1.2712139415562702	0.7418377889699753	1.655798475428988	3.019610459049348	1.7362330278240488	1.1135232837189009	0.7645518312559206	1.5595667348082334	0.8008152614707033	0.8482067759767864	1.0625850734654836	1.0206238413507351	0.9950607883066284	0.6673290810604281	3.331565499814311	1.4133230294807708	1.4390845279715427	0.9679878297461852	1.3722843307301202	0.9487692794959893	1.4664012663578498	1.1903618408006524	0.6202489910254635	1.651629476758837	1.5546918703896333	1.9334375463681317	0.8516706019540619	0.9478129490568461	1.3755810926575067	0.8631748767255655	0.8221788494717818	1.2532124504481987	0.4318729172295345	0.9523909304916136	1.0202589376073534	0.7863521303423875	0.8794094820400528	1.234478205565685	0.47199269820585715	1.89177690367416	0.5221381540371216	0.8897843864669664	1.0618825016171853	1.0302638837776592	1.6408860932948492	1.3927548339581122	1.0180529651569226	1.419469376623576	0.5965357483726103	0.0	0.0	0.0	0.0	1.0	1.0	1.0	0.0	1.0	0.0	1.0	1.0	1.0	0.0	0.0	1.0	0.0	1.0	0.0	1.0	0.0	0.0	0.0	1.0	1.0	0.0	0.0	0.0	0.0	1.0	0.0	0.0	1.0	0.0	0.0	1.0	1.0	0.0	0.0	0.0	0.0	1.0	1.0	0.0	1.0	0.0	1.0	1.0	0.0	1.0	0.0	1.0	1.0	0.0	0.0	0.0	0.0	0.0	1.0	0.0	1.0	0.0	0.0	0.0	0.0	0.0	0.0	0.0	0.0	1.0	1.0	0.0	0.0	1.0	0.0	1.0	1.0	0.0	0.0	0.0	1.0	0.0	0.0	0.0	0.0	0.0	1.0	0.0	0.0	0.0	1.0	0.0	0.0	0.0	1.0	0.0	0.0	1.0	0.0	0.0	0.0	0.0	1.0	1.0	0.0	0.0	0.0	0.0	0.0	0.0	1.0	0.0	1.0	0.0	0.0	1.0	0.0	0.0	0.0	0.0	0.0	1.0	0.0	0.0	0.0	1.0	0.0	1.0	0.0	0.0	0.0	0.0	0.0	1.0	1.0	0.0	1.0	1.0	0.0	0.0	0.0	0.0	0.0	0.0	1.0	0.0	1.0	1.0	0.0	0.0	0.0	0.0	1.0	0.0	0.0	0.0	0.0	0.0	0.0	1.0	1.0	0.0	0.0	0.0	0.0	0.0	0.0	0.0	0.0	0.0	0.0	1.0	0.0	0.0	1.0	0.0	0.0	0.0	0.0	1.0	0.0	1.0	0.0	1.0	1.0	0.0	1.0	1.0	0.0	0.0	0.0	1.0	0.0	0.0	1.0	0.0	0.0	0.0	1.0	0.0	0.0	1.0	1.0	1.0	0.0	1.0	0.0	1.0	0.0	0.0	1.0	1.0	1.0	0.0	0.0	0.0	0.0	1.0	0.0	1.0	0.0	0.0	0.0	1.0	1.0	1.0	1.0	0.0	0.0	0.0	0.0	0.0	1.0	0.0	0.0	0.0	0.0	1.0	1.0	1.0	1.0	1.0	1.0	0.0	1.0	1.0	0.0	0.0	0.0	0.0	0.0	0.0	0.0	1.0	0.0	1.0	0.0	1.0	0.0	0.0	1.0	1.0	1.0	0.0	0.0	1.0	0.0	0.0	0.0	0.0	0.0	1.0	1.0	0.0	1.0	0.0	0.0	0.0	0.0	1.0	0.0	0.0	1.0	0.0	0.0	1.0	0.0	1.0	1.0	1.0	0.0	0.0	0.0	1.0	1.0	0.0	1.0	1.0	0.0	1.0	0.0	1.0	1.0	0.0	0.0	1.0	0.0	0.0	0.0	0.0	1.0	0.0	1.0	0.0	1.0	0.0	0.0	1.0	0.0	1.0	0.0	0.0	0.0	1.0	0.0	1.0	1.0	0.0	1.0	0.0	0.0	0.0	1.0	0.0	0.0	1.0	0.0	0.0	0.0	1.0	0.0	0.0	1.0	0.0	0.0	0.0	0.0	1.0	1.0	0.0	1.0	128.0
150000	0.937433263681917	0.9148976798249424	0.8229976424269363	1.233446533655969	0.8549510627500368	1.170161419726608	0.6529391682671363	2.3154685011628326	1.3589094177323788	1.9990669634786817	0.9006726294433047	1.1729575823585199	1.7687362531305642	1.3217311042237265	1.5718478286547206	1.7495275800825767	0.9032752826605375	0.6451003557284707	1.119176610271034	2.122051149045179	2.3679864627608347	2.3836302593052547	0.8047844845267019	1.4308179822424574	0.953135537838344	0.8054371403585038	0.6605116443171583	1.2755491933488827	1.2939149878593492	1.1480497543950228	1.8094090910923541	0.5230205358785911	1.4035839502017238	2.2229613189750057	1.4181850870360415	0.6817437963304045	1.6314766590578027	1.3206823074124603	1.29674228191921	1.444764001585262	1.9096676120897003	0.6303579059068236	1.5877387849644817	1.033965322780335	1.2060764830391035	0.9828985907957759	0.7613648372374905	1.935678141750726	0.6924281967333832	2.666649356711326	0.6614948936097047	0.8570259046725415	0.5423501331860016	1.0030794265841154	2.2222618976831487	1.1783951199284588	1.0127850707903083	1.2307705631823231	1.0528944716914996	4.779386684153579	1.2967612610476722	0.7907006678124675	1.3954626380460131	0.9580269701307202	0.9964426620885458	1.2175180595180595	1.6802579337192503	0.9788643976524011	0.7632296119529345	1.5962469070911462	1.4727282180636652	1.7261069914983758	1.5181326953135172	1.7258906667216194	0.697904264290364	1.1012429296493713	1.0898830268796604	1.0123303438303695	0.8123521746215802	0.48419087619295653	0.4498161379043378	1.3539739150038934	1.1795656001606765	1.0026037997020218	1.1921301570922973	0.9684969356611657	2.0704236027103033	1.329735522074775	2.7789438183754545	1.0059630876588952	0.6275759914946489	0.7272073060248995	1.2277784176790838	0.6863308682461289	0.5658071299235047	0.6157342873614359	1.1118390555833828	1.599118859866802	1.1984113102702247	0.47693808792513115	0.8130314469219446	1.4787973113858084	0.619500596589179	1.2869589848106628	0.9386027159715049	0.5336391613874482	0.6672136023780352	1.0495978057683444	0.8609222256746467	1.0492626916794574	1.4026461286126113	2.798503572968272	0.5664338738217134	0.8920421630435651	0.9779219498834539	1.2731479518114337	1.432185591507326	0.747223701465668	0.5661405298355275	1.0307465318363351	1.1639905766064083	0.7962392260157966	1.6227906454028829	0.9447533319349509	0.7667322220038667	0.5545430628034552	0.9806169564100488	0.9729137562342455	1.4230539577123353	1.4995310163293236	0.6968975517437477	1.2278138661953777	1.3858682546740817	1.014986232328061	0.7239917438146353	0.2516052965270184	0.8347609287454107	2.1059041706732433	0.9065385926420698	1.4889415757684108	0.4670891202153728	1.464142866480552	1.5170875778919477	1.012394380924711	1.7193333785738638	0.5065036041073915	0.5635660058411873	0.9867611648590345	1.1680675315173996	2.1294479119191423	1.7358160225618036	1.358222211847804	1.0456529835512403	0.5575582567477932	1.3983055638448494	3.4024092721424295	1.0599284931224744	0.5364491822528582	1.55848695098629	0.8424422911670844	1.3216269518876949	3.272392470853463	1.0986229281987812	0.8880959816440187	1.8200811613250938	0.4956580651640025	1.142722613480822	1.187621134620994	1.6959573740100198	0.8384505459179485	1.044489632712555	0.9145979096599861	0.9650228756301067	1.083725975042646	1.0294778343438382	0.7652216269730188	0.6085693526844396	1.076316612465682	1.2982514940639553	1.326663862183561	1.6429602162386983	0.6250124972271712	0.6555796825528468	0.8710694612584817	1.014968023978108	0.7721925441031325	1.1944541193927614	0.7101569605171424	0.9757903282248996	1.195216865315275	0.6496843430113717	1.7284751002723782	0.8463019122554275	0.7221376830275542	0.567934923865869	0.8356805959531648	0.5355250312828591	0.5880184287173212	0.4877368110818162	1.5866199415415345	3.133857374498133	0.5228253817901863	1.0968080411492522	0.7995219472707383	1.5850717095087492	1.0488664471230176	0.9214261616700832	1.5139874583461428	0.9438970915974305	0.7576134095455999	1.095261373949742	2.371292196167037	2.221579825565042	1.3661466504193183	0.8229636703211308	1.5297043368081071	0.4688174928235863	2.732713729443359	1.7959949843541712	1.3621300948205086	1.8420981652364867	1.6464695161778184	0.5756063969147117	0.8281578107771802	1.0348261950723359	1.0315922137248223	1.0554874356278339	1.2789882432869883	0.7516349325373175	0.7466169813682504	0.712093713246459	0.7757782304137323	2.1174777581925013	0.681899574320547	1.5783277439054788	1.0102683427796342	1.372449503745039	0.6483811519787659	0.797353331613106	1.677571452743966	1.3449812857839176	0.7375680897607523	0.5097373638570417	1.0079921980514692	3.3555591549143773	2.08773998782572	0.8100330076432989	0.5698489697676438	0.6761792755646363	1.075794512865643	0.371344974508152	1.0174995090499956	1.2183871956997026	0.4666004732096075	1.5996596521059998	1.3999186539878365	0.7337807887671618	1.119754344065317	1.4958919074946677	1.0063062576578905	1.7744661705765583	1.150901836915799	0.9203174199179586	1.2707684945610274	1.0643601639395162	0.8890996516369715	1.3589842677126036	0.9267176306957621	0.7667459780152479	0.7511736843975247	0.6830408607982397	1.2029727302271545	2.708106607031422	0.5636274577884776	1.0218463006364031	1.0964798800862132	1.2661998893372843	1.9344661908390821	0.5857223669570133	0.9209331150349307	1.238043458820134	1.2168518952556573	1.7454285837735772	0.7065103651760537	0.8468063624526099	1.6792997802808385	1.3829918304234043	0.7659098216270848	1.291736013169978	0.5533762233092407	0.9260908669626238	1.259841558015913	1.8054072500092864	1.7465155594127058	0.9185308114077159	0.5804205718537861	0.6586677342023625	1.0670962235710466	1.0556679827936808	1.3569502024579858	0.7301984461803084	1.4359625590882281	1.4925776755529117	0.6946232128520506	1.5867593609831232	3.088354338310158	1.3291788792792316	0.9263521681155273	0.6477898617720671	1.527174484232648	0.782072524861939	0.7882403210759892	0.9094423887270318	1.1173107524626167	0.9299087759792607	0.8769071579582162	3.3292603236994154	1.1026642048300015	1.216113759978531	0.7908586521558998	1.8036487180921121	1.2230457817919727	1.8682978300518442	1.1854708319168212	0.5824208981221379	1.785358004216641	1.1750723040908917	1.4633283999486755	0.8335836584272382	1.1507634605826833	1.3508748078424064	0.9894897629953783	0.8744388866143246	1.004896301716435	0.38713137702234696	0.8884317349729646	1.168887426136264	0.8760159131464867	0.9269426934291971	1.0555781101660902	0.48087663814727477	1.581421044445906	0.6082142178928338	0.9681354136613674	1.1332571230984447	1.3051277580529521	1.5477836135420926	1.4517532236603121	0.8898633309955903	1.780547780997036	0.6502554031000125	0.0	0.0	1.0	0.0	0.0	0.0	0.0	1.0	0.0	1.0	1.0	0.0	1.0	1.0	0.0	0.0	0.0	0.0	0.0	0.0	0.0	1.0	1.0	1.0	0.0	0.0	0.0	0.0	1.0	0.0	0.0	1.0	1.0	0.0	0.0	1.0	0.0	0.0	0.0	0.0	0.0	0.0	0.0	0.0	0.0	1.0	0.0	0.0	1.0	1.0	0.0	0.0	0.0	0.0	0.0	0.0	0.0	1.0	1.0	0.0	0.0	0.0	0.0	0.0	0.0	0.0	0.0	0.0	0.0	1.0	1.0	1.0	0.0	1.0	0.0	1.0	0.0	1.0	0.0	0.0	1.0	0.0	0.0	1.0	0.0	1.0	0.0	0.0	0.0	0.0	0.0	0.0	0.0	0.0	1.0	1.0	0.0	0.0	0.0	1.0	1.0	0.0	0.0	0.0	0.0	0.0	0.0	0.0	0.0	0.0	1.0	0.0	1.0	0.0	0.0	0.0	0.0	0.0	1.0	1.0	0.0	0.0	1.0	0.0	1.0	1.0	1.0	1.0	0.0	0.0	0.0	1.0	1.0	0.0	1.0	1.0	1.0	1.0	1.0	0.0	1.0	0.0	1.0	0.0	1.0	0.0	1.0	1.0	1.0	1.0	1.0	0.0	1.0	0.0	1.0	0.0	0.0	0.0	0.0	0.0	1.0	1.0	0.0	0.0	0.0	1.0	0.0	1.0	0.0	1.0	0.0	0.0	1.0	1.0	1.0	1.0	1.0	1.0	0.0	1.0	0.0	0.0	1.0	1.0	1.0	1.0	0.0	1.0	0.0	0.0	1.0	1.0	0.0	0.0	1.0	1.0	1.0	0.0	1.0	0.0	1.0	0.0	0.0	0.0	0.0	1.0	0.0	0.0	1.0	1.0	0.0	0.0	0.0	0.0	0.0	0.0	0.0	0.0	0.0	1.0	0.0	0.0	1.0	0.0	0.0	1.0	1.0	0.0	1.0	0.0	0.0	0.0	1.0	0.0	0.0	0.0	0.0	0.0	1.0	1.0	1.0	0.0	1.0	0.0	1.0	1.0	1.0	0.0	0.0	1.0	0.0	1.0	1.0	1.0	0.0	1.0	0.0	0.0	0.0	0.0	0.0	1.0	1.0	0.0	1.0	1.0	1.0	0.0	1.0	1.0	0.0	1.0	1.0	0.0	1.0	1.0	1.0	0.0	0.0	0.0	0.0	1.0	1.0	0.0	1.0	0.0	1.0	1.0	1.0	0.0	0.0	0.0	0.0	0.0	1.0	0.0	1.0	1.0	1.0	0.0	0.0	0.0	0.0	0.0	0.0	1.0	0.0	0.0	1.0	0.0	0.0	1.0	1.0	0.0	1.0	0.0	0.0	0.0	1.0	1.0	1.0	0.0	0.0	0.0	1.0	0.0	1.0	0.0	0.0	0.0	0.0	1.0	1.0	0.0	1.0	1.0	1.0	0.0	0.0	1.0	1.0	1.0	0.0	0.0	0.0	0.0	0.0	1.0	0.0	0.0	1.0	144.0
160000	0.937433263681917	0.9148976798249424	0.8229976424269363	1.233446533655969	0.8549510627500368	1.170161419726608	0.6529391682671363	2.3154685011628326	1.3589094177323788	1.9990669634786817	0.9006726294433047	1.1729575823585199	1.7687362531305642	1.3217311042237265	1.5718478286547206	1.7495275800825767	0.9032752826605375	0.6451003557284707	1.119176610271034	2.122051149045179	2.3679864627608347	2.3836302593052547	0.8047844845267019	1.4308179822424574	0.953135537838344	0.8054371403585038	0.6605116443171583	1.2755491933488827	1.2939149878593492	1.1480497543950228	1.8094090910923541	0.5230205358785911	1.4035839502017238	2.2229613189750057	1.4181850870360415	0.6817437963304045	1.6314766590578027	1.3206823074124603	1.29674228191921	1.444764001585262	1.9096676120897003	0.6303579059068236	1.5877387849644817	1.033965322780335	1.2060764830391035	0.9828985907957759	0.7613648372374905	1.935678141750726	0.6924281967333832	2.666649356711326	0.6614948936097047	0.8570259046725415	0.5423501331860016	1.0030794265841154	2.2222618976831487	1.1783951199284588	1.0127850707903083	1.2307705631823231	1.0528944716914996	4.779386684153579	1.2967612610476722	0.7907006678124675	1.3954626380460131	0.9580269701307202	0.9964426620885458	1.2175180595180595	1.6802579337192503	0.9788643976524011	0.7632296119529345	1.5962469070911462	1.4727282180636652	1.7261069914983758	1.5181326953135172	1.7258906667216194	0.697904264290364	1.1012429296493713	1.0898830268796604	1.0123303438303695	0.8123521746215802	0.48419087619295653	0.4498161379043378	1.3539739150038934	1.1795656001606765	1.0026037997020218	1.1921301570922973	0.9684969356611657	2.0704236027103033	1.329735522074775	2.7789438183754545	1.0059630876588952	0.6275759914946489	0.7272073060248995	1.2277784176790838	0.6863308682461289	0.5658071299235047	0.6157342873614359	1.1118390555833828	1.599118859866802	1.1984113102702247	0.47693808792513115	0.8130314469219446	1.4787973113858084	0.619500596589179	1.2869589848106628	0.9386027159715049	0.5336391613874482	0.6672136023780352	1.0495978057683444	0.8609222256746467	1.0492626916794574	1.4026461286126113	2.798503572968272	0.5664338738217134	0.8920421630435651	0.9779219498834539	1.2731479518114337	1.432185591507326	0.747223701465668	0.5661405298355275	1.0307465318363351	1.1639905766064083	0.7962392260157966	1.6227906454028829	0.9447533319349509	0.7667322220038667	0.5545430628034552	0.9806169564100488	0.9729137562342455	1.4230539577123353	1.4995310163293236	0.6968975517437477	1.2278138661953777	1.3858682546740817	1.014986232328061	0.7239917438146353	0.2516052965270184	0.8347609287454107	2.1059041706732433	0.9065385926420698	1.4889415757684108	0.4670891202153728	1.464142866480552	1.5170875778919477	1.012394380924711	1.7193333785738638	0.5065036041073915	0.5635660058411873	0.9867611648590345	1.1680675315173996	2.1294479119191423	1.7358160225618036	1.358222211847804	1.0456529835512403	0.5575582567477932	1.3983055638448494	3.4024092721424295	1.0599284931224744	0.5364491822528582	1.55848695098629	0.8424422911670844	1.3216269518876949	3.272392470853463	1.0986229281987812	0.8880959816440187	1.8200811613250938	0.4956580651640025	1.142722613480822	1.187621134620994	1.6959573740100198	0.8384505459179485	1.044489632712555	0.9145979096599861	0.9650228756301067	1.083725975042646	1.0294778343438382	0.7652216269730188	0.6085693526844396	1.076316612465682	1.2982514940639553	1.326663862183561	1.6429602162386983	0.6250124972271712	0.6555796825528468	0.8710694612584817	1.014968023978108	0.7721925441031325	1.1944541193927614	0.7101569605171424	0.9757903282248996	1.195216865315275	0.6496843430113717	1.7284751002723782	0.8463019122554275	0.7221376830275542	0.567934923865869	0.8356805959531648	0.5355250312828591	0.5880184287173212	0.4877368110818162	1.5866199415415345	3.133857374498133	0.5228253817901863	1.0968080411492522	0.7995219472707383	1.5850717095087492	1.0488664471230176	0.9214261616700832	1.5139874583461428	0.9438970915974305	0.7576134095455999	1.095261373949742	2.371292196167037	2.221579825565042	1.3661466504193183	0.8229636703211308	1.5297043368081071	0.4688174928235863	2.732713729443359	1.7959949843541712	1.3621300948205086	1.8420981652364867	1.6464695161778184	0.5756063969147117	0.8281578107771802	1.0348261950723359	1.0315922137248223	1.0554874356278339	1.2789882432869883	0.7516349325373175	0.7466169813682504	0.712093713246459	0.7757782304137323	2.1174777581925013	0.681899574320547	1.5783277439054788	1.0102683427796342	1.372449503745039	0.6483811519787659	0.797353331613106	1.677571452743966	1.3449812857839176	0.7375680897607523	0.5097373638570417	1.0079921980514692	3.3555591549143773	2.08773998782572	0.8100330076432989	0.5698489697676438	0.6761792755646363	1.075794512865643	0.371344974508152	1.0174995090499956	1.2183871956997026	0.4666004732096075	1.5996596521059998	1.3999186539878365	0.7337807887671618	1.119754344065317	1.4958919074946677	1.0063062576578905	1.7744661705765583	1.150901836915799	0.9203174199179586	1.2707684945610274	1.0643601639395162	0.8890996516369715	1.3589842677126036	0.9267176306957621	0.7667459780152479	0.7511736843975247	0.6830408607982397	1.2029727302271545	2.708106607031422	0.5636274577884776	1.0218463006364031	1.0964798800862132	1.2661998893372843	1.9344661908390821	0.5857223669570133	0.9209331150349307	1.238043458820134	1.2168518952556573	1.7454285837735772	0.7065103651760537	0.8468063624526099	1.6792997802808385	1.3829918304234043	0.7659098216270848	1.291736013169978	0.5533762233092407	0.9260908669626238	1.259841558015913	1.8054072500092864	1.7465155594127058	0.9185308114077159	0.5804205718537861	0.6586677342023625	1.0670962235710466	1.0556679827936808	1.3569502024579858	0.7301984461803084	1.4359625590882281	1.4925776755529117	0.6946232128520506	1.5867593609831232	3.088354338310158	1.3291788792792316	0.9263521681155273	0.6477898617720671	1.527174484232648	0.782072524861939	0.7882403210759892	0.9094423887270318	1.1173107524626167	0.9299087759792607	0.8769071579582162	3.3292603236994154	1.1026642048300015	1.216113759978531	0.7908586521558998	1.8036487180921121	1.2230457817919727	1.8682978300518442	1.1854708319168212	0.5824208981221379	1.785358004216641	1.1750723040908917	1.4633283999486755	0.8335836584272382	1.1507634605826833	1.3508748078424064	0.9894897629953783	0.8744388866143246	1.004896301716435	0.38713137702234696	0.8884317349729646	1.168887426136264	0.8760159131464867	0.9269426934291971	1.0555781101660902	0.48087663814727477	1.581421044445906	0.6082142178928338	0.9681354136613674	1.1332571230984447	1.3051277580529521	1.5477836135420926	1.4517532236603121	0.8898633309955903	1.780547780997036	0.6502554031000125	1.0	1.0	0.0	0.0	1.0	0.0	0.0	1.0	0.0	0.0	0.0	1.0	1.0	0.0	1.0	0.0	0.0	0.0	1.0	0.0	0.0	0.0	0.0	0.0	0.0	0.0	0.0	0.0	1.0	0.0	0.0	1.0	1.0	0.0	0.0	1.0	1.0	0.0	1.0	0.0	0.0	0.0	0.0	0.0	0.0	0.0	0.0	1.0	1.0	1.0	0.0	0.0	0.0	0.0	1.0	1.0	0.0	1.0	0.0	0.0	1.0	1.0	0.0	0.0	1.0	0.0	0.0	1.0	0.0	1.0	0.0	0.0	0.0	1.0	0.0	0.0	0.0	0.0	0.0	0.0	1.0	0.0	0.0	1.0	0.0	0.0	0.0	1.0	0.0	0.0	0.0	0.0	0.0	0.0	1.0	0.0	0.0	0.0	1.0	1.0	0.0	0.0	0.0	0.0	0.0	0.0	0.0	1.0	1.0	0.0	0.0	1.0	0.0	1.0	0.0	0.0	1.0	0.0	0.0	0.0	0.0	0.0	0.0	0.0	1.0	0.0	1.0	1.0	1.0	1.0	0.0	0.0	0.0	1.0	0.0	1.0	0.0	0.0	0.0	0.0	0.0	1.0	1.0	1.0	1.0	0.0	0.0	1.0	0.0	0.0	0.0	0.0	0.0	1.0	0.0	0.0	0.0	1.0	1.0	0.0	1.0	1.0	0.0	1.0	0.0	0.0	0.0	0.0	0.0	0.0	0.0	0.0	1.0	0.0	0.0	0.0	0.0	1.0	0.0	1.0	0.0	0.0	1.0	0.0	1.0	0.0	1.0	1.0	1.0	1.0	0.0	0.0	0.0	1.0	0.0	0.0	1.0	0.0	0.0	0.0	0.0	1.0	0.0	0.0	1.0	0.0	0.0	0.0	0.0	1.0	0.0	1.0	1.0	0.0	0.0	0.0	1.0	0.0	0.0	0.0	1.0	1.0	1.0	0.0	0.0	1.0	1.0	0.0	1.0	0.0	0.0	0.0	1.0	0.0	1.0	0.0	0.0	0.0	0.0	0.0	1.0	0.0	1.0	0.0	0.0	1.0	1.0	0.0	0.0	1.0	0.0	0.0	0.0	1.0	0.0	0.0	1.0	0.0	0.0	1.0	0.0	0.0	1.0	0.0	0.0	1.0	1.0	0.0	0.0	0.0	0.0	1.0	1.0	1.0	0.0	0.0	0.0	1.0	1.0	0.0	0.0	1.0	1.0	0.0	0.0	0.0	1.0	0.0	0.0	0.0	1.0	0.0	0.0	1.0	0.0	0.0	0.0	0.0	0.0	0.0	1.0	0.0	0.0	1.0	0.0	1.0	0.0	0.0	1.0	0.0	1.0	0.0	0.0	0.0	1.0	1.0	0.0	0.0	0.0	0.0	1.0	0.0	0.0	0.0	0.0	1.0	0.0	0.0	0.0	0.0	0.0	1.0	0.0	0.0	1.0	1.0	0.0	0.0	0.0	1.0	1.0	1.0	1.0	0.0	1.0	0.0	0.0	0.0	0.0	0.0	1.0	119.0
170000	0.937433263681917	0.9148976798249424	0.8229976424269363	1.233446533655969	0.8549510627500368	1.170161419726608	0.6529391682671363	2.3154685011628326	1.3589094177323788	1.9990669634786817	0.9006726294433047	1.1729575823585199	1.7687362531305642	1.3217311042237265	1.5718478286547206	1.7495275800825767	0.9032752826605375	0.6451003557284707	1.119176610271034	2.122051149045179	2.3679864627608347	2.3836302593052547	0.8047844845267019	1.4308179822424574	0.953135537838344	0.8054371403585038	0.6605116443171583	1.2755491933488827	1.2939149878593492	1.1480497543950228	1.8094090910923541	0.5230205358785911	1.4035839502017238	2.2229613189750057	1.4181850870360415	0.6817437963304045	1.6314766590578027	1.3206823074124603	1.29674228191921	1.444764001585262	1.9096676120897003	0.6303579059068236	1.5877387849644817	1.033965322780335	1.2060764830391035	0.9828985907957759	0.7613648372374905	1.935678141750726	0.6924281967333832	2.666649356711326	0.6614948936097047	0.8570259046725415	0.5423501331860016	1.0030794265841154	2.2222618976831487	1.1783951199284588	1.0127850707903083	1.2307705631823231	1.0528944716914996	4.779386684153579	1.2967612610476722	0.7907006678124675	1.3954626380460131	0.9580269701307202	0.9964426620885458	1.2175180595180595	1.6802579337192503	0.9788643976524011	0.7632296119529345	1.5962469070911462	1.4727282180636652	1.7261069914983758	1.5181326953135172	1.7258906667216194	0.697904264290364	1.1012429296493713	1.0898830268796604	1.0123303438303695	0.8123521746215802	0.48419087619295653	0.4498161379043378	1.3539739150038934	1.1795656001606765	1.0026037997020218	1.1921301570922973	0.9684969356611657	2.0704236027103033	1.329735522074775	2.7789438183754545	1.0059630876588952	0.6275759914946489	0.7272073060248995	1.2277784176790838	0.6863308682461289	0.5658071299235047	0.6157342873614359	1.1118390555833828	1.599118859866802	1.1984113102702247	0.47693808792513115	0.8130314469219446	1.4787973113858084	0.619500596589179	1.2869589848106628	0.9386027159715049	0.5336391613874482	0.6672136023780352	1.0495978057683444	0.8609222256746467	1.0492626916794574	1.4026461286126113	2.798503572968272	0.5664338738217134	0.8920421630435651	0.9779219498834539	1.2731479518114337	1.432185591507326	0.747223701465668	0.5661405298355275	1.0307465318363351	1.1639905766064083	0.7962392260157966	1.6227906454028829	0.9447533319349509	0.7667322220038667	0.5545430628034552	0.9806169564100488	0.9729137562342455	1.4230539577123353	1.4995310163293236	0.6968975517437477	1.2278138661953777	1.3858682546740817	1.014986232328061	0.7239917438146353	0.2516052965270184	0.8347609287454107	2.1059041706732433	0.9065385926420698	1.4889415757684108	0.4670891202153728	1.464142866480552	1.5170875778919477	1.012394380924711	1.7193333785738638	0.5065036041073915	0.5635660058411873	0.9867611648590345	1.1680675315173996	2.1294479119191423	1.7358160225618036	1.358222211847804	1.0456529835512403	0.5575582567477932	1.3983055638448494	3.4024092721424295	1.0599284931224744	0.5364491822528582	1.55848695098629	0.8424422911670844	1.3216269518876949	3.272392470853463	1.0986229281987812	0.8880959816440187	1.8200811613250938	0.4956580651640025	1.142722613480822	1.187621134620994	1.6959573740100198	0.8384505459179485	1.044489632712555	0.9145979096599861	0.9650228756301067	1.083725975042646	1.0294778343438382	0.7652216269730188	0.6085693526844396	1.076316612465682	1.2982514940639553	1.326663862183561	1.6429602162386983	0.6250124972271712	0.6555796825528468	0.8710694612584817	1.014968023978108	0.7721925441031325	1.1944541193927614	0.7101569605171424	0.9757903282248996	1.195216865315275	0.6496843430113717	1.7284751002723782	0.8463019122554275	0.7221376830275542	0.567934923865869	0.8356805959531648	0.5355250312828591	0.5880184287173212	0.4877368110818162	1.5866199415415345	3.133857374498133	0.5228253817901863	1.0968080411492522	0.7995219472707383	1.5850717095087492	1.0488664471230176	0.9214261616700832	1.5139874583461428	0.9438970915974305	0.7576134095455999	1.095261373949742	2.371292196167037	2.221579825565042	1.3661466504193183	0.8229636703211308	1.5297043368081071	0.4688174928235863	2.732713729443359	1.7959949843541712	1.3621300948205086	1.8420981652364867	1.6464695161778184	0.5756063969147117	0.8281578107771802	1.0348261950723359	1.0315922137248223	1.0554874356278339	1.2789882432869883	0.7516349325373175	0.7466169813682504	0.712093713246459	0.7757782304137323	2.1174777581925013	0.681899574320547	1.5783277439054788	1.0102683427796342	1.372449503745039	0.6483811519787659	0.797353331613106	1.677571452743966	1.3449812857839176	0.7375680897607523	0.5097373638570417	1.0079921980514692	3.3555591549143773	2.08773998782572	0.8100330076432989	0.5698489697676438	0.6761792755646363	1.075794512865643	0.371344974508152	1.0174995090499956	1.2183871956997026	0.4666004732096075	1.5996596521059998	1.3999186539878365	0.7337807887671618	1.119754344065317	1.4958919074946677	1.0063062576578905	1.7744661705765583	1.150901836915799	0.9203174199179586	1.2707684945610274	1.0643601639395162	0.8890996516369715	1.3589842677126036	0.9267176306957621	0.7667459780152479	0.7511736843975247	0.6830408607982397	1.2029727302271545	2.708106607031422	0.5636274577884776	1.0218463006364031	1.0964798800862132	1.2661998893372843	1.9344661908390821	0.5857223669570133	0.9209331150349307	1.238043458820134	1.2168518952556573	1.7454285837735772	0.7065103651760537	0.8468063624526099	1.6792997802808385	1.3829918304234043	0.7659098216270848	1.291736013169978	0.5533762233092407	0.9260908669626238	1.259841558015913	1.8054072500092864	1.7465155594127058	0.9185308114077159	0.5804205718537861	0.6586677342023625	1.0670962235710466	1.0556679827936808	1.3569502024579858	0.7301984461803084	1.4359625590882281	1.4925776755529117	0.6946232128520506	1.5867593609831232	3.088354338310158	1.3291788792792316	0.9263521681155273	0.6477898617720671	1.527174484232648	0.782072524861939	0.7882403210759892	0.9094423887270318	1.1173107524626167	0.9299087759792607	0.8769071579582162	3.3292603236994154	1.1026642048300015	1.216113759978531	0.7908586521558998	1.8036487180921121	1.2230457817919727	1.8682978300518442	1.1854708319168212	0.5824208981221379	1.785358004216641	1.1750723040908917	1.4633283999486755	0.8335836584272382	1.1507634605826833	1.3508748078424064	0.9894897629953783	0.8744388866143246	1.004896301716435	0.38713137702234696	0.8884317349729646	1.168887426136264	0.8760159131464867	0.9269426934291971	1.0555781101660902	0.48087663814727477	1.581421044445906	0.6082142178928338	0.9681354136613674	1.1332571230984447	1.3051277580529521	1.5477836135420926	1.4517532236603121	0.8898633309955903	1.780547780997036	0.6502554031000125	0.0	0.0	1.0	1.0	0.0	0.0	1.0	1.0	0.0	0.0	0.0	0.0	1.0	0.0	0.0	1.0	0.0	0.0	1.0	0.0	0.0	0.0	1.0	1.0	0.0	0.0	1.0	0.0	0.0	0.0	0.0	0.0	1.0	0.0	0.0	0.0	0.0	0.0	0.0	0.0	1.0	0.0	1.0	0.0	1.0	0.0	0.0	1.0	0.0	1.0	0.0	0.0	0.0	0.0	0.0	0.0	0.0	0.0	0.0	0.0	0.0	1.0	0.0	0.0	0.0	0.0	0.0	0.0	0.0	1.0	0.0	0.0	0.0	0.0	0.0	0.0	0.0	1.0	1.0	1.0	0.0	1.0	0.0	1.0	1.0	1.0	0.0	1.0	0.0	1.0	0.0	0.0	0.0	0.0	1.0	1.0	0.0	0.0	1.0	0.0	0.0	0.0	0.0	0.0	0.0	0.0	0.0	1.0	0.0	0.0	1.0	1.0	0.0	1.0	0.0	0.0	0.0	0.0	1.0	1.0	0.0	0.0	0.0	0.0	1.0	0.0	1.0	1.0	0.0	1.0	0.0	0.0	0.0	1.0	0.0	0.0	0.0	1.0	0.0	0.0	0.0	0.0	0.0	1.0	0.0	0.0	0.0	1.0	0.0	0.0	0.0	0.0	0.0	0.0	1.0	0.0	1.0	1.0	0.0	0.0	1.0	0.0	0.0	1.0	0.0	0.0	0.0	0.0	0.0	0.0	1.0	0.0	1.0	0.0	1.0	0.0	1.0	0.0	0.0	1.0	0.0	0.0	0.0	0.0	1.0	0.0	1.0	1.0	0.0	0.0	0.0	0.0	1.0	0.0	0.0	0.0	0.0	0.0	1.0	0.0	1.0	0.0	0.0	1.0	0.0	0.0	0.0	0.0	1.0	0.0	0.0	1.0	0.0	0.0	0.0	0.0	0.0	0.0	0.0	0.0	0.0	0.0	0.0	0.0	0.0	1.0	0.0	0.0	0.0	0.0	0.0	0.0	1.0	1.0	0.0	0.0	0.0	0.0	0.0	0.0	1.0	0.0	1.0	0.0	0.0	0.0	0.0	0.0	0.0	0.0	0.0	0.0	0.0	1.0	0.0	1.0	0.0	0.0	0.0	1.0	0.0	0.0	0.0	0.0	1.0	1.0	0.0	0.0	1.0	1.0	0.0	1.0	1.0	0.0	1.0	0.0	0.0	0.0	0.0	0.0	1.0	0.0	0.0	0.0	0.0	1.0	1.0	0.0	0.0	0.0	0.0	0.0	1.0	0.0	0.0	0.0	0.0	0.0	0.0	0.0	0.0	1.0	1.0	0.0	0.0	0.0	1.0	0.0	1.0	0.0	1.0	0.0	0.0	0.0	0.0	1.0	1.0	0.0	0.0	0.0	0.0	0.0	0.0	0.0	0.0	0.0	0.0	0.0	0.0	0.0	0.0	0.0	1.0	0.0	0.0	1.0	0.0	0.0	0.0	1.0	0.0	0.0	1.0	0.0	0.0	1.0	1.0	0.0	0.0	0.0	1.0	96.0
180000	0.937433263681917	0.9148976798249424	0.8229976424269363	1.233446533655969	0.8549510627500368	1.170161419726608	0.6529391682671363	2.3154685011628326	1.3589094177323788	1.9990669634786817	0.9006726294433047	1.1729575823585199	1.7687362531305642	1.3217311042237265	1.5718478286547206	1.7495275800825767	0.9032752826605375	0.6451003557284707	1.119176610271034	2.122051149045179	2.3679864627608347	2.3836302593052547	0.8047844845267019	1.4308179822424574	0.953135537838344	0.8054371403585038	0.6605116443171583	1.2755491933488827	1.2939149878593492	1.1480497543950228	1.8094090910923541	0.5230205358785911	1.4035839502017238	2.2229613189750057	1.4181850870360415	0.6817437963304045	1.6314766590578027	1.3206823074124603	1.29674228191921	1.444764001585262	1.9096676120897003	0.6303579059068236	1.5877387849644817	1.033965322780335	1.2060764830391035	0.9828985907957759	0.7613648372374905	1.935678141750726	0.6924281967333832	2.666649356711326	0.6614948936097047	0.8570259046725415	0.5423501331860016	1.0030794265841154	2.2222618976831487	1.1783951199284588	1.0127850707903083	1.2307705631823231	1.0528944716914996	4.779386684153579	1.2967612610476722	0.7907006678124675	1.3954626380460131	0.9580269701307202	0.9964426620885458	1.2175180595180595	1.6802579337192503	0.9788643976524011	0.7632296119529345	1.5962469070911462	1.4727282180636652	1.7261069914983758	1.5181326953135172	1.7258906667216194	0.697904264290364	1.1012429296493713	1.0898830268796604	1.0123303438303695	0.8123521746215802	0.48419087619295653	0.4498161379043378	1.3539739150038934	1.1795656001606765	1.0026037997020218	1.1921301570922973	0.9684969356611657	2.0704236027103033	1.329735522074775	2.7789438183754545	1.0059630876588952	0.6275759914946489	0.7272073060248995	1.2277784176790838	0.6863308682461289	0.5658071299235047	0.6157342873614359	1.1118390555833828	1.599118859866802	1.1984113102702247	0.47693808792513115	0.8130314469219446	1.4787973113858084	0.619500596589179	1.2869589848106628	0.9386027159715049	0.5336391613874482	0.6672136023780352	1.0495978057683444	0.8609222256746467	1.0492626916794574	1.4026461286126113	2.798503572968272	0.5664338738217134	0.8920421630435651	0.9779219498834539	1.2731479518114337	1.432185591507326	0.747223701465668	0.5661405298355275	1.0307465318363351	1.1639905766064083	0.7962392260157966	1.6227906454028829	0.9447533319349509	0.7667322220038667	0.5545430628034552	0.9806169564100488	0.9729137562342455	1.4230539577123353	1.4995310163293236	0.6968975517437477	1.2278138661953777	1.3858682546740817	1.014986232328061	0.7239917438146353	0.2516052965270184	0.8347609287454107	2.1059041706732433	0.9065385926420698	1.4889415757684108	0.4670891202153728	1.464142866480552	1.5170875778919477	1.012394380924711	1.7193333785738638	0.5065036041073915	0.5635660058411873	0.9867611648590345	1.1680675315173996	2.1294479119191423	1.7358160225618036	1.358222211847804	1.0456529835512403	0.5575582567477932	1.3983055638448494	3.4024092721424295	1.0599284931224744	0.5364491822528582	1.55848695098629	0.8424422911670844	1.3216269518876949	3.272392470853463	1.0986229281987812	0.8880959816440187	1.8200811613250938	0.4956580651640025	1.142722613480822	1.187621134620994	1.6959573740100198	0.8384505459179485	1.044489632712555	0.9145979096599861	0.9650228756301067	1.083725975042646	1.0294778343438382	0.7652216269730188	0.6085693526844396	1.076316612465682	1.2982514940639553	1.326663862183561	1.6429602162386983	0.6250124972271712	0.6555796825528468	0.8710694612584817	1.014968023978108	0.7721925441031325	1.1944541193927614	0.7101569605171424	0.9757903282248996	1.195216865315275	0.6496843430113717	1.7284751002723782	0.8463019122554275	0.7221376830275542	0.567934923865869	0.8356805959531648	0.5355250312828591	0.5880184287173212	0.4877368110818162	1.5866199415415345	3.133857374498133	0.5228253817901863	1.0968080411492522	0.7995219472707383	1.5850717095087492	1.0488664471230176	0.9214261616700832	1.5139874583461428	0.9438970915974305	0.7576134095455999	1.095261373949742	2.371292196167037	2.221579825565042	1.3661466504193183	0.8229636703211308	1.5297043368081071	0.4688174928235863	2.732713729443359	1.7959949843541712	1.3621300948205086	1.8420981652364867	1.6464695161778184	0.5756063969147117	0.8281578107771802	1.0348261950723359	1.0315922137248223	1.0554874356278339	1.2789882432869883	0.7516349325373175	0.7466169813682504	0.712093713246459	0.7757782304137323	2.1174777581925013	0.681899574320547	1.5783277439054788	1.0102683427796342	1.372449503745039	0.6483811519787659	0.797353331613106	1.677571452743966	1.3449812857839176	0.7375680897607523	0.5097373638570417	1.0079921980514692	3.3555591549143773	2.08773998782572	0.8100330076432989	0.5698489697676438	0.6761792755646363	1.075794512865643	0.371344974508152	1.0174995090499956	1.2183871956997026	0.4666004732096075	1.5996596521059998	1.3999186539878365	0.7337807887671618	1.119754344065317	1.4958919074946677	1.0063062576578905	1.7744661705765583	1.150901836915799	0.9203174199179586	1.2707684945610274	1.0643601639395162	0.8890996516369715	1.3589842677126036	0.9267176306957621	0.7667459780152479	0.7511736843975247	0.6830408607982397	1.2029727302271545	2.708106607031422	0.5636274577884776	1.0218463006364031	1.0964798800862132	1.2661998893372843	1.9344661908390821	0.5857223669570133	0.9209331150349307	1.238043458820134	1.2168518952556573	1.7454285837735772	0.7065103651760537	0.8468063624526099	1.6792997802808385	1.3829918304234043	0.7659098216270848	1.291736013169978	0.5533762233092407	0.9260908669626238	1.259841558015913	1.8054072500092864	1.7465155594127058	0.9185308114077159	0.5804205718537861	0.6586677342023625	1.0670962235710466	1.0556679827936808	1.3569502024579858	0.7301984461803084	1.4359625590882281	1.4925776755529117	0.6946232128520506	1.5867593609831232	3.088354338310158	1.3291788792792316	0.9263521681155273	0.6477898617720671	1.527174484232648	0.782072524861939	0.7882403210759892	0.9094423887270318	1.1173107524626167	0.9299087759792607	0.8769071579582162	3.3292603236994154	1.1026642048300015	1.216113759978531	0.7908586521558998	1.8036487180921121	1.2230457817919727	1.8682978300518442	1.1854708319168212	0.5824208981221379	1.785358004216641	1.1750723040908917	1.4633283999486755	0.8335836584272382	1.1507634605826833	1.3508748078424064	0.9894897629953783	0.8744388866143246	1.004896301716435	0.38713137702234696	0.8884317349729646	1.168887426136264	0.8760159131464867	0.9269426934291971	1.0555781101660902	0.48087663814727477	1.581421044445906	0.6082142178928338	0.9681354136613674	1.1332571230984447	1.3051277580529521	1.5477836135420926	1.4517532236603121	0.8898633309955903	1.780547780997036	0.6502554031000125	0.0	0.0	0.0	1.0	1.0	1.0	1.0	1.0	1.0	0.0	0.0	0.0	1.0	0.0	0.0	0.0	0.0	0.0	0.0	0.0	0.0	0.0	0.0	0.0	0.0	0.0	0.0	0.0	0.0	0.0	0.0	0.0	1.0	0.0	0.0	0.0	0.0	0.0	0.0	0.0	0.0	0.0	1.0	1.0	0.0	0.0	0.0	0.0	0.0	1.0	1.0	0.0	0.0	0.0	0.0	0.0	0.0	0.0	0.0	0.0	0.0	1.0	0.0	0.0	0.0	0.0	0.0	0.0	0.0	1.0	0.0	0.0	0.0	0.0	0.0	0.0	0.0	0.0	0.0	0.0	0.0	0.0	0.0	1.0	1.0	0.0	0.0	1.0	1.0	1.0	0.0	0.0	0.0	0.0	0.0	0.0	0.0	0.0	0.0	0.0	0.0	0.0	0.0	0.0	0.0	0.0	0.0	0.0	0.0	1.0	1.0	0.0	0.0	0.0	0.0	1.0	1.0	1.0	1.0	1.0	0.0	0.0	0.0	1.0	1.0	0.0	0.0	1.0	0.0	0.0	0.0	0.0	0.0	0.0	0.0	1.0	0.0	0.0	0.0	0.0	0.0	0.0	0.0	0.0	1.0	0.0	0.0	1.0	1.0	0.0	0.0	0.0	0.0	0.0	0.0	0.0	0.0	1.0	0.0	0.0	0.0	0.0	0.0	0.0	0.0	0.0	0.0	1.0	0.0	0.0	0.0	0.0	0.0	0.0	0.0	1.0	0.0	0.0	0.0	1.0	1.0	0.0	0.0	0.0	1.0	0.0	0.0	0.0	1.0	1.0	0.0	0.0	0.0	0.0	0.0	0.0	0.0	0.0	0.0	0.0	0.0	0.0	0.0	1.0	0.0	0.0	0.0	0.0	0.0	1.0	0.0	0.0	0.0	0.0	1.0	0.0	0.0	1.0	0.0	0.0	1.0	0.0	1.0	0.0	1.0	0.0	0.0	0.0	0.0	0.0	1.0	0.0	1.0	0.0	1.0	0.0	0.0	0.0	0.0	0.0	1.0	0.0	1.0	0.0	0.0	0.0	0.0	1.0	0.0	1.0	0.0	0.0	1.0	1.0	0.0	0.0	1.0	0.0	0.0	0.0	0.0	0.0	1.0	0.0	0.0	1.0	0.0	0.0	1.0	0.0	0.0	1.0	1.0	1.0	1.0	0.0	0.0	0.0	0.0	0.0	0.0	1.0	0.0	0.0	0.0	1.0	0.0	0.0	0.0	1.0	0.0	0.0	1.0	1.0	0.0	0.0	0.0	0.0	0.0	1.0	0.0	1.0	0.0	0.0	0.0	0.0	0.0	0.0	1.0	0.0	0.0	0.0	0.0	0.0	0.0	0.0	0.0	0.0	1.0	1.0	0.0	0.0	0.0	0.0	0.0	0.0	0.0	1.0	0.0	0.0	0.0	0.0	0.0	0.0	1.0	1.0	0.0	0.0	0.0	1.0	0.0	0.0	0.0	0.0	0.0	0.0	0.0	0.0	0.0	0.0	1.0	80.0
190000	0.937433263681917	0.9148976798249424	0.8229976424269363	1.233446533655969	0.8549510627500368	1.170161419726608	0.6529391682671363	2.3154685011628326	1.3589094177323788	1.9990669634786817	0.9006726294433047	1.1729575823585199	1.7687362531305642	1.3217311042237265	1.5718478286547206	1.7495275800825767	0.9032752826605375	0.6451003557284707	1.119176610271034	2.122051149045179	2.3679864627608347	2.3836302593052547	0.8047844845267019	1.4308179822424574	0.953135537838344	0.8054371403585038	0.6605116443171583	1.2755491933488827	1.2939149878593492	1.1480497543950228	1.8094090910923541	0.5230205358785911	1.4035839502017238	2.2229613189750057	1.4181850870360415	0.6817437963304045	1.6314766590578027	1.3206823074124603	1.29674228191921	1.444764001585262	1.9096676120897003	0.6303579059068236	1.5877387849644817	1.033965322780335	1.2060764830391035	0.9828985907957759	0.7613648372374905	1.935678141750726	0.6924281967333832	2.666649356711326	0.6614948936097047	0.8570259046725415	0.5423501331860016	1.0030794265841154	2.2222618976831487	1.1783951199284588	1.0127850707903083	1.2307705631823231	1.0528944716914996	4.779386684153579	1.2967612610476722	0.7907006678124675	1.3954626380460131	0.9580269701307202	0.9964426620885458	1.2175180595180595	1.6802579337192503	0.9788643976524011	0.7632296119529345	1.5962469070911462	1.4727282180636652	1.7261069914983758	1.5181326953135172	1.7258906667216194	0.697904264290364	1.1012429296493713	1.0898830268796604	1.0123303438303695	0.8123521746215802	0.48419087619295653	0.4498161379043378	1.3539739150038934	1.1795656001606765	1.0026037997020218	1.1921301570922973	0.9684969356611657	2.0704236027103033	1.329735522074775	2.7789438183754545	1.0059630876588952	0.6275759914946489	0.7272073060248995	1.2277784176790838	0.6863308682461289	0.5658071299235047	0.6157342873614359	1.1118390555833828	1.599118859866802	1.1984113102702247	0.47693808792513115	0.8130314469219446	1.4787973113858084	0.619500596589179	1.2869589848106628	0.9386027159715049	0.5336391613874482	0.6672136023780352	1.0495978057683444	0.8609222256746467	1.0492626916794574	1.4026461286126113	2.798503572968272	0.5664338738217134	0.8920421630435651	0.9779219498834539	1.2731479518114337	1.432185591507326	0.747223701465668	0.5661405298355275	1.0307465318363351	1.1639905766064083	0.7962392260157966	1.6227906454028829	0.9447533319349509	0.7667322220038667	0.5545430628034552	0.9806169564100488	0.9729137562342455	1.4230539577123353	1.4995310163293236	0.6968975517437477	1.2278138661953777	1.3858682546740817	1.014986232328061	0.7239917438146353	0.2516052965270184	0.8347609287454107	2.1059041706732433	0.9065385926420698	1.4889415757684108	0.4670891202153728	1.464142866480552	1.5170875778919477	1.012394380924711	1.7193333785738638	0.5065036041073915	0.5635660058411873	0.9867611648590345	1.1680675315173996	2.1294479119191423	1.7358160225618036	1.358222211847804	1.0456529835512403	0.5575582567477932	1.3983055638448494	3.4024092721424295	1.0599284931224744	0.5364491822528582	1.55848695098629	0.8424422911670844	1.3216269518876949	3.272392470853463	1.0986229281987812	0.8880959816440187	1.8200811613250938	0.4956580651640025	1.142722613480822	1.187621134620994	1.6959573740100198	0.8384505459179485	1.044489632712555	0.9145979096599861	0.9650228756301067	1.083725975042646	1.0294778343438382	0.7652216269730188	0.6085693526844396	1.076316612465682	1.2982514940639553	1.326663862183561	1.6429602162386983	0.6250124972271712	0.6555796825528468	0.8710694612584817	1.014968023978108	0.7721925441031325	1.1944541193927614	0.7101569605171424	0.9757903282248996	1.195216865315275	0.6496843430113717	1.7284751002723782	0.8463019122554275	0.7221376830275542	0.567934923865869	0.8356805959531648	0.5355250312828591	0.5880184287173212	0.4877368110818162	1.5866199415415345	3.133857374498133	0.5228253817901863	1.0968080411492522	0.7995219472707383	1.5850717095087492	1.0488664471230176	0.9214261616700832	1.5139874583461428	0.9438970915974305	0.7576134095455999	1.095261373949742	2.371292196167037	2.221579825565042	1.3661466504193183	0.8229636703211308	1.5297043368081071	0.4688174928235863	2.732713729443359	1.7959949843541712	1.3621300948205086	1.8420981652364867	1.6464695161778184	0.5756063969147117	0.8281578107771802	1.0348261950723359	1.0315922137248223	1.0554874356278339	1.2789882432869883	0.7516349325373175	0.7466169813682504	0.712093713246459	0.7757782304137323	2.1174777581925013	0.681899574320547	1.5783277439054788	1.0102683427796342	1.372449503745039	0.6483811519787659	0.797353331613106	1.677571452743966	1.3449812857839176	0.7375680897607523	0.5097373638570417	1.0079921980514692	3.3555591549143773	2.08773998782572	0.8100330076432989	0.5698489697676438	0.6761792755646363	1.075794512865643	0.371344974508152	1.0174995090499956	1.2183871956997026	0.4666004732096075	1.5996596521059998	1.3999186539878365	0.7337807887671618	1.119754344065317	1.4958919074946677	1.0063062576578905	1.7744661705765583	1.150901836915799	0.9203174199179586	1.2707684945610274	1.0643601639395162	0.8890996516369715	1.3589842677126036	0.9267176306957621	0.7667459780152479	0.7511736843975247	0.6830408607982397	1.2029727302271545	2.708106607031422	0.5636274577884776	1.0218463006364031	1.0964798800862132	1.2661998893372843	1.9344661908390821	0.5857223669570133	0.9209331150349307	1.238043458820134	1.2168518952556573	1.7454285837735772	0.7065103651760537	0.8468063624526099	1.6792997802808385	1.3829918304234043	0.7659098216270848	1.291736013169978	0.5533762233092407	0.9260908669626238	1.259841558015913	1.8054072500092864	1.7465155594127058	0.9185308114077159	0.5804205718537861	0.6586677342023625	1.0670962235710466	1.0556679827936808	1.3569502024579858	0.7301984461803084	1.4359625590882281	1.4925776755529117	0.6946232128520506	1.5867593609831232	3.088354338310158	1.3291788792792316	0.9263521681155273	0.6477898617720671	1.527174484232648	0.782072524861939	0.7882403210759892	0.9094423887270318	1.1173107524626167	0.9299087759792607	0.8769071579582162	3.3292603236994154	1.1026642048300015	1.216113759978531	0.7908586521558998	1.8036487180921121	1.2230457817919727	1.8682978300518442	1.1854708319168212	0.5824208981221379	1.785358004216641	1.1750723040908917	1.4633283999486755	0.8335836584272382	1.1507634605826833	1.3508748078424064	0.9894897629953783	0.8744388866143246	1.004896301716435	0.38713137702234696	0.8884317349729646	1.168887426136264	0.8760159131464867	0.9269426934291971	1.0555781101660902	0.48087663814727477	1.581421044445906	0.6082142178928338	0.9681354136613674	1.1332571230984447	1.3051277580529521	1.5477836135420926	1.4517532236603121	0.8898633309955903	1.780547780997036	0.6502554031000125	0.0	0.0	0.0	0.0	0.0	1.0	1.0	1.0	0.0	0.0	0.0	0.0	1.0	0.0	0.0	0.0	0.0	0.0	0.0	0.0	0.0	1.0	1.0	0.0	0.0	0.0	0.0	0.0	0.0	0.0	0.0	0.0	1.0	0.0	0.0	0.0	0.0	0.0	1.0	0.0	0.0	0.0	0.0	0.0	0.0	0.0	1.0	0.0	0.0	1.0	0.0	0.0	0.0	1.0	0.0	0.0	0.0	0.0	0.0	0.0	0.0	0.0	0.0	0.0	0.0	0.0	0.0	0.0	0.0	1.0	0.0	0.0	0.0	0.0	0.0	0.0	0.0	0.0	0.0	0.0	0.0	0.0	0.0	0.0	1.0	0.0	0.0	1.0	0.0	1.0	0.0	0.0	0.0	0.0	0.0	0.0	0.0	0.0	0.0	0.0	0.0	0.0	0.0	0.0	1.0	0.0	0.0	0.0	0.0	0.0	1.0	0.0	0.0	0.0	0.0	1.0	0.0	1.0	0.0	1.0	1.0	1.0	1.0	0.0	1.0	1.0	0.0	1.0	1.0	0.0	0.0	0.0	0.0	0.0	0.0	0.0	1.0	1.0	0.0	0.0	0.0	0.0	0.0	0.0	0.0	0.0	0.0	1.0	0.0	0.0	1.0	0.0	0.0	0.0	0.0	0.0	1.0	0.0	0.0	0.0	1.0	1.0	0.0	0.0	0.0	0.0	0.0	0.0	0.0	0.0	0.0	0.0	0.0	0.0	0.0	0.0	1.0	0.0	0.0	1.0	0.0	0.0	0.0	0.0	1.0	1.0	0.0	0.0	0.0	0.0	0.0	0.0	0.0	0.0	0.0	0.0	0.0	0.0	0.0	0.0	0.0	0.0	0.0	1.0	0.0	1.0	0.0	0.0	0.0	1.0	0.0	0.0	1.0	0.0	1.0	0.0	0.0	1.0	0.0	0.0	0.0	0.0	0.0	0.0	0.0	1.0	1.0	0.0	0.0	0.0	0.0	0.0	1.0	0.0	1.0	0.0	0.0	0.0	0.0	0.0	1.0	1.0	1.0	0.0	0.0	0.0	0.0	0.0	0.0	0.0	0.0	0.0	1.0	1.0	0.0	0.0	0.0	1.0	0.0	0.0	0.0	0.0	1.0	0.0	1.0	1.0	1.0	1.0	0.0	1.0	0.0	1.0	1.0	0.0	1.0	0.0	1.0	0.0	0.0	0.0	0.0	0.0	0.0	0.0	0.0	0.0	0.0	0.0	0.0	0.0	0.0	0.0	0.0	1.0	0.0	1.0	1.0	0.0	0.0	0.0	0.0	1.0	0.0	1.0	0.0	0.0	0.0	1.0	1.0	0.0	0.0	0.0	0.0	0.0	1.0	0.0	0.0	0.0	0.0	0.0	0.0	0.0	0.0	0.0	0.0	0.0	0.0	1.0	0.0	0.0	0.0	0.0	0.0	0.0	0.0	0.0	0.0	0.0	0.0	1.0	1.0	0.0	1.0	0.0	0.0	0.0	0.0	1.0	0.0	0.0	0.0	77.0
200000	0.937433263681917	0.9148976798249424	0.8229976424269363	1.233446533655969	0.8549510627500368	1.170161419726608	0.6529391682671363	2.3154685011628326	1.3589094177323788	1.9990669634786817	0.9006726294433047	1.1729575823585199	1.7687362531305642	1.3217311042237265	1.5718478286547206	1.7495275800825767	0.9032752826605375	0.6451003557284707	1.119176610271034	2.122051149045179	2.3679864627608347	2.3836302593052547	0.8047844845267019	1.4308179822424574	0.953135537838344	0.8054371403585038	0.6605116443171583	1.2755491933488827	1.2939149878593492	1.1480497543950228	1.8094090910923541	0.5230205358785911	1.4035839502017238	2.2229613189750057	1.4181850870360415	0.6817437963304045	1.6314766590578027	1.3206823074124603	1.29674228191921	1.444764001585262	1.9096676120897003	0.6303579059068236	1.5877387849644817	1.033965322780335	1.2060764830391035	0.9828985907957759	0.7613648372374905	1.935678141750726	0.6924281967333832	2.666649356711326	0.6614948936097047	0.8570259046725415	0.5423501331860016	1.0030794265841154	2.2222618976831487	1.1783951199284588	1.0127850707903083	1.2307705631823231	1.0528944716914996	4.779386684153579	1.2967612610476722	0.7907006678124675	1.3954626380460131	0.9580269701307202	0.9964426620885458	1.2175180595180595	1.6802579337192503	0.9788643976524011	0.7632296119529345	1.5962469070911462	1.4727282180636652	1.7261069914983758	1.5181326953135172	1.7258906667216194	0.697904264290364	1.1012429296493713	1.0898830268796604	1.0123303438303695	0.8123521746215802	0.48419087619295653	0.4498161379043378	1.3539739150038934	1.1795656001606765	1.0026037997020218	1.1921301570922973	0.9684969356611657	2.0704236027103033	1.329735522074775	2.7789438183754545	1.0059630876588952	0.6275759914946489	0.7272073060248995	1.2277784176790838	0.6863308682461289	0.5658071299235047	0.6157342873614359	1.1118390555833828	1.599118859866802	1.1984113102702247	0.47693808792513115	0.8130314469219446	1.4787973113858084	0.619500596589179	1.2869589848106628	0.9386027159715049	0.5336391613874482	0.6672136023780352	1.0495978057683444	0.8609222256746467	1.0492626916794574	1.4026461286126113	2.798503572968272	0.5664338738217134	0.8920421630435651	0.9779219498834539	1.2731479518114337	1.432185591507326	0.747223701465668	0.5661405298355275	1.0307465318363351	1.1639905766064083	0.7962392260157966	1.6227906454028829	0.9447533319349509	0.7667322220038667	0.5545430628034552	0.9806169564100488	0.9729137562342455	1.4230539577123353	1.4995310163293236	0.6968975517437477	1.2278138661953777	1.3858682546740817	1.014986232328061	0.7239917438146353	0.2516052965270184	0.8347609287454107	2.1059041706732433	0.9065385926420698	1.4889415757684108	0.4670891202153728	1.464142866480552	1.5170875778919477	1.012394380924711	1.7193333785738638	0.5065036041073915	0.5635660058411873	0.9867611648590345	1.1680675315173996	2.1294479119191423	1.7358160225618036	1.358222211847804	1.0456529835512403	0.5575582567477932	1.3983055638448494	3.4024092721424295	1.0599284931224744	0.5364491822528582	1.55848695098629	0.8424422911670844	1.3216269518876949	3.272392470853463	1.0986229281987812	0.8880959816440187	1.8200811613250938	0.4956580651640025	1.142722613480822	1.187621134620994	1.6959573740100198	0.8384505459179485	1.044489632712555	0.9145979096599861	0.9650228756301067	1.083725975042646	1.0294778343438382	0.7652216269730188	0.6085693526844396	1.076316612465682	1.2982514940639553	1.326663862183561	1.6429602162386983	0.6250124972271712	0.6555796825528468	0.8710694612584817	1.014968023978108	0.7721925441031325	1.1944541193927614	0.7101569605171424	0.9757903282248996	1.195216865315275	0.6496843430113717	1.7284751002723782	0.8463019122554275	0.7221376830275542	0.567934923865869	0.8356805959531648	0.5355250312828591	0.5880184287173212	0.4877368110818162	1.5866199415415345	3.133857374498133	0.5228253817901863	1.0968080411492522	0.7995219472707383	1.5850717095087492	1.0488664471230176	0.9214261616700832	1.5139874583461428	0.9438970915974305	0.7576134095455999	1.095261373949742	2.371292196167037	2.221579825565042	1.3661466504193183	0.8229636703211308	1.5297043368081071	0.4688174928235863	2.732713729443359	1.7959949843541712	1.3621300948205086	1.8420981652364867	1.6464695161778184	0.5756063969147117	0.8281578107771802	1.0348261950723359	1.0315922137248223	1.0554874356278339	1.2789882432869883	0.7516349325373175	0.7466169813682504	0.712093713246459	0.7757782304137323	2.1174777581925013	0.681899574320547	1.5783277439054788	1.0102683427796342	1.372449503745039	0.6483811519787659	0.797353331613106	1.677571452743966	1.3449812857839176	0.7375680897607523	0.5097373638570417	1.0079921980514692	3.3555591549143773	2.08773998782572	0.8100330076432989	0.5698489697676438	0.6761792755646363	1.075794512865643	0.371344974508152	1.0174995090499956	1.2183871956997026	0.4666004732096075	1.5996596521059998	1.3999186539878365	0.7337807887671618	1.119754344065317	1.4958919074946677	1.0063062576578905	1.7744661705765583	1.150901836915799	0.9203174199179586	1.2707684945610274	1.0643601639395162	0.8890996516369715	1.3589842677126036	0.9267176306957621	0.7667459780152479	0.7511736843975247	0.6830408607982397	1.2029727302271545	2.708106607031422	0.5636274577884776	1.0218463006364031	1.0964798800862132	1.2661998893372843	1.9344661908390821	0.5857223669570133	0.9209331150349307	1.238043458820134	1.2168518952556573	1.7454285837735772	0.7065103651760537	0.8468063624526099	1.6792997802808385	1.3829918304234043	0.7659098216270848	1.291736013169978	0.5533762233092407	0.9260908669626238	1.259841558015913	1.8054072500092864	1.7465155594127058	0.9185308114077159	0.5804205718537861	0.6586677342023625	1.0670962235710466	1.0556679827936808	1.3569502024579858	0.7301984461803084	1.4359625590882281	1.4925776755529117	0.6946232128520506	1.5867593609831232	3.088354338310158	1.3291788792792316	0.9263521681155273	0.6477898617720671	1.527174484232648	0.782072524861939	0.7882403210759892	0.9094423887270318	1.1173107524626167	0.9299087759792607	0.8769071579582162	3.3292603236994154	1.1026642048300015	1.216113759978531	0.7908586521558998	1.8036487180921121	1.2230457817919727	1.8682978300518442	1.1854708319168212	0.5824208981221379	1.785358004216641	1.1750723040908917	1.4633283999486755	0.8335836584272382	1.1507634605826833	1.3508748078424064	0.9894897629953783	0.8744388866143246	1.004896301716435	0.38713137702234696	0.8884317349729646	1.168887426136264	0.8760159131464867	0.9269426934291971	1.0555781101660902	0.48087663814727477	1.581421044445906	0.6082142178928338	0.9681354136613674	1.1332571230984447	1.3051277580529521	1.5477836135420926	1.4517532236603121	0.8898633309955903	1.780547780997036	0.6502554031000125	0.0	1.0	0.0	1.0	0.0	1.0	0.0	0.0	0.0	0.0	0.0	0.0	1.0	0.0	0.0	0.0	1.0	0.0	0.0	0.0	0.0	0.0	1.0	0.0	0.0	0.0	0.0	0.0	0.0	0.0	1.0	0.0	1.0	0.0	0.0	0.0	0.0	0.0	0.0	0.0	0.0	0.0	0.0	0.0	0.0	0.0	0.0	1.0	0.0	1.0	0.0	0.0	0.0	0.0	0.0	0.0	0.0	0.0	0.0	0.0	0.0	0.0	0.0	0.0	0.0	0.0	0.0	0.0	0.0	1.0	0.0	0.0	0.0	1.0	0.0	0.0	0.0	0.0	1.0	0.0	1.0	0.0	0.0	0.0	0.0	0.0	0.0	0.0	0.0	0.0	0.0	1.0	0.0	1.0	0.0	0.0	0.0	1.0	0.0	0.0	0.0	0.0	0.0	0.0	0.0	1.0	0.0	0.0	0.0	0.0	0.0	0.0	0.0	1.0	0.0	0.0	1.0	0.0	0.0	0.0	1.0	1.0	0.0	0.0	1.0	1.0	0.0	0.0	1.0	1.0	0.0	0.0	0.0	0.0	0.0	0.0	0.0	0.0	0.0	0.0	0.0	0.0	0.0	0.0	0.0	0.0	0.0	1.0	0.0	0.0	0.0	0.0	0.0	0.0	0.0	0.0	1.0	0.0	0.0	0.0	1.0	0.0	0.0	0.0	0.0	1.0	0.0	0.0	1.0	0.0	0.0	0.0	0.0	0.0	0.0	0.0	0.0	0.0	0.0	1.0	1.0	0.0	0.0	0.0	1.0	0.0	0.0	0.0	1.0	0.0	0.0	0.0	0.0	0.0	0.0	1.0	0.0	0.0	1.0	0.0	0.0	0.0	0.0	1.0	0.0	0.0	0.0	0.0	0.0	0.0	0.0	0.0	0.0	0.0	0.0	0.0	0.0	1.0	0.0	0.0	1.0	0.0	1.0	0.0	1.0	0.0	1.0	0.0	0.0	0.0	0.0	0.0	1.0	0.0	1.0	0.0	0.0	0.0	0.0	0.0	1.0	1.0	1.0	0.0	0.0	1.0	0.0	1.0	0.0	0.0	0.0	0.0	0.0	1.0	0.0	1.0	1.0	0.0	0.0	1.0	0.0	0.0	0.0	0.0	1.0	1.0	0.0	1.0	0.0	1.0	0.0	1.0	1.0	0.0	0.0	0.0	0.0	0.0	0.0	0.0	0.0	0.0	0.0	0.0	0.0	0.0	0.0	0.0	0.0	1.0	0.0	0.0	1.0	0.0	0.0	1.0	0.0	0.0	0.0	0.0	1.0	1.0	0.0	0.0	0.0	1.0	0.0	0.0	0.0	0.0	0.0	0.0	1.0	0.0	1.0	0.0	0.0	1.0	0.0	0.0	0.0	0.0	0.0	1.0	1.0	0.0	0.0	0.0	0.0	0.0	0.0	0.0	0.0	0.0	1.0	1.0	0.0	0.0	0.0	1.0	0.0	0.0	1.0	0.0	0.0	0.0	0.0	0.0	0.0	0.0	0.0	75.0
210000	0.937433263681917	0.9148976798249424	0.8229976424269363	1.233446533655969	0.8549510627500368	1.170161419726608	0.6529391682671363	2.3154685011628326	1.3589094177323788	1.9990669634786817	0.9006726294433047	1.1729575823585199	1.7687362531305642	1.3217311042237265	1.5718478286547206	1.7495275800825767	0.9032752826605375	0.6451003557284707	1.119176610271034	2.122051149045179	2.3679864627608347	2.3836302593052547	0.8047844845267019	1.4308179822424574	0.953135537838344	0.8054371403585038	0.6605116443171583	1.2755491933488827	1.2939149878593492	1.1480497543950228	1.8094090910923541	0.5230205358785911	1.4035839502017238	2.2229613189750057	1.4181850870360415	0.6817437963304045	1.6314766590578027	1.3206823074124603	1.29674228191921	1.444764001585262	1.9096676120897003	0.6303579059068236	1.5877387849644817	1.033965322780335	1.2060764830391035	0.9828985907957759	0.7613648372374905	1.935678141750726	0.6924281967333832	2.666649356711326	0.6614948936097047	0.8570259046725415	0.5423501331860016	1.0030794265841154	2.2222618976831487	1.1783951199284588	1.0127850707903083	1.2307705631823231	1.0528944716914996	4.779386684153579	1.2967612610476722	0.7907006678124675	1.3954626380460131	0.9580269701307202	0.9964426620885458	1.2175180595180595	1.6802579337192503	0.9788643976524011	0.7632296119529345	1.5962469070911462	1.4727282180636652	1.7261069914983758	1.5181326953135172	1.7258906667216194	0.697904264290364	1.1012429296493713	1.0898830268796604	1.0123303438303695	0.8123521746215802	0.48419087619295653	0.4498161379043378	1.3539739150038934	1.1795656001606765	1.0026037997020218	1.1921301570922973	0.9684969356611657	2.0704236027103033	1.329735522074775	2.7789438183754545	1.0059630876588952	0.6275759914946489	0.7272073060248995	1.2277784176790838	0.6863308682461289	0.5658071299235047	0.6157342873614359	1.1118390555833828	1.599118859866802	1.1984113102702247	0.47693808792513115	0.8130314469219446	1.4787973113858084	0.619500596589179	1.2869589848106628	0.9386027159715049	0.5336391613874482	0.6672136023780352	1.0495978057683444	0.8609222256746467	1.0492626916794574	1.4026461286126113	2.798503572968272	0.5664338738217134	0.8920421630435651	0.9779219498834539	1.2731479518114337	1.432185591507326	0.747223701465668	0.5661405298355275	1.0307465318363351	1.1639905766064083	0.7962392260157966	1.6227906454028829	0.9447533319349509	0.7667322220038667	0.5545430628034552	0.9806169564100488	0.9729137562342455	1.4230539577123353	1.4995310163293236	0.6968975517437477	1.2278138661953777	1.3858682546740817	1.014986232328061	0.7239917438146353	0.2516052965270184	0.8347609287454107	2.1059041706732433	0.9065385926420698	1.4889415757684108	0.4670891202153728	1.464142866480552	1.5170875778919477	1.012394380924711	1.7193333785738638	0.5065036041073915	0.5635660058411873	0.9867611648590345	1.1680675315173996	2.1294479119191423	1.7358160225618036	1.358222211847804	1.0456529835512403	0.5575582567477932	1.3983055638448494	3.4024092721424295	1.0599284931224744	0.5364491822528582	1.55848695098629	0.8424422911670844	1.3216269518876949	3.272392470853463	1.0986229281987812	0.8880959816440187	1.8200811613250938	0.4956580651640025	1.142722613480822	1.187621134620994	1.6959573740100198	0.8384505459179485	1.044489632712555	0.9145979096599861	0.9650228756301067	1.083725975042646	1.0294778343438382	0.7652216269730188	0.6085693526844396	1.076316612465682	1.2982514940639553	1.326663862183561	1.6429602162386983	0.6250124972271712	0.6555796825528468	0.8710694612584817	1.014968023978108	0.7721925441031325	1.1944541193927614	0.7101569605171424	0.9757903282248996	1.195216865315275	0.6496843430113717	1.7284751002723782	0.8463019122554275	0.7221376830275542	0.567934923865869	0.8356805959531648	0.5355250312828591	0.5880184287173212	0.4877368110818162	1.5866199415415345	3.133857374498133	0.5228253817901863	1.0968080411492522	0.7995219472707383	1.5850717095087492	1.0488664471230176	0.9214261616700832	1.5139874583461428	0.9438970915974305	0.7576134095455999	1.095261373949742	2.371292196167037	2.221579825565042	1.3661466504193183	0.8229636703211308	1.5297043368081071	0.4688174928235863	2.732713729443359	1.7959949843541712	1.3621300948205086	1.8420981652364867	1.6464695161778184	0.5756063969147117	0.8281578107771802	1.0348261950723359	1.0315922137248223	1.0554874356278339	1.2789882432869883	0.7516349325373175	0.7466169813682504	0.712093713246459	0.7757782304137323	2.1174777581925013	0.681899574320547	1.5783277439054788	1.0102683427796342	1.372449503745039	0.6483811519787659	0.797353331613106	1.677571452743966	1.3449812857839176	0.7375680897607523	0.5097373638570417	1.0079921980514692	3.3555591549143773	2.08773998782572	0.8100330076432989	0.5698489697676438	0.6761792755646363	1.075794512865643	0.371344974508152	1.0174995090499956	1.2183871956997026	0.4666004732096075	1.5996596521059998	1.3999186539878365	0.7337807887671618	1.119754344065317	1.4958919074946677	1.0063062576578905	1.7744661705765583	1.150901836915799	0.9203174199179586	1.2707684945610274	1.0643601639395162	0.8890996516369715	1.3589842677126036	0.9267176306957621	0.7667459780152479	0.7511736843975247	0.6830408607982397	1.2029727302271545	2.708106607031422	0.5636274577884776	1.0218463006364031	1.0964798800862132	1.2661998893372843	1.9344661908390821	0.5857223669570133	0.9209331150349307	1.238043458820134	1.2168518952556573	1.7454285837735772	0.7065103651760537	0.8468063624526099	1.6792997802808385	1.3829918304234043	0.7659098216270848	1.291736013169978	0.5533762233092407	0.9260908669626238	1.259841558015913	1.8054072500092864	1.7465155594127058	0.9185308114077159	0.5804205718537861	0.6586677342023625	1.0670962235710466	1.0556679827936808	1.3569502024579858	0.7301984461803084	1.4359625590882281	1.4925776755529117	0.6946232128520506	1.5867593609831232	3.088354338310158	1.3291788792792316	0.9263521681155273	0.6477898617720671	1.527174484232648	0.782072524861939	0.7882403210759892	0.9094423887270318	1.1173107524626167	0.9299087759792607	0.8769071579582162	3.3292603236994154	1.1026642048300015	1.216113759978531	0.7908586521558998	1.8036487180921121	1.2230457817919727	1.8682978300518442	1.1854708319168212	0.5824208981221379	1.785358004216641	1.1750723040908917	1.4633283999486755	0.8335836584272382	1.1507634605826833	1.3508748078424064	0.9894897629953783	0.8744388866143246	1.004896301716435	0.38713137702234696	0.8884317349729646	1.168887426136264	0.8760159131464867	0.9269426934291971	1.0555781101660902	0.48087663814727477	1.581421044445906	0.6082142178928338	0.9681354136613674	1.1332571230984447	1.3051277580529521	1.5477836135420926	1.4517532236603121	0.8898633309955903	1.780547780997036	0.6502554031000125	0.0	1.0	1.0	1.0	0.0	1.0	0.0	0.0	1.0	0.0	1.0	1.0	1.0	1.0	0.0	0.0	1.0	0.0	0.0	1.0	0.0	0.0	0.0	0.0	0.0	0.0	0.0	0.0	1.0	0.0	0.0	0.0	1.0	0.0	1.0	0.0	0.0	0.0	0.0	0.0	0.0	0.0	0.0	0.0	0.0	0.0	0.0	0.0	0.0	1.0	0.0	0.0	1.0	0.0	0.0	0.0	0.0	0.0	0.0	0.0	0.0	0.0	0.0	0.0	0.0	0.0	0.0	0.0	0.0	1.0	1.0	0.0	0.0	0.0	0.0	1.0	1.0	0.0	1.0	0.0	0.0	0.0	0.0	0.0	0.0	0.0	1.0	0.0	0.0	1.0	0.0	0.0	0.0	0.0	1.0	0.0	0.0	0.0	0.0	1.0	1.0	0.0	0.0	0.0	0.0	1.0	0.0	0.0	0.0	1.0	1.0	1.0	0.0	0.0	0.0	0.0	1.0	0.0	0.0	0.0	0.0	0.0	1.0	0.0	0.0	1.0	0.0	1.0	0.0	0.0	0.0	0.0	1.0	1.0	0.0	0.0	0.0	1.0	0.0	0.0	0.0	0.0	0.0	0.0	0.0	0.0	0.0	1.0	0.0	0.0	0.0	0.0	0.0	0.0	0.0	0.0	1.0	0.0	0.0	0.0	0.0	0.0	0.0	0.0	0.0	1.0	0.0	1.0	0.0	1.0	0.0	0.0	0.0	0.0	0.0	0.0	0.0	1.0	0.0	1.0	0.0	0.0	0.0	0.0	1.0	1.0	1.0	0.0	1.0	0.0	0.0	0.0	1.0	0.0	0.0	0.0	0.0	0.0	0.0	0.0	0.0	0.0	0.0	0.0	1.0	0.0	0.0	0.0	0.0	0.0	1.0	0.0	1.0	0.0	1.0	0.0	1.0	0.0	0.0	0.0	1.0	1.0	0.0	0.0	0.0	0.0	0.0	1.0	0.0	0.0	0.0	0.0	1.0	0.0	0.0	0.0	0.0	0.0	0.0	0.0	1.0	0.0	1.0	0.0	0.0	1.0	1.0	0.0	0.0	0.0	1.0	0.0	0.0	1.0	0.0	1.0	0.0	0.0	0.0	1.0	0.0	1.0	1.0	0.0	0.0	1.0	0.0	1.0	1.0	0.0	0.0	1.0	1.0	0.0	0.0	0.0	0.0	1.0	1.0	0.0	0.0	0.0	1.0	0.0	0.0	0.0	0.0	0.0	0.0	1.0	0.0	0.0	0.0	0.0	0.0	1.0	1.0	0.0	0.0	0.0	1.0	0.0	0.0	0.0	0.0	0.0	0.0	1.0	0.0	0.0	1.0	1.0	1.0	0.0	1.0	0.0	0.0	0.0	0.0	0.0	0.0	0.0	0.0	0.0	0.0	0.0	0.0	1.0	0.0	0.0	0.0	0.0	0.0	0.0	0.0	1.0	0.0	1.0	0.0	1.0	0.0	0.0	0.0	0.0	0.0	0.0	0.0	0.0	0.0	0.0	0.0	89.0
220000	0.937433263681917	0.9148976798249424	0.8229976424269363	1.233446533655969	0.8549510627500368	1.170161419726608	0.6529391682671363	2.3154685011628326	1.3589094177323788	1.9990669634786817	0.9006726294433047	1.1729575823585199	1.7687362531305642	1.3217311042237265	1.5718478286547206	1.7495275800825767	0.9032752826605375	0.6451003557284707	1.119176610271034	2.122051149045179	2.3679864627608347	2.3836302593052547	0.8047844845267019	1.4308179822424574	0.953135537838344	0.8054371403585038	0.6605116443171583	1.2755491933488827	1.2939149878593492	1.1480497543950228	1.8094090910923541	0.5230205358785911	1.4035839502017238	2.2229613189750057	1.4181850870360415	0.6817437963304045	1.6314766590578027	1.3206823074124603	1.29674228191921	1.444764001585262	1.9096676120897003	0.6303579059068236	1.5877387849644817	1.033965322780335	1.2060764830391035	0.9828985907957759	0.7613648372374905	1.935678141750726	0.6924281967333832	2.666649356711326	0.6614948936097047	0.8570259046725415	0.5423501331860016	1.0030794265841154	2.2222618976831487	1.1783951199284588	1.0127850707903083	1.2307705631823231	1.0528944716914996	4.779386684153579	1.2967612610476722	0.7907006678124675	1.3954626380460131	0.9580269701307202	0.9964426620885458	1.2175180595180595	1.6802579337192503	0.9788643976524011	0.7632296119529345	1.5962469070911462	1.4727282180636652	1.7261069914983758	1.5181326953135172	1.7258906667216194	0.697904264290364	1.1012429296493713	1.0898830268796604	1.0123303438303695	0.8123521746215802	0.48419087619295653	0.4498161379043378	1.3539739150038934	1.1795656001606765	1.0026037997020218	1.1921301570922973	0.9684969356611657	2.0704236027103033	1.329735522074775	2.7789438183754545	1.0059630876588952	0.6275759914946489	0.7272073060248995	1.2277784176790838	0.6863308682461289	0.5658071299235047	0.6157342873614359	1.1118390555833828	1.599118859866802	1.1984113102702247	0.47693808792513115	0.8130314469219446	1.4787973113858084	0.619500596589179	1.2869589848106628	0.9386027159715049	0.5336391613874482	0.6672136023780352	1.0495978057683444	0.8609222256746467	1.0492626916794574	1.4026461286126113	2.798503572968272	0.5664338738217134	0.8920421630435651	0.9779219498834539	1.2731479518114337	1.432185591507326	0.747223701465668	0.5661405298355275	1.0307465318363351	1.1639905766064083	0.7962392260157966	1.6227906454028829	0.9447533319349509	0.7667322220038667	0.5545430628034552	0.9806169564100488	0.9729137562342455	1.4230539577123353	1.4995310163293236	0.6968975517437477	1.2278138661953777	1.3858682546740817	1.014986232328061	0.7239917438146353	0.2516052965270184	0.8347609287454107	2.1059041706732433	0.9065385926420698	1.4889415757684108	0.4670891202153728	1.464142866480552	1.5170875778919477	1.012394380924711	1.7193333785738638	0.5065036041073915	0.5635660058411873	0.9867611648590345	1.1680675315173996	2.1294479119191423	1.7358160225618036	1.358222211847804	1.0456529835512403	0.5575582567477932	1.3983055638448494	3.4024092721424295	1.0599284931224744	0.5364491822528582	1.55848695098629	0.8424422911670844	1.3216269518876949	3.272392470853463	1.0986229281987812	0.8880959816440187	1.8200811613250938	0.4956580651640025	1.142722613480822	1.187621134620994	1.6959573740100198	0.8384505459179485	1.044489632712555	0.9145979096599861	0.9650228756301067	1.083725975042646	1.0294778343438382	0.7652216269730188	0.6085693526844396	1.076316612465682	1.2982514940639553	1.326663862183561	1.6429602162386983	0.6250124972271712	0.6555796825528468	0.8710694612584817	1.014968023978108	0.7721925441031325	1.1944541193927614	0.7101569605171424	0.9757903282248996	1.195216865315275	0.6496843430113717	1.7284751002723782	0.8463019122554275	0.7221376830275542	0.567934923865869	0.8356805959531648	0.5355250312828591	0.5880184287173212	0.4877368110818162	1.5866199415415345	3.133857374498133	0.5228253817901863	1.0968080411492522	0.7995219472707383	1.5850717095087492	1.0488664471230176	0.9214261616700832	1.5139874583461428	0.9438970915974305	0.7576134095455999	1.095261373949742	2.371292196167037	2.221579825565042	1.3661466504193183	0.8229636703211308	1.5297043368081071	0.4688174928235863	2.732713729443359	1.7959949843541712	1.3621300948205086	1.8420981652364867	1.6464695161778184	0.5756063969147117	0.8281578107771802	1.0348261950723359	1.0315922137248223	1.0554874356278339	1.2789882432869883	0.7516349325373175	0.7466169813682504	0.712093713246459	0.7757782304137323	2.1174777581925013	0.681899574320547	1.5783277439054788	1.0102683427796342	1.372449503745039	0.6483811519787659	0.797353331613106	1.677571452743966	1.3449812857839176	0.7375680897607523	0.5097373638570417	1.0079921980514692	3.3555591549143773	2.08773998782572	0.8100330076432989	0.5698489697676438	0.6761792755646363	1.075794512865643	0.371344974508152	1.0174995090499956	1.2183871956997026	0.4666004732096075	1.5996596521059998	1.3999186539878365	0.7337807887671618	1.119754344065317	1.4958919074946677	1.0063062576578905	1.7744661705765583	1.150901836915799	0.9203174199179586	1.2707684945610274	1.0643601639395162	0.8890996516369715	1.3589842677126036	0.9267176306957621	0.7667459780152479	0.7511736843975247	0.6830408607982397	1.2029727302271545	2.708106607031422	0.5636274577884776	1.0218463006364031	1.0964798800862132	1.2661998893372843	1.9344661908390821	0.5857223669570133	0.9209331150349307	1.238043458820134	1.2168518952556573	1.7454285837735772	0.7065103651760537	0.8468063624526099	1.6792997802808385	1.3829918304234043	0.7659098216270848	1.291736013169978	0.5533762233092407	0.9260908669626238	1.259841558015913	1.8054072500092864	1.7465155594127058	0.9185308114077159	0.5804205718537861	0.6586677342023625	1.0670962235710466	1.0556679827936808	1.3569502024579858	0.7301984461803084	1.4359625590882281	1.4925776755529117	0.6946232128520506	1.5867593609831232	3.088354338310158	1.3291788792792316	0.9263521681155273	0.6477898617720671	1.527174484232648	0.782072524861939	0.7882403210759892	0.9094423887270318	1.1173107524626167	0.9299087759792607	0.8769071579582162	3.3292603236994154	1.1026642048300015	1.216113759978531	0.7908586521558998	1.8036487180921121	1.2230457817919727	1.8682978300518442	1.1854708319168212	0.5824208981221379	1.785358004216641	1.1750723040908917	1.4633283999486755	0.8335836584272382	1.1507634605826833	1.3508748078424064	0.9894897629953783	0.8744388866143246	1.004896301716435	0.38713137702234696	0.8884317349729646	1.168887426136264	0.8760159131464867	0.9269426934291971	1.0555781101660902	0.48087663814727477	1.581421044445906	0.6082142178928338	0.9681354136613674	1.1332571230984447	1.3051277580529521	1.5477836135420926	1.4517532236603121	0.8898633309955903	1.780547780997036	0.6502554031000125	0.0	1.0	0.0	0.0	0.0	1.0	1.0	1.0	0.0	1.0	0.0	0.0	1.0	0.0	0.0	0.0	0.0	1.0	0.0	1.0	0.0	1.0	0.0	0.0	0.0	1.0	0.0	0.0	1.0	0.0	0.0	1.0	1.0	0.0	0.0	0.0	0.0	0.0	0.0	0.0	0.0	0.0	0.0	0.0	0.0	0.0	0.0	0.0	0.0	1.0	0.0	1.0	0.0	0.0	0.0	0.0	0.0	1.0	0.0	0.0	0.0	0.0	0.0	0.0	1.0	0.0	0.0	0.0	0.0	1.0	0.0	0.0	0.0	1.0	0.0	1.0	1.0	0.0	0.0	0.0	0.0	1.0	0.0	0.0	0.0	0.0	0.0	1.0	0.0	0.0	1.0	0.0	1.0	0.0	1.0	0.0	0.0	0.0	0.0	0.0	1.0	1.0	0.0	0.0	0.0	0.0	0.0	0.0	0.0	0.0	0.0	0.0	1.0	1.0	0.0	1.0	0.0	0.0	0.0	1.0	0.0	0.0	0.0	0.0	0.0	0.0	0.0	1.0	0.0	1.0	0.0	0.0	0.0	1.0	1.0	0.0	0.0	0.0	0.0	0.0	0.0	0.0	0.0	0.0	0.0	0.0	0.0	1.0	0.0	0.0	1.0	1.0	0.0	0.0	0.0	0.0	1.0	0.0	1.0	0.0	0.0	0.0	0.0	0.0	0.0	0.0	0.0	0.0	1.0	0.0	0.0	0.0	0.0	0.0	0.0	1.0	1.0	1.0	0.0	0.0	0.0	1.0	0.0	0.0	1.0	0.0	0.0	0.0	0.0	0.0	1.0	0.0	1.0	1.0	1.0	0.0	0.0	0.0	0.0	0.0	0.0	0.0	0.0	1.0	0.0	0.0	0.0	1.0	0.0	0.0	1.0	1.0	0.0	0.0	0.0	0.0	1.0	0.0	1.0	1.0	0.0	1.0	0.0	1.0	0.0	0.0	0.0	1.0	0.0	0.0	0.0	0.0	1.0	1.0	0.0	0.0	0.0	0.0	0.0	0.0	1.0	1.0	1.0	0.0	0.0	1.0	0.0	1.0	0.0	0.0	1.0	1.0	0.0	1.0	0.0	0.0	1.0	1.0	0.0	1.0	0.0	1.0	1.0	0.0	0.0	0.0	0.0	1.0	0.0	0.0	0.0	1.0	1.0	0.0	0.0	0.0	0.0	0.0	1.0	0.0	0.0	0.0	0.0	0.0	0.0	0.0	0.0	0.0	0.0	0.0	0.0	1.0	0.0	0.0	0.0	0.0	0.0	0.0	0.0	1.0	0.0	1.0	0.0	0.0	0.0	0.0	0.0	1.0	1.0	0.0	0.0	0.0	0.0	0.0	0.0	0.0	0.0	0.0	1.0	0.0	0.0	0.0	1.0	0.0	0.0	0.0	0.0	0.0	0.0	0.0	0.0	0.0	1.0	0.0	0.0	1.0	0.0	0.0	0.0	1.0	0.0	0.0	0.0	0.0	1.0	0.0	0.0	1.0	0.0	0.0	1.0	93.0
230000	0.937433263681917	0.9148976798249424	0.8229976424269363	1.233446533655969	0.8549510627500368	1.170161419726608	0.6529391682671363	2.3154685011628326	1.3589094177323788	1.9990669634786817	0.9006726294433047	1.1729575823585199	1.7687362531305642	1.3217311042237265	1.5718478286547206	1.7495275800825767	0.9032752826605375	0.6451003557284707	1.119176610271034	2.122051149045179	2.3679864627608347	2.3836302593052547	0.8047844845267019	1.4308179822424574	0.953135537838344	0.8054371403585038	0.6605116443171583	1.2755491933488827	1.2939149878593492	1.1480497543950228	1.8094090910923541	0.5230205358785911	1.4035839502017238	2.2229613189750057	1.4181850870360415	0.6817437963304045	1.6314766590578027	1.3206823074124603	1.29674228191921	1.444764001585262	1.9096676120897003	0.6303579059068236	1.5877387849644817	1.033965322780335	1.2060764830391035	0.9828985907957759	0.7613648372374905	1.935678141750726	0.6924281967333832	2.666649356711326	0.6614948936097047	0.8570259046725415	0.5423501331860016	1.0030794265841154	2.2222618976831487	1.1783951199284588	1.0127850707903083	1.2307705631823231	1.0528944716914996	4.779386684153579	1.2967612610476722	0.7907006678124675	1.3954626380460131	0.9580269701307202	0.9964426620885458	1.2175180595180595	1.6802579337192503	0.9788643976524011	0.7632296119529345	1.5962469070911462	1.4727282180636652	1.7261069914983758	1.5181326953135172	1.7258906667216194	0.697904264290364	1.1012429296493713	1.0898830268796604	1.0123303438303695	0.8123521746215802	0.48419087619295653	0.4498161379043378	1.3539739150038934	1.1795656001606765	1.0026037997020218	1.1921301570922973	0.9684969356611657	2.0704236027103033	1.329735522074775	2.7789438183754545	1.0059630876588952	0.6275759914946489	0.7272073060248995	1.2277784176790838	0.6863308682461289	0.5658071299235047	0.6157342873614359	1.1118390555833828	1.599118859866802	1.1984113102702247	0.47693808792513115	0.8130314469219446	1.4787973113858084	0.619500596589179	1.2869589848106628	0.9386027159715049	0.5336391613874482	0.6672136023780352	1.0495978057683444	0.8609222256746467	1.0492626916794574	1.4026461286126113	2.798503572968272	0.5664338738217134	0.8920421630435651	0.9779219498834539	1.2731479518114337	1.432185591507326	0.747223701465668	0.5661405298355275	1.0307465318363351	1.1639905766064083	0.7962392260157966	1.6227906454028829	0.9447533319349509	0.7667322220038667	0.5545430628034552	0.9806169564100488	0.9729137562342455	1.4230539577123353	1.4995310163293236	0.6968975517437477	1.2278138661953777	1.3858682546740817	1.014986232328061	0.7239917438146353	0.2516052965270184	0.8347609287454107	2.1059041706732433	0.9065385926420698	1.4889415757684108	0.4670891202153728	1.464142866480552	1.5170875778919477	1.012394380924711	1.7193333785738638	0.5065036041073915	0.5635660058411873	0.9867611648590345	1.1680675315173996	2.1294479119191423	1.7358160225618036	1.358222211847804	1.0456529835512403	0.5575582567477932	1.3983055638448494	3.4024092721424295	1.0599284931224744	0.5364491822528582	1.55848695098629	0.8424422911670844	1.3216269518876949	3.272392470853463	1.0986229281987812	0.8880959816440187	1.8200811613250938	0.4956580651640025	1.142722613480822	1.187621134620994	1.6959573740100198	0.8384505459179485	1.044489632712555	0.9145979096599861	0.9650228756301067	1.083725975042646	1.0294778343438382	0.7652216269730188	0.6085693526844396	1.076316612465682	1.2982514940639553	1.326663862183561	1.6429602162386983	0.6250124972271712	0.6555796825528468	0.8710694612584817	1.014968023978108	0.7721925441031325	1.1944541193927614	0.7101569605171424	0.9757903282248996	1.195216865315275	0.6496843430113717	1.7284751002723782	0.8463019122554275	0.7221376830275542	0.567934923865869	0.8356805959531648	0.5355250312828591	0.5880184287173212	0.4877368110818162	1.5866199415415345	3.133857374498133	0.5228253817901863	1.0968080411492522	0.7995219472707383	1.5850717095087492	1.0488664471230176	0.9214261616700832	1.5139874583461428	0.9438970915974305	0.7576134095455999	1.095261373949742	2.371292196167037	2.221579825565042	1.3661466504193183	0.8229636703211308	1.5297043368081071	0.4688174928235863	2.732713729443359	1.7959949843541712	1.3621300948205086	1.8420981652364867	1.6464695161778184	0.5756063969147117	0.8281578107771802	1.0348261950723359	1.0315922137248223	1.0554874356278339	1.2789882432869883	0.7516349325373175	0.7466169813682504	0.712093713246459	0.7757782304137323	2.1174777581925013	0.681899574320547	1.5783277439054788	1.0102683427796342	1.372449503745039	0.6483811519787659	0.797353331613106	1.677571452743966	1.3449812857839176	0.7375680897607523	0.5097373638570417	1.0079921980514692	3.3555591549143773	2.08773998782572	0.8100330076432989	0.5698489697676438	0.6761792755646363	1.075794512865643	0.371344974508152	1.0174995090499956	1.2183871956997026	0.4666004732096075	1.5996596521059998	1.3999186539878365	0.7337807887671618	1.119754344065317	1.4958919074946677	1.0063062576578905	1.7744661705765583	1.150901836915799	0.9203174199179586	1.2707684945610274	1.0643601639395162	0.8890996516369715	1.3589842677126036	0.9267176306957621	0.7667459780152479	0.7511736843975247	0.6830408607982397	1.2029727302271545	2.708106607031422	0.5636274577884776	1.0218463006364031	1.0964798800862132	1.2661998893372843	1.9344661908390821	0.5857223669570133	0.9209331150349307	1.238043458820134	1.2168518952556573	1.7454285837735772	0.7065103651760537	0.8468063624526099	1.6792997802808385	1.3829918304234043	0.7659098216270848	1.291736013169978	0.5533762233092407	0.9260908669626238	1.259841558015913	1.8054072500092864	1.7465155594127058	0.9185308114077159	0.5804205718537861	0.6586677342023625	1.0670962235710466	1.0556679827936808	1.3569502024579858	0.7301984461803084	1.4359625590882281	1.4925776755529117	0.6946232128520506	1.5867593609831232	3.088354338310158	1.3291788792792316	0.9263521681155273	0.6477898617720671	1.527174484232648	0.782072524861939	0.7882403210759892	0.9094423887270318	1.1173107524626167	0.9299087759792607	0.8769071579582162	3.3292603236994154	1.1026642048300015	1.216113759978531	0.7908586521558998	1.8036487180921121	1.2230457817919727	1.8682978300518442	1.1854708319168212	0.5824208981221379	1.785358004216641	1.1750723040908917	1.4633283999486755	0.8335836584272382	1.1507634605826833	1.3508748078424064	0.9894897629953783	0.8744388866143246	1.004896301716435	0.38713137702234696	0.8884317349729646	1.168887426136264	0.8760159131464867	0.9269426934291971	1.0555781101660902	0.48087663814727477	1.581421044445906	0.6082142178928338	0.9681354136613674	1.1332571230984447	1.3051277580529521	1.5477836135420926	1.4517532236603121	0.8898633309955903	1.780547780997036	0.6502554031000125	0.0	1.0	0.0	0.0	0.0	1.0	0.0	0.0	0.0	0.0	0.0	1.0	1.0	0.0	1.0	0.0	0.0	1.0	0.0	0.0	0.0	0.0	0.0	0.0	0.0	0.0	0.0	0.0	0.0	0.0	0.0	1.0	1.0	0.0	0.0	0.0	1.0	0.0	0.0	0.0	0.0	0.0	0.0	0.0	0.0	0.0	0.0	0.0	0.0	1.0	0.0	0.0	0.0	0.0	0.0	1.0	0.0	0.0	0.0	0.0	0.0	1.0	0.0	0.0	1.0	0.0	0.0	0.0	1.0	1.0	0.0	0.0	0.0	1.0	1.0	1.0	0.0	0.0	0.0	0.0	0.0	0.0	0.0	0.0	0.0	0.0	0.0	1.0	1.0	0.0	0.0	0.0	0.0	0.0	0.0	0.0	0.0	1.0	1.0	0.0	0.0	1.0	0.0	0.0	1.0	0.0	1.0	1.0	0.0	0.0	0.0	0.0	0.0	0.0	0.0	0.0	0.0	0.0	0.0	0.0	0.0	0.0	0.0	1.0	0.0	0.0	0.0	1.0	0.0	1.0	0.0	0.0	0.0	0.0	0.0	1.0	0.0	0.0	0.0	0.0	0.0	0.0	1.0	1.0	0.0	0.0	1.0	1.0	0.0	0.0	0.0	1.0	1.0	0.0	1.0	0.0	0.0	0.0	0.0	0.0	0.0	0.0	0.0	0.0	0.0	0.0	0.0	0.0	0.0	0.0	0.0	0.0	0.0	1.0	0.0	1.0	1.0	0.0	0.0	1.0	0.0	1.0	0.0	0.0	1.0	0.0	0.0	0.0	1.0	0.0	0.0	0.0	0.0	0.0	0.0	1.0	0.0	0.0	0.0	0.0	0.0	0.0	1.0	1.0	0.0	0.0	1.0	0.0	0.0	0.0	1.0	0.0	1.0	0.0	0.0	0.0	1.0	0.0	0.0	0.0	1.0	1.0	0.0	1.0	0.0	1.0	0.0	0.0	0.0	0.0	0.0	0.0	1.0	1.0	0.0	0.0	0.0	0.0	0.0	0.0	1.0	0.0	1.0	0.0	0.0	1.0	1.0	0.0	0.0	0.0	0.0	0.0	0.0	1.0	0.0	0.0	1.0	1.0	0.0	0.0	0.0	1.0	0.0	0.0	0.0	0.0	0.0	1.0	0.0	0.0	0.0	1.0	1.0	0.0	0.0	0.0	1.0	0.0	0.0	1.0	0.0	0.0	0.0	0.0	0.0	0.0	0.0	0.0	1.0	0.0	0.0	0.0	0.0	0.0	0.0	0.0	0.0	0.0	0.0	0.0	0.0	0.0	0.0	0.0	0.0	0.0	0.0	0.0	1.0	1.0	1.0	0.0	1.0	0.0	1.0	0.0	0.0	0.0	0.0	0.0	1.0	0.0	1.0	0.0	0.0	1.0	0.0	0.0	0.0	0.0	0.0	0.0	0.0	1.0	1.0	1.0	0.0	0.0	0.0	1.0	0.0	1.0	0.0	0.0	0.0	0.0	0.0	1.0	0.0	0.0	1.0	86.0
240000	0.937433263681917	0.9148976798249424	0.8229976424269363	1.233446533655969	0.8549510627500368	1.170161419726608	0.6529391682671363	2.3154685011628326	1.3589094177323788	1.9990669634786817	0.9006726294433047	1.1729575823585199	1.7687362531305642	1.3217311042237265	1.5718478286547206	1.7495275800825767	0.9032752826605375	0.6451003557284707	1.119176610271034	2.122051149045179	2.3679864627608347	2.3836302593052547	0.8047844845267019	1.4308179822424574	0.953135537838344	0.8054371403585038	0.6605116443171583	1.2755491933488827	1.2939149878593492	1.1480497543950228	1.8094090910923541	0.5230205358785911	1.4035839502017238	2.2229613189750057	1.4181850870360415	0.6817437963304045	1.6314766590578027	1.3206823074124603	1.29674228191921	1.444764001585262	1.9096676120897003	0.6303579059068236	1.5877387849644817	1.033965322780335	1.2060764830391035	0.9828985907957759	0.7613648372374905	1.935678141750726	0.6924281967333832	2.666649356711326	0.6614948936097047	0.8570259046725415	0.5423501331860016	1.0030794265841154	2.2222618976831487	1.1783951199284588	1.0127850707903083	1.2307705631823231	1.0528944716914996	4.779386684153579	1.2967612610476722	0.7907006678124675	1.3954626380460131	0.9580269701307202	0.9964426620885458	1.2175180595180595	1.6802579337192503	0.9788643976524011	0.7632296119529345	1.5962469070911462	1.4727282180636652	1.7261069914983758	1.5181326953135172	1.7258906667216194	0.697904264290364	1.1012429296493713	1.0898830268796604	1.0123303438303695	0.8123521746215802	0.48419087619295653	0.4498161379043378	1.3539739150038934	1.1795656001606765	1.0026037997020218	1.1921301570922973	0.9684969356611657	2.0704236027103033	1.329735522074775	2.7789438183754545	1.0059630876588952	0.6275759914946489	0.7272073060248995	1.2277784176790838	0.6863308682461289	0.5658071299235047	0.6157342873614359	1.1118390555833828	1.599118859866802	1.1984113102702247	0.47693808792513115	0.8130314469219446	1.4787973113858084	0.619500596589179	1.2869589848106628	0.9386027159715049	0.5336391613874482	0.6672136023780352	1.0495978057683444	0.8609222256746467	1.0492626916794574	1.4026461286126113	2.798503572968272	0.5664338738217134	0.8920421630435651	0.9779219498834539	1.2731479518114337	1.432185591507326	0.747223701465668	0.5661405298355275	1.0307465318363351	1.1639905766064083	0.7962392260157966	1.6227906454028829	0.9447533319349509	0.7667322220038667	0.5545430628034552	0.9806169564100488	0.9729137562342455	1.4230539577123353	1.4995310163293236	0.6968975517437477	1.2278138661953777	1.3858682546740817	1.014986232328061	0.7239917438146353	0.2516052965270184	0.8347609287454107	2.1059041706732433	0.9065385926420698	1.4889415757684108	0.4670891202153728	1.464142866480552	1.5170875778919477	1.012394380924711	1.7193333785738638	0.5065036041073915	0.5635660058411873	0.9867611648590345	1.1680675315173996	2.1294479119191423	1.7358160225618036	1.358222211847804	1.0456529835512403	0.5575582567477932	1.3983055638448494	3.4024092721424295	1.0599284931224744	0.5364491822528582	1.55848695098629	0.8424422911670844	1.3216269518876949	3.272392470853463	1.0986229281987812	0.8880959816440187	1.8200811613250938	0.4956580651640025	1.142722613480822	1.187621134620994	1.6959573740100198	0.8384505459179485	1.044489632712555	0.9145979096599861	0.9650228756301067	1.083725975042646	1.0294778343438382	0.7652216269730188	0.6085693526844396	1.076316612465682	1.2982514940639553	1.326663862183561	1.6429602162386983	0.6250124972271712	0.6555796825528468	0.8710694612584817	1.014968023978108	0.7721925441031325	1.1944541193927614	0.7101569605171424	0.9757903282248996	1.195216865315275	0.6496843430113717	1.7284751002723782	0.8463019122554275	0.7221376830275542	0.567934923865869	0.8356805959531648	0.5355250312828591	0.5880184287173212	0.4877368110818162	1.5866199415415345	3.133857374498133	0.5228253817901863	1.0968080411492522	0.7995219472707383	1.5850717095087492	1.0488664471230176	0.9214261616700832	1.5139874583461428	0.9438970915974305	0.7576134095455999	1.095261373949742	2.371292196167037	2.221579825565042	1.3661466504193183	0.8229636703211308	1.5297043368081071	0.4688174928235863	2.732713729443359	1.7959949843541712	1.3621300948205086	1.8420981652364867	1.6464695161778184	0.5756063969147117	0.8281578107771802	1.0348261950723359	1.0315922137248223	1.0554874356278339	1.2789882432869883	0.7516349325373175	0.7466169813682504	0.712093713246459	0.7757782304137323	2.1174777581925013	0.681899574320547	1.5783277439054788	1.0102683427796342	1.372449503745039	0.6483811519787659	0.797353331613106	1.677571452743966	1.3449812857839176	0.7375680897607523	0.5097373638570417	1.0079921980514692	3.3555591549143773	2.08773998782572	0.8100330076432989	0.5698489697676438	0.6761792755646363	1.075794512865643	0.371344974508152	1.0174995090499956	1.2183871956997026	0.4666004732096075	1.5996596521059998	1.3999186539878365	0.7337807887671618	1.119754344065317	1.4958919074946677	1.0063062576578905	1.7744661705765583	1.150901836915799	0.9203174199179586	1.2707684945610274	1.0643601639395162	0.8890996516369715	1.3589842677126036	0.9267176306957621	0.7667459780152479	0.7511736843975247	0.6830408607982397	1.2029727302271545	2.708106607031422	0.5636274577884776	1.0218463006364031	1.0964798800862132	1.2661998893372843	1.9344661908390821	0.5857223669570133	0.9209331150349307	1.238043458820134	1.2168518952556573	1.7454285837735772	0.7065103651760537	0.8468063624526099	1.6792997802808385	1.3829918304234043	0.7659098216270848	1.291736013169978	0.5533762233092407	0.9260908669626238	1.259841558015913	1.8054072500092864	1.7465155594127058	0.9185308114077159	0.5804205718537861	0.6586677342023625	1.0670962235710466	1.0556679827936808	1.3569502024579858	0.7301984461803084	1.4359625590882281	1.4925776755529117	0.6946232128520506	1.5867593609831232	3.088354338310158	1.3291788792792316	0.9263521681155273	0.6477898617720671	1.527174484232648	0.782072524861939	0.7882403210759892	0.9094423887270318	1.1173107524626167	0.9299087759792607	0.8769071579582162	3.3292603236994154	1.1026642048300015	1.216113759978531	0.7908586521558998	1.8036487180921121	1.2230457817919727	1.8682978300518442	1.1854708319168212	0.5824208981221379	1.785358004216641	1.1750723040908917	1.4633283999486755	0.8335836584272382	1.1507634605826833	1.3508748078424064	0.9894897629953783	0.8744388866143246	1.004896301716435	0.38713137702234696	0.8884317349729646	1.168887426136264	0.8760159131464867	0.9269426934291971	1.0555781101660902	0.48087663814727477	1.581421044445906	0.6082142178928338	0.9681354136613674	1.1332571230984447	1.3051277580529521	1.5477836135420926	1.4517532236603121	0.8898633309955903	1.780547780997036	0.6502554031000125	0.0	0.0	0.0	0.0	0.0	1.0	1.0	0.0	0.0	0.0	0.0	1.0	1.0	0.0	1.0	1.0	0.0	0.0	0.0	0.0	0.0	0.0	0.0	1.0	0.0	1.0	0.0	0.0	1.0	0.0	0.0	1.0	1.0	0.0	1.0	0.0	0.0	0.0	0.0	0.0	0.0	0.0	0.0	0.0	1.0	0.0	0.0	1.0	0.0	1.0	0.0	0.0	0.0	0.0	0.0	0.0	0.0	0.0	0.0	0.0	0.0	0.0	0.0	0.0	0.0	0.0	0.0	0.0	0.0	1.0	0.0	0.0	0.0	1.0	1.0	1.0	0.0	0.0	1.0	1.0	0.0	1.0	0.0	0.0	0.0	1.0	0.0	0.0	0.0	0.0	0.0	0.0	0.0	0.0	0.0	0.0	0.0	1.0	1.0	0.0	0.0	0.0	0.0	0.0	0.0	0.0	0.0	1.0	0.0	0.0	0.0	0.0	0.0	0.0	1.0	1.0	0.0	0.0	0.0	0.0	0.0	1.0	0.0	0.0	0.0	0.0	0.0	1.0	0.0	0.0	0.0	0.0	1.0	0.0	1.0	0.0	0.0	0.0	0.0	0.0	1.0	0.0	1.0	0.0	1.0	0.0	0.0	1.0	0.0	1.0	0.0	1.0	0.0	0.0	0.0	0.0	1.0	1.0	1.0	0.0	0.0	0.0	0.0	1.0	0.0	1.0	0.0	0.0	0.0	1.0	0.0	0.0	1.0	0.0	1.0	0.0	0.0	0.0	0.0	0.0	1.0	0.0	0.0	0.0	1.0	1.0	0.0	0.0	1.0	0.0	0.0	1.0	0.0	0.0	0.0	1.0	0.0	1.0	0.0	0.0	0.0	0.0	0.0	0.0	0.0	0.0	1.0	0.0	0.0	0.0	0.0	0.0	0.0	0.0	0.0	0.0	0.0	0.0	0.0	0.0	1.0	0.0	0.0	1.0	0.0	0.0	1.0	0.0	0.0	0.0	0.0	0.0	1.0	1.0	0.0	0.0	0.0	0.0	0.0	0.0	1.0	0.0	0.0	0.0	0.0	1.0	1.0	0.0	0.0	1.0	0.0	0.0	0.0	1.0	0.0	1.0	1.0	0.0	0.0	0.0	0.0	1.0	0.0	1.0	1.0	1.0	0.0	0.0	0.0	0.0	0.0	1.0	1.0	1.0	1.0	0.0	0.0	1.0	0.0	0.0	0.0	1.0	0.0	0.0	0.0	1.0	1.0	0.0	0.0	1.0	0.0	0.0	0.0	0.0	0.0	0.0	1.0	0.0	0.0	0.0	1.0	1.0	1.0	0.0	0.0	0.0	0.0	0.0	1.0	0.0	1.0	0.0	1.0	0.0	1.0	1.0	0.0	0.0	0.0	0.0	1.0	0.0	0.0	0.0	0.0	0.0	1.0	0.0	0.0	0.0	0.0	0.0	1.0	0.0	1.0	1.0	0.0	0.0	0.0	1.0	0.0	0.0	1.0	0.0	1.0	0.0	0.0	1.0	0.0	0.0	1.0	98.0
250000	0.937433263681917	0.9148976798249424	0.8229976424269363	1.233446533655969	0.8549510627500368	1.170161419726608	0.6529391682671363	2.3154685011628326	1.3589094177323788	1.9990669634786817	0.9006726294433047	1.1729575823585199	1.7687362531305642	1.3217311042237265	1.5718478286547206	1.7495275800825767	0.9032752826605375	0.6451003557284707	1.119176610271034	2.122051149045179	2.3679864627608347	2.3836302593052547	0.8047844845267019	1.4308179822424574	0.953135537838344	0.8054371403585038	0.6605116443171583	1.2755491933488827	1.2939149878593492	1.1480497543950228	1.8094090910923541	0.5230205358785911	1.4035839502017238	2.2229613189750057	1.4181850870360415	0.6817437963304045	1.6314766590578027	1.3206823074124603	1.29674228191921	1.444764001585262	1.9096676120897003	0.6303579059068236	1.5877387849644817	1.033965322780335	1.2060764830391035	0.9828985907957759	0.7613648372374905	1.935678141750726	0.6924281967333832	2.666649356711326	0.6614948936097047	0.8570259046725415	0.5423501331860016	1.0030794265841154	2.2222618976831487	1.1783951199284588	1.0127850707903083	1.2307705631823231	1.0528944716914996	4.779386684153579	1.2967612610476722	0.7907006678124675	1.3954626380460131	0.9580269701307202	0.9964426620885458	1.2175180595180595	1.6802579337192503	0.9788643976524011	0.7632296119529345	1.5962469070911462	1.4727282180636652	1.7261069914983758	1.5181326953135172	1.7258906667216194	0.697904264290364	1.1012429296493713	1.0898830268796604	1.0123303438303695	0.8123521746215802	0.48419087619295653	0.4498161379043378	1.3539739150038934	1.1795656001606765	1.0026037997020218	1.1921301570922973	0.9684969356611657	2.0704236027103033	1.329735522074775	2.7789438183754545	1.0059630876588952	0.6275759914946489	0.7272073060248995	1.2277784176790838	0.6863308682461289	0.5658071299235047	0.6157342873614359	1.1118390555833828	1.599118859866802	1.1984113102702247	0.47693808792513115	0.8130314469219446	1.4787973113858084	0.619500596589179	1.2869589848106628	0.9386027159715049	0.5336391613874482	0.6672136023780352	1.0495978057683444	0.8609222256746467	1.0492626916794574	1.4026461286126113	2.798503572968272	0.5664338738217134	0.8920421630435651	0.9779219498834539	1.2731479518114337	1.432185591507326	0.747223701465668	0.5661405298355275	1.0307465318363351	1.1639905766064083	0.7962392260157966	1.6227906454028829	0.9447533319349509	0.7667322220038667	0.5545430628034552	0.9806169564100488	0.9729137562342455	1.4230539577123353	1.4995310163293236	0.6968975517437477	1.2278138661953777	1.3858682546740817	1.014986232328061	0.7239917438146353	0.2516052965270184	0.8347609287454107	2.1059041706732433	0.9065385926420698	1.4889415757684108	0.4670891202153728	1.464142866480552	1.5170875778919477	1.012394380924711	1.7193333785738638	0.5065036041073915	0.5635660058411873	0.9867611648590345	1.1680675315173996	2.1294479119191423	1.7358160225618036	1.358222211847804	1.0456529835512403	0.5575582567477932	1.3983055638448494	3.4024092721424295	1.0599284931224744	0.5364491822528582	1.55848695098629	0.8424422911670844	1.3216269518876949	3.272392470853463	1.0986229281987812	0.8880959816440187	1.8200811613250938	0.4956580651640025	1.142722613480822	1.187621134620994	1.6959573740100198	0.8384505459179485	1.044489632712555	0.9145979096599861	0.9650228756301067	1.083725975042646	1.0294778343438382	0.7652216269730188	0.6085693526844396	1.076316612465682	1.2982514940639553	1.326663862183561	1.6429602162386983	0.6250124972271712	0.6555796825528468	0.8710694612584817	1.014968023978108	0.7721925441031325	1.1944541193927614	0.7101569605171424	0.9757903282248996	1.195216865315275	0.6496843430113717	1.7284751002723782	0.8463019122554275	0.7221376830275542	0.567934923865869	0.8356805959531648	0.5355250312828591	0.5880184287173212	0.4877368110818162	1.5866199415415345	3.133857374498133	0.5228253817901863	1.0968080411492522	0.7995219472707383	1.5850717095087492	1.0488664471230176	0.9214261616700832	1.5139874583461428	0.9438970915974305	0.7576134095455999	1.095261373949742	2.371292196167037	2.221579825565042	1.3661466504193183	0.8229636703211308	1.5297043368081071	0.4688174928235863	2.732713729443359	1.7959949843541712	1.3621300948205086	1.8420981652364867	1.6464695161778184	0.5756063969147117	0.8281578107771802	1.0348261950723359	1.0315922137248223	1.0554874356278339	1.2789882432869883	0.7516349325373175	0.7466169813682504	0.712093713246459	0.7757782304137323	2.1174777581925013	0.681899574320547	1.5783277439054788	1.0102683427796342	1.372449503745039	0.6483811519787659	0.797353331613106	1.677571452743966	1.3449812857839176	0.7375680897607523	0.5097373638570417	1.0079921980514692	3.3555591549143773	2.08773998782572	0.8100330076432989	0.5698489697676438	0.6761792755646363	1.075794512865643	0.371344974508152	1.0174995090499956	1.2183871956997026	0.4666004732096075	1.5996596521059998	1.3999186539878365	0.7337807887671618	1.119754344065317	1.4958919074946677	1.0063062576578905	1.7744661705765583	1.150901836915799	0.9203174199179586	1.2707684945610274	1.0643601639395162	0.8890996516369715	1.3589842677126036	0.9267176306957621	0.7667459780152479	0.7511736843975247	0.6830408607982397	1.2029727302271545	2.708106607031422	0.5636274577884776	1.0218463006364031	1.0964798800862132	1.2661998893372843	1.9344661908390821	0.5857223669570133	0.9209331150349307	1.238043458820134	1.2168518952556573	1.7454285837735772	0.7065103651760537	0.8468063624526099	1.6792997802808385	1.3829918304234043	0.7659098216270848	1.291736013169978	0.5533762233092407	0.9260908669626238	1.259841558015913	1.8054072500092864	1.7465155594127058	0.9185308114077159	0.5804205718537861	0.6586677342023625	1.0670962235710466	1.0556679827936808	1.3569502024579858	0.7301984461803084	1.4359625590882281	1.4925776755529117	0.6946232128520506	1.5867593609831232	3.088354338310158	1.3291788792792316	0.9263521681155273	0.6477898617720671	1.527174484232648	0.782072524861939	0.7882403210759892	0.9094423887270318	1.1173107524626167	0.9299087759792607	0.8769071579582162	3.3292603236994154	1.1026642048300015	1.216113759978531	0.7908586521558998	1.8036487180921121	1.2230457817919727	1.8682978300518442	1.1854708319168212	0.5824208981221379	1.785358004216641	1.1750723040908917	1.4633283999486755	0.8335836584272382	1.1507634605826833	1.3508748078424064	0.9894897629953783	0.8744388866143246	1.004896301716435	0.38713137702234696	0.8884317349729646	1.168887426136264	0.8760159131464867	0.9269426934291971	1.0555781101660902	0.48087663814727477	1.581421044445906	0.6082142178928338	0.9681354136613674	1.1332571230984447	1.3051277580529521	1.5477836135420926	1.4517532236603121	0.8898633309955903	1.780547780997036	0.6502554031000125	0.0	0.0	0.0	0.0	1.0	0.0	0.0	0.0	0.0	0.0	0.0	1.0	1.0	1.0	1.0	0.0	0.0	0.0	1.0	0.0	0.0	0.0	1.0	0.0	0.0	0.0	0.0	0.0	1.0	0.0	1.0	0.0	1.0	0.0	1.0	0.0	0.0	0.0	0.0	0.0	0.0	1.0	1.0	0.0	1.0	0.0	0.0	1.0	0.0	1.0	0.0	1.0	0.0	0.0	0.0	0.0	0.0	0.0	0.0	0.0	0.0	0.0	0.0	0.0	0.0	0.0	0.0	0.0	0.0	1.0	0.0	0.0	0.0	1.0	0.0	0.0	1.0	0.0	0.0	0.0	1.0	1.0	0.0	0.0	0.0	1.0	0.0	1.0	0.0	0.0	0.0	0.0	0.0	1.0	0.0	0.0	0.0	1.0	1.0	0.0	0.0	1.0	0.0	0.0	0.0	0.0	0.0	0.0	1.0	0.0	0.0	0.0	0.0	0.0	0.0	0.0	0.0	0.0	0.0	0.0	1.0	0.0	0.0	0.0	0.0	0.0	1.0	1.0	0.0	0.0	0.0	0.0	0.0	0.0	1.0	0.0	0.0	0.0	0.0	0.0	1.0	1.0	1.0	1.0	0.0	0.0	1.0	1.0	0.0	0.0	0.0	0.0	0.0	0.0	1.0	0.0	0.0	1.0	0.0	1.0	1.0	1.0	0.0	0.0	0.0	1.0	0.0	0.0	0.0	1.0	0.0	0.0	0.0	1.0	0.0	0.0	1.0	0.0	0.0	1.0	0.0	1.0	0.0	0.0	1.0	0.0	0.0	0.0	0.0	0.0	0.0	0.0	0.0	0.0	0.0	1.0	0.0	0.0	0.0	0.0	1.0	0.0	0.0	0.0	1.0	0.0	0.0	0.0	0.0	0.0	0.0	0.0	1.0	0.0	0.0	0.0	0.0	0.0	0.0	0.0	0.0	1.0	1.0	1.0	0.0	1.0	1.0	1.0	0.0	1.0	0.0	0.0	1.0	0.0	1.0	0.0	0.0	0.0	0.0	0.0	1.0	1.0	1.0	0.0	0.0	1.0	1.0	0.0	0.0	0.0	1.0	0.0	0.0	1.0	0.0	1.0	1.0	1.0	0.0	1.0	1.0	1.0	1.0	1.0	0.0	1.0	0.0	0.0	0.0	1.0	1.0	1.0	1.0	0.0	0.0	0.0	0.0	0.0	0.0	0.0	0.0	0.0	1.0	0.0	1.0	1.0	0.0	0.0	1.0	1.0	1.0	1.0	0.0	0.0	0.0	0.0	0.0	0.0	0.0	1.0	0.0	1.0	1.0	0.0	0.0	0.0	0.0	1.0	1.0	0.0	1.0	0.0	0.0	0.0	0.0	0.0	1.0	0.0	1.0	0.0	0.0	0.0	0.0	0.0	1.0	0.0	0.0	0.0	0.0	0.0	0.0	0.0	0.0	0.0	0.0	1.0	0.0	0.0	0.0	1.0	0.0	0.0	1.0	0.0	0.0	0.0	0.0	1.0	0.0	0.0	1.0	105.0
260000	0.937433263681917	0.9148976798249424	0.8229976424269363	1.233446533655969	0.8549510627500368	1.170161419726608	0.6529391682671363	2.3154685011628326	1.3589094177323788	1.9990669634786817	0.9006726294433047	1.1729575823585199	1.7687362531305642	1.3217311042237265	1.5718478286547206	1.7495275800825767	0.9032752826605375	0.6451003557284707	1.119176610271034	2.122051149045179	2.3679864627608347	2.3836302593052547	0.8047844845267019	1.4308179822424574	0.953135537838344	0.8054371403585038	0.6605116443171583	1.2755491933488827	1.2939149878593492	1.1480497543950228	1.8094090910923541	0.5230205358785911	1.4035839502017238	2.2229613189750057	1.4181850870360415	0.6817437963304045	1.6314766590578027	1.3206823074124603	1.29674228191921	1.444764001585262	1.9096676120897003	0.6303579059068236	1.5877387849644817	1.033965322780335	1.2060764830391035	0.9828985907957759	0.7613648372374905	1.935678141750726	0.6924281967333832	2.666649356711326	0.6614948936097047	0.8570259046725415	0.5423501331860016	1.0030794265841154	2.2222618976831487	1.1783951199284588	1.0127850707903083	1.2307705631823231	1.0528944716914996	4.779386684153579	1.2967612610476722	0.7907006678124675	1.3954626380460131	0.9580269701307202	0.9964426620885458	1.2175180595180595	1.6802579337192503	0.9788643976524011	0.7632296119529345	1.5962469070911462	1.4727282180636652	1.7261069914983758	1.5181326953135172	1.7258906667216194	0.697904264290364	1.1012429296493713	1.0898830268796604	1.0123303438303695	0.8123521746215802	0.48419087619295653	0.4498161379043378	1.3539739150038934	1.1795656001606765	1.0026037997020218	1.1921301570922973	0.9684969356611657	2.0704236027103033	1.329735522074775	2.7789438183754545	1.0059630876588952	0.6275759914946489	0.7272073060248995	1.2277784176790838	0.6863308682461289	0.5658071299235047	0.6157342873614359	1.1118390555833828	1.599118859866802	1.1984113102702247	0.47693808792513115	0.8130314469219446	1.4787973113858084	0.619500596589179	1.2869589848106628	0.9386027159715049	0.5336391613874482	0.6672136023780352	1.0495978057683444	0.8609222256746467	1.0492626916794574	1.4026461286126113	2.798503572968272	0.5664338738217134	0.8920421630435651	0.9779219498834539	1.2731479518114337	1.432185591507326	0.747223701465668	0.5661405298355275	1.0307465318363351	1.1639905766064083	0.7962392260157966	1.6227906454028829	0.9447533319349509	0.7667322220038667	0.5545430628034552	0.9806169564100488	0.9729137562342455	1.4230539577123353	1.4995310163293236	0.6968975517437477	1.2278138661953777	1.3858682546740817	1.014986232328061	0.7239917438146353	0.2516052965270184	0.8347609287454107	2.1059041706732433	0.9065385926420698	1.4889415757684108	0.4670891202153728	1.464142866480552	1.5170875778919477	1.012394380924711	1.7193333785738638	0.5065036041073915	0.5635660058411873	0.9867611648590345	1.1680675315173996	2.1294479119191423	1.7358160225618036	1.358222211847804	1.0456529835512403	0.5575582567477932	1.3983055638448494	3.4024092721424295	1.0599284931224744	0.5364491822528582	1.55848695098629	0.8424422911670844	1.3216269518876949	3.272392470853463	1.0986229281987812	0.8880959816440187	1.8200811613250938	0.4956580651640025	1.142722613480822	1.187621134620994	1.6959573740100198	0.8384505459179485	1.044489632712555	0.9145979096599861	0.9650228756301067	1.083725975042646	1.0294778343438382	0.7652216269730188	0.6085693526844396	1.076316612465682	1.2982514940639553	1.326663862183561	1.6429602162386983	0.6250124972271712	0.6555796825528468	0.8710694612584817	1.014968023978108	0.7721925441031325	1.1944541193927614	0.7101569605171424	0.9757903282248996	1.195216865315275	0.6496843430113717	1.7284751002723782	0.8463019122554275	0.7221376830275542	0.567934923865869	0.8356805959531648	0.5355250312828591	0.5880184287173212	0.4877368110818162	1.5866199415415345	3.133857374498133	0.5228253817901863	1.0968080411492522	0.7995219472707383	1.5850717095087492	1.0488664471230176	0.9214261616700832	1.5139874583461428	0.9438970915974305	0.7576134095455999	1.095261373949742	2.371292196167037	2.221579825565042	1.3661466504193183	0.8229636703211308	1.5297043368081071	0.4688174928235863	2.732713729443359	1.7959949843541712	1.3621300948205086	1.8420981652364867	1.6464695161778184	0.5756063969147117	0.8281578107771802	1.0348261950723359	1.0315922137248223	1.0554874356278339	1.2789882432869883	0.7516349325373175	0.7466169813682504	0.712093713246459	0.7757782304137323	2.1174777581925013	0.681899574320547	1.5783277439054788	1.0102683427796342	1.372449503745039	0.6483811519787659	0.797353331613106	1.677571452743966	1.3449812857839176	0.7375680897607523	0.5097373638570417	1.0079921980514692	3.3555591549143773	2.08773998782572	0.8100330076432989	0.5698489697676438	0.6761792755646363	1.075794512865643	0.371344974508152	1.0174995090499956	1.2183871956997026	0.4666004732096075	1.5996596521059998	1.3999186539878365	0.7337807887671618	1.119754344065317	1.4958919074946677	1.0063062576578905	1.7744661705765583	1.150901836915799	0.9203174199179586	1.2707684945610274	1.0643601639395162	0.8890996516369715	1.3589842677126036	0.9267176306957621	0.7667459780152479	0.7511736843975247	0.6830408607982397	1.2029727302271545	2.708106607031422	0.5636274577884776	1.0218463006364031	1.0964798800862132	1.2661998893372843	1.9344661908390821	0.5857223669570133	0.9209331150349307	1.238043458820134	1.2168518952556573	1.7454285837735772	0.7065103651760537	0.8468063624526099	1.6792997802808385	1.3829918304234043	0.7659098216270848	1.291736013169978	0.5533762233092407	0.9260908669626238	1.259841558015913	1.8054072500092864	1.7465155594127058	0.9185308114077159	0.5804205718537861	0.6586677342023625	1.0670962235710466	1.0556679827936808	1.3569502024579858	0.7301984461803084	1.4359625590882281	1.4925776755529117	0.6946232128520506	1.5867593609831232	3.088354338310158	1.3291788792792316	0.9263521681155273	0.6477898617720671	1.527174484232648	0.782072524861939	0.7882403210759892	0.9094423887270318	1.1173107524626167	0.9299087759792607	0.8769071579582162	3.3292603236994154	1.1026642048300015	1.216113759978531	0.7908586521558998	1.8036487180921121	1.2230457817919727	1.8682978300518442	1.1854708319168212	0.5824208981221379	1.785358004216641	1.1750723040908917	1.4633283999486755	0.8335836584272382	1.1507634605826833	1.3508748078424064	0.9894897629953783	0.8744388866143246	1.004896301716435	0.38713137702234696	0.8884317349729646	1.168887426136264	0.8760159131464867	0.9269426934291971	1.0555781101660902	0.48087663814727477	1.581421044445906	0.6082142178928338	0.9681354136613674	1.1332571230984447	1.3051277580529521	1.5477836135420926	1.4517532236603121	0.8898633309955903	1.780547780997036	0.6502554031000125	0.0	0.0	0.0	1.0	0.0	0.0	0.0	1.0	0.0	1.0	0.0	1.0	1.0	0.0	0.0	0.0	0.0	1.0	0.0	1.0	0.0	0.0	1.0	0.0	0.0	1.0	0.0	0.0	0.0	0.0	0.0	0.0	1.0	1.0	0.0	0.0	0.0	0.0	0.0	0.0	0.0	0.0	0.0	1.0	1.0	1.0	0.0	0.0	0.0	1.0	0.0	1.0	0.0	0.0	0.0	0.0	0.0	0.0	0.0	0.0	1.0	0.0	0.0	0.0	0.0	0.0	0.0	0.0	0.0	1.0	0.0	0.0	0.0	0.0	0.0	1.0	0.0	0.0	0.0	0.0	1.0	1.0	0.0	0.0	0.0	0.0	1.0	1.0	1.0	1.0	1.0	1.0	0.0	0.0	0.0	0.0	0.0	0.0	0.0	0.0	0.0	1.0	0.0	1.0	0.0	0.0	0.0	0.0	0.0	0.0	0.0	0.0	0.0	0.0	1.0	0.0	0.0	0.0	0.0	0.0	0.0	0.0	0.0	0.0	0.0	0.0	1.0	1.0	0.0	0.0	0.0	0.0	0.0	1.0	0.0	0.0	0.0	1.0	0.0	0.0	0.0	0.0	0.0	0.0	0.0	0.0	0.0	1.0	1.0	0.0	1.0	0.0	1.0	0.0	1.0	0.0	0.0	0.0	0.0	0.0	0.0	1.0	0.0	1.0	0.0	0.0	0.0	1.0	0.0	0.0	0.0	0.0	0.0	1.0	0.0	1.0	1.0	1.0	0.0	0.0	0.0	0.0	0.0	1.0	1.0	0.0	0.0	0.0	0.0	0.0	0.0	0.0	0.0	0.0	0.0	0.0	0.0	1.0	0.0	0.0	0.0	0.0	0.0	0.0	0.0	1.0	0.0	0.0	0.0	0.0	1.0	0.0	0.0	0.0	0.0	0.0	0.0	0.0	0.0	0.0	0.0	1.0	1.0	1.0	0.0	1.0	0.0	1.0	0.0	0.0	0.0	0.0	1.0	0.0	1.0	0.0	0.0	0.0	0.0	0.0	1.0	1.0	1.0	0.0	0.0	1.0	0.0	0.0	1.0	0.0	0.0	0.0	0.0	1.0	0.0	1.0	0.0	0.0	0.0	0.0	0.0	0.0	0.0	0.0	0.0	1.0	0.0	0.0	0.0	0.0	0.0	1.0	1.0	0.0	0.0	0.0	0.0	0.0	0.0	0.0	0.0	0.0	1.0	0.0	0.0	0.0	0.0	0.0	0.0	1.0	0.0	0.0	0.0	0.0	0.0	1.0	0.0	1.0	0.0	0.0	0.0	0.0	0.0	0.0	0.0	0.0	0.0	0.0	0.0	0.0	1.0	0.0	1.0	0.0	0.0	1.0	0.0	0.0	0.0	0.0	0.0	0.0	1.0	0.0	1.0	0.0	0.0	0.0	0.0	0.0	0.0	1.0	0.0	1.0	0.0	1.0	0.0	0.0	0.0	1.0	0.0	0.0	0.0	0.0	0.0	0.0	0.0	1.0	0.0	1.0	1.0	84.0
270000	0.937433263681917	0.9148976798249424	0.8229976424269363	1.233446533655969	0.8549510627500368	1.170161419726608	0.6529391682671363	2.3154685011628326	1.3589094177323788	1.9990669634786817	0.9006726294433047	1.1729575823585199	1.7687362531305642	1.3217311042237265	1.5718478286547206	1.7495275800825767	0.9032752826605375	0.6451003557284707	1.119176610271034	2.122051149045179	2.3679864627608347	2.3836302593052547	0.8047844845267019	1.4308179822424574	0.953135537838344	0.8054371403585038	0.6605116443171583	1.2755491933488827	1.2939149878593492	1.1480497543950228	1.8094090910923541	0.5230205358785911	1.4035839502017238	2.2229613189750057	1.4181850870360415	0.6817437963304045	1.6314766590578027	1.3206823074124603	1.29674228191921	1.444764001585262	1.9096676120897003	0.6303579059068236	1.5877387849644817	1.033965322780335	1.2060764830391035	0.9828985907957759	0.7613648372374905	1.935678141750726	0.6924281967333832	2.666649356711326	0.6614948936097047	0.8570259046725415	0.5423501331860016	1.0030794265841154	2.2222618976831487	1.1783951199284588	1.0127850707903083	1.2307705631823231	1.0528944716914996	4.779386684153579	1.2967612610476722	0.7907006678124675	1.3954626380460131	0.9580269701307202	0.9964426620885458	1.2175180595180595	1.6802579337192503	0.9788643976524011	0.7632296119529345	1.5962469070911462	1.4727282180636652	1.7261069914983758	1.5181326953135172	1.7258906667216194	0.697904264290364	1.1012429296493713	1.0898830268796604	1.0123303438303695	0.8123521746215802	0.48419087619295653	0.4498161379043378	1.3539739150038934	1.1795656001606765	1.0026037997020218	1.1921301570922973	0.9684969356611657	2.0704236027103033	1.329735522074775	2.7789438183754545	1.0059630876588952	0.6275759914946489	0.7272073060248995	1.2277784176790838	0.6863308682461289	0.5658071299235047	0.6157342873614359	1.1118390555833828	1.599118859866802	1.1984113102702247	0.47693808792513115	0.8130314469219446	1.4787973113858084	0.619500596589179	1.2869589848106628	0.9386027159715049	0.5336391613874482	0.6672136023780352	1.0495978057683444	0.8609222256746467	1.0492626916794574	1.4026461286126113	2.798503572968272	0.5664338738217134	0.8920421630435651	0.9779219498834539	1.2731479518114337	1.432185591507326	0.747223701465668	0.5661405298355275	1.0307465318363351	1.1639905766064083	0.7962392260157966	1.6227906454028829	0.9447533319349509	0.7667322220038667	0.5545430628034552	0.9806169564100488	0.9729137562342455	1.4230539577123353	1.4995310163293236	0.6968975517437477	1.2278138661953777	1.3858682546740817	1.014986232328061	0.7239917438146353	0.2516052965270184	0.8347609287454107	2.1059041706732433	0.9065385926420698	1.4889415757684108	0.4670891202153728	1.464142866480552	1.5170875778919477	1.012394380924711	1.7193333785738638	0.5065036041073915	0.5635660058411873	0.9867611648590345	1.1680675315173996	2.1294479119191423	1.7358160225618036	1.358222211847804	1.0456529835512403	0.5575582567477932	1.3983055638448494	3.4024092721424295	1.0599284931224744	0.5364491822528582	1.55848695098629	0.8424422911670844	1.3216269518876949	3.272392470853463	1.0986229281987812	0.8880959816440187	1.8200811613250938	0.4956580651640025	1.142722613480822	1.187621134620994	1.6959573740100198	0.8384505459179485	1.044489632712555	0.9145979096599861	0.9650228756301067	1.083725975042646	1.0294778343438382	0.7652216269730188	0.6085693526844396	1.076316612465682	1.2982514940639553	1.326663862183561	1.6429602162386983	0.6250124972271712	0.6555796825528468	0.8710694612584817	1.014968023978108	0.7721925441031325	1.1944541193927614	0.7101569605171424	0.9757903282248996	1.195216865315275	0.6496843430113717	1.7284751002723782	0.8463019122554275	0.7221376830275542	0.567934923865869	0.8356805959531648	0.5355250312828591	0.5880184287173212	0.4877368110818162	1.5866199415415345	3.133857374498133	0.5228253817901863	1.0968080411492522	0.7995219472707383	1.5850717095087492	1.0488664471230176	0.9214261616700832	1.5139874583461428	0.9438970915974305	0.7576134095455999	1.095261373949742	2.371292196167037	2.221579825565042	1.3661466504193183	0.8229636703211308	1.5297043368081071	0.4688174928235863	2.732713729443359	1.7959949843541712	1.3621300948205086	1.8420981652364867	1.6464695161778184	0.5756063969147117	0.8281578107771802	1.0348261950723359	1.0315922137248223	1.0554874356278339	1.2789882432869883	0.7516349325373175	0.7466169813682504	0.712093713246459	0.7757782304137323	2.1174777581925013	0.681899574320547	1.5783277439054788	1.0102683427796342	1.372449503745039	0.6483811519787659	0.797353331613106	1.677571452743966	1.3449812857839176	0.7375680897607523	0.5097373638570417	1.0079921980514692	3.3555591549143773	2.08773998782572	0.8100330076432989	0.5698489697676438	0.6761792755646363	1.075794512865643	0.371344974508152	1.0174995090499956	1.2183871956997026	0.4666004732096075	1.5996596521059998	1.3999186539878365	0.7337807887671618	1.119754344065317	1.4958919074946677	1.0063062576578905	1.7744661705765583	1.150901836915799	0.9203174199179586	1.2707684945610274	1.0643601639395162	0.8890996516369715	1.3589842677126036	0.9267176306957621	0.7667459780152479	0.7511736843975247	0.6830408607982397	1.2029727302271545	2.708106607031422	0.5636274577884776	1.0218463006364031	1.0964798800862132	1.2661998893372843	1.9344661908390821	0.5857223669570133	0.9209331150349307	1.238043458820134	1.2168518952556573	1.7454285837735772	0.7065103651760537	0.8468063624526099	1.6792997802808385	1.3829918304234043	0.7659098216270848	1.291736013169978	0.5533762233092407	0.9260908669626238	1.259841558015913	1.8054072500092864	1.7465155594127058	0.9185308114077159	0.5804205718537861	0.6586677342023625	1.0670962235710466	1.0556679827936808	1.3569502024579858	0.7301984461803084	1.4359625590882281	1.4925776755529117	0.6946232128520506	1.5867593609831232	3.088354338310158	1.3291788792792316	0.9263521681155273	0.6477898617720671	1.527174484232648	0.782072524861939	0.7882403210759892	0.9094423887270318	1.1173107524626167	0.9299087759792607	0.8769071579582162	3.3292603236994154	1.1026642048300015	1.216113759978531	0.7908586521558998	1.8036487180921121	1.2230457817919727	1.8682978300518442	1.1854708319168212	0.5824208981221379	1.785358004216641	1.1750723040908917	1.4633283999486755	0.8335836584272382	1.1507634605826833	1.3508748078424064	0.9894897629953783	0.8744388866143246	1.004896301716435	0.38713137702234696	0.8884317349729646	1.168887426136264	0.8760159131464867	0.9269426934291971	1.0555781101660902	0.48087663814727477	1.581421044445906	0.6082142178928338	0.9681354136613674	1.1332571230984447	1.3051277580529521	1.5477836135420926	1.4517532236603121	0.8898633309955903	1.780547780997036	0.6502554031000125	0.0	0.0	0.0	0.0	0.0	0.0	0.0	1.0	0.0	0.0	0.0	0.0	1.0	0.0	0.0	0.0	0.0	0.0	0.0	0.0	0.0	0.0	1.0	0.0	0.0	0.0	0.0	0.0	0.0	1.0	0.0	0.0	1.0	0.0	1.0	0.0	0.0	0.0	0.0	0.0	0.0	0.0	1.0	1.0	1.0	0.0	0.0	0.0	0.0	1.0	0.0	0.0	1.0	0.0	0.0	1.0	0.0	0.0	0.0	0.0	0.0	0.0	0.0	0.0	0.0	0.0	1.0	0.0	0.0	1.0	0.0	0.0	0.0	1.0	1.0	1.0	0.0	0.0	1.0	0.0	0.0	0.0	0.0	0.0	0.0	0.0	0.0	1.0	1.0	1.0	1.0	1.0	0.0	1.0	0.0	1.0	0.0	0.0	1.0	0.0	0.0	1.0	0.0	1.0	0.0	1.0	0.0	0.0	1.0	1.0	0.0	0.0	1.0	0.0	0.0	0.0	0.0	1.0	0.0	0.0	0.0	0.0	0.0	0.0	0.0	0.0	0.0	1.0	0.0	0.0	0.0	0.0	1.0	0.0	0.0	0.0	1.0	0.0	0.0	0.0	0.0	0.0	1.0	1.0	1.0	0.0	0.0	0.0	1.0	0.0	1.0	1.0	1.0	1.0	0.0	0.0	0.0	0.0	0.0	0.0	1.0	0.0	1.0	1.0	0.0	0.0	0.0	0.0	1.0	0.0	0.0	0.0	0.0	0.0	0.0	0.0	0.0	0.0	0.0	0.0	0.0	0.0	0.0	0.0	1.0	0.0	0.0	1.0	0.0	0.0	1.0	1.0	1.0	0.0	0.0	0.0	0.0	0.0	1.0	0.0	1.0	0.0	1.0	1.0	0.0	0.0	0.0	0.0	0.0	0.0	1.0	1.0	0.0	0.0	0.0	0.0	0.0	1.0	0.0	1.0	0.0	0.0	0.0	0.0	0.0	0.0	0.0	0.0	0.0	0.0	1.0	0.0	1.0	1.0	1.0	0.0	0.0	0.0	0.0	0.0	1.0	1.0	0.0	0.0	0.0	1.0	0.0	0.0	0.0	0.0	1.0	0.0	0.0	1.0	0.0	1.0	1.0	0.0	0.0	0.0	0.0	0.0	0.0	0.0	1.0	1.0	0.0	0.0	0.0	1.0	0.0	1.0	1.0	0.0	0.0	0.0	1.0	1.0	0.0	0.0	0.0	0.0	0.0	0.0	0.0	0.0	1.0	1.0	0.0	1.0	0.0	0.0	1.0	0.0	0.0	0.0	0.0	1.0	0.0	0.0	1.0	1.0	0.0	0.0	0.0	0.0	1.0	0.0	1.0	0.0	1.0	0.0	0.0	0.0	0.0	0.0	0.0	0.0	1.0	0.0	0.0	0.0	1.0	0.0	1.0	0.0	0.0	1.0	1.0	1.0	0.0	1.0	1.0	0.0	0.0	1.0	0.0	0.0	0.0	1.0	0.0	1.0	1.0	0.0	1.0	0.0	0.0	1.0	0.0	0.0	1.0	104.0
280000	0.937433263681917	0.9148976798249424	0.8229976424269363	1.233446533655969	0.8549510627500368	1.170161419726608	0.6529391682671363	2.3154685011628326	1.3589094177323788	1.9990669634786817	0.9006726294433047	1.1729575823585199	1.7687362531305642	1.3217311042237265	1.5718478286547206	1.7495275800825767	0.9032752826605375	0.6451003557284707	1.119176610271034	2.122051149045179	2.3679864627608347	2.3836302593052547	0.8047844845267019	1.4308179822424574	0.953135537838344	0.8054371403585038	0.6605116443171583	1.2755491933488827	1.2939149878593492	1.1480497543950228	1.8094090910923541	0.5230205358785911	1.4035839502017238	2.2229613189750057	1.4181850870360415	0.6817437963304045	1.6314766590578027	1.3206823074124603	1.29674228191921	1.444764001585262	1.9096676120897003	0.6303579059068236	1.5877387849644817	1.033965322780335	1.2060764830391035	0.9828985907957759	0.7613648372374905	1.935678141750726	0.6924281967333832	2.666649356711326	0.6614948936097047	0.8570259046725415	0.5423501331860016	1.0030794265841154	2.2222618976831487	1.1783951199284588	1.0127850707903083	1.2307705631823231	1.0528944716914996	4.779386684153579	1.2967612610476722	0.7907006678124675	1.3954626380460131	0.9580269701307202	0.9964426620885458	1.2175180595180595	1.6802579337192503	0.9788643976524011	0.7632296119529345	1.5962469070911462	1.4727282180636652	1.7261069914983758	1.5181326953135172	1.7258906667216194	0.697904264290364	1.1012429296493713	1.0898830268796604	1.0123303438303695	0.8123521746215802	0.48419087619295653	0.4498161379043378	1.3539739150038934	1.1795656001606765	1.0026037997020218	1.1921301570922973	0.9684969356611657	2.0704236027103033	1.329735522074775	2.7789438183754545	1.0059630876588952	0.6275759914946489	0.7272073060248995	1.2277784176790838	0.6863308682461289	0.5658071299235047	0.6157342873614359	1.1118390555833828	1.599118859866802	1.1984113102702247	0.47693808792513115	0.8130314469219446	1.4787973113858084	0.619500596589179	1.2869589848106628	0.9386027159715049	0.5336391613874482	0.6672136023780352	1.0495978057683444	0.8609222256746467	1.0492626916794574	1.4026461286126113	2.798503572968272	0.5664338738217134	0.8920421630435651	0.9779219498834539	1.2731479518114337	1.432185591507326	0.747223701465668	0.5661405298355275	1.0307465318363351	1.1639905766064083	0.7962392260157966	1.6227906454028829	0.9447533319349509	0.7667322220038667	0.5545430628034552	0.9806169564100488	0.9729137562342455	1.4230539577123353	1.4995310163293236	0.6968975517437477	1.2278138661953777	1.3858682546740817	1.014986232328061	0.7239917438146353	0.2516052965270184	0.8347609287454107	2.1059041706732433	0.9065385926420698	1.4889415757684108	0.4670891202153728	1.464142866480552	1.5170875778919477	1.012394380924711	1.7193333785738638	0.5065036041073915	0.5635660058411873	0.9867611648590345	1.1680675315173996	2.1294479119191423	1.7358160225618036	1.358222211847804	1.0456529835512403	0.5575582567477932	1.3983055638448494	3.4024092721424295	1.0599284931224744	0.5364491822528582	1.55848695098629	0.8424422911670844	1.3216269518876949	3.272392470853463	1.0986229281987812	0.8880959816440187	1.8200811613250938	0.4956580651640025	1.142722613480822	1.187621134620994	1.6959573740100198	0.8384505459179485	1.044489632712555	0.9145979096599861	0.9650228756301067	1.083725975042646	1.0294778343438382	0.7652216269730188	0.6085693526844396	1.076316612465682	1.2982514940639553	1.326663862183561	1.6429602162386983	0.6250124972271712	0.6555796825528468	0.8710694612584817	1.014968023978108	0.7721925441031325	1.1944541193927614	0.7101569605171424	0.9757903282248996	1.195216865315275	0.6496843430113717	1.7284751002723782	0.8463019122554275	0.7221376830275542	0.567934923865869	0.8356805959531648	0.5355250312828591	0.5880184287173212	0.4877368110818162	1.5866199415415345	3.133857374498133	0.5228253817901863	1.0968080411492522	0.7995219472707383	1.5850717095087492	1.0488664471230176	0.9214261616700832	1.5139874583461428	0.9438970915974305	0.7576134095455999	1.095261373949742	2.371292196167037	2.221579825565042	1.3661466504193183	0.8229636703211308	1.5297043368081071	0.4688174928235863	2.732713729443359	1.7959949843541712	1.3621300948205086	1.8420981652364867	1.6464695161778184	0.5756063969147117	0.8281578107771802	1.0348261950723359	1.0315922137248223	1.0554874356278339	1.2789882432869883	0.7516349325373175	0.7466169813682504	0.712093713246459	0.7757782304137323	2.1174777581925013	0.681899574320547	1.5783277439054788	1.0102683427796342	1.372449503745039	0.6483811519787659	0.797353331613106	1.677571452743966	1.3449812857839176	0.7375680897607523	0.5097373638570417	1.0079921980514692	3.3555591549143773	2.08773998782572	0.8100330076432989	0.5698489697676438	0.6761792755646363	1.075794512865643	0.371344974508152	1.0174995090499956	1.2183871956997026	0.4666004732096075	1.5996596521059998	1.3999186539878365	0.7337807887671618	1.119754344065317	1.4958919074946677	1.0063062576578905	1.7744661705765583	1.150901836915799	0.9203174199179586	1.2707684945610274	1.0643601639395162	0.8890996516369715	1.3589842677126036	0.9267176306957621	0.7667459780152479	0.7511736843975247	0.6830408607982397	1.2029727302271545	2.708106607031422	0.5636274577884776	1.0218463006364031	1.0964798800862132	1.2661998893372843	1.9344661908390821	0.5857223669570133	0.9209331150349307	1.238043458820134	1.2168518952556573	1.7454285837735772	0.7065103651760537	0.8468063624526099	1.6792997802808385	1.3829918304234043	0.7659098216270848	1.291736013169978	0.5533762233092407	0.9260908669626238	1.259841558015913	1.8054072500092864	1.7465155594127058	0.9185308114077159	0.5804205718537861	0.6586677342023625	1.0670962235710466	1.0556679827936808	1.3569502024579858	0.7301984461803084	1.4359625590882281	1.4925776755529117	0.6946232128520506	1.5867593609831232	3.088354338310158	1.3291788792792316	0.9263521681155273	0.6477898617720671	1.527174484232648	0.782072524861939	0.7882403210759892	0.9094423887270318	1.1173107524626167	0.9299087759792607	0.8769071579582162	3.3292603236994154	1.1026642048300015	1.216113759978531	0.7908586521558998	1.8036487180921121	1.2230457817919727	1.8682978300518442	1.1854708319168212	0.5824208981221379	1.785358004216641	1.1750723040908917	1.4633283999486755	0.8335836584272382	1.1507634605826833	1.3508748078424064	0.9894897629953783	0.8744388866143246	1.004896301716435	0.38713137702234696	0.8884317349729646	1.168887426136264	0.8760159131464867	0.9269426934291971	1.0555781101660902	0.48087663814727477	1.581421044445906	0.6082142178928338	0.9681354136613674	1.1332571230984447	1.3051277580529521	1.5477836135420926	1.4517532236603121	0.8898633309955903	1.780547780997036	0.6502554031000125	0.0	0.0	1.0	0.0	0.0	1.0	0.0	0.0	0.0	0.0	0.0	0.0	1.0	0.0	1.0	0.0	0.0	0.0	0.0	0.0	0.0	0.0	0.0	0.0	0.0	1.0	0.0	0.0	0.0	0.0	0.0	1.0	0.0	0.0	0.0	0.0	0.0	1.0	0.0	0.0	0.0	0.0	0.0	0.0	1.0	0.0	0.0	0.0	0.0	1.0	0.0	0.0	0.0	1.0	0.0	0.0	0.0	0.0	0.0	0.0	0.0	0.0	0.0	0.0	0.0	0.0	0.0	0.0	0.0	1.0	0.0	0.0	1.0	1.0	0.0	0.0	0.0	0.0	1.0	0.0	0.0	0.0	0.0	0.0	0.0	0.0	1.0	1.0	0.0	0.0	1.0	0.0	0.0	0.0	1.0	1.0	0.0	0.0	1.0	1.0	0.0	1.0	0.0	0.0	0.0	0.0	1.0	0.0	0.0	0.0	0.0	0.0	0.0	0.0	0.0	0.0	1.0	0.0	0.0	0.0	0.0	0.0	0.0	0.0	0.0	0.0	1.0	1.0	0.0	0.0	0.0	0.0	1.0	0.0	0.0	0.0	0.0	0.0	0.0	0.0	0.0	0.0	0.0	1.0	1.0	0.0	0.0	1.0	0.0	1.0	0.0	1.0	1.0	0.0	1.0	0.0	0.0	0.0	0.0	0.0	1.0	0.0	1.0	0.0	0.0	0.0	0.0	1.0	1.0	0.0	0.0	1.0	1.0	0.0	0.0	1.0	0.0	0.0	0.0	1.0	1.0	0.0	0.0	0.0	1.0	0.0	1.0	0.0	0.0	0.0	0.0	0.0	0.0	0.0	1.0	0.0	0.0	0.0	0.0	0.0	0.0	0.0	1.0	0.0	0.0	0.0	0.0	0.0	1.0	0.0	0.0	0.0	1.0	0.0	0.0	0.0	1.0	0.0	0.0	0.0	1.0	0.0	0.0	0.0	0.0	1.0	0.0	0.0	1.0	0.0	1.0	0.0	1.0	0.0	1.0	0.0	0.0	1.0	0.0	0.0	1.0	1.0	0.0	0.0	0.0	1.0	0.0	1.0	1.0	0.0	0.0	0.0	0.0	1.0	0.0	0.0	0.0	0.0	0.0	1.0	1.0	0.0	0.0	1.0	0.0	1.0	0.0	1.0	0.0	0.0	0.0	1.0	1.0	0.0	0.0	0.0	0.0	0.0	0.0	0.0	1.0	0.0	0.0	0.0	1.0	1.0	0.0	0.0	0.0	0.0	0.0	0.0	0.0	0.0	0.0	0.0	0.0	0.0	0.0	0.0	0.0	1.0	0.0	0.0	0.0	0.0	0.0	1.0	0.0	0.0	1.0	0.0	0.0	0.0	1.0	0.0	0.0	1.0	0.0	0.0	0.0	0.0	0.0	0.0	0.0	0.0	0.0	0.0	0.0	0.0	0.0	1.0	0.0	0.0	0.0	1.0	0.0	0.0	0.0	1.0	0.0	0.0	1.0	0.0	1.0	0.0	0.0	1.0	0.0	0.0	1.0	85.0
290000	0.937433263681917	0.9148976798249424	0.8229976424269363	1.233446533655969	0.8549510627500368	1.170161419726608	0.6529391682671363	2.3154685011628326	1.3589094177323788	1.9990669634786817	0.9006726294433047	1.1729575823585199	1.7687362531305642	1.3217311042237265	1.5718478286547206	1.7495275800825767	0.9032752826605375	0.6451003557284707	1.119176610271034	2.122051149045179	2.3679864627608347	2.3836302593052547	0.8047844845267019	1.4308179822424574	0.953135537838344	0.8054371403585038	0.6605116443171583	1.2755491933488827	1.2939149878593492	1.1480497543950228	1.8094090910923541	0.5230205358785911	1.4035839502017238	2.2229613189750057	1.4181850870360415	0.6817437963304045	1.6314766590578027	1.3206823074124603	1.29674228191921	1.444764001585262	1.9096676120897003	0.6303579059068236	1.5877387849644817	1.033965322780335	1.2060764830391035	0.9828985907957759	0.7613648372374905	1.935678141750726	0.6924281967333832	2.666649356711326	0.6614948936097047	0.8570259046725415	0.5423501331860016	1.0030794265841154	2.2222618976831487	1.1783951199284588	1.0127850707903083	1.2307705631823231	1.0528944716914996	4.779386684153579	1.2967612610476722	0.7907006678124675	1.3954626380460131	0.9580269701307202	0.9964426620885458	1.2175180595180595	1.6802579337192503	0.9788643976524011	0.7632296119529345	1.5962469070911462	1.4727282180636652	1.7261069914983758	1.5181326953135172	1.7258906667216194	0.697904264290364	1.1012429296493713	1.0898830268796604	1.0123303438303695	0.8123521746215802	0.48419087619295653	0.4498161379043378	1.3539739150038934	1.1795656001606765	1.0026037997020218	1.1921301570922973	0.9684969356611657	2.0704236027103033	1.329735522074775	2.7789438183754545	1.0059630876588952	0.6275759914946489	0.7272073060248995	1.2277784176790838	0.6863308682461289	0.5658071299235047	0.6157342873614359	1.1118390555833828	1.599118859866802	1.1984113102702247	0.47693808792513115	0.8130314469219446	1.4787973113858084	0.619500596589179	1.2869589848106628	0.9386027159715049	0.5336391613874482	0.6672136023780352	1.0495978057683444	0.8609222256746467	1.0492626916794574	1.4026461286126113	2.798503572968272	0.5664338738217134	0.8920421630435651	0.9779219498834539	1.2731479518114337	1.432185591507326	0.747223701465668	0.5661405298355275	1.0307465318363351	1.1639905766064083	0.7962392260157966	1.6227906454028829	0.9447533319349509	0.7667322220038667	0.5545430628034552	0.9806169564100488	0.9729137562342455	1.4230539577123353	1.4995310163293236	0.6968975517437477	1.2278138661953777	1.3858682546740817	1.014986232328061	0.7239917438146353	0.2516052965270184	0.8347609287454107	2.1059041706732433	0.9065385926420698	1.4889415757684108	0.4670891202153728	1.464142866480552	1.5170875778919477	1.012394380924711	1.7193333785738638	0.5065036041073915	0.5635660058411873	0.9867611648590345	1.1680675315173996	2.1294479119191423	1.7358160225618036	1.358222211847804	1.0456529835512403	0.5575582567477932	1.3983055638448494	3.4024092721424295	1.0599284931224744	0.5364491822528582	1.55848695098629	0.8424422911670844	1.3216269518876949	3.272392470853463	1.0986229281987812	0.8880959816440187	1.8200811613250938	0.4956580651640025	1.142722613480822	1.187621134620994	1.6959573740100198	0.8384505459179485	1.044489632712555	0.9145979096599861	0.9650228756301067	1.083725975042646	1.0294778343438382	0.7652216269730188	0.6085693526844396	1.076316612465682	1.2982514940639553	1.326663862183561	1.6429602162386983	0.6250124972271712	0.6555796825528468	0.8710694612584817	1.014968023978108	0.7721925441031325	1.1944541193927614	0.7101569605171424	0.9757903282248996	1.195216865315275	0.6496843430113717	1.7284751002723782	0.8463019122554275	0.7221376830275542	0.567934923865869	0.8356805959531648	0.5355250312828591	0.5880184287173212	0.4877368110818162	1.5866199415415345	3.133857374498133	0.5228253817901863	1.0968080411492522	0.7995219472707383	1.5850717095087492	1.0488664471230176	0.9214261616700832	1.5139874583461428	0.9438970915974305	0.7576134095455999	1.095261373949742	2.371292196167037	2.221579825565042	1.3661466504193183	0.8229636703211308	1.5297043368081071	0.4688174928235863	2.732713729443359	1.7959949843541712	1.3621300948205086	1.8420981652364867	1.6464695161778184	0.5756063969147117	0.8281578107771802	1.0348261950723359	1.0315922137248223	1.0554874356278339	1.2789882432869883	0.7516349325373175	0.7466169813682504	0.712093713246459	0.7757782304137323	2.1174777581925013	0.681899574320547	1.5783277439054788	1.0102683427796342	1.372449503745039	0.6483811519787659	0.797353331613106	1.677571452743966	1.3449812857839176	0.7375680897607523	0.5097373638570417	1.0079921980514692	3.3555591549143773	2.08773998782572	0.8100330076432989	0.5698489697676438	0.6761792755646363	1.075794512865643	0.371344974508152	1.0174995090499956	1.2183871956997026	0.4666004732096075	1.5996596521059998	1.3999186539878365	0.7337807887671618	1.119754344065317	1.4958919074946677	1.0063062576578905	1.7744661705765583	1.150901836915799	0.9203174199179586	1.2707684945610274	1.0643601639395162	0.8890996516369715	1.3589842677126036	0.9267176306957621	0.7667459780152479	0.7511736843975247	0.6830408607982397	1.2029727302271545	2.708106607031422	0.5636274577884776	1.0218463006364031	1.0964798800862132	1.2661998893372843	1.9344661908390821	0.5857223669570133	0.9209331150349307	1.238043458820134	1.2168518952556573	1.7454285837735772	0.7065103651760537	0.8468063624526099	1.6792997802808385	1.3829918304234043	0.7659098216270848	1.291736013169978	0.5533762233092407	0.9260908669626238	1.259841558015913	1.8054072500092864	1.7465155594127058	0.9185308114077159	0.5804205718537861	0.6586677342023625	1.0670962235710466	1.0556679827936808	1.3569502024579858	0.7301984461803084	1.4359625590882281	1.4925776755529117	0.6946232128520506	1.5867593609831232	3.088354338310158	1.3291788792792316	0.9263521681155273	0.6477898617720671	1.527174484232648	0.782072524861939	0.7882403210759892	0.9094423887270318	1.1173107524626167	0.9299087759792607	0.8769071579582162	3.3292603236994154	1.1026642048300015	1.216113759978531	0.7908586521558998	1.8036487180921121	1.2230457817919727	1.8682978300518442	1.1854708319168212	0.5824208981221379	1.785358004216641	1.1750723040908917	1.4633283999486755	0.8335836584272382	1.1507634605826833	1.3508748078424064	0.9894897629953783	0.8744388866143246	1.004896301716435	0.38713137702234696	0.8884317349729646	1.168887426136264	0.8760159131464867	0.9269426934291971	1.0555781101660902	0.48087663814727477	1.581421044445906	0.6082142178928338	0.9681354136613674	1.1332571230984447	1.3051277580529521	1.5477836135420926	1.4517532236603121	0.8898633309955903	1.780547780997036	0.6502554031000125	0.0	0.0	0.0	0.0	1.0	0.0	0.0	0.0	1.0	1.0	0.0	1.0	1.0	0.0	1.0	1.0	0.0	1.0	0.0	1.0	0.0	0.0	0.0	0.0	0.0	0.0	0.0	0.0	0.0	0.0	0.0	1.0	0.0	0.0	0.0	0.0	0.0	0.0	1.0	0.0	0.0	0.0	0.0	0.0	1.0	0.0	0.0	0.0	1.0	1.0	0.0	0.0	0.0	0.0	0.0	0.0	1.0	0.0	0.0	0.0	0.0	0.0	0.0	0.0	0.0	0.0	1.0	0.0	0.0	1.0	0.0	0.0	0.0	0.0	0.0	0.0	1.0	0.0	0.0	1.0	0.0	0.0	0.0	1.0	0.0	1.0	1.0	0.0	0.0	0.0	1.0	1.0	0.0	0.0	0.0	1.0	0.0	0.0	0.0	1.0	0.0	0.0	0.0	0.0	1.0	0.0	0.0	0.0	1.0	0.0	0.0	0.0	0.0	1.0	0.0	0.0	0.0	0.0	0.0	0.0	0.0	0.0	0.0	0.0	0.0	1.0	1.0	1.0	1.0	1.0	1.0	1.0	1.0	0.0	0.0	1.0	0.0	0.0	1.0	1.0	0.0	0.0	1.0	1.0	0.0	0.0	1.0	1.0	0.0	0.0	0.0	1.0	0.0	0.0	0.0	0.0	0.0	0.0	1.0	0.0	1.0	0.0	1.0	0.0	0.0	0.0	0.0	0.0	0.0	0.0	1.0	1.0	1.0	0.0	0.0	0.0	0.0	0.0	0.0	1.0	1.0	0.0	0.0	0.0	1.0	0.0	0.0	0.0	0.0	0.0	0.0	0.0	0.0	1.0	1.0	0.0	1.0	0.0	1.0	0.0	0.0	0.0	1.0	1.0	0.0	1.0	0.0	0.0	0.0	0.0	0.0	0.0	1.0	0.0	0.0	0.0	1.0	1.0	0.0	1.0	1.0	0.0	0.0	1.0	1.0	1.0	0.0	1.0	0.0	0.0	0.0	0.0	1.0	0.0	1.0	0.0	0.0	0.0	0.0	0.0	1.0	1.0	0.0	0.0	0.0	1.0	0.0	1.0	0.0	0.0	0.0	0.0	0.0	1.0	0.0	1.0	0.0	1.0	0.0	1.0	1.0	0.0	0.0	0.0	0.0	1.0	0.0	1.0	1.0	1.0	0.0	1.0	0.0	0.0	0.0	0.0	1.0	1.0	0.0	0.0	0.0	0.0	0.0	0.0	1.0	0.0	0.0	0.0	0.0	0.0	0.0	0.0	1.0	1.0	0.0	0.0	0.0	0.0	1.0	0.0	0.0	1.0	0.0	1.0	0.0	0.0	0.0	0.0	1.0	0.0	1.0	0.0	0.0	0.0	0.0	0.0	1.0	0.0	0.0	1.0	0.0	0.0	1.0	0.0	0.0	1.0	1.0	1.0	0.0	1.0	0.0	0.0	0.0	1.0	1.0	1.0	1.0	0.0	0.0	1.0	1.0	0.0	1.0	1.0	1.0	1.0	0.0	0.0	0.0	0.0	1.0	114.0
300000	1.2155651704913064	1.0587484851597997	0.9500247178837891	1.4591134328000162	1.0569288383234325	1.3062425420546855	0.6167824216688509	2.807245977792006	1.524139474127142	1.5058586135084906	1.1411591219398993	1.0272103204343848	2.3568292184881123	1.2747481672602405	1.6573530852005918	1.996839545668461	1.129708490091263	0.6388933634677806	0.9916268802988316	1.8919699450680698	2.093235626948223	2.995943428340034	0.9551454062820355	1.0820851161403215	1.1027747642282162	1.0702917221590256	0.5719572978003152	1.0024285268195383	1.5205820169826816	1.4963606693657918	2.21787715176938	0.6808514102750974	1.2860519073454295	2.0170019327077107	1.0747195882281486	0.558596853984939	1.6351344516621482	1.1614446707850217	1.0968196749098202	1.363182264578685	2.456766063244408	0.516367280379947	1.58641275152281	0.9827376619424216	1.0200094443992185	1.0342919205967376	0.7409606529233335	1.7651640622898617	0.9054651784623188	2.5159357707827126	0.561272609057916	0.936376353352564	0.6101671654546093	0.9935558013258804	1.8436299760022905	0.8946335782877418	0.9023383235663683	1.6173641318708203	0.8529600965299796	4.232695720141256	1.3484694683869094	0.8618629447692784	1.110982987678739	0.7607991410355021	1.2435424265102513	1.0984016506485872	1.2818663453164147	0.8761744944000269	0.7752027748631489	1.8637828774267278	1.7290628954704703	1.5401486475684423	1.944738328434106	2.276413598206025	0.6557367824523801	0.918797283940112	0.8226461427876302	0.7794972885819739	0.7179876942601029	0.6357479085709427	0.5577276861262586	1.143445059138468	1.187238528023069	1.1222417685636976	1.114493577807904	0.7969938904801591	2.39241621107376	1.061804313568392	3.2102906820698216	1.2409229181993153	0.624472523414859	0.7194566740734117	0.9891562816303235	0.7954381895400572	0.6775165072523027	0.7573915489965863	0.879775867240095	1.5047900441004942	1.304987389399688	0.45690863880178767	0.8409427785712463	1.7375986946042106	0.6318479873036159	1.5276033588464206	0.9654178158227247	0.4532019033932955	0.5456231838730787	1.1719209456470778	1.093236559785879	0.8612822131559011	1.0820321161978401	2.346987885798512	0.5854941485644992	0.9993932065851415	1.0249808591593164	1.688748620127563	1.211929316165765	0.5970076242802097	0.5548395060877533	0.9993346347776737	0.8918164713559877	0.6120862487810557	1.666931030273215	0.8335940889444106	0.6623701320866232	0.46811858929951256	1.2955552563573904	1.2040643853860098	1.5653763731752868	1.4585089627212338	0.836819374837789	1.611360160702288	1.2747350841733076	1.3145967692497103	0.7329557105406461	0.2960335800011587	1.053684129229133	1.645886043488816	0.7116798254992349	1.1433576902935085	0.3924058044662952	1.3142326970915623	1.2569301421174208	1.0390420526001651	1.347226388824291	0.40238453276928365	0.5810577751642565	1.0962519000684077	1.2850363145514432	1.8600975503547397	1.5543357521560948	1.585291829920278	1.1993769976233803	0.5123518670007061	1.0530118349868	2.9181546037986266	1.3703076293535246	0.4923949102384134	1.7046355761432292	0.9968490158405873	1.2150077800087795	4.161616412431098	1.364471940689074	0.9693295241267869	1.660794678677132	0.5346896223104557	1.100897272696568	1.5219889849966965	1.8058125221013501	0.7620754290640905	0.8702684131009455	0.8197697932768567	1.132946388967489	1.148187084753842	1.0608219590899357	0.644718415387615	0.5798077494821878	0.8243305529579336	1.167768134031748	1.6339325604364308	2.1604009177329164	0.5125103064842004	0.5254518583597148	0.8908926456402761	1.169546436520951	0.9034076554227121	1.1083423726420831	0.8239481330682425	1.00723122081244	0.9339350128635497	0.853001980061925	1.3226399993800257	0.7129938125087233	0.8721108081391993	0.5376261634380134	0.9591548250620585	0.5403987235965201	0.5473649190654776	0.5451140726302175	1.3468552450757458	3.3080793453297175	0.6860821552513447	0.9934219981154468	0.6285949359127747	1.729299193126017	0.8849833616049617	0.8486075043908774	1.3857052066126059	0.724644768788538	0.9698308294154225	1.2726923123977458	2.6825778887817604	2.5897098252702566	1.3246752439175165	0.7121121299303017	1.593556234622374	0.4241313324015373	3.207263066847875	1.514616608847529	1.6371342926224175	1.7455662613825866	2.1551956475096503	0.5905106619840972	1.04148465848872	1.0223691819862843	1.0891562337287202	0.7932372133102202	1.3356413675431182	0.5704112571049305	0.7712795952004371	0.6919761418951119	0.7538561118276065	2.6150863491834713	0.8639342165533861	1.8265591752478587	1.0293937520000485	1.535104289288174	0.6243710932172717	1.0051209670503873	1.3830306567436816	1.216418102807539	0.7147475421503313	0.602285352247333	0.8236945513782918	2.7411435650541747	1.7299882236738635	0.6507645583949053	0.6238486723814735	0.59042827687797	1.0669101109344052	0.3401572810459094	0.9020494382557493	1.2077166658887333	0.3919184641313816	1.9321481916788934	1.5512241664778141	0.8130274331105104	0.9409463376272567	1.2626592227867455	1.0704548247275985	1.5647544066873018	0.983656941427736	1.1605141949193718	1.251977272808014	0.9604128522924879	0.8267390752158238	1.040465686558919	0.741724303440128	0.9959680275583433	0.8200494098210152	0.7476013274906858	1.3024490041538341	3.605606148108171	0.5277578850328265	0.777299239589057	1.3050496715309483	1.382973395469018	2.34281087207294	0.5729242285844763	0.691531607974912	1.0456209135596248	1.1541914228113335	1.8765535003531264	0.5726177041033127	0.7410506326072788	1.6493357094311194	1.1747678752371733	0.5930092863295975	0.9936046979183267	0.6060280022278604	0.8765777758152381	1.0975399949696105	1.7462344765523756	1.674015888131333	0.8308934841581096	0.5398620041482732	0.6181392541468079	1.157196547693944	1.0589823248284123	1.6322525037673337	0.7906247603909441	1.4593499321581458	1.2519474712591994	0.728667571266079	1.6570797472230858	4.026755122505768	1.7240076402245843	0.8917044308091292	0.5682920337791871	1.7416370839729252	0.9551079964185195	0.7574115498492426	1.209944665771283	1.2985870888756543	0.7779019499506385	0.8463759423748873	3.5669275604368855	1.1597360204803737	1.5383597856160534	0.828356784425297	1.5158742405813495	1.439445559095983	1.6422634385355919	1.4124002094537207	0.7604430594732846	1.956710573294183	1.4809990719510826	1.770071168108029	0.9170102671085206	1.1688995370208313	1.3998774421875064	0.9001507376804696	1.054417042177673	0.9509826565047872	0.32099926819533614	1.0126062524725088	1.0423373737807893	0.9996810652344538	1.1896763569475248	1.1820719704595157	0.3701814318770429	1.8054764385984219	0.47822344800242184	0.8387061194183244	1.2598145272145598	1.468980861012525	1.2572535624797936	1.3159120410268446	1.1053365911981423	1.8507296156043376	0.7297314937517733	0.0	0.0	0.0	0.0	0.0	0.0	1.0	0.0	0.0	1.0	0.0	0.0	1.0	1.0	0.0	1.0	0.0	0.0	0.0	1.0	0.0	0.0	0.0	0.0	0.0	0.0	0.0	0.0	0.0	1.0	1.0	0.0	0.0	1.0	1.0	0.0	0.0	1.0	1.0	1.0	0.0	0.0	0.0	0.0	1.0	0.0	0.0	0.0	0.0	1.0	0.0	0.0	1.0	1.0	0.0	0.0	0.0	0.0	0.0	0.0	0.0	1.0	1.0	0.0	0.0	0.0	0.0	0.0	0.0	1.0	0.0	0.0	0.0	0.0	0.0	0.0	0.0	1.0	1.0	0.0	1.0	0.0	0.0	0.0	1.0	0.0	1.0	0.0	0.0	0.0	1.0	0.0	0.0	0.0	1.0	1.0	0.0	0.0	0.0	1.0	0.0	0.0	0.0	0.0	0.0	0.0	0.0	0.0	0.0	1.0	0.0	1.0	1.0	1.0	0.0	1.0	1.0	0.0	0.0	0.0	0.0	1.0	0.0	0.0	1.0	0.0	0.0	1.0	0.0	0.0	1.0	0.0	1.0	0.0	1.0	0.0	0.0	0.0	0.0	0.0	1.0	0.0	0.0	1.0	0.0	0.0	0.0	1.0	0.0	0.0	1.0	1.0	0.0	0.0	0.0	0.0	0.0	0.0	1.0	0.0	1.0	0.0	0.0	1.0	0.0	0.0	1.0	0.0	0.0	0.0	0.0	0.0	1.0	1.0	0.0	0.0	0.0	0.0	0.0	1.0	1.0	0.0	0.0	0.0	1.0	0.0	0.0	0.0	0.0	0.0	1.0	0.0	0.0	0.0	1.0	1.0	1.0	0.0	1.0	0.0	1.0	1.0	0.0	1.0	0.0	0.0	0.0	0.0	1.0	1.0	1.0	0.0	0.0	0.0	0.0	0.0	1.0	0.0	1.0	0.0	0.0	0.0	1.0	0.0	0.0	1.0	0.0	0.0	1.0	0.0	0.0	0.0	1.0	0.0	1.0	0.0	0.0	0.0	0.0	0.0	1.0	0.0	1.0	0.0	0.0	1.0	1.0	1.0	1.0	0.0	0.0	0.0	1.0	0.0	1.0	0.0	1.0	0.0	0.0	1.0	1.0	0.0	0.0	0.0	1.0	0.0	0.0	0.0	1.0	1.0	0.0	1.0	1.0	1.0	0.0	0.0	1.0	1.0	0.0	0.0	0.0	0.0	0.0	0.0	0.0	1.0	0.0	0.0	1.0	1.0	0.0	0.0	0.0	1.0	0.0	1.0	1.0	1.0	0.0	0.0	0.0	0.0	0.0	0.0	0.0	0.0	0.0	1.0	0.0	0.0	1.0	1.0	1.0	0.0	1.0	0.0	0.0	0.0	0.0	1.0	0.0	0.0	0.0	1.0	0.0	0.0	0.0	0.0	0.0	0.0	0.0	0.0	0.0	0.0	1.0	1.0	0.0	0.0	1.0	1.0	0.0	0.0	1.0	0.0	1.0	0.0	0.0	0.0	0.0	0.0	1.0	113.0
310000	1.2155651704913064	1.0587484851597997	0.9500247178837891	1.4591134328000162	1.0569288383234325	1.3062425420546855	0.6167824216688509	2.807245977792006	1.524139474127142	1.5058586135084906	1.1411591219398993	1.0272103204343848	2.3568292184881123	1.2747481672602405	1.6573530852005918	1.996839545668461	1.129708490091263	0.6388933634677806	0.9916268802988316	1.8919699450680698	2.093235626948223	2.995943428340034	0.9551454062820355	1.0820851161403215	1.1027747642282162	1.0702917221590256	0.5719572978003152	1.0024285268195383	1.5205820169826816	1.4963606693657918	2.21787715176938	0.6808514102750974	1.2860519073454295	2.0170019327077107	1.0747195882281486	0.558596853984939	1.6351344516621482	1.1614446707850217	1.0968196749098202	1.363182264578685	2.456766063244408	0.516367280379947	1.58641275152281	0.9827376619424216	1.0200094443992185	1.0342919205967376	0.7409606529233335	1.7651640622898617	0.9054651784623188	2.5159357707827126	0.561272609057916	0.936376353352564	0.6101671654546093	0.9935558013258804	1.8436299760022905	0.8946335782877418	0.9023383235663683	1.6173641318708203	0.8529600965299796	4.232695720141256	1.3484694683869094	0.8618629447692784	1.110982987678739	0.7607991410355021	1.2435424265102513	1.0984016506485872	1.2818663453164147	0.8761744944000269	0.7752027748631489	1.8637828774267278	1.7290628954704703	1.5401486475684423	1.944738328434106	2.276413598206025	0.6557367824523801	0.918797283940112	0.8226461427876302	0.7794972885819739	0.7179876942601029	0.6357479085709427	0.5577276861262586	1.143445059138468	1.187238528023069	1.1222417685636976	1.114493577807904	0.7969938904801591	2.39241621107376	1.061804313568392	3.2102906820698216	1.2409229181993153	0.624472523414859	0.7194566740734117	0.9891562816303235	0.7954381895400572	0.6775165072523027	0.7573915489965863	0.879775867240095	1.5047900441004942	1.304987389399688	0.45690863880178767	0.8409427785712463	1.7375986946042106	0.6318479873036159	1.5276033588464206	0.9654178158227247	0.4532019033932955	0.5456231838730787	1.1719209456470778	1.093236559785879	0.8612822131559011	1.0820321161978401	2.346987885798512	0.5854941485644992	0.9993932065851415	1.0249808591593164	1.688748620127563	1.211929316165765	0.5970076242802097	0.5548395060877533	0.9993346347776737	0.8918164713559877	0.6120862487810557	1.666931030273215	0.8335940889444106	0.6623701320866232	0.46811858929951256	1.2955552563573904	1.2040643853860098	1.5653763731752868	1.4585089627212338	0.836819374837789	1.611360160702288	1.2747350841733076	1.3145967692497103	0.7329557105406461	0.2960335800011587	1.053684129229133	1.645886043488816	0.7116798254992349	1.1433576902935085	0.3924058044662952	1.3142326970915623	1.2569301421174208	1.0390420526001651	1.347226388824291	0.40238453276928365	0.5810577751642565	1.0962519000684077	1.2850363145514432	1.8600975503547397	1.5543357521560948	1.585291829920278	1.1993769976233803	0.5123518670007061	1.0530118349868	2.9181546037986266	1.3703076293535246	0.4923949102384134	1.7046355761432292	0.9968490158405873	1.2150077800087795	4.161616412431098	1.364471940689074	0.9693295241267869	1.660794678677132	0.5346896223104557	1.100897272696568	1.5219889849966965	1.8058125221013501	0.7620754290640905	0.8702684131009455	0.8197697932768567	1.132946388967489	1.148187084753842	1.0608219590899357	0.644718415387615	0.5798077494821878	0.8243305529579336	1.167768134031748	1.6339325604364308	2.1604009177329164	0.5125103064842004	0.5254518583597148	0.8908926456402761	1.169546436520951	0.9034076554227121	1.1083423726420831	0.8239481330682425	1.00723122081244	0.9339350128635497	0.853001980061925	1.3226399993800257	0.7129938125087233	0.8721108081391993	0.5376261634380134	0.9591548250620585	0.5403987235965201	0.5473649190654776	0.5451140726302175	1.3468552450757458	3.3080793453297175	0.6860821552513447	0.9934219981154468	0.6285949359127747	1.729299193126017	0.8849833616049617	0.8486075043908774	1.3857052066126059	0.724644768788538	0.9698308294154225	1.2726923123977458	2.6825778887817604	2.5897098252702566	1.3246752439175165	0.7121121299303017	1.593556234622374	0.4241313324015373	3.207263066847875	1.514616608847529	1.6371342926224175	1.7455662613825866	2.1551956475096503	0.5905106619840972	1.04148465848872	1.0223691819862843	1.0891562337287202	0.7932372133102202	1.3356413675431182	0.5704112571049305	0.7712795952004371	0.6919761418951119	0.7538561118276065	2.6150863491834713	0.8639342165533861	1.8265591752478587	1.0293937520000485	1.535104289288174	0.6243710932172717	1.0051209670503873	1.3830306567436816	1.216418102807539	0.7147475421503313	0.602285352247333	0.8236945513782918	2.7411435650541747	1.7299882236738635	0.6507645583949053	0.6238486723814735	0.59042827687797	1.0669101109344052	0.3401572810459094	0.9020494382557493	1.2077166658887333	0.3919184641313816	1.9321481916788934	1.5512241664778141	0.8130274331105104	0.9409463376272567	1.2626592227867455	1.0704548247275985	1.5647544066873018	0.983656941427736	1.1605141949193718	1.251977272808014	0.9604128522924879	0.8267390752158238	1.040465686558919	0.741724303440128	0.9959680275583433	0.8200494098210152	0.7476013274906858	1.3024490041538341	3.605606148108171	0.5277578850328265	0.777299239589057	1.3050496715309483	1.382973395469018	2.34281087207294	0.5729242285844763	0.691531607974912	1.0456209135596248	1.1541914228113335	1.8765535003531264	0.5726177041033127	0.7410506326072788	1.6493357094311194	1.1747678752371733	0.5930092863295975	0.9936046979183267	0.6060280022278604	0.8765777758152381	1.0975399949696105	1.7462344765523756	1.674015888131333	0.8308934841581096	0.5398620041482732	0.6181392541468079	1.157196547693944	1.0589823248284123	1.6322525037673337	0.7906247603909441	1.4593499321581458	1.2519474712591994	0.728667571266079	1.6570797472230858	4.026755122505768	1.7240076402245843	0.8917044308091292	0.5682920337791871	1.7416370839729252	0.9551079964185195	0.7574115498492426	1.209944665771283	1.2985870888756543	0.7779019499506385	0.8463759423748873	3.5669275604368855	1.1597360204803737	1.5383597856160534	0.828356784425297	1.5158742405813495	1.439445559095983	1.6422634385355919	1.4124002094537207	0.7604430594732846	1.956710573294183	1.4809990719510826	1.770071168108029	0.9170102671085206	1.1688995370208313	1.3998774421875064	0.9001507376804696	1.054417042177673	0.9509826565047872	0.32099926819533614	1.0126062524725088	1.0423373737807893	0.9996810652344538	1.1896763569475248	1.1820719704595157	0.3701814318770429	1.8054764385984219	0.47822344800242184	0.8387061194183244	1.2598145272145598	1.468980861012525	1.2572535624797936	1.3159120410268446	1.1053365911981423	1.8507296156043376	0.7297314937517733	0.0	1.0	0.0	0.0	0.0	0.0	0.0	1.0	0.0	1.0	0.0	0.0	1.0	1.0	0.0	0.0	0.0	0.0	0.0	1.0	0.0	0.0	0.0	0.0	0.0	0.0	0.0	0.0	0.0	0.0	0.0	0.0	1.0	1.0	0.0	0.0	0.0	0.0	1.0	0.0	1.0	0.0	0.0	0.0	1.0	0.0	0.0	1.0	0.0	1.0	0.0	0.0	0.0	0.0	0.0	1.0	0.0	0.0	0.0	0.0	0.0	0.0	0.0	0.0	0.0	1.0	1.0	0.0	1.0	1.0	0.0	0.0	0.0	0.0	0.0	0.0	1.0	0.0	1.0	1.0	0.0	0.0	0.0	0.0	1.0	0.0	0.0	0.0	1.0	0.0	0.0	0.0	0.0	0.0	1.0	0.0	0.0	1.0	1.0	1.0	0.0	0.0	0.0	1.0	1.0	0.0	0.0	0.0	0.0	0.0	0.0	0.0	0.0	1.0	0.0	0.0	0.0	0.0	0.0	1.0	0.0	1.0	0.0	1.0	0.0	1.0	0.0	1.0	1.0	0.0	1.0	0.0	1.0	0.0	0.0	0.0	0.0	1.0	0.0	0.0	0.0	0.0	0.0	1.0	0.0	0.0	1.0	1.0	0.0	0.0	1.0	1.0	0.0	0.0	0.0	0.0	0.0	0.0	1.0	0.0	1.0	0.0	1.0	1.0	0.0	0.0	0.0	0.0	0.0	0.0	0.0	1.0	1.0	0.0	0.0	0.0	0.0	1.0	0.0	1.0	1.0	1.0	0.0	0.0	1.0	1.0	0.0	1.0	0.0	0.0	0.0	0.0	0.0	0.0	1.0	0.0	1.0	0.0	1.0	0.0	0.0	1.0	1.0	0.0	1.0	0.0	1.0	1.0	0.0	1.0	0.0	0.0	0.0	0.0	0.0	0.0	0.0	1.0	0.0	1.0	1.0	0.0	1.0	0.0	1.0	0.0	0.0	0.0	1.0	0.0	1.0	0.0	1.0	1.0	1.0	0.0	0.0	0.0	0.0	1.0	1.0	1.0	1.0	0.0	0.0	1.0	0.0	0.0	0.0	1.0	1.0	0.0	0.0	1.0	0.0	0.0	0.0	0.0	0.0	1.0	0.0	0.0	0.0	0.0	1.0	1.0	0.0	1.0	1.0	1.0	1.0	1.0	1.0	1.0	1.0	0.0	0.0	0.0	0.0	1.0	0.0	0.0	0.0	0.0	0.0	1.0	0.0	0.0	1.0	1.0	0.0	0.0	0.0	1.0	0.0	0.0	0.0	0.0	0.0	1.0	1.0	0.0	0.0	0.0	0.0	0.0	0.0	1.0	1.0	0.0	1.0	0.0	1.0	0.0	0.0	0.0	0.0	0.0	1.0	0.0	0.0	0.0	0.0	0.0	1.0	0.0	0.0	0.0	1.0	0.0	1.0	1.0	0.0	0.0	1.0	1.0	0.0	0.0	1.0	1.0	1.0	1.0	0.0	0.0	0.0	0.0	0.0	1.0	0.0	0.0	1.0	119.0
320000	1.2155651704913064	1.0587484851597997	0.9500247178837891	1.4591134328000162	1.0569288383234325	1.3062425420546855	0.6167824216688509	2.807245977792006	1.524139474127142	1.5058586135084906	1.1411591219398993	1.0272103204343848	2.3568292184881123	1.2747481672602405	1.6573530852005918	1.996839545668461	1.129708490091263	0.6388933634677806	0.9916268802988316	1.8919699450680698	2.093235626948223	2.995943428340034	0.9551454062820355	1.0820851161403215	1.1027747642282162	1.0702917221590256	0.5719572978003152	1.0024285268195383	1.5205820169826816	1.4963606693657918	2.21787715176938	0.6808514102750974	1.2860519073454295	2.0170019327077107	1.0747195882281486	0.558596853984939	1.6351344516621482	1.1614446707850217	1.0968196749098202	1.363182264578685	2.456766063244408	0.516367280379947	1.58641275152281	0.9827376619424216	1.0200094443992185	1.0342919205967376	0.7409606529233335	1.7651640622898617	0.9054651784623188	2.5159357707827126	0.561272609057916	0.936376353352564	0.6101671654546093	0.9935558013258804	1.8436299760022905	0.8946335782877418	0.9023383235663683	1.6173641318708203	0.8529600965299796	4.232695720141256	1.3484694683869094	0.8618629447692784	1.110982987678739	0.7607991410355021	1.2435424265102513	1.0984016506485872	1.2818663453164147	0.8761744944000269	0.7752027748631489	1.8637828774267278	1.7290628954704703	1.5401486475684423	1.944738328434106	2.276413598206025	0.6557367824523801	0.918797283940112	0.8226461427876302	0.7794972885819739	0.7179876942601029	0.6357479085709427	0.5577276861262586	1.143445059138468	1.187238528023069	1.1222417685636976	1.114493577807904	0.7969938904801591	2.39241621107376	1.061804313568392	3.2102906820698216	1.2409229181993153	0.624472523414859	0.7194566740734117	0.9891562816303235	0.7954381895400572	0.6775165072523027	0.7573915489965863	0.879775867240095	1.5047900441004942	1.304987389399688	0.45690863880178767	0.8409427785712463	1.7375986946042106	0.6318479873036159	1.5276033588464206	0.9654178158227247	0.4532019033932955	0.5456231838730787	1.1719209456470778	1.093236559785879	0.8612822131559011	1.0820321161978401	2.346987885798512	0.5854941485644992	0.9993932065851415	1.0249808591593164	1.688748620127563	1.211929316165765	0.5970076242802097	0.5548395060877533	0.9993346347776737	0.8918164713559877	0.6120862487810557	1.666931030273215	0.8335940889444106	0.6623701320866232	0.46811858929951256	1.2955552563573904	1.2040643853860098	1.5653763731752868	1.4585089627212338	0.836819374837789	1.611360160702288	1.2747350841733076	1.3145967692497103	0.7329557105406461	0.2960335800011587	1.053684129229133	1.645886043488816	0.7116798254992349	1.1433576902935085	0.3924058044662952	1.3142326970915623	1.2569301421174208	1.0390420526001651	1.347226388824291	0.40238453276928365	0.5810577751642565	1.0962519000684077	1.2850363145514432	1.8600975503547397	1.5543357521560948	1.585291829920278	1.1993769976233803	0.5123518670007061	1.0530118349868	2.9181546037986266	1.3703076293535246	0.4923949102384134	1.7046355761432292	0.9968490158405873	1.2150077800087795	4.161616412431098	1.364471940689074	0.9693295241267869	1.660794678677132	0.5346896223104557	1.100897272696568	1.5219889849966965	1.8058125221013501	0.7620754290640905	0.8702684131009455	0.8197697932768567	1.132946388967489	1.148187084753842	1.0608219590899357	0.644718415387615	0.5798077494821878	0.8243305529579336	1.167768134031748	1.6339325604364308	2.1604009177329164	0.5125103064842004	0.5254518583597148	0.8908926456402761	1.169546436520951	0.9034076554227121	1.1083423726420831	0.8239481330682425	1.00723122081244	0.9339350128635497	0.853001980061925	1.3226399993800257	0.7129938125087233	0.8721108081391993	0.5376261634380134	0.9591548250620585	0.5403987235965201	0.5473649190654776	0.5451140726302175	1.3468552450757458	3.3080793453297175	0.6860821552513447	0.9934219981154468	0.6285949359127747	1.729299193126017	0.8849833616049617	0.8486075043908774	1.3857052066126059	0.724644768788538	0.9698308294154225	1.2726923123977458	2.6825778887817604	2.5897098252702566	1.3246752439175165	0.7121121299303017	1.593556234622374	0.4241313324015373	3.207263066847875	1.514616608847529	1.6371342926224175	1.7455662613825866	2.1551956475096503	0.5905106619840972	1.04148465848872	1.0223691819862843	1.0891562337287202	0.7932372133102202	1.3356413675431182	0.5704112571049305	0.7712795952004371	0.6919761418951119	0.7538561118276065	2.6150863491834713	0.8639342165533861	1.8265591752478587	1.0293937520000485	1.535104289288174	0.6243710932172717	1.0051209670503873	1.3830306567436816	1.216418102807539	0.7147475421503313	0.602285352247333	0.8236945513782918	2.7411435650541747	1.7299882236738635	0.6507645583949053	0.6238486723814735	0.59042827687797	1.0669101109344052	0.3401572810459094	0.9020494382557493	1.2077166658887333	0.3919184641313816	1.9321481916788934	1.5512241664778141	0.8130274331105104	0.9409463376272567	1.2626592227867455	1.0704548247275985	1.5647544066873018	0.983656941427736	1.1605141949193718	1.251977272808014	0.9604128522924879	0.8267390752158238	1.040465686558919	0.741724303440128	0.9959680275583433	0.8200494098210152	0.7476013274906858	1.3024490041538341	3.605606148108171	0.5277578850328265	0.777299239589057	1.3050496715309483	1.382973395469018	2.34281087207294	0.5729242285844763	0.691531607974912	1.0456209135596248	1.1541914228113335	1.8765535003531264	0.5726177041033127	0.7410506326072788	1.6493357094311194	1.1747678752371733	0.5930092863295975	0.9936046979183267	0.6060280022278604	0.8765777758152381	1.0975399949696105	1.7462344765523756	1.674015888131333	0.8308934841581096	0.5398620041482732	0.6181392541468079	1.157196547693944	1.0589823248284123	1.6322525037673337	0.7906247603909441	1.4593499321581458	1.2519474712591994	0.728667571266079	1.6570797472230858	4.026755122505768	1.7240076402245843	0.8917044308091292	0.5682920337791871	1.7416370839729252	0.9551079964185195	0.7574115498492426	1.209944665771283	1.2985870888756543	0.7779019499506385	0.8463759423748873	3.5669275604368855	1.1597360204803737	1.5383597856160534	0.828356784425297	1.5158742405813495	1.439445559095983	1.6422634385355919	1.4124002094537207	0.7604430594732846	1.956710573294183	1.4809990719510826	1.770071168108029	0.9170102671085206	1.1688995370208313	1.3998774421875064	0.9001507376804696	1.054417042177673	0.9509826565047872	0.32099926819533614	1.0126062524725088	1.0423373737807893	0.9996810652344538	1.1896763569475248	1.1820719704595157	0.3701814318770429	1.8054764385984219	0.47822344800242184	0.8387061194183244	1.2598145272145598	1.468980861012525	1.2572535624797936	1.3159120410268446	1.1053365911981423	1.8507296156043376	0.7297314937517733	1.0	0.0	1.0	0.0	0.0	1.0	0.0	1.0	0.0	0.0	0.0	0.0	1.0	1.0	0.0	0.0	0.0	0.0	0.0	1.0	0.0	0.0	1.0	0.0	0.0	0.0	0.0	1.0	0.0	0.0	1.0	1.0	1.0	0.0	0.0	0.0	0.0	0.0	0.0	0.0	0.0	1.0	1.0	1.0	1.0	0.0	1.0	0.0	1.0	1.0	1.0	0.0	0.0	0.0	0.0	1.0	1.0	1.0	1.0	0.0	0.0	1.0	0.0	0.0	0.0	0.0	1.0	0.0	0.0	1.0	0.0	0.0	0.0	0.0	1.0	1.0	1.0	1.0	0.0	1.0	0.0	1.0	0.0	1.0	0.0	0.0	1.0	0.0	1.0	0.0	0.0	1.0	0.0	1.0	1.0	1.0	0.0	0.0	0.0	0.0	1.0	1.0	0.0	1.0	1.0	0.0	0.0	1.0	1.0	0.0	0.0	0.0	1.0	1.0	1.0	0.0	1.0	0.0	0.0	0.0	0.0	1.0	1.0	1.0	1.0	1.0	0.0	1.0	0.0	0.0	0.0	1.0	1.0	0.0	1.0	0.0	0.0	0.0	0.0	0.0	0.0	0.0	0.0	0.0	0.0	0.0	0.0	1.0	0.0	1.0	1.0	0.0	1.0	1.0	0.0	0.0	0.0	0.0	0.0	0.0	1.0	1.0	1.0	1.0	0.0	0.0	0.0	1.0	0.0	1.0	1.0	0.0	0.0	0.0	0.0	0.0	0.0	1.0	0.0	1.0	0.0	0.0	1.0	1.0	1.0	0.0	1.0	1.0	0.0	0.0	0.0	0.0	0.0	0.0	0.0	1.0	1.0	0.0	0.0	0.0	0.0	0.0	1.0	0.0	1.0	0.0	0.0	1.0	1.0	0.0	0.0	0.0	0.0	0.0	1.0	0.0	1.0	1.0	0.0	0.0	0.0	0.0	0.0	0.0	0.0	0.0	1.0	0.0	0.0	0.0	0.0	0.0	1.0	1.0	1.0	1.0	0.0	0.0	0.0	1.0	1.0	1.0	1.0	0.0	0.0	1.0	0.0	0.0	0.0	1.0	1.0	0.0	1.0	1.0	0.0	0.0	1.0	1.0	0.0	1.0	0.0	0.0	1.0	1.0	0.0	0.0	0.0	1.0	1.0	0.0	0.0	1.0	1.0	1.0	0.0	1.0	1.0	1.0	0.0	0.0	0.0	1.0	1.0	0.0	1.0	1.0	1.0	1.0	1.0	0.0	1.0	0.0	0.0	1.0	1.0	1.0	0.0	0.0	1.0	1.0	0.0	1.0	1.0	0.0	0.0	0.0	0.0	1.0	1.0	1.0	1.0	0.0	1.0	0.0	0.0	0.0	1.0	0.0	0.0	0.0	0.0	0.0	1.0	1.0	0.0	0.0	1.0	1.0	1.0	1.0	1.0	0.0	0.0	0.0	0.0	1.0	1.0	0.0	0.0	1.0	0.0	1.0	1.0	0.0	0.0	0.0	0.0	1.0	0.0	0.0	1.0	149.0
330000	1.2155651704913064	1.0587484851597997	0.9500247178837891	1.4591134328000162	1.0569288383234325	1.3062425420546855	0.6167824216688509	2.807245977792006	1.524139474127142	1.5058586135084906	1.1411591219398993	1.0272103204343848	2.3568292184881123	1.2747481672602405	1.6573530852005918	1.996839545668461	1.129708490091263	0.6388933634677806	0.9916268802988316	1.8919699450680698	2.093235626948223	2.995943428340034	0.9551454062820355	1.0820851161403215	1.1027747642282162	1.0702917221590256	0.5719572978003152	1.0024285268195383	1.5205820169826816	1.4963606693657918	2.21787715176938	0.6808514102750974	1.2860519073454295	2.0170019327077107	1.0747195882281486	0.558596853984939	1.6351344516621482	1.1614446707850217	1.0968196749098202	1.363182264578685	2.456766063244408	0.516367280379947	1.58641275152281	0.9827376619424216	1.0200094443992185	1.0342919205967376	0.7409606529233335	1.7651640622898617	0.9054651784623188	2.5159357707827126	0.561272609057916	0.936376353352564	0.6101671654546093	0.9935558013258804	1.8436299760022905	0.8946335782877418	0.9023383235663683	1.6173641318708203	0.8529600965299796	4.232695720141256	1.3484694683869094	0.8618629447692784	1.110982987678739	0.7607991410355021	1.2435424265102513	1.0984016506485872	1.2818663453164147	0.8761744944000269	0.7752027748631489	1.8637828774267278	1.7290628954704703	1.5401486475684423	1.944738328434106	2.276413598206025	0.6557367824523801	0.918797283940112	0.8226461427876302	0.7794972885819739	0.7179876942601029	0.6357479085709427	0.5577276861262586	1.143445059138468	1.187238528023069	1.1222417685636976	1.114493577807904	0.7969938904801591	2.39241621107376	1.061804313568392	3.2102906820698216	1.2409229181993153	0.624472523414859	0.7194566740734117	0.9891562816303235	0.7954381895400572	0.6775165072523027	0.7573915489965863	0.879775867240095	1.5047900441004942	1.304987389399688	0.45690863880178767	0.8409427785712463	1.7375986946042106	0.6318479873036159	1.5276033588464206	0.9654178158227247	0.4532019033932955	0.5456231838730787	1.1719209456470778	1.093236559785879	0.8612822131559011	1.0820321161978401	2.346987885798512	0.5854941485644992	0.9993932065851415	1.0249808591593164	1.688748620127563	1.211929316165765	0.5970076242802097	0.5548395060877533	0.9993346347776737	0.8918164713559877	0.6120862487810557	1.666931030273215	0.8335940889444106	0.6623701320866232	0.46811858929951256	1.2955552563573904	1.2040643853860098	1.5653763731752868	1.4585089627212338	0.836819374837789	1.611360160702288	1.2747350841733076	1.3145967692497103	0.7329557105406461	0.2960335800011587	1.053684129229133	1.645886043488816	0.7116798254992349	1.1433576902935085	0.3924058044662952	1.3142326970915623	1.2569301421174208	1.0390420526001651	1.347226388824291	0.40238453276928365	0.5810577751642565	1.0962519000684077	1.2850363145514432	1.8600975503547397	1.5543357521560948	1.585291829920278	1.1993769976233803	0.5123518670007061	1.0530118349868	2.9181546037986266	1.3703076293535246	0.4923949102384134	1.7046355761432292	0.9968490158405873	1.2150077800087795	4.161616412431098	1.364471940689074	0.9693295241267869	1.660794678677132	0.5346896223104557	1.100897272696568	1.5219889849966965	1.8058125221013501	0.7620754290640905	0.8702684131009455	0.8197697932768567	1.132946388967489	1.148187084753842	1.0608219590899357	0.644718415387615	0.5798077494821878	0.8243305529579336	1.167768134031748	1.6339325604364308	2.1604009177329164	0.5125103064842004	0.5254518583597148	0.8908926456402761	1.169546436520951	0.9034076554227121	1.1083423726420831	0.8239481330682425	1.00723122081244	0.9339350128635497	0.853001980061925	1.3226399993800257	0.7129938125087233	0.8721108081391993	0.5376261634380134	0.9591548250620585	0.5403987235965201	0.5473649190654776	0.5451140726302175	1.3468552450757458	3.3080793453297175	0.6860821552513447	0.9934219981154468	0.6285949359127747	1.729299193126017	0.8849833616049617	0.8486075043908774	1.3857052066126059	0.724644768788538	0.9698308294154225	1.2726923123977458	2.6825778887817604	2.5897098252702566	1.3246752439175165	0.7121121299303017	1.593556234622374	0.4241313324015373	3.207263066847875	1.514616608847529	1.6371342926224175	1.7455662613825866	2.1551956475096503	0.5905106619840972	1.04148465848872	1.0223691819862843	1.0891562337287202	0.7932372133102202	1.3356413675431182	0.5704112571049305	0.7712795952004371	0.6919761418951119	0.7538561118276065	2.6150863491834713	0.8639342165533861	1.8265591752478587	1.0293937520000485	1.535104289288174	0.6243710932172717	1.0051209670503873	1.3830306567436816	1.216418102807539	0.7147475421503313	0.602285352247333	0.8236945513782918	2.7411435650541747	1.7299882236738635	0.6507645583949053	0.6238486723814735	0.59042827687797	1.0669101109344052	0.3401572810459094	0.9020494382557493	1.2077166658887333	0.3919184641313816	1.9321481916788934	1.5512241664778141	0.8130274331105104	0.9409463376272567	1.2626592227867455	1.0704548247275985	1.5647544066873018	0.983656941427736	1.1605141949193718	1.251977272808014	0.9604128522924879	0.8267390752158238	1.040465686558919	0.741724303440128	0.9959680275583433	0.8200494098210152	0.7476013274906858	1.3024490041538341	3.605606148108171	0.5277578850328265	0.777299239589057	1.3050496715309483	1.382973395469018	2.34281087207294	0.5729242285844763	0.691531607974912	1.0456209135596248	1.1541914228113335	1.8765535003531264	0.5726177041033127	0.7410506326072788	1.6493357094311194	1.1747678752371733	0.5930092863295975	0.9936046979183267	0.6060280022278604	0.8765777758152381	1.0975399949696105	1.7462344765523756	1.674015888131333	0.8308934841581096	0.5398620041482732	0.6181392541468079	1.157196547693944	1.0589823248284123	1.6322525037673337	0.7906247603909441	1.4593499321581458	1.2519474712591994	0.728667571266079	1.6570797472230858	4.026755122505768	1.7240076402245843	0.8917044308091292	0.5682920337791871	1.7416370839729252	0.9551079964185195	0.7574115498492426	1.209944665771283	1.2985870888756543	0.7779019499506385	0.8463759423748873	3.5669275604368855	1.1597360204803737	1.5383597856160534	0.828356784425297	1.5158742405813495	1.439445559095983	1.6422634385355919	1.4124002094537207	0.7604430594732846	1.956710573294183	1.4809990719510826	1.770071168108029	0.9170102671085206	1.1688995370208313	1.3998774421875064	0.9001507376804696	1.054417042177673	0.9509826565047872	0.32099926819533614	1.0126062524725088	1.0423373737807893	0.9996810652344538	1.1896763569475248	1.1820719704595157	0.3701814318770429	1.8054764385984219	0.47822344800242184	0.8387061194183244	1.2598145272145598	1.468980861012525	1.2572535624797936	1.3159120410268446	1.1053365911981423	1.8507296156043376	0.7297314937517733	0.0	0.0	1.0	0.0	1.0	0.0	0.0	0.0	0.0	0.0	0.0	0.0	1.0	1.0	0.0	0.0	0.0	0.0	0.0	1.0	0.0	1.0	0.0	1.0	0.0	0.0	0.0	0.0	0.0	0.0	1.0	1.0	1.0	0.0	0.0	0.0	1.0	0.0	1.0	0.0	0.0	1.0	1.0	0.0	1.0	0.0	0.0	1.0	0.0	1.0	1.0	0.0	0.0	0.0	1.0	0.0	0.0	0.0	0.0	0.0	0.0	1.0	1.0	0.0	0.0	0.0	0.0	0.0	0.0	1.0	1.0	0.0	0.0	0.0	0.0	0.0	0.0	0.0	1.0	1.0	1.0	1.0	0.0	0.0	0.0	0.0	0.0	1.0	0.0	0.0	0.0	0.0	0.0	0.0	0.0	0.0	0.0	0.0	0.0	0.0	0.0	0.0	1.0	0.0	1.0	0.0	0.0	0.0	0.0	1.0	0.0	1.0	0.0	0.0	0.0	1.0	0.0	1.0	1.0	0.0	1.0	0.0	0.0	1.0	1.0	0.0	1.0	1.0	0.0	1.0	0.0	0.0	1.0	1.0	1.0	0.0	0.0	0.0	1.0	0.0	0.0	0.0	0.0	1.0	0.0	0.0	0.0	1.0	1.0	1.0	0.0	0.0	0.0	0.0	0.0	0.0	0.0	1.0	1.0	0.0	0.0	1.0	1.0	1.0	0.0	0.0	0.0	1.0	1.0	1.0	1.0	0.0	1.0	0.0	0.0	0.0	0.0	0.0	0.0	1.0	0.0	0.0	0.0	0.0	1.0	0.0	1.0	1.0	0.0	1.0	1.0	0.0	0.0	1.0	0.0	1.0	1.0	0.0	1.0	0.0	0.0	0.0	0.0	1.0	0.0	1.0	0.0	1.0	1.0	0.0	1.0	0.0	0.0	0.0	0.0	0.0	1.0	1.0	0.0	1.0	1.0	0.0	0.0	0.0	0.0	0.0	0.0	1.0	1.0	1.0	0.0	0.0	1.0	0.0	1.0	1.0	0.0	0.0	0.0	1.0	1.0	0.0	1.0	0.0	0.0	1.0	0.0	1.0	1.0	1.0	1.0	0.0	0.0	1.0	0.0	0.0	1.0	0.0	0.0	1.0	0.0	0.0	0.0	0.0	1.0	1.0	1.0	0.0	0.0	1.0	0.0	1.0	1.0	1.0	0.0	1.0	0.0	0.0	0.0	1.0	0.0	0.0	1.0	0.0	1.0	1.0	1.0	0.0	1.0	0.0	0.0	1.0	0.0	0.0	0.0	0.0	1.0	0.0	1.0	1.0	1.0	0.0	0.0	0.0	0.0	0.0	0.0	1.0	1.0	1.0	1.0	1.0	1.0	0.0	1.0	0.0	1.0	0.0	0.0	0.0	0.0	0.0	0.0	0.0	1.0	1.0	0.0	1.0	0.0	0.0	0.0	0.0	1.0	0.0	0.0	1.0	0.0	1.0	0.0	1.0	0.0	0.0	1.0	0.0	0.0	0.0	1.0	1.0	0.0	1.0	0.0	133.0
340000	1.2155651704913064	1.0587484851597997	0.9500247178837891	1.4591134328000162	1.0569288383234325	1.3062425420546855	0.6167824216688509	2.807245977792006	1.524139474127142	1.5058586135084906	1.1411591219398993	1.0272103204343848	2.3568292184881123	1.2747481672602405	1.6573530852005918	1.996839545668461	1.129708490091263	0.6388933634677806	0.9916268802988316	1.8919699450680698	2.093235626948223	2.995943428340034	0.9551454062820355	1.0820851161403215	1.1027747642282162	1.0702917221590256	0.5719572978003152	1.0024285268195383	1.5205820169826816	1.4963606693657918	2.21787715176938	0.6808514102750974	1.2860519073454295	2.0170019327077107	1.0747195882281486	0.558596853984939	1.6351344516621482	1.1614446707850217	1.0968196749098202	1.363182264578685	2.456766063244408	0.516367280379947	1.58641275152281	0.9827376619424216	1.0200094443992185	1.0342919205967376	0.7409606529233335	1.7651640622898617	0.9054651784623188	2.5159357707827126	0.561272609057916	0.936376353352564	0.6101671654546093	0.9935558013258804	1.8436299760022905	0.8946335782877418	0.9023383235663683	1.6173641318708203	0.8529600965299796	4.232695720141256	1.3484694683869094	0.8618629447692784	1.110982987678739	0.7607991410355021	1.2435424265102513	1.0984016506485872	1.2818663453164147	0.8761744944000269	0.7752027748631489	1.8637828774267278	1.7290628954704703	1.5401486475684423	1.944738328434106	2.276413598206025	0.6557367824523801	0.918797283940112	0.8226461427876302	0.7794972885819739	0.7179876942601029	0.6357479085709427	0.5577276861262586	1.143445059138468	1.187238528023069	1.1222417685636976	1.114493577807904	0.7969938904801591	2.39241621107376	1.061804313568392	3.2102906820698216	1.2409229181993153	0.624472523414859	0.7194566740734117	0.9891562816303235	0.7954381895400572	0.6775165072523027	0.7573915489965863	0.879775867240095	1.5047900441004942	1.304987389399688	0.45690863880178767	0.8409427785712463	1.7375986946042106	0.6318479873036159	1.5276033588464206	0.9654178158227247	0.4532019033932955	0.5456231838730787	1.1719209456470778	1.093236559785879	0.8612822131559011	1.0820321161978401	2.346987885798512	0.5854941485644992	0.9993932065851415	1.0249808591593164	1.688748620127563	1.211929316165765	0.5970076242802097	0.5548395060877533	0.9993346347776737	0.8918164713559877	0.6120862487810557	1.666931030273215	0.8335940889444106	0.6623701320866232	0.46811858929951256	1.2955552563573904	1.2040643853860098	1.5653763731752868	1.4585089627212338	0.836819374837789	1.611360160702288	1.2747350841733076	1.3145967692497103	0.7329557105406461	0.2960335800011587	1.053684129229133	1.645886043488816	0.7116798254992349	1.1433576902935085	0.3924058044662952	1.3142326970915623	1.2569301421174208	1.0390420526001651	1.347226388824291	0.40238453276928365	0.5810577751642565	1.0962519000684077	1.2850363145514432	1.8600975503547397	1.5543357521560948	1.585291829920278	1.1993769976233803	0.5123518670007061	1.0530118349868	2.9181546037986266	1.3703076293535246	0.4923949102384134	1.7046355761432292	0.9968490158405873	1.2150077800087795	4.161616412431098	1.364471940689074	0.9693295241267869	1.660794678677132	0.5346896223104557	1.100897272696568	1.5219889849966965	1.8058125221013501	0.7620754290640905	0.8702684131009455	0.8197697932768567	1.132946388967489	1.148187084753842	1.0608219590899357	0.644718415387615	0.5798077494821878	0.8243305529579336	1.167768134031748	1.6339325604364308	2.1604009177329164	0.5125103064842004	0.5254518583597148	0.8908926456402761	1.169546436520951	0.9034076554227121	1.1083423726420831	0.8239481330682425	1.00723122081244	0.9339350128635497	0.853001980061925	1.3226399993800257	0.7129938125087233	0.8721108081391993	0.5376261634380134	0.9591548250620585	0.5403987235965201	0.5473649190654776	0.5451140726302175	1.3468552450757458	3.3080793453297175	0.6860821552513447	0.9934219981154468	0.6285949359127747	1.729299193126017	0.8849833616049617	0.8486075043908774	1.3857052066126059	0.724644768788538	0.9698308294154225	1.2726923123977458	2.6825778887817604	2.5897098252702566	1.3246752439175165	0.7121121299303017	1.593556234622374	0.4241313324015373	3.207263066847875	1.514616608847529	1.6371342926224175	1.7455662613825866	2.1551956475096503	0.5905106619840972	1.04148465848872	1.0223691819862843	1.0891562337287202	0.7932372133102202	1.3356413675431182	0.5704112571049305	0.7712795952004371	0.6919761418951119	0.7538561118276065	2.6150863491834713	0.8639342165533861	1.8265591752478587	1.0293937520000485	1.535104289288174	0.6243710932172717	1.0051209670503873	1.3830306567436816	1.216418102807539	0.7147475421503313	0.602285352247333	0.8236945513782918	2.7411435650541747	1.7299882236738635	0.6507645583949053	0.6238486723814735	0.59042827687797	1.0669101109344052	0.3401572810459094	0.9020494382557493	1.2077166658887333	0.3919184641313816	1.9321481916788934	1.5512241664778141	0.8130274331105104	0.9409463376272567	1.2626592227867455	1.0704548247275985	1.5647544066873018	0.983656941427736	1.1605141949193718	1.251977272808014	0.9604128522924879	0.8267390752158238	1.040465686558919	0.741724303440128	0.9959680275583433	0.8200494098210152	0.7476013274906858	1.3024490041538341	3.605606148108171	0.5277578850328265	0.777299239589057	1.3050496715309483	1.382973395469018	2.34281087207294	0.5729242285844763	0.691531607974912	1.0456209135596248	1.1541914228113335	1.8765535003531264	0.5726177041033127	0.7410506326072788	1.6493357094311194	1.1747678752371733	0.5930092863295975	0.9936046979183267	0.6060280022278604	0.8765777758152381	1.0975399949696105	1.7462344765523756	1.674015888131333	0.8308934841581096	0.5398620041482732	0.6181392541468079	1.157196547693944	1.0589823248284123	1.6322525037673337	0.7906247603909441	1.4593499321581458	1.2519474712591994	0.728667571266079	1.6570797472230858	4.026755122505768	1.7240076402245843	0.8917044308091292	0.5682920337791871	1.7416370839729252	0.9551079964185195	0.7574115498492426	1.209944665771283	1.2985870888756543	0.7779019499506385	0.8463759423748873	3.5669275604368855	1.1597360204803737	1.5383597856160534	0.828356784425297	1.5158742405813495	1.439445559095983	1.6422634385355919	1.4124002094537207	0.7604430594732846	1.956710573294183	1.4809990719510826	1.770071168108029	0.9170102671085206	1.1688995370208313	1.3998774421875064	0.9001507376804696	1.054417042177673	0.9509826565047872	0.32099926819533614	1.0126062524725088	1.0423373737807893	0.9996810652344538	1.1896763569475248	1.1820719704595157	0.3701814318770429	1.8054764385984219	0.47822344800242184	0.8387061194183244	1.2598145272145598	1.468980861012525	1.2572535624797936	1.3159120410268446	1.1053365911981423	1.8507296156043376	0.7297314937517733	0.0	0.0	1.0	0.0	1.0	0.0	1.0	0.0	1.0	1.0	0.0	1.0	1.0	0.0	0.0	0.0	0.0	1.0	0.0	1.0	0.0	0.0	1.0	0.0	0.0	1.0	1.0	0.0	0.0	0.0	1.0	1.0	1.0	1.0	1.0	0.0	1.0	0.0	0.0	0.0	0.0	0.0	0.0	1.0	1.0	0.0	1.0	0.0	1.0	1.0	0.0	0.0	0.0	1.0	0.0	0.0	1.0	1.0	1.0	0.0	0.0	0.0	0.0	0.0	0.0	0.0	0.0	0.0	1.0	1.0	0.0	0.0	0.0	1.0	0.0	1.0	1.0	1.0	1.0	0.0	0.0	1.0	0.0	0.0	0.0	0.0	1.0	1.0	0.0	1.0	0.0	0.0	0.0	0.0	0.0	0.0	0.0	0.0	1.0	1.0	0.0	0.0	0.0	0.0	1.0	0.0	0.0	0.0	1.0	1.0	0.0	1.0	1.0	0.0	1.0	0.0	1.0	0.0	1.0	0.0	1.0	0.0	0.0	0.0	1.0	0.0	1.0	1.0	0.0	0.0	0.0	1.0	0.0	1.0	0.0	0.0	0.0	1.0	1.0	0.0	0.0	1.0	0.0	0.0	0.0	0.0	0.0	0.0	0.0	1.0	1.0	0.0	1.0	0.0	1.0	1.0	1.0	1.0	1.0	0.0	1.0	0.0	1.0	0.0	0.0	1.0	0.0	0.0	1.0	1.0	1.0	0.0	1.0	0.0	0.0	1.0	0.0	0.0	0.0	1.0	0.0	0.0	0.0	0.0	1.0	0.0	1.0	0.0	0.0	0.0	0.0	0.0	1.0	1.0	0.0	1.0	0.0	1.0	0.0	0.0	0.0	1.0	0.0	0.0	1.0	0.0	1.0	0.0	0.0	0.0	0.0	0.0	1.0	0.0	0.0	0.0	0.0	0.0	0.0	0.0	0.0	0.0	0.0	0.0	0.0	1.0	0.0	1.0	1.0	0.0	1.0	0.0	1.0	1.0	1.0	0.0	0.0	0.0	0.0	1.0	1.0	0.0	0.0	0.0	1.0	1.0	0.0	0.0	0.0	1.0	0.0	1.0	1.0	1.0	0.0	0.0	1.0	0.0	0.0	0.0	0.0	1.0	1.0	0.0	1.0	0.0	0.0	0.0	0.0	1.0	0.0	1.0	1.0	0.0	0.0	1.0	0.0	1.0	0.0	0.0	1.0	0.0	1.0	0.0	0.0	0.0	0.0	1.0	0.0	0.0	1.0	0.0	1.0	0.0	0.0	1.0	1.0	1.0	1.0	0.0	0.0	0.0	0.0	0.0	0.0	1.0	0.0	1.0	0.0	1.0	1.0	1.0	0.0	0.0	1.0	0.0	1.0	0.0	0.0	0.0	0.0	0.0	0.0	0.0	0.0	0.0	1.0	1.0	1.0	0.0	0.0	0.0	0.0	0.0	0.0	1.0	1.0	0.0	0.0	1.0	0.0	0.0	1.0	0.0	1.0	0.0	0.0	0.0	1.0	0.0	0.0	133.0
350000	1.2155651704913064	1.0587484851597997	0.9500247178837891	1.4591134328000162	1.0569288383234325	1.3062425420546855	0.6167824216688509	2.807245977792006	1.524139474127142	1.5058586135084906	1.1411591219398993	1.0272103204343848	2.3568292184881123	1.2747481672602405	1.6573530852005918	1.996839545668461	1.129708490091263	0.6388933634677806	0.9916268802988316	1.8919699450680698	2.093235626948223	2.995943428340034	0.9551454062820355	1.0820851161403215	1.1027747642282162	1.0702917221590256	0.5719572978003152	1.0024285268195383	1.5205820169826816	1.4963606693657918	2.21787715176938	0.6808514102750974	1.2860519073454295	2.0170019327077107	1.0747195882281486	0.558596853984939	1.6351344516621482	1.1614446707850217	1.0968196749098202	1.363182264578685	2.456766063244408	0.516367280379947	1.58641275152281	0.9827376619424216	1.0200094443992185	1.0342919205967376	0.7409606529233335	1.7651640622898617	0.9054651784623188	2.5159357707827126	0.561272609057916	0.936376353352564	0.6101671654546093	0.9935558013258804	1.8436299760022905	0.8946335782877418	0.9023383235663683	1.6173641318708203	0.8529600965299796	4.232695720141256	1.3484694683869094	0.8618629447692784	1.110982987678739	0.7607991410355021	1.2435424265102513	1.0984016506485872	1.2818663453164147	0.8761744944000269	0.7752027748631489	1.8637828774267278	1.7290628954704703	1.5401486475684423	1.944738328434106	2.276413598206025	0.6557367824523801	0.918797283940112	0.8226461427876302	0.7794972885819739	0.7179876942601029	0.6357479085709427	0.5577276861262586	1.143445059138468	1.187238528023069	1.1222417685636976	1.114493577807904	0.7969938904801591	2.39241621107376	1.061804313568392	3.2102906820698216	1.2409229181993153	0.624472523414859	0.7194566740734117	0.9891562816303235	0.7954381895400572	0.6775165072523027	0.7573915489965863	0.879775867240095	1.5047900441004942	1.304987389399688	0.45690863880178767	0.8409427785712463	1.7375986946042106	0.6318479873036159	1.5276033588464206	0.9654178158227247	0.4532019033932955	0.5456231838730787	1.1719209456470778	1.093236559785879	0.8612822131559011	1.0820321161978401	2.346987885798512	0.5854941485644992	0.9993932065851415	1.0249808591593164	1.688748620127563	1.211929316165765	0.5970076242802097	0.5548395060877533	0.9993346347776737	0.8918164713559877	0.6120862487810557	1.666931030273215	0.8335940889444106	0.6623701320866232	0.46811858929951256	1.2955552563573904	1.2040643853860098	1.5653763731752868	1.4585089627212338	0.836819374837789	1.611360160702288	1.2747350841733076	1.3145967692497103	0.7329557105406461	0.2960335800011587	1.053684129229133	1.645886043488816	0.7116798254992349	1.1433576902935085	0.3924058044662952	1.3142326970915623	1.2569301421174208	1.0390420526001651	1.347226388824291	0.40238453276928365	0.5810577751642565	1.0962519000684077	1.2850363145514432	1.8600975503547397	1.5543357521560948	1.585291829920278	1.1993769976233803	0.5123518670007061	1.0530118349868	2.9181546037986266	1.3703076293535246	0.4923949102384134	1.7046355761432292	0.9968490158405873	1.2150077800087795	4.161616412431098	1.364471940689074	0.9693295241267869	1.660794678677132	0.5346896223104557	1.100897272696568	1.5219889849966965	1.8058125221013501	0.7620754290640905	0.8702684131009455	0.8197697932768567	1.132946388967489	1.148187084753842	1.0608219590899357	0.644718415387615	0.5798077494821878	0.8243305529579336	1.167768134031748	1.6339325604364308	2.1604009177329164	0.5125103064842004	0.5254518583597148	0.8908926456402761	1.169546436520951	0.9034076554227121	1.1083423726420831	0.8239481330682425	1.00723122081244	0.9339350128635497	0.853001980061925	1.3226399993800257	0.7129938125087233	0.8721108081391993	0.5376261634380134	0.9591548250620585	0.5403987235965201	0.5473649190654776	0.5451140726302175	1.3468552450757458	3.3080793453297175	0.6860821552513447	0.9934219981154468	0.6285949359127747	1.729299193126017	0.8849833616049617	0.8486075043908774	1.3857052066126059	0.724644768788538	0.9698308294154225	1.2726923123977458	2.6825778887817604	2.5897098252702566	1.3246752439175165	0.7121121299303017	1.593556234622374	0.4241313324015373	3.207263066847875	1.514616608847529	1.6371342926224175	1.7455662613825866	2.1551956475096503	0.5905106619840972	1.04148465848872	1.0223691819862843	1.0891562337287202	0.7932372133102202	1.3356413675431182	0.5704112571049305	0.7712795952004371	0.6919761418951119	0.7538561118276065	2.6150863491834713	0.8639342165533861	1.8265591752478587	1.0293937520000485	1.535104289288174	0.6243710932172717	1.0051209670503873	1.3830306567436816	1.216418102807539	0.7147475421503313	0.602285352247333	0.8236945513782918	2.7411435650541747	1.7299882236738635	0.6507645583949053	0.6238486723814735	0.59042827687797	1.0669101109344052	0.3401572810459094	0.9020494382557493	1.2077166658887333	0.3919184641313816	1.9321481916788934	1.5512241664778141	0.8130274331105104	0.9409463376272567	1.2626592227867455	1.0704548247275985	1.5647544066873018	0.983656941427736	1.1605141949193718	1.251977272808014	0.9604128522924879	0.8267390752158238	1.040465686558919	0.741724303440128	0.9959680275583433	0.8200494098210152	0.7476013274906858	1.3024490041538341	3.605606148108171	0.5277578850328265	0.777299239589057	1.3050496715309483	1.382973395469018	2.34281087207294	0.5729242285844763	0.691531607974912	1.0456209135596248	1.1541914228113335	1.8765535003531264	0.5726177041033127	0.7410506326072788	1.6493357094311194	1.1747678752371733	0.5930092863295975	0.9936046979183267	0.6060280022278604	0.8765777758152381	1.0975399949696105	1.7462344765523756	1.674015888131333	0.8308934841581096	0.5398620041482732	0.6181392541468079	1.157196547693944	1.0589823248284123	1.6322525037673337	0.7906247603909441	1.4593499321581458	1.2519474712591994	0.728667571266079	1.6570797472230858	4.026755122505768	1.7240076402245843	0.8917044308091292	0.5682920337791871	1.7416370839729252	0.9551079964185195	0.7574115498492426	1.209944665771283	1.2985870888756543	0.7779019499506385	0.8463759423748873	3.5669275604368855	1.1597360204803737	1.5383597856160534	0.828356784425297	1.5158742405813495	1.439445559095983	1.6422634385355919	1.4124002094537207	0.7604430594732846	1.956710573294183	1.4809990719510826	1.770071168108029	0.9170102671085206	1.1688995370208313	1.3998774421875064	0.9001507376804696	1.054417042177673	0.9509826565047872	0.32099926819533614	1.0126062524725088	1.0423373737807893	0.9996810652344538	1.1896763569475248	1.1820719704595157	0.3701814318770429	1.8054764385984219	0.47822344800242184	0.8387061194183244	1.2598145272145598	1.468980861012525	1.2572535624797936	1.3159120410268446	1.1053365911981423	1.8507296156043376	0.7297314937517733	0.0	0.0	1.0	1.0	1.0	1.0	1.0	1.0	0.0	0.0	0.0	1.0	1.0	1.0	0.0	1.0	0.0	1.0	1.0	0.0	1.0	0.0	1.0	1.0	0.0	1.0	0.0	1.0	1.0	0.0	0.0	0.0	0.0	0.0	1.0	0.0	0.0	1.0	1.0	0.0	0.0	0.0	0.0	1.0	1.0	1.0	1.0	0.0	0.0	1.0	0.0	0.0	0.0	0.0	0.0	0.0	0.0	0.0	0.0	0.0	1.0	1.0	0.0	0.0	0.0	0.0	0.0	1.0	1.0	1.0	0.0	0.0	0.0	1.0	0.0	0.0	0.0	1.0	1.0	1.0	0.0	1.0	0.0	0.0	1.0	0.0	0.0	0.0	1.0	1.0	1.0	0.0	0.0	0.0	0.0	1.0	0.0	1.0	0.0	0.0	1.0	1.0	0.0	0.0	1.0	0.0	1.0	1.0	1.0	1.0	0.0	1.0	0.0	0.0	0.0	0.0	1.0	1.0	1.0	0.0	0.0	1.0	0.0	0.0	1.0	1.0	1.0	1.0	1.0	0.0	0.0	0.0	0.0	0.0	1.0	0.0	1.0	0.0	1.0	0.0	1.0	0.0	0.0	0.0	1.0	0.0	0.0	1.0	0.0	0.0	1.0	0.0	1.0	0.0	0.0	0.0	0.0	0.0	0.0	0.0	1.0	1.0	0.0	0.0	0.0	1.0	0.0	1.0	0.0	1.0	0.0	1.0	0.0	0.0	0.0	0.0	0.0	1.0	0.0	1.0	1.0	0.0	0.0	1.0	1.0	1.0	0.0	0.0	1.0	0.0	0.0	0.0	0.0	0.0	1.0	0.0	1.0	1.0	1.0	0.0	0.0	0.0	0.0	0.0	0.0	1.0	0.0	0.0	1.0	0.0	1.0	1.0	0.0	0.0	1.0	0.0	0.0	1.0	0.0	0.0	1.0	0.0	0.0	1.0	0.0	0.0	1.0	0.0	0.0	1.0	1.0	0.0	1.0	0.0	1.0	0.0	0.0	0.0	0.0	1.0	0.0	1.0	0.0	0.0	1.0	1.0	0.0	0.0	1.0	0.0	1.0	1.0	0.0	1.0	0.0	0.0	0.0	1.0	0.0	0.0	0.0	1.0	0.0	1.0	0.0	1.0	0.0	0.0	0.0	1.0	1.0	1.0	1.0	1.0	1.0	0.0	1.0	0.0	1.0	0.0	0.0	0.0	0.0	1.0	0.0	0.0	0.0	1.0	0.0	0.0	0.0	0.0	1.0	1.0	1.0	0.0	0.0	1.0	0.0	1.0	0.0	1.0	0.0	1.0	0.0	0.0	0.0	0.0	1.0	0.0	0.0	1.0	1.0	0.0	0.0	0.0	1.0	1.0	0.0	0.0	0.0	0.0	0.0	1.0	1.0	0.0	0.0	0.0	1.0	0.0	1.0	1.0	1.0	1.0	0.0	1.0	1.0	0.0	0.0	1.0	0.0	1.0	1.0	1.0	1.0	0.0	0.0	1.0	0.0	0.0	1.0	147.0
360000	1.024055499945991	0.8493504564617939	1.219610615287208	1.4663415026130806	1.3474655389044694	1.667439333846625	0.48685425313200287	3.1198559460540247	1.8105380175019505	1.157622094348399	1.3643742061016715	0.9769718829098065	2.0975098727020263	1.1566355644110897	1.2437845527071754	2.023200258777305	1.0593541014212227	0.7202170055653319	1.2972672023956355	2.348465422222931	1.9519120462267145	2.416036604864256	0.8405759323565687	1.3858491944263354	0.9471172332249103	1.33353794019504	0.730525399242002	0.9768259850788952	1.56446730568242	1.545389910205004	2.481136087335666	0.7477282344651157	1.10407770432945	2.5580085555368446	1.4001621639417654	0.6570265551773128	1.516091633330693	1.468641599360425	1.0948257893386792	1.1915394135878374	2.0608125075118746	0.6315877906359729	1.359924644617332	1.1023634292867481	1.0314766743624078	0.7999437669991014	0.7733217398941451	1.6476914410781998	1.1666780540420472	3.232455117740062	0.4478314439844987	0.724717884618924	0.7038248123976848	1.1207322180558694	1.7428361025360428	1.128232610831029	0.6906519579434774	1.4099298665502384	0.9888631986215799	3.257902777254259	1.459878750521996	0.8614122502413899	1.2031578179457993	0.91962365913563	0.9419563421123408	1.4439914889803618	1.2822965791548888	1.0283808368363316	0.8992733976207192	1.6315011121840601	1.4143163507174603	1.1616651962311924	1.8998039280596972	1.9744766157548523	0.6655113713361961	1.0976233349358815	0.7690904430523644	0.8167359065638807	0.6557052633413353	0.7030571828199752	0.5746108986849912	1.2801612495849073	0.9402979479930134	0.9996813862437701	0.9058236047936357	0.7181011218321856	2.026471584756487	1.168889143880491	2.7965179104060627	1.1562781415584098	0.5274102199385217	0.6745967992276894	0.8553819566395457	0.9280394350952991	0.731989089137406	0.6688174021939787	0.7417411174802048	1.7634049555211149	1.1398185396867115	0.429577777672307	0.9569880749182884	1.753399152770224	0.5410741314264639	1.6444683845907384	1.2658239194625118	0.5371029317037553	0.5650120420362048	0.9582776843625515	1.0968391334694412	0.6967774100331433	1.0431485385932195	2.9605979293197975	0.5752153208133988	0.8683561723047216	1.21457142065455	1.323463861113454	0.9708428106098049	0.6765104323388057	0.672104500405114	1.0384426184169377	1.1090578355050038	0.4874515861256374	1.9679599926532403	0.9132511734951071	0.6234242710049761	0.6001317338802374	1.3302952198586298	1.2586033376406929	1.5492720557382336	1.2065515212641325	0.6926474746671056	1.4481712031632135	1.3555905564198465	0.9941142070309599	0.5742472936554722	0.28905114806725246	0.8517688856427489	2.013235094194569	0.8582497085965874	0.9262136079949917	0.5154041107829933	1.7499341746750328	1.0789368595384856	1.298836134323185	1.4930347938029305	0.3358869747410903	0.71705173825643	1.4018296278124855	1.0480466522401668	2.110338184977345	1.5240845069943108	1.908393727418734	0.991039064458501	0.6715712017442121	0.837193675013606	2.6722435254690207	1.1363323480694916	0.43297409957675576	2.2484096555283495	0.7612916495121308	1.1234891574924484	5.047343743101804	1.5315679390934085	0.795932304545523	1.3344642051512876	0.6311691534456613	0.9388788639536381	2.0062911042503484	2.1612138636157585	0.6916990409169791	0.8441106096349185	0.8354422078771149	1.5097467434761438	1.52590836001843	1.191385288022496	0.8050474638908062	0.478783033691349	0.6204704352514488	1.0905102138071525	1.8255089645929312	2.2057687964660087	0.4294137599916284	0.5114094443127751	0.8286710646566872	1.0300165395994239	0.9493599233131095	0.8469253680525056	1.0558728348939372	0.8121982673499971	0.9199094758043034	0.906464591200074	1.1040129395952585	0.5695780900621492	1.13988629189734	0.6009126053484684	1.0052940690359091	0.6272725528287464	0.46703019021105585	0.47791448923132385	1.6872376881382694	2.7887754702430607	0.801363127672616	1.2238774420053646	0.5866056199678014	1.3366255871093695	0.834037877591864	0.7015048323273942	1.8006009969397316	0.7711385373348305	0.85956899752448	1.199222989964943	3.4717711174731587	2.9284909386058726	1.2533270575975515	0.7705866807692205	1.2300118959471171	0.45971824595607735	3.2998203860687685	1.4513379921871357	2.0969121275038245	1.828141367993944	2.1194429752234143	0.5978108560431841	0.945909314984443	0.7786393212583316	1.207783116472872	0.8187174050711811	1.604136080521401	0.6302261049429349	0.7684886144431075	0.7791165450317638	0.6531750671873301	2.2046297462597697	1.1126931322849656	1.5293837586141836	1.0419615377996099	1.3017554891478713	0.5138662706674785	1.1150764455871776	1.192542944443116	1.2498860021116944	0.5554353120169239	0.7485013764992069	0.8095034422859623	2.2697520326835727	2.1004265798039095	0.7156220631280834	0.6454976256499025	0.6433262030378669	1.1893843994411517	0.31761139022859164	1.1246861342484864	0.9398383715335887	0.3009887449961428	1.9120807472174115	1.3843066947176703	1.0545822731590835	1.0084774712832192	1.2063939978013005	1.1129267938868224	1.816288045918212	1.2122615673174832	1.1380481593933272	0.9572230948248946	0.7997829718641782	0.9893232891330771	1.346520276611354	0.9515863569499321	0.9910622361190965	0.8653521616007467	0.9404833652069616	1.544980087815907	3.822499532173168	0.5475378713622396	0.8948033237644831	1.344941390216717	1.095879734110875	2.056584084290787	0.4408317034901308	0.8441391743640758	1.3370488720939644	1.4716770934478616	1.7583492202204425	0.53076348007356	0.7159736255499851	1.3438797240781355	1.0401083170816159	0.48697565380198693	0.9899131141086328	0.4807260696514822	0.9262760752701189	1.104335449792751	2.2809048503064737	1.3236815542143705	1.0701312653195445	0.5890307747529121	0.577457172145119	1.363441540102332	1.4054570137106759	1.3446983932363141	0.6197322669722732	1.3330074911050864	1.08440867571565	0.8584570156477133	1.5535115608638093	3.827881414253078	1.8632894893441956	0.9782141068658007	0.5520348133623624	1.6357334418639635	1.023305367229888	0.6184363851563454	1.355135507900216	1.1091771098877827	0.5906398282320636	0.7513618929860567	3.242172700675933	1.170200005814484	1.2834899230447387	0.980886406724464	1.6841196399906926	1.4306246908511075	1.4613712217995405	1.0906909345656164	0.9513466167528557	1.590836877493653	1.4624559426960702	2.3066875241365685	1.1253231143620364	0.9325983182685099	1.7555947234301892	0.8462589132733855	1.2716319064913977	0.97615336259692	0.4106841565989713	1.3225772510074596	1.1809297864825496	1.0718363217451157	1.0584402194545723	1.0604073616374947	0.3294465479118683	1.8707349866801677	0.3997129685564343	0.7050362202565766	1.653739238890222	1.2582268263707623	1.6193671896047417	1.3418219210141433	1.003785745901839	1.934419629632578	0.8187435658628284	0.0	0.0	1.0	1.0	0.0	1.0	0.0	1.0	0.0	0.0	1.0	1.0	1.0	0.0	1.0	1.0	1.0	0.0	1.0	0.0	1.0	1.0	0.0	1.0	0.0	1.0	0.0	0.0	0.0	0.0	1.0	1.0	0.0	0.0	1.0	0.0	0.0	1.0	1.0	1.0	1.0	0.0	0.0	1.0	1.0	0.0	0.0	1.0	0.0	1.0	1.0	0.0	0.0	0.0	0.0	1.0	0.0	0.0	0.0	0.0	0.0	1.0	1.0	0.0	1.0	0.0	0.0	0.0	1.0	1.0	0.0	1.0	0.0	1.0	0.0	0.0	0.0	0.0	1.0	1.0	0.0	0.0	1.0	1.0	1.0	1.0	0.0	1.0	0.0	0.0	1.0	1.0	1.0	0.0	1.0	1.0	1.0	0.0	1.0	0.0	0.0	1.0	1.0	1.0	0.0	1.0	0.0	0.0	1.0	1.0	0.0	0.0	1.0	1.0	1.0	0.0	1.0	1.0	0.0	0.0	0.0	1.0	1.0	1.0	1.0	0.0	0.0	1.0	1.0	0.0	0.0	1.0	0.0	0.0	1.0	0.0	1.0	1.0	1.0	0.0	0.0	1.0	0.0	0.0	0.0	0.0	0.0	1.0	1.0	1.0	0.0	1.0	1.0	0.0	0.0	0.0	0.0	0.0	1.0	0.0	1.0	1.0	0.0	1.0	0.0	0.0	0.0	0.0	0.0	0.0	0.0	1.0	0.0	0.0	1.0	0.0	1.0	1.0	0.0	1.0	0.0	1.0	0.0	1.0	1.0	0.0	1.0	1.0	1.0	0.0	1.0	0.0	0.0	0.0	1.0	1.0	1.0	1.0	1.0	0.0	1.0	0.0	1.0	0.0	0.0	0.0	1.0	0.0	1.0	0.0	0.0	1.0	0.0	0.0	0.0	0.0	1.0	0.0	0.0	0.0	1.0	0.0	0.0	1.0	0.0	0.0	1.0	0.0	1.0	0.0	1.0	0.0	1.0	1.0	1.0	0.0	0.0	0.0	0.0	1.0	1.0	1.0	1.0	0.0	0.0	1.0	0.0	0.0	1.0	0.0	0.0	0.0	0.0	1.0	1.0	1.0	0.0	1.0	0.0	1.0	1.0	1.0	0.0	0.0	1.0	1.0	0.0	0.0	0.0	1.0	0.0	1.0	1.0	0.0	1.0	0.0	0.0	1.0	1.0	1.0	1.0	0.0	0.0	1.0	0.0	0.0	0.0	0.0	0.0	0.0	0.0	1.0	1.0	1.0	0.0	1.0	1.0	0.0	0.0	1.0	1.0	0.0	1.0	1.0	0.0	0.0	0.0	0.0	1.0	0.0	1.0	1.0	1.0	1.0	0.0	0.0	1.0	0.0	1.0	1.0	0.0	0.0	0.0	0.0	0.0	0.0	1.0	1.0	0.0	0.0	0.0	1.0	1.0	1.0	1.0	1.0	0.0	0.0	1.0	1.0	0.0	1.0	0.0	0.0	0.0	1.0	0.0	0.0	0.0	0.0	1.0	165.0
370000	1.024055499945991	0.8493504564617939	1.219610615287208	1.4663415026130806	1.3474655389044694	1.667439333846625	0.48685425313200287	3.1198559460540247	1.8105380175019505	1.157622094348399	1.3643742061016715	0.9769718829098065	2.0975098727020263	1.1566355644110897	1.2437845527071754	2.023200258777305	1.0593541014212227	0.7202170055653319	1.2972672023956355	2.348465422222931	1.9519120462267145	2.416036604864256	0.8405759323565687	1.3858491944263354	0.9471172332249103	1.33353794019504	0.730525399242002	0.9768259850788952	1.56446730568242	1.545389910205004	2.481136087335666	0.7477282344651157	1.10407770432945	2.5580085555368446	1.4001621639417654	0.6570265551773128	1.516091633330693	1.468641599360425	1.0948257893386792	1.1915394135878374	2.0608125075118746	0.6315877906359729	1.359924644617332	1.1023634292867481	1.0314766743624078	0.7999437669991014	0.7733217398941451	1.6476914410781998	1.1666780540420472	3.232455117740062	0.4478314439844987	0.724717884618924	0.7038248123976848	1.1207322180558694	1.7428361025360428	1.128232610831029	0.6906519579434774	1.4099298665502384	0.9888631986215799	3.257902777254259	1.459878750521996	0.8614122502413899	1.2031578179457993	0.91962365913563	0.9419563421123408	1.4439914889803618	1.2822965791548888	1.0283808368363316	0.8992733976207192	1.6315011121840601	1.4143163507174603	1.1616651962311924	1.8998039280596972	1.9744766157548523	0.6655113713361961	1.0976233349358815	0.7690904430523644	0.8167359065638807	0.6557052633413353	0.7030571828199752	0.5746108986849912	1.2801612495849073	0.9402979479930134	0.9996813862437701	0.9058236047936357	0.7181011218321856	2.026471584756487	1.168889143880491	2.7965179104060627	1.1562781415584098	0.5274102199385217	0.6745967992276894	0.8553819566395457	0.9280394350952991	0.731989089137406	0.6688174021939787	0.7417411174802048	1.7634049555211149	1.1398185396867115	0.429577777672307	0.9569880749182884	1.753399152770224	0.5410741314264639	1.6444683845907384	1.2658239194625118	0.5371029317037553	0.5650120420362048	0.9582776843625515	1.0968391334694412	0.6967774100331433	1.0431485385932195	2.9605979293197975	0.5752153208133988	0.8683561723047216	1.21457142065455	1.323463861113454	0.9708428106098049	0.6765104323388057	0.672104500405114	1.0384426184169377	1.1090578355050038	0.4874515861256374	1.9679599926532403	0.9132511734951071	0.6234242710049761	0.6001317338802374	1.3302952198586298	1.2586033376406929	1.5492720557382336	1.2065515212641325	0.6926474746671056	1.4481712031632135	1.3555905564198465	0.9941142070309599	0.5742472936554722	0.28905114806725246	0.8517688856427489	2.013235094194569	0.8582497085965874	0.9262136079949917	0.5154041107829933	1.7499341746750328	1.0789368595384856	1.298836134323185	1.4930347938029305	0.3358869747410903	0.71705173825643	1.4018296278124855	1.0480466522401668	2.110338184977345	1.5240845069943108	1.908393727418734	0.991039064458501	0.6715712017442121	0.837193675013606	2.6722435254690207	1.1363323480694916	0.43297409957675576	2.2484096555283495	0.7612916495121308	1.1234891574924484	5.047343743101804	1.5315679390934085	0.795932304545523	1.3344642051512876	0.6311691534456613	0.9388788639536381	2.0062911042503484	2.1612138636157585	0.6916990409169791	0.8441106096349185	0.8354422078771149	1.5097467434761438	1.52590836001843	1.191385288022496	0.8050474638908062	0.478783033691349	0.6204704352514488	1.0905102138071525	1.8255089645929312	2.2057687964660087	0.4294137599916284	0.5114094443127751	0.8286710646566872	1.0300165395994239	0.9493599233131095	0.8469253680525056	1.0558728348939372	0.8121982673499971	0.9199094758043034	0.906464591200074	1.1040129395952585	0.5695780900621492	1.13988629189734	0.6009126053484684	1.0052940690359091	0.6272725528287464	0.46703019021105585	0.47791448923132385	1.6872376881382694	2.7887754702430607	0.801363127672616	1.2238774420053646	0.5866056199678014	1.3366255871093695	0.834037877591864	0.7015048323273942	1.8006009969397316	0.7711385373348305	0.85956899752448	1.199222989964943	3.4717711174731587	2.9284909386058726	1.2533270575975515	0.7705866807692205	1.2300118959471171	0.45971824595607735	3.2998203860687685	1.4513379921871357	2.0969121275038245	1.828141367993944	2.1194429752234143	0.5978108560431841	0.945909314984443	0.7786393212583316	1.207783116472872	0.8187174050711811	1.604136080521401	0.6302261049429349	0.7684886144431075	0.7791165450317638	0.6531750671873301	2.2046297462597697	1.1126931322849656	1.5293837586141836	1.0419615377996099	1.3017554891478713	0.5138662706674785	1.1150764455871776	1.192542944443116	1.2498860021116944	0.5554353120169239	0.7485013764992069	0.8095034422859623	2.2697520326835727	2.1004265798039095	0.7156220631280834	0.6454976256499025	0.6433262030378669	1.1893843994411517	0.31761139022859164	1.1246861342484864	0.9398383715335887	0.3009887449961428	1.9120807472174115	1.3843066947176703	1.0545822731590835	1.0084774712832192	1.2063939978013005	1.1129267938868224	1.816288045918212	1.2122615673174832	1.1380481593933272	0.9572230948248946	0.7997829718641782	0.9893232891330771	1.346520276611354	0.9515863569499321	0.9910622361190965	0.8653521616007467	0.9404833652069616	1.544980087815907	3.822499532173168	0.5475378713622396	0.8948033237644831	1.344941390216717	1.095879734110875	2.056584084290787	0.4408317034901308	0.8441391743640758	1.3370488720939644	1.4716770934478616	1.7583492202204425	0.53076348007356	0.7159736255499851	1.3438797240781355	1.0401083170816159	0.48697565380198693	0.9899131141086328	0.4807260696514822	0.9262760752701189	1.104335449792751	2.2809048503064737	1.3236815542143705	1.0701312653195445	0.5890307747529121	0.577457172145119	1.363441540102332	1.4054570137106759	1.3446983932363141	0.6197322669722732	1.3330074911050864	1.08440867571565	0.8584570156477133	1.5535115608638093	3.827881414253078	1.8632894893441956	0.9782141068658007	0.5520348133623624	1.6357334418639635	1.023305367229888	0.6184363851563454	1.355135507900216	1.1091771098877827	0.5906398282320636	0.7513618929860567	3.242172700675933	1.170200005814484	1.2834899230447387	0.980886406724464	1.6841196399906926	1.4306246908511075	1.4613712217995405	1.0906909345656164	0.9513466167528557	1.590836877493653	1.4624559426960702	2.3066875241365685	1.1253231143620364	0.9325983182685099	1.7555947234301892	0.8462589132733855	1.2716319064913977	0.97615336259692	0.4106841565989713	1.3225772510074596	1.1809297864825496	1.0718363217451157	1.0584402194545723	1.0604073616374947	0.3294465479118683	1.8707349866801677	0.3997129685564343	0.7050362202565766	1.653739238890222	1.2582268263707623	1.6193671896047417	1.3418219210141433	1.003785745901839	1.934419629632578	0.8187435658628284	0.0	1.0	0.0	0.0	1.0	0.0	0.0	1.0	1.0	1.0	0.0	1.0	1.0	0.0	0.0	1.0	1.0	0.0	1.0	1.0	1.0	0.0	0.0	0.0	0.0	0.0	0.0	0.0	1.0	0.0	0.0	0.0	1.0	0.0	0.0	0.0	0.0	1.0	1.0	0.0	0.0	0.0	0.0	1.0	1.0	1.0	1.0	1.0	0.0	1.0	0.0	0.0	0.0	0.0	0.0	0.0	0.0	0.0	1.0	1.0	0.0	0.0	1.0	0.0	0.0	1.0	0.0	1.0	0.0	1.0	0.0	0.0	0.0	1.0	0.0	1.0	1.0	0.0	1.0	1.0	1.0	0.0	1.0	1.0	0.0	0.0	1.0	0.0	0.0	1.0	0.0	0.0	1.0	0.0	0.0	0.0	1.0	0.0	0.0	0.0	1.0	0.0	0.0	1.0	0.0	1.0	1.0	1.0	0.0	1.0	1.0	1.0	0.0	1.0	1.0	0.0	1.0	0.0	1.0	0.0	0.0	0.0	1.0	1.0	0.0	1.0	1.0	1.0	1.0	0.0	0.0	1.0	1.0	1.0	1.0	0.0	1.0	1.0	1.0	0.0	1.0	1.0	0.0	1.0	0.0	1.0	1.0	1.0	1.0	1.0	0.0	1.0	1.0	0.0	1.0	0.0	0.0	1.0	0.0	0.0	1.0	0.0	1.0	1.0	0.0	1.0	0.0	0.0	0.0	0.0	1.0	0.0	0.0	0.0	0.0	0.0	1.0	1.0	0.0	1.0	1.0	0.0	0.0	0.0	1.0	0.0	0.0	0.0	1.0	1.0	0.0	1.0	1.0	1.0	0.0	0.0	1.0	1.0	1.0	0.0	0.0	0.0	1.0	0.0	0.0	0.0	1.0	1.0	1.0	0.0	0.0	0.0	0.0	0.0	0.0	0.0	1.0	0.0	0.0	0.0	1.0	0.0	0.0	1.0	1.0	0.0	1.0	0.0	1.0	0.0	0.0	0.0	1.0	0.0	1.0	1.0	0.0	0.0	0.0	1.0	1.0	0.0	1.0	1.0	1.0	1.0	1.0	0.0	0.0	0.0	0.0	1.0	1.0	1.0	1.0	0.0	0.0	0.0	0.0	1.0	1.0	1.0	1.0	1.0	1.0	1.0	1.0	0.0	1.0	1.0	1.0	1.0	1.0	0.0	1.0	0.0	0.0	1.0	0.0	1.0	1.0	0.0	0.0	1.0	0.0	1.0	0.0	0.0	0.0	0.0	0.0	1.0	1.0	0.0	0.0	0.0	1.0	1.0	0.0	1.0	0.0	1.0	0.0	1.0	0.0	0.0	0.0	1.0	1.0	0.0	0.0	1.0	0.0	1.0	0.0	0.0	1.0	0.0	0.0	1.0	0.0	0.0	1.0	1.0	0.0	0.0	0.0	0.0	0.0	0.0	1.0	1.0	0.0	0.0	0.0	1.0	0.0	0.0	0.0	1.0	0.0	1.0	0.0	0.0	0.0	1.0	0.0	1.0	0.0	0.0	1.0	161.0
380000	1.024055499945991	0.8493504564617939	1.219610615287208	1.4663415026130806	1.3474655389044694	1.667439333846625	0.48685425313200287	3.1198559460540247	1.8105380175019505	1.157622094348399	1.3643742061016715	0.9769718829098065	2.0975098727020263	1.1566355644110897	1.2437845527071754	2.023200258777305	1.0593541014212227	0.7202170055653319	1.2972672023956355	2.348465422222931	1.9519120462267145	2.416036604864256	0.8405759323565687	1.3858491944263354	0.9471172332249103	1.33353794019504	0.730525399242002	0.9768259850788952	1.56446730568242	1.545389910205004	2.481136087335666	0.7477282344651157	1.10407770432945	2.5580085555368446	1.4001621639417654	0.6570265551773128	1.516091633330693	1.468641599360425	1.0948257893386792	1.1915394135878374	2.0608125075118746	0.6315877906359729	1.359924644617332	1.1023634292867481	1.0314766743624078	0.7999437669991014	0.7733217398941451	1.6476914410781998	1.1666780540420472	3.232455117740062	0.4478314439844987	0.724717884618924	0.7038248123976848	1.1207322180558694	1.7428361025360428	1.128232610831029	0.6906519579434774	1.4099298665502384	0.9888631986215799	3.257902777254259	1.459878750521996	0.8614122502413899	1.2031578179457993	0.91962365913563	0.9419563421123408	1.4439914889803618	1.2822965791548888	1.0283808368363316	0.8992733976207192	1.6315011121840601	1.4143163507174603	1.1616651962311924	1.8998039280596972	1.9744766157548523	0.6655113713361961	1.0976233349358815	0.7690904430523644	0.8167359065638807	0.6557052633413353	0.7030571828199752	0.5746108986849912	1.2801612495849073	0.9402979479930134	0.9996813862437701	0.9058236047936357	0.7181011218321856	2.026471584756487	1.168889143880491	2.7965179104060627	1.1562781415584098	0.5274102199385217	0.6745967992276894	0.8553819566395457	0.9280394350952991	0.731989089137406	0.6688174021939787	0.7417411174802048	1.7634049555211149	1.1398185396867115	0.429577777672307	0.9569880749182884	1.753399152770224	0.5410741314264639	1.6444683845907384	1.2658239194625118	0.5371029317037553	0.5650120420362048	0.9582776843625515	1.0968391334694412	0.6967774100331433	1.0431485385932195	2.9605979293197975	0.5752153208133988	0.8683561723047216	1.21457142065455	1.323463861113454	0.9708428106098049	0.6765104323388057	0.672104500405114	1.0384426184169377	1.1090578355050038	0.4874515861256374	1.9679599926532403	0.9132511734951071	0.6234242710049761	0.6001317338802374	1.3302952198586298	1.2586033376406929	1.5492720557382336	1.2065515212641325	0.6926474746671056	1.4481712031632135	1.3555905564198465	0.9941142070309599	0.5742472936554722	0.28905114806725246	0.8517688856427489	2.013235094194569	0.8582497085965874	0.9262136079949917	0.5154041107829933	1.7499341746750328	1.0789368595384856	1.298836134323185	1.4930347938029305	0.3358869747410903	0.71705173825643	1.4018296278124855	1.0480466522401668	2.110338184977345	1.5240845069943108	1.908393727418734	0.991039064458501	0.6715712017442121	0.837193675013606	2.6722435254690207	1.1363323480694916	0.43297409957675576	2.2484096555283495	0.7612916495121308	1.1234891574924484	5.047343743101804	1.5315679390934085	0.795932304545523	1.3344642051512876	0.6311691534456613	0.9388788639536381	2.0062911042503484	2.1612138636157585	0.6916990409169791	0.8441106096349185	0.8354422078771149	1.5097467434761438	1.52590836001843	1.191385288022496	0.8050474638908062	0.478783033691349	0.6204704352514488	1.0905102138071525	1.8255089645929312	2.2057687964660087	0.4294137599916284	0.5114094443127751	0.8286710646566872	1.0300165395994239	0.9493599233131095	0.8469253680525056	1.0558728348939372	0.8121982673499971	0.9199094758043034	0.906464591200074	1.1040129395952585	0.5695780900621492	1.13988629189734	0.6009126053484684	1.0052940690359091	0.6272725528287464	0.46703019021105585	0.47791448923132385	1.6872376881382694	2.7887754702430607	0.801363127672616	1.2238774420053646	0.5866056199678014	1.3366255871093695	0.834037877591864	0.7015048323273942	1.8006009969397316	0.7711385373348305	0.85956899752448	1.199222989964943	3.4717711174731587	2.9284909386058726	1.2533270575975515	0.7705866807692205	1.2300118959471171	0.45971824595607735	3.2998203860687685	1.4513379921871357	2.0969121275038245	1.828141367993944	2.1194429752234143	0.5978108560431841	0.945909314984443	0.7786393212583316	1.207783116472872	0.8187174050711811	1.604136080521401	0.6302261049429349	0.7684886144431075	0.7791165450317638	0.6531750671873301	2.2046297462597697	1.1126931322849656	1.5293837586141836	1.0419615377996099	1.3017554891478713	0.5138662706674785	1.1150764455871776	1.192542944443116	1.2498860021116944	0.5554353120169239	0.7485013764992069	0.8095034422859623	2.2697520326835727	2.1004265798039095	0.7156220631280834	0.6454976256499025	0.6433262030378669	1.1893843994411517	0.31761139022859164	1.1246861342484864	0.9398383715335887	0.3009887449961428	1.9120807472174115	1.3843066947176703	1.0545822731590835	1.0084774712832192	1.2063939978013005	1.1129267938868224	1.816288045918212	1.2122615673174832	1.1380481593933272	0.9572230948248946	0.7997829718641782	0.9893232891330771	1.346520276611354	0.9515863569499321	0.9910622361190965	0.8653521616007467	0.9404833652069616	1.544980087815907	3.822499532173168	0.5475378713622396	0.8948033237644831	1.344941390216717	1.095879734110875	2.056584084290787	0.4408317034901308	0.8441391743640758	1.3370488720939644	1.4716770934478616	1.7583492202204425	0.53076348007356	0.7159736255499851	1.3438797240781355	1.0401083170816159	0.48697565380198693	0.9899131141086328	0.4807260696514822	0.9262760752701189	1.104335449792751	2.2809048503064737	1.3236815542143705	1.0701312653195445	0.5890307747529121	0.577457172145119	1.363441540102332	1.4054570137106759	1.3446983932363141	0.6197322669722732	1.3330074911050864	1.08440867571565	0.8584570156477133	1.5535115608638093	3.827881414253078	1.8632894893441956	0.9782141068658007	0.5520348133623624	1.6357334418639635	1.023305367229888	0.6184363851563454	1.355135507900216	1.1091771098877827	0.5906398282320636	0.7513618929860567	3.242172700675933	1.170200005814484	1.2834899230447387	0.980886406724464	1.6841196399906926	1.4306246908511075	1.4613712217995405	1.0906909345656164	0.9513466167528557	1.590836877493653	1.4624559426960702	2.3066875241365685	1.1253231143620364	0.9325983182685099	1.7555947234301892	0.8462589132733855	1.2716319064913977	0.97615336259692	0.4106841565989713	1.3225772510074596	1.1809297864825496	1.0718363217451157	1.0584402194545723	1.0604073616374947	0.3294465479118683	1.8707349866801677	0.3997129685564343	0.7050362202565766	1.653739238890222	1.2582268263707623	1.6193671896047417	1.3418219210141433	1.003785745901839	1.934419629632578	0.8187435658628284	1.0	0.0	0.0	1.0	1.0	1.0	1.0	1.0	0.0	0.0	1.0	1.0	1.0	0.0	0.0	0.0	0.0	0.0	1.0	1.0	0.0	0.0	1.0	0.0	0.0	1.0	0.0	0.0	0.0	0.0	0.0	1.0	0.0	1.0	0.0	0.0	1.0	1.0	1.0	0.0	0.0	0.0	1.0	1.0	1.0	0.0	0.0	1.0	1.0	1.0	1.0	1.0	0.0	1.0	0.0	0.0	1.0	0.0	1.0	1.0	0.0	1.0	0.0	1.0	0.0	0.0	0.0	1.0	1.0	1.0	1.0	0.0	0.0	1.0	0.0	1.0	0.0	0.0	0.0	0.0	0.0	1.0	1.0	0.0	0.0	1.0	1.0	1.0	1.0	1.0	1.0	0.0	0.0	1.0	0.0	1.0	0.0	1.0	1.0	0.0	0.0	1.0	1.0	1.0	0.0	0.0	1.0	1.0	0.0	1.0	1.0	0.0	0.0	0.0	1.0	0.0	0.0	0.0	0.0	1.0	0.0	1.0	0.0	1.0	1.0	1.0	0.0	1.0	1.0	0.0	1.0	1.0	0.0	0.0	1.0	0.0	0.0	1.0	0.0	1.0	1.0	0.0	0.0	1.0	0.0	0.0	0.0	1.0	1.0	0.0	1.0	1.0	1.0	1.0	0.0	0.0	0.0	0.0	1.0	0.0	1.0	1.0	1.0	0.0	0.0	1.0	0.0	1.0	1.0	1.0	1.0	0.0	0.0	1.0	0.0	1.0	0.0	1.0	0.0	1.0	1.0	0.0	0.0	0.0	1.0	1.0	1.0	0.0	1.0	0.0	1.0	0.0	0.0	1.0	0.0	0.0	1.0	1.0	1.0	1.0	1.0	0.0	1.0	1.0	0.0	1.0	0.0	0.0	1.0	0.0	1.0	1.0	0.0	1.0	1.0	1.0	0.0	0.0	1.0	0.0	0.0	0.0	0.0	1.0	0.0	1.0	0.0	0.0	1.0	0.0	0.0	0.0	1.0	1.0	1.0	0.0	0.0	1.0	0.0	1.0	1.0	1.0	1.0	0.0	1.0	1.0	1.0	0.0	1.0	0.0	0.0	0.0	0.0	1.0	1.0	0.0	0.0	0.0	0.0	1.0	1.0	1.0	1.0	1.0	0.0	1.0	1.0	1.0	0.0	1.0	1.0	1.0	1.0	1.0	1.0	0.0	0.0	0.0	0.0	0.0	0.0	0.0	1.0	0.0	1.0	1.0	0.0	0.0	0.0	1.0	0.0	1.0	0.0	1.0	0.0	0.0	0.0	0.0	0.0	0.0	1.0	0.0	1.0	0.0	0.0	1.0	0.0	1.0	1.0	0.0	1.0	1.0	1.0	0.0	1.0	1.0	0.0	1.0	0.0	0.0	0.0	0.0	0.0	0.0	0.0	1.0	1.0	0.0	0.0	1.0	0.0	1.0	0.0	1.0	0.0	1.0	1.0	0.0	0.0	1.0	1.0	1.0	1.0	0.0	0.0	0.0	0.0	0.0	1.0	1.0	1.0	175.0
390000	1.024055499945991	0.8493504564617939	1.219610615287208	1.4663415026130806	1.3474655389044694	1.667439333846625	0.48685425313200287	3.1198559460540247	1.8105380175019505	1.157622094348399	1.3643742061016715	0.9769718829098065	2.0975098727020263	1.1566355644110897	1.2437845527071754	2.023200258777305	1.0593541014212227	0.7202170055653319	1.2972672023956355	2.348465422222931	1.9519120462267145	2.416036604864256	0.8405759323565687	1.3858491944263354	0.9471172332249103	1.33353794019504	0.730525399242002	0.9768259850788952	1.56446730568242	1.545389910205004	2.481136087335666	0.7477282344651157	1.10407770432945	2.5580085555368446	1.4001621639417654	0.6570265551773128	1.516091633330693	1.468641599360425	1.0948257893386792	1.1915394135878374	2.0608125075118746	0.6315877906359729	1.359924644617332	1.1023634292867481	1.0314766743624078	0.7999437669991014	0.7733217398941451	1.6476914410781998	1.1666780540420472	3.232455117740062	0.4478314439844987	0.724717884618924	0.7038248123976848	1.1207322180558694	1.7428361025360428	1.128232610831029	0.6906519579434774	1.4099298665502384	0.9888631986215799	3.257902777254259	1.459878750521996	0.8614122502413899	1.2031578179457993	0.91962365913563	0.9419563421123408	1.4439914889803618	1.2822965791548888	1.0283808368363316	0.8992733976207192	1.6315011121840601	1.4143163507174603	1.1616651962311924	1.8998039280596972	1.9744766157548523	0.6655113713361961	1.0976233349358815	0.7690904430523644	0.8167359065638807	0.6557052633413353	0.7030571828199752	0.5746108986849912	1.2801612495849073	0.9402979479930134	0.9996813862437701	0.9058236047936357	0.7181011218321856	2.026471584756487	1.168889143880491	2.7965179104060627	1.1562781415584098	0.5274102199385217	0.6745967992276894	0.8553819566395457	0.9280394350952991	0.731989089137406	0.6688174021939787	0.7417411174802048	1.7634049555211149	1.1398185396867115	0.429577777672307	0.9569880749182884	1.753399152770224	0.5410741314264639	1.6444683845907384	1.2658239194625118	0.5371029317037553	0.5650120420362048	0.9582776843625515	1.0968391334694412	0.6967774100331433	1.0431485385932195	2.9605979293197975	0.5752153208133988	0.8683561723047216	1.21457142065455	1.323463861113454	0.9708428106098049	0.6765104323388057	0.672104500405114	1.0384426184169377	1.1090578355050038	0.4874515861256374	1.9679599926532403	0.9132511734951071	0.6234242710049761	0.6001317338802374	1.3302952198586298	1.2586033376406929	1.5492720557382336	1.2065515212641325	0.6926474746671056	1.4481712031632135	1.3555905564198465	0.9941142070309599	0.5742472936554722	0.28905114806725246	0.8517688856427489	2.013235094194569	0.8582497085965874	0.9262136079949917	0.5154041107829933	1.7499341746750328	1.0789368595384856	1.298836134323185	1.4930347938029305	0.3358869747410903	0.71705173825643	1.4018296278124855	1.0480466522401668	2.110338184977345	1.5240845069943108	1.908393727418734	0.991039064458501	0.6715712017442121	0.837193675013606	2.6722435254690207	1.1363323480694916	0.43297409957675576	2.2484096555283495	0.7612916495121308	1.1234891574924484	5.047343743101804	1.5315679390934085	0.795932304545523	1.3344642051512876	0.6311691534456613	0.9388788639536381	2.0062911042503484	2.1612138636157585	0.6916990409169791	0.8441106096349185	0.8354422078771149	1.5097467434761438	1.52590836001843	1.191385288022496	0.8050474638908062	0.478783033691349	0.6204704352514488	1.0905102138071525	1.8255089645929312	2.2057687964660087	0.4294137599916284	0.5114094443127751	0.8286710646566872	1.0300165395994239	0.9493599233131095	0.8469253680525056	1.0558728348939372	0.8121982673499971	0.9199094758043034	0.906464591200074	1.1040129395952585	0.5695780900621492	1.13988629189734	0.6009126053484684	1.0052940690359091	0.6272725528287464	0.46703019021105585	0.47791448923132385	1.6872376881382694	2.7887754702430607	0.801363127672616	1.2238774420053646	0.5866056199678014	1.3366255871093695	0.834037877591864	0.7015048323273942	1.8006009969397316	0.7711385373348305	0.85956899752448	1.199222989964943	3.4717711174731587	2.9284909386058726	1.2533270575975515	0.7705866807692205	1.2300118959471171	0.45971824595607735	3.2998203860687685	1.4513379921871357	2.0969121275038245	1.828141367993944	2.1194429752234143	0.5978108560431841	0.945909314984443	0.7786393212583316	1.207783116472872	0.8187174050711811	1.604136080521401	0.6302261049429349	0.7684886144431075	0.7791165450317638	0.6531750671873301	2.2046297462597697	1.1126931322849656	1.5293837586141836	1.0419615377996099	1.3017554891478713	0.5138662706674785	1.1150764455871776	1.192542944443116	1.2498860021116944	0.5554353120169239	0.7485013764992069	0.8095034422859623	2.2697520326835727	2.1004265798039095	0.7156220631280834	0.6454976256499025	0.6433262030378669	1.1893843994411517	0.31761139022859164	1.1246861342484864	0.9398383715335887	0.3009887449961428	1.9120807472174115	1.3843066947176703	1.0545822731590835	1.0084774712832192	1.2063939978013005	1.1129267938868224	1.816288045918212	1.2122615673174832	1.1380481593933272	0.9572230948248946	0.7997829718641782	0.9893232891330771	1.346520276611354	0.9515863569499321	0.9910622361190965	0.8653521616007467	0.9404833652069616	1.544980087815907	3.822499532173168	0.5475378713622396	0.8948033237644831	1.344941390216717	1.095879734110875	2.056584084290787	0.4408317034901308	0.8441391743640758	1.3370488720939644	1.4716770934478616	1.7583492202204425	0.53076348007356	0.7159736255499851	1.3438797240781355	1.0401083170816159	0.48697565380198693	0.9899131141086328	0.4807260696514822	0.9262760752701189	1.104335449792751	2.2809048503064737	1.3236815542143705	1.0701312653195445	0.5890307747529121	0.577457172145119	1.363441540102332	1.4054570137106759	1.3446983932363141	0.6197322669722732	1.3330074911050864	1.08440867571565	0.8584570156477133	1.5535115608638093	3.827881414253078	1.8632894893441956	0.9782141068658007	0.5520348133623624	1.6357334418639635	1.023305367229888	0.6184363851563454	1.355135507900216	1.1091771098877827	0.5906398282320636	0.7513618929860567	3.242172700675933	1.170200005814484	1.2834899230447387	0.980886406724464	1.6841196399906926	1.4306246908511075	1.4613712217995405	1.0906909345656164	0.9513466167528557	1.590836877493653	1.4624559426960702	2.3066875241365685	1.1253231143620364	0.9325983182685099	1.7555947234301892	0.8462589132733855	1.2716319064913977	0.97615336259692	0.4106841565989713	1.3225772510074596	1.1809297864825496	1.0718363217451157	1.0584402194545723	1.0604073616374947	0.3294465479118683	1.8707349866801677	0.3997129685564343	0.7050362202565766	1.653739238890222	1.2582268263707623	1.6193671896047417	1.3418219210141433	1.003785745901839	1.934419629632578	0.8187435658628284	0.0	0.0	0.0	0.0	1.0	1.0	0.0	1.0	0.0	0.0	0.0	1.0	1.0	1.0	0.0	1.0	1.0	1.0	0.0	1.0	1.0	0.0	1.0	0.0	1.0	1.0	0.0	1.0	0.0	0.0	0.0	0.0	0.0	0.0	0.0	0.0	0.0	0.0	0.0	1.0	0.0	1.0	0.0	1.0	1.0	1.0	0.0	0.0	1.0	1.0	1.0	1.0	0.0	1.0	0.0	0.0	0.0	0.0	0.0	1.0	0.0	1.0	0.0	0.0	0.0	0.0	0.0	0.0	0.0	1.0	0.0	1.0	1.0	1.0	0.0	1.0	1.0	0.0	1.0	1.0	1.0	0.0	0.0	0.0	1.0	1.0	1.0	0.0	1.0	0.0	0.0	0.0	0.0	1.0	1.0	0.0	0.0	1.0	0.0	0.0	0.0	1.0	1.0	1.0	1.0	0.0	0.0	1.0	0.0	0.0	0.0	1.0	1.0	1.0	1.0	0.0	1.0	1.0	1.0	1.0	1.0	0.0	1.0	0.0	1.0	0.0	1.0	1.0	0.0	0.0	0.0	1.0	0.0	0.0	0.0	0.0	1.0	0.0	1.0	0.0	0.0	1.0	0.0	0.0	1.0	1.0	0.0	1.0	0.0	1.0	0.0	0.0	1.0	1.0	1.0	0.0	1.0	0.0	1.0	0.0	1.0	1.0	0.0	1.0	0.0	1.0	0.0	0.0	1.0	0.0	1.0	0.0	1.0	1.0	0.0	1.0	0.0	1.0	0.0	1.0	0.0	0.0	0.0	1.0	1.0	1.0	0.0	0.0	0.0	0.0	0.0	0.0	0.0	0.0	1.0	0.0	1.0	0.0	0.0	1.0	0.0	0.0	1.0	1.0	1.0	1.0	1.0	1.0	0.0	0.0	1.0	0.0	1.0	0.0	0.0	0.0	0.0	1.0	1.0	0.0	1.0	1.0	0.0	0.0	0.0	0.0	1.0	1.0	1.0	0.0	0.0	0.0	1.0	0.0	1.0	0.0	0.0	1.0	0.0	1.0	1.0	0.0	1.0	0.0	1.0	1.0	1.0	1.0	1.0	0.0	1.0	0.0	1.0	1.0	0.0	1.0	1.0	1.0	0.0	1.0	1.0	0.0	1.0	1.0	0.0	1.0	1.0	0.0	1.0	0.0	0.0	1.0	0.0	1.0	1.0	0.0	0.0	0.0	1.0	1.0	0.0	1.0	1.0	1.0	1.0	0.0	1.0	1.0	1.0	1.0	0.0	0.0	1.0	1.0	1.0	0.0	0.0	1.0	0.0	0.0	0.0	1.0	1.0	1.0	1.0	0.0	0.0	0.0	1.0	0.0	1.0	0.0	0.0	1.0	1.0	0.0	0.0	0.0	0.0	1.0	1.0	0.0	0.0	1.0	0.0	1.0	1.0	0.0	0.0	0.0	0.0	1.0	1.0	1.0	0.0	1.0	1.0	0.0	0.0	1.0	1.0	1.0	1.0	0.0	0.0	1.0	0.0	0.0	1.0	0.0	1.0	172.0
400000	1.2235493976753018	1.09905509477183	0.9635882421440872	1.1566441502044555	1.268397198987109	1.45949481681061	0.4262814398958873	2.4721964376856613	2.2676119281427938	0.9913504943456082	1.210859984578467	1.1958227726442914	2.318379206978711	1.2327883775368693	1.5427544845328738	2.155739398857987	1.0483595461896824	0.7478571115503293	1.0791369213480582	2.810543768372164	1.6409670938346006	2.7786149287441946	0.8411566769852012	1.2130359647515734	1.1449075597271188	1.5790524839538598	0.6605495179052603	1.127478675396493	1.3002474689072392	1.978370537204019	2.5220153970055543	0.7388677363318843	1.1383306586923123	2.28420079066529	1.3837551757567963	0.8288432286542273	1.8655238358313433	1.6919436724829129	0.8596208987865736	1.5034754642046637	1.7925133271818299	0.8269466942876871	1.2538848601917594	0.949429443781946	1.02903188297232	0.8726043768876827	0.8667531710383877	1.7477448066412085	0.9835098982797661	3.938659084908588	0.4089294074130144	0.63104913542532	0.6405308759014154	0.9990011548341643	1.9982929333671304	1.2650045105764718	0.5884587717811622	1.179102514876862	0.7897796086425755	3.0753136238893912	1.3509645435501085	1.049528234294635	1.1685746204002234	0.8828566163771522	1.1650430038691364	1.6173642860979542	1.272940556882551	0.9149472125823537	0.7217930681016278	1.7925639368908983	1.1083389085687145	1.4892827895615541	2.030604520722525	1.7561826820862347	0.5088987952365818	1.0919947215448103	0.9540165746009173	0.7089455861426588	0.511044686004724	0.6217063903530728	0.644058592554974	1.1343316014115938	1.1662119670381002	0.9333618121566397	0.7394256290934507	0.6405377698884337	1.8107927433918456	1.0689423731366745	3.5813308436540536	0.9381717283106862	0.5785201877914987	0.6312841209433676	0.8422179602819558	1.2304659322058873	0.7776301402519546	0.6548936797305582	0.7890741581252382	1.663453507932	1.1387328770045426	0.39306745648495145	0.7208325698960965	1.7782998108610963	0.7144530673350069	2.04400526661693	1.5611078430625742	0.686846700735109	0.47542728411368773	0.8795414382330908	0.8997035183552168	0.7084666354823634	0.8221305574868133	2.6123354561658254	0.7165080920727614	0.9710978499960932	1.472797041068574	0.9990306083293655	1.1785623474404676	0.6144396174061758	0.7612903560028064	0.8001126030721917	1.2038589610353008	0.5848958659091104	1.5729172203204524	1.186800175915004	0.7934242794540913	0.7418832622248401	1.4520130134655482	1.571145963205314	1.2951276683878288	1.3651910503888187	0.6109751226060263	1.5164771711436311	1.0196267922274576	0.8209761369634784	0.5872138205296394	0.3045938917348392	1.0900144450519762	2.2928397088299075	0.7049962145770663	0.8617868363443312	0.5884099945189775	1.33374727474463	1.2020265897651488	1.3053257689186535	1.7137891180608418	0.3598440218972082	0.5577029264405337	1.1158913600431133	1.34157380622253	2.52857000357724	1.827923656172308	1.4616938295831738	0.8456705020913643	0.7772208887387011	1.0433561306545216	2.5006502312475734	1.0215753136455898	0.57624908794778	2.2750563808171465	0.5788474771071471	0.966369591691539	4.135989499981285	1.2423478017736256	0.9113113830709252	1.310044336944044	0.657648991018024	0.8746434210606329	1.8041161981914378	1.9292463916568043	0.5243940080830528	0.8545761939693027	0.6461586936753863	1.4930890808220092	1.5901197465397388	0.9087414286361776	0.7982676082030601	0.41125232010802254	0.6532038636743969	0.924653727283036	1.7710945750919502	2.4626212714150175	0.3326536428532763	0.5574373801787309	0.972739650101943	1.0074004860136654	1.2455790329898075	0.7232044148852015	0.816589788192116	0.6803036438467568	1.187971464407397	0.6905782903518658	1.1897243939429587	0.4500929757981248	1.1554195495188302	0.5197217804662728	1.1228166464242488	0.5497867666922805	0.38058004007579177	0.42135321699913636	1.3805060335307497	3.241795817085254	0.6736779470699955	1.481743708978691	0.5927987307860075	1.307148061838551	0.6970784802815432	0.682006169840652	1.676547409659056	0.6914238209828987	0.713595377659187	1.4202436162412226	4.01148373386473	3.387580391743232	1.2601208547598577	0.7626013796562382	1.5381917465365418	0.47583276051890766	3.621080747434002	1.1541026703396895	2.10051966515205	2.217446165620649	2.05191313403859	0.6809029540620203	1.2562696110427027	0.8969036030011132	1.3505119117997748	0.8308045274810157	1.7100001903337392	0.4828733663911139	0.85351131616519	0.7754001450510918	0.6268191499630529	2.6764037543705523	1.1661936406196982	1.281896513407262	1.1464425317881481	1.643605033609428	0.5259324883483611	0.9146446341741499	1.31347881745802	1.2245929852864228	0.7371656836301616	0.6247024954344244	0.7011635147512311	1.7173422911732716	2.192721537608864	0.9378164400292424	0.852957946516104	0.7294456679246959	0.9487762301055594	0.2806950877156028	0.9984930682079948	0.9537291436445241	0.33978826660126854	1.871122352904168	1.8109618248631534	0.9082267767138037	1.0476712570848807	1.4796088288542018	0.8740045653897317	1.6282443297785552	0.9210765225387219	0.9477242223288833	0.8121452454953554	0.8311192471476023	1.2318822948343409	1.1985591080028724	0.7875608821859141	1.0599183505246312	0.7305103171417381	0.8006942995041177	1.4144721349830214	3.673495074011863	0.6368477275135188	0.7131123297035543	1.0746374300914436	0.901367416180688	1.6628701029166697	0.5805536299935818	1.0398719317450795	1.540434006012465	1.6987330841861055	1.9114939055987428	0.4773271507451127	0.7228931306233861	1.4144461809272042	0.8881272574535432	0.608098009239632	1.2153949165007785	0.6398675709854147	0.9434854943576653	1.1800385511857943	2.0552064380583053	1.6115396344768511	1.036432500916771	0.5043387341288496	0.5994885364011944	1.6095067130043441	1.5797505911135183	1.7810473968625609	0.799767049325349	1.6697032097868039	1.072240883102146	0.9263193868867421	1.6060781426032142	3.2502613920240377	1.665831500190791	1.0827436838250977	0.4584711501238865	1.6943860655081737	0.8689631344229342	0.7910478059000203	1.47812976339415	0.9616509964810404	0.49676575452293714	0.5941799625503047	2.974234607805508	0.8949237130303568	1.6095377913911808	0.8347475552356756	1.9073711850381776	1.6570525484088103	1.1936948704073718	1.4337807837364975	1.187267816622383	1.5252122585421388	1.8805341373518447	1.7500453905217488	1.0100506197483141	1.090858748792091	1.888898583104526	0.8638934026583904	1.261193067720695	0.8555984109709909	0.5417608565511378	1.4061620043615934	1.2269935778757783	0.8630873007313072	1.2399684649596658	1.0169281597860076	0.3455959886053623	2.040248450474677	0.3510527359968875	0.5451633503620187	1.6446741042832647	1.0139712442862223	1.2828897824249466	1.6189675914672537	1.2470984116003743	1.4615693871641504	0.7209585260288479	1.0	0.0	1.0	1.0	1.0	1.0	1.0	1.0	1.0	1.0	1.0	0.0	1.0	1.0	0.0	1.0	0.0	1.0	0.0	0.0	0.0	1.0	0.0	1.0	0.0	1.0	0.0	0.0	0.0	1.0	1.0	0.0	0.0	1.0	0.0	0.0	1.0	0.0	0.0	0.0	0.0	0.0	1.0	0.0	1.0	0.0	1.0	0.0	1.0	1.0	1.0	1.0	1.0	1.0	0.0	0.0	1.0	1.0	0.0	0.0	1.0	0.0	0.0	0.0	1.0	0.0	1.0	0.0	1.0	1.0	0.0	1.0	0.0	1.0	0.0	1.0	1.0	0.0	1.0	1.0	1.0	0.0	0.0	0.0	1.0	0.0	0.0	1.0	1.0	0.0	0.0	1.0	1.0	1.0	0.0	1.0	0.0	0.0	1.0	1.0	1.0	1.0	0.0	0.0	1.0	1.0	0.0	1.0	0.0	0.0	0.0	0.0	0.0	0.0	0.0	1.0	1.0	1.0	1.0	0.0	0.0	1.0	0.0	0.0	1.0	1.0	0.0	1.0	0.0	0.0	0.0	1.0	1.0	0.0	0.0	1.0	1.0	1.0	1.0	1.0	1.0	0.0	0.0	1.0	0.0	0.0	0.0	1.0	1.0	1.0	0.0	0.0	1.0	1.0	1.0	0.0	0.0	0.0	1.0	0.0	1.0	0.0	0.0	1.0	0.0	1.0	0.0	1.0	1.0	1.0	0.0	0.0	1.0	1.0	0.0	1.0	0.0	1.0	0.0	1.0	1.0	1.0	1.0	0.0	1.0	1.0	1.0	1.0	0.0	0.0	0.0	1.0	0.0	1.0	1.0	0.0	1.0	0.0	0.0	0.0	1.0	1.0	1.0	1.0	1.0	0.0	0.0	1.0	1.0	1.0	0.0	0.0	1.0	0.0	0.0	0.0	1.0	0.0	0.0	1.0	0.0	0.0	1.0	0.0	1.0	1.0	0.0	0.0	0.0	1.0	1.0	0.0	1.0	0.0	1.0	0.0	0.0	0.0	0.0	1.0	1.0	1.0	1.0	0.0	1.0	1.0	1.0	0.0	0.0	1.0	0.0	0.0	1.0	1.0	0.0	0.0	1.0	1.0	0.0	0.0	1.0	1.0	0.0	0.0	1.0	1.0	1.0	0.0	1.0	0.0	0.0	1.0	0.0	1.0	0.0	1.0	1.0	1.0	0.0	1.0	0.0	1.0	0.0	1.0	0.0	1.0	1.0	0.0	0.0	1.0	1.0	0.0	1.0	0.0	1.0	0.0	0.0	1.0	1.0	1.0	1.0	1.0	0.0	0.0	0.0	0.0	1.0	0.0	1.0	0.0	1.0	0.0	1.0	1.0	1.0	1.0	0.0	0.0	0.0	1.0	1.0	0.0	1.0	0.0	1.0	0.0	1.0	0.0	0.0	1.0	0.0	1.0	0.0	1.0	0.0	1.0	1.0	1.0	0.0	1.0	0.0	0.0	1.0	1.0	0.0	1.0	0.0	1.0	0.0	1.0	1.0	184.0
410000	1.2235493976753018	1.09905509477183	0.9635882421440872	1.1566441502044555	1.268397198987109	1.45949481681061	0.4262814398958873	2.4721964376856613	2.2676119281427938	0.9913504943456082	1.210859984578467	1.1958227726442914	2.318379206978711	1.2327883775368693	1.5427544845328738	2.155739398857987	1.0483595461896824	0.7478571115503293	1.0791369213480582	2.810543768372164	1.6409670938346006	2.7786149287441946	0.8411566769852012	1.2130359647515734	1.1449075597271188	1.5790524839538598	0.6605495179052603	1.127478675396493	1.3002474689072392	1.978370537204019	2.5220153970055543	0.7388677363318843	1.1383306586923123	2.28420079066529	1.3837551757567963	0.8288432286542273	1.8655238358313433	1.6919436724829129	0.8596208987865736	1.5034754642046637	1.7925133271818299	0.8269466942876871	1.2538848601917594	0.949429443781946	1.02903188297232	0.8726043768876827	0.8667531710383877	1.7477448066412085	0.9835098982797661	3.938659084908588	0.4089294074130144	0.63104913542532	0.6405308759014154	0.9990011548341643	1.9982929333671304	1.2650045105764718	0.5884587717811622	1.179102514876862	0.7897796086425755	3.0753136238893912	1.3509645435501085	1.049528234294635	1.1685746204002234	0.8828566163771522	1.1650430038691364	1.6173642860979542	1.272940556882551	0.9149472125823537	0.7217930681016278	1.7925639368908983	1.1083389085687145	1.4892827895615541	2.030604520722525	1.7561826820862347	0.5088987952365818	1.0919947215448103	0.9540165746009173	0.7089455861426588	0.511044686004724	0.6217063903530728	0.644058592554974	1.1343316014115938	1.1662119670381002	0.9333618121566397	0.7394256290934507	0.6405377698884337	1.8107927433918456	1.0689423731366745	3.5813308436540536	0.9381717283106862	0.5785201877914987	0.6312841209433676	0.8422179602819558	1.2304659322058873	0.7776301402519546	0.6548936797305582	0.7890741581252382	1.663453507932	1.1387328770045426	0.39306745648495145	0.7208325698960965	1.7782998108610963	0.7144530673350069	2.04400526661693	1.5611078430625742	0.686846700735109	0.47542728411368773	0.8795414382330908	0.8997035183552168	0.7084666354823634	0.8221305574868133	2.6123354561658254	0.7165080920727614	0.9710978499960932	1.472797041068574	0.9990306083293655	1.1785623474404676	0.6144396174061758	0.7612903560028064	0.8001126030721917	1.2038589610353008	0.5848958659091104	1.5729172203204524	1.186800175915004	0.7934242794540913	0.7418832622248401	1.4520130134655482	1.571145963205314	1.2951276683878288	1.3651910503888187	0.6109751226060263	1.5164771711436311	1.0196267922274576	0.8209761369634784	0.5872138205296394	0.3045938917348392	1.0900144450519762	2.2928397088299075	0.7049962145770663	0.8617868363443312	0.5884099945189775	1.33374727474463	1.2020265897651488	1.3053257689186535	1.7137891180608418	0.3598440218972082	0.5577029264405337	1.1158913600431133	1.34157380622253	2.52857000357724	1.827923656172308	1.4616938295831738	0.8456705020913643	0.7772208887387011	1.0433561306545216	2.5006502312475734	1.0215753136455898	0.57624908794778	2.2750563808171465	0.5788474771071471	0.966369591691539	4.135989499981285	1.2423478017736256	0.9113113830709252	1.310044336944044	0.657648991018024	0.8746434210606329	1.8041161981914378	1.9292463916568043	0.5243940080830528	0.8545761939693027	0.6461586936753863	1.4930890808220092	1.5901197465397388	0.9087414286361776	0.7982676082030601	0.41125232010802254	0.6532038636743969	0.924653727283036	1.7710945750919502	2.4626212714150175	0.3326536428532763	0.5574373801787309	0.972739650101943	1.0074004860136654	1.2455790329898075	0.7232044148852015	0.816589788192116	0.6803036438467568	1.187971464407397	0.6905782903518658	1.1897243939429587	0.4500929757981248	1.1554195495188302	0.5197217804662728	1.1228166464242488	0.5497867666922805	0.38058004007579177	0.42135321699913636	1.3805060335307497	3.241795817085254	0.6736779470699955	1.481743708978691	0.5927987307860075	1.307148061838551	0.6970784802815432	0.682006169840652	1.676547409659056	0.6914238209828987	0.713595377659187	1.4202436162412226	4.01148373386473	3.387580391743232	1.2601208547598577	0.7626013796562382	1.5381917465365418	0.47583276051890766	3.621080747434002	1.1541026703396895	2.10051966515205	2.217446165620649	2.05191313403859	0.6809029540620203	1.2562696110427027	0.8969036030011132	1.3505119117997748	0.8308045274810157	1.7100001903337392	0.4828733663911139	0.85351131616519	0.7754001450510918	0.6268191499630529	2.6764037543705523	1.1661936406196982	1.281896513407262	1.1464425317881481	1.643605033609428	0.5259324883483611	0.9146446341741499	1.31347881745802	1.2245929852864228	0.7371656836301616	0.6247024954344244	0.7011635147512311	1.7173422911732716	2.192721537608864	0.9378164400292424	0.852957946516104	0.7294456679246959	0.9487762301055594	0.2806950877156028	0.9984930682079948	0.9537291436445241	0.33978826660126854	1.871122352904168	1.8109618248631534	0.9082267767138037	1.0476712570848807	1.4796088288542018	0.8740045653897317	1.6282443297785552	0.9210765225387219	0.9477242223288833	0.8121452454953554	0.8311192471476023	1.2318822948343409	1.1985591080028724	0.7875608821859141	1.0599183505246312	0.7305103171417381	0.8006942995041177	1.4144721349830214	3.673495074011863	0.6368477275135188	0.7131123297035543	1.0746374300914436	0.901367416180688	1.6628701029166697	0.5805536299935818	1.0398719317450795	1.540434006012465	1.6987330841861055	1.9114939055987428	0.4773271507451127	0.7228931306233861	1.4144461809272042	0.8881272574535432	0.608098009239632	1.2153949165007785	0.6398675709854147	0.9434854943576653	1.1800385511857943	2.0552064380583053	1.6115396344768511	1.036432500916771	0.5043387341288496	0.5994885364011944	1.6095067130043441	1.5797505911135183	1.7810473968625609	0.799767049325349	1.6697032097868039	1.072240883102146	0.9263193868867421	1.6060781426032142	3.2502613920240377	1.665831500190791	1.0827436838250977	0.4584711501238865	1.6943860655081737	0.8689631344229342	0.7910478059000203	1.47812976339415	0.9616509964810404	0.49676575452293714	0.5941799625503047	2.974234607805508	0.8949237130303568	1.6095377913911808	0.8347475552356756	1.9073711850381776	1.6570525484088103	1.1936948704073718	1.4337807837364975	1.187267816622383	1.5252122585421388	1.8805341373518447	1.7500453905217488	1.0100506197483141	1.090858748792091	1.888898583104526	0.8638934026583904	1.261193067720695	0.8555984109709909	0.5417608565511378	1.4061620043615934	1.2269935778757783	0.8630873007313072	1.2399684649596658	1.0169281597860076	0.3455959886053623	2.040248450474677	0.3510527359968875	0.5451633503620187	1.6446741042832647	1.0139712442862223	1.2828897824249466	1.6189675914672537	1.2470984116003743	1.4615693871641504	0.7209585260288479	0.0	0.0	0.0	0.0	1.0	1.0	1.0	1.0	0.0	0.0	1.0	1.0	1.0	1.0	0.0	1.0	1.0	1.0	0.0	0.0	1.0	1.0	0.0	1.0	1.0	1.0	1.0	1.0	1.0	1.0	0.0	0.0	0.0	1.0	0.0	0.0	0.0	0.0	0.0	1.0	0.0	0.0	0.0	1.0	1.0	1.0	0.0	0.0	1.0	1.0	1.0	1.0	0.0	0.0	0.0	0.0	0.0	0.0	1.0	1.0	0.0	0.0	0.0	1.0	0.0	1.0	1.0	0.0	1.0	0.0	1.0	1.0	0.0	1.0	0.0	0.0	1.0	0.0	1.0	1.0	0.0	0.0	0.0	0.0	0.0	0.0	1.0	1.0	0.0	1.0	1.0	0.0	1.0	1.0	1.0	0.0	1.0	1.0	1.0	1.0	0.0	1.0	0.0	0.0	1.0	0.0	0.0	0.0	1.0	0.0	0.0	0.0	0.0	1.0	1.0	0.0	0.0	0.0	0.0	1.0	1.0	0.0	1.0	1.0	1.0	1.0	0.0	1.0	1.0	1.0	0.0	0.0	1.0	0.0	1.0	1.0	0.0	0.0	0.0	0.0	1.0	0.0	1.0	0.0	1.0	0.0	1.0	1.0	0.0	0.0	0.0	0.0	0.0	0.0	1.0	1.0	1.0	1.0	0.0	0.0	1.0	0.0	1.0	0.0	0.0	0.0	1.0	1.0	1.0	0.0	0.0	1.0	1.0	0.0	1.0	1.0	0.0	1.0	1.0	0.0	1.0	0.0	0.0	0.0	1.0	1.0	1.0	1.0	1.0	0.0	0.0	1.0	0.0	1.0	1.0	1.0	1.0	0.0	0.0	0.0	0.0	0.0	1.0	0.0	0.0	0.0	1.0	0.0	1.0	1.0	1.0	1.0	1.0	1.0	0.0	1.0	0.0	1.0	1.0	1.0	0.0	0.0	0.0	1.0	0.0	1.0	0.0	0.0	1.0	0.0	1.0	0.0	1.0	0.0	1.0	1.0	0.0	1.0	0.0	1.0	1.0	1.0	1.0	1.0	1.0	1.0	1.0	0.0	0.0	1.0	1.0	0.0	0.0	1.0	1.0	1.0	0.0	0.0	0.0	1.0	1.0	1.0	0.0	0.0	0.0	1.0	0.0	0.0	1.0	0.0	0.0	1.0	1.0	0.0	0.0	0.0	0.0	0.0	0.0	1.0	0.0	0.0	1.0	0.0	0.0	0.0	0.0	0.0	0.0	1.0	1.0	1.0	1.0	1.0	0.0	0.0	1.0	1.0	0.0	1.0	0.0	0.0	0.0	0.0	0.0	0.0	1.0	1.0	1.0	1.0	1.0	1.0	0.0	0.0	1.0	1.0	1.0	0.0	0.0	1.0	1.0	0.0	0.0	0.0	0.0	0.0	1.0	0.0	0.0	0.0	0.0	0.0	1.0	0.0	0.0	1.0	1.0	1.0	0.0	1.0	1.0	0.0	1.0	0.0	1.0	1.0	0.0	0.0	0.0	1.0	1.0	173.0
420000	1.2235493976753018	1.09905509477183	0.9635882421440872	1.1566441502044555	1.268397198987109	1.45949481681061	0.4262814398958873	2.4721964376856613	2.2676119281427938	0.9913504943456082	1.210859984578467	1.1958227726442914	2.318379206978711	1.2327883775368693	1.5427544845328738	2.155739398857987	1.0483595461896824	0.7478571115503293	1.0791369213480582	2.810543768372164	1.6409670938346006	2.7786149287441946	0.8411566769852012	1.2130359647515734	1.1449075597271188	1.5790524839538598	0.6605495179052603	1.127478675396493	1.3002474689072392	1.978370537204019	2.5220153970055543	0.7388677363318843	1.1383306586923123	2.28420079066529	1.3837551757567963	0.8288432286542273	1.8655238358313433	1.6919436724829129	0.8596208987865736	1.5034754642046637	1.7925133271818299	0.8269466942876871	1.2538848601917594	0.949429443781946	1.02903188297232	0.8726043768876827	0.8667531710383877	1.7477448066412085	0.9835098982797661	3.938659084908588	0.4089294074130144	0.63104913542532	0.6405308759014154	0.9990011548341643	1.9982929333671304	1.2650045105764718	0.5884587717811622	1.179102514876862	0.7897796086425755	3.0753136238893912	1.3509645435501085	1.049528234294635	1.1685746204002234	0.8828566163771522	1.1650430038691364	1.6173642860979542	1.272940556882551	0.9149472125823537	0.7217930681016278	1.7925639368908983	1.1083389085687145	1.4892827895615541	2.030604520722525	1.7561826820862347	0.5088987952365818	1.0919947215448103	0.9540165746009173	0.7089455861426588	0.511044686004724	0.6217063903530728	0.644058592554974	1.1343316014115938	1.1662119670381002	0.9333618121566397	0.7394256290934507	0.6405377698884337	1.8107927433918456	1.0689423731366745	3.5813308436540536	0.9381717283106862	0.5785201877914987	0.6312841209433676	0.8422179602819558	1.2304659322058873	0.7776301402519546	0.6548936797305582	0.7890741581252382	1.663453507932	1.1387328770045426	0.39306745648495145	0.7208325698960965	1.7782998108610963	0.7144530673350069	2.04400526661693	1.5611078430625742	0.686846700735109	0.47542728411368773	0.8795414382330908	0.8997035183552168	0.7084666354823634	0.8221305574868133	2.6123354561658254	0.7165080920727614	0.9710978499960932	1.472797041068574	0.9990306083293655	1.1785623474404676	0.6144396174061758	0.7612903560028064	0.8001126030721917	1.2038589610353008	0.5848958659091104	1.5729172203204524	1.186800175915004	0.7934242794540913	0.7418832622248401	1.4520130134655482	1.571145963205314	1.2951276683878288	1.3651910503888187	0.6109751226060263	1.5164771711436311	1.0196267922274576	0.8209761369634784	0.5872138205296394	0.3045938917348392	1.0900144450519762	2.2928397088299075	0.7049962145770663	0.8617868363443312	0.5884099945189775	1.33374727474463	1.2020265897651488	1.3053257689186535	1.7137891180608418	0.3598440218972082	0.5577029264405337	1.1158913600431133	1.34157380622253	2.52857000357724	1.827923656172308	1.4616938295831738	0.8456705020913643	0.7772208887387011	1.0433561306545216	2.5006502312475734	1.0215753136455898	0.57624908794778	2.2750563808171465	0.5788474771071471	0.966369591691539	4.135989499981285	1.2423478017736256	0.9113113830709252	1.310044336944044	0.657648991018024	0.8746434210606329	1.8041161981914378	1.9292463916568043	0.5243940080830528	0.8545761939693027	0.6461586936753863	1.4930890808220092	1.5901197465397388	0.9087414286361776	0.7982676082030601	0.41125232010802254	0.6532038636743969	0.924653727283036	1.7710945750919502	2.4626212714150175	0.3326536428532763	0.5574373801787309	0.972739650101943	1.0074004860136654	1.2455790329898075	0.7232044148852015	0.816589788192116	0.6803036438467568	1.187971464407397	0.6905782903518658	1.1897243939429587	0.4500929757981248	1.1554195495188302	0.5197217804662728	1.1228166464242488	0.5497867666922805	0.38058004007579177	0.42135321699913636	1.3805060335307497	3.241795817085254	0.6736779470699955	1.481743708978691	0.5927987307860075	1.307148061838551	0.6970784802815432	0.682006169840652	1.676547409659056	0.6914238209828987	0.713595377659187	1.4202436162412226	4.01148373386473	3.387580391743232	1.2601208547598577	0.7626013796562382	1.5381917465365418	0.47583276051890766	3.621080747434002	1.1541026703396895	2.10051966515205	2.217446165620649	2.05191313403859	0.6809029540620203	1.2562696110427027	0.8969036030011132	1.3505119117997748	0.8308045274810157	1.7100001903337392	0.4828733663911139	0.85351131616519	0.7754001450510918	0.6268191499630529	2.6764037543705523	1.1661936406196982	1.281896513407262	1.1464425317881481	1.643605033609428	0.5259324883483611	0.9146446341741499	1.31347881745802	1.2245929852864228	0.7371656836301616	0.6247024954344244	0.7011635147512311	1.7173422911732716	2.192721537608864	0.9378164400292424	0.852957946516104	0.7294456679246959	0.9487762301055594	0.2806950877156028	0.9984930682079948	0.9537291436445241	0.33978826660126854	1.871122352904168	1.8109618248631534	0.9082267767138037	1.0476712570848807	1.4796088288542018	0.8740045653897317	1.6282443297785552	0.9210765225387219	0.9477242223288833	0.8121452454953554	0.8311192471476023	1.2318822948343409	1.1985591080028724	0.7875608821859141	1.0599183505246312	0.7305103171417381	0.8006942995041177	1.4144721349830214	3.673495074011863	0.6368477275135188	0.7131123297035543	1.0746374300914436	0.901367416180688	1.6628701029166697	0.5805536299935818	1.0398719317450795	1.540434006012465	1.6987330841861055	1.9114939055987428	0.4773271507451127	0.7228931306233861	1.4144461809272042	0.8881272574535432	0.608098009239632	1.2153949165007785	0.6398675709854147	0.9434854943576653	1.1800385511857943	2.0552064380583053	1.6115396344768511	1.036432500916771	0.5043387341288496	0.5994885364011944	1.6095067130043441	1.5797505911135183	1.7810473968625609	0.799767049325349	1.6697032097868039	1.072240883102146	0.9263193868867421	1.6060781426032142	3.2502613920240377	1.665831500190791	1.0827436838250977	0.4584711501238865	1.6943860655081737	0.8689631344229342	0.7910478059000203	1.47812976339415	0.9616509964810404	0.49676575452293714	0.5941799625503047	2.974234607805508	0.8949237130303568	1.6095377913911808	0.8347475552356756	1.9073711850381776	1.6570525484088103	1.1936948704073718	1.4337807837364975	1.187267816622383	1.5252122585421388	1.8805341373518447	1.7500453905217488	1.0100506197483141	1.090858748792091	1.888898583104526	0.8638934026583904	1.261193067720695	0.8555984109709909	0.5417608565511378	1.4061620043615934	1.2269935778757783	0.8630873007313072	1.2399684649596658	1.0169281597860076	0.3455959886053623	2.040248450474677	0.3510527359968875	0.5451633503620187	1.6446741042832647	1.0139712442862223	1.2828897824249466	1.6189675914672537	1.2470984116003743	1.4615693871641504	0.7209585260288479	0.0	1.0	0.0	0.0	1.0	1.0	0.0	1.0	0.0	1.0	1.0	1.0	1.0	1.0	1.0	0.0	0.0	0.0	0.0	0.0	1.0	1.0	1.0	1.0	1.0	0.0	0.0	0.0	0.0	1.0	0.0	0.0	0.0	1.0	1.0	0.0	1.0	1.0	0.0	1.0	0.0	1.0	0.0	1.0	1.0	0.0	0.0	1.0	0.0	1.0	0.0	1.0	1.0	0.0	0.0	0.0	1.0	1.0	0.0	1.0	1.0	0.0	1.0	0.0	1.0	1.0	0.0	1.0	1.0	1.0	1.0	0.0	0.0	1.0	0.0	1.0	1.0	1.0	0.0	1.0	1.0	1.0	1.0	1.0	0.0	0.0	0.0	0.0	1.0	0.0	0.0	0.0	1.0	1.0	1.0	1.0	0.0	0.0	1.0	1.0	1.0	1.0	0.0	0.0	1.0	1.0	1.0	1.0	1.0	1.0	0.0	1.0	0.0	0.0	1.0	1.0	1.0	0.0	1.0	1.0	0.0	0.0	1.0	1.0	1.0	1.0	1.0	1.0	1.0	0.0	1.0	1.0	0.0	1.0	1.0	1.0	1.0	0.0	0.0	0.0	1.0	1.0	1.0	0.0	1.0	1.0	1.0	1.0	1.0	1.0	1.0	1.0	0.0	1.0	1.0	0.0	1.0	1.0	1.0	0.0	1.0	0.0	1.0	1.0	0.0	0.0	0.0	1.0	1.0	1.0	0.0	0.0	1.0	0.0	0.0	1.0	1.0	1.0	0.0	1.0	0.0	1.0	0.0	1.0	1.0	1.0	1.0	1.0	0.0	1.0	0.0	0.0	0.0	1.0	1.0	0.0	1.0	0.0	0.0	0.0	0.0	1.0	1.0	0.0	1.0	0.0	0.0	0.0	1.0	0.0	0.0	1.0	1.0	0.0	1.0	0.0	1.0	1.0	1.0	1.0	1.0	0.0	1.0	1.0	1.0	0.0	1.0	0.0	1.0	0.0	0.0	0.0	1.0	0.0	1.0	1.0	0.0	1.0	0.0	1.0	1.0	1.0	1.0	0.0	1.0	1.0	1.0	1.0	0.0	0.0	0.0	0.0	0.0	1.0	1.0	1.0	0.0	0.0	0.0	0.0	1.0	0.0	1.0	0.0	0.0	1.0	1.0	0.0	0.0	1.0	0.0	1.0	1.0	0.0	0.0	0.0	1.0	1.0	1.0	0.0	1.0	0.0	1.0	1.0	1.0	1.0	1.0	0.0	0.0	1.0	1.0	1.0	1.0	0.0	0.0	0.0	0.0	1.0	0.0	1.0	0.0	1.0	1.0	1.0	0.0	0.0	1.0	1.0	1.0	0.0	0.0	1.0	0.0	0.0	0.0	1.0	1.0	0.0	0.0	0.0	0.0	1.0	0.0	0.0	0.0	1.0	0.0	1.0	0.0	0.0	1.0	0.0	1.0	1.0	1.0	1.0	0.0	0.0	1.0	1.0	0.0	0.0	1.0	0.0	0.0	1.0	0.0	1.0	1.0	0.0	1.0	197.0
430000	1.2235493976753018	1.09905509477183	0.9635882421440872	1.1566441502044555	1.268397198987109	1.45949481681061	0.4262814398958873	2.4721964376856613	2.2676119281427938	0.9913504943456082	1.210859984578467	1.1958227726442914	2.318379206978711	1.2327883775368693	1.5427544845328738	2.155739398857987	1.0483595461896824	0.7478571115503293	1.0791369213480582	2.810543768372164	1.6409670938346006	2.7786149287441946	0.8411566769852012	1.2130359647515734	1.1449075597271188	1.5790524839538598	0.6605495179052603	1.127478675396493	1.3002474689072392	1.978370537204019	2.5220153970055543	0.7388677363318843	1.1383306586923123	2.28420079066529	1.3837551757567963	0.8288432286542273	1.8655238358313433	1.6919436724829129	0.8596208987865736	1.5034754642046637	1.7925133271818299	0.8269466942876871	1.2538848601917594	0.949429443781946	1.02903188297232	0.8726043768876827	0.8667531710383877	1.7477448066412085	0.9835098982797661	3.938659084908588	0.4089294074130144	0.63104913542532	0.6405308759014154	0.9990011548341643	1.9982929333671304	1.2650045105764718	0.5884587717811622	1.179102514876862	0.7897796086425755	3.0753136238893912	1.3509645435501085	1.049528234294635	1.1685746204002234	0.8828566163771522	1.1650430038691364	1.6173642860979542	1.272940556882551	0.9149472125823537	0.7217930681016278	1.7925639368908983	1.1083389085687145	1.4892827895615541	2.030604520722525	1.7561826820862347	0.5088987952365818	1.0919947215448103	0.9540165746009173	0.7089455861426588	0.511044686004724	0.6217063903530728	0.644058592554974	1.1343316014115938	1.1662119670381002	0.9333618121566397	0.7394256290934507	0.6405377698884337	1.8107927433918456	1.0689423731366745	3.5813308436540536	0.9381717283106862	0.5785201877914987	0.6312841209433676	0.8422179602819558	1.2304659322058873	0.7776301402519546	0.6548936797305582	0.7890741581252382	1.663453507932	1.1387328770045426	0.39306745648495145	0.7208325698960965	1.7782998108610963	0.7144530673350069	2.04400526661693	1.5611078430625742	0.686846700735109	0.47542728411368773	0.8795414382330908	0.8997035183552168	0.7084666354823634	0.8221305574868133	2.6123354561658254	0.7165080920727614	0.9710978499960932	1.472797041068574	0.9990306083293655	1.1785623474404676	0.6144396174061758	0.7612903560028064	0.8001126030721917	1.2038589610353008	0.5848958659091104	1.5729172203204524	1.186800175915004	0.7934242794540913	0.7418832622248401	1.4520130134655482	1.571145963205314	1.2951276683878288	1.3651910503888187	0.6109751226060263	1.5164771711436311	1.0196267922274576	0.8209761369634784	0.5872138205296394	0.3045938917348392	1.0900144450519762	2.2928397088299075	0.7049962145770663	0.8617868363443312	0.5884099945189775	1.33374727474463	1.2020265897651488	1.3053257689186535	1.7137891180608418	0.3598440218972082	0.5577029264405337	1.1158913600431133	1.34157380622253	2.52857000357724	1.827923656172308	1.4616938295831738	0.8456705020913643	0.7772208887387011	1.0433561306545216	2.5006502312475734	1.0215753136455898	0.57624908794778	2.2750563808171465	0.5788474771071471	0.966369591691539	4.135989499981285	1.2423478017736256	0.9113113830709252	1.310044336944044	0.657648991018024	0.8746434210606329	1.8041161981914378	1.9292463916568043	0.5243940080830528	0.8545761939693027	0.6461586936753863	1.4930890808220092	1.5901197465397388	0.9087414286361776	0.7982676082030601	0.41125232010802254	0.6532038636743969	0.924653727283036	1.7710945750919502	2.4626212714150175	0.3326536428532763	0.5574373801787309	0.972739650101943	1.0074004860136654	1.2455790329898075	0.7232044148852015	0.816589788192116	0.6803036438467568	1.187971464407397	0.6905782903518658	1.1897243939429587	0.4500929757981248	1.1554195495188302	0.5197217804662728	1.1228166464242488	0.5497867666922805	0.38058004007579177	0.42135321699913636	1.3805060335307497	3.241795817085254	0.6736779470699955	1.481743708978691	0.5927987307860075	1.307148061838551	0.6970784802815432	0.682006169840652	1.676547409659056	0.6914238209828987	0.713595377659187	1.4202436162412226	4.01148373386473	3.387580391743232	1.2601208547598577	0.7626013796562382	1.5381917465365418	0.47583276051890766	3.621080747434002	1.1541026703396895	2.10051966515205	2.217446165620649	2.05191313403859	0.6809029540620203	1.2562696110427027	0.8969036030011132	1.3505119117997748	0.8308045274810157	1.7100001903337392	0.4828733663911139	0.85351131616519	0.7754001450510918	0.6268191499630529	2.6764037543705523	1.1661936406196982	1.281896513407262	1.1464425317881481	1.643605033609428	0.5259324883483611	0.9146446341741499	1.31347881745802	1.2245929852864228	0.7371656836301616	0.6247024954344244	0.7011635147512311	1.7173422911732716	2.192721537608864	0.9378164400292424	0.852957946516104	0.7294456679246959	0.9487762301055594	0.2806950877156028	0.9984930682079948	0.9537291436445241	0.33978826660126854	1.871122352904168	1.8109618248631534	0.9082267767138037	1.0476712570848807	1.4796088288542018	0.8740045653897317	1.6282443297785552	0.9210765225387219	0.9477242223288833	0.8121452454953554	0.8311192471476023	1.2318822948343409	1.1985591080028724	0.7875608821859141	1.0599183505246312	0.7305103171417381	0.8006942995041177	1.4144721349830214	3.673495074011863	0.6368477275135188	0.7131123297035543	1.0746374300914436	0.901367416180688	1.6628701029166697	0.5805536299935818	1.0398719317450795	1.540434006012465	1.6987330841861055	1.9114939055987428	0.4773271507451127	0.7228931306233861	1.4144461809272042	0.8881272574535432	0.608098009239632	1.2153949165007785	0.6398675709854147	0.9434854943576653	1.1800385511857943	2.0552064380583053	1.6115396344768511	1.036432500916771	0.5043387341288496	0.5994885364011944	1.6095067130043441	1.5797505911135183	1.7810473968625609	0.799767049325349	1.6697032097868039	1.072240883102146	0.9263193868867421	1.6060781426032142	3.2502613920240377	1.665831500190791	1.0827436838250977	0.4584711501238865	1.6943860655081737	0.8689631344229342	0.7910478059000203	1.47812976339415	0.9616509964810404	0.49676575452293714	0.5941799625503047	2.974234607805508	0.8949237130303568	1.6095377913911808	0.8347475552356756	1.9073711850381776	1.6570525484088103	1.1936948704073718	1.4337807837364975	1.187267816622383	1.5252122585421388	1.8805341373518447	1.7500453905217488	1.0100506197483141	1.090858748792091	1.888898583104526	0.8638934026583904	1.261193067720695	0.8555984109709909	0.5417608565511378	1.4061620043615934	1.2269935778757783	0.8630873007313072	1.2399684649596658	1.0169281597860076	0.3455959886053623	2.040248450474677	0.3510527359968875	0.5451633503620187	1.6446741042832647	1.0139712442862223	1.2828897824249466	1.6189675914672537	1.2470984116003743	1.4615693871641504	0.7209585260288479	1.0	1.0	1.0	1.0	1.0	1.0	1.0	1.0	1.0	1.0	1.0	1.0	1.0	1.0	1.0	1.0	0.0	0.0	0.0	1.0	0.0	1.0	1.0	0.0	1.0	1.0	0.0	0.0	0.0	0.0	0.0	0.0	1.0	1.0	1.0	0.0	1.0	0.0	0.0	1.0	0.0	1.0	0.0	0.0	1.0	0.0	0.0	0.0	0.0	1.0	1.0	0.0	1.0	1.0	0.0	1.0	1.0	0.0	1.0	1.0	1.0	0.0	0.0	0.0	1.0	0.0	0.0	1.0	0.0	1.0	0.0	1.0	0.0	1.0	0.0	0.0	1.0	0.0	0.0	1.0	0.0	1.0	0.0	0.0	1.0	1.0	1.0	1.0	0.0	0.0	1.0	0.0	1.0	1.0	1.0	0.0	0.0	0.0	1.0	1.0	1.0	1.0	0.0	1.0	1.0	1.0	0.0	1.0	1.0	1.0	0.0	1.0	0.0	0.0	1.0	0.0	0.0	0.0	1.0	0.0	1.0	1.0	1.0	0.0	1.0	0.0	0.0	1.0	0.0	1.0	1.0	0.0	0.0	1.0	1.0	0.0	0.0	0.0	0.0	1.0	1.0	0.0	1.0	1.0	0.0	0.0	1.0	1.0	1.0	1.0	0.0	1.0	1.0	1.0	1.0	0.0	0.0	0.0	1.0	1.0	1.0	0.0	0.0	1.0	1.0	0.0	0.0	1.0	1.0	0.0	0.0	1.0	1.0	0.0	1.0	0.0	0.0	1.0	0.0	1.0	1.0	1.0	1.0	1.0	1.0	1.0	0.0	1.0	0.0	1.0	0.0	1.0	1.0	1.0	1.0	1.0	0.0	0.0	0.0	1.0	1.0	0.0	1.0	1.0	1.0	1.0	0.0	0.0	1.0	1.0	1.0	1.0	1.0	1.0	1.0	0.0	0.0	1.0	1.0	0.0	1.0	1.0	1.0	1.0	0.0	0.0	0.0	1.0	1.0	1.0	1.0	0.0	1.0	1.0	1.0	1.0	0.0	0.0	1.0	1.0	1.0	1.0	1.0	0.0	1.0	1.0	1.0	1.0	1.0	1.0	0.0	0.0	1.0	1.0	1.0	0.0	0.0	0.0	0.0	1.0	1.0	1.0	1.0	1.0	0.0	1.0	0.0	0.0	1.0	0.0	1.0	1.0	1.0	1.0	0.0	1.0	1.0	0.0	1.0	1.0	0.0	1.0	1.0	1.0	0.0	1.0	1.0	0.0	1.0	1.0	0.0	0.0	1.0	0.0	1.0	0.0	0.0	1.0	1.0	1.0	1.0	1.0	0.0	1.0	0.0	1.0	1.0	0.0	1.0	0.0	0.0	0.0	1.0	0.0	0.0	0.0	0.0	1.0	0.0	1.0	0.0	0.0	0.0	0.0	0.0	1.0	1.0	0.0	0.0	0.0	1.0	0.0	0.0	1.0	1.0	1.0	1.0	1.0	0.0	1.0	1.0	1.0	1.0	0.0	0.0	1.0	0.0	1.0	1.0	0.0	1.0	205.0
440000	1.2235493976753018	1.09905509477183	0.9635882421440872	1.1566441502044555	1.268397198987109	1.45949481681061	0.4262814398958873	2.4721964376856613	2.2676119281427938	0.9913504943456082	1.210859984578467	1.1958227726442914	2.318379206978711	1.2327883775368693	1.5427544845328738	2.155739398857987	1.0483595461896824	0.7478571115503293	1.0791369213480582	2.810543768372164	1.6409670938346006	2.7786149287441946	0.8411566769852012	1.2130359647515734	1.1449075597271188	1.5790524839538598	0.6605495179052603	1.127478675396493	1.3002474689072392	1.978370537204019	2.5220153970055543	0.7388677363318843	1.1383306586923123	2.28420079066529	1.3837551757567963	0.8288432286542273	1.8655238358313433	1.6919436724829129	0.8596208987865736	1.5034754642046637	1.7925133271818299	0.8269466942876871	1.2538848601917594	0.949429443781946	1.02903188297232	0.8726043768876827	0.8667531710383877	1.7477448066412085	0.9835098982797661	3.938659084908588	0.4089294074130144	0.63104913542532	0.6405308759014154	0.9990011548341643	1.9982929333671304	1.2650045105764718	0.5884587717811622	1.179102514876862	0.7897796086425755	3.0753136238893912	1.3509645435501085	1.049528234294635	1.1685746204002234	0.8828566163771522	1.1650430038691364	1.6173642860979542	1.272940556882551	0.9149472125823537	0.7217930681016278	1.7925639368908983	1.1083389085687145	1.4892827895615541	2.030604520722525	1.7561826820862347	0.5088987952365818	1.0919947215448103	0.9540165746009173	0.7089455861426588	0.511044686004724	0.6217063903530728	0.644058592554974	1.1343316014115938	1.1662119670381002	0.9333618121566397	0.7394256290934507	0.6405377698884337	1.8107927433918456	1.0689423731366745	3.5813308436540536	0.9381717283106862	0.5785201877914987	0.6312841209433676	0.8422179602819558	1.2304659322058873	0.7776301402519546	0.6548936797305582	0.7890741581252382	1.663453507932	1.1387328770045426	0.39306745648495145	0.7208325698960965	1.7782998108610963	0.7144530673350069	2.04400526661693	1.5611078430625742	0.686846700735109	0.47542728411368773	0.8795414382330908	0.8997035183552168	0.7084666354823634	0.8221305574868133	2.6123354561658254	0.7165080920727614	0.9710978499960932	1.472797041068574	0.9990306083293655	1.1785623474404676	0.6144396174061758	0.7612903560028064	0.8001126030721917	1.2038589610353008	0.5848958659091104	1.5729172203204524	1.186800175915004	0.7934242794540913	0.7418832622248401	1.4520130134655482	1.571145963205314	1.2951276683878288	1.3651910503888187	0.6109751226060263	1.5164771711436311	1.0196267922274576	0.8209761369634784	0.5872138205296394	0.3045938917348392	1.0900144450519762	2.2928397088299075	0.7049962145770663	0.8617868363443312	0.5884099945189775	1.33374727474463	1.2020265897651488	1.3053257689186535	1.7137891180608418	0.3598440218972082	0.5577029264405337	1.1158913600431133	1.34157380622253	2.52857000357724	1.827923656172308	1.4616938295831738	0.8456705020913643	0.7772208887387011	1.0433561306545216	2.5006502312475734	1.0215753136455898	0.57624908794778	2.2750563808171465	0.5788474771071471	0.966369591691539	4.135989499981285	1.2423478017736256	0.9113113830709252	1.310044336944044	0.657648991018024	0.8746434210606329	1.8041161981914378	1.9292463916568043	0.5243940080830528	0.8545761939693027	0.6461586936753863	1.4930890808220092	1.5901197465397388	0.9087414286361776	0.7982676082030601	0.41125232010802254	0.6532038636743969	0.924653727283036	1.7710945750919502	2.4626212714150175	0.3326536428532763	0.5574373801787309	0.972739650101943	1.0074004860136654	1.2455790329898075	0.7232044148852015	0.816589788192116	0.6803036438467568	1.187971464407397	0.6905782903518658	1.1897243939429587	0.4500929757981248	1.1554195495188302	0.5197217804662728	1.1228166464242488	0.5497867666922805	0.38058004007579177	0.42135321699913636	1.3805060335307497	3.241795817085254	0.6736779470699955	1.481743708978691	0.5927987307860075	1.307148061838551	0.6970784802815432	0.682006169840652	1.676547409659056	0.6914238209828987	0.713595377659187	1.4202436162412226	4.01148373386473	3.387580391743232	1.2601208547598577	0.7626013796562382	1.5381917465365418	0.47583276051890766	3.621080747434002	1.1541026703396895	2.10051966515205	2.217446165620649	2.05191313403859	0.6809029540620203	1.2562696110427027	0.8969036030011132	1.3505119117997748	0.8308045274810157	1.7100001903337392	0.4828733663911139	0.85351131616519	0.7754001450510918	0.6268191499630529	2.6764037543705523	1.1661936406196982	1.281896513407262	1.1464425317881481	1.643605033609428	0.5259324883483611	0.9146446341741499	1.31347881745802	1.2245929852864228	0.7371656836301616	0.6247024954344244	0.7011635147512311	1.7173422911732716	2.192721537608864	0.9378164400292424	0.852957946516104	0.7294456679246959	0.9487762301055594	0.2806950877156028	0.9984930682079948	0.9537291436445241	0.33978826660126854	1.871122352904168	1.8109618248631534	0.9082267767138037	1.0476712570848807	1.4796088288542018	0.8740045653897317	1.6282443297785552	0.9210765225387219	0.9477242223288833	0.8121452454953554	0.8311192471476023	1.2318822948343409	1.1985591080028724	0.7875608821859141	1.0599183505246312	0.7305103171417381	0.8006942995041177	1.4144721349830214	3.673495074011863	0.6368477275135188	0.7131123297035543	1.0746374300914436	0.901367416180688	1.6628701029166697	0.5805536299935818	1.0398719317450795	1.540434006012465	1.6987330841861055	1.9114939055987428	0.4773271507451127	0.7228931306233861	1.4144461809272042	0.8881272574535432	0.608098009239632	1.2153949165007785	0.6398675709854147	0.9434854943576653	1.1800385511857943	2.0552064380583053	1.6115396344768511	1.036432500916771	0.5043387341288496	0.5994885364011944	1.6095067130043441	1.5797505911135183	1.7810473968625609	0.799767049325349	1.6697032097868039	1.072240883102146	0.9263193868867421	1.6060781426032142	3.2502613920240377	1.665831500190791	1.0827436838250977	0.4584711501238865	1.6943860655081737	0.8689631344229342	0.7910478059000203	1.47812976339415	0.9616509964810404	0.49676575452293714	0.5941799625503047	2.974234607805508	0.8949237130303568	1.6095377913911808	0.8347475552356756	1.9073711850381776	1.6570525484088103	1.1936948704073718	1.4337807837364975	1.187267816622383	1.5252122585421388	1.8805341373518447	1.7500453905217488	1.0100506197483141	1.090858748792091	1.888898583104526	0.8638934026583904	1.261193067720695	0.8555984109709909	0.5417608565511378	1.4061620043615934	1.2269935778757783	0.8630873007313072	1.2399684649596658	1.0169281597860076	0.3455959886053623	2.040248450474677	0.3510527359968875	0.5451633503620187	1.6446741042832647	1.0139712442862223	1.2828897824249466	1.6189675914672537	1.2470984116003743	1.4615693871641504	0.7209585260288479	1.0	0.0	0.0	0.0	1.0	0.0	1.0	1.0	1.0	0.0	1.0	1.0	1.0	1.0	1.0	1.0	0.0	1.0	0.0	0.0	0.0	1.0	1.0	1.0	1.0	1.0	1.0	0.0	1.0	0.0	1.0	1.0	1.0	0.0	1.0	0.0	0.0	0.0	0.0	0.0	1.0	0.0	1.0	0.0	1.0	0.0	1.0	0.0	0.0	1.0	0.0	1.0	1.0	0.0	0.0	1.0	0.0	1.0	0.0	0.0	0.0	1.0	0.0	0.0	0.0	0.0	1.0	1.0	1.0	1.0	1.0	0.0	0.0	1.0	0.0	0.0	0.0	0.0	1.0	0.0	0.0	1.0	0.0	1.0	1.0	0.0	1.0	0.0	0.0	1.0	1.0	1.0	1.0	1.0	0.0	0.0	1.0	0.0	1.0	1.0	1.0	0.0	1.0	1.0	1.0	0.0	0.0	1.0	1.0	0.0	1.0	0.0	0.0	0.0	1.0	1.0	0.0	1.0	1.0	1.0	1.0	1.0	0.0	1.0	1.0	1.0	1.0	0.0	1.0	0.0	0.0	1.0	1.0	0.0	0.0	0.0	1.0	0.0	1.0	0.0	1.0	1.0	1.0	1.0	0.0	0.0	1.0	1.0	1.0	0.0	0.0	0.0	0.0	0.0	1.0	0.0	0.0	1.0	1.0	0.0	1.0	0.0	1.0	1.0	0.0	1.0	0.0	0.0	0.0	0.0	0.0	1.0	0.0	1.0	1.0	1.0	0.0	1.0	1.0	1.0	0.0	1.0	0.0	0.0	1.0	0.0	0.0	1.0	0.0	1.0	1.0	1.0	1.0	0.0	1.0	0.0	1.0	1.0	0.0	1.0	1.0	1.0	1.0	1.0	1.0	1.0	1.0	1.0	1.0	0.0	0.0	1.0	1.0	0.0	0.0	0.0	0.0	1.0	1.0	1.0	0.0	1.0	0.0	1.0	1.0	0.0	0.0	1.0	0.0	0.0	1.0	0.0	1.0	0.0	1.0	0.0	0.0	1.0	1.0	1.0	1.0	1.0	1.0	0.0	1.0	1.0	1.0	0.0	0.0	0.0	1.0	1.0	1.0	1.0	1.0	0.0	1.0	0.0	0.0	1.0	1.0	0.0	0.0	0.0	0.0	0.0	1.0	0.0	1.0	1.0	1.0	1.0	1.0	0.0	0.0	0.0	0.0	0.0	1.0	1.0	0.0	0.0	0.0	0.0	0.0	1.0	0.0	1.0	0.0	0.0	1.0	1.0	0.0	1.0	0.0	1.0	0.0	1.0	1.0	1.0	1.0	1.0	1.0	1.0	0.0	0.0	1.0	0.0	1.0	0.0	1.0	0.0	0.0	0.0	0.0	0.0	0.0	1.0	1.0	1.0	0.0	1.0	0.0	0.0	1.0	0.0	0.0	0.0	0.0	0.0	1.0	0.0	0.0	1.0	0.0	1.0	0.0	1.0	0.0	1.0	1.0	1.0	1.0	0.0	1.0	1.0	1.0	0.0	1.0	1.0	1.0	188.0
450000	1.0593122216736728	1.3763012596134587	1.1704566853763472	1.2391582945671884	1.2872795778969193	1.5223105092765972	0.5225267090799376	2.3505472407133414	2.506039686083234	0.8510653996012203	1.1110739780122938	0.977392338586345	2.640299548673851	1.4789610844964556	1.7893381694796866	1.768694577707949	0.9639497366741148	0.8833710970367789	1.2275479590829852	2.773785126582209	2.1834107223280377	3.651731532122394	0.8788183999258139	1.1941852001884357	1.4174147472094278	1.4534823953058071	0.7788124147091257	1.4130615292468265	1.6898276347918466	2.1201958426856753	2.778163805249297	0.5922439885482883	1.0438085983105585	2.0291031128391643	1.6757634341145062	0.8914117989902521	1.5550050249687593	1.28954527343758	1.0142274588957627	1.358798190110238	1.9761262956608923	0.6583321716428092	1.3667922738318632	0.7908415977545467	1.2905823227542073	0.6968621071802619	1.1057059107707763	2.0015998406422613	1.0197614543140592	4.453821264264027	0.3831146696622674	0.7234786864082946	0.6941248849935063	1.1737777284843465	1.5530503650596779	1.2699860978906483	0.44321617045322886	1.150252247091553	0.7368717079526242	2.6822677312648753	1.1159648325761333	0.9611499585726351	1.071998565081749	1.1734943678201388	1.0184299036757807	1.9948942973948662	0.9594857534580696	0.9167493800432064	0.9286251120492078	1.8232085575740202	1.0310808593835654	1.5350822360219236	1.6410653937922601	1.7740307265021416	0.5978921966260806	1.0804697233748017	1.1208798485047347	0.6194882956368732	0.6212704259286776	0.7536962360650656	0.8322994027178665	1.3910333558630572	1.0379722753379281	0.8337387920333421	0.6742737930649421	0.6972209280037299	1.3982232067556872	1.17232987011997	3.7378301533197	0.9822625004685596	0.6016321191960464	0.560851136150207	0.6602366154285254	1.601945345740487	0.7153921761122716	0.5526414487050191	0.6048999664974176	1.9161613739615286	1.4711384128791043	0.4726476136361266	0.5640266886931475	2.281055995133562	0.8658029029601901	1.9536488527175015	1.5291897311974463	0.5352704492975184	0.5718189078545526	0.8880413294166808	0.9846953301804183	0.7994067034857757	0.695407874288549	2.258052379344215	0.8976430587320173	1.1705447698656082	1.5845310899976468	1.1601317957635435	0.9627809472735571	0.6420113901565453	0.9237396439176294	0.9313447665135779	1.2378240051780836	0.6107628661258624	1.7830964168745236	1.578286725162041	0.636782850649015	0.8078111100653612	1.6085388876941884	1.3638904615258032	1.0679826591942776	1.598835997260891	0.6076275179291037	1.250521476649722	1.1617306458014451	0.9449762311239549	0.5541830448684961	0.2529571760948953	0.9680141230378883	1.8268192649395565	0.7311357293891646	0.7125718212178163	0.488430312322993	1.4072482985876809	1.1473681090804524	1.3908317678502389	1.6510214003334853	0.4018344451828305	0.4308350378910517	1.055395404575146	1.509493518768976	1.9101924232128398	2.3925119137240447	1.8870431034555202	0.7454362006337215	1.0165361121649166	1.0332569253802966	2.0955998731048844	0.9832472002975985	0.4401032767526349	1.853032502751505	0.5296664787361252	1.0747277481074846	3.290877393685163	1.0257053708404333	0.7793971451508744	1.2528810434754016	0.6556410273627035	0.7066918105590564	1.5057506731949581	2.4254465577645488	0.6761329793640425	0.9287910496770386	0.4849397127106196	1.1594691253299036	1.7895943288402276	1.0665414180935902	0.7684067551392398	0.4994292589667246	0.6851225148894718	0.9921897196743283	2.230100055439392	2.1386813146886445	0.3514418956566977	0.4535366455810634	0.9335377248987876	0.9559874507331981	0.9924027501481063	0.8628132280117992	0.9055034285090983	0.8171645131602354	1.0746689725728304	0.6546700230001721	0.9309474783303617	0.5034077481013443	1.2682151307672171	0.6443507840506488	1.0150690917741318	0.6166957843934491	0.3907652087857533	0.47250337301563966	1.2148156580232197	2.6567113816317676	0.5230902475979222	1.3304149709169384	0.4906108316225432	1.3946589418771218	0.6774953263415023	0.578340422092895	2.2169289242452037	0.8491614657355248	0.5362253883341589	1.7774635064294864	4.982327638401962	3.2682327386338295	1.35813371068159	0.8758785943500146	1.6198990154435238	0.5371341772879255	3.896974223892413	1.299551168428478	2.406949001940453	2.8245436306100635	1.6781349327770856	0.5346652385502302	1.2107630875414457	0.8448450755276232	1.290319151033058	0.817550873112731	1.6838060933689416	0.36487366348089906	1.0277457201474296	0.9702272501929928	0.8078122431405913	2.2043507900216484	1.1075181091923847	1.6297519656427857	1.2651119161132307	1.9133605580386206	0.5602187715221654	1.0176156583721823	1.2770148670200328	1.5577310380907428	0.898784288447446	0.6246320240079397	0.5352637204024513	1.9776361913892402	1.9699735298176226	1.0852355209146418	0.8172345289376932	0.9058900507778277	1.033030949348873	0.23655331387174586	1.170328273764766	1.0795890381675033	0.3258307191176568	1.5898694893005278	1.858547134978759	0.8304873342843788	1.1366774882700053	1.196270184625866	0.732893335137255	1.5702338833555982	0.9137362532980193	0.7372065185669704	0.9739884872856861	1.0022975663202884	1.1006657094783092	1.0240766140397344	0.711098856008368	1.096755645291629	0.7920138290479039	0.7174805566984866	1.4554071071543473	4.84060997028822	0.6916563302742569	0.7940303764961586	0.8696253515626976	1.0098013769639627	1.6219471078105328	0.6230349342254228	1.1837960746495626	2.0069626799512954	1.3272096533043674	2.2123128710196722	0.4533961786411633	0.5893099505972798	1.2123629868906056	0.8365571692128841	0.48367486214430405	1.0458230266358197	0.5868675164251903	1.2087579768236185	1.3914091165741211	1.7696641842146719	1.3414934099033256	0.9595048251552797	0.41880021774734655	0.5009584689330417	1.2139052942303248	1.3888037480434696	1.4619081788474226	0.6720551299372439	1.6876600557203847	1.024010839031167	1.1137085535149047	1.212185351738184	2.6474736876447507	1.4420906825981072	0.9444173279150118	0.37307010980472155	1.7250822653148763	0.6797299239651131	0.8452188398087633	1.7621111576945399	0.7281677834568951	0.44475342693584463	0.7024696419772107	3.3517258009407804	0.7368258380783179	1.396928201175214	0.7105140255238505	1.4587731959046362	1.4381061295184356	1.3545829791204922	1.7694908362401887	0.9907715521764332	1.1762044760195092	1.7040327908117945	1.4514774712826424	0.8407816678159928	1.249583058058659	1.4518585711925849	0.7551426920507023	1.3392282891641418	1.0391672234641973	0.6840511061016014	1.5532245912322893	1.5173070436919232	1.0505296054510576	1.001204972761209	1.0826702572956675	0.4532092478962436	1.8542779454404814	0.33747164898273746	0.6456827891618706	1.614108420335762	0.9031353372810034	1.2778765209504312	1.3528127052639083	1.4749940958787437	1.3000210598932338	0.6023059571388604	0.0	1.0	0.0	0.0	1.0	1.0	0.0	1.0	1.0	0.0	1.0	0.0	1.0	1.0	0.0	1.0	0.0	1.0	0.0	1.0	0.0	0.0	0.0	0.0	1.0	0.0	1.0	1.0	0.0	0.0	1.0	1.0	0.0	1.0	0.0	0.0	1.0	1.0	1.0	0.0	1.0	0.0	0.0	0.0	1.0	1.0	1.0	1.0	0.0	1.0	1.0	0.0	0.0	0.0	0.0	1.0	1.0	0.0	0.0	1.0	1.0	1.0	0.0	0.0	1.0	0.0	1.0	0.0	0.0	1.0	0.0	0.0	1.0	1.0	0.0	0.0	0.0	0.0	0.0	1.0	0.0	0.0	0.0	1.0	0.0	0.0	1.0	0.0	0.0	1.0	1.0	0.0	0.0	0.0	0.0	0.0	1.0	1.0	1.0	0.0	0.0	1.0	0.0	1.0	1.0	1.0	0.0	1.0	0.0	0.0	0.0	0.0	0.0	0.0	0.0	1.0	1.0	1.0	0.0	0.0	0.0	0.0	0.0	1.0	1.0	1.0	1.0	0.0	0.0	0.0	0.0	0.0	0.0	1.0	0.0	0.0	1.0	0.0	1.0	0.0	1.0	1.0	0.0	0.0	0.0	1.0	1.0	1.0	0.0	1.0	0.0	0.0	0.0	0.0	1.0	0.0	1.0	0.0	0.0	1.0	1.0	1.0	1.0	1.0	0.0	1.0	0.0	0.0	1.0	1.0	0.0	1.0	0.0	1.0	1.0	0.0	0.0	0.0	1.0	1.0	0.0	1.0	0.0	1.0	1.0	0.0	0.0	0.0	0.0	1.0	0.0	0.0	0.0	1.0	0.0	0.0	1.0	0.0	0.0	0.0	1.0	1.0	1.0	1.0	1.0	0.0	1.0	0.0	0.0	1.0	1.0	0.0	1.0	0.0	0.0	0.0	1.0	0.0	1.0	1.0	0.0	1.0	1.0	0.0	0.0	0.0	1.0	0.0	0.0	1.0	0.0	0.0	1.0	1.0	1.0	0.0	0.0	1.0	1.0	1.0	1.0	1.0	1.0	1.0	1.0	1.0	0.0	1.0	1.0	1.0	0.0	1.0	1.0	1.0	1.0	0.0	1.0	0.0	1.0	1.0	0.0	0.0	1.0	1.0	0.0	1.0	1.0	0.0	0.0	1.0	0.0	1.0	1.0	1.0	0.0	1.0	1.0	0.0	1.0	0.0	0.0	1.0	1.0	0.0	0.0	0.0	0.0	1.0	0.0	0.0	1.0	1.0	0.0	1.0	0.0	0.0	1.0	1.0	1.0	1.0	0.0	1.0	0.0	0.0	1.0	1.0	0.0	0.0	0.0	0.0	1.0	1.0	0.0	1.0	1.0	0.0	1.0	0.0	0.0	0.0	1.0	0.0	1.0	0.0	1.0	1.0	0.0	0.0	1.0	0.0	1.0	0.0	0.0	1.0	1.0	1.0	0.0	1.0	0.0	1.0	1.0	1.0	1.0	0.0	1.0	1.0	0.0	0.0	0.0	1.0	1.0	172.0
460000	0.9622888023383601	1.2253104819344949	1.0970289973757514	0.9617055695730283	1.2818756668971147	1.4391648570111721	0.5266544090095463	2.8326925844174933	2.385683507519395	0.9884185902678887	1.2513176700630073	1.2740879641157397	2.7953401937467888	1.5903496322032797	2.166228744640931	2.3362253695327158	0.7999194271993771	1.1347847004157108	1.0424097962005272	2.3048951444056573	2.468670401012708	2.8024726077899462	0.9849544213273217	1.036385365150912	1.8495065627197849	1.3301840154199405	0.6395881474628899	1.1729257540402414	1.3658803696685742	1.8277736677262155	3.4617828148861047	0.5360902155927816	0.8560882769484359	1.6199252551073011	1.7257199431750307	0.845486103969032	1.2983724885764023	1.1610748970875604	1.1094992272862703	1.0829025670628363	1.5376828540333942	0.5683491148461561	1.3935128786015907	0.7394348380676514	1.1372681570229395	0.7799992610893848	0.84979421509638	2.3406882340898876	1.251359446733141	4.149892060022594	0.3978788622151791	0.9600162929785201	0.6433899239226405	1.2627999646952142	1.1659011379562336	1.064363107089221	0.3497735966373419	0.9946628189244633	0.6040491687462644	2.032716748401494	0.8426965289327453	0.7244250048191839	1.330320106659055	1.0656481200216474	1.0575506420453018	2.534081214240606	0.810213759299689	1.1272056306086626	0.7058575079373893	1.6852963981175602	0.8982259427755016	1.4131370779648902	1.2409541937042214	2.0110150950405656	0.5225151565895623	0.8573430138226265	0.8947295623825591	0.7823596988779475	0.7287080373263849	0.8921220600538627	0.9665333063798023	1.1165262643480256	0.7896160120229795	0.680545085861901	0.6447651070072491	0.5804354538427139	1.857224465538978	0.9658105023890554	3.2335267094990447	1.0007589031272746	0.7708789010481572	0.46062016459276506	0.7878767818919375	1.760068729548369	0.59441219884795	0.575053354073048	0.6023311289551306	1.6427004585641936	1.933471615982232	0.6272915359706573	0.7218215679417825	2.4264550938083853	0.9862162097957401	2.5793376034716373	1.6159711566255242	0.5925031444543183	0.6652010061029293	0.8863012567003995	0.8071757341436867	0.7897690766254751	0.8422583457448087	1.7084476683730527	1.00492790048521	1.1402435649162193	1.5856208841845223	1.012562549441639	1.2071437623368682	0.6323570688984271	0.7581196666953508	0.8012131782079098	1.1597282381572078	0.6672047238241913	1.3663730458767775	2.0373027321364106	0.8190595696720617	0.6629422326862511	1.4345192445814492	1.2899748136528115	1.0230572197470928	1.2017865193277224	0.6333863096980625	1.1166677218199246	1.5485512379538235	0.9919649677258873	0.7223166929361962	0.2005403117400243	0.8028041620260035	1.635142125477509	0.9318951061418747	0.9096821020940418	0.6243422636629677	1.5781045798024007	0.9539156670252165	1.1438441988463102	1.3261954706843888	0.40496442052060694	0.45610558062319245	1.0030080225834208	1.4194443090184237	2.392092051325394	1.8390276546962805	1.8904301170128535	0.8245941132359103	1.3284904932948118	1.3724739852896999	2.3307841553248534	1.2562958485233056	0.5652255507534346	1.7731452837633856	0.5842624733562434	1.1412338532491597	3.2651798397883196	1.1201817768169893	0.9176264405282171	1.063083725019915	0.5012282653204316	0.7509798317157435	1.669963922612426	2.748613845736041	0.8922846793728368	0.7617348258870418	0.40998398446057893	1.0520352658939005	2.256103517301228	1.2136452752522842	0.6278973089798281	0.38955809185125123	0.7041840163675781	1.133438451536968	2.630921900443052	2.152306258753916	0.42407718826975205	0.4838008561601158	0.8951287605113483	1.0571871570804647	0.9767866899967685	0.6551492076254323	1.1123152623054589	0.7231193635176556	0.9807057741524765	0.5216099595453346	0.7356749990112192	0.5249080353339276	1.20800852881815	0.7968244919501927	0.9206594431295286	0.46638402423314057	0.4665349003818956	0.5661566131746291	1.548789270222001	2.5572213440710776	0.4294541417441167	1.1798814075388677	0.5688438370020713	1.176305985266622	0.8692256345391166	0.4656870338385408	1.8277382506466604	0.9177447372543538	0.5309459309151291	1.3779512339983846	4.347908839984205	2.6517618419206936	1.2655476158508243	0.800243517980471	1.5050923877369167	0.6435724391465506	3.0981509678468395	1.6467545120456688	2.168208152821705	2.8979339815301377	2.167791724385135	0.5310807896611318	1.1350414266409918	0.9240543001142516	1.1126087121462713	0.6520433193142563	1.941677048051927	0.4523900396185157	1.1279913724174087	0.8461735856400288	0.9672353130573917	2.2019207728202534	1.1941506984904575	1.28863005680179	0.9527885005511144	1.6659469135466876	0.6319240284746124	0.7758569855937407	1.0370330408353836	1.9691504564628182	1.0110416916780935	0.5105010573611388	0.4541954303538214	1.9219130898426562	2.500400117979487	1.1818586772819104	0.8354408927385734	0.7011669643482596	1.1657097788007889	0.2537992051622843	1.5359989433750985	1.2463785656290294	0.3978569904553029	1.811626842084666	2.319839588155097	0.805329495825234	1.4954255619226762	1.5058821481543465	0.6826089207272418	1.4678880677436477	0.9508739312248622	0.6245507720358053	0.7327876226536636	1.0479002151049663	1.3542691489433956	1.0616686213160025	0.8174950787471889	1.3930420557911354	0.7493331226466595	0.6880366705371699	1.5136872290913297	5.262156294725646	0.9161355401418552	0.8396889715099363	0.9946516303078375	0.9346114576342859	1.2825525156002922	0.5584555757190734	0.996941775242364	1.8335073736279284	1.7365267295328397	2.37067357975672	0.5352878732258713	0.6562871350174732	1.5383594492054278	0.7753410881746752	0.40193378473842933	0.8333713383547732	0.6608645831802265	1.2742001217723125	1.190721986617889	1.560758680380227	1.366238435087078	1.1546600566800351	0.32128909272344885	0.4174814360265552	1.2509254185932575	1.3191423403513014	1.1072445509606652	0.8259352069041238	1.804151354480703	0.8967394329007486	1.1489278362757815	0.9194885260069834	2.626697637816904	1.2255470394160082	1.16895101060614	0.44141647899842884	1.3784673947922728	0.6984989752975084	1.076481859505772	1.6422556422760752	0.837229520928002	0.5056964521795904	0.6903619360725084	3.9295726931267674	0.6513321302584183	1.657142313279235	0.5751321569968124	1.8870987807569575	1.575795070866582	1.1912189650964562	2.1047744807098137	0.8000494904897343	1.3069768780678017	2.1346138253140374	1.7401788064566102	0.909115538926994	1.0806406285668442	1.6305461250614441	0.6670733008594372	1.02199672841043	1.1133735704135164	0.5937748697064783	1.489676622487107	1.9135473684879296	1.0182849881826659	1.0785101359398013	1.3342360459868734	0.554666946201509	1.4130023655955812	0.3843419935538837	0.5888099972031383	1.7383251796338337	1.1133495292093745	1.6265563138145434	1.5548088334527936	1.1137982616988	1.4047032431652078	0.5399448891071114	0.0	0.0	1.0	0.0	1.0	0.0	0.0	1.0	1.0	0.0	1.0	0.0	1.0	0.0	0.0	1.0	1.0	0.0	0.0	1.0	1.0	1.0	0.0	1.0	0.0	0.0	0.0	0.0	1.0	0.0	1.0	1.0	0.0	0.0	1.0	0.0	1.0	1.0	1.0	0.0	0.0	1.0	0.0	1.0	1.0	0.0	1.0	1.0	1.0	1.0	0.0	1.0	1.0	0.0	1.0	0.0	0.0	0.0	1.0	0.0	1.0	1.0	1.0	1.0	1.0	0.0	1.0	1.0	0.0	1.0	1.0	0.0	0.0	1.0	1.0	1.0	1.0	1.0	0.0	0.0	0.0	1.0	0.0	1.0	0.0	1.0	0.0	0.0	1.0	1.0	1.0	1.0	0.0	0.0	1.0	1.0	0.0	1.0	0.0	0.0	1.0	0.0	0.0	1.0	0.0	0.0	0.0	1.0	0.0	1.0	1.0	1.0	1.0	0.0	0.0	1.0	0.0	0.0	1.0	1.0	0.0	1.0	0.0	1.0	0.0	1.0	0.0	1.0	0.0	1.0	1.0	0.0	0.0	0.0	0.0	1.0	1.0	0.0	0.0	0.0	1.0	1.0	1.0	0.0	0.0	1.0	1.0	1.0	1.0	0.0	1.0	0.0	1.0	0.0	1.0	1.0	0.0	1.0	0.0	0.0	1.0	0.0	0.0	1.0	0.0	0.0	0.0	1.0	0.0	0.0	1.0	1.0	1.0	0.0	1.0	1.0	1.0	0.0	0.0	1.0	0.0	1.0	0.0	0.0	1.0	0.0	1.0	0.0	1.0	1.0	0.0	0.0	0.0	1.0	0.0	1.0	1.0	1.0	1.0	0.0	1.0	0.0	0.0	1.0	0.0	0.0	1.0	1.0	0.0	1.0	1.0	1.0	0.0	1.0	0.0	1.0	0.0	0.0	0.0	0.0	0.0	0.0	1.0	1.0	0.0	1.0	1.0	0.0	1.0	1.0	1.0	0.0	1.0	1.0	1.0	0.0	0.0	0.0	1.0	1.0	1.0	1.0	1.0	0.0	1.0	1.0	0.0	1.0	0.0	1.0	1.0	1.0	0.0	1.0	0.0	1.0	0.0	1.0	0.0	1.0	0.0	0.0	0.0	0.0	0.0	0.0	0.0	1.0	0.0	1.0	0.0	1.0	1.0	0.0	1.0	1.0	0.0	1.0	1.0	1.0	1.0	0.0	1.0	0.0	0.0	0.0	0.0	0.0	1.0	0.0	0.0	0.0	1.0	0.0	1.0	1.0	1.0	1.0	1.0	1.0	0.0	1.0	0.0	0.0	0.0	1.0	1.0	1.0	1.0	0.0	1.0	0.0	1.0	0.0	1.0	0.0	0.0	1.0	0.0	1.0	0.0	0.0	1.0	0.0	1.0	0.0	1.0	1.0	1.0	1.0	1.0	0.0	0.0	0.0	0.0	1.0	0.0	0.0	0.0	1.0	0.0	0.0	1.0	1.0	0.0	1.0	1.0	1.0	1.0	1.0	0.0	183.0
[truncated: 80,899,252 more chars]
