# Supplementary material for: Repeated introductions and intensive community transmission fueled a mumps virus outbreak in Washington State
Source: eLife. 2021 Apr 19;10:e66448. doi: 10.7554/eLife.66448 (PMC8079146; doi:10.7554/eLife.66448)
Supplement: Figure 2—source data 1. [file elife-66448-fig2-data1.zip › xml-and-output-files/mumps-north-american-seqs-DTA-2020-12-10-exp-mean-26.xml]

<?xml version="1.0" standalone="yes"?>

<!-- Generated by BEAUTi v1.8.4                                              -->
<!--       by Alexei J. Drummond, Andrew Rambaut and Marc A. Suchard         -->
<!--       Department of Computer Science, University of Auckland and        -->
<!--       Institute of Evolutionary Biology, University of Edinburgh        -->
<!--       David Geffen School of Medicine, University of California, Los Angeles-->
<!--       http://beast.bio.ed.ac.uk/                                        -->
<beast>

	<!-- The list of taxa to be analysed (can also include dates/ages).          -->
	<!-- ntax=467                                                                -->
	<taxa id="taxa">
		<taxon id="Indiana.USA/1.17/G|2017-01-06|north_america|usa|indiana">
			<date value="2017.013698630137" direction="forwards" units="years"/>
			<attr name="division">
				indiana
			</attr>
		</taxon>
		<taxon id="Massachusetts.USA/45.16/3/G|2016-11-11|north_america|usa|massachusetts">
			<date value="2016.860655737705" direction="forwards" units="years"/>
			<attr name="division">
				massachusetts
			</attr>
		</taxon>
		<taxon id="Massachusetts.USA/15.16/2/G|2016-04-14|north_america|usa|massachusetts">
			<date value="2016.2841530054645" direction="forwards" units="years"/>
			<attr name="division">
				massachusetts
			</attr>
		</taxon>
		<taxon id="Washington.USA/6.17/FH12[G]|2017-02-08|north_america|usa|washington">
			<date value="2017.1041095890412" direction="forwards" units="years"/>
			<attr name="division">
				washington
			</attr>
		</taxon>
		<taxon id="Massachusetts.USA/14.17/G|2017-04-02|north_america|usa|massachusetts">
			<date value="2017.2493150684932" direction="forwards" units="years"/>
			<attr name="division">
				massachusetts
			</attr>
		</taxon>
		<taxon id="Massachusetts.USA/13.17/2/G|2017-03-28|north_america|usa|massachusetts">
			<date value="2017.2356164383561" direction="forwards" units="years"/>
			<attr name="division">
				massachusetts
			</attr>
		</taxon>
		<taxon id="Arkansas.USA/45.16/G|2016-10-30|north_america|usa|arkansas">
			<date value="2016.827868852459" direction="forwards" units="years"/>
			<attr name="division">
				arkansas
			</attr>
		</taxon>
		<taxon id="Manitoba.CAN/43.16/5/G|2016-10-25|north_america|canada|manitoba">
			<date value="2016.8142076502731" direction="forwards" units="years"/>
			<attr name="division">
				manitoba
			</attr>
		</taxon>
		<taxon id="Kansas.USA/13.17/2/G|2017-03-29|north_america|usa|kansas">
			<date value="2017.2383561643835" direction="forwards" units="years"/>
			<attr name="division">
				kansas
			</attr>
		</taxon>
		<taxon id="Wisconsin.USA/19.16/G|2016-05-XX|north_america|usa|wisconsin">
			<date value="2016.3306010928961" direction="forwards" units="years" precision="0.08333333333333333"/>
			<attr name="division">
				wisconsin
			</attr>
		</taxon>
		<taxon id="Indiana.USA/5.14/G|2014-01-31|north_america|usa|indiana">
			<date value="2014.0821917808219" direction="forwards" units="years"/>
			<attr name="division">
				indiana
			</attr>
		</taxon>
		<taxon id="Washington.USA/17.17/FH39[G]|2017-04-27|north_america|usa|washington">
			<date value="2017.317808219178" direction="forwards" units="years"/>
			<attr name="division">
				washington
			</attr>
		</taxon>
		<taxon id="Washington.USA/4.17/FH70[G]|2017-01-30|north_america|usa|washington">
			<date value="2017.0794520547945" direction="forwards" units="years"/>
			<attr name="division">
				washington
			</attr>
		</taxon>
		<taxon id="Massachusetts.USA/46.16/7/G|2016-11-17|north_america|usa|massachusetts">
			<date value="2016.877049180328" direction="forwards" units="years"/>
			<attr name="division">
				massachusetts
			</attr>
		</taxon>
		<taxon id="Washington.USA/2.17/FH22[G]|2017-01-17|north_america|usa|washington">
			<date value="2017.0438356164384" direction="forwards" units="years"/>
			<attr name="division">
				washington
			</attr>
		</taxon>
		<taxon id="BritishColumbia.CAN/30.16/3/G|2016-07-27|north_america|canada|british_columbia">
			<date value="2016.568306010929" direction="forwards" units="years"/>
			<attr name="division">
				british_columbia
			</attr>
		</taxon>
		<taxon id="Massachusetts.USA/21.16/1/G|2016-05-24|north_america|usa|massachusetts">
			<date value="2016.3934426229507" direction="forwards" units="years"/>
			<attr name="division">
				massachusetts
			</attr>
		</taxon>
		<taxon id="Massachusetts.USA/26.17/G|2017-06-29|north_america|usa|massachusetts">
			<date value="2017.490410958904" direction="forwards" units="years"/>
			<attr name="division">
				massachusetts
			</attr>
		</taxon>
		<taxon id="Ontario.CAN/09.17/1/G|2017-02-28|north_america|canada|ontario">
			<date value="2017.158904109589" direction="forwards" units="years"/>
			<attr name="division">
				ontario
			</attr>
		</taxon>
		<taxon id="Washington.USA/15.17/FH20[G]|2017-04-13|north_america|usa|washington">
			<date value="2017.2794520547945" direction="forwards" units="years"/>
			<attr name="division">
				washington
			</attr>
		</taxon>
		<taxon id="Massachusetts.USA/8.16/6/G|2016-02-27|north_america|usa|massachusetts">
			<date value="2016.155737704918" direction="forwards" units="years"/>
			<attr name="division">
				massachusetts
			</attr>
		</taxon>
		<taxon id="Ontario.CAN/37.09/G|2009-09-13|north_america|canada|ontario">
			<date value="2009.6986301369864" direction="forwards" units="years"/>
			<attr name="division">
				ontario
			</attr>
		</taxon>
		<taxon id="Michigan.USA/4.16/G|2016-01-26|north_america|usa|michigan">
			<date value="2016.068306010929" direction="forwards" units="years"/>
			<attr name="division">
				michigan
			</attr>
		</taxon>
		<taxon id="Ohio.USA/19.16/G|2016-05-XX|north_america|usa|ohio">
			<date value="2016.3306010928961" direction="forwards" units="years" precision="0.08333333333333333"/>
			<attr name="division">
				ohio
			</attr>
		</taxon>
		<taxon id="BritishColumbia.CAN/30.16/1/G|2016-07-31|north_america|canada|british_columbia">
			<date value="2016.5792349726776" direction="forwards" units="years"/>
			<attr name="division">
				british_columbia
			</attr>
		</taxon>
		<taxon id="Arkansas.USA/40.16/G|2016-09-30|north_america|usa|arkansas">
			<date value="2016.7459016393443" direction="forwards" units="years"/>
			<attr name="division">
				arkansas
			</attr>
		</taxon>
		<taxon id="Massachusetts.USA/16.16/4/G|2016-04-19|north_america|usa|massachusetts">
			<date value="2016.2978142076502" direction="forwards" units="years"/>
			<attr name="division">
				massachusetts
			</attr>
		</taxon>
		<taxon id="Massachusetts.USA/10.16/8/G|2016-03-12|north_america|usa|massachusetts">
			<date value="2016.1939890710382" direction="forwards" units="years"/>
			<attr name="division">
				massachusetts
			</attr>
		</taxon>
		<taxon id="Massachusetts.USA/19.16/10/G|2016-05-14|north_america|usa|massachusetts">
			<date value="2016.3661202185792" direction="forwards" units="years"/>
			<attr name="division">
				massachusetts
			</attr>
		</taxon>
		<taxon id="Washington.USA/20.17/FH73[G]|2017-05-21|north_america|usa|washington">
			<date value="2017.3835616438357" direction="forwards" units="years"/>
			<attr name="division">
				washington
			</attr>
		</taxon>
		<taxon id="Washington.USA/5.17/FH11[G]|2017-02-08|north_america|usa|washington">
			<date value="2017.1041095890412" direction="forwards" units="years"/>
			<attr name="division">
				washington
			</attr>
		</taxon>
		<taxon id="Washington.USA/50.16/FH33[G]|2016-12-19|north_america|usa|washington">
			<date value="2016.964480874317" direction="forwards" units="years"/>
			<attr name="division">
				washington
			</attr>
		</taxon>
		<taxon id="Washington.USA/16.17/FH36[G]|2017-04-19|north_america|usa|washington">
			<date value="2017.295890410959" direction="forwards" units="years"/>
			<attr name="division">
				washington
			</attr>
		</taxon>
		<taxon id="Missouri.USA/15.17/2/G|2017-04-XX|north_america|usa|missouri">
			<date value="2017.2465753424658" direction="forwards" units="years" precision="0.08333333333333333"/>
			<attr name="division">
				missouri
			</attr>
		</taxon>
		<taxon id="Massachusetts.USA/10.16/10/G|2016-03-12|north_america|usa|massachusetts">
			<date value="2016.1939890710382" direction="forwards" units="years"/>
			<attr name="division">
				massachusetts
			</attr>
		</taxon>
		<taxon id="Wisconsin.USA/7.07/G|2007-02-XX|north_america|usa|wisconsin">
			<date value="2007.0849315068492" direction="forwards" units="years" precision="0.08333333333333333"/>
			<attr name="division">
				wisconsin
			</attr>
		</taxon>
		<taxon id="Massachusetts.USA/11.16/1/G|2016-03-14|north_america|usa|massachusetts">
			<date value="2016.1994535519125" direction="forwards" units="years"/>
			<attr name="division">
				massachusetts
			</attr>
		</taxon>
		<taxon id="Washington.USA/1.17/FH6[G]|2017-01-04|north_america|usa|washington">
			<date value="2017.0082191780823" direction="forwards" units="years"/>
			<attr name="division">
				washington
			</attr>
		</taxon>
		<taxon id="Washington.USA/23.17/FH149[G]|2017-06-11|north_america|usa|washington">
			<date value="2017.441095890411" direction="forwards" units="years"/>
			<attr name="division">
				washington
			</attr>
		</taxon>
		<taxon id="Massachusetts.USA/16.16/9/G|2016-04-21|north_america|usa|massachusetts">
			<date value="2016.3032786885246" direction="forwards" units="years"/>
			<attr name="division">
				massachusetts
			</attr>
		</taxon>
		<taxon id="Wisconsin.USA/20.14/2/G|2014-05-XX|north_america|usa|wisconsin">
			<date value="2014.3287671232877" direction="forwards" units="years" precision="0.08333333333333333"/>
			<attr name="division">
				wisconsin
			</attr>
		</taxon>
		<taxon id="Kansas.USA/15.17/G|2017-04-10|north_america|usa|kansas">
			<date value="2017.2712328767122" direction="forwards" units="years"/>
			<attr name="division">
				kansas
			</attr>
		</taxon>
		<taxon id="Massachusetts.USA/12.16/1/G|2016-03-23|north_america|usa|massachusetts">
			<date value="2016.224043715847" direction="forwards" units="years"/>
			<attr name="division">
				massachusetts
			</attr>
		</taxon>
		<taxon id="Ohio.USA/7.17/G|2017-02-XX|north_america|usa|ohio">
			<date value="2017.0849315068492" direction="forwards" units="years" precision="0.08333333333333333"/>
			<attr name="division">
				ohio
			</attr>
		</taxon>
		<taxon id="Massachusetts.USA/21.17/G|2017-05-26|north_america|usa|massachusetts">
			<date value="2017.3972602739725" direction="forwards" units="years"/>
			<attr name="division">
				massachusetts
			</attr>
		</taxon>
		<taxon id="Ohio.USA/11.14/2/G|2014-03-16|north_america|usa|ohio">
			<date value="2014.2027397260274" direction="forwards" units="years"/>
			<attr name="division">
				ohio
			</attr>
		</taxon>
		<taxon id="Massachusetts.USA/17.16/11/G|2016-04-30|north_america|usa|massachusetts">
			<date value="2016.327868852459" direction="forwards" units="years"/>
			<attr name="division">
				massachusetts
			</attr>
		</taxon>
		<taxon id="Massachusetts.USA/9.16/1/G|2016-03-02|north_america|usa|massachusetts">
			<date value="2016.1666666666667" direction="forwards" units="years"/>
			<attr name="division">
				massachusetts
			</attr>
		</taxon>
		<taxon id="Louisiana.USA/29.17/G|2017-07-21|north_america|usa|louisiana">
			<date value="2017.5506849315068" direction="forwards" units="years"/>
			<attr name="division">
				louisiana
			</attr>
		</taxon>
		<taxon id="Washington.USA/51.16/FH41[G]|2016-12-21|north_america|usa|washington">
			<date value="2016.9699453551912" direction="forwards" units="years"/>
			<attr name="division">
				washington
			</attr>
		</taxon>
		<taxon id="Massachusetts.USA/14.17/2/G|2017-04-10|north_america|usa|massachusetts">
			<date value="2017.2712328767122" direction="forwards" units="years"/>
			<attr name="division">
				massachusetts
			</attr>
		</taxon>
		<taxon id="Washington.USA/19.17/FH53[G]|2017-05-12|north_america|usa|washington">
			<date value="2017.358904109589" direction="forwards" units="years"/>
			<attr name="division">
				washington
			</attr>
		</taxon>
		<taxon id="Wisconsin.USA/7.07/2/G|2007-02-XX|north_america|usa|wisconsin">
			<date value="2007.0849315068492" direction="forwards" units="years" precision="0.08333333333333333"/>
			<attr name="division">
				wisconsin
			</attr>
		</taxon>
		<taxon id="BritishColumbia.CAN/25.16/3/G|2016-06-20|north_america|canada|british_columbia">
			<date value="2016.467213114754" direction="forwards" units="years"/>
			<attr name="division">
				british_columbia
			</attr>
		</taxon>
		<taxon id="Washington.USA/12.17/FH57[G]|2017-03-22|north_america|usa|washington">
			<date value="2017.2191780821918" direction="forwards" units="years"/>
			<attr name="division">
				washington
			</attr>
		</taxon>
		<taxon id="Washington.USA/20.17/FH82[G]|2017-05-22|north_america|usa|washington">
			<date value="2017.386301369863" direction="forwards" units="years"/>
			<attr name="division">
				washington
			</attr>
		</taxon>
		<taxon id="Massachusetts.USA/43.16/1/G|2016-10-24|north_america|usa|massachusetts">
			<date value="2016.811475409836" direction="forwards" units="years"/>
			<attr name="division">
				massachusetts
			</attr>
		</taxon>
		<taxon id="NorthDakota.USA/9.17/G|2017-02-27|north_america|usa|north_dakota">
			<date value="2017.1561643835616" direction="forwards" units="years"/>
			<attr name="division">
				north_dakota
			</attr>
		</taxon>
		<taxon id="BritishColumbia.CAN/8.17/8/G|2017-02-26|north_america|canada|british_columbia">
			<date value="2017.1534246575343" direction="forwards" units="years"/>
			<attr name="division">
				british_columbia
			</attr>
		</taxon>
		<taxon id="Washington.USA/7.17/FH15[G]|2017-02-15|north_america|usa|washington">
			<date value="2017.123287671233" direction="forwards" units="years"/>
			<attr name="division">
				washington
			</attr>
		</taxon>
		<taxon id="BritishColumbia.CAN/19.16/1/G|2016-05-10|north_america|canada|british_columbia">
			<date value="2016.3551912568305" direction="forwards" units="years"/>
			<attr name="division">
				british_columbia
			</attr>
		</taxon>
		<taxon id="Washington.USA/16.17/FH63[G]|2017-04-21|north_america|usa|washington">
			<date value="2017.3013698630136" direction="forwards" units="years"/>
			<attr name="division">
				washington
			</attr>
		</taxon>
		<taxon id="Washington.USA/7.17/FH106[G]|2017-02-14|north_america|usa|washington">
			<date value="2017.1205479452055" direction="forwards" units="years"/>
			<attr name="division">
				washington
			</attr>
		</taxon>
		<taxon id="Massachusetts.USA/12.16/4/G|2016-03-27|north_america|usa|massachusetts">
			<date value="2016.2349726775956" direction="forwards" units="years"/>
			<attr name="division">
				massachusetts
			</attr>
		</taxon>
		<taxon id="Washington.USA/20.17/FH81[G]|2017-05-21|north_america|usa|washington">
			<date value="2017.3835616438357" direction="forwards" units="years"/>
			<attr name="division">
				washington
			</attr>
		</taxon>
		<taxon id="BritishColumbia.CAN/21.16/6/G|2016-05-25|north_america|canada|british_columbia">
			<date value="2016.396174863388" direction="forwards" units="years"/>
			<attr name="division">
				british_columbia
			</attr>
		</taxon>
		<taxon id="Massachusetts.USA/16.16/10/G|2016-04-22|north_america|usa|massachusetts">
			<date value="2016.3060109289618" direction="forwards" units="years"/>
			<attr name="division">
				massachusetts
			</attr>
		</taxon>
		<taxon id="Washington.USA/11.17/FH143[G]|2017-03-15|north_america|usa|washington">
			<date value="2017.2" direction="forwards" units="years"/>
			<attr name="division">
				washington
			</attr>
		</taxon>
		<taxon id="Alabama.USA/7.17/G|2017-02-XX|north_america|usa|alabama">
			<date value="2017.0849315068492" direction="forwards" units="years" precision="0.08333333333333333"/>
			<attr name="division">
				alabama
			</attr>
		</taxon>
		<taxon id="Ohio.USA/13.14/10/G|2014-03-30|north_america|usa|ohio">
			<date value="2014.2410958904109" direction="forwards" units="years"/>
			<attr name="division">
				ohio
			</attr>
		</taxon>
		<taxon id="Missouri.USA/11.17/G|2017-03-XX|north_america|usa|missouri">
			<date value="2017.1616438356164" direction="forwards" units="years" precision="0.08333333333333333"/>
			<attr name="division">
				missouri
			</attr>
		</taxon>
		<taxon id="Massachusetts.USA/27.16/1/G|2016-07-09|north_america|usa|massachusetts">
			<date value="2016.51912568306" direction="forwards" units="years"/>
			<attr name="division">
				massachusetts
			</attr>
		</taxon>
		<taxon id="BritishColumbia.CAN/33.16/2/G|2016-08-18|north_america|canada|british_columbia">
			<date value="2016.6284153005465" direction="forwards" units="years"/>
			<attr name="division">
				british_columbia
			</attr>
		</taxon>
		<taxon id="Missouri.USA/32.16/G|2016-08-XX|north_america|usa|missouri">
			<date value="2016.5819672131147" direction="forwards" units="years" precision="0.08333333333333333"/>
			<attr name="division">
				missouri
			</attr>
		</taxon>
		<taxon id="Washington.USA/15.17/FH146[G]|2017-04-18|north_america|usa|washington">
			<date value="2017.2931506849316" direction="forwards" units="years"/>
			<attr name="division">
				washington
			</attr>
		</taxon>
		<taxon id="Washington.USA/17.17/FH40[G]|2017-04-29|north_america|usa|washington">
			<date value="2017.323287671233" direction="forwards" units="years"/>
			<attr name="division">
				washington
			</attr>
		</taxon>
		<taxon id="Washington.USA/52.16/FH75[G]|2016-12-30|north_america|usa|washington">
			<date value="2016.9945355191257" direction="forwards" units="years"/>
			<attr name="division">
				washington
			</attr>
		</taxon>
		<taxon id="BritishColumbia.CAN/18.16/2/G|2016-05-07|north_america|canada|british_columbia">
			<date value="2016.3469945355191" direction="forwards" units="years"/>
			<attr name="division">
				british_columbia
			</attr>
		</taxon>
		<taxon id="Washington.USA/3.17/FH59[G]|2017-01-18|north_america|usa|washington">
			<date value="2017.0465753424658" direction="forwards" units="years"/>
			<attr name="division">
				washington
			</attr>
		</taxon>
		<taxon id="BritishColumbia.CAN/29.16/5/G|2016-07-22|north_america|canada|british_columbia">
			<date value="2016.5546448087432" direction="forwards" units="years"/>
			<attr name="division">
				british_columbia
			</attr>
		</taxon>
		<taxon id="Massachusetts.USA/10.16/3/G|2016-03-09|north_america|usa|massachusetts">
			<date value="2016.1857923497269" direction="forwards" units="years"/>
			<attr name="division">
				massachusetts
			</attr>
		</taxon>
		<taxon id="BritishColumbia.CAN/17.16/G|2016-04-29|north_america|canada|british_columbia">
			<date value="2016.3251366120219" direction="forwards" units="years"/>
			<attr name="division">
				british_columbia
			</attr>
		</taxon>
		<taxon id="Indiana.USA/49.16/G|2016-12-12|north_america|usa|indiana">
			<date value="2016.9453551912568" direction="forwards" units="years"/>
			<attr name="division">
				indiana
			</attr>
		</taxon>
		<taxon id="Massachusetts.USA/24.17/4/G|2017-06-19|north_america|usa|massachusetts">
			<date value="2017.4630136986302" direction="forwards" units="years"/>
			<attr name="division">
				massachusetts
			</attr>
		</taxon>
		<taxon id="Massachusetts.USA/18.16/2/G|2016-05-05|north_america|usa|massachusetts">
			<date value="2016.3415300546449" direction="forwards" units="years"/>
			<attr name="division">
				massachusetts
			</attr>
		</taxon>
		<taxon id="Washington.USA/5.17/FH50[G]|2017-02-06|north_america|usa|washington">
			<date value="2017.0986301369862" direction="forwards" units="years"/>
			<attr name="division">
				washington
			</attr>
		</taxon>
		<taxon id="Manitoba.CAN/43.16/11/G|2016-10-26|north_america|canada|manitoba">
			<date value="2016.8169398907103" direction="forwards" units="years"/>
			<attr name="division">
				manitoba
			</attr>
		</taxon>
		<taxon id="BritishColumbia.CAN/18.16/G|2016-05-04|north_america|canada|british_columbia">
			<date value="2016.3387978142077" direction="forwards" units="years"/>
			<attr name="division">
				british_columbia
			</attr>
		</taxon>
		<taxon id="Kansas.USA/8.17/4/G|2017-02-23|north_america|usa|kansas">
			<date value="2017.145205479452" direction="forwards" units="years"/>
			<attr name="division">
				kansas
			</attr>
		</taxon>
		<taxon id="Wisconsin.USA/28.06/G|2006-07-XX|north_america|usa|wisconsin">
			<date value="2006.495890410959" direction="forwards" units="years" precision="0.08333333333333333"/>
			<attr name="division">
				wisconsin
			</attr>
		</taxon>
		<taxon id="Massachusetts.USA/26.15/1/G|2015-07-04|north_america|usa|massachusetts">
			<date value="2015.504109589041" direction="forwards" units="years"/>
			<attr name="division">
				massachusetts
			</attr>
		</taxon>
		<taxon id="BritishColumbia.CAN/29.16/3/G|2016-07-22|north_america|canada|british_columbia">
			<date value="2016.5546448087432" direction="forwards" units="years"/>
			<attr name="division">
				british_columbia
			</attr>
		</taxon>
		<taxon id="Alabama.USA/19.17/G|2017-05-XX|north_america|usa|alabama">
			<date value="2017.3287671232877" direction="forwards" units="years" precision="0.08333333333333333"/>
			<attr name="division">
				alabama
			</attr>
		</taxon>
		<taxon id="Massachusetts.USA/18.16/1/G|2016-05-04|north_america|usa|massachusetts">
			<date value="2016.3387978142077" direction="forwards" units="years"/>
			<attr name="division">
				massachusetts
			</attr>
		</taxon>
		<taxon id="Washington.USA/6.17/FH105[G]|2017-02-10|north_america|usa|washington">
			<date value="2017.109589041096" direction="forwards" units="years"/>
			<attr name="division">
				washington
			</attr>
		</taxon>
		<taxon id="Massachusetts.USA/17.16/12/G|2016-05-02|north_america|usa|massachusetts">
			<date value="2016.3333333333333" direction="forwards" units="years"/>
			<attr name="division">
				massachusetts
			</attr>
		</taxon>
		<taxon id="Arkansas.USA/13.17/G|2017-03-26|north_america|usa|arkansas">
			<date value="2017.2301369863014" direction="forwards" units="years"/>
			<attr name="division">
				arkansas
			</attr>
		</taxon>
		<taxon id="Kansas.USA/10.17/G|2017-03-10|north_america|usa|kansas">
			<date value="2017.186301369863" direction="forwards" units="years"/>
			<attr name="division">
				kansas
			</attr>
		</taxon>
		<taxon id="Washington.USA/3.17/FH24[G]|2017-01-19|north_america|usa|washington">
			<date value="2017.0493150684931" direction="forwards" units="years"/>
			<attr name="division">
				washington
			</attr>
		</taxon>
		<taxon id="NewJersey.USA/16.14/2/G|2014-04-28|north_america|usa|new_jersey">
			<date value="2014.3205479452056" direction="forwards" units="years"/>
			<attr name="division">
				new_jersey
			</attr>
		</taxon>
		<taxon id="BritishColumbia.CAN/19.16/3/G|2016-05-10|north_america|canada|british_columbia">
			<date value="2016.3551912568305" direction="forwards" units="years"/>
			<attr name="division">
				british_columbia
			</attr>
		</taxon>
		<taxon id="Massachusetts.USA/22.17/3/G|2017-05-30|north_america|usa|massachusetts">
			<date value="2017.4082191780822" direction="forwards" units="years"/>
			<attr name="division">
				massachusetts
			</attr>
		</taxon>
		<taxon id="Washington.USA/17.17/FH37[G]|2017-05-02|north_america|usa|washington">
			<date value="2017.331506849315" direction="forwards" units="years"/>
			<attr name="division">
				washington
			</attr>
		</taxon>
		<taxon id="Washington.USA/2.17/FH84[G]|2017-01-13|north_america|usa|washington">
			<date value="2017.0328767123287" direction="forwards" units="years"/>
			<attr name="division">
				washington
			</attr>
		</taxon>
		<taxon id="Massachusetts.USA/8.16/1/G|2016-02-24|north_america|usa|massachusetts">
			<date value="2016.1475409836066" direction="forwards" units="years"/>
			<attr name="division">
				massachusetts
			</attr>
		</taxon>
		<taxon id="Washington.USA/52.16/FH28[G]|2016-12-31|north_america|usa|washington">
			<date value="2016.9972677595629" direction="forwards" units="years"/>
			<attr name="division">
				washington
			</attr>
		</taxon>
		<taxon id="Alabama.USA/11.17/G|2017-03-XX|north_america|usa|alabama">
			<date value="2017.1616438356164" direction="forwards" units="years" precision="0.08333333333333333"/>
			<attr name="division">
				alabama
			</attr>
		</taxon>
		<taxon id="Illinois.USA/11.17/G|2017-03-18|north_america|usa|illinois">
			<date value="2017.2082191780821" direction="forwards" units="years"/>
			<attr name="division">
				illinois
			</attr>
		</taxon>
		<taxon id="Missouri.USA/19.17/G|2017-05-XX|north_america|usa|missouri">
			<date value="2017.3287671232877" direction="forwards" units="years" precision="0.08333333333333333"/>
			<attr name="division">
				missouri
			</attr>
		</taxon>
		<taxon id="Massachusetts.USA/17.16/7/G|2016-04-27|north_america|usa|massachusetts">
			<date value="2016.3196721311476" direction="forwards" units="years"/>
			<attr name="division">
				massachusetts
			</attr>
		</taxon>
		<taxon id="Ohio.USA/2.17/G|2017-01-XX|north_america|usa|ohio">
			<date value="2017.0" direction="forwards" units="years" precision="0.08333333333333333"/>
			<attr name="division">
				ohio
			</attr>
		</taxon>
		<taxon id="Ohio.USA/16.14/2/G|2014-04-15|north_america|usa|ohio">
			<date value="2014.2849315068493" direction="forwards" units="years"/>
			<attr name="division">
				ohio
			</attr>
		</taxon>
		<taxon id="BritishColumbia.CAN/11.16/G|2016-03-14|north_america|canada|british_columbia">
			<date value="2016.1994535519125" direction="forwards" units="years"/>
			<attr name="division">
				british_columbia
			</attr>
		</taxon>
		<taxon id="Massachusetts.USA/46.16/6/G|2016-11-20|north_america|usa|massachusetts">
			<date value="2016.8852459016393" direction="forwards" units="years"/>
			<attr name="division">
				massachusetts
			</attr>
		</taxon>
		<taxon id="Massachusetts.USA/11.16/2/G|2016-03-15|north_america|usa|massachusetts">
			<date value="2016.2021857923498" direction="forwards" units="years"/>
			<attr name="division">
				massachusetts
			</attr>
		</taxon>
		<taxon id="NewYork/10.14/2/G|2014-03-03|north_america|usa|new_york">
			<date value="2014.1671232876713" direction="forwards" units="years"/>
			<attr name="division">
				new_york
			</attr>
		</taxon>
		<taxon id="Ohio.USA/12.14/9/G|2014-03-21|north_america|usa|ohio">
			<date value="2014.2164383561644" direction="forwards" units="years"/>
			<attr name="division">
				ohio
			</attr>
		</taxon>
		<taxon id="Washington.USA/2.17/FH66[G]|2017-01-13|north_america|usa|washington">
			<date value="2017.0328767123287" direction="forwards" units="years"/>
			<attr name="division">
				washington
			</attr>
		</taxon>
		<taxon id="BritishColumbia.CAN/29.16/4/G|2016-07-24|north_america|canada|british_columbia">
			<date value="2016.5601092896175" direction="forwards" units="years"/>
			<attr name="division">
				british_columbia
			</attr>
		</taxon>
		<taxon id="Massachusetts.USA/15.16/1/G|2016-04-12|north_america|usa|massachusetts">
			<date value="2016.27868852459" direction="forwards" units="years"/>
			<attr name="division">
				massachusetts
			</attr>
		</taxon>
		<taxon id="BritishColumbia.CAN/28.16/5/G|2016-07-13|north_america|canada|british_columbia">
			<date value="2016.5300546448088" direction="forwards" units="years"/>
			<attr name="division">
				british_columbia
			</attr>
		</taxon>
		<taxon id="Alabama.USA/50.17/G|2017-12-XX|north_america|usa|alabama">
			<date value="2017.9150684931508" direction="forwards" units="years" precision="0.08333333333333333"/>
			<attr name="division">
				alabama
			</attr>
		</taxon>
		<taxon id="Wisconsin.USA/42.15/G|2015-10-XX|north_america|usa|wisconsin">
			<date value="2015.7479452054795" direction="forwards" units="years" precision="0.08333333333333333"/>
			<attr name="division">
				wisconsin
			</attr>
		</taxon>
		<taxon id="Arkansas.USA/44.16/G|2016-10-26|north_america|usa|arkansas">
			<date value="2016.8169398907103" direction="forwards" units="years"/>
			<attr name="division">
				arkansas
			</attr>
		</taxon>
		<taxon id="Washington.USA/1.17/FH5[G]|2017-01-03|north_america|usa|washington">
			<date value="2017.0054794520547" direction="forwards" units="years"/>
			<attr name="division">
				washington
			</attr>
		</taxon>
		<taxon id="Wisconsin.USA/20.14/G|2014-05-XX|north_america|usa|wisconsin">
			<date value="2014.3287671232877" direction="forwards" units="years" precision="0.08333333333333333"/>
			<attr name="division">
				wisconsin
			</attr>
		</taxon>
		<taxon id="Massachusetts.USA/19.17/4/G|2017-05-14|north_america|usa|massachusetts">
			<date value="2017.3643835616438" direction="forwards" units="years"/>
			<attr name="division">
				massachusetts
			</attr>
		</taxon>
		<taxon id="Massachusetts.USA/12.16/2/G|2016-03-24|north_america|usa|massachusetts">
			<date value="2016.2267759562842" direction="forwards" units="years"/>
			<attr name="division">
				massachusetts
			</attr>
		</taxon>
		<taxon id="Washington.USA/6.17/FH13[G]|2017-02-13|north_america|usa|washington">
			<date value="2017.1178082191782" direction="forwards" units="years"/>
			<attr name="division">
				washington
			</attr>
		</taxon>
		<taxon id="Washington.USA/8.17/FH19[G]|2017-02-28|north_america|usa|washington">
			<date value="2017.158904109589" direction="forwards" units="years"/>
			<attr name="division">
				washington
			</attr>
		</taxon>
		<taxon id="Massachusetts.USA/45.16/1/G|2016-11-09|north_america|usa|massachusetts">
			<date value="2016.8551912568305" direction="forwards" units="years"/>
			<attr name="division">
				massachusetts
			</attr>
		</taxon>
		<taxon id="Wisconsin.USA/24.14/G|2014-06-XX|north_america|usa|wisconsin">
			<date value="2014.4136986301369" direction="forwards" units="years" precision="0.08333333333333333"/>
			<attr name="division">
				wisconsin
			</attr>
		</taxon>
		<taxon id="BritishColumbia.CAN/26.16/5/G|2016-06-30|north_america|canada|british_columbia">
			<date value="2016.4945355191257" direction="forwards" units="years"/>
			<attr name="division">
				british_columbia
			</attr>
		</taxon>
		<taxon id="BritishColumbia.CAN/19.16/2/G|2016-05-10|north_america|canada|british_columbia">
			<date value="2016.3551912568305" direction="forwards" units="years"/>
			<attr name="division">
				british_columbia
			</attr>
		</taxon>
		<taxon id="Ontario.CAN/50.09/1/G|2009-12-13|north_america|canada|ontario">
			<date value="2009.9479452054795" direction="forwards" units="years"/>
			<attr name="division">
				ontario
			</attr>
		</taxon>
		<taxon id="Massachusetts.USA/8.16/2/G|2016-02-24|north_america|usa|massachusetts">
			<date value="2016.1475409836066" direction="forwards" units="years"/>
			<attr name="division">
				massachusetts
			</attr>
		</taxon>
		<taxon id="Ontario.CAN/09.17/2/G|2017-02-23|north_america|canada|ontario">
			<date value="2017.145205479452" direction="forwards" units="years"/>
			<attr name="division">
				ontario
			</attr>
		</taxon>
		<taxon id="Massachusetts.USA/43.16/2/G|2016-10-26|north_america|usa|massachusetts">
			<date value="2016.8169398907103" direction="forwards" units="years"/>
			<attr name="division">
				massachusetts
			</attr>
		</taxon>
		<taxon id="BritishColumbia.CAN/20.16/1/G|2016-05-22|north_america|canada|british_columbia">
			<date value="2016.3879781420765" direction="forwards" units="years"/>
			<attr name="division">
				british_columbia
			</attr>
		</taxon>
		<taxon id="Massachusetts.USA/22.17/8/G|2017-06-04|north_america|usa|massachusetts">
			<date value="2017.4219178082192" direction="forwards" units="years"/>
			<attr name="division">
				massachusetts
			</attr>
		</taxon>
		<taxon id="Missouri.USA/24.17/G|2017-06-XX|north_america|usa|missouri">
			<date value="2017.4136986301369" direction="forwards" units="years" precision="0.08333333333333333"/>
			<attr name="division">
				missouri
			</attr>
		</taxon>
		<taxon id="Massachusetts.USA/20.16/2/G|2016-05-20|north_america|usa|massachusetts">
			<date value="2016.3825136612022" direction="forwards" units="years"/>
			<attr name="division">
				massachusetts
			</attr>
		</taxon>
		<taxon id="Massachusetts.USA/19.16/9/G|2016-05-13|north_america|usa|massachusetts">
			<date value="2016.363387978142" direction="forwards" units="years"/>
			<attr name="division">
				massachusetts
			</attr>
		</taxon>
		<taxon id="Massachusetts.USA/9.16/2/G|2016-03-06|north_america|usa|massachusetts">
			<date value="2016.1775956284152" direction="forwards" units="years"/>
			<attr name="division">
				massachusetts
			</attr>
		</taxon>
		<taxon id="Wisconsin.USA/16.14/2/G|2014-04-XX|north_america|usa|wisconsin">
			<date value="2014.2465753424658" direction="forwards" units="years" precision="0.08333333333333333"/>
			<attr name="division">
				wisconsin
			</attr>
		</taxon>
		<taxon id="Wisconsin.USA/15.06/3/G|2006-04-XX|north_america|usa|wisconsin">
			<date value="2006.2465753424658" direction="forwards" units="years" precision="0.08333333333333333"/>
			<attr name="division">
				wisconsin
			</attr>
		</taxon>
		<taxon id="Arkansas.USA/12.17/G|2017-03-21|north_america|usa|arkansas">
			<date value="2017.2164383561644" direction="forwards" units="years"/>
			<attr name="division">
				arkansas
			</attr>
		</taxon>
		<taxon id="Massachusetts.USA/10.16/1/G|2016-03-07|north_america|usa|massachusetts">
			<date value="2016.1803278688524" direction="forwards" units="years"/>
			<attr name="division">
				massachusetts
			</attr>
		</taxon>
		<taxon id="BritishColumbia.CAN/21.16/4/G|2016-05-25|north_america|canada|british_columbia">
			<date value="2016.396174863388" direction="forwards" units="years"/>
			<attr name="division">
				british_columbia
			</attr>
		</taxon>
		<taxon id="Ontario.CAN/09.17/4/G|2017-02-25|north_america|canada|ontario">
			<date value="2017.150684931507" direction="forwards" units="years"/>
			<attr name="division">
				ontario
			</attr>
		</taxon>
		<taxon id="Wisconsin.USA/46.15/G|2015-11-XX|north_america|usa|wisconsin">
			<date value="2015.8328767123287" direction="forwards" units="years" precision="0.08333333333333333"/>
			<attr name="division">
				wisconsin
			</attr>
		</taxon>
		<taxon id="Indiana.USA/48.16/G|2016-11-28|north_america|usa|indiana">
			<date value="2016.9071038251366" direction="forwards" units="years"/>
			<attr name="division">
				indiana
			</attr>
		</taxon>
		<taxon id="Massachusetts.USA/17.16/1/G|2016-04-25|north_america|usa|massachusetts">
			<date value="2016.3142076502731" direction="forwards" units="years"/>
			<attr name="division">
				massachusetts
			</attr>
		</taxon>
		<taxon id="Montana.USA/11.16/G|2016-03-15|north_america|usa|montana">
			<date value="2016.2021857923498" direction="forwards" units="years"/>
			<attr name="division">
				montana
			</attr>
		</taxon>
		<taxon id="Massachusetts.USA/8.17/G|2017-02-19|north_america|usa|massachusetts">
			<date value="2017.1342465753426" direction="forwards" units="years"/>
			<attr name="division">
				massachusetts
			</attr>
		</taxon>
		<taxon id="Massachusetts.USA/17.17/G|2017-04-23|north_america|usa|massachusetts">
			<date value="2017.3068493150686" direction="forwards" units="years"/>
			<attr name="division">
				massachusetts
			</attr>
		</taxon>
		<taxon id="Georgia.USA/13.17/G|2017-03-27|north_america|usa|georgia">
			<date value="2017.2328767123288" direction="forwards" units="years"/>
			<attr name="division">
				georgia
			</attr>
		</taxon>
		<taxon id="Massachusetts.USA/17.16/4/G|2016-04-26|north_america|usa|massachusetts">
			<date value="2016.3169398907103" direction="forwards" units="years"/>
			<attr name="division">
				massachusetts
			</attr>
		</taxon>
		<taxon id="Massachusetts.USA/22.17/4/G|2017-05-31|north_america|usa|massachusetts">
			<date value="2017.4109589041095" direction="forwards" units="years"/>
			<attr name="division">
				massachusetts
			</attr>
		</taxon>
		<taxon id="Ontario.CAN/09.17/6/G|2017-02-27|north_america|canada|ontario">
			<date value="2017.1561643835616" direction="forwards" units="years"/>
			<attr name="division">
				ontario
			</attr>
		</taxon>
		<taxon id="Ontario.CAN/07.17/1/G|2017-02-15|north_america|canada|ontario">
			<date value="2017.123287671233" direction="forwards" units="years"/>
			<attr name="division">
				ontario
			</attr>
		</taxon>
		<taxon id="Massachusetts.USA/37.15/1/G|2015-09-15|north_america|usa|massachusetts">
			<date value="2015.704109589041" direction="forwards" units="years"/>
			<attr name="division">
				massachusetts
			</attr>
		</taxon>
		<taxon id="Wisconsin.USA/29.14/G|2014-07-XX|north_america|usa|wisconsin">
			<date value="2014.495890410959" direction="forwards" units="years" precision="0.08333333333333333"/>
			<attr name="division">
				wisconsin
			</attr>
		</taxon>
		<taxon id="Massachusetts.USA/24.17/G|2017-06-14|north_america|usa|massachusetts">
			<date value="2017.4493150684932" direction="forwards" units="years"/>
			<attr name="division">
				massachusetts
			</attr>
		</taxon>
		<taxon id="Massachusetts.USA/20.16/1/G|2016-05-18|north_america|usa|massachusetts">
			<date value="2016.377049180328" direction="forwards" units="years"/>
			<attr name="division">
				massachusetts
			</attr>
		</taxon>
		<taxon id="Ontario.CAN/50.09/3/G|2009-12-11|north_america|canada|ontario">
			<date value="2009.9424657534246" direction="forwards" units="years"/>
			<attr name="division">
				ontario
			</attr>
		</taxon>
		<taxon id="Washington.USA/23.17/FH150[G]|2017-06-12|north_america|usa|washington">
			<date value="2017.4438356164383" direction="forwards" units="years"/>
			<attr name="division">
				washington
			</attr>
		</taxon>
		<taxon id="Washington.USA/50.16/FH64[G]|2016-12-12|north_america|usa|washington">
			<date value="2016.9453551912568" direction="forwards" units="years"/>
			<attr name="division">
				washington
			</attr>
		</taxon>
		<taxon id="Washington.USA/1.17/FH160[G]|2017-01-03|north_america|usa|washington">
			<date value="2017.0054794520547" direction="forwards" units="years"/>
			<attr name="division">
				washington
			</attr>
		</taxon>
		<taxon id="Wisconsin.USA/37.06/G|2006-09-XX|north_america|usa|wisconsin">
			<date value="2006.6657534246576" direction="forwards" units="years" precision="0.08333333333333333"/>
			<attr name="division">
				wisconsin
			</attr>
		</taxon>
		<taxon id="Massachusetts.USA/13.16/4/G|2016-04-01|north_america|usa|massachusetts">
			<date value="2016.2486338797814" direction="forwards" units="years"/>
			<attr name="division">
				massachusetts
			</attr>
		</taxon>
		<taxon id="Massachusetts.USA/50.16/1/G|2016-12-14|north_america|usa|massachusetts">
			<date value="2016.950819672131" direction="forwards" units="years"/>
			<attr name="division">
				massachusetts
			</attr>
		</taxon>
		<taxon id="Washington.USA/5.17/FH72[G]|2017-02-01|north_america|usa|washington">
			<date value="2017.0849315068492" direction="forwards" units="years"/>
			<attr name="division">
				washington
			</attr>
		</taxon>
		<taxon id="Massachusetts.USA/33.16/1/G|2016-08-19|north_america|usa|massachusetts">
			<date value="2016.6311475409836" direction="forwards" units="years"/>
			<attr name="division">
				massachusetts
			</attr>
		</taxon>
		<taxon id="Washington.USA/8.17/FH17[G]|2017-02-23|north_america|usa|washington">
			<date value="2017.145205479452" direction="forwards" units="years"/>
			<attr name="division">
				washington
			</attr>
		</taxon>
		<taxon id="Massachusetts.USA/22.16/2/G|2016-06-03|north_america|usa|massachusetts">
			<date value="2016.4207650273224" direction="forwards" units="years"/>
			<attr name="division">
				massachusetts
			</attr>
		</taxon>
		<taxon id="Washington.USA/21.17/FH69[G]|2017-05-22|north_america|usa|washington">
			<date value="2017.386301369863" direction="forwards" units="years"/>
			<attr name="division">
				washington
			</attr>
		</taxon>
		<taxon id="BritishColumbia.CAN/36.16/G|2016-09-07|north_america|canada|british_columbia">
			<date value="2016.6830601092897" direction="forwards" units="years"/>
			<attr name="division">
				british_columbia
			</attr>
		</taxon>
		<taxon id="Washington.USA/22.17/FH74[G]|2017-05-30|north_america|usa|washington">
			<date value="2017.4082191780822" direction="forwards" units="years"/>
			<attr name="division">
				washington
			</attr>
		</taxon>
		<taxon id="Massachusetts.USA/8.16/5/G|2016-02-25|north_america|usa|massachusetts">
			<date value="2016.1502732240438" direction="forwards" units="years"/>
			<attr name="division">
				massachusetts
			</attr>
		</taxon>
		<taxon id="Massachusetts.USA/45.16/7/G|2016-11-15|north_america|usa|massachusetts">
			<date value="2016.8715846994535" direction="forwards" units="years"/>
			<attr name="division">
				massachusetts
			</attr>
		</taxon>
		<taxon id="Massachusetts.USA/9.16/4/G|2016-03-08|north_america|usa|massachusetts">
			<date value="2016.1830601092897" direction="forwards" units="years"/>
			<attr name="division">
				massachusetts
			</attr>
		</taxon>
		<taxon id="Massachusetts.USA/17.16/8/G|2016-04-26|north_america|usa|massachusetts">
			<date value="2016.3169398907103" direction="forwards" units="years"/>
			<attr name="division">
				massachusetts
			</attr>
		</taxon>
		<taxon id="NewJersey.USA/49.14/G|2014-12-06|north_america|usa|new_jersey">
			<date value="2014.9287671232876" direction="forwards" units="years"/>
			<attr name="division">
				new_jersey
			</attr>
		</taxon>
		<taxon id="Washington.USA/5.17/FH27[G]|2017-01-30|north_america|usa|washington">
			<date value="2017.0794520547945" direction="forwards" units="years"/>
			<attr name="division">
				washington
			</attr>
		</taxon>
		<taxon id="NewHampshire.USA/40.16/G|2016-10-07|north_america|usa|new_hampshire">
			<date value="2016.7650273224044" direction="forwards" units="years"/>
			<attr name="division">
				new_hampshire
			</attr>
		</taxon>
		<taxon id="NorthCarolina.USA/11.17/G|2017-03-XX|north_america|usa|north_carolina">
			<date value="2017.1616438356164" direction="forwards" units="years" precision="0.08333333333333333"/>
			<attr name="division">
				north_carolina
			</attr>
		</taxon>
		<taxon id="Washington.USA/9.17/FH31[G]|2017-03-01|north_america|usa|washington">
			<date value="2017.1616438356164" direction="forwards" units="years"/>
			<attr name="division">
				washington
			</attr>
		</taxon>
		<taxon id="Ohio.USA/13.14/7/G|2014-03-25|north_america|usa|ohio">
			<date value="2014.227397260274" direction="forwards" units="years"/>
			<attr name="division">
				ohio
			</attr>
		</taxon>
		<taxon id="Arkansas.USA/52.16/G|2016-12-19|north_america|usa|arkansas">
			<date value="2016.964480874317" direction="forwards" units="years"/>
			<attr name="division">
				arkansas
			</attr>
		</taxon>
		<taxon id="Texas.USA/15.17/G|2017-04-13|north_america|usa|texas">
			<date value="2017.2794520547945" direction="forwards" units="years"/>
			<attr name="division">
				texas
			</attr>
		</taxon>
		<taxon id="Arkansas.USA/47.16/G|2016-11-14|north_america|usa|arkansas">
			<date value="2016.8688524590164" direction="forwards" units="years"/>
			<attr name="division">
				arkansas
			</attr>
		</taxon>
		<taxon id="Ontario.CAN/38.09/2/G|2009-09-17|north_america|canada|ontario">
			<date value="2009.7095890410958" direction="forwards" units="years"/>
			<attr name="division">
				ontario
			</attr>
		</taxon>
		<taxon id="Massachusetts.USA/9.16/3/G|2016-03-05|north_america|usa|massachusetts">
			<date value="2016.1748633879781" direction="forwards" units="years"/>
			<attr name="division">
				massachusetts
			</attr>
		</taxon>
		<taxon id="Kansas.USA/8.17/G|2017-02-21|north_america|usa|kansas">
			<date value="2017.1397260273973" direction="forwards" units="years"/>
			<attr name="division">
				kansas
			</attr>
		</taxon>
		<taxon id="Wisconsin.USA/16.14/G|2014-04-XX|north_america|usa|wisconsin">
			<date value="2014.2465753424658" direction="forwards" units="years" precision="0.08333333333333333"/>
			<attr name="division">
				wisconsin
			</attr>
		</taxon>
		<taxon id="Massachusetts.USA/25.17/4/G|2017-06-21|north_america|usa|massachusetts">
			<date value="2017.468493150685" direction="forwards" units="years"/>
			<attr name="division">
				massachusetts
			</attr>
		</taxon>
		<taxon id="BritishColumbia.CAN/27.16/4/G|2016-07-06|north_america|canada|british_columbia">
			<date value="2016.5109289617487" direction="forwards" units="years"/>
			<attr name="division">
				british_columbia
			</attr>
		</taxon>
		<taxon id="BritishColumbia.CAN/18.16/3/G|2016-05-09|north_america|canada|british_columbia">
			<date value="2016.3524590163934" direction="forwards" units="years"/>
			<attr name="division">
				british_columbia
			</attr>
		</taxon>
		<taxon id="Massachusetts.USA/25.17/7/G|2017-06-23|north_america|usa|massachusetts">
			<date value="2017.4739726027397" direction="forwards" units="years"/>
			<attr name="division">
				massachusetts
			</attr>
		</taxon>
		<taxon id="Massachusetts.USA/19.16/4/G|2016-05-09|north_america|usa|massachusetts">
			<date value="2016.3524590163934" direction="forwards" units="years"/>
			<attr name="division">
				massachusetts
			</attr>
		</taxon>
		<taxon id="Massachusetts.USA/18.16/3/G|2016-05-05|north_america|usa|massachusetts">
			<date value="2016.3415300546449" direction="forwards" units="years"/>
			<attr name="division">
				massachusetts
			</attr>
		</taxon>
		<taxon id="Ontario.CAN/06.17/3/G|2017-02-08|north_america|canada|ontario">
			<date value="2017.1041095890412" direction="forwards" units="years"/>
			<attr name="division">
				ontario
			</attr>
		</taxon>
		<taxon id="Springdale_754/2016/G|2016-XX-XX|north_america|usa|arkansas">
			<date value="2016.0" direction="forwards" units="years" precision="1.0"/>
			<attr name="division">
				arkansas
			</attr>
		</taxon>
		<taxon id="Washington.USA/1.17/FH8[G]|2017-01-05|north_america|usa|washington">
			<date value="2017.0109589041097" direction="forwards" units="years"/>
			<attr name="division">
				washington
			</attr>
		</taxon>
		<taxon id="BritishColumbia.CAN/27.16/7/G|2016-07-09|north_america|canada|british_columbia">
			<date value="2016.51912568306" direction="forwards" units="years"/>
			<attr name="division">
				british_columbia
			</attr>
		</taxon>
		<taxon id="Washington.USA/5.17/FH10[G]|2017-02-04|north_america|usa|washington">
			<date value="2017.0931506849315" direction="forwards" units="years"/>
			<attr name="division">
				washington
			</attr>
		</taxon>
		<taxon id="Michigan.USA/12.14/G|2014-03-20|north_america|usa|michigan">
			<date value="2014.213698630137" direction="forwards" units="years"/>
			<attr name="division">
				michigan
			</attr>
		</taxon>
		<taxon id="Massachusetts.USA/27.16/2/G|2016-07-12|north_america|usa|massachusetts">
			<date value="2016.5273224043715" direction="forwards" units="years"/>
			<attr name="division">
				massachusetts
			</attr>
		</taxon>
		<taxon id="Washington.USA/7.17/FH166[G]|2017-02-19|north_america|usa|washington">
			<date value="2017.1342465753426" direction="forwards" units="years"/>
			<attr name="division">
				washington
			</attr>
		</taxon>
		<taxon id="Ontario.CAN/09.17/10/G|2017-03-01|north_america|canada|ontario">
			<date value="2017.1616438356164" direction="forwards" units="years"/>
			<attr name="division">
				ontario
			</attr>
		</taxon>
		<taxon id="Massachusetts.USA/17.16/6/G|2016-04-25|north_america|usa|massachusetts">
			<date value="2016.3142076502731" direction="forwards" units="years"/>
			<attr name="division">
				massachusetts
			</attr>
		</taxon>
		<taxon id="Alabama.USA/15.17/G|2017-04-XX|north_america|usa|alabama">
			<date value="2017.2465753424658" direction="forwards" units="years" precision="0.08333333333333333"/>
			<attr name="division">
				alabama
			</attr>
		</taxon>
		<taxon id="Massachusetts.USA/24.17/2/G|2017-06-14|north_america|usa|massachusetts">
			<date value="2017.4493150684932" direction="forwards" units="years"/>
			<attr name="division">
				massachusetts
			</attr>
		</taxon>
		<taxon id="Ontario.CAN/09.17/8/G|2017-02-28|north_america|canada|ontario">
			<date value="2017.158904109589" direction="forwards" units="years"/>
			<attr name="division">
				ontario
			</attr>
		</taxon>
		<taxon id="NorthDakota.USA/14.17/G|2017-04-07|north_america|usa|north_dakota">
			<date value="2017.2630136986302" direction="forwards" units="years"/>
			<attr name="division">
				north_dakota
			</attr>
		</taxon>
		<taxon id="Wisconsin.USA/11.07/G|2007-03-XX|north_america|usa|wisconsin">
			<date value="2007.1616438356164" direction="forwards" units="years" precision="0.08333333333333333"/>
			<attr name="division">
				wisconsin
			</attr>
		</taxon>
		<taxon id="BritishColumbia.CAN/31.16/4/G|2016-08-04|north_america|canada|british_columbia">
			<date value="2016.5901639344263" direction="forwards" units="years"/>
			<attr name="division">
				british_columbia
			</attr>
		</taxon>
		<taxon id="Missouri.USA/46.16/2/G|2016-11-XX|north_america|usa|missouri">
			<date value="2016.8333333333333" direction="forwards" units="years" precision="0.08333333333333333"/>
			<attr name="division">
				missouri
			</attr>
		</taxon>
		<taxon id="NewYork.USA/10.14/3/G|2014-03-04|north_america|usa|new_york">
			<date value="2014.1698630136987" direction="forwards" units="years"/>
			<attr name="division">
				new_york
			</attr>
		</taxon>
		<taxon id="Washington.USA/4.17/FH49[G]|2017-01-31|north_america|usa|washington">
			<date value="2017.0821917808219" direction="forwards" units="years"/>
			<attr name="division">
				washington
			</attr>
		</taxon>
		<taxon id="Ontario.CAN/09.17/7/G|2017-02-27|north_america|canada|ontario">
			<date value="2017.1561643835616" direction="forwards" units="years"/>
			<attr name="division">
				ontario
			</attr>
		</taxon>
		<taxon id="BritishColumbia.CAN/8.17/5/G|2017-02-24|north_america|canada|british_columbia">
			<date value="2017.1479452054793" direction="forwards" units="years"/>
			<attr name="division">
				british_columbia
			</attr>
		</taxon>
		<taxon id="Ohio.USA/13.14/6/G|2014-03-26|north_america|usa|ohio">
			<date value="2014.2301369863014" direction="forwards" units="years"/>
			<attr name="division">
				ohio
			</attr>
		</taxon>
		<taxon id="BritishColumbia.CAN/24.16/1/G|2016-06-13|north_america|canada|british_columbia">
			<date value="2016.448087431694" direction="forwards" units="years"/>
			<attr name="division">
				british_columbia
			</attr>
		</taxon>
		<taxon id="BritishColumbia.CAN/25.16/5/G|2016-06-22|north_america|canada|british_columbia">
			<date value="2016.4726775956285" direction="forwards" units="years"/>
			<attr name="division">
				british_columbia
			</attr>
		</taxon>
		<taxon id="Ontario.CAN/06.17/2/G|2017-02-07|north_america|canada|ontario">
			<date value="2017.1013698630136" direction="forwards" units="years"/>
			<attr name="division">
				ontario
			</attr>
		</taxon>
		<taxon id="Wisconsin.USA/42.15/2/G|2015-10-XX|north_america|usa|wisconsin">
			<date value="2015.7479452054795" direction="forwards" units="years" precision="0.08333333333333333"/>
			<attr name="division">
				wisconsin
			</attr>
		</taxon>
		<taxon id="Washington.USA/2.17/FH21[G]|2017-01-13|north_america|usa|washington">
			<date value="2017.0328767123287" direction="forwards" units="years"/>
			<attr name="division">
				washington
			</attr>
		</taxon>
		<taxon id="Washington.USA/29.17/FH83[G]|2017-07-26|north_america|usa|washington">
			<date value="2017.5643835616438" direction="forwards" units="years"/>
			<attr name="division">
				washington
			</attr>
		</taxon>
		<taxon id="Ontario.CAN/08.17/3/G|2017-02-24|north_america|canada|ontario">
			<date value="2017.1479452054793" direction="forwards" units="years"/>
			<attr name="division">
				ontario
			</attr>
		</taxon>
		<taxon id="Massachusetts.USA/14.16/2/G|2016-04-08|north_america|usa|massachusetts">
			<date value="2016.2677595628415" direction="forwards" units="years"/>
			<attr name="division">
				massachusetts
			</attr>
		</taxon>
		<taxon id="Kansas.USA/9.17/2/G|2017-02-28|north_america|usa|kansas">
			<date value="2017.158904109589" direction="forwards" units="years"/>
			<attr name="division">
				kansas
			</attr>
		</taxon>
		<taxon id="Massachusetts.USA/13.16/1/G|2016-03-31|north_america|usa|massachusetts">
			<date value="2016.2459016393443" direction="forwards" units="years"/>
			<attr name="division">
				massachusetts
			</attr>
		</taxon>
		<taxon id="Washington.USA/1.17/FH65[G]|2017-01-08|north_america|usa|washington">
			<date value="2017.0191780821917" direction="forwards" units="years"/>
			<attr name="division">
				washington
			</attr>
		</taxon>
		<taxon id="NewYork.USA/8.14/G|2014-02-20|north_america|usa|new_york">
			<date value="2014.13698630137" direction="forwards" units="years"/>
			<attr name="division">
				new_york
			</attr>
		</taxon>
		<taxon id="Ontario.CAN/04.17/1/G|2017-01-23|north_america|canada|ontario">
			<date value="2017.0602739726028" direction="forwards" units="years"/>
			<attr name="division">
				ontario
			</attr>
		</taxon>
		<taxon id="Massachusetts.USA/8.16/3/G|2016-02-25|north_america|usa|massachusetts">
			<date value="2016.1502732240438" direction="forwards" units="years"/>
			<attr name="division">
				massachusetts
			</attr>
		</taxon>
		<taxon id="Massachusetts.USA/19.17/3/G|2017-05-14|north_america|usa|massachusetts">
			<date value="2017.3643835616438" direction="forwards" units="years"/>
			<attr name="division">
				massachusetts
			</attr>
		</taxon>
		<taxon id="Washington.USA/12.17/FH35[G]|2017-03-24|north_america|usa|washington">
			<date value="2017.2246575342465" direction="forwards" units="years"/>
			<attr name="division">
				washington
			</attr>
		</taxon>
		<taxon id="Massachusetts.USA/25.17/2/G|2017-06-20|north_america|usa|massachusetts">
			<date value="2017.4657534246576" direction="forwards" units="years"/>
			<attr name="division">
				massachusetts
			</attr>
		</taxon>
		<taxon id="Massachusetts.USA/16.16/17/G|2016-04-24|north_america|usa|massachusetts">
			<date value="2016.311475409836" direction="forwards" units="years"/>
			<attr name="division">
				massachusetts
			</attr>
		</taxon>
		<taxon id="Washington.USA/19.17/FH80[G]|2017-05-11|north_america|usa|washington">
			<date value="2017.3561643835617" direction="forwards" units="years"/>
			<attr name="division">
				washington
			</attr>
		</taxon>
		<taxon id="Manitoba.CAN/44.16/15/G|2016-11-02|north_america|canada|manitoba">
			<date value="2016.8360655737704" direction="forwards" units="years"/>
			<attr name="division">
				manitoba
			</attr>
		</taxon>
		<taxon id="Massachusetts.USA/19.16/11/G|2016-05-14|north_america|usa|massachusetts">
			<date value="2016.3661202185792" direction="forwards" units="years"/>
			<attr name="division">
				massachusetts
			</attr>
		</taxon>
		<taxon id="Massachusetts.USA/39.16/1/G|2016-10-03|north_america|usa|massachusetts">
			<date value="2016.7540983606557" direction="forwards" units="years"/>
			<attr name="division">
				massachusetts
			</attr>
		</taxon>
		<taxon id="Washington.USA/50.16/FH2[G]|2016-12-13|north_america|usa|washington">
			<date value="2016.948087431694" direction="forwards" units="years"/>
			<attr name="division">
				washington
			</attr>
		</taxon>
		<taxon id="Wisconsin.USA/41.06/G|2006-10-XX|north_america|usa|wisconsin">
			<date value="2006.7479452054795" direction="forwards" units="years" precision="0.08333333333333333"/>
			<attr name="division">
				wisconsin
			</attr>
		</taxon>
		<taxon id="Massachusetts.USA/25.17/5/G|2017-06-21|north_america|usa|massachusetts">
			<date value="2017.468493150685" direction="forwards" units="years"/>
			<attr name="division">
				massachusetts
			</attr>
		</taxon>
		<taxon id="Arkansas.USA/43.16/G|2016-10-18|north_america|usa|arkansas">
			<date value="2016.795081967213" direction="forwards" units="years"/>
			<attr name="division">
				arkansas
			</attr>
		</taxon>
		<taxon id="Massachusetts.USA/22.17/G|2017-05-30|north_america|usa|massachusetts">
			<date value="2017.4082191780822" direction="forwards" units="years"/>
			<attr name="division">
				massachusetts
			</attr>
		</taxon>
		<taxon id="Wisconsin.USA/41.06/2/G|2006-10-XX|north_america|usa|wisconsin">
			<date value="2006.7479452054795" direction="forwards" units="years" precision="0.08333333333333333"/>
			<attr name="division">
				wisconsin
			</attr>
		</taxon>
		<taxon id="Massachusetts.USA/10.16/13/G|2016-03-14|north_america|usa|massachusetts">
			<date value="2016.1994535519125" direction="forwards" units="years"/>
			<attr name="division">
				massachusetts
			</attr>
		</taxon>
		<taxon id="BritishColumbia.CAN/26.16/1/G|2016-06-27|north_america|canada|british_columbia">
			<date value="2016.4863387978141" direction="forwards" units="years"/>
			<attr name="division">
				british_columbia
			</attr>
		</taxon>
		<taxon id="Massachusetts.USA/13.16/2/G|2016-03-30|north_america|usa|massachusetts">
			<date value="2016.2431693989072" direction="forwards" units="years"/>
			<attr name="division">
				massachusetts
			</attr>
		</taxon>
		<taxon id="Missouri.USA/29.15/G|2015-07-XX|north_america|usa|missouri">
			<date value="2015.495890410959" direction="forwards" units="years" precision="0.08333333333333333"/>
			<attr name="division">
				missouri
			</attr>
		</taxon>
		<taxon id="Massachusetts.USA/16.16/3/G|2016-04-19|north_america|usa|massachusetts">
			<date value="2016.2978142076502" direction="forwards" units="years"/>
			<attr name="division">
				massachusetts
			</attr>
		</taxon>
		<taxon id="Massachusetts.USA/10.16/14/G|2016-03-15|north_america|usa|massachusetts">
			<date value="2016.2021857923498" direction="forwards" units="years"/>
			<attr name="division">
				massachusetts
			</attr>
		</taxon>
		<taxon id="BritishColumbia.CAN/8.17/2/G|2017-02-23|north_america|canada|british_columbia">
			<date value="2017.145205479452" direction="forwards" units="years"/>
			<attr name="division">
				british_columbia
			</attr>
		</taxon>
		<taxon id="Wisconsin.USA/51.15/G|2015-12-XX|north_america|usa|wisconsin">
			<date value="2015.9150684931508" direction="forwards" units="years" precision="0.08333333333333333"/>
			<attr name="division">
				wisconsin
			</attr>
		</taxon>
		<taxon id="Massachusetts.USA/16.16/16/G|2016-04-23|north_america|usa|massachusetts">
			<date value="2016.308743169399" direction="forwards" units="years"/>
			<attr name="division">
				massachusetts
			</attr>
		</taxon>
		<taxon id="Missouri.USA/15.17/G|2017-04-XX|north_america|usa|missouri">
			<date value="2017.2465753424658" direction="forwards" units="years" precision="0.08333333333333333"/>
			<attr name="division">
				missouri
			</attr>
		</taxon>
		<taxon id="Massachusetts.USA/17.16/9/G|2016-04-29|north_america|usa|massachusetts">
			<date value="2016.3251366120219" direction="forwards" units="years"/>
			<attr name="division">
				massachusetts
			</attr>
		</taxon>
		<taxon id="Arkansas.USA/38.16/G|2016-09-15|north_america|usa|arkansas">
			<date value="2016.704918032787" direction="forwards" units="years"/>
			<attr name="division">
				arkansas
			</attr>
		</taxon>
		<taxon id="Washington.USA/17.17/FH38[G]|2017-04-25|north_america|usa|washington">
			<date value="2017.3123287671233" direction="forwards" units="years"/>
			<attr name="division">
				washington
			</attr>
		</taxon>
		<taxon id="Ontario.CAN/40.09/1/G|2009-09-28|north_america|canada|ontario">
			<date value="2009.7397260273972" direction="forwards" units="years"/>
			<attr name="division">
				ontario
			</attr>
		</taxon>
		<taxon id="Massachusetts.USA/11.16/4/G|2016-03-18|north_america|usa|massachusetts">
			<date value="2016.2103825136612" direction="forwards" units="years"/>
			<attr name="division">
				massachusetts
			</attr>
		</taxon>
		<taxon id="Washington.USA/3.17/FH25[G]|2017-01-20|north_america|usa|washington">
			<date value="2017.0520547945205" direction="forwards" units="years"/>
			<attr name="division">
				washington
			</attr>
		</taxon>
		<taxon id="Massachusetts.USA/44.16/1/G|2016-10-31|north_america|usa|massachusetts">
			<date value="2016.8306010928961" direction="forwards" units="years"/>
			<attr name="division">
				massachusetts
			</attr>
		</taxon>
		<taxon id="Massachusetts.USA/46.16/4/G|2016-11-15|north_america|usa|massachusetts">
			<date value="2016.8715846994535" direction="forwards" units="years"/>
			<attr name="division">
				massachusetts
			</attr>
		</taxon>
		<taxon id="BritishColumbia.CAN/24.16/3/G|2016-06-14|north_america|canada|british_columbia">
			<date value="2016.450819672131" direction="forwards" units="years"/>
			<attr name="division">
				british_columbia
			</attr>
		</taxon>
		<taxon id="Massachusetts.USA/52.16/G|2016-12-27|north_america|usa|massachusetts">
			<date value="2016.9863387978141" direction="forwards" units="years"/>
			<attr name="division">
				massachusetts
			</attr>
		</taxon>
		<taxon id="Massachusetts.USA/16.16/2/G|2016-04-19|north_america|usa|massachusetts">
			<date value="2016.2978142076502" direction="forwards" units="years"/>
			<attr name="division">
				massachusetts
			</attr>
		</taxon>
		<taxon id="Wisconsin.USA/24.16/G|2016-06-XX|north_america|usa|wisconsin">
			<date value="2016.4153005464482" direction="forwards" units="years" precision="0.08333333333333333"/>
			<attr name="division">
				wisconsin
			</attr>
		</taxon>
		<taxon id="BritishColumbia.CAN/30.16/2/G|2016-07-31|north_america|canada|british_columbia">
			<date value="2016.5792349726776" direction="forwards" units="years"/>
			<attr name="division">
				british_columbia
			</attr>
		</taxon>
		<taxon id="Arkansas.USA/50.16/G|2016-12-10|north_america|usa|arkansas">
			<date value="2016.9398907103825" direction="forwards" units="years"/>
			<attr name="division">
				arkansas
			</attr>
		</taxon>
		<taxon id="Massachusetts.USA/17.16/13/G|2016-05-02|north_america|usa|massachusetts">
			<date value="2016.3333333333333" direction="forwards" units="years"/>
			<attr name="division">
				massachusetts
			</attr>
		</taxon>
		<taxon id="Massachusetts.USA/22.17/9/G|2017-06-05|north_america|usa|massachusetts">
			<date value="2017.4246575342465" direction="forwards" units="years"/>
			<attr name="division">
				massachusetts
			</attr>
		</taxon>
		<taxon id="Manitoba.CAN/47.16/4/G|2016-10-25|north_america|canada|manitoba">
			<date value="2016.8142076502731" direction="forwards" units="years"/>
			<attr name="division">
				manitoba
			</attr>
		</taxon>
		<taxon id="Missouri.USA/41.16/G|2016-10-XX|north_america|usa|missouri">
			<date value="2016.7486338797814" direction="forwards" units="years" precision="0.08333333333333333"/>
			<attr name="division">
				missouri
			</attr>
		</taxon>
		<taxon id="Massachusetts.USA/19.16/1/G|2016-05-08|north_america|usa|massachusetts">
			<date value="2016.3497267759562" direction="forwards" units="years"/>
			<attr name="division">
				massachusetts
			</attr>
		</taxon>
		<taxon id="Washington.USA/11.17/FH56[G]|2017-03-15|north_america|usa|washington">
			<date value="2017.2" direction="forwards" units="years"/>
			<attr name="division">
				washington
			</attr>
		</taxon>
		<taxon id="BritishColumbia.CAN/18.16/4/G|2016-05-08|north_america|canada|british_columbia">
			<date value="2016.3497267759562" direction="forwards" units="years"/>
			<attr name="division">
				british_columbia
			</attr>
		</taxon>
		<taxon id="Wisconsin.USA/15.17/G|2017-04-XX|north_america|usa|wisconsin">
			<date value="2017.2465753424658" direction="forwards" units="years" precision="0.08333333333333333"/>
			<attr name="division">
				wisconsin
			</attr>
		</taxon>
		<taxon id="Massachusetts.USA/12.16/3/G|2016-03-25|north_america|usa|massachusetts">
			<date value="2016.2295081967213" direction="forwards" units="years"/>
			<attr name="division">
				massachusetts
			</attr>
		</taxon>
		<taxon id="Massachusetts.USA/16.16/12/G|2016-04-21|north_america|usa|massachusetts">
			<date value="2016.3032786885246" direction="forwards" units="years"/>
			<attr name="division">
				massachusetts
			</attr>
		</taxon>
		<taxon id="BritishColumbia.CAN/28.16/1/G|2016-07-11|north_america|canada|british_columbia">
			<date value="2016.5245901639344" direction="forwards" units="years"/>
			<attr name="division">
				british_columbia
			</attr>
		</taxon>
		<taxon id="Massachusetts.USA/19.16/6/G|2016-05-09|north_america|usa|massachusetts">
			<date value="2016.3524590163934" direction="forwards" units="years"/>
			<attr name="division">
				massachusetts
			</attr>
		</taxon>
		<taxon id="Arkansas.USA/51.16/G|2016-12-16|north_america|usa|arkansas">
			<date value="2016.9562841530055" direction="forwards" units="years"/>
			<attr name="division">
				arkansas
			</attr>
		</taxon>
		<taxon id="Arkansas.USA/5.17/G|2017-02-02|north_america|usa|arkansas">
			<date value="2017.0876712328768" direction="forwards" units="years"/>
			<attr name="division">
				arkansas
			</attr>
		</taxon>
		<taxon id="Massachusetts.USA/10.16/6/G|2016-03-09|north_america|usa|massachusetts">
			<date value="2016.1857923497269" direction="forwards" units="years"/>
			<attr name="division">
				massachusetts
			</attr>
		</taxon>
		<taxon id="Massachusetts.USA/17.16/10/G|2016-05-01|north_america|usa|massachusetts">
			<date value="2016.3306010928961" direction="forwards" units="years"/>
			<attr name="division">
				massachusetts
			</attr>
		</taxon>
		<taxon id="Illinois.USA/26.15/2/G|2015-06-24|north_america|usa|illinois">
			<date value="2015.4767123287672" direction="forwards" units="years"/>
			<attr name="division">
				illinois
			</attr>
		</taxon>
		<taxon id="Ontario.CAN/12.17/5/G|2017-03-25|north_america|canada|ontario">
			<date value="2017.227397260274" direction="forwards" units="years"/>
			<attr name="division">
				ontario
			</attr>
		</taxon>
		<taxon id="NewYork.USA/51.14/G|2014-12-16|north_america|usa|new_york">
			<date value="2014.9561643835616" direction="forwards" units="years"/>
			<attr name="division">
				new_york
			</attr>
		</taxon>
		<taxon id="BritishColumbia.CAN/22.16/2/G|2016-05-31|north_america|canada|british_columbia">
			<date value="2016.4125683060108" direction="forwards" units="years"/>
			<attr name="division">
				british_columbia
			</attr>
		</taxon>
		<taxon id="Massachusetts.USA/16.16/7/G|2016-04-21|north_america|usa|massachusetts">
			<date value="2016.3032786885246" direction="forwards" units="years"/>
			<attr name="division">
				massachusetts
			</attr>
		</taxon>
		<taxon id="Washington.USA/2.17/FH23[G]|2017-01-13|north_america|usa|washington">
			<date value="2017.0328767123287" direction="forwards" units="years"/>
			<attr name="division">
				washington
			</attr>
		</taxon>
		<taxon id="Ontario.CAN/12.17/3/G|2017-03-20|north_america|canada|ontario">
			<date value="2017.213698630137" direction="forwards" units="years"/>
			<attr name="division">
				ontario
			</attr>
		</taxon>
		<taxon id="Massachusetts.USA/21.17/2/G|2017-05-30|north_america|usa|massachusetts">
			<date value="2017.4082191780822" direction="forwards" units="years"/>
			<attr name="division">
				massachusetts
			</attr>
		</taxon>
		<taxon id="Massachusetts.USA/10.16/4/G|2016-03-10|north_america|usa|massachusetts">
			<date value="2016.188524590164" direction="forwards" units="years"/>
			<attr name="division">
				massachusetts
			</attr>
		</taxon>
		<taxon id="Ontario.CAN/09.17/3/G|2017-02-24|north_america|canada|ontario">
			<date value="2017.1479452054793" direction="forwards" units="years"/>
			<attr name="division">
				ontario
			</attr>
		</taxon>
		<taxon id="NorthDakota.USA/15.17/G|2017-04-13|north_america|usa|north_dakota">
			<date value="2017.2794520547945" direction="forwards" units="years"/>
			<attr name="division">
				north_dakota
			</attr>
		</taxon>
		<taxon id="Washington.USA/4.17/FH71[G]|2017-01-30|north_america|usa|washington">
			<date value="2017.0794520547945" direction="forwards" units="years"/>
			<attr name="division">
				washington
			</attr>
		</taxon>
		<taxon id="BritishColumbia.CAN/29.16/6/G|2016-07-21|north_america|canada|british_columbia">
			<date value="2016.551912568306" direction="forwards" units="years"/>
			<attr name="division">
				british_columbia
			</attr>
		</taxon>
		<taxon id="BritishColumbia.CAN/18.17/2/G|2017-05-05|north_america|canada|british_columbia">
			<date value="2017.3397260273973" direction="forwards" units="years"/>
			<attr name="division">
				british_columbia
			</attr>
		</taxon>
		<taxon id="Massachusetts.USA/16.16/19/G|2016-04-22|north_america|usa|massachusetts">
			<date value="2016.3060109289618" direction="forwards" units="years"/>
			<attr name="division">
				massachusetts
			</attr>
		</taxon>
		<taxon id="BritishColumbia.CAN/24.16/4/G|2016-06-15|north_america|canada|british_columbia">
			<date value="2016.4535519125684" direction="forwards" units="years"/>
			<attr name="division">
				british_columbia
			</attr>
		</taxon>
		<taxon id="Massachusetts.USA/16.16/1/G|2016-04-19|north_america|usa|massachusetts">
			<date value="2016.2978142076502" direction="forwards" units="years"/>
			<attr name="division">
				massachusetts
			</attr>
		</taxon>
		<taxon id="Massachusetts.USA/13.16/3/G|2016-03-31|north_america|usa|massachusetts">
			<date value="2016.2459016393443" direction="forwards" units="years"/>
			<attr name="division">
				massachusetts
			</attr>
		</taxon>
		<taxon id="Washington.USA/2.17/FH26[G]|2017-01-12|north_america|usa|washington">
			<date value="2017.0301369863014" direction="forwards" units="years"/>
			<attr name="division">
				washington
			</attr>
		</taxon>
		<taxon id="Massachusetts.USA/24.17/3/G|2017-06-17|north_america|usa|massachusetts">
			<date value="2017.4575342465753" direction="forwards" units="years"/>
			<attr name="division">
				massachusetts
			</attr>
		</taxon>
		<taxon id="Washington.USA/49.16/FH158[G]|2016-12-11|north_america|usa|washington">
			<date value="2016.9426229508197" direction="forwards" units="years"/>
			<attr name="division">
				washington
			</attr>
		</taxon>
		<taxon id="California.USA/40.11/G|2011-10-08|north_america|usa|california">
			<date value="2011.7671232876712" direction="forwards" units="years"/>
			<attr name="division">
				california
			</attr>
		</taxon>
		<taxon id="Washington.USA/4.17/FH48[G]|2017-01-28|north_america|usa|washington">
			<date value="2017.0739726027398" direction="forwards" units="years"/>
			<attr name="division">
				washington
			</attr>
		</taxon>
		<taxon id="Massachusetts.USA/12.16/5/G|2016-03-22|north_america|usa|massachusetts">
			<date value="2016.22131147541" direction="forwards" units="years"/>
			<attr name="division">
				massachusetts
			</attr>
		</taxon>
		<taxon id="Arkansas.USA/46.16/G|2016-11-10|north_america|usa|arkansas">
			<date value="2016.8579234972678" direction="forwards" units="years"/>
			<attr name="division">
				arkansas
			</attr>
		</taxon>
		<taxon id="BritishColumbia.CAN/8.17/3/G|2017-02-22|north_america|canada|british_columbia">
			<date value="2017.1424657534246" direction="forwards" units="years"/>
			<attr name="division">
				british_columbia
			</attr>
		</taxon>
		<taxon id="Ontario.CAN/12.17/4/G|2017-03-22|north_america|canada|ontario">
			<date value="2017.2191780821918" direction="forwards" units="years"/>
			<attr name="division">
				ontario
			</attr>
		</taxon>
		<taxon id="Massachusetts.USA/16.16/8/G|2016-04-21|north_america|usa|massachusetts">
			<date value="2016.3032786885246" direction="forwards" units="years"/>
			<attr name="division">
				massachusetts
			</attr>
		</taxon>
		<taxon id="Massachusetts.USA/45.16/2/G|2016-11-09|north_america|usa|massachusetts">
			<date value="2016.8551912568305" direction="forwards" units="years"/>
			<attr name="division">
				massachusetts
			</attr>
		</taxon>
		<taxon id="Massachusetts.USA/45.16/5/G|2016-11-13|north_america|usa|massachusetts">
			<date value="2016.8661202185792" direction="forwards" units="years"/>
			<attr name="division">
				massachusetts
			</attr>
		</taxon>
		<taxon id="Massachusetts.USA/19.16/8/G|2016-05-11|north_america|usa|massachusetts">
			<date value="2016.3579234972678" direction="forwards" units="years"/>
			<attr name="division">
				massachusetts
			</attr>
		</taxon>
		<taxon id="Massachusetts.USA/16.16/18/G|2016-04-25|north_america|usa|massachusetts">
			<date value="2016.3142076502731" direction="forwards" units="years"/>
			<attr name="division">
				massachusetts
			</attr>
		</taxon>
		<taxon id="BritishColumbia.CAN/24.16/7/G|2016-06-15|north_america|canada|british_columbia">
			<date value="2016.4535519125684" direction="forwards" units="years"/>
			<attr name="division">
				british_columbia
			</attr>
		</taxon>
		<taxon id="BritishColumbia.CAN/23.16/2/G|2016-06-12|north_america|canada|british_columbia">
			<date value="2016.4453551912568" direction="forwards" units="years"/>
			<attr name="division">
				british_columbia
			</attr>
		</taxon>
		<taxon id="Springdale_730/2016/G|2016-XX-XX|north_america|usa|arkansas">
			<date value="2016.0" direction="forwards" units="years" precision="1.0"/>
			<attr name="division">
				arkansas
			</attr>
		</taxon>
		<taxon id="Missouri.USA/33.17/G|2017-08-XX|north_america|usa|missouri">
			<date value="2017.5808219178082" direction="forwards" units="years" precision="0.08333333333333333"/>
			<attr name="division">
				missouri
			</attr>
		</taxon>
		<taxon id="Ontario.CAN/06.17/1/G|2017-02-06|north_america|canada|ontario">
			<date value="2017.0986301369862" direction="forwards" units="years"/>
			<attr name="division">
				ontario
			</attr>
		</taxon>
		<taxon id="Ohio.USA/16.14/1/G|2014-04-15|north_america|usa|ohio">
			<date value="2014.2849315068493" direction="forwards" units="years"/>
			<attr name="division">
				ohio
			</attr>
		</taxon>
		<taxon id="Massachusetts.USA/10.16/5/G|2016-03-10|north_america|usa|massachusetts">
			<date value="2016.188524590164" direction="forwards" units="years"/>
			<attr name="division">
				massachusetts
			</attr>
		</taxon>
		<taxon id="BritishColumbia.CAN/24.16/2/G|2016-06-13|north_america|canada|british_columbia">
			<date value="2016.448087431694" direction="forwards" units="years"/>
			<attr name="division">
				british_columbia
			</attr>
		</taxon>
		<taxon id="BritishColumbia.CAN/16.16/4/G|2016-04-21|north_america|canada|british_columbia">
			<date value="2016.3032786885246" direction="forwards" units="years"/>
			<attr name="division">
				british_columbia
			</attr>
		</taxon>
		<taxon id="NewYork.USA/10.14/2/G|2014-03-03|north_america|usa|new_york">
			<date value="2014.1671232876713" direction="forwards" units="years"/>
			<attr name="division">
				new_york
			</attr>
		</taxon>
		<taxon id="Washington.USA/11.17/FH96[G]|2017-03-18|north_america|usa|washington">
			<date value="2017.2082191780821" direction="forwards" units="years"/>
			<attr name="division">
				washington
			</attr>
		</taxon>
		<taxon id="Massachusetts.USA/18.16/4/G|2016-05-08|north_america|usa|massachusetts">
			<date value="2016.3497267759562" direction="forwards" units="years"/>
			<attr name="division">
				massachusetts
			</attr>
		</taxon>
		<taxon id="Washington.USA/10.17/FH52[G]|2017-03-12|north_america|usa|washington">
			<date value="2017.1917808219177" direction="forwards" units="years"/>
			<attr name="division">
				washington
			</attr>
		</taxon>
		<taxon id="Massachusetts.USA/22.17/2/G|2017-05-30|north_america|usa|massachusetts">
			<date value="2017.4082191780822" direction="forwards" units="years"/>
			<attr name="division">
				massachusetts
			</attr>
		</taxon>
		<taxon id="Massachusetts.USA/22.17/6/G|2017-05-31|north_america|usa|massachusetts">
			<date value="2017.4109589041095" direction="forwards" units="years"/>
			<attr name="division">
				massachusetts
			</attr>
		</taxon>
		<taxon id="Ontario.CAN/12.17/2/G|2017-03-21|north_america|canada|ontario">
			<date value="2017.2164383561644" direction="forwards" units="years"/>
			<attr name="division">
				ontario
			</attr>
		</taxon>
		<taxon id="Arkansas.USA/49.16/G|2016-11-29|north_america|usa|arkansas">
			<date value="2016.9098360655737" direction="forwards" units="years"/>
			<attr name="division">
				arkansas
			</attr>
		</taxon>
		<taxon id="Washington.USA/10.17/FH43[G]|2017-03-07|north_america|usa|washington">
			<date value="2017.1780821917807" direction="forwards" units="years"/>
			<attr name="division">
				washington
			</attr>
		</taxon>
		<taxon id="Massachusetts.USA/19.16/3/G|2016-05-09|north_america|usa|massachusetts">
			<date value="2016.3524590163934" direction="forwards" units="years"/>
			<attr name="division">
				massachusetts
			</attr>
		</taxon>
		<taxon id="Massachusetts.USA/23.17/G|2017-06-05|north_america|usa|massachusetts">
			<date value="2017.4246575342465" direction="forwards" units="years"/>
			<attr name="division">
				massachusetts
			</attr>
		</taxon>
		<taxon id="Arkansas.USA/48.16/G|2016-11-21|north_america|usa|arkansas">
			<date value="2016.8879781420765" direction="forwards" units="years"/>
			<attr name="division">
				arkansas
			</attr>
		</taxon>
		<taxon id="Washington.USA/12.17/FH144[G]|2017-03-27|north_america|usa|washington">
			<date value="2017.2328767123288" direction="forwards" units="years"/>
			<attr name="division">
				washington
			</attr>
		</taxon>
		<taxon id="Pennsylvania.USA/51.14/G|2014-12-16|north_america|usa|pennsylvania">
			<date value="2014.9561643835616" direction="forwards" units="years"/>
			<attr name="division">
				pennsylvania
			</attr>
		</taxon>
		<taxon id="Pennsylvania.USA/19.16/G|2016-05-10|north_america|usa|pennsylvania">
			<date value="2016.3551912568305" direction="forwards" units="years"/>
			<attr name="division">
				pennsylvania
			</attr>
		</taxon>
		<taxon id="Massachusetts.USA/25.17/6/G|2017-06-21|north_america|usa|massachusetts">
			<date value="2017.468493150685" direction="forwards" units="years"/>
			<attr name="division">
				massachusetts
			</attr>
		</taxon>
		<taxon id="Washington.USA/6.17/FH51[G]|2017-02-06|north_america|usa|washington">
			<date value="2017.0986301369862" direction="forwards" units="years"/>
			<attr name="division">
				washington
			</attr>
		</taxon>
		<taxon id="Massachusetts.USA/42.16/1/G|2016-10-21|north_america|usa|massachusetts">
			<date value="2016.8032786885246" direction="forwards" units="years"/>
			<attr name="division">
				massachusetts
			</attr>
		</taxon>
		<taxon id="Massachusetts.USA/10.16/9/G|2016-03-10|north_america|usa|massachusetts">
			<date value="2016.188524590164" direction="forwards" units="years"/>
			<attr name="division">
				massachusetts
			</attr>
		</taxon>
		<taxon id="Washington.USA/50.16/FH4[G]|2016-12-13|north_america|usa|washington">
			<date value="2016.948087431694" direction="forwards" units="years"/>
			<attr name="division">
				washington
			</attr>
		</taxon>
		<taxon id="Ontario.CAN/12.17/1/G|2017-03-20|north_america|canada|ontario">
			<date value="2017.213698630137" direction="forwards" units="years"/>
			<attr name="division">
				ontario
			</attr>
		</taxon>
		<taxon id="Massachusetts.USA/10.16/7/G|2016-03-10|north_america|usa|massachusetts">
			<date value="2016.188524590164" direction="forwards" units="years"/>
			<attr name="division">
				massachusetts
			</attr>
		</taxon>
		<taxon id="Washington.USA/1.17/FH7[G]|2017-01-06|north_america|usa|washington">
			<date value="2017.013698630137" direction="forwards" units="years"/>
			<attr name="division">
				washington
			</attr>
		</taxon>
		<taxon id="Missouri.USA/2.17/G|2017-01-XX|north_america|usa|missouri">
			<date value="2017.0" direction="forwards" units="years" precision="0.08333333333333333"/>
			<attr name="division">
				missouri
			</attr>
		</taxon>
		<taxon id="Springdale_745/2016/G|2016-XX-XX|north_america|usa|arkansas">
			<date value="2016.0" direction="forwards" units="years" precision="1.0"/>
			<attr name="division">
				arkansas
			</attr>
		</taxon>
		<taxon id="BritishColumbia.CAN/14.11/2/G|2011-04-03|north_america|canada|british_columbia">
			<date value="2011.2520547945205" direction="forwards" units="years"/>
			<attr name="division">
				british_columbia
			</attr>
		</taxon>
		<taxon id="Ontario.CAN/13.17/1/G|2017-03-30|north_america|canada|ontario">
			<date value="2017.2410958904109" direction="forwards" units="years"/>
			<attr name="division">
				ontario
			</attr>
		</taxon>
		<taxon id="Massachusetts.USA/17.16/2/G|2016-04-24|north_america|usa|massachusetts">
			<date value="2016.311475409836" direction="forwards" units="years"/>
			<attr name="division">
				massachusetts
			</attr>
		</taxon>
		<taxon id="Massachusetts.USA/14.16/3/G|2016-04-12|north_america|usa|massachusetts">
			<date value="2016.27868852459" direction="forwards" units="years"/>
			<attr name="division">
				massachusetts
			</attr>
		</taxon>
		<taxon id="Massachusetts.USA/22.16/3/G|2016-06-03|north_america|usa|massachusetts">
			<date value="2016.4207650273224" direction="forwards" units="years"/>
			<attr name="division">
				massachusetts
			</attr>
		</taxon>
		<taxon id="Ohio.USA/11.17/G|2017-03-XX|north_america|usa|ohio">
			<date value="2017.1616438356164" direction="forwards" units="years" precision="0.08333333333333333"/>
			<attr name="division">
				ohio
			</attr>
		</taxon>
		<taxon id="Washington.USA/12.17/FH34[G]|2017-03-22|north_america|usa|washington">
			<date value="2017.2191780821918" direction="forwards" units="years"/>
			<attr name="division">
				washington
			</attr>
		</taxon>
		<taxon id="Illinois.USA/14.17/G|2017-04-05|north_america|usa|illinois">
			<date value="2017.2575342465752" direction="forwards" units="years"/>
			<attr name="division">
				illinois
			</attr>
		</taxon>
		<taxon id="Wisconsin.USA/2.16/G|2016-01-XX|north_america|usa|wisconsin">
			<date value="2016.0" direction="forwards" units="years" precision="0.08333333333333333"/>
			<attr name="division">
				wisconsin
			</attr>
		</taxon>
		<taxon id="Washington.USA/20.17/FH148[G]|2017-05-24|north_america|usa|washington">
			<date value="2017.3917808219178" direction="forwards" units="years"/>
			<attr name="division">
				washington
			</attr>
		</taxon>
		<taxon id="Massachusetts.USA/16.16/15/G|2016-04-22|north_america|usa|massachusetts">
			<date value="2016.3060109289618" direction="forwards" units="years"/>
			<attr name="division">
				massachusetts
			</attr>
		</taxon>
		<taxon id="Washington.USA/5.17/FH162[G]|2017-02-02|north_america|usa|washington">
			<date value="2017.0876712328768" direction="forwards" units="years"/>
			<attr name="division">
				washington
			</attr>
		</taxon>
		<taxon id="Massachusetts.USA/25.17/G|2017-06-19|north_america|usa|massachusetts">
			<date value="2017.4630136986302" direction="forwards" units="years"/>
			<attr name="division">
				massachusetts
			</attr>
		</taxon>
		<taxon id="Massachusetts.USA/14.16/1/G|2016-04-08|north_america|usa|massachusetts">
			<date value="2016.2677595628415" direction="forwards" units="years"/>
			<attr name="division">
				massachusetts
			</attr>
		</taxon>
		<taxon id="BritishColumbia.CAN/24.16/5/G|2016-06-14|north_america|canada|british_columbia">
			<date value="2016.450819672131" direction="forwards" units="years"/>
			<attr name="division">
				british_columbia
			</attr>
		</taxon>
		<taxon id="Missouri.USA/15.17/3/G|2017-04-XX|north_america|usa|missouri">
			<date value="2017.2465753424658" direction="forwards" units="years" precision="0.08333333333333333"/>
			<attr name="division">
				missouri
			</attr>
		</taxon>
		<taxon id="Massachusetts.USA/11.16/3/G|2016-03-16|north_america|usa|massachusetts">
			<date value="2016.204918032787" direction="forwards" units="years"/>
			<attr name="division">
				massachusetts
			</attr>
		</taxon>
		<taxon id="Missouri.USA/50.16/G|2016-12-XX|north_america|usa|missouri">
			<date value="2016.9153005464482" direction="forwards" units="years" precision="0.08333333333333333"/>
			<attr name="division">
				missouri
			</attr>
		</taxon>
		<taxon id="BritishColumbia.CAN/23.16/1/G|2016-06-06|north_america|canada|british_columbia">
			<date value="2016.4289617486338" direction="forwards" units="years"/>
			<attr name="division">
				british_columbia
			</attr>
		</taxon>
		<taxon id="Massachusetts.USA/46.16/5/G|2016-11-17|north_america|usa|massachusetts">
			<date value="2016.877049180328" direction="forwards" units="years"/>
			<attr name="division">
				massachusetts
			</attr>
		</taxon>
		<taxon id="Massachusetts.USA/17.16/3/G|2016-04-25|north_america|usa|massachusetts">
			<date value="2016.3142076502731" direction="forwards" units="years"/>
			<attr name="division">
				massachusetts
			</attr>
		</taxon>
		<taxon id="Massachusetts.USA/19.16/5/G|2016-05-09|north_america|usa|massachusetts">
			<date value="2016.3524590163934" direction="forwards" units="years"/>
			<attr name="division">
				massachusetts
			</attr>
		</taxon>
		<taxon id="Washington.USA/51.16/FH46[G]|2016-12-22|north_america|usa|washington">
			<date value="2016.9726775956285" direction="forwards" units="years"/>
			<attr name="division">
				washington
			</attr>
		</taxon>
		<taxon id="Massachusetts.USA/11.16/6/G|2016-03-22|north_america|usa|massachusetts">
			<date value="2016.22131147541" direction="forwards" units="years"/>
			<attr name="division">
				massachusetts
			</attr>
		</taxon>
		<taxon id="Washington.USA/2.17/FH58[G]|2017-01-13|north_america|usa|washington">
			<date value="2017.0328767123287" direction="forwards" units="years"/>
			<attr name="division">
				washington
			</attr>
		</taxon>
		<taxon id="Virginia.USA/51.14/G|2014-12-19|north_america|usa|virginia">
			<date value="2014.964383561644" direction="forwards" units="years"/>
			<attr name="division">
				virginia
			</attr>
		</taxon>
		<taxon id="Massachusetts.USA/22.17/5/G|2017-05-31|north_america|usa|massachusetts">
			<date value="2017.4109589041095" direction="forwards" units="years"/>
			<attr name="division">
				massachusetts
			</attr>
		</taxon>
		<taxon id="Washington.USA/3.17/FH67[G]|2017-01-17|north_america|usa|washington">
			<date value="2017.0438356164384" direction="forwards" units="years"/>
			<attr name="division">
				washington
			</attr>
		</taxon>
		<taxon id="Massachusetts.USA/46.16/2/G|2016-11-14|north_america|usa|massachusetts">
			<date value="2016.8688524590164" direction="forwards" units="years"/>
			<attr name="division">
				massachusetts
			</attr>
		</taxon>
		<taxon id="Washington.USA/30.17/FH32[G]|2017-07-25|north_america|usa|washington">
			<date value="2017.5616438356165" direction="forwards" units="years"/>
			<attr name="division">
				washington
			</attr>
		</taxon>
		<taxon id="NewYork.USA.USA/51.14/G|2014-12-16|north_america|usa|new_york">
			<date value="2014.9561643835616" direction="forwards" units="years"/>
			<attr name="division">
				new_york
			</attr>
		</taxon>
		<taxon id="BritishColumbia.CAN/13.16/G|2016-04-01|north_america|canada|british_columbia">
			<date value="2016.2486338797814" direction="forwards" units="years"/>
			<attr name="division">
				british_columbia
			</attr>
		</taxon>
		<taxon id="Washington.USA/2.17/FH54[G]|2017-01-12|north_america|usa|washington">
			<date value="2017.0301369863014" direction="forwards" units="years"/>
			<attr name="division">
				washington
			</attr>
		</taxon>
		<taxon id="Massachusetts.USA/46.16/1/G|2016-11-14|north_america|usa|massachusetts">
			<date value="2016.8688524590164" direction="forwards" units="years"/>
			<attr name="division">
				massachusetts
			</attr>
		</taxon>
		<taxon id="Ohio.USA/46.17/G|2017-11-XX|north_america|usa|ohio">
			<date value="2017.8328767123287" direction="forwards" units="years" precision="0.08333333333333333"/>
			<attr name="division">
				ohio
			</attr>
		</taxon>
		<taxon id="Washington.USA/48.16/FH1[G]|2016-12-07|north_america|usa|washington">
			<date value="2016.931693989071" direction="forwards" units="years"/>
			<attr name="division">
				washington
			</attr>
		</taxon>
		<taxon id="Ohio.USA/2.18/G|2018-01-XX|north_america|usa|ohio">
			<date value="2018.0" direction="forwards" units="years" precision="0.08333333333333333"/>
			<attr name="division">
				ohio
			</attr>
		</taxon>
		<taxon id="Washington.USA/1.17/FH77[G]|2017-01-11|north_america|usa|washington">
			<date value="2017.027397260274" direction="forwards" units="years"/>
			<attr name="division">
				washington
			</attr>
		</taxon>
		<taxon id="Ontario.CAN/06.17/4/G|2017-02-06|north_america|canada|ontario">
			<date value="2017.0986301369862" direction="forwards" units="years"/>
			<attr name="division">
				ontario
			</attr>
		</taxon>
		<taxon id="Ontario.CAN/13.17/2/G|2017-03-31|north_america|canada|ontario">
			<date value="2017.2438356164384" direction="forwards" units="years"/>
			<attr name="division">
				ontario
			</attr>
		</taxon>
		<taxon id="Massachusetts.USA/19.17/G|2017-05-11|north_america|usa|massachusetts">
			<date value="2017.3561643835617" direction="forwards" units="years"/>
			<attr name="division">
				massachusetts
			</attr>
		</taxon>
		<taxon id="Massachusetts.USA/16.16/14/G|2016-04-22|north_america|usa|massachusetts">
			<date value="2016.3060109289618" direction="forwards" units="years"/>
			<attr name="division">
				massachusetts
			</attr>
		</taxon>
		<taxon id="Washington.USA/12.17/FH97[G]|2017-03-23|north_america|usa|washington">
			<date value="2017.2219178082191" direction="forwards" units="years"/>
			<attr name="division">
				washington
			</attr>
		</taxon>
		<taxon id="BritishColumbia.CAN/34.16/3/G|2016-08-28|north_america|canada|british_columbia">
			<date value="2016.655737704918" direction="forwards" units="years"/>
			<attr name="division">
				british_columbia
			</attr>
		</taxon>
		<taxon id="Massachusetts.USA/19.16/7/G|2016-05-10|north_america|usa|massachusetts">
			<date value="2016.3551912568305" direction="forwards" units="years"/>
			<attr name="division">
				massachusetts
			</attr>
		</taxon>
		<taxon id="Texas.USA/27.17/G|2017-07-03|north_america|usa|texas">
			<date value="2017.5013698630137" direction="forwards" units="years"/>
			<attr name="division">
				texas
			</attr>
		</taxon>
		<taxon id="Missouri.USA/7.17/G|2017-02-XX|north_america|usa|missouri">
			<date value="2017.0849315068492" direction="forwards" units="years" precision="0.08333333333333333"/>
			<attr name="division">
				missouri
			</attr>
		</taxon>
		<taxon id="Massachusetts.USA/45.16/4/G|2016-11-11|north_america|usa|massachusetts">
			<date value="2016.860655737705" direction="forwards" units="years"/>
			<attr name="division">
				massachusetts
			</attr>
		</taxon>
		<taxon id="Massachusetts.USA/16.16/6/G|2016-04-20|north_america|usa|massachusetts">
			<date value="2016.3005464480875" direction="forwards" units="years"/>
			<attr name="division">
				massachusetts
			</attr>
		</taxon>
		<taxon id="Wisconsin.USA/50.16/G|2016-12-XX|north_america|usa|wisconsin">
			<date value="2016.9153005464482" direction="forwards" units="years" precision="0.08333333333333333"/>
			<attr name="division">
				wisconsin
			</attr>
		</taxon>
		<taxon id="Washington.USA/50.16/FH3[G]|2016-12-12|north_america|usa|washington">
			<date value="2016.9453551912568" direction="forwards" units="years"/>
			<attr name="division">
				washington
			</attr>
		</taxon>
		<taxon id="Washington.USA/5.17/FH9[G]|2017-01-31|north_america|usa|washington">
			<date value="2017.0821917808219" direction="forwards" units="years"/>
			<attr name="division">
				washington
			</attr>
		</taxon>
		<taxon id="Washington.USA/18.17/FH147[G]|2017-05-04|north_america|usa|washington">
			<date value="2017.33698630137" direction="forwards" units="years"/>
			<attr name="division">
				washington
			</attr>
		</taxon>
		<taxon id="Iowa.USA/06/G|2006-XX-XX|north_america|usa|iowa">
			<date value="2006.0" direction="forwards" units="years" precision="1.0"/>
			<attr name="division">
				iowa
			</attr>
		</taxon>
		<taxon id="Massachusetts.USA/11.16/5/G|2016-03-20|north_america|usa|massachusetts">
			<date value="2016.2158469945355" direction="forwards" units="years"/>
			<attr name="division">
				massachusetts
			</attr>
		</taxon>
		<taxon id="Massachusetts.USA/30.16/1/G|2016-08-01|north_america|usa|massachusetts">
			<date value="2016.5819672131147" direction="forwards" units="years"/>
			<attr name="division">
				massachusetts
			</attr>
		</taxon>
		<taxon id="Washington.USA/1.17/FH29[G]|2017-01-10|north_america|usa|washington">
			<date value="2017.0246575342467" direction="forwards" units="years"/>
			<attr name="division">
				washington
			</attr>
		</taxon>
		<taxon id="Massachusetts.USA/25.17/3/G|2017-06-21|north_america|usa|massachusetts">
			<date value="2017.468493150685" direction="forwards" units="years"/>
			<attr name="division">
				massachusetts
			</attr>
		</taxon>
		<taxon id="BritishColumbia.CAN/31.16/2/G|2016-08-04|north_america|canada|british_columbia">
			<date value="2016.5901639344263" direction="forwards" units="years"/>
			<attr name="division">
				british_columbia
			</attr>
		</taxon>
		<taxon id="Washington.USA/6.17/FH14[G]|2017-02-08|north_america|usa|washington">
			<date value="2017.1041095890412" direction="forwards" units="years"/>
			<attr name="division">
				washington
			</attr>
		</taxon>
		<taxon id="Massachusetts.USA/16.16/13/G|2016-04-22|north_america|usa|massachusetts">
			<date value="2016.3060109289618" direction="forwards" units="years"/>
			<attr name="division">
				massachusetts
			</attr>
		</taxon>
		<taxon id="Ontario.CAN/09.17/9/G|2017-02-28|north_america|canada|ontario">
			<date value="2017.158904109589" direction="forwards" units="years"/>
			<attr name="division">
				ontario
			</attr>
		</taxon>
		<taxon id="Washington.USA/4.17/FH60[G]|2017-02-03|north_america|usa|washington">
			<date value="2017.0904109589042" direction="forwards" units="years"/>
			<attr name="division">
				washington
			</attr>
		</taxon>
		<taxon id="Washington.USA/2.17/FH47[G]|2017-01-11|north_america|usa|washington">
			<date value="2017.027397260274" direction="forwards" units="years"/>
			<attr name="division">
				washington
			</attr>
		</taxon>
		<taxon id="Washington.USA/12.17/FH76[G]|2017-03-22|north_america|usa|washington">
			<date value="2017.2191780821918" direction="forwards" units="years"/>
			<attr name="division">
				washington
			</attr>
		</taxon>
		<taxon id="Missouri.USA/46.16/G|2016-11-XX|north_america|usa|missouri">
			<date value="2016.8333333333333" direction="forwards" units="years" precision="0.08333333333333333"/>
			<attr name="division">
				missouri
			</attr>
		</taxon>
		<taxon id="Washington.USA/49.16/FH55[G]|2016-12-07|north_america|usa|washington">
			<date value="2016.931693989071" direction="forwards" units="years"/>
			<attr name="division">
				washington
			</attr>
		</taxon>
		<taxon id="Wisconsin.USA/11.07/2/G|2007-03-XX|north_america|usa|wisconsin">
			<date value="2007.1616438356164" direction="forwards" units="years" precision="0.08333333333333333"/>
			<attr name="division">
				wisconsin
			</attr>
		</taxon>
		<taxon id="NewHampshire.USA/8.16/1/G|2016-02-25|north_america|usa|new_hampshire">
			<date value="2016.1502732240438" direction="forwards" units="years"/>
			<attr name="division">
				new_hampshire
			</attr>
		</taxon>
		<taxon id="Washington.USA/16.17/FH79[G]|2017-04-23|north_america|usa|washington">
			<date value="2017.3068493150686" direction="forwards" units="years"/>
			<attr name="division">
				washington
			</attr>
		</taxon>
		<taxon id="Washington.USA/9.17/FH42[G]|2017-03-06|north_america|usa|washington">
			<date value="2017.1753424657534" direction="forwards" units="years"/>
			<attr name="division">
				washington
			</attr>
		</taxon>
		<taxon id="Wisconsin.USA/15.17/2/G|2017-04-XX|north_america|usa|wisconsin">
			<date value="2017.2465753424658" direction="forwards" units="years" precision="0.08333333333333333"/>
			<attr name="division">
				wisconsin
			</attr>
		</taxon>
		<taxon id="Washington.USA/7.17/FH61[G]|2017-02-22|north_america|usa|washington">
			<date value="2017.1424657534246" direction="forwards" units="years"/>
			<attr name="division">
				washington
			</attr>
		</taxon>
		<taxon id="Massachusetts.USA/19.16/2/G|2016-05-09|north_america|usa|massachusetts">
			<date value="2016.3524590163934" direction="forwards" units="years"/>
			<attr name="division">
				massachusetts
			</attr>
		</taxon>
		<taxon id="Ontario.CAN/08.17/2/G|2017-02-19|north_america|canada|ontario">
			<date value="2017.1342465753426" direction="forwards" units="years"/>
			<attr name="division">
				ontario
			</attr>
		</taxon>
		<taxon id="Washington.USA/5.17/FH30[G]|2017-02-02|north_america|usa|washington">
			<date value="2017.0876712328768" direction="forwards" units="years"/>
			<attr name="division">
				washington
			</attr>
		</taxon>
		<taxon id="Massachusetts.USA/22.16/1/G|2016-06-03|north_america|usa|massachusetts">
			<date value="2016.4207650273224" direction="forwards" units="years"/>
			<attr name="division">
				massachusetts
			</attr>
		</taxon>
		<taxon id="Wisconsin.USA/19.17/G|2017-05-XX|north_america|usa|wisconsin">
			<date value="2017.3287671232877" direction="forwards" units="years" precision="0.08333333333333333"/>
			<attr name="division">
				wisconsin
			</attr>
		</taxon>
		<taxon id="BritishColumbia.CAN/42.16/G|2016-10-17|north_america|canada|british_columbia">
			<date value="2016.792349726776" direction="forwards" units="years"/>
			<attr name="division">
				british_columbia
			</attr>
		</taxon>
		<taxon id="Washington.USA/16.17/FH152[G]|2017-04-17|north_america|usa|washington">
			<date value="2017.2904109589042" direction="forwards" units="years"/>
			<attr name="division">
				washington
			</attr>
		</taxon>
		<taxon id="BritishColumbia.CAN/21.16/2/G|2016-05-23|north_america|canada|british_columbia">
			<date value="2016.3907103825136" direction="forwards" units="years"/>
			<attr name="division">
				british_columbia
			</attr>
		</taxon>
		<taxon id="BritishColumbia.CAN/27.16/3/G|2016-07-07|north_america|canada|british_columbia">
			<date value="2016.5136612021859" direction="forwards" units="years"/>
			<attr name="division">
				british_columbia
			</attr>
		</taxon>
		<taxon id="BritishColumbia.CAN/28.16/4/G|2016-07-13|north_america|canada|british_columbia">
			<date value="2016.5300546448088" direction="forwards" units="years"/>
			<attr name="division">
				british_columbia
			</attr>
		</taxon>
		<taxon id="Washington.USA/9.17/FH18[G]|2017-03-01|north_america|usa|washington">
			<date value="2017.1616438356164" direction="forwards" units="years"/>
			<attr name="division">
				washington
			</attr>
		</taxon>
		<taxon id="Washington.USA/4.17/FH103[G]|2017-01-29|north_america|usa|washington">
			<date value="2017.0767123287671" direction="forwards" units="years"/>
			<attr name="division">
				washington
			</attr>
		</taxon>
		<taxon id="Missouri.USA/28.17/G|2017-07-XX|north_america|usa|missouri">
			<date value="2017.495890410959" direction="forwards" units="years" precision="0.08333333333333333"/>
			<attr name="division">
				missouri
			</attr>
		</taxon>
		<taxon id="BritishColumbia.CAN/19.16/5/G|2016-05-10|north_america|canada|british_columbia">
			<date value="2016.3551912568305" direction="forwards" units="years"/>
			<attr name="division">
				british_columbia
			</attr>
		</taxon>
		<taxon id="Washington.USA/19.17/FH44[G]|2017-05-10|north_america|usa|washington">
			<date value="2017.3534246575343" direction="forwards" units="years"/>
			<attr name="division">
				washington
			</attr>
		</taxon>
		<taxon id="Massachusetts.USA/10.16/2/G|2016-03-08|north_america|usa|massachusetts">
			<date value="2016.1830601092897" direction="forwards" units="years"/>
			<attr name="division">
				massachusetts
			</attr>
		</taxon>
		<taxon id="Massachusetts.USA/10.16/12/G|2016-03-12|north_america|usa|massachusetts">
			<date value="2016.1939890710382" direction="forwards" units="years"/>
			<attr name="division">
				massachusetts
			</attr>
		</taxon>
		<taxon id="Arkansas.USA/41.16/G|2016-10-03|north_america|usa|arkansas">
			<date value="2016.7540983606557" direction="forwards" units="years"/>
			<attr name="division">
				arkansas
			</attr>
		</taxon>
		<taxon id="Washington.USA/49.16/FH45[G]|2016-12-10|north_america|usa|washington">
			<date value="2016.9398907103825" direction="forwards" units="years"/>
			<attr name="division">
				washington
			</attr>
		</taxon>
		<taxon id="Washington.USA/3.17/FH62[G]|2017-01-19|north_america|usa|washington">
			<date value="2017.0493150684931" direction="forwards" units="years"/>
			<attr name="division">
				washington
			</attr>
		</taxon>
		<taxon id="Washington.USA/5.17/FH161[G]|2017-01-31|north_america|usa|washington">
			<date value="2017.0821917808219" direction="forwards" units="years"/>
			<attr name="division">
				washington
			</attr>
		</taxon>
		<taxon id="Washington.USA/4.17/FH68[G]|2017-01-26|north_america|usa|washington">
			<date value="2017.0684931506848" direction="forwards" units="years"/>
			<attr name="division">
				washington
			</attr>
		</taxon>
		<taxon id="Texas.USA/18.17/G|2017-05-05|north_america|usa|texas">
			<date value="2017.3397260273973" direction="forwards" units="years"/>
			<attr name="division">
				texas
			</attr>
		</taxon>
		<taxon id="BritishColumbia.CAN/21.16/3/G|2016-05-24|north_america|canada|british_columbia">
			<date value="2016.3934426229507" direction="forwards" units="years"/>
			<attr name="division">
				british_columbia
			</attr>
		</taxon>
		<taxon id="Massachusetts.USA/16.16/5/G|2016-04-20|north_america|usa|massachusetts">
			<date value="2016.3005464480875" direction="forwards" units="years"/>
			<attr name="division">
				massachusetts
			</attr>
		</taxon>
		<taxon id="BritishColumbia.CAN/28.16/6/G|2016-07-14|north_america|canada|british_columbia">
			<date value="2016.532786885246" direction="forwards" units="years"/>
			<attr name="division">
				british_columbia
			</attr>
		</taxon>
		<taxon id="BritishColumbia.CAN/31.16/1/G|2016-08-02|north_america|canada|british_columbia">
			<date value="2016.5846994535518" direction="forwards" units="years"/>
			<attr name="division">
				british_columbia
			</attr>
		</taxon>
		<taxon id="Washington.USA/12.17/FH78[G]|2017-03-24|north_america|usa|washington">
			<date value="2017.2246575342465" direction="forwards" units="years"/>
			<attr name="division">
				washington
			</attr>
		</taxon>
		<taxon id="Washington.USA/8.17/FH142[G]|2017-02-22|north_america|usa|washington">
			<date value="2017.1424657534246" direction="forwards" units="years"/>
			<attr name="division">
				washington
			</attr>
		</taxon>
		<taxon id="Washington.USA/28.17/FH151[G]|2017-07-12|north_america|usa|washington">
			<date value="2017.5260273972603" direction="forwards" units="years"/>
			<attr name="division">
				washington
			</attr>
		</taxon>
		<taxon id="Washington.USA/14.17/FH98[G]|2017-04-06|north_america|usa|washington">
			<date value="2017.2602739726028" direction="forwards" units="years"/>
			<attr name="division">
				washington
			</attr>
		</taxon>
		<taxon id="Washington.USA/11.17/FH95[G]|2017-03-15|north_america|usa|washington">
			<date value="2017.2" direction="forwards" units="years"/>
			<attr name="division">
				washington
			</attr>
		</taxon>
		<taxon id="Washington.USA/19.17/FH100[G]|2017-05-11|north_america|usa|washington">
			<date value="2017.3561643835617" direction="forwards" units="years"/>
			<attr name="division">
				washington
			</attr>
		</taxon>
		<taxon id="Washington.USA/9.17/FH16[G]|2017-02-28|north_america|usa|washington">
			<date value="2017.158904109589" direction="forwards" units="years"/>
			<attr name="division">
				washington
			</attr>
		</taxon>
		<taxon id="Washington.USA/5.17/FH104[G]|2017-02-08|north_america|usa|washington">
			<date value="2017.1041095890412" direction="forwards" units="years"/>
			<attr name="division">
				washington
			</attr>
		</taxon>
		<taxon id="Washington.USA/14.17/FH145[G]|2017-04-06|north_america|usa|washington">
			<date value="2017.2602739726028" direction="forwards" units="years"/>
			<attr name="division">
				washington
			</attr>
		</taxon>
	</taxa>

	<!-- The sequence alignment (each sequence refers to a taxon above).         -->
	<!-- ntax=467 nchar=15393                                                    -->
	<alignment id="alignment" dataType="nucleotide">
		<sequence>
			<taxon idref="Indiana.USA/1.17/G|2017-01-06|north_america|usa|indiana"/>
			---------------------------------------TAGTGTAAGAAACAGTAAGCCCGGAAGTGGTGTTTTGCGATTTCGAGGCCGGGCTCGATCCTCACCTTTCATTGTCAATAGGGGACACTTTGACACTACCTTGAAAATGTCGTCCGTGCTCAAAGCATTTGAGCGATTCACTATAGAACAGGAACTTCAAGACAGGGGTGAGGAGGGTTCAATTCCGCCGGAGACTTTAAAGTCAGCAGTCAAAGTCTTCGTTATTAACACACCCAATCCCACCACACGCTACCAGATGCTAAACTTTTGCCTAAGAATAATTTGCAGTCAAAATGCTAGAGCATCTCACAGGGTAGGTGCATTGATAACATTATTCTCACTTCCCTCGGCAGGTATGCAAAATCATATTAGACTAGCAGATAGATCACCCGAAGCCCAGATAGAACGTTGT-GAGATTGATGGCTTTGAGCCTGGCACATATAGGCTGATTCCGAATGCACGCGCCAATCTTACTGCCAATGAAATTGCTGCCTATGCTTTGCTTGCAGATGACCTCCCTCCAACCATAAATAATGGAACTCCTTATGTACATGCAGATGTTGAAGGGCAGCCATGTGATGAAATTGAACAATTCCTGGATCGATGCTACAGTGTACTAATCCAGGCTTGGGTGATGGTCTGTAAATGTATGACAGCTTACGACCAACCTGCTGGATCTGCTGATCGGCGATTTGCGAAATACCAGCAGCAAGGTCGCCTGGAAGCAAGATACATGCTGCAGCCAGAAGCCCAAAGGTTGATTCAAACTGCCATCAGGAAAAGTCTTGTTGTTAGACAGTATCTTACCTTTGAACTCCAACTGGCAAGACGGCAGGGGTTGCTATCAAACAGATACTATGCAATGGTGGGTGACATTGGAAAGTACATTGAGAATTCAGGCCTTACTGCCTTCTTTCTCACCCTCAAATATGCACTAGGCACCAAATGGAGTCCTCTGTCATTGGCCGCATTCACCGGTGAACTCACTAAGCTCCGATCCTTGATGATGTTATATCGAGATCTCGGAGAACAAGCCAGATACCTTGCTTTGTTGGAGGCTCCCCAAATAATGGACTTTGCTCCCGGGGGCTACCCATTGATATTCAGTTATGCTATGGGAGTCGGTACAGTCCTAGAT-GTCCAAATGCGAAATTACACTTATGCACGACCTTTCCTAAATGGTTACTATTTCCAGATTGGGGTTGAGACCGCACGACGGCAACAAGGCACTGTTGACAACAGAGTAGCAGATGATCTAGGCCTGACTCCTGAACAAAGAACTGAGGTCACTCAGCTTGTTGACAGGCTTGCAAGAGGCAGAGGTGCGGGAATACCAGGTGGGCCGGTGAATCCCTTTGTTCCTCCAGTTCAACAACAACAACCTGCTGCCGTATATGAGGACATTCCTGCATTGGAGGAATCAGATGACGATGGTGATGAAGATGGAGGTGCAGGATTCCAAAATGGAGCACAAGCACCAGCTGTAAGACAGGGAGGTCAAAATGACTTTAGAGCACAGCCGTTACAGGATCCAATTCAAGCACAACTCTTCATGCCATTATATCCTCAAGTCAGCAACATCCCAAATCATCAGAATCATCAGATTAATCGCATCGGGGGGATGGAACACCAAGATTTATTACGATACAACGAGAATGGCGATTCTCAGCAGGATGCAAGGGGCGAACATGGAAATACCTTTCCAAACAATCCCAATCAAAACACACAGTCACAAGTGGGTGACTGGGATGAGTAGATCACCGACATGACCAAACTACCCCCAACTGCAACAAACCCAGAACAATCCAGCCACAGCCAACCGCTCAAATCCACTACATTCCATTCATATTTAGTCTTTAAGAAAAAATTAGGCCCGGAAAGAATTAGTTCTACGAGCATCGACACGATTATCTTGATCGTGTTTCTTTCCGGGCAAGCCATGGATCAATTTATAAAACA
			AGATGAAACTGGTGATTTAATTGAGACAGGAATGAATGTTGCAAATCACTTCCTATCTGCCCCCATTCAAGGAACCAACTTGTTGAGCAAGGCCACAATCATCCCCGGTGTTGCACCAGTACTCATTGGCAATCCAGAGCAAAAGAACATTCAGTACCCCACTGCATCACATCAGGGATCCAAGTCAAAGGGAAGAAGCTCAGGGGCCAAGCCCATCATAGTCTCATCTTCCGAAGTAGGCACTGGAGGGACTCAGATTCCTGAGCCCCTTTTCGCACAAACCGGACAAGGTGGCACTGTCACCACCGTTTATCAAGATCCAACTATCCAACCAACAGGTTCATACCGAAGTGTGGAATTGGCTAAGATAGGAAAAGAGA-GAATGATTAATCGGTTTGTTGAAAAACCCAGGACCTCAACGCCGGTAACAGAATTTAAGAGGGGGGCCGGGAGCGGCTGCTCAAGGCCAGACAATCCAAGAGGAGGGCATAGAAGGGAATGGAGCCTCAGCTGGGTCCAAGGAGAGGTCCGGGTCTTTGAGTGGTGCAACCCCATATGCTCACCTATCACTGCCGCAGCAAGATTCCACTCCTGCAAATGTGGGAATTGCCCAGCAAAGTGCGATCAGTGCGAACGAGATTATGGACCTCCTTAGAGGGATGGATGCTCGCCTGCAACATCTTGAACAAAAGGTGGACAAGGTGCTTGCACAGGGCAGCATGGTGACCCAAATAAAGAATGAATTATCAACAGTAAAGACAACACTAGCTACAATTGAAGGAATGATGGCGACAGTAAAGATCATGGATCCGGGAAACCCGACAGGGGTCCCAGTTGATGAGCTTAGAAGAAGTTTTAGTGATCATGTAACAATTGTTAGTGGACCAGGAGATGTGTCATTCAGCTCCAGTGAAGAACCCACACTGTATTTGGATGAACTAGCGAGGCCTATCCCCAAGCCTCGTCCTGCAAAGCAGCCAAAACCCCAACCCGTAAAGGATTTAGCAGGACGGAAGGTGATGATAACCAAAATGATCACTGACTGTGTGGCCAATCCTCAAATGAAGCAGGTGTTCGAGCAACGATTGGCAAAGGCCAGCACCGAGGATGCCCTGAATGATATCAAGCGAGACATCATACGAAGCGCCATATGAACCTACCAAGAACACCAGACTCATGGGAAAATCCATGAACTGATAGCCGCAATGATTCCCTATTAAATAAAAAATAAGCACGAACACAAGTCCAATCCAGCCACAGCAGCAATGGCCGGATCACAGATCAAAATTCCTCTTCCGAAGCCCCCCGATTCAGATTCTCAAAGACTAAATGCATTCCCTGTAATCATGGCTCAAGAAGGCAAAGGGCGACTCCTCAGACAGATCAGACTTAGGAAAATATTATCAGGGGATCCGTCTGATCAGCAAATTACATTTGTGAATACATATGGATTCATCCGTGCTACTCCAGAAACATCAGAGTTCATCTCTGAATCATCACAACAAAAGGTAACTCCTGTAGTGACGGCGTGCATGTTATCCTTCGGTGCTGGACCAGTACTAGAAGACCCACAACATATGCTGAAAGCTCTTGATCAGACAGATATCAGGGTTCGGAAGACAGCAAGTGATAAAGAGCAGATCTTATTTGAGATCAACCGCATTCCCAATCTATTCAGGCATCATCAAATATCTGCGGACCATCTGATTCAGGCCAGCTCCGATAAATATGTCAAGTCACCAGCTAAGTTGATTGCAGGAGTAAATTACATTTACTGTGTCACATTTTTATCCGTGACAGTTTGTTCTGCCTCACTCAAGTTTCGAGTTGCGCGCCCATTGCTTGCTGCACGATCTAGATTAGTGAGAGCAGTTCAGATGGAAGTTTTGCTTCGGGTAACCTGCAAAAAAGACTCTCAAATGGCAAAGAGCATGCTAAATGACCCTGATGGAGAAGGTTGCATTGCATCCGTGTGGTTCCACCTGTGTAATCTGTGCAA
			AGGCAGGAACAAACTTAGAAGTTACGATGAAAATTATTTTGCATCTAAGTGCCGTAAGATGAATTTGACAGTCAGCATAGGGGACATGTGGGGACCAACCATTCTAGTCCATGCAGGCGGTCACATTCCGACAACTGCAAAACCTTTCTTCAACTCAAGAGGCTGGGTCTGTCACCCCATCCATCAATCATCACCATCGTTGGCGAAGACCCTATGGTCATCTGGGTGTGAAATCAAGGCTGCCAGTGCTATCCTCCAGGGCTCAGACTATGCATCACTCGCAAAAACTGATGACATAATCTATTCAAAGATAAAGGTCGACAAGGATGCAGCCAACTACAAGGGAGTATCCTGGAGTCCATTTAGGAAGTCTGCCTCAATGAGCAACCTATGATAATTCTCTCTATTTTCAATGATGCCTTCAGGAGGATCAACAATCAGTCCGATTTTACCGGTGATAACTTGATTGAAATTATAGAAAAAATAAGCCTAGAAAGATATCCCACCTCTAGACTTTCCCACCTTGAAAATAGAATTGATCAGTAATCATGAAGGTTTCTTTAGTTACTTGCTTGGGCTTTGCAGTCTTTTCATTTTCCATATGTGTGAATATCAATATCTTGCAGCAAATTGGATATATCAAGCAACAAGTCAGGCAACTGAGCTATTACTCACAAAGTTCAAGCTCCTACATAGTGGTCAAGCTTTTACCGAATATCCAACCCACTGATAACAGCTGTGAATTCAAGAGTGTAACTCAATACAATAAGACCTTGAGTAATTTGCTTCTTCCAATTGCAGAAAACATAAACAATATTGCATCGCCCTCACCTGGATCAAGACGTCATAAAAGGTTTGCTGGCATTGCCATTGGCATTGCTGCACTCGGTGTTGCAACCGCAGCACAAGTAACCGCCGCTGTCTCATTAGTTCAAGCACAGACAAATGCACGCGCAATAGCGGCGATGAAAAATTCAATACAGGCAACTAATCGAGCAGTCTTCGAAGTGAAAGAAGGCACCCAACAGTTAGCTATAGCGGTACAAGCAATACAGAACCACATCAATACTATTATGAACACCCAATTGAACAATATGTCCTGTCAGATTCTTGATAACCAGCTTGCAACCTCCCTGGGATTATACCTAACAGAATTAACAACAGTGTTTCAGCCACAATTAATTAATCCGGCATTGTCACCGATTAGTATACAAGCCTTGAGGTCTTTGCTTGGAAGTATGACACCTGCAGTGGTTCAAGCAACAT-TATCTACTTCAATTTCTGCTGCTGAAATACTAAG-TG-CCGG-TCTAATGGAGGGTCAGATTGTTTCTGTTCTGCTGGATGAGATGCAGATGATAGTTAAGATAAATATTCCAACCATTGTCACACAATCAAATGCATTGGTGATTGACTTCTACTCAATTTCGAGCTTTATTAATAGTCAGGAATCCATAATTCAATTACCAGACAGGATCTTGGAGATCGGGAATGAACAATGGAGCTATCCAGCAAAAAATTGTAAGTTGACAAGACACAACATATTCTGCCAATACAATGAGGCAGAGAGGCTGAGCTTAGAATCAAAACTATGCCTTGCAGGCAATATAAGTGCCTGTGTGTTCTCACCCATAGCAGGGAGTTATATGAGGCGATTTGTAGCACTGGATGGGACAATTGTTGCAAACTGTCGAAGTCTAACGTGTCTATGCAAGAGTCCATCTTATCCTATATACCAACCTGACCATCATGCAGTCACGACCATTGATCTAACCGCATGTCAGACGTTGTCCCTAGACGGATTGGATTTCAGCATTGTCTCTCTAAGCAACATCACTTACGCTGAGAACCTTACCATTTCATTGTCTCAGACAATCAATACTCAACCCATTGACATATCAACTGAACTGATCAAGGTCAATGCATCCCTCCAAAATGCCGTTAAGTACATAAAGGAGAGCAACCATCAACTCCAATCTGTGAGTATAAATTCTAAAAT
			CGGAGCTATAATCATAGCAGCCTTAGCTTTGAGCATCCTGTCAATGATCATTTCACTGTTGTTTTGCTGCTGGGCTTACATTGCAACTAAAGAGATCAGAAGAATCAACTTCAAAACAAATCATATCAACACAATATCAAGTAGTGTCGATGATCTCATCAGGTACTAATCCTAACATGGTGATTCATTCTGTATTTAGAAAATATTTAGAAAAAAACTAAATTAAGAATGAATCTCATGGGGTCGTAACGTCTCGTGACCCTGCCGTTGCACTATGCCGGCGATCCAACCCCCATTATACCTCACATTTCTATTGCTAATTCTTCTTTATC-TGATCATAACTTTGTATGT-CTGGATTATATTAACTGTTACTTATAAGACTGCGGTGCGACATGCAGAACTGTACCAGAGATCCTTCTTTCACTGGAGTTTCGATCACTCACTCTAAGAAGATCCCCAGTTAGGACAAGTTCCGATCCATCATGCAAGAACAATCTGCATTTGAATAATGCCGTTCAATCATGAGACATAAAGAAAAAACCAAGCCAGAACAAACTTAGGGTCATAATACAACACAAAACCTTAGCTTCTATCTCAATTGTGCTCCGACTGCTCGAAAGATGGAGCCCTCGAAATTCTTCACAATATCGGACAGTGCCACCTTTGCACCTGGGCCTGTTAGCAATGCGGCTAACAAGAAGACATTCCGAACCTGCTTCCGAATACTGGCACTATCTGTACAAGCTGTCACCCTTATATTAGTTATTGTCACTTTAGGTGAGCTTGTAAGGATGATCAATGATCAAGGCTTGAGCAATCAGTTGTCTTCAATTACAGATAAGATAAGAGAGTCAGCTACTATGATTGCATCTGCTGTGGGAGTAATGAATCAAGTTATTCATGGAGTAACGGTATCCTTACCCCTACAAATTGAGGGAAACCAAAATCAATTGTTAGCCACACTTGCCACAATCTGCACCAGCCAAAAACAAGTCTCAAACTGCTCTACAAACATCCCCTTAGTCAATGACCTCAGGTTTATAAATGGGATCAATAAATTCATCATTGAAGATTACGCAACTCATGATTTCTCTATCGGCCATCCACTCAATATGCCCAGCTTTATCCCAACTGCAACTTCACCCAATGGTTGCACAAGAATTCCATCCTTTTCTTTAGGTAAGACACACTGGTGCTACACACATAATGTAATTAATGCCAACTGCAAGGACCATACTTCGTCTAACCAATATGTGTCCATGGGGATTCTCGTTCAGACCGCGTCAGGTTATCCTATGTTCAAAACCTTAAAAATCCAATATCTCAGTGATGGCCTGAATCGGAAAAGCTGCTCAATTGCAACAGTCCCTGATGGGTGCGCGATGTACTGTTATGTCTCAACTCAACTTGAAACCGACGACTATGCGGGGTCCAGTCCACCCACCCAAAAACTTACCCTGTTATTCTATAATGACACCGTCACAGAAAGGACAATATCTCCATCTGGTCTTGAAGGGAATTGGGCTACTTTGGTGCCAGGAGTGGGGAGTGGGATATATTTTGAGAATAAGTTGATCTTCCCTGCATATGGTGGTGTCTTGCCCAATAGTACACTCGGGGTTAAATCAGCAAGAGAATTTTTCCGGCCTGTTAATCCATATAATCCATGTTCAGGACCACAACAAGATTTAGACCAGCGTGCTTTGAGGTCATACTTCCCAAGTTATTTCTCTAATCGAAGAATACAGAGTGCATTTCTTGTCTGTGCCTGGAATCAGATCTTAGTTACAAATTGTGAACTAGTTGTCCCCTCAAGCAATCAGACAATGATGGGTGCAGAAGGGAGAGTTTTATTGATCAATAATCGACTATTATATTATCAGAGAAGTACCAGCTGGTGGCCGTATGAACTCCTCTACGAGATATCATTCACATTTACAAACTCTGGTCCATCATCTGTAAATATGTCCTGGATACCTATATATTCATTCACTCGTC
			CTGGTTCAGGCAATTGCAGTGGTGAAAATGTGTGCCCGACTGCTTGTGTGTCAGGGGTTTATCTTGATCCCTGGCCATTAACTCCATATAGCCACCAATCAGGTATTAACAGAAATTTCTATTTTACAGGTGCTCTATTAAATTCAAGTACAACTAGAGTAAATCCTACCCTTTATGTCTCTGCTCTTAATAATCTTAAAGTATTAGCCCCATATGGTACTCAAGGACTGTTTGCCTCGTACACCACAACCACCTGCTTTCAAGATACCGGTGATGCTAGTGTGTATTGTGTTTATATTATGGAACTAGCATCAAATATTGTTGGAGAATTCCAAATTCTACCTGTGCTAACTAGATTGACTATCACTTGAATCATAGTGAATGCAGCGGGAAGCCCTATTGGCGTGTCTCAATTTTTATCGATTATTAAGAAAAAATAGGCCAGAATGGCGGGCCTAAATGAGATACTCCTACCTGAAGTACATTTAAACTCACCCATCGTTAGATATAAGCTTTTCTACTATATATTACATGGCCAGTTACCAAATGATTTGGAGCCAGATGACTTGGGCCCACTAGCAAATCAGAATTGGAAGGCAATTCGAGCCGAAGAATCCCAGGTTCATGCACGTTTAAAACAGATCAGAGTAGAACTCATCGCAAGGATTCCCAGTCTCCGGTGGACCCGCTCTCAAAGAGAGATTGCTATACTCATTTGGCCAAGAATACTTCCAATCCTCCAAGCATATGATCTTCGGCAAAGTATGCAATTGCCCACAGTATGGGAGAAATTGACTCAATCCACAGTTAATCTTATAAGTGATGGTCTAGAACGAGTTGTATTACACATCAGCAATCAACTGACAGGCAAGCCAAACTTGTTTACCAGATCTCGAACAGGACAAGACACTAAGGACTACTCAATTCCATCCACTAGAGAGCTATCTCAAATATGGTTTAACAATGAGTGGAGTGGATCTGTAAAGACCTGGCTTATGATTAAATATAGAATGAGGCAACTAATCACAAACCAAAAGACAGGTGAGTTAACAGATTTAGTAACCATTGTGGATACTAGGTCCACTCTATGCATTATTACCCCAGAATTAGTTGCTTTATACTCTAATGAGCACAAAGCATTAACATACCTCACCTTTGAAATGGTACTAATGGTCACTGATATGTTGGAGGGACGACTGAATGTTTCTTCTTTGTGCACAGCTAGTCATTATCTGTCCCCACTAAAGAAAAGAATCGAAATTCTCCTAACACTAGTTGATGACCTTGCTCTACTCATGGGGGACAAAGTATACGGTGTTGTCTCTTCACTTGAGAGTTTTGTTTACGCCCAATTACAGTATGGTGATCCTGTTGTAGACATTAAGGGTACATTCTATGGATTTATATGTAATGAGATTCTCGATCTGCTGACTGAGGACAACATTTTTACTGAGGAGGAGGCAAACAAGGTTCTCCTGGACTTGACTTCACAGTTTGACAATCTATCCCCTGATTTAACTGCTGAACTCCTCTGCATTATGAGACTTTGGGGCCACCCCACATTAACCGCCAGCCAAGCAGCATCCAAGGTCCGAGAGTCCATGTGCGCTCCCAAGGTGTTAGATTTCCAAACAATAATGAAGACCCTGGCTTTCTTTCACGCAATCCTTATTAACGGTTATAGGAGGAGCCATAATGGAATCTGGCCTCCTACTACTCTTCATGGCAATGCCCCCAAGAGCCTCATTGAGATGCGGCATGATAATTCAGAGCTTAAGTATGAGTATGTCCTCAAGAATTGGAAAAGTATATCTATGTTAAGAATACACAAATGCTTTGATGCATCACCTGATGAAGATCTCAGCATATTCATGAAGGATAAGGCAATAAGCTGTCCAAAGCAAGACTGGATGGGAGTATTTAGGAGGAGCCTCATAAAACAGCGATATCGAGATGCGAATCGACCTCTACCACAACCATTCAACCGACGGCTACTGTTG
			AATTTTCTAGAGGATGACAGATTCGATCCCATTAAAGAGCTTGAGTATGTCACCAGTGGAGAATATCTTAGGGACCCAGAATTTTGTGCATCTTACTCCCTCAAAGAGAAGGAGATAAAGGCTACAGGTCGAATATTTGCAAAAATGACAAAGAGAATGAGATCGTGCCAAGTAATTGCGGAATCATTGTTGGCCAATCATGCAGGTAAATTAATGAGAGAAAATGGAGTTGTTTTAGACCAGTTAAAATTGACAAAATCTTTGTTAACGATGAACCAAATTGGTATTATATCAGAGAACAGCCGAAGATCCACTGCTGACAACATGACTTTGGCACACTCCGGTTCAAATAAGCACAGAATTAATAATAGTCAATTCAAGAAGAATAAAGACAATAAACATGAGATGCCTGATGATGGTTTTGAGATAGCAGCCTGCTTTCTAACAACTGACCTCACAAAATACTGCTTAAATTGGAGGTACCAAGTCATCATCCCCTTTGCGCGTACATTGAATTCAATGTATGGTATACCTCACCTGTTCGAATGGATACATTTAAGGCTAATGCGAAGCACTCTCTATGTCGGTGATCCCTTCAATCCTCCATCAGATCCTACCCAACTTGACCTTGATACAGCTCTCAATGATGATATATTTATAGTTTCTCCTCGAGGAGGAATCGAGGGTTTATGTCAAAAATTATGGACTATGATTTCCATCTCAACAATCATATTATCTGCAACTGAGGCAAACACTAGAGTTATGAGCATGGTCCAGGGTGACAACCAGGCGATTGCAATCACCACTAGAGTAGTACGCTCGCTCAGTCATTCCGAGAAGAAGGAGCAAGCTTATAAAGCAAGTAAATTATTCTTTGAAAGGCTTAGAGCCAACAATCATGGAATTGGACACCACTTGAAAGAACAAGAAACGATCCTCAGTTCTGATTTCTTCATATACAGTAAGAGAGTGTTTTACAAAGGTCGGATTTTGACTCAAGCATTAAAGAACGTGAGCAAGATGTGCTTAACAGCCGATATACTAGGGGACTGTTCACAAGCATCATGCTCCAATTTAGCTACTACTGTAATGCGCCTGACTGAGAATGGGGTTGAGAAAGATTTGTGTTACTTTCTGAATGCATTCATGACAATCAGACAGTTATGTTATGATCTAGTATTTCCCCAAACTAAATCTCTTAGTCAGGACATCACTAATGCTTATCTTAACCATCCAATACTTATCTCAAGATTGTGTCTATTACCATCTCAATTGGGGGGCCTAAACTTTCTCTCATGTAGTCGCCTGTTCAATAGAAACATCGGAGACCCATTAGTGTCTGCAATTGCTGATGTGAAACGATTAATTAAAGCTGGCTGTCTAGATATCTGGGTCCTGTATAACATCCTTGGAAGGAGGCCTGGAAAAGGTAAGTGGAGCACTCTGGCAGCTGATCCTTATACTCTAAACATAGATTATTTAGTTCCTTCAACAACTTTTTTAAAGAAACATGCCCAATATACATTGATGGAACGGAGTGTTAATCCCATGCTCCGTGGAGTATTCAGTGAAAATGCAGCTGAGGAAGAAGAGGAACTCGCACAGTATCTATTAGATCGTGAGGTAGTCATGCCCAGGGTTGCACATGTAATACTTGCCCAGTCTAGCTGCGGTAGAAGAAAACAGATTCAAGGTTACTTGGATTCCACTAGAACTATTATCAGGTATTCACTGGAGGTGAGACCATTGTCAGCAAAGAAGCTAAATACAGTAATAGAATATAACTTATTGTATCTATCTTACAATTTGGAGATTATTGAAAAACCCAATATAGTACAACCTTTTTTGAATGCAATCAATGTTGATACTTGTAGCATCGATATAGCCAGGTCCCTTAGGAAACTATCCTGGGCAACTTTACTTAATGGACGTCCCATCGAGGGATTAGAAACACCTGATCCCATTGAATTGGTACATGGGTGTTTGATAATTGGGTCAGA
			TGAATGTGAGCATTGCAGTAGTGGTGATGATAAATTCACCTGGTTTTTCCTACCCAAGGGGATAAGGCTAGATAATGATCCGGCATCCAACCCACCCATCAGAGTACCTTACATCGGATCTAAAACAGATGAGCGGAGGGTTGCGTCAATGGCTTACATCAAAGGAGCATCTGTATCACTGAAATCAGCACTCAGGTTAGCGGGAGTATATATTTGGGCTTTCGGAGATACAGAAGAATCATGGCAGGACGCCTATGAGTTAGCTTCCACTCGTGTTAATCTCACACTAGAGCAATTGCAATCTCTCACTCCTTTACCAACATCTGCTAACCTAGTACACAGATTAGATGATGGCACCACTCAATTAAAATTTACCCCGGCAAGTTCCTATGCGTTCTCTAGCTTCGTTCATATATCTAACGACTGTCAAGTTCTGGAGATCGATGATCAGGTTACAGATTCTAACCTGATTTACCAACAAGTTATGATTACTGGCCTTGCTTTAATTGAGACATGGAACAATCCTCCAATCAACTTCTCTGTCTATGAGACTACACTACACTTGCACACAGGCTCATCTTGCTGTATAAGACCTGTCGAATCTTGTGTAGTAAATCCTCCTTTGCTTCCTGTACCCTTCATTAATGTTCCTCAAATGAATAAATTTGTATATGACCCTGAACCACTCAGTTTGCTAGAAATGGAAAAAATTGAGGATATTGCTTATCAGACCAGAATCGGTGGTTTAGATCAAATTCCACTTCTGGAAAAAATACCCTTACTAGCTCACCTCACCGCCAAGCAGATGGTAAACAGCATCACTGGGCTTGATGAAGCAACATCTATAGTGAATGATGCTGTAGTTCAAGCAGACTACACTAGCAATTGGATTAGTGAATGCTGCTACACTTACATTGATTCTGTGTTTGTTTACTCTGGCTGGGCATTATTATTGGAGCTTTCGTATCAAATGTACTACTTAAGAATTCAAGGTATCCAAGGAATTCTAGACTATGTGTATATGACCTTGAGGAGGATACCAGGAATGGCTATAACAGGCATCTCATCCACGATTAGTCACCCTCGTATACTCAGAAGATGCATCAATTTGGATGTAATAGCCCCAATCAATTCTCCACACATAGCTTCACTGGATTACACAAAATTGAGCATAGATGCAGTAATGTGGGGAACTAAGCAGGTTTTGACCAACATTTCGCAAGGTATCGATTATGAGATAGTAGTTCCTTCTGAAAGCCAACTAACACTTAGTGATAGAGTTCTAAATCTAGTTGCTCGAAAATTATCACTACTGGCAATCATCTGGGCCAATTATAACTATCCTCCAAAGGTTAAAGGTATGTCACCTGAGGACAAATGTCAGGCTTTAACTACACATCTAATCCAAACTGTCGAATATGTTGAGCACATTCAGATTGAGAAGACAAACATCAGGAGGATGATTATTGAACCAAAATTAACTGCCTACCCTAGTAATTTGTTTTATCTATCTCGAAAGTTGCTTAATGCTATTCGAGATTCTGAAGAAGGACAATTTCTGATTGCATCCTATTATAACAGTTTTGGATTTCTGGAACCAATACTAATGGAATCTAAAATATTCAATCTAAATTCATCCGAATCAGCATCTCTTACAGAATTTGATTTCATCCTCAACTTGGAATTGTCTGAAGCCAGTCTTGAGAAATACTCTCTCCCAAGTTTGTTGATGACGGCTGAGAATATGGATAACCCATTTCCTCAACCACCCCTTCATCATGTTCTCAGACCACTAGGATTATCATCCACTTCATGGTATAAAACAATCAGTGTTTTAAATTATATTAGCCATATGAAAATATCTGACGGTGCCCATCTATACTTGGCAGAGGGAAGCGGGGCCTCTATGTCACTTATAGAGACTTTCTTGCCCGGTGAAACAATATGGTACAACAGCCTATTCAATAGTGGTGAAAATCCTCCCCAACGCAATTTTGCTC
			CTTTGCCCACCCAGTTTATTGAAAGTGTCCCTTACAGATTGATTCAAGCAGGTATAGCAGCAGGAAGTGGTGTAGTGCAAAGTTTCTATCCACTCTGGAACGGTAACAGCGATATCACTGACTTGAGCACGAAAACCAGTGTCGAATACATTATTCACAAGGTAGGAGCTGATACATGTGCATTGGTCCATGTGGATTTGGAGGGTGTGCCCGGCTCAATGAACAGCATGTTGGAGAGAGCCCAAGTGCATGCGCTACTGATCACAGTAACTGTATTAAAGCCAGGCGGCTTACTAATCTTGAAAGCTTCATGGGAACCTTTTAATCGATTTTCCTTTTTACTCACAATACTCTGGCAATTCTTCTCCACAATAAGGATCCTGCGATCTTCATACTCCGACCCGAATAATCACGAGGTATACATAATAGCTACACTAGCAGTTGATCCCACCACATCCTCTTTTACGACTGCTCTGAATAGAGCGCGCACCCTGAATGAACAGGGGTTTTCACTTATCCCACCTGAATTAGTGAGCGAGTACTGGAGGAGGCGTGTTGAACAAGGGCAGATTATACAGGATCGTATAGATAAAGTCATATCAGAGTGTGTCAGAGACCAATATCTGACGGACAACAACATTATCCTTCAGGCGGGAGGGACTCCAAGCACAAGAAAATGGTTGGATCTACCTGACTATCCGTCGTTCAATGAATTACAATCAGAGATGGCCAGACTCATAACAATTCATCTCAAAGAGGTAATAGAAATCCTAAAAGGCCAATCATCAGATCATGACACCCTATTATTTACTTCATACAATGTAGGTCCCCTCGGGAAAATAAATACGATACTCAGGTTGATTGTTGAGAGAATTCTTATGTACACTGTAAGAAACTGGTGTATCTTGCCCACCCAAACTCGTCTCACCTTACGACAATCTATCGAGCTTGGAGAGTTTAGACTAAGGGACGTGATAACACCCATGGAGATCCTTAAATTATCCCCCAACAGGAAATATCTGAAGTCTGCATTAAACCAATCAACATTCAATCATCTAATGGGAGAAACATCTGACATATTGTTAAATCGAGCCTATCAAAAGAGAATTTGGAAAGCCATTGGGTGTGTAATCTATTGCTTTGGTTTGCTTACTCCTGATGTTGAAGATTCCGAGCGCATTGATATTGACAATGATATACCTGATTATGATATCCACGGGGACATAATTTAAATCGACTAAAGACTCCTCTAGCACGATACGTCACCAAAAGGTGCCACACCGGCGTCAAAACTCCTCTAGACCGCACACGACCTCGAGCAATCACAACCACATCAGTATTAAATCCATAATATCATTTTAAGAAAAAAT-----------------------
		</sequence>
		<sequence>
			<taxon idref="Massachusetts.USA/45.16/3/G|2016-11-11|north_america|usa|massachusetts"/>
			---------------------------------------TAGTGTAAGAAACAGTAAGCCCGGAAGTGGTGTTTTGCGATTTCGAGGCCGGGCTCGATCCTCACCTTTCATTGTCAATAGGGGACACTTTGACACTACCTTGAAAATGTCGTCCGTGCTCAAAGCATTTGAGCGATTCACTATAGAACAGGAACTTCAAGACAGGGGTGAGGAGGGTTCAATTCCGCCGGAGACTTTAAAGTCAGCAGTCAAAGTCTTCGTTATTAACACACCCAATCCCACCACACGCTACCAGATGCTAAACTTTTGCCTAAGAATAATTTGCAGTCAAAATGCTAGGGCATCTCACAGGGTAGGTGCATTGATAACATTATTCTCACTTCCCTCGGCAGGTATGCAAAATCATATTAGACTAGCAGATAGATCACCCGAAGCCCAGATAGAACGTTGT-GAGATTGATGGCTTTGAGCCTGGCACATATAGGCTGATTCCGAATGCACGCGCCAATCTTACTGCCAATGAAATTGCTGCCTATGCTTTGCTTGCAGATGACCTCCCTCCAACCATAAATAATGGAACTCCTTATGTACATGCAGATGTTGAAGGGCAGCCATGTGATGAAATTGAACAATTCCTGGATCGATGCTACAGTGTACTAATCCAGGCTTGGGTGATGGTCTGTAAATGTATGACAGCTTACGACCAACCTGCTGGATCTGCTGATCGGCGATTTGCGAAATACCAGCAGCAAGGTCGCCTGGAAGCAAGATACATGCTGCAGCCAGAAGCCCAAAGGTTGATTCAAACTGCCATCAGGAAAAGTCTTGTTGTTAGACAGTATCTTACCTTTGAACTCCAACTGGCAAGACGGCAGGGGTTGCTATCAAACAGATACTATGCAATGGTGGGTGACATTGGAAAGTACATTGAGAATTCAGGCCTTACTGCCTTCTTTCTCACCCTCAAATATGCACTAGGCACCAAATGGAGTCCTCTGTCATTGGCCGCATTCACCGGTGAACTCACTAAGCTCCGATCCTTGATGATGTTATATCGAGATCTCGGAGAACAAGCCAGATACCTTGCTTTGTTGGAGGCTCCCCAAATAATGGACTTTGCTCCCGGGGGCTACCCATTGATATTCAGTTATGCTATGGGAGTCGGTACAGTCCTAGAT-GTCCAAATGCGAAATTACACTTATGCACGACCTTTCCTAAATGGTTACTATTTCCAGATTGGGGTTGAGACCGCACGACGGCAACAAGGCACTGTTGACAACAGAGTAGCAGATGATCTAGGCCTGACTCCTGAACAAAGAACTGAGGTCACTCAGCTTGTTGACAGGCTTGCAAGAGGCAGAGGTGCGGGAATACCAGGTGGGCCGGTGAATCCCTTTGTTCCTCCAGTTCAACAACAACAACCTGCTGCCGTATATGAGGACATTCCTGCATTGGAGGAATCAGATGACGATGGTGATGAAGATGGAGGTGCAGGATTCCAAAATGGAGCACAAGCACCAGCTGTAAGACAGGGAGGTCAAAATGACTTTAGAGCACAGCCGTTACAGGATCCAATTCAAGCACAACTCTTCATGCCATTATATCCTCAAGTCAGCAACATCCCAAATCATCAGAATCATCAGATTAATCGCATCGGGGGGATGGAACACCAAGATTTATTACGATACAACGAGAATGGCGATTCTCAGCAGGATGCAAGGGGCGAACACGGAAATACCTTCCCAAACAATCCCAATCAAAACGCACAGTCACAAGTGGGTGACTGGGATGAGTAGATCACCGACATGACCAAACTACCCCCAACTGCAACAAACCCAGAACAATCCAGCCACAGCCAACCGCTCAAGTCCACTACATTCCATTCATATTTAGTCTTTAAGAAAAAATTAGGCCCGGAAAGAATTAGTTCTACGAGCATCGACACGATTATCTTGATCGTGTTTCTTTCCGGGCAAGCCATGGATCAATTTATAAAACA
			AGATGAAACTGGTGATTTAATTGAGACAGGAATGAATGTTGCAAATCACTTCCTATCTGCCCCCATTCAGGGAACCAACTTGTTGAGCAAGGCCACAATCATCCCCGGTGTTGCACCAGTACTCATTGGCAATCCAGAGCAAAAGAACATTCAGTACCCCACTGCATCACATCAGGGATCCAAGTCAAAGGGAAGAAGCTCAGGGGCCAAGCCCATCATAGTCTCATCTTCCGAAGTAGGCACTGGAGGGACTCAGATTCCTGAGCCCCTTTTCGCACAAACCGGACAAGGTGGCACTGTCACCACCGTTTATCAAGATCCAACTATCCAACCAACAGGTTCATACCGAAGTGTGGAATTGGCTAAGATAGGAAAAGAGA-GAATGATTAATCGGTTTGTTGAAAAACCCAGGACCTCAACGCCAGTAACAGAATTTAAGAGGGGGGCCGGGAGCGGCTGCTCAAGGCCAGACAATCCAAGAGGAGGGCATAGAAGGGAATGGAGCCTCAGCTGGGTCCAAGGAGAGGTCCGGGTCTTTGAGTGGTGCAACCCCATATGCTCACCTATCACTGCCGCAGCAAGATTCCACTCCTGCAAATGTGGGAATTGCCCAGCAAAGTGCGATCAGTGCGAACGAGATTATGGACCTCCTTAGAGGGATGGATGCTCGCCTGCAACATCTTGAACAAAAGGTGGACAAGGTGCTTGCACAGGGCAGCATGGTGACCCAAATAAAGAATGAATTATCAACAGTAAAGACAACACTAGCTACAATTGAAGGAATGATGGCGACAGTAAAGATCATGGATCCGGGAAACCCGACAGGGGTCCCAGTTGATGAGCTTAGAAGAAGTTTTAGTGATCATGTAACAATTGTTAGTGGACCAGGAGATGTGTCATTCAGCTCCAGTGAAGAACCCACACTGTATTTGGATGAACTAGCGAGGCCTATCCCCAAGCCTCGTCCTGCAAAGCAGCCAAAACCCCAACCCGTAAAGGATTTAGCAGGACGGAAGGTGATGATAACCAAAATGATCACTGACTGTGTGGCCAATCCTCAAATGAAGCAGGCGTTCGAGCAACGATTGGCAAAGGCCAGCACCGAGGATGCCCTGAATGATATCAAGCGAGACATCATACGAAGCGCCATATGAACCTACCAAGAACACCAGACTCATGGGAAAATCCATGAACTGATAGCCGCAATGATTCCCTATTAAATAAAAAATAAGCACGAACACAAGTCCAATCCAGCCACAGCAGCAATGGCCGGATCACAGATCAAAATTCCTCTTCCGAAGCCCCCCGATTCAGATTCTCAAAGACTAAATGCATTCCCTGTAATCATGGCTCAAGAAGGCAAAGGGCGACTCCTCAGACAGATCAGACTTAGGAAAATATTATCAGGGGATCCGTCTGATCAGCAAATTACATTTGTGAATACATATGGATTCATCCGTGCTACTCCAGAAACATCAGAGTTCATCTCTGAATCATCACAACAAAAGGTAACTCCTGTAGTGACGGCGTGCATGTTATCCTTCGGTGCTGGACCAGTACTAGAAGACCCACAACATATGCTGAAAGCTCTTGATCAGACAGATATCAGGGTTCGGAAGACAGCAAGTGATAAAGAGCAGATCTTATTTGAGATCAACCGCATTCCCAATCTATTCAGGCATCATCAAATATCTGCGGACCATCTGATTCAGGCCAGCTCCGATAAATATGTCAAGTCACCAGCTAAGTTGATTGCAGGAGTAAATTACATTTACTGTGTCACATTTTTATCCGTGACAGTTTGTTCTGCCTCACTCAAGTTTCGAGTTGCGCGCCCATTGCTTGCTGCACGATCTAGATTAGTGAGAGCAGTTCAGATGGAAGTTTTGCTTCGGGTAACCTGCAAAAAAGACTCTCAAATGGCAAAGAGCATGCTAAATGACCCTGATGGAGAAGGTTGCATTGCATCCGTGTGGTTCCACCTGTGTAATCTGTGCAA
			AGGCAGGAACAAACTTAGAAGTTACGATGAAAATTATTTTGCATCTAAGTGCCGTAAGATGAATTTGACAGTCAGCATAGGGGACATGTGGGGACCAACCATTCTAGTCCATGCAGGCGGTCACATTCCGACAACTGCAAAACCTTTCTTCAACTCAAGAGGCTGGGTCTGTCACCCCATCCATCAATCATCACCATCGTTGGCGAAGACCCTATGGTCATCTGGGTGTGAAATCAAGGCTGCCAGTGCTATCCTCCAGGGCTCAGACTATGCATCACTCGCAAAAACTGATGACATAATCTATTCAAAGATAAAGGTCGACAAGGATGCAGCCAACTACAAGGGAGTATCCTGGAGTCCATTTAGGAAGTCTGCCTCAATGAGCAACCTATGATAATTCTCTCTATTTTCAATGATGCCTTCAGGAGGATCAACAATCAGTCCGATTTTACCGGTGATAACTTGATTGAAATTATAGAAAAAATAAGCCTAGAAAGATATCCCACCTCTCGACTTTCCCACTTTGAAAATAGAATTGATCAGTAATCATGAAGGTTTCTTTAGTTACTTGCTTGGGCTTTGCAGTCTTTTCATTTTCCATATGTGTGAATATCAATATCTTGCAGCAAATTGGATATATCAAGCAACAAGTCAGGCAACTGAGTTATTACTCACAAAGTTCAAGCTCCTACATAGTGGTCAAGCTTTTACCGAATATCCAACCCACTGATAACAGCTGTGAATTCAAGAGTGTAACTCAATACAATAAGACCTTGAGTAATTTGCTTCTTCCAATTGCAGAAAACATAAACAATATTGCATCGCCCTCACCTGGATCAAGACGTCATAAAAGGTTTGCTGGCATTGCCATTGGCATTGCTGCACTCGGTGTTGCAACCGCAGCACAAGTAACCGCCGCTGTCTCATTAGTTCAAGCACAGACAAATGCACGCGCAATAGCGGCGATGAAAAATTCAATACAGGCAACTAATCGAGCAGTCTTCGAAGTGAAAGAAGGCACCCAACAGTTAGCTATAGCGGTACAAGCAATACAGAACCACATCAATACTATTATGAACACCCAATTGAACAATATGTCCTGTCAGATTCTTGATAACCAGCTTGCAACCTCCCTGGGATTATACCTAACAGAATTAACAACAGTGTTTCAGCCACAATTAATTAATCCGGCATTGTCACCGATTAGTATACAAGCCTTGAGGTCTTTGCTTGGAAGTATGACACCTGCAGTGGTTCAAGCAACAT-TATCTACTTCAATTTCTGCTGCTGAAATACTAAG-TG-CCGG-TCTAATGGAGGGTCAGATTGTTTCTGTTCTGCTGGATGAGATGCAGATGATAGTTAAGATAAATATTCCAACCATTGTCACACAATCAAATGCATTGGTGATTGACTTCTACTCAATTTCGAGCTTTATTAATAGTCAGGAATCCATAATTCAATTACCAGACAGGATCTTGGAGATCGGGAATGAACAATGGAGCTATCCAGCAAAAAATTGTAAGTTGACAAGACACAACATATTCTGCCAATACAATGAGGCAGAGAGGCTGAGCTTAGAATCAAAACTATGCCTTGCAGGCAATATAAGTGCCTGTGTGTTCTCACCCATAGCAGGGAGTTATATGAGGCGATTTGTAGCACTGGATGGGACAATTGTTGCAAACTGTCGAAGTCTAACGTGTCTATGCAAGAGTCCATCTTATCCTATATACCAACCTGACCATCATGCAGTCACGACCATTGATCTAACCGCATGTCAGACGTTGTCCCTAGACGGATTGGATTTCAGCATTGTCTCTCTAAGCAACATCACTTACGCTGAGAACCTTACCATTTCATTGTCTCAGACAATCAATACTCAACCCATTGACATATCAACTGAACTGATCAAGGTCAATGCATCCCTCCAAAATGCCGTTAAGTACATAAAGGAGAGCAACCATCAACTCCAATCTGTGAGTATAAATTCTAAAAT
			CGGAGCTATAATCATAGCAGCCTTAGCTTTGAGCATCCTGTCAATGATCATTTCACTGTTGTTTTGCTGCTGGGCTTACATTGCAACTAAAGAGATCAGAAGAATCAACTTCAAAACAAATCATATCAACACAATATCAAGTAGTGTCGATGATCTCATCAGGTACTAATCCTAACATGGTGATTCATTCTGTATTTAGAAAATATTTAGAAAAAAACTAAATTAAGAATGAATCTCATGGGGTCGTAACGTCTCGTGACCCTGCCGTTGCACTATGCCGGCGATCCAACCCCCATTATACCTCACATTTCTATTGCTAATTCTTCTTTATC-TGATCATAACTTTGTATGT-CTGGATTATATTAACTGTTACTTATAAGACTGCGGTGCGACATGCAGCACTGTACCAGAGATCCTTCTTTCACTGGAGTTTCGATCACTCACTCTAAGAAGATCCCCAGTTAGGACAAGTTCCGATCCATCATGCAAGAACAATCTGCATTTGAATAATGCCGTTCAATCATGAGACATAAAGAAAAAACCAAGCCAGAACAAACTTAGGGTCATAATACAACACAAAACCTTAGCTTCTATCTCAATTGTGCTCCGACCGCTCGAAAGATGGAGCCCTCGAAATTCTTCACAATATCGGACAGTGCCACCTTTGCACCTGGGCCTGTTAGCAATGCGGCTAACAAGAAGACATTCCGAACCTGCTTCCGAATACTGGCACTATCTGTACAAGCTGTCACCCTTATATTAGTTATTGTCACTTTAGGTGAGCTTGTAAGGATGATCAATGATCAAGGCTTGAGCAATCAGTTGTCTTCAATTACAGATAAGATAAGAGAGTCAGCTACTATGATTGCATCTGCTGTGGGAGTAATGAATCAAGTTATTCATGGAGTAACGGTATCCTTACCCCTACAAATTGAGGGAAACCAAAATCAATTGTTAGCCACACTTGCCACAATCTGCACCAGCCAAAAACAAGTCTCAAACTGCTCTACAAACATCCCCTTAGTCAATGACCTCAGGTTTATAAATGGGATCAATAAATTCATCATTGAAGATTACGCAACTCATGATTTCTCTATCGGCCATCCACTCAATATGCCCAGCTTTATCCCAACTGCAACTTCACCCAATGGTTGCACAAGAATTCCATCCTTTTCTTTAGGTAAGACACACTGGTGCTACACACATAATGTAATTAATGCCAACTGCAAGGACCATACTTCGTCTAACCAATATGTGTCCATGGGGATTCTCGTTCAGACCGCGTCAGGTTATCCTATGTTCAAAACCTTAAAAATCCAATATCTCAGTGATGGCCTGAATCGGAAAAGCTGCTCAATTGCAACAGTCCCTGATGGGTGCGCGATGTACTGTTATGTCTCAACTCAACTTGAAACCGACGACTATGCGGGGTCCAGTCCACCCACCCAAAAACTTACCCTGTTATTCTATAATGACACCGTCACAGAAAGGACAATATCTCCATCTGGTCTTGAAGGGAATTGGGCTACTTTGGTGCCAGGAGTGGGGAGTGGGATATATTTTGAGAATAAGTTGATCTTCCCTGCATATGGTGGTGTCTTGCCCAATAGTACACTCGGGGTTAAATCAGCAAGAGAATTTTTCCGGCCTGTTAATCCATATAATCCATGTTCAGGACCACAACAAGATTTAGACCAGCGTGCTTTGAGGTCATACTTCCCAAGTTATTTCTCTAATCGAAGAATACAGAGTGCATTTCTTGTCTGTGCCTGGAATCAGATCTTAGTTACAAATTGTGAACTAGTTGTCCCCTCAAGCAATCAGACAATGATGGGTGCAGAAGGGAGAGTTTTATTGATCAATAATCGACTATTATATTATCAGAGAAGTACCAGCTGGTGGCCGTATGAACTCCTCTACGAGATATCATTCACATTTACAAACTCTGGTCCATCATCTGTAAATATGTCCTGGATACCTATATATTCATTCACTCGTC
			CTGGTTCAGGCAATTGCAGTGGTGAAAATGTGTGCCCGACTGCTTGTGTGTCAGGGGTTTATCTTGATCCCTGGCCATTAACTCCATATAGCCACCAATCAGGTATTAACAGAAATTTCTATTTTACAGGTGCTCTATTAAATTCAAGTACAACTAGAGTAAATCCTACCCTTTATGTCTCTGCTCTTAATAATCTTAAAGTATTAGCCCCATATGGTACTCAAGGACTGTTTGCCTCGTACACCACAACCACCTGCTTTCAAGATACCGGTGATGCTAGTGTGTATTGTGTTTATATTATGGAACTAGCATCAAATATTGTTGGAGAATTCCAAATTCTACCTGTGCTAACTAGATTGACTATCACTTGAATCATAGTGAATGCAGCGGGAAGCCCTATTGGCGTGTCTCAATTTTTATCGATTATTAAGAAAAAATAGGCCAGAATGGCGGGCCTAAATGAGATACTCCTACCTGAAGTACATTTAAACTCACCCATCGTTAGATATAAGCTTTTCTACTATATATTACATGGCCAGTTACCAAATGATTTGGAGCCAGATGACTTGGGCCCACTAGCAAATCAGAATTGGAAGGCAATTCGAGCCGAAGAATCCCAGGTTCATGCACGTTTAAAACAGATCAGAGTAGAACTCATCGCAAGGATTCCCAGTCTCCGGTGGACCCGCTCTCAAAGAGAGATTGCTATACTCATTTGGCCAAGAATACTTCCAATCCTCCAAGCATATGATCTTCGGCAAAGTATGCAATTGCCCACAGTATGGGAGAAATTGACTCAATCCACAGTTAATCTTATAAGTGATGGTCTAGAACGAGTTGTATTACACATCAGCAATCAACTGACAGGCAAGCCAAACTTGTTTACCAGATCTCGAACAGGACAAGACACTAAGGACTACTCAATTCCATCCACTAGAGAGCTATCTCAAATATGGTTTAACAATGAGTGGAGTGGATCTGTAAAGACCTGGCTTATGATTAAATATAGAATGAGGCAACTAATCACAAACCAAAAGACAGGTGAGTTAACAGATTTAGTAACCATTGTGGATACTAGGTCCACTCTATGCATTATTACCCCAGAATTAGTTGCTTTATACTCTAATGAGCACAAAGCATTAACGTACCTCACCTTTGAAATGGTACTAATGGTCACTGATATGTTGGAGGGACGACTGAATGTTTCTTCTTTGTGCACAGCTAGTCATTATCTGTCCCCACTAAAGAAAAGAATCGAAATTCTCCTAACATTAGTTGATGACCTTGCTCTACTCATGGGGGACAAAGTATACGGTGTTGTCTCTTCACTTGAGAGTTTTGTTTACGCCCAATTACAGTATGGTGATCCTGTTGTAGACATTAAGGGTACATTCTATGGATTTATATGTAATGAGATTCTCGATCTGCTGACTGAGGACAACATTTTTACTGAGGAGGAGGCAAACAAGGTTCTCCTGGACTTGACTTCACAGTTTGACAATCTATCCCCTGATTTAACTGCTGAACTCCTCTGCATTATGAGACTTTGGGGCCACCCCACATTAACCGCCAGCCAAGCAGCATCCAAGGTCCGAGAGTCCATGTGCGCTCCCAAGGTGTTAGATTTCCAAACAATAATGAAGACCCTGGCTTTCTTTCACGCAATCCTTATTAACGGTTATAGGAGGAGCCATAATGGAATCTGGCCTCCTACTACTCTTCATGGCAATGCCCCCAAAAGCCTCATTGAGATGCGGCATGATAATTCAGAGCTTAAGTATGAGTATGTCCTCAAGAATTGGAAAAGTATATCTATGTTAAGAATACACAAATGCTTTGATGCATCACCTGATGAAGATCTCAGCATATTCATGAAGGATAAGGCAATAAGCTGTCCAAAGCAAGACTGGATGGGAGTATTTAGGAGGAGCCTCATAAAACAGCGATATCGAGATGCGAATCGACCTCTACCACAACCATTCAACCGACGGCTACTGTTG
			AATTTTCTAGAGGATGACAGATTCGATCCCATTAAAGAGCTTGAGTATGTCACCAGTGGAGAATATCTTAGGGACCCAGAATTTTGTGCATCTTACTCCCTCAAAGAGAAGGAGATAAAGGCTACAGGTCGAATATTTGCAAAAATGACAAAGAGAATGAGATCGTGCCAAGTAATTGCGGAATCATTGTTGGCCAATCATGCAGGTAAATTAATGAGAGAAAATGGAGTTGTTTTAGACCAGTTAAAATTGACAAAATCTTTGTTAACGATGAACCAAATTGGTATTATATCAGAGCACAGCCGAAGATCCACTGCTGACAACATGACTTTGGCACACTCCGGTTCAAATAAGCACAGAATTAATAATAGTCAATTCAAGAAGAATAAAGACAATAAACATGAGATGCCTGATGATGGTTTTGAGATAGCAGCCTGCTTTCTAACAACTGACCTCACAAAATACTGCTTAAATTGGAGGTACCAAGTCATCATCCCCTTTGCGCGTACATTGAATTCAATGTATGGTATACCTCACCTGTTCGAATGGATACATTTAAGGCTAATGCGAAGCACTCTCTATGTCGGTGATCCCTTCAATCCTCCATCAGATCCTACCCAACTTGACCTTGATACAGCTCTCAATGATGATATATTTATAGTTTCTCCTCGAGGAGGAATCGAGGGTTTATGTCAAAAATTATGGACTATGATTTCCATCTCAACAATCATATTATCTGCAACTGAGGCAAACACTAGAGTTATGAGCATGGTCCAGGGTGACAACCAGGCGATTGCAATCACCACTAGAGTAGTACGCTCGCTCAGTCATTCCGAGAAGAAGGAGCAAGCTTATAAAGCAAGTAAATTATTCTTTGAAAGGCTTAGAGCCAACAATCATGGAATTGGACACCACTTGAAAGAACAAGAAACGATCCTCAGTTCTGATTTCTTCATATACAGTAAGAGAGTGTTTTACAAAGGTCGGATTTTGACTCAAGCATTAAAGAACGTGAGCAAGATGTGCTTAACAGCCGATATACTAGGGGACTGTTCACAAGCATCATGCTCCAATTTAGCTACTACTGTAATGCGCCTGACTGAGAATGGGGTTGAGAAAGATTTGTGTTACTTTCTGAATGCATTCATGACAATCAGACAGTTATGTTATGATCTAGTATTTCCCCAAACTAAATCTCTTAGTCAGGACATCACTAATGCTTATCTTAACCATCCAATACTTATCTCAAGATTGTGTCTATTACCATCTCAATTGGGGGGCCTAAACTTTCTCTCATGTAGTCGCCTGTTCAATAGAAACATCGGAGACCCATTAGTGTCTGCAATTGCTGATGTGAAACGATTAATTAAAGCTGGCTGTCTAGATATCTGGGTCCTGTATAACATCCTTGGAAGGAGGCCTGGAAAAGGTAAGTGGAGCACTCTGGCAGCTGATCCTTATACTCTAAACATAGATTATTTAGTTCCTTCAACAACTTTTTTAAAGAAACATGCCCAATATACATTGATGGAACGGAGTGTTAATCCCATGCTCCGTGGAGTATTCAGTGAAAATGCAGCTGAGGAAGAAGAGGAACTCGCACAGTATCTATTAGATCGTGAGGTAGTCATGCCCAGGGTTGCACATGTAATACTTGCCCAGTCTAGCTGCGGTAGAAGAAAACAGATTCAAGGTTACTTGGATTCCACTAGAACTATTATCAGGTATTCACTGGAGGTGAGACCATTGTCAGCAAAGAAGCTAAATACAGTAATAGAATATAACTTATTGTATCTATCTTACAATTTGGAGATTATTGAAAAACCCAATATAGTACAACCTTTTTTGAATGCAATCAATGTTGATACTTGTAGCATCGATATAGCCAGGTCCCTTAGAAAACTATCCTGGGCAACTTTACTTAATGGACGTCCCATCGAGGGATTAGAAACACCTGATCCCATTGAATTGGTACATGGGTGTTTGATAATTGGGTCAGA
			TGAATGTGAGCATTGCAGTAGTGGTGATGATAAATTCACCTGGTTTTTCCTACCCAAGGGGATAAGGCTAGATAATGATCCGGCATCCAACCCACCCATCAGAGTACCTTACATCGGATCTAAAACAGATGAGCGGAGGGTTGCGTCAATGGCTTACATCAAAGGAGCATCTGTATCACTGAAATCAGCACTCAGGTTAGCGGGAGTATATATTTGGGCTTTCGGAGATACAGAAGAATCATGGCAGGACGCCTATGAGTTAGCTTCCACTCGTGTTAATCTCACACTAGAGCAATTGCAATCTCTCACTCCTTTACCAACATCTGCTAACCTAGTACACAGATTAGATGATGGCACCACTCAATTAAAATTTACCCCGGCAAGTTCCTATGCATTCTCTAGCTTCGTTCATATATCTAACGACTGTCAAGTTCTGGAGATCGATGATCAGGTTACAGATTCTAACCTGATTTACCAACAAGTTATGATTACTGGCCTTGCTTTAATTGAGACATGGAACAATCCTCCAATCAACTTCTCTGTCTATGAGACTACACTACACTTGCACACAGGCTCATCTTGCTGTATAAGACCTGTCGAATCTTGTGTAGTAAATCCTCCTTTGCTTCCTGTACCCTTCATTAATGTTCCTCAAATGAATAAATTTGTATATGACCCTGAACCACTCAGTTTGCTAGAAATGGAAAAAATTGAGGATATTGCTTATCAGACCAGAATCGGTGGTTTAGATCAAATTCCACTTCTGGAAAAAATACCCTTACTAGCTCACCTCACCGCCAAGCAGATGGTAAACAGCATCACTGGGCTTGATGAAGCAACATCTATAGTGAATGATGCTGTAGTTCAAGCAGACTACACTAGCAATTGGATTAGTGAATGCTGCTACACTTACATTGATTCTGTGTTTGTTTACTCTGGCTGGGCATTATTATTGGAGCTTTCGTATCAAATGTACTACTTAAGAATTCAAGGCATCCAAGGAATTCTAGACTATGTGTATATGACCTTGAGGAGGATACCAGGAATGGCTATAACAGGCATCTCATCCACGATTAGTCACCCTCGTATACTCAGAAGATGCATCAATTTGGATGTAATAGCCCCAATCAATTCTCCACACATAGCTTCACTGGATTACACAAAATTGAGCATAGATGCAGTAATGTGGGGAACTAAGCAGGTTTTGACCAACATTTCGCAAGGTATCGATTATGAGATAGTAGTTCCTTCTGAAAGCCAACTAACACTTAGTGATAGAGTTCTAAATCTAGTTGCTCGAAAATTATCACTACTGGCAATCATCTGGGCCAATTATAACTATCCTCCAAAGGTTAAAGGTATGTCACCTGAGGACAAATGTCAGGCTTTAACTACACATCTAATCCAAACTGTCGAATATGTTGAGCACATTCAGATTGAGAAGACAAACATCAGGAGGATGATTATTGAACCAAAATTAACTGCCTACCCTAGTAATTTGTTTTATCTATCTCGAAAGTTGCTTAATGCTATTCGAGATTCTGAAGAAGGACAATTTCTGATTGCATCCTATTATAACAGTTTTGGATTTCTGGAACCAATACTAATGGAATCTAAAATATTCAATCTAAATTCATCCGAATCAGCATCTCTTACAGAATTTGATTTCATCCTCAACTTGGAATTGTCTGAAGCCAGCCTTGAGAAATACTCTCTCCCAAGTTTGTTGATGACGGCTGAGAATATGGATAACCCATTTCCTCAACCACCCCTTCATCATGTTCTCAGACCACTAGGATTATCATCCACTTCATGGTATAAAACAATCAGTGTTTTAAATTATATTAGCCATATGAAAATATCTGACGGTGCCCATCTATACTTGGCAGAGGGAAGCGGGGCCTCTATGTCACTTATAGAGACTTTCTTGCCCGGTGAAACAATATGGTACAACAGCCTATTCAATAGTGGTGAAAATCCTCCCCAACGCAATTTTGCTC
			CTTTGCCCACCCAGTTTATTGAAAGTGTCCCTTACAGATTGATTCAAGCAGGTATAGCAGCAGGAAGTGGTGTAGTGCAAAGTTTCTATCCACTCTGGAACGGTAACAGCGATATCACTGACTTGAGCACGAAAACCAGTGTCGAATACATTATTCACAAGGTAGGAGCTGATACATGTGCATTGGTCCATGTGGATTTGGAGGGTGTGCCCGGCTCAATGAACAGCATGTTGGAGAGAGCCCAAGTGCATGCGCTACTGATCACAGTAACTGTATTAAAGCCAGGCGGCTTACTAATCTTGAAAGCTTCATGGGAACCTTTTAATCGATTTTCCTTTTTACTCACAATACTCTGGCAATTCTTCTCCACAATAAGGATCCTGCGATCTTCATACTCCGACCCGAATAATCACGAGGTATACATAATAGCTACACTAGCAGTTGATCCCACCACATCCTCTTTTACGACTGCTCTGAATAGAGCGCGCACCCTGAATGAACAGGGGTTTTCACTTATCCCACCTGAATTAGTGAGCGAGTACTGGAGGAGGCGTGTTGAACAAGGGCAGATTATACAGGATCGTATAGATAAAGTCATATCAGAGTGTGTCAGAGACCAATATCTGACGGACAACAACATTATCCTTCAGGCGGGAGGGACTCCAAGCACAAGAAAATGGTTGGATCTACCTGACTATCCGTCGTTCAATGAATTACAATCAGAGATGGCCAGACTCATAACAATTCATCTCAAAGAGGTAATAGAAATCCTAAAAGGCCAATCATCAGATCATGACACCCTATTATTTACTTCATACAATGTAGGTCCCCTCGGGAAAATAAATACGATACTCAGGTTGATTGTTGAGAGAATTCTTATGTACACTGTAAGAAACTGGTGTATCTTGCCCACCCAAACTCGTCTCACCTTACGACAATCTATCGAGCTTGGAGAGTTTAGACTAAGGGACGTGATAACACCCATGGAGATCCTTAAATTATCCCCCAACAGGAAATATCTGAAGTCTGCATTAAACCAATCAACATTCAATCATCTAATGGGAGAAACATCTGACATATTGTTAAATCGAGCCTATCAAAAGAGAATTTGGAAAGCCATTGGGTGTGTAATCTATTGCTTTGGTTTGCTTACTCCTGATGTTGAAGATTCCGAGCGCATTGATATTGACAATGATATACCTGATTATGATATCCACGGGGACATAATTTAAATCGACTAAAGACTCCTCTAGCACGATACGTCACCAAAAGGTGCCACACCGGCGTCAAAACTCCTCTAGACCGCACACGACCTCGAGCAATCACAACCACATCAGTATTAAATCCATAATATCATTTTA--------------------------------
		</sequence>
		<sequence>
			<taxon idref="Massachusetts.USA/15.16/2/G|2016-04-14|north_america|usa|massachusetts"/>
			---------------------------------------------------CAGTAAGCCCGGAAGTGGTGTTTTGCGATTTCGAGGCCGGGCTCGATCCTCACCTTTCATTGTCAATAGGGGACACTTTGACACTACCTTGAAAATGTCGTCCGTGCTCAAAGCATTTGAGCGATTCACTATAGAACAGGAACTTCAAGACAGGGGTGAGGAGGGTTCAATTCCGCCGGAGACTTTAAAGTCAGCAGTCAAAGTCTTCGTTATTAACACACCCAATCCCACCACACGCTACCAGATGCTAAACTTTTGCCTAAGAATAATTTGCAGTCAAAATGCTAGGGCATCTCACAGGGTAGGTGCATTGATAACATTATTCTCACTTCCCTCGGCAGGTATGCAAAATCATATTAGACTAGCAGATAGATCACCCGAAGCCCAGATAGAACGTTGT-GAGATTGATGGCTTTGAGCCTGGCACATATAGGCTGATTCCGAATGCACGCGCCAATCTTACTGCCAATGAAATTGCTGCCTATGCTTTGCTTGCAGATGACCTCCCTCCAACCATAAATAATGGAACTCCTTATGTACATGCAGATGTTGAAGGGCAGCCATGTGATGAAATTGAACAATTCCTGGATCGATGCTACAGTGTACTAATCCAGGCTTGGGTGATGGTCTGTAAATGTATGACAGCTTACGACCAACCTGCTGGATCTGCTGATCGGCGATTTGCGAAATACCAGCAGCAAGGTCGCCTGGAAGCAAGATACATGCTGCAGCCAGAAGCCCAAAGGTTGATTCAAACTGCCATCAGGAAAAGTCTTGTTGTTAGACAGTATCTTACCTTTGAACTCCAACTGGCAAGACGGCAGGGGTTGCTATCAAACAGATACTATGCAATGGTGGGTGACATTGGAAAGTACATTGAGAATTCAGGCCTTACTGCCTTCTTTCTCACCCTCAAATATGCACTAGGCACCAAATGGAGTCCTCTGTCATTGGCCGCATTCACCGGTGAACTCACTAAGCTCCGATCCTTGATGATGTTATATCGAGATCTCGGAGAACAAGCCAGATACCTTGCTTTGTTGGAGGCTCCCCAAATAATGGACTTTGCTCCCGGGGGCTACCCATTGATATTCAGTTATGCTATGGGAGTCGGTACAGTCCTAGAT-GTCCAAATGCGAAATTACACTTATGCACGACCTTTCCTAAATGGTTACTATTTCCAGATTGGGGTTGAGACCGCACGACGGCAACAAGGCACTGTTGACAACAGAGTAGCAGATGATCTAGGCCTGACTCCTGAACAAAGAACTGAGGTCACTCAGCTTGTTGACAGGCTTGCAAGAGGCAGAGGTGCGGGAATACCAGGTGGGCCGGTGAATCCCTTTGTTCCTCCAGTTCAACAACAACAACCTGCTGCCGTATATGAGGACATTCCTGCATTGGAGGAATCAGATGACGATGGTGATGAAGATGGAGGTGCAGGATTCCAAAATGGAGCACAAGCACCAGCTGTAAGACAGGGAGGTCAAAATGACTTTAGAGCACAGCCGTTACAGGATCCAATTCAAGCACAACTCTTCATGCCATTATATCCTCAAGTCAGCAACATCCCAAATCATCAGAATCATCAGATTAATCGCATCGGGGGGATGGAACACCAAGATTTATTACGATACAACGAGAATGGCGATTCTCAGCAGGATGCAAGGGGCGAACATGGAAATACCTTCCCAAACAATCCCAATCAAAACGCACAGTCACAAGTGGGTGACTGGGATGAGTAGATCACCGACATGACCAAACTACCCCCAACTGCAACAAACCCAGAACAATCCAGCCACAGCCAACCGCTCAAATCCACTACATTCCATTCATATTTAGTCTTTAAGAAAAAATTAGGCCCGGAAAGAATTAGTTCTACGAGCATCGACACGATTATCTTGATCGTGTTTCTTTCCGGGCAAGCCATGGATCAATTTATAAAACA
			AGATGAAACTGGTGATTTAATTGAGACAGGAATGAATGTTGCAAATCACTTCCTATCTGCCCCCATTCAAGGAACCAACTTGTTGAGCAAGGCCACAATCATCCCCGGTGTTGCACCAGTACTCATTGGCAATCCAGAGCAAAAGAACATTCAGTACCCCACTGCATCACATCAGGGATCCAAGTCAAAGGGAAGAAGCTCAGGGGCCAAGCCCATCATAGTCTCATCTTCCGAAGTAGGCACTGGAGGGACTCAGATTCCTGAGCCCCTTTTCGCACAAACCGGACAAGGTGGCACTGTCACCACCGTTTATCAAGATCCAACTATCCAACCAACAGGTTCATACCGAAGTGTGGAATTGGCTAAGATAGGAAAAGAGA-GAATGATTAATCGGTTTGTTGAAAAACCCAGGACCTCAACGCCGGTAACAGAATTTAAGAGGGGGGCCGGGAGCGGCTGCTCAAGGCCAGACAATCCAAGAGGAGGGCATAGAAGGGAATGGAGCCTCAGCTGGGTCCAAGGAGAGGTCCGGGTCTTTGAGTGGTGCAACCCCATATGCTCACCTATCACTGCCGCAGCAAGATTCCACTCCTGCAAATGTGGGAATTGCCCAGCAAAGTGCGATCAGTGCGAACGAGATTATGGACCTCCTTAGAGGGATGGATGCTCGCCTGCAACATCTTGAACAAAAGGTGGACAAGGTGCTTGCACAGGGCAGCATGGTGACCCAAATAAAGAATGAATTATCAACAGTAAAGACAACACTAGCTACAATTGAAGGAATGATGGCGACAGTAAAGATCATGGATCCGGGAAACCCGACAGGGGTCCCAGTTGATGAGCTTAGAAGAAGTTTTAGTGATCATGTAACAATTGTTAGTGGACCAGGAGATGTGTCATTCAGCTCCAGTGAAGAACCCACACTGTATTTGGATGAACTAGCGAGGCCTATCCCCAAGCCTCGTCCTGCAAAGCAGCCAAAACCCCAACCCGTAAAGGATTTAGCAGGACGGAAGGTGATGATAACCAAAATGATCACTGACTGTGTGGCCAATCCTCAAATGAAGCAGGTGTTCGAGCAACGATTGGCAAAGGCCAGCACCGAGGATGCCCTGAATGATATCAAGCGAGACATCATACGAAGCGCCATATGAACCTACCAAGAACACCAGACTCATGGGAAAATCCATGAACTGATAGCCGCAATGATTCCCTATTAAATAAAAAATAAGCACGAACACAAGTCCAATCCAGCCACAGCAGCAATGGCCGGATCACAGATCAAAATTCCTCTTCCGAAGCCCCCCGATTCAGATTCTCAAAGACTAAATGCATTCCCTGTAATCATGGCTCAAGAAGGCAAAGGGCGACTCCTCAGACAGATCAGACTTAGGAAAATATTATCAGGGGATCCGTCTGATCAGCAAATTACATTTGTGAATACATATGGATTCATCCGTGCTACTCCAGAAACATCAGAGTTCATCTCTGAATCATCACAACAAAAGGTAACTCCTGTAGTGACGGCGTGCATGTTATCCTTCGGTGCTGGACCAGTACTAGAAGACCCACAACATATGCTGAAAGCTCTTGATCAGACAGATATCAGGGTTCGGAAGACAGCAAGTGATAAAGAGCAGATCTTATTTGAGATCAACCGCATTCCCAATCTATTCAGGCATCATCAAATATCTGCGGACCATCTGATTCAGGCCAGCTCCGATAAATATGTCAAGTCACCAGCTAAGTTGATTGCAGGAGTAAATTACATTTACTGTGTCACATTTTTATCCGTGACAGTTTGTTCTGCCTCACTCAAGTTTCGAGTTGCGCGCCCATTGCTTGCTGCACGATCTAGATTAGTGAGAGCAGTTCAGATGGAAGTTTTGCTTCGGGTAACCTGCAAAAAAGACTCTCAAATGGCAAAGAGCATGCTAAATGACCCTGATGGAGAAGGTTGCATTGCATCCGTGTGGTTCCACCTGTGTAATCTGTGCAA
			AGGCAGGAACAAACTTAGAAGTTACGATGAAAATTATTTTGCATCTAAGTGCCGTAAGATGAATTTGACAGTCAGCATAGGGGACATGTGGGGACCAACCATTCTAGTCCATGCAGGCGGTCACATTCCGACAACTGCAAAACCTTTCTTCAACTCAAGAGGCTGGGTCTGTCACCCCATCCATCAATCATCACCATCGTTGGCGAAGACCCTATGGTCATCTGGGTGTGAAATCAAGGCTGCCAGTGCTATCCTCCAGGGCTCAGACTATGCATCACTCGCAAAAACTGATGACATAATCTATTCAAAGATAAAGGTCGACAAGGATGCAGCCAACTACAAGGGAGTATCCTGGAGTCCATTTAGGAAGTCTGCCTCAATGAGCAACCTATGATAATTCTCTCTATTTTCAATGATGCCTTCAGGAGGATCAACAATCAGTCCGATTTTACCGGTGATAACTTGATTGAAATTATAGAAAAAATAAGCCTAGAAAGATATCCCACCTCTCGACTTTCCCACCTTGAAAATAGAATTGATCAGTAATCATGAAGGTTTCTTTAGTTACTTGCTTGGGCTTTGCAGTCTTTTCATTTTCCATATGTGTGAATATCAATATCTTGCAGCAAATTGGATATATCAAGCAACAAGTCAGGCAACTGAGCTATTACTCACAAAGTTCAAGCTCCTACATAGTGGTCAAGCTTTTACCGAATATCCAACCCACTGATAACAGCTGTGAATTCAAGAGTGTAACTCAATACAATAAGACCTTGAGTAATTTGCTTCTTCCAATTGCAGAAAACATAAACAATATTGCATCGCCCTCACCTGGATCAAGACGTCATAAAAGGTTTGCTGGCATTGCCATTGGCATTGCTGCACTCGGTGTTGCAACCGCAGCACAAGTAACCGCCGCTGTCTCATTAGTTCAAGCACAGACAAATGCACGCGCAATAGCGGCGATGAAAAATTCAATACAGGCAACTAATCGAGCAGTCTTCGAAGTGAAAGAAGGCACCCAACAGTTAGCTATAGCGGTACAAGCAATACAGAACCACATCAATACTATTATGAACACCCAATTGAACAATATGTCCTGTCAGATTCTTGATAACCAGCTTGCAACCTCCCTGGGATTATACCTAACAGAATTAACAACAGTGTTTCAGCCACAATTAATTAATCCGGCATTGTCACCGATTAGTATACAAGCCTTGAGGTCTTTGCTTGGAAGTATGACACCTGCAGTGGTTCAAGCAACAT-TATCTACTTCAATTTCTGCTGCTGAAATACTAAG-TG-CCGG-TCTAATGGAGGGTCAGATTGTTTCTGTTCTGCTGGATGAGATGCAGATGATAGTTAAGATAAATATTCCAACCATTGTCACACAATCAAATGCATTGGTGATTGACTTCTACTCAATTTCGAGCTTTATTAATAGTCAGGAATCCATAATTCAATTACCAGACAGGATCTTGGAGATCGGGAATGAACAATGGAGCTATCCAGCAAAAAATTGTAAGTTGACAAGACACAACATATTCTGCCAATACAATGAGGCAGAGAGGCTGAGCTTAGAATCAAAACTATGCCTTGCAGGCAATATAAGTGCCTGTGTGTTCTCACCCATAGCAGGGAGTTATATGAGGCGATTTGTAGCACTGGATGGGACAATTGTTGCAAACTGTCGAAGTCTAACGTGTCTATGCAAGAGTCCATCTTATCCTATATACCAACCTGACCATCATGCAGTCACGACCATTGATCTAACCGCATGTCAGACGTTGTCCCTAGACGGATTGGATTTCAGCATTGTCTCTCTAAGCAACATCACTTACGCTGAGAACCTTACCATTTCATTGTCTCAGACAATCAATACTCAACCCATTGACATATCAACTGAACTGATCAAGGTCAATGCATCCCTCCAAAATGCCGTTAAGTACATAAAGGAGAGCAACCATCAACTCCAATCTGTGAGTATAAATTCTAAAAT
			CGGAGCTATAATCATAGCAGCCTTAGCTTTGAGCATCCTGTCAATGATCATTTCACTGTTGTTTTGCTGCTGGGCTTACATTGCAACTAAAGAGATCAGAAGAATCAACTTCAAAACAAATCATATCAACACAATATCAAGTAGTGTCGATGATCTCATCAGGTACTAATCCTAACATGGTGATTCATTCTGTATTTAGAAAATATTTAGAAAAAAACTAAATTAAGAATGAATCTCATGGGGTCGTAACGTCTCGTGACCCTGCCGTTGCACTATGCCGGCGATCCAACCCCCATTATACCTCACATTTCTATTGCTAATTCTTCTTTATC-TGATCATAACTTTGTATGT-CTGGATTATATTAACTGTTACTTATAAGACTGCGGTGCGACATGCAGCACTGTACCAGAGATCCTTCTTTCACTGGAGTTTCGATCACTCACTCTAAGAAGATCCCCAGTTAGGACAAGTTCCGATCCATCATGCAAGAACAATCTGCATTTGAATAATGCCGTTCAATCATGAGACATAAAGAAAAAACCAAGCCAGAACAAACTTAGGGTCATAATACAACACAAAACCTTAGCTTCTATCTCAATTGTGCTCCGACCGCTCGAAAGATGGAGCCCTCGAAATTCTTCACAATATCGGACAGTGCCACCTTTGCACCTGGGCCTGTTAGCAATGCGGCTAACAAGAAGACATTCCGAACCTGCTTCCGAATACTGGCACTATCTGTACAAGCTGTCACCCTTATATTAGTTATTGTCACTTTAGGTGAGCTTGTAAGGATGATCAATGATCAAGGCTTGAGCAATCAGTTGTCTTCAATTACAGATAAGATAAGAGAGTCAGCTACTATGATTGCATCTGCTGTGGGAGTAATGAATCAAGTTATTCATGGAGTAACGGTATCCTTACCCCTACAAATTGAGGGAAACCAAAATCAATTGTTAGCCACACTTGCCACAATCTGCACCAGCCAAAAACAAGTCTCAAACTGCTCTACAAACATCCCCTTAGTCAATGACCTCAGGTTTATAAATGGGATCAATAAATTCATCATTGAAGATTACGCAACTCATGATTTCTCTATCGGCCATCCACTCAATATGCCCAGCTTTATCCCAACTGCAACTTCACCCAATGGTTGCACAAGAATTCCATCCTTTTCTTTAGGTAAGACACACTGGTGCTACACACATAATGTAATTAATGCCAACTGCAAGGACCATACTTCGTCTAACCAATATGTGTCCATGGGGATTCTCGTTCAGACCGCGTCAGGTTATCCTATGTTCAAAACCTTAAAAATCCAATATCTCAGTGATGGCCTGAATCGGAAAAGCTGCTCAATTGCAACAGTCCCTGATGGGTGCGCGATGTACTGTTATGTCTCAACTCAACTTGAAACCGACGACTATGCGGGGTCCAGTCCACCCACCCAAAAACTTACCCTGTTATTCTATAATGACACCGTCACAGAAAGGACAATATCTCCATCTGGTCTTGAAGGGAATTGGGCTACTTTGGTGCCAGGAGTGGGGAGTGGGATATATTTTGAGAATAAGTTGATCTTCCCTGCATATGGTGGTGTCTTGCCCAATAGTACACTCGGGGTTAAATCAGCAAGAGAATTTTTCCGGCCTGTTAATCCATATAATCCATGTTCAGGACCACAACAAGATTTAGACCAGCGTGCTTTGAGGTCATACTTCCCAAGTTATTTCTCTAATCGAAGAATACAGAGTGCATTTCTTGTCTGTGCCTGGAATCAGATCTTAGTTACAAATTGTGAACTAGTTGTCCCCTCAAGCAATCAGACAATGATGGGTGCAGAAGGGAGAGTTTTATTGATCAATAATCGACTATTATATTATCAGAGAAGTACCAGCTGGTGGCCGTATGAACTCCTCTACGAGATATCATTCACATTTACAAACTCTGGTCCATCATCTGTAAATATGTCCTGGATACCTATATATTCATTCACTCGTC
			CTGGTTCAGGCAATTGCAGTGGTGAAAATGTGTGCCCGACTGCTTGTGTGTCAGGGGTTTATCTTGATCCCTGGCCATTAACTCCATATAGCCACCAATCAGGTATTAACAGAAATTTCTATTTTACAGGTGCTCTATTAAATTCAAGTACAACTAGAGTAAATCCTACCCTTTATGTCTCTGCTCTTAATAATCTTAAAGTATTAGCCCCATATGGTACTCAAGGACTGTTTGCCTCTTACACCACAACCACCTGCTTTCAAGATACCGGTGATGCTAGTGTGTATTGTGTTTATATTATGGAACTAGCATCAAATATTGTTGGAGAATTCCAAATTCTACCTGTGCTAACTAGATTGACTATCACTTGAATCATAGTGAATGCAGCGGGAAGCCCTATTGGCGTGTCTCAATTTTTATCGATTATTAAGAAAAAATAGGCCAGAATGGCGGGCCTAAATGAGATACTCCTACCTGAAGTACATTTAAACTCACCCATCGTTAGATATAAGCTTTTCTACTATATATTACATGGCCAGTTACCAAATGATTTGGAGCCAGATGACTTGGGCCCACTAGCAAATCAGAATTGGAAGGCAATTCGAGCCGAAGAATCCCAGGTTCATGCACGTTTAAAACAGATCAGAGTAGAACTCATCGCAAGGATTCCCAGTCTCCGGTGGACCCGCTCTCAAAGAGAGATTGCTATACTCATTTGGCCAAGAATACTTCCAATCCTCCAAGCATATGATCTTCGGCAAAGTATGCAATTGCCCACAGTATGGGAGAAATTGACTCAATCCACAGTTAATCTTATAAGTGATGGTCTAGAACGAGTTGTATTACACATCAGCAATCAACTGACAGGCAAGCCAAACTTGTTTACCAGATCTCGAACAGGACAAGACACTAAGGACTACTCAATTCCATCCACTAGAGAGCTATCTCAAATATGGTTTAACAATGAGTGGAGTGGATCTGTAAAGACCTGGCTTATGATTAAATATAGAATGAGGCAACTAATCACAAACCAAAAGACAGGTGAGTTAACAGATTTAGTAACCATTGTGGATACTAGGTCCACTCTATGCATTATTACCCCAGAATTAGTTGCTTTATACTCTAATGAGCACAAAGCATTAACGTACCTCACCTTTGAAATGGTACTAATGGTCACTGATATGTTGGAGGGACGACTGAATGTTTCTTCTTTGTGCACAGCTAGTCATTATCTGTCCCCACTAAAGAAAAGAATCGAAATTCTCCTAACACTAGTTGATGACCTTGCTCTACTCATGGGGGACAAAGTATACGGTGTTGTCTCTTCACTTGAGAGTTTTGTTTACGCCCAATTACAGTATGGTGATCCTGTTGTAGACATTAAGGGTACATTCTATGGATTTATATGTAATGAGATTCTCGATCTGCTGACTGAGGACAACATTTTTACTGAGGAGGAGGCAAACAAGGTTCTCCTGGACTTGACTTCACAGTTTGACAATCTATCCCCTGATTTAACTGCTGAACTCCTCTGCATTATGAGACTTTGGGGCCACCCCACATTAACCGCCAGCCAAGCAGCATCCAAGGTCCGAGAGTCCATGTGCGCTCCCAAGGTGTTAGATTTCCAAACAATAATGAAGACCCTGGCTTTCTTTCACGCAATCCTTATTAACGGTTATAGGAGGAGCCATAATGGAATCTGGCCTCCTACTACTCTTCATGGCAATGCCCCCAAGAGCCTCATTGAGATGCGGCATGATAATTCAGAGCTTAAGTATGAGTATGTCCTCAAGAATTGGAAAAGTATATCTATGTTAAGAATACACAAATGCTTTGATGCATCACCTGATGAAGATCTCAGCATATTCATGAAGGATAAGGCAATAAGCTGTCCAAAGCAAGACTGGATGGGAGTATTTAGGAGGAGCCTCATAAAACAGCGATATCGAGATGCGAATCGACCTCTACCACAACCATTCAACCGACGGCTACTGTTG
			AATTTTCTAGAGGATGACAGATTCGATCCCATTAAAGAGCTTGAGTATGTCACCAGTGGAGAATATCTTAGGGACCCAGAATTTTGTGCATCTTACTCCCTCAAAGAGAAGGAGATAAAGGCTACAGGTCGAATATTTGCAAAAATGACAAAGAGAATGAGATCGTGCCAAGTAATTGCGGAATCATTGTTGGCCAATCATGCAGGTAAATTAATGAGAGAAAATGGAGTTGTTTTAGACCAGTTAAAATTGACAAAATCTTTGTTAACGATGAACCAAATTGGTATTATATCAGAGAACAGCCGAAGATCCACTGCTGACAACATGACTTTGGCACACTCCGGTTCAAATAAGCACAGAATTAATAATAGTCAATTCAAGAAGAATAAAGACAATAAACATGAGATGCCTGATGATGGTTTTGAGATAGCAGCCTGCTTTCTAACAACTGACCTCACAAAATACTGCTTAAATTGGAGGTACCAAGTCATCATCCCCTTTGCGCGTACATTGAATTCAATGTATGGTATACCTCACCTGTTCGAATGGATACATTTAAGGCTAATGCGAAGCACTCTCTATGTCGGTGATCCCTTCAATCCTCCATCAGATCCTACCCAACTTGACCTTGATACAGCTCTCAATGATGATATATTTATAGTTTCTCCTCGAGGAGGAATCGAGGGTTTATGTCAAAAATTATGGACTATGATTTCCATCTCAACAATCATATTATCTGCAACTGAGGCAAACACTAGAGTTATGAGCATGGTCCAGGGTGACAACCAGGCGATTGCAATCACCACTAGAGTAGTACGCTCGCTCAGTCATTCCGAGAAGAAGGAGCAAGCTTATAAAGCAAGTAAATTATTCTTTGAAAGGCTTAGAGCCAACAATCATGGAATTGGACACCACTTGAAAGAACAAGAAACGATCCTCAGTTCTGATTTCTTCATATACAGTAAGAGAGTGTTTTACAAAGGTCGGATTTTGACTCAAGCATTAAAGAACGTGAGCAAGATGTGCTTAACAGCCGATATACTAGGGGACTGTTCACAAGCATCATGCTCCAATTTAGCTACTACTGTAATGCGCCTGACTGAGAATGGGGTTGAGAAAGATTTGTGTTACTTTCTGAATGCATTCATGACAATCAGACAGTTATGTTATGATCTAGTATTTCCCCAAACTAAATCTCTTAGTCAGGACATCACTAATGCTTATCTTAACCATCCAATACTTATCTCAAGATTGTGTCTATTACCATCTCAATTGGGGGGCCTAAACTTTCTCTCATGTAGTCGCCTGTTCAATAGAAACATCGGAGACCCATTAGTGTCTGCAATTGCTGATGTGAAACGATTAATTAAAGCTGGCTGTCTAGATATCTGGGTCCTGTATAACATCCTTGGAAGGAGGCCTGGAAAAGGTAAGTGGAGCACTCTGGCAGCTGATCCTTATACTCTAAACATAGATTATTTAGTTCCTTCAACAACTTTTTTAAAGAAACATGCCCAATATACATTGATGGAACGGAGTGTTAATCCCATGCTCCGTGGAGTATTCAGTGAAAATGCAGCTGAGGAAGAAGAGGAACTCGCACAGTATCTATTAGATCGTGAGGTAGTCATGCCCAGGGTTGCACATGTAATACTTGCCCAGTCTAGCTGCGGTAGAAGAAAACAGATTCAAGGTTACTTGGATTCCACTAGAACTATTATCAGGTATTCACTGGAGGTGAGACCATTGTCAGCAAAGAAGCTAAATACAGTAATAGAATATAACTTATTGTATCTATCTTACAATTTGGAGATTATTGAAAAACCCAATATAGTACAACCTTTTTTGAATGCAATCAATGTTGATACTTGTAGCATCGATATAGCCAGGTCCCTTAGAAAACTATCCTGGGCAACTTTACTTAATGGACGTCCCATCGAGGGATTAGAAACACCTGATCCCATTGAATTGGTACATGGGTGTTTGATAATTGGGTCAGA
			TGAATGTGAGCATTGCAGTAGTGGTGATGATAAATTCACCTGGTTTTTCCTACCCAAGGGGATAAGGCTAGATAATGATCCGGCATCCAACCCACCCATCAGAGTACCTTACATCGGATCTAAAACAGATGAGCGGAGGGTTGCGTCAATGGCTTACATCAAAGGAGCATCTGTATCACTGAAATCAGCACTCAGGTTAGCGGGAGTATATATTTGGGCTTTCGGAGATACAGAAGAATCATGGCAGGACGCCTATGAGTTAGCTTCCACTCGTGTTAATCTCACACTAGAGCAATTGCAATCTCTCACTCCTTTACCAACATCTGCTAACCTAGTACACAGATTAGATGATGGCACCACTCAATTAAAATTTACCCCGGCAAGTTCCTATGCGTTCTCTAGCTTCGTTCATATATCTAACGACTGTCAAGTTCTGGAGATCGATGATCAGGTTACAGATTCTAACCTGATTTACCAACAAGTTATGATTACTGGCCTTGCTTTAATTGAGACATGGAACAATCCTCCAATCAACTTCTCTGTCTATGAGACTACACTACACTTGCACACAGGCTCATCTTGCTGTATAAGACCTGTCGAATCTTGTGTAGTAAATCCTCCTTTGCTTCCTGTACCCTTCATTAATGTTCCTCAAATGAATAAATTTGTATATGACCCTGAACCACTCAGTTTGCTAGAAATGGAAAAAATTGAGGATATTGCTTATCAGACCAGAATCGGTGGTTTAGATCAAATTCCACTTCTGGAAAAAATACCCTTACTAGCTCACCTCACCGCCAAGCAGATGGTAAACAGCATCACTGGGCTTGATGAAGCAACATCTATAGTGAATGATGCTGTAGTTCAAGCAGACTACACTAGCAATTGGATTAGTGAATGCTGCTACACTTACATTGATTCTGTGTTTGTTTACTCTGGCTGGGCATTATTATTGGAGCTTTCGTATCAAATGTACTACTTAAGAATTCAAGGCATCCAAGGAATTCTAGACTATGTGTATATGACCTTGAGGAGGATACCAGGAATGGCTATAACAGGCATCTCATCCACGATTAGTCACCCTCGTATACTCAGAAGATGCATCAATTTGGATGTAATAGCCCCAATCAATTCTCCACACATAGCTTCACTGGATTACACAAAATTGAGCATAGATGCAGTAATGTGGGGAACTAAGCAGGTTTTGACCAACATTTCGCAAGGTATCGATTATGAGATAGTAGTTCCTTCTGAAAGCCAACTAACACTTAGTGATAGAGTTCTAAATCTAGTTGCTCGAAAATTATCACTACTGGCAATCATCTGGGCCAATTATAACTATCCTCCAAAGGTTAAAGGTATGTCACCTGAGGACAAATGTCAGGCTTTAACTACACATCTAATCCAAACTGTCGAATATGTTGAGCACATTCAGATTGAGAAGACAAACATCAGGAGGATGATTATTGAACCAAAATTAACTGCCTACCCTAGTAATTTGTTTTATCTATCTCGAAAGTTGCTTAATGCTATTCGAGATTCTGAAGAAGGACAATTTCTGATTGCATCCTATTATAACAGTTTTGGATTTCTGGAACCAATACTAATGGAATCTAAAATATTCAATCTAAATTCATCCGAATCAGCATCTCTTACAGAATTTGATTTCATCCTCAACTTGGAATTGTCTGAAGCCAGTCTTGAGAAATACTCTCTCCCAAGTTTGTTGATGACGGCTGAGAATATGGATAACCCATTTCCTCAACCACCCCTTCATCATGTTCTCAGACCACTAGGATTATCATCCACTTCATGGTATAAAACAATCAGTGTTTTAAATTATATTAGCCATATGAAAATATCTGACGGTGCCCATCTATACTTGGCAGAGGGAAGCGGGGCCTCTATGTCACTTATAGAGACTTTCTTGCCCGGTGAAACAATATGGTACAACAGCCTATTCAATAGTGGTGAAAATCCTCCCCAACGCAATTTTGCTC
			CTTTGCCCACCCAGTTTATTGAAAGTGTCCCTTACAGATTGATTCAAGCAGGTATAGCAGCAGGAAGTGGTGTAGTGCAAAGTTTCTATCCACTCTGGAACGGTAACAGCGATATCACTGACTTGAGCACGAAAACCAGTGTCGAATACATTATTCACAAGGTAGGAGCTGATACATGTGCATTGGTCCATGTGGATTTGGAGGGTGTGCCCGGCTCAATGAACAGCATGTTGGAGAGAGCCCAAGTGCATGCGCTACTGATCACAGTAACTGTATTAAAGCCAGGCGGCTTACTAATCTTGAAAGCTTCATGGGAACCTTTTAATCGATTTTCCTTTTTACTCACAATACTCTGGCAATTCTTCTCCACAATAAGGATCCTGCGATCTTCATACTCCGACCCGAATAATCACGAGGTATACATAATAGCTACACTAGCAGTTGATCCCACCACATCCTCTTTTACGACTGCTCTGAATAGAGCGCGCACCCTGAATGAACAGGGGTTTTCACTTATCCCACCTGAATTAGTGAGCGAGTACTGGAGGAGGCGTGTTGAACAAGGGCAGATTATACAGGATCGTATAGATAAAGTCATATCAGAGTGTGTCAGAGACCAATATCTGACGGACAACAACATTATCCTTCAGGCGGGAGGGACTCCAAGCACAAGAAAATGGTTGGATCTACCTGACTATCCGTCGTTCAATGAATTACAATCAGAGATGGCCAGACTCATAACAATTCATCTCAAAGAGGTAATAGAAATCCTAAAAGGCCAATCATCAGATCATGACACCCTATTATTTACTTCATACAATGTAGGTCCCCTCGGGAAAATAAATACGATACTCAGGTTGATTGTTGAGAGAATTCTTATGTACACTGTAAGAAACTGGTGTATCTTGCCCACCCAAACTCGTCTCACCTTACGACAATCTATCGAGCTTGGAGAGTTTAGACTAAGGGACGTGATAACACCCATGGAGATCCTTAAATTATCCCCCAACAGGAAATATCTGAAGTCTGCATTAAACCAATCAACATTCAATCATCTAATGGGAGAAACATCTGACATATTGTTAAATCGAGCCTATCAAAAGAGAATTTGGAAAGCCATTGGGTGTGTAATCTATTGCTTTGGTTTGCTTACTCCTGATGTTGAAGATTCCGAGCGCATTGATATTGACAATGATATACCTGATTATGATATCCACGGGGACATAATTTAAATCGACTAAAGACTCCTCTAGCACGATACGTCACCAAAAGGTGCCACACCGGCGTCAAAACTCCTCTAGACCGCACACGACCTCGAGCAATCACAACCACATCAGTATTAAAT------------------------------------------------
		</sequence>
		<sequence>
			<taxon idref="Washington.USA/6.17/FH12[G]|2017-02-08|north_america|usa|washington"/>
			---------------------------------------TAGTGTAAGAAACAGTAAGCCCGGAAGTGGTGTTTTGCGATTTCGAGGCCGGGCTCGATCCTCACCTTTCATTGTCAATAGGGGACACTTTGACGCTACCTTGAAAATGTCGTCCGTGCTCAAAGCATTTGAGCGATTCACTATAGAACAGGAACTTCAAGACAGGGGTGAGGAGGGTTCAATTCCGCCGGAGACTTTAAAGTCAGCAGTCAAAGTCTTCGTTATTAACACACCCAATCCCACCACACGCTACCAGATGCTAAACTTTTGCCTAAGAATAATTTGCAGTCAAAATGCTAGGGCATCTCACAGGGTAGGTGCATTGATAACATTATTCTCACTTCCCTCGGCAGGTATGCAAAATCATATTAGACTAGCAGATAGATCACCCGAAGCCCAGATAGAACGCTGT-GAGATTGATGGCTTTGAGCCTGGCACATATAGGCTGATTCCGAATGCACGCGCCAATCTTACTGCCAATGAAATTGCTGCCTATGCTTTGCTTGCAGATGACCTCCCTCCAACCATAAATAATGGAACTCCTTATGTACATGCAGATGTTGAAGGGCAGCCATGTGATGAAATTGAACAATTCCTGGATCGATGCTACAGTGTACTAATCCAGGCTTGGGTGATGGTCTGTAAATGTATGACAGCTTACGACCAACCTGCTGGATCTGCTGATCGGCGATTTGCGAAATACCAGCAGCAAGGTCGCCTGGAAGCAAGATACATGCTGCAGCCAGAAGCTCAAAGGTTGATTCAAACTGCCATCAGGAAAAGTCTTGTTGTTAGACAGTATCTTACCTTTGAACTCCAACTGGCAAGACGGCAGGGGTTGCTATCAAACAGATACTATGCAATGGTGGGTGACATTGGAAAGTACATTGAGAATTCAGGCCTTACTGCCTTCTTTCTCACCCTCAAATATGCACTAGGCACCAAATGGAGTCCTCTGTCATTGGCCGCATTCACCGGTGAACTCACTAAGCTCCGATCCTTGATGATGTTATATCGAGATCTCGGAGAACAAGCCAGATACCTTGCTCTGTTGGAGGCTCCCCAAATAATGGACTTTGCTCCCGGGGGCTACCCATTGATATTCAGTTATGCTATGGGAGTCGGTACAGTCCTAGAT-GTCCAAATGCGAAATTACACTTATGCACGACCTTTCCTAAATGGTTACTATTTCCAGATTGGGGTTGAGACCGCACGACGGCAACAAGGCACTGTTGACAACAGAGTAGCAGATGATCTAGGCCTGACTCCTGAACAAAGAACTGAGGTCACTCAGCTTGTTGACAGGCTTGCAAGAGGCAGAGGTGCGGGAATACCAGGTGGGCCGGTGAATCCCTTTGTTCCTCCAGTTCAACAACAACAACCTGCTGCCGTATATGAGGACATTCCTGCATTGGAGGAATCAGATGACGATGGTGATGAAGATGGAGGTGCAGGATTCCAAAATGGAGCACAAGCACCAGCTGTAAGACAGGGAGGTCAAAATGACTTTAGAGCACAGCCGTTACAGGATCCAATTCAAGCACAACTCTTCATGCCATTATATCCTCAAGTCAGCAACATCCCAAATCATCAGAATCATCAGATTAATCGCATCGGGGGGATGGAACACCAAGATTTATTACGATACAACGAGAATGGCGATTCTCAGCAGGATGCAAGGGGCGAACACGGAAATACCTTCCCAAACAATCCCAATCAAAACGCACAGTCACAAGTGGGTGACTGGGATGAGTAGATCACCGACATGACCAAACTACCCCCAACTGCAACAAACCCAGAACAATCCAGCCACAGCCAACCGCTCAAATCCACTACATTCCATTCATATTTAGTCTTTAAGAAAAAATTAGGCCCGGAAAGAATTAGTTCTACGAGCATCGACACGATTATCTTGATCGTGTTTCTTTCCGGGCAAGCCATGGATCAATTTATAAAACA
			AGATGAAACTGGTGATTTAATTGAGACAGGAATGAATGTTGCAAATCACTTCCTATCTGCCCCCATTCAGGGAACCAACTTGTTGAGCAAGGCCACAATCATCCCCGGTGTTGCACCAGTACTCATTGGCAATCCAGAGCAAAAGAACATTCAGTACCCCACTGCATCACATCAGGGATCCAAGTCAAAGGGAAGAAGCTCAGGGGCCAAGCCCATCATAGTCTCATCTTCCGAAGTAGGCACTGGAGGGACTCAGATTCCTGAGCCCCTTTTCGCACAAACCGGACAAGGTGGCACTGTCACCACCGTTTATCAAGATCCAACTATCCAACCAACAGGTTCATACCGAAGTGTGGAATTGGCTAAGATAGGAAAAGAGA-GAATGATTAATCGGTTTGTTGAAAAACCCAGGACCTCAACGCCGGTAACAGAATTTAAGAGGGGGGCCGGGAGCGGCTGCTCAAGGCCAGACAATCCAAGAGGAGGGCATAGACGGGAATGGAGCCTCAGCTGGGTCCAAGGAGAGGTCCGGGTCTTTGAGTGGTGCAACCCCATATGCTCACCTATCACTGCCGCAGCAAGATTCCACTCCTGCAAATGTGGGAATTGCCCAGCAAAGTGCGATCAGTGCGAACGAGATTATGGACCTCCTTAGAGGGATGGATGCTCGCCTGCAACATCTTGAACAAAAGGTAGACAAGGTGCTTGCACAGGGCAGCATGGTGACCCAAATAAAGAATGAATTATCAACAGTAAAGACAACACTAGCTACAATTGAAGGAATGATGGCGACAGTAAAGATCATGGATCCGGGAAACCCGACAGGGGTCCCAGTTGATGAGCTTAGAAGAAGTTTTAGTGATCATGTAACAATTGTTAGTGGACCAGGAGATGTGTCATTCAGCTCCAGTGAAGAACCCACACTGTATTTGGATGAACTAGCGAGGCCTATCCCCAAGCCTCGTCCTGCAAAGCAGCCAAAACCCCAACCCGTAAAGGATTTAGCAGGACGGAAGGTGATGATAACCAAAATGATCACTGACTGTGTGGCCAATCCTCAAATGAAGCAGGCGTTCGAGCAACGATTGGCAAAGGCCAGCACCGAGGATGCCCTGAATGATATCAAGCGAGACATCATACGAAGCGCCATATGAACCTACCAAGAACATCAGACTCACGGGAAAATCCATGAACTGATAGCCGCAATGATTCCCTATTAAATAAAAAATAAGCACGAACACAAGTCTAACCCAGCCACAGCAGCAATGGCCGGATCACAGATCAAAATTCCTCTTCCGAAGCCCCCCGACTCAGATTCTCAAAGACTAAATGCATTCCCTGTAATCATGGCTCAAGAAGGCAAAGGGCGACTCCTCAGACAGATCAGACTTAGGAAAATATTATCAGGGGATCCGTCTGATCAGCAAATTACATTTGTGAATACATATGGATTCATCCGTGCTACTCCAGAAACATCAGAGTTCATCTCTGAATCATCACAACAAAAGGTAACTCCTGTAGTGACGGCGTGCATGTTATCCTTCGGTGCTGGACCAGTACTAGAAGACCCACAACATATGCTGAAAGCTCTTGATCAGACAGATATCAGGGTTCGGAAGACAGCAAGTGATAAAGAGCAGATCTTATTTGAGATCAACCGCATTCCCAATCTATTCAGGCATCATCAAATATCTGCGGACCATCTGATTCAGGCCAGCTCCGATAAATATGTCAAGTCACCAGCTAAGTTGATTGCAGGAGTAAATTACATTTACTGTGTCACATTTTTATCCGTGACAGTTTGTTCTGCCTCACTCAAGTTTCGAGTTGCGCGCCCATTGCTTGCTGCACGATCTAGATTAGTGAGAGCAGTTCAGATGGAAGTTTTGCTTCGGGTAACCTGCAAAAAAGACTCTCAAATGGCAAAGAGCATGCTAAATGACCCTGATGGAGAAGGTTGCATTGCATCCGTGTGGTTCCACCTGTGTAATCTGTGCAA
			AGGCAGGAACAAACTTAGAAGTTACGATGAAAATTATTTTGCATCTAAGTGCCGTAAGATGAATTTGACAGTCAGCATAGGGGACATGTGGGGACCAACCATTCTAGTCCATGCAGGCGGTCACATTCCGACAACTGCAAAACCTTTCTTCAACTCAAGAGGCTGGGTCTGTCACCCCATCCATCAATCATCACCATCGTTGGCGAAGACCCTATGGTCATCTGGGTGTGAAATCAAGGCTGCCAGTGCTATCCTCCAGGGCTCAGACTATGCATCACTCGCAAAAACTGATGACATAATATATTCAAAGATAAAGGTCGACAAGGATGCAGCCAACTACAAGGGAGTATCCTGGAGTCCATTTAGGAAGTCTGCCTCAATGAGCAACCTATGATAATTCTCTCTATTTTCAATGATGCCTTCAGGAGGATCAACAATCAGTCCAATTTTACCGGTGATAACTTGATTGAAATTATAGAAAAAATAAGCCTAGAAAGATATCCCACCTCTCGACTTTCCCACTTTGAAAATAGAATTGATCAGTAATCATGAAGGTTTCTTTAGTTACTTGCTTGGGCTTTGCAGTCTTTTCATTTTCCATATGTGTGAATATCAATATCTTGCAGCAAATTGGATATATCAAGCAACAAGTCAGGCAACTGAGCTATTACTCACAAAGTTCAAGCTCCTACATAGTGGTCAAGCTTTTACCGAATATCCAACCCACTGATAACAGCTGTGAATTCAAGAGTGTAACTCAATACAATAAGACCTTGAGTAATTTGCTTCTTCCAATTGCAGAAAACATAAATAATATTGCATCGCCCTCACCTGGATCAAGACGTCATAAAAGGTTTGCTGGCATTGCCATTGGCATTGCTGCACTCGGTGTTGCAACCGCAGCACAAGTAACCGCCGCTGTCTCATTAGTTCAAGCACAGACAAATGCACGCGCAATAGCGGCGATGAAAAATTCAATACAGGCAACTAATCGAGCAGTCTTCGAAGTGAAAGAAGGCACCCAACAGTTAGCTATAGCGGTACAAGCAATACAGAACCACATCAATACTATTATGAACACCCAATTGAACAATATGTCCTGTCAGATTCTTGATAACCAGCTTGCAACCTCCCTGGGATTATACCTAACAGAATTAACAACAGTGTTCCAGCCACAATTAATTAATCCGGCATTGTCACCGATTAGCATACAAGCCTTGAGGTCTTTGCTTGGAAGTATGACACCTGCAGTGGTTCAAGCAACAT-TATCTACTTCAATTTCTGCTGCTGAAATACTAAG-TG-CCGG-TCTAATGGAGGGTCAGATTGTTTCTGTTCTGCTGGATGAGATGCAGATGATAGTTAAGATAAATATTCCAACCATTGTCACACAATCAAATGCATTGGTGATTGACTTCTACTCAATTTCGAGCTTTATTAATAGTCAGGAATCCATAATTCAATTACCAGACAGGATCTTGGAGATCGGGAATGAACAATGGAGCTATCCAGCAAAAAATTGTAAGTTGACAAGACACAACATATTCTGCCAATACAATGAGGCAGAGAGGCTGAGCTTAGAATCAAAACTATGCCTTGCAGGCAATATAAGTGCCTGTGTGTTCTCACCCATAGCAGGGAGTTATATGAGGCGATTTGTAGCACTGGATGGAACAATTGTTGCAAACTGTCGAAGTCTAACGTGTCTATGCAAGAGTCCATCTTATCCTATATACCAACCTGACCATCATGCAGTCACGACCATTGATCTAACCGCATGTCAGACGTTGTCCCTAGACGGATTGGATTTCAGCATTGTCTCTCTAAGCAACATCACTTACGCTGAGAACCTTACCATTTCATTGTCTCAGACAATCAATACTCAACCCATTGACATATCAACTGAACTGATCAAGGTCAATGCATCCCTCCAAAATGCCGTTAAGTACATAAAGGAGAGCAACCATCAACTCCAATCTGTGAGTATAAATTCTAAAAT
			CGGAGCTATAATCATAGCAGCCTTAGCTTTGAGCATCCTGTCAATGATCATTTCACTGTTGTTTTGCTGCTGGGCTTACATTGCAACTAAAGAGATCAGAAGAATCAACTTCAAAACAAATCATATCAACACAATATCAAGTAGTGTCGATGATCTCATCAGGTACTAATCCTAACATGGTGATTCATTCTGTATTTAGAAAATATTTAGAAAAAAACTAAATTAAGAATGAATCTCATGGGGTCGTAACGTCTCGTGACCCTGCCGTTGCACTATGCCGGCGATCCAACCCCCATTATACCTCACATTTCTATTGCTAATTCTTCTTTATC-TGATCATAACTTTGTATGT-CTGGATTATATTAACTGTTACTTATAAGACTGCGGTGCGACATGCAGCACTGTACCAGAGATCCTTCTTTCACTGGAGTTTCGATCACTCACTCTAAGAAGATCCCCAGTTAGGACAAGTCCCGATCCATCATGCAAGAACAATCTGCATTTGAATAATGCCGTTCAATCATGAGACATAAAGAAAAAACCAGGCCAGAACAAACTTAGGGTCATAATACAACACAAAACCTTAGCTTCTATCTCAATTGTGCTCCGACCGCTCGAAAGATGGAGCCCTCGAAATTCTTCACAATATCGGACAGTGCCACCTTTGCACCTGGGCCTGTTAGCAATGCGGCTAACAAGAAGACATTCCGAACCTGCTTCCGAATACTGGCACTATCTGTACAAGCTGTCACCCTTATATTAGTTATTGTCACTTTAGGTGAGCTTGTAAGGATGATCAATGATCAAGGCTTGAGCAATCAGTTGTCTTCAATTACAGACAAGATAAGAGAGTCAGCTACTATGATTGCATCTGCTGTGGGAGTAATGAATCAAGTTATTCATGGAGTAACGGTATCCTTACCCCTACAAATTGAGGGAAACCAAAATCAATTGTTAGCCACACTTGCCACAATCTGCACCAGCCAAAAACAAGTCTCAAACTGCTCTACAAACATCCCCTTAGTCAATGACCTCAGGTTTATAAATGGGATCAATAAATTCATCATTGAAGATTACGCAACTCATGATTTCTCTATCGGCCATCCACTCAATATGCCCAGCTTTATCCCAACTGCAACTTCACCCAATGGTTGCACAAGAATTCCATCCTTTTCTTTAGGTAAGACACACTGGTGCTACACACATAATGTAATTAATGCCAACTGCAAGGACCATACTTCGTCTAACCAATATGTGTCCATGGGGATTCTCGTTCAGACCGCGTCAGGTTATCCTATGTTCAAAACCTTAAAAATCCAATATCTCAGTGATGGCCTGAATCGGAAAAGCTGCTCAATTGCAACAGTCCCTGATGGGTGCGCGATGTACTGTTATGTCTCCACTCAACTTGAAACCGACGACTATGCGGGGTCCAGTCCACCCACCCAAAAACTTACCCTGTTATTCTATAATGACACCGTCACAGAAAGGACAATATCTCCATCTGGTCTTGAAGGGAATTGGGCTACTTTGGTGCCAGGAGTGGGGAGTGGGATATATTTTGAGAATAAGTTGATCTTCCCTGCATATGGTGGTGTCTTGCCCAATAGTACACTCGGGGTTAAATCAGCAAGAGAATTTTTCCGGCCTGTTAATCCATATAATCCATGTTCAGGACCACAACAAGATTTAGACCAGCGTGCTTTGAGGTCATACTTCCCAAGTTATTTCTCTAATCGAAGAATACAGAGTGCATTTCTTGTCTGTGCCTGGAATCAGATCTTAGTTACAAATTGTGAACTAGTTGTCCCCTCAAGCAATCAGACAATGATGGGTGCAGAAGGAAGAGTTTTATTGATCAATAATCGACTATTATATTATCAGAGAAGTACCAGCTGGTGGCCGTATGAACTCCTCTACGAGATATCATTCACATTTACAAACTCTGGTCCATCATCTGTAAATATGTCCTGGATACCTATATATTCATTCACTCGTC
			CTGGTTCAGGCAATTGCAGTGGTGAAAATGTGTGCCCGACTGCTTGTGTGTCAGGGGTTTATCTTGATCCCTGGCCATTAACTCCATATAGCCACCAATCAGGTATTAACAGAAATTTCTATTTTACAGGTGCTCTATTAAATTCAAGTACAACTAGAGTAAATCCTACCCTTTATGTCTCTGCTCTTAATAATCTTAAAGTATTAGCCCCATATGGTACTCAAGGACTGTTTGCCTCGTACACCACAACCACCTGCTTTCAAGATACCGGTGATGCTAGTGTGTATTGTGTTTATATTATGGAACTAGCATCAAATATTGTTGGAGAATTCCAAATTCTACCTGTGCTAACTAGATTGACTATCACTTGAATCATAGTGAATGCAGCGGGAAGCCCTATTGGCGTGTCTCAATTTTTATCGATTATTAAGAAAAAACAGGCCAGAATGGCGGGCCTAAATGAGATACTCCTACCTGAAGTACATTTAAACTCACCCATCGTTAGATATAAGCTTTTCTACTATATATTACATGGCCAGTTACCAAATGATTTGGAGCCAGATGACTTGGGCCCACTAGCAAATCAGAATTGGAAGGCAATTCGAGCCGAAGAATCCCAGGTTCATGCACGTTTAAAACAGATCAGAGTAGAACTCATCGCAAGGATTCCTAGTCTCCGGTGGACCCGCTCTCAAAGAGAGATTGCTATACTCATTTGGCCAAGAATACTTCCAATCCTCCAAGCATATGATCTTCGGCAAAGTATGCAATTGCCCACAGTATGGGAGAAATTGACTCAATCCACAGTTAATCTTATAAGTGATGGTCTAGAACGAGTTGTATTACACATCAGCAATCAACTGACAGGCAAGCCAAACTTGTTTACCAGATCTCGAACAGGACAAGACACTAAGGACTACTCAATTCCATCCACTAGAGAGCTATCTCAAATATGGTTTAACAATGAGTGGAGTGGACCTGTAAAGACCTGGCTTATGATTAAATATAGAATGAGGCAACTAATCACAAACCAAAAGACAGGTGAGTTAACAGATTTAGTAACCATTGTGGATACTAGGTCCACTCTATGCATTATTACCCCAGAATTAGTTGCTTTATACTCTAATGGGCACAAAGCATTAACGTACCTCACCTTTGAAATGGTACTAATGGTCACTGATATGTTGGAAGGACGACTGAATGTTTCTTCTTTGTGCACAGCTAGTCATTATCTGTCCCCACTAAAGAAAAGAATCGAAATTCTCCTAACATTAGTTGATGACCTTGCTCTACTCATGGGGGACAAAGTATACGGTGTTGTCTCTTCACTTGAGAGTTTTGTTTACGCCCAATTACAGTATGGTGATCCTGTTGTAGACATTAAGGGTACATTCTATGGATTTATATGTAATGAGATTCTCGATCTGCTGACTGAGGACAACATCTTTACTGAGGAGGAGGCAAACAAGGTTCTCCTGGACTTGACTTCACAGTTTGACAATCTATCCCCTGATTTAACTGCTGAACTCCTCTGCATTATGAGACTTTGGGGCCACCCCACATTAACCGCCAGCCAAGCAGCATCCAAGGTCCGAGAGTCCATGTGCGCTCCCAAGGTGTTAGATTTCCAAACAATAATGAAGACCCTGGCTTTCTTTCACGCAATCCTTATTAACGGTTATAGGAGGAGCCATAATGGAATCTGGCCTCCTACTACTCTTCATGGCAATGCCCCCAAAAGCCTCATTGAGATGCGGCATGATAATTCAGAACTTAAGTATGAGTATGTCCTCAAGAATTGGAAAAGTATATCTATGTTAAGAATACACAAATGCTTTGATGCATCACCTGATGAAGATCTCAGCATATTCATGAAGGATAAGGCAATAAGCTGTCCAAAGCAAGACTGGATGGGAGTATTTAGGAGGAGCCTCATAAAACAGCGATATCGAGATGCGAATCGACCTCTACCACAACCATTCAACCGACGGCTACTGTTG
			AATTTTCTAGAGGATGACAGATTCGATCCCATTAAAGAGCTTGAGTATGTCACCAGTGGAGAATATCTTAGGGACCCAGAATTTTGTGCATCTTACTCTCTCAAAGAGAAGGAGATAAAGGCTACAGGTCGAATATTTGCAAAAATGACAAAGAGAATGAGATCGTGCCAAGTAATTGCGGAATCATTATTGGCCAATCATGCAGGTAAATTAATGAGAGAAAATGGAGTTGTTTTAGACCAGTTAAAATTGACAAAATCTTTGTTAACGATGAACCAAATTGGTATTATATCAGAGCACAGCCGAAGATCCACTGCTGACAACATGACTTTGGCACACTCCGGTTCAAATAAGCACAGAATTAATAATAGTCAATTCAAGAAGAATAAAGACAATAAACATGAGATGCCTGATGATGGTTTTGAGATAGCAGCCTGCTTTCTAACAACTGACCTCACAAAATACTGCTTAAATTGGAGGTACCAAGTCATCATCCCCTTTGCTCGTACATTGAATTCAATGTATGGTATACCTCACCTGTTCGAATGGATACATTTAAGGCTAATGCGAAGCACTCTCTATGTCGGTGATCCCTTCAATCCTCCATCAGATCCTACCCAACTTGACCTTGATACAGCTCTCAATGATGATATATTTATAGTTTCTCCTCGAGGAGGAATCGAGGGTTTATGTCAAAAATTATGGACTATGATTTCCATCTCAACAATCATATTATCTGCAACTGAGGCAAACACTAGAGTTATGAGCATGGTCCAGGGTGACAACCAGGCGATTGCAATCACCACTAGAGTAGTACGCTCGCTCAGTCATTCCGAGAAGAAGGAGCAAGCTTATAAAGCAAGTAAATTATTCTTTGAAAGGCTTAGAGCCAACAATCATGGAATTGGACACCACTTGAAAGAACAAGAAACTATCCTCAGTTCTGATTTCTTCATATACAGTAAGAGAGTGTTTTACAAAGGTCGGATTTTGACTCAAGCATTAAAGAACGTGAGCAAGATGTGCTTAACAGCCGATATACTAGGGGACTGTTCACAAGCATCATGCTCCAATTTAGCTACTACTGTAATGCGCCTGACTGAGAATGGGGTTGAGAAAGATTTGTGTTACTTTCTGAATGCATTCATGACAATCAGACAGTTATGTTATGATCTAGTATTTCCCCAAACTAAATCTCTTAGTCAGGACATCACTAATGCTTATCTTAACCATCCAATACTTATCTCAAGATTGTGTCTATTACCATCTCAATTGGGGGGCCTAAACTTTCTCTCATGTAGTCGCCTGTTCAATAGAAACATCGGAGACCCATTAGTGTCTGCAATTGCTGATGTGAAACGATTAATTAAAGCTGGCTGTCTAGATATCTGGGTCCTGTATAACATCCTTGGAAGGAGGCCTGGAAAAGGTAAGTGGAGCACTCTGGCAGCTGATCCTTATACTCTAAACATAGATTATTTAGTTCCTTCAACAACTTTTTTAAAGAAGCATGCCCAATATACATTGATGGAACGGAGTGTTAATCCCATGCTCCGTGGAGTATTCAGTGAAAATGCAGCTGAGGAAGAAGAGGAACTCGCACAGTATCTATTAGATCGTGAGGTAGTCATGCCCAGGGTTGCACATGTAATACTTGCCCAGTCTAGTTGCGGTAGAAGAAAACAGATTCAAGGTTACTTGGATTCCACTAGAACTATTATCAGGTATTCACTGGAGGTGAGACCATTGTCAGCAAAGAAGCTAAATACAGTAATAGAATACAACTTATTGTATCTATCTTACAATTTGGAGATTATTGAAAAACCCAATATAGTCCAACCCTTTTTGAATGCAATCAATGTTGATACTTGTAGCATCGATATAGCCAGGTCCCTTAGAAAACTATCCTGGGCAACTTTACTTAATGGACGTCCCATCGAGGGATTAGAAACACCTGATCCCATTGAATTGGTACATGGGTGTTTGATAATTGGGTCAGA
			TGAATGTGAGCATTGCAGTAGTGGTGATGATAAATTCACCTGGTTTTTCCTACCCAAGGGGATAAGGCTAGATAATGATCCGGCATCCAACCCACCCATCAGAGTACCTTACATCGGATCTAAAACAGATGAGCGGAGGGTTGCGTCAATGGCTTACATCAAAGGAGCATCTGTATCACTGAAATCAGCACTCAGGTTAGCGGGAGTATATATTTGGGCTTTCGGAGATACAGAAGAATCATGGCAGGACGCCTATGAGTTAGCTTCCACTCGTGTTAATCTCACACTAGAGCAATTGCAATCTCTCACTCCTTTACCAACATCTGCTAACCTAGTACACAGATTAGATGATGGCACCACTCAATTAAAATTTACCCCGGCAAGTTCCTATGCATTCTCTAGCTTCGTTCATATATCTAACGACTGTCAAGTTCTGGAGATCGATGATCAGGTTACAGATTCTAACCTGATTTACCAACAAGTTATGATTACTGGCCTTGCTTTAATTGAGACATGGAACAATCCTCCAATCAACTTCTCTGTCTATGAGACTACACTACACTTGCACACAGGCTCATCTTGCTGTATAAGACCTGTCGAATCTTGTGTAGTAAATCCTCCTTTGCTTCCTGTACCCTTCATTAATGTTCCTCAAATGAATAAATTTGTATATGACCCTGAACCACTCAGTTTGCTAGAAATGGAAAAAATTGAGGATATTGCTTATCAGACCAGAATCGGTGGTTTAGATCAAATCCCACTTCTGGAAAAAATACCCTTACTAGCTCACCTCACCGCCAAGCAGATGGTAAACAGCATCACTGGGCTTGATGAAGCAACATCTATAGTGAATGATGCTGTAGTTCAAGCAGACTACACTAGCAATTGGATTAGTGAATGCTGCTACACTTACATTGATTCTGTGTTTGTTTATTCTGGCTGGGCATTATTATTGGAGCTTTCGTATCAAATGTACTACTTAAGAATTCAAGGCATCCAAGGAATTCTAGACTATGTGTATATGACCTTGAGGAGGATACCAGGAATGGCTATAACAGGTATCTCATCCACGATTAGTCACCCTCGTATACTCAGAAGATGCATCAATTTGGATGTAATAGCCCCAATCAATTCTCCACACATAGCTTCACTGGATTACACAAAATTGAGCATAGATGCAGTAATGTGGGGAACTAAGCAGGTTTTGACCAACATTTCGCAAGGTATCGATTATGAGATAGTAGTTCCTTCTGAAAGCCAACTAACACTTAGTGATAGAGTTCTAAATCTAGTTGCTCGAAAATTATCACTACTGGCAATCATCTGGGCCAATTATAACTATCCTCCAAAGGTTAAAGGTATGTCACCTGAGGACAAATGTCAGGCTTTAACTACACATCTAATCCAAACTGTCGAATATGTTGAGCACATTCAGATTGAGAAGACAAACATCAGGAGGATGATTATTGAACCAAAATTAACTGCCTACCCTAGTAATTTGTTTTATCTATCTCGAAAGTTGCTTAATGCTATTCGAGATTCTGAAGAAGGACAATTTCTGATTGCATCCTATTATAACAGTTTTGGATTTCTGGAACCAATACTAATGGAATCTAAAATATTCAATCTAAATTCATCCGAATCAGCATCTCTTACAGAATTTGATTTCATCCTCAACTTGGAATTGTCTGAAACCAGTCTTGAGAAATACTCTCTCCCAAGTTTGTTGATGACGGCTGAGAATATGGATAACCCATTTCCTCAACCACCCCTTCATCATGTTCTCAGACCACTAGGATTATCATCCACTTCATGGTATAAAACAATCAGTGTTTTAAATTATATTAGCCATATGAAAATATCTGACGGTGCCCATCTATACTTGGCAGAGGGAAGCGGGGCCTCTATGTCACTTATAGAGACTTTCTTGCCCGGTGAAACAATATGGTACAACAGCCTATTCAATAGTGGTGAAAATCCTCCCCAACGCAATTTTGCTC
			CTTTGCCCACCCAGTTTATTGAAAGTGTCCCTTACAGATTGATTCAAGCAGGTATAGCAGCAGGAAGTGGTGTAGTGCAAAGTTTCTATCCACTCTGGAACGGTAACAGCGATATCACTGACTTGAGCACGAAAACCAGTGTCGAATACATTATTCACAAGGTAGGAGCTGATACATGTGCATTGGTCCATGTGGATTTGGAGGGTGTGCCCGGCTCAATGAACAGCATGTTGGAGNNNNNNNNNNNNNNNNNNNNNNNNNNNNNNNNNNNNNNNNNNNNNNNNNNNNNNNNNNNNNNNNNNNNNNNNNNNNNNNNNNNNNNNNNNNNNNNNNNNNNNNNNNNNNNNNNNNNNNNNNNNNNNNNNNNNNNNNNNNNNNNNNNNNNNNNNNNNNNNNNNNNNNNNNNNNNNNNNNNNNNNNNNNNNNNNNNNNNNNNNNNNNNNNNNNNNNNNNNNNNNNNNNNNNNNNNNNNNNNNNNNNNNNNNNNNNNNNNNNNNNNNNNNNNNNNNNNNNNNNNNNNNNNNNNNNNNNNNNNNNNNNNNNNNNNNNNNNNNNNNNNNNNNNNNNNNNNNNNNNNNNNNNNNNNNNNNNNNNNNNNNNNNNNNNNNNNNNNNNNNNNNNNNNNNNNNNNNNNNNNNNNNNNNNNNNNNNNNNNNNNNNNNNNNNNNNNNNNNNNNNNNNNNNNNNNNNNNNNNNNNNNNNNNNNNNNNNNNNNNNNNNNNNNNNNNNNNNNNNNNNNNNNNNNNNNNNNNNNNNNNNNNNNNNNNNNNNNNNNNNNNNNNNNNNNNNNNNNNNNNNNNNNNNNNNNNNNNNNNNNNNNNNNNNNNNNNNNNNNNNNNNNNNNNNNNNNNNNNNNNNNNNNNNNNNNNNNNNNNNNNNNNNNNNNNNNNNNNNNNNNNNNNNNNNNNNNNNNNNNNNNNNNNNNNNNNNNNNNNNNNNNNNNNNNNNNNNNNNNNNNNNNNNNNNNNNNNNNNNNNNNNNNNNNNNNNNNNNNNNNNNNNNNNNNNNNNNNNNNNNNNNNNNNNNNNNNNNNNNNNNNNNNNNNNNNNNNNNNNNNNNNNNNNNNNNNNNNNNNNNNNNNNNNNNNNNNNNNNNNNNNNNNNNNNNNNNNNNNNNNNNNNNNNNNNNNNNNNNNNNNNNNNNNNNNNNNNNNNNNNNNNNNNNNNNNNNNNNNNNNNNNNNNNNNNNNNNNNNNNNNNNNNNNNNNNNNNNNNNNNNNNNNNNNNNNNNNNNNNNNNNNNNNNNNNNNNNNNNNNNNNNNNNNNNNNNNNNNNNNNNNNNNNNNNNNNNNNNNNNNNNNNNNNNNNNNNNNNNNNNNNNNNNNNNNNNNNNNNNNNNNNNNNNNNNNNNNNNNNNNNNNNNN------------------------------
		</sequence>
		<sequence>
			<taxon idref="Massachusetts.USA/14.17/G|2017-04-02|north_america|usa|massachusetts"/>
			-----------------------------------------GTGTAAGAAACAGTAAGCCCGGAAGTGGTGTTTTGCGATTTCGAGGCCGGGCTCGATCCTCACCTTTCATTGTCAATAGGGGACACTTTGACACTACCTTGAAAATGTCGTCCGTGCTCAAAGCATTTGAGCGATTCACTATAGAACAGGAACTTCAAGACAGGGGTGAGGAGGGTTCAATTCCGCCGGAGACTTTAAAGTCAGCAGTCAAAGTCTTCGTTATTAACACACCCAATCCCACCACACGCTACCAGATGCTAAACTTTTGCCTAAGAATAATTTGCAGTCAAAATGCTAGAGCATCTCACAGGGTAGGTGCATTGATAACATTATTCTCACTTCCCTCGGCAGGTATGCAAAATCATATTAGACTAGCAGATAGATCACCCGAAGCCCAGATAGAACGTTGT-GAGATTGATGGCTTTGAGCCTGGCACATATAGGCTGATTCCGAATGCACGCGCCAATCTTACTGCCAATGAAATTGCTGCCTATGCTTTGCTTGCAGATGACCTCCCTCCAACCATAAATAATGGAACTCCTTATGTACATGCAGATGTTGAAGGGCAGCCATGTGATGAAATTGAACAATTCCTGGATCGATGCTACAGTGTACTAATCCAGGCTTGGGTGATGGTCTGTAAATGTATGACAGCTTACGACCAACCTGCTGGATCTGCTGATCGGCGATTTGCGAAATACCAGCAGCAAGGTCGCCTGGAAGCAAGATACATGCTGCAGCCAGAAGCCCAAAGGTTGATTCAAACTGCCATCAGGAAAAGTCTTGTTGTTAGACAGTATCTTACCTTTGAACTCCAACTGGCAAGACGGCAGGGGTTGCTATCAAACAGATACTATGCAATGGTGGGTGACATTGGAAAGTACATTGAGAATTCAGGCCTTACTGCCTTCTTTCTCACCCTCAAATATGCACTAGGCACCAAATGGAGTCCTCTGTCATTGGCCGCATTCACCGGTGAACTCACTAAGCTCCGATCCTTGATGATGTTATATCGAGATCTCGGAGAACAAGCCAGATACCTTGCTTTGTTGGAGGCTCCCCAAATAATGGACTTTGCTCCCGGGGGCTACCCATTGATATTCAGTTATGCTATGGGAGTCGGTACAGTCCTAGAT-GTCCAAATGCGAAATTACACTTATGCACGACCTTTCCTAAATGGTTACTATTTCCAGATTGGGGTTGAGACCGCACGACGGCAACAAGGCACTGTTGACAACAGAGTAGCAGATGATCTAGGCCTGACTCCTGAACAAAGAACTGAGGTCACTCAGCTTGTTGACAGGCTTGCAAGAGGCAGAGGTGCGGGAATACCAGGTGGGCCGGTGAATCCCTTTGTTCCTCCAGTTCAACAACAACAACCTGCTGCCGTATATGAGGACATTCCTGCATTGGAGGAATCAGATGACGATGGTGATGAAGATGGAGGTGCAGGATTCCAAAATGGAGCACAAGCACCAGCTGTAAGACAGGGAGGTCAAAATGACTTTAGAGCACAGCCGTTACAGGATCCAATTCAAGCACAACTCTTCATGCCATTATATCCTCAAGTCAGCAACATCCCAAATCATCAGAATCATCAGATTAATCGCATCGGGGGGATGGAACACCAAGATTTATTACGATACAACGAGAATGGCGATTCTCAGCAGGATGCAAGGGGCGAACATGGAAATACCTTTCCAAACAATCCCAATCAAAACGCACAGTCACAAGTGGGTGACTGGGATGAGTAGATCACCGACATGACCAAACTACCCCCAACTGCAACAAACCCAGAACAATCCAGCCACAGCCAACCGCTCAAATCCACTACATTCCATTCATATTTAGTCTTTAAGAAAAAATTAGGCCCGGAAAGAATTAGTTCTACGAGCATCGACACGATTATCTTGATCGTGTTTCTTTCCGGGCAAGCCATGGATCAATTTATAAAACA
			AGATGAAACTGGTGATTTAATTGAGACAGGAATGAATGTTGCAAATCACTTCCTATCTGCCCCCATTCAAGGAACCAACTTGTTGAGCAAGGCCACAATCATCCCCGGTGTTGCACCAGTACTCATTGGCAATCCAGAGCAAAAGAACATTCAGTACCCCACTGCATCACATCAGGGATCCAAGTCAAAGGGAAGAAGCTCAGGGGCCAAGCCCATCATAGTCTCATCTTCCGAAGTAGGCACTGGAGGGACTCAGATTCCTGAGCCCCTTTTCGCACAAACCGGACAAGGTGGCACTGTCACCACCGTTTATCAAGATCCAACTATCCAACCAACAGGTTCATACCGAAGTGTGGAGTTGGCTAAGATAGGAAAAGAGA-GAATGATTAATCGGTTTGTTGAAAAACCCAGGACCTCAACGCCGGTAACAGAATTTAAGAGGGGGGCCGGGAGCGGCTGCTCAAGGCCAGACAATCCAAGAGGAGGGCATAGAAGGGAATGGAGCCTCAGCTGGGTCCAAGGAGAGGTCCGGGTCTTTGAGTGGTGCAACCCCATATGCTCACCTATCACTGCCGCAGCAAGATTCCACTCCTGCAAATGTGGGAATTGCCCAGCAAAGTGCGATCAGTGCGAACGAGATTATGGACCTCCTTAGAGGGATGGATGCTCGCCTGCAACATCTTGAACAAAAGGTGGACAAGGTGCTTGCACAGGGCAGCATGGTGACCCAAATAAAGAATGAATTATCAACAGTAAAGACAACACTAGCTACAATTGAAGGAATGATGGCGACAGTAAAGATCATGGATCCGGGAAACCCGACAGGGGTCCCAGTTGATGAGCTTAGAAGAAGTTTTAGTGATCATGTAACAATTGTTAGTGGACCAGGAGATGTGTCATTCAGCTCCAGTGAAGAACCCACACTGTATTTGGATGAACTAGCGAGGCCTATCCCCAAGCCTCGTCCTGCAAAGCAGCCAAAACCCCAACCCGTAAAGGATTTAGCAGGACGGAAGGTGATGATAACCAAAATGATCACTGACTGTGTGGCCAATCCTCAAATGAAGCAGGTGTTCGAGCAACGATTGGCAAAGGCCAGCACCGAGGATGCCCTGAATGATATCAAGCGAGACATCATACGAAGCGCCATATGAACCTACCAAGAACACCAGACTCATGGGAAAATCCATGAACTGATAGCCGCAATGATTCCCTATTAAATAAAAAATAAGCACGAACACAAGTCCAATCCAGCCACAGCAGCAATGGCCGGATCACAGATCAAAATTCCTCTTCCGAAGCCCCCCGATTCAGATTCTCAAAGACTAAATGCATTCCCTGTAATCATGGCTCAAGAAGGCAAAGGGCGACTCCTCAGACAGATCAGACTTAGGAAAATATTATCAGGGGATCCGTCTGATCAGCAAATTACATTTGTGAATACATATGGATTCATCCGTGCTACTCCAGAAACATCAGAGTTCATCTCTGAATCATCACAACAAAAGGTAACTCCTGTAGTGACGGCGTGCATGTTATCCTTCGGTGCTGGACCAGTACTAGAAGACCCACAACATATGCTGAAAGCTCTTGATCAGACAGATATCAGGGTTCGGAAGACAGCAAGTGATAAAGAGCAGATCTTATTTGAGATCAACCGCATTCCCAATCTATTCAGGCATCATCAAATATCTGCGGACCATCTGATTCAGGCCAGCTCCGATAAATATGTCAAGTCACCAGCTAAGTTGATTGCAGGAGTAAATTACATTTACTGTGTCACATTTTTATCCGTGACAGTTTGTTCTGCCTCACTCAAGTTTCGAGTTGCGCGCCCATTGCTTGCTGCACGATCTAGATTAGTGAGAGCAGTTCAGATGGAAGTTTTGCTTCGGGTAACCTGCAAAAAAGACTCTCAAATGGCAAAGAGCATGCTAAATGACCCTGATGGAGAAGGTTGCATTGCATCCGTGTGGTTCCACCTGTGTAATCTGTGCAA
			AGGCAGGAACAAACTTAGAAGTTACGATGAAAATTATTTTGCATCTAAGTGCCGTAAGATGAATTTGACAGTCAGCATAGGGGACATGTGGGGACCAACCATTCTAGTCCATGCAGGCGGTCACATTCCGACAACTGCAAAACCTTTCTTCAACTCAAGAGGCTGGGTCTGTCACCCCATCCATCAATCATCACCATCGTTGGCGAAGACCCTATGGTCATCTGGGTGTGAAATCAAGGCTGCCAGTGCTATCCTCCAGGGCTCAGACTATGCATCACTCGCAAAAACTGATGACATAATCTATTCAAAGATAAAGGTCGACAAGGATGCAGCCAACTACAAGGGAGTATCCTGGAGTCCATTTAGGAAGTCTGCCTCAATGAGCAACCTATGATAATTCTCTCTATTTTCAATGATGCCTTCAGGAGGATCAACAATCAGTCCGATTTTACCGGTGATAACTTGATTGAAATTATAGAAAAAATAAGCCTAGAAAGATATCCCACCTCTAGACTTTCCCACCTTGAAAATAGAATTGATCAGTAATCATGAAGGTTTCTTTAGTTACTTGCTTGGGCTTTGCAGTCTTTTCATTTTCCATATGTGTGAATATCAATATCTTGCAGCAAATTGGATATATCAAGCAACAAGTCAGGCAACTGAGCTATTACTCACAAAGTTCAAGTTCCTACATAGTGGTCAAGCTTTTACCGAATATCCAACCCACTGATAACAGCTGTGAATTCAAGAGTGTAACTCAATACAATAAGACCTTGAGTAATTTGCTTCTTCCAATTGCAGAAAACATAAACAATATTGCATCGCCCTCACCTGGATCAAGACGTCATAAAAGGTTTGCTGGCATTGCCATTGGCATTGCTGCACTCGGTGTTGCAACCGCAGCACAAGTAACCGCCGCTGTCTCATTAGTTCAAGCACAGACAAATGCACGCGCAATAGCGGCGATGAAAAATTCAATACAGGCAACTAATCGAGCAGTCTTCGAAGTGAAAGAAGGCACCCAACAGTTAGCTATAGCGGTACAAGCAATACAGAACCACATCAATACTATTATGAACACCCAATTGAACAATATGTCCTGTCAGATTCTTGATAACCAGCTTGCAACCTCCCTGGGATTATACCTAACAGAATTAACAACAGTGTTTCAGCCACAATTAATTAATCCGGCATTGTCACCGATTAGTATACAAGCCTTGAGGTCTTTGCTTGGAAGTATGACACCTGCAGTGGTTCAAGCAACAT-TATCTACTTCAATTTCTGCTGCTGAAATACTAAG-TG-CCGG-TCTAATGGAGGGTCAGATTGTTTCTGTTCTGCTGGATGAGATGCAGATGATAGTTAAGATAAATATTCCAACCATTGTCACACAATCAAATGCATTGGTGATTGACTTCTACTCAATTTCGAGCTTTATTAATAGTCAGGAATCCATAATTCAATTACCAGACAGGATCTTGGAGATCGGGAATGAACAATGGAGCTATCCAGCAAAAAATTGTAAGTTGACAAGACACAACATATTCTGCCAATACAATGAGGCAGAGAGGCTGAGCTTAGAATCAAAACTATGCCTTGCAGGCAATATAAGTGCCTGTGTGTTCTCACCCATAGCAGGGAGTTATATGAGGCGATTTGTAGCACTGGATGGGACAATTGTTGCAAACTGTCGAAGTCTAACGTGTCTATGCAAGAGTCCATCTTATCCTATATACCAACCTGACCATCATGCAGTCACGACCATTGATCTAACCGCATGTCAGACGTTGTCCCTAGACGGATTGGATTTCAGCATTGTCTCTCTAAGCAACATCACTTACGCTGAGAACCTTACCATTTCATTGTCTCAGACAATCAATACTCAACCCATTGACATATCAACTGAACTGATCAAGGTCAATGCATCCCTCCAAAATGCCGTTAAGTACATAAAGGAGAGCAACCATCAACTCCAATCTGTGAGTATAAATTCTAAAAT
			CGGAGCTATAATCATAGCAGCCTTAGCTTTGAGCATCCTGTCAATGATCATTTCACTGTTGTTTTGCTGCTGGGCTTACATTGCAACTAAAGAGATCAGAAGAATCAACTTCAAAACAAATCATATCAACACAATATCAAGTAGTGTCGATGATCTCATCAGGTACTAATCCTAACATGGTGATTCATTCTGTATTTAGAAAATATTTAGAAAAAAACTAAATTAAGAATGAATCTCATGGGGTCGTAACGTCTCGTGACCCTGCCGTTGCACTATGCCGGCGATCCAACCCCCATTATACCTCACATTTCTATTGCTAATTCTTCTTTATC-TGATCATAACTTTGTATGT-CTGGATTATATTAACTGTTACTTATAAGACTGCGGTGCGACATGCAGCACTGTACCAGAGATCCTTCTTTCACTGGAGTTTCGATCACTCACTCTAAGAAGATCCCCAGTTAGGACAAGTTCCGATCCATCATGCAAGAACAATCTGCATTTGAATAATGCCGTTCAATCATGAGACATAAAGAAAAAACCAAGCCAGAACAAACTTAGGGTCATAATACAACACAAAACCTTAGCTTCTATCTCAATTGTGCTCCGACTGCTCGAAAGATGGAGCCCTCGAAATTCTTCACAATATCGGACAGTGCCACCTTTGCACCTGGGCCTGTTAGCAATGCGGCTAACAAGAAGACATTCCGAACCTGCTTCCGAATACTGGCACTATCTGTACAAGCTGTCACCCTTATATTAGTTATTGTCACTTTAGGTGAGCTTGTAAGGATGATCAATGATCAAGGCTTGAGCAATCAGTTGTCTTCAATTACAGATAAGATAAGAGAGTCAGCTACTATGATTGCATCTGCTGTGGGAGTAATGAATCAAGTTATTCATGGAGTAACGGTATCCTTACCCCTACAAATTGAGGGAAACCAAAATCAATTGTTAGCCACACTTGCCACAATCTGCACCAGCCAAAAACAAGTCTCAAACTGCTCTACAAACATCCCCTTAGTCAATGACCTCAGGTTTATAAATGGGATCAATAAATTCATCATTGAAGATTACGCAACTCATGATTTCTCTATCGGCCATCCACTCAATATGCCCAGCTTTATCCCAACTGCAACTTCACCCAATGGTTGCACAAGAATTCCATCCTTTTCTTTAGGTAAGACACACTGGTGCTACACACATAATGTAATTAATGCCAACTGCAAGGACCATACTTCGTCTAACCAATATGTGTCCATGGGGATTCTCGTTCAGACCGCGTCAGGTTATCCTATGTTCAAAACCTTAAAAATCCAATATCTCAGTGATGGCCTGAATCGGAAAAGCTGCTCAATTGCAACAGTCCCTGATGGGTGCGCGATGTACTGTTATGTCTCAACTCAACTTGAAACCGACGACTATGCGGGGTCCAGTCCACCCACCCAAAAACTTACCCTGTTATTCTATAATGACACCGTCACAGAAAGGACAATATCTCCATCTGGTCTTGAAGGGAATTGGGCTACTTTGGTGCCAGGAGTGGGGAGTGGGATATATTTTGAGAATAAGTTGATCTTCCCTGCATATGGTGGTGTCTTGCCCAATAGTACACTCGGGGTTAAATCAGCAAGAGAATTTTTCCGGCCTGTTAATCCATATAATCCATGTTCAGGACCACAACAAGATTTAGACCATCGTGCTTTGAGGTCATACTTCCCAAGTTATTTCTCTAATCGAAGAATACAGAGTGCATTTCTTGTCTGTGCCTGGAATCAGATCTTAGTTACAAATTGTGAACTAGTTGTCCCCTCAAGCAATCAGACAATGATGGGTGCAGAAGGGAGAGTTTTATTGATCAATAATCGACTATTATATTATCAGAGAAGTACCAGCTGGTGGCCGTATGAACTCCTCTACGAGATATCATTCACATTTACAAACTCTGGTCCATCATCTGTAAATATGTCCTGGATACCTATATATTCATTCACTCGTC
			CTGGTTCAGGCAATTGCAGTGGTGAAAATGTGTGCCCGACTGCTTGTGTGTCAGGGGTTTATCTTGATCCCTGGCCATTAACTCCATATAGCCACCAATCAGGTATTAACAGAAATTTCTATTTTACAGGTGCTCTATTAAATTCAAGTACAACTAGAGTAAATCCTACCCTTTATGTCTCTGCTCTTAATAATCTTAAAGTATTAGCCCCATATGGTACTCAAGGACTGTTTGCCTCGTACACCACAACCACCTGCTTTCAAGATACCGGTGATGCTAGTGTGTATTGTGTTTATATTATGGAACTAGCATCAAATATTGTTGGAGAATTCCAAATTCTACCTGTGCTAACTAGATTGACTATCACTTGAATCATAGTGAATGCAGCGGGAAGCCCTATTGGCGTGTCTCAATTTTTATCGATTATTAAGAAAAAATAGGCCAGAATGGCGGGCCTAAATGAGATACTCCTACCTGAAGTACATTTAAACTCACCCATCGTTAGATATAAGCTTTTCTACTATATATTACATGGCCAGTTACCAAATGATTTGGAGCCAGATGACTTGGGCCCACTAGCAAATCAGAATTGGAAGGCAATTCGAGCCGAAGAATCCCAGGTTCATGCACGTTTAAAACAGATCAGAGTAGAACTCATCGCAAGGATTCCCAGTCTCCGGTGGACCCGCTCTCAAAGAGAGATTGCTATACTCATTTGGCCAAGAATACTTCCAATCCTCCAAGCATATGATCTTCGGCAAAGTATGCAATTGCCCACAGTATGGGAGAAATTGACTCAATCCACAGTTAATCTTATAAGTGATGGTCTAGAACGAGTTGTATTACACATCAGCAATCAACTGACAGGCAAGCCAAACTTGTTTACCAGATCTCGAACAGGACAAGACACTAAGGACTACTCAATTCCATCCACTAGAGAGCTATCTCAAATATGGTTTAACAATGAGTGGAGTGGATCTGTAAAGACCTGGCTTATGATTAAATATAGAATGAGGCAACTAATCACAAACCAAAAGACAGGTGAGTTAACAGATTTAGTAACCATTGTGGATACTAGGTCCACTCTATGCATTATTACCCCAGAATTAGTTGCTTTATACTCTAATGAGCACAAAGCATTAACATACCTCACCTTTGAAATGGTACTAATGGTCACTGATATGTTGGAGGGACGACTGAATGTTTCTTCTTTGTGCACAGCTAGTCATTATCTGTCCCCACTAAAGAAAAGAATCGAAATTCTCCTAACACTAGTTGATGACCTTGCTCTACTCATGGGGGACAAAGTATACGGTGTTGTCTCTTCACTTGAGAGTTTTGTTTACGCCCAATTACAGTATGGTGATCCTGTTGTAGACATTAAGGGTACATTCTATGGATTTATATGTAATGAGATTCTCGATCTGCTGACTGAGGACAACATTTTTACTGAGGAGGAGGCAAACAAGGTTCTCCTGGACTTGACTTCACAGTTTGACAATCTATCCCCTGATTTAACTGCTGAACTCCTCTGCATTATGAGACTTTGGGGCCACCCCACATTAACCGCCAGCCAAGCAGCATCCAAGGTCCGAGAGTCCATGTGCGCTCCCAAGGTGTTAGATTTCCAAACAATAATGAAGACCCTGGCTTTCTTTCACGCAATCCTTATTAACGGTTATAGGAGGAGCCATAATGGAATCTGGCCTCCTACTACTCTTCATGGCAATGCCCCCAAGAGCCTCATTGAGATGCGGCATGATAATTCAGAGCTTAAGTATGAGTATGTCCTCAAGAATTGGAAAAGTATATCTATGTTAAGAATACACAAATGCTTTGATGCATCACCTGATGAAGATCTCAGCATATTCATGAAGGATAAGGCAATAAGCTGTCCAAAGCAAGACTGGATGGGAGTATTTAGGAGGAGCCTCATAAAACAGCGATATCGAGATGCGAATCGACCTCTACCACAACCATTCAACCGACGGCTACTGTTG
			AATTTTCTAGAGGATGACAGATTCGATCCCATTAAAGAGCTTGAGTATGTCACCAGTGGAGAATATCTTAGGGACCCAGAATTTTGTGCATCTTACTCCCTCAAAGAGAAGGAGATAAAGGCTACAGGTCGAATATTTGCAAAAATGACAAAGAGAATGAGATCGTGCCAAGTAATTGCGGAATCATTGTTGGCCAATCATGCAGGTAAATTAATGAGAGAAAATGGAGTTGTTTTAGACCAGTTAAAATTGACAAAATCTTTGTTAACGATGAACCAAATTGGTATTATATCAGAGAACAGCCGAAGATCCACTGCTGACAACATGACTTTGGCACACTCCGGTTCAAATAAGCACAGAATTAATAATAGTCAATTCAAGAAGAATAAAGACAATAAACATGAGATGCCTGATGATGGTTTTGAGATAGCAGCCTGCTTTCTAACAACTGACCTCACAAAATACTGCTTAAATTGGAGGTACCAAGTCATCATCCCCTTTGCGCGTACATTGAATTCAATGTATGGTATACCTCACCTGTTCGAATGGATACATTTAAGGCTAATGCGAAGCACTCTCTATGTCGGTGATCCCTTCAATCCTCCATCAGATCCTACCCAACTTGACCTTGATACAGCTCTCAATGATGATATATTTATAGTTTCTCCTCGAGGAGGAATCGAGGGTTTATGTCAAAAATTATGGACTATGATTTCCATCTCAACAATCATATTATCTGCAACTGAGGCAAACACTAGAGTTATGAGCATGGTCCAGGGTGACAACCAGGCGATTGCAATCACCACTAGAGTAGTACGCTCGCTCAGTCATTCCGAGAAGAAGGAGCAAGCTTATAAAGCAAGTAAATTATTCTTTGAAAGGCTTAGAGCCAACAATCATGGAATTGGACACCACTTGAAAGAACAAGAAACGATCCTCAGTTCTGATTTCTTCATATACAGTAAGAGAGTGTTTTACAAAGGTCGGATTTTGACTCAAGCATTAAAGAACGTGAGCAAGATGTGCTTAACAGCCGATATACTAGGGGACTGTTCACAAGCATCATGCTCCAATTTAGCTACTACTGTAATGCGCCTGACTGAGAATGGGGTTGAGAAAGATTTGTGTTACTTTCTGAATGCATTCATGACAATCAGACAGTTATGTTATGATCTAGTATTTCCCCAAACTAAATCTCTTAGTCAGGACATCACTAATGCTTATCTTAACCATCCAATACTTATCTCAAGATTGTGTCTATTACCATCTCAATTGGGGGGCCTAAACTTTCTCTCATGTAGTCGCCTGTTCAATAGAAACATCGGAGACCCATTAGTGTCTGCAATTGCTGATGTGAAACGATTAATTAAAGCTGGCTGTCTAGATATCTGGGTCCTGTATAACATCCTTGGAAGGAGGCCTGGAAAAGGTAAGTGGAGCACTCTGGCAGCTGATCCTTATACTCTAAACATAGATTATTTAGTTCCTTCAACAACTTTTTTAAAGAAACATGCCCAATATACATTGATGGAACGGAGTGTTAATCCCATGCTCCGTGGAGTATTCAGTGAAAATGCAGCTGAGGAAGAAGAGGAACTCGCACAGTATCTATTAGATCGTGAGGTAGTCATGCCCAGGGTTGCACATGTAATACTTGCCCAGTCTAGCTGCGGTAGAAGAAAACAGATTCAAGGTTACTTGGATTCCACTAGAACTATTATCAGGTATTCACTGGAGGTGAGACCATTGTCAGCAAAGAAGCTAAATACAGTAATAGAATATAACTTATTGTATCTATCTTACAATTTGGAGATTATTGAAAAACCCAATATAGTACAACCTTTTTTGAATGCAATCAATGTTGATACTTGTAGCATCGATATAGCCAGGTCCCTTAGGAAACTATCCTGGGCAACTTTACTTAATGGACGTCCCATCGAGGGATTAGAAACACCTGATCCCATTGAATTGGTACATGGGTGTTTGATAATTGGGTCAGA
			TGAATGTGAGCATTGCAGTAGTGGTGATGATAAATTCACCTGGTTTTTCCTACCCAAGGGGATAAGGCTAGATAATGATCCGGCATCCAACCCACCCATCAGAGTACCTTACATCGGATCTAAAACAGATGAGCGGAGGGTTGCGTCAATGGCTTACATCAAAGGAGCATCTGTATCACTGAAATCAGCACTCAGGTTAGCGGGAGTATATATTTGGGCTTTCGGAGATACAGAAGAATCATGGCAGGACGCCTATGAGTTAGCTTCCACTCGTGTTAATCTCACACTAGAGCAATTGCAATCTCTCACTCCTTTACCAACATCTGCTAACCTAGTACACAGATTAGATGATGGCACCACTCAATTAAAATTTACCCCGGCAAGTTCCTATGCGTTCTCTAGCTTCGTTCATATATCTAACGACTGTCAAGTTCTGGAGATCGATGATCAGGTTACAGATTCTAACCTGATTTACCAACAAGTTATGATTACTGGCCTTGCTTTAATTGAGACATGGAACAATCCTCCAATCAACTTCTCTGTCTATGAGACTACACTACACTTGCACACAGGCTCATCTTGCTGTATAAGACCTGTCGAATCTTGTGTAGTAAATCCTCCTTTGCTTCCTGTACCCTTCATTAATGTTCCTCAAATGAATAAATTTGTATATGACCCTGAACCACTCAGTTTGCTAGAAATGGAAAAAATTGAGGATATTGCTTATCAGACCAGAATCGGTGGTTTAGATCAAATTCCACTTCTGGAAAAAATACCCTTACTAGCTCACCTCACCGCCAAGCAGATGGTAAACAGCATCACTGGGCTTGATGAAGCAACATCTATAGTGAATGATGCTGTAGTTCAAGCAGACTACACTAGCAATTGGATTAGTGAATGCTGCTACACTTACATTGATTCTGTGTTTGTTTACTCTGGCTGGGCATTATTATTGGAGCTTTCGTATCAAATGTACTACTTAAGAATTCAAGGTATCCAAGGAATTCTAGACTATGTGTATATGACCTTGAGGAGGATACCAGGAATGGCTATAACAGGCATCTCATCCACGATTAGTCACCCTCGTATACTCAGAAGATGCATCAATTTGGATGTAATAGCCCCAATCAATTCTCCACACATAGCTTCACTGGATTACACAAAATTGAGCATAGATGCAGTAATGTGGGGAACTAAGCAGGTTTTGACCAACATTTCGCAAGGTATCGATTATGAGATAGTAGTTCCTTCTGAAAGCCAACTAACACTTAGTGATAGAGTTCTAAATCTAGTTGCTCGAAAATTATCACTACTGGCAATCATCTGGGCCAATTATAACTATCCTCCAAAGGTTAAAGGTATGTCACCTGAGGACAAATGTCAGGCTTTAACTACACATCTAATCCAAACTGTCGAATATGTTGAGCACATTCAGATTGAGAAGACAAACATCAGGAGGATGATTATTGAACCAAAATTAACTGCCTACCCTAGTAATTTGTTTTATCTATCTCGAAAGTTGCTTAATGCTATTCGAGATTCTGAAGAAGGACAATTTCTGATTGCATCCTATTATAACAGTTTTGGATTTCTGGAACCAATACTAATGGAATCTAAAATATTCAATCTAAATTCATCCGAATCAGCATCTCTTACAGAATTTGATTTCATCCTCAACTTGGAATTGTCTGAAGCCAGTCTTGAGAAATACTCTCTCCCAAGTTTGTTGATGACGGCTGAGAATATGGATAACCCATTTCCTCAACCACCCCTTCATCATGTTCTCAGACCACTAGGATTATCATCCACTTCATGGTATAAAACAATCAGTGTTTTAAATTATATTAGCCATATGAAAATATCTGACGGTGCCCATCTATACTTGGCAGAGGGAAGCGGGGCCTCTATGTCACTTATAGAGACTTTCTTGCCCGGTGAAACAATATGGTACAACAGCCTATTCAATAGTGGTGAAAATCCTCCCCAACGCAATTTTGCTC
			CTTTGCCCACCCAGTTTATTGAAAGTGTCCCTTACAGATTGATTCAAGCAGGTATAGCAGCAGGAAGTGGTGTAGTGCAAAGTTTCTATCCACTCTGGAACGGTAACAGCGATATCACTGACTTGAGCACGAAAACCAGTGTCGAATACATTATTCACAAGGTAGGAGCTGATACATGTGCATTGGTCCATGTGGATTTGGAGGGTGTGCCCGGCTCAATGAACAGCATGTTGGAGAGAGCCCAAGTGCATGCGCTACTGATCACAGTAACTGTATTAAAGCCAGGCGGCTTACTAATCTTGAAAGCTTCATGGGAACCTTTTAATCGATTTTCCTTTTTACTCACAATACTCTGGCAATTCTTCTCCACAATAAGGATCCTGCGATCTTCATACTCCGACCCGAATAATCACGAGGTATACATAATAGCTACACTAGCAGTTGATCCCACCACATCCTCTTTTACGACTGCTCTGAATAGAGCGCGCACCCTGAATGAACAGGGGTTTTCACTTATCCCACCTGAATTAGTGAGCGAGTACTGGAGGAGGCGTGTTGAACAAGGGCAGATTATACAGGATCGTATAGATAAAGTCATATCAGAGTGTGTCAGAGACCAATATCTGACGGACAACAACATTATCCTTCAGGCGGGAGGGACTCCAAGCACAAGAAAATGGTTGGATCTACCTGACTATCCGTCGTTCAATGAATTACAATCAGAGATGGCCAGACTCATAACAATTCATCTCAAAGAGGTAATAGAAATCCTAAAAGGCCAATCATCAGATCATGACACCCTATTATTTACTTCATACAATGTAGGTCCCCTCGGGAAAATAAATACGATACTCAGGTTGATTGTTGAGAGAATTCTTATGTACACTGTAAGAAACTGGTGTATCTTGCCCACCCAAACTCGTCTCACCTTACGACAATCTATCGAGCTTGGAGAGTTTAGACTAAGGGACGTGATAACACCCATGGAGATCCTTAAATTATCCCCCAACAGGAAATATCTGAAGTCTGCATTAAACCAATCAACATTCAATCATCTAATGGGAGAAACATCTGACATATTGTTAAATCGAGCCTATCAAAAGAGAATTTGGAAAGCCATTGGGTGTGTAATCTATTGCTTTGGTTTGCTTACTCCTGATGTTGAAGATTCCGAGCGCATTGATATTGACAATGATATACCTGATTATGATATCCACGGGGACATAATTTAAATCGACTAAAGACTCCTCTAGCACGATACGTCACCAAAAGGTGCCACACCGGCGTCAAAACTCCTCTAGACCGCACACGACCTCGAGCAATCACAACCACATCAGTATTAAATCCATAATATCAT------------------------------------
		</sequence>
		<sequence>
			<taxon idref="Massachusetts.USA/13.17/2/G|2017-03-28|north_america|usa|massachusetts"/>
			-----------------------------------------GTGTAAGAAACAGTAAGCCCGGAAGTGGTGTTTTGCGATTTCGAGGCCGGGCTCGATCCTCACCTTTCATTGTCAATAGGGGACACTTTGACACTATCTTGAAAATGTCGTCCGTGCTCAAAGCATTTGAGCGATTCACTATAGAACAGGAACTTCAAGACAGGGGTGAGGAGGGTTCAATTCCGCCGGAGACTTTAAAGTCAGCAGTCAAAGTCTTCGTTATTAACACACCCAATCCCACCACACGCTACCAGATGCTAAACTTTTGCCTAAGAATAATTTGCAGTCAAAATGCTAGGGCATCTCACAGGGTAGGTGCATTGATAACATTATTCTCACTTCCCTCGGCAGGTATGCAAAATCATATTAGACTAGCAGATAGATCACCCGAAGCCCAGATAGAACGTTGT-GAGATTGATGGCTTTGAGCCTGGCACATATAGGCTGATTCCGAATGCACGCGCCAATCTTACTGCCAATGAAATTGCTGCCTATGCTTTGCTTGCAGATGACCTCCCTCCAACCATAAATAATGGAACTCCTTATGTACATGCAGATGTTGAAGGGCAGCCATGTGATGAAATTGAACAATTCCTGGATCGATGCTACAGTGTACTAATCCAGGCTTGGGTGATGGTCTGTAAATGTATGACAGCTTACGACCAACCTGCTGGATCTGCTGATCGGCGATTTGCGAAATACCAGCAGCAAGGTCGCCTGGAAGCAAGATACATGCTGCAGCCAGAAGCCCAAAGGTTGATTCAAACTGCCATCAGGAAAAGTCTTGTTGTTAGACAGTATCTTACCTTTGAACTCCAACTGGCAAGACGGCAGGGGTTGCTATCAAACAGATACTATGCAATGGTGGGTGACATTGGAAAGTACATTGAGAATTCAGGCCTTACTGCCTTCTTTCTCACCCTCAAATATGCACTAGGCACCAAATGGAGTCCTCTGTCATTGGCCGCATTCACCGGTGAACTCACTAAGCTCCGATCCTTGATGATGTTATATCGAGATCTCGGAGAACAAGCCAGATACCTTGCTTTGTTGGAGGCTCCCCAAATAATGGACTTTGCTCCCGGGGGCTACCCATTGATATTCAGTTATGCTATGGGAGTCGGTACAGTCCTAGAT-GTCCAAATGCGAAATTACACTTATGCACGACCTTTCCTAAATGGTTACTATTTCCAGATTGGGGTTGAGACCGCACGACGGCAACAAGGCACTGTTGACAACAGAGTAGCAGATGATCTAGGCCTGACTCCTGAACAAAGAACTGAGGTCACTCAGCTTGTTGACAGGCTTGCAAGAGGCAGAGGTGCGGGAATACCAGGTGGGCCGGTGAATCCCTTTGTTCCTCCAGTTCAACAACAACAACCTGCTGCCGTATATGAGGACATTCCTGCATTGGAGGAATCAGATGACGATGGTGATGAAGATGGAGGTGCAGGATTCCAAAATGGAGCACAAGCACCAGCTGTAAGACAGGGAGGTCAAAATGACTTTAGAGCACAGCCGTTACAGGATCCAATTCAAGCACAACTCTTCATGCCATTATATCCTCAAGTCAGCAACATCCCAAATCATCAGAATCATCAGATTAATCGCATCGGGGGGATGGAACACCAAGATTTATTACGATACAACGAGAATGGCGATTCTCAGCAGGATGCAAGGGGCGAACATGGAAATACCTTTCCAAACAATCCCAATCAAAACGCACAGTCACAAGTGGGTGACTGGGATGAGTAGATCACCGACATGACCAAACTACCCCCAACTGCAACAAACCCAGAACAATCCAGCCACAGCCAACCGCTCAAATCCACTACATTCCATTCATATTTAGTCTTTAAGAAAAAATTAGGCCCGGAAAGAATTAGTTCTACGAGCATCGACACGATTATCTTGATCGTGTTTCTTTCCGGGCAAGCCATGGATCAATTTATAAAACA
			AGATGAAACTGGTGATTTAATTGAGACAGGAATGAATGTTGCAAATCACTTCCTATCTGCCCCCATTCAAGGAACCAACTTGTTGAGCAAGGCCACAATCATCCCCGGTGTTGCACCAGTACTCATTGGCAATCCAGAGCAAAAGAACATTCAGTACCCCACTGCATCACATCAGGGATCCAAGTCAAAGGGAAGAAGCTCAGGGGCCAAGCCCATCATAGTCTCATCTTCCGAAGTAGGCACTGGAGGGACTCAGATTCCTGAGCCCCTTTTCGCACAAACCGGACAAGGTGGCACTGTCACCACCGTTTATCAAGATCCAACTATCCAACCAACAGGTTCATACCGAAGTGTGGAATTGGCTAAGATAGGAAAAGAGA-GAATGATTAATCGGTTTGTTGAAAAACCCAGGACCTCAACGCCGGTAACAGAATTTAAGAGGGGGGCCGGGAGCGGCTGCTCAAGGCCAGACAATCCAAGAGGAGGGCATAGAAGGGAATGGAGCCTCAGCTGGGTCCAAGGAGAGGTCCGGGTCTTTGAGTGGTGCAACCCCATATGCTCACCTATCACTGCCGCAGCAAGATTCCACTCCTGCAAATGTGGGAATTGCCCAGCAAAGTGCGATCAGTGCGAACGAGATTATGGACCTCCTTAGAGGGATGGATGCTCGCCTGCAACATCTTGAACAAAAGGTGGACAAGGTGCTTGCACAGGGCAGCATGGTGACCCAAATAAAGAATGAATTATCAACAGTAAAGACAACACTAGCTACAATTGAAGGAATGATGGCGACAGTAAAGATCATGGATCCGGGAAACCCGACAGGGGTCCCAGTTGATGAGCTTAGAAGAAGTTTTAGTGATCATGTAACAATTGTTAGTGGACCAGGAGATGTGTCATTCAGCTCCAGTGAAGAACCCACACTGTATTTGGATGAACTAGCGAGGCCTATCCCCAAGCCTCGTCCTGCAAAGCAGCCAAAACCCCAACCCGTAAAGGATTTAGCAGGACGGAAGGTGATGATAACCAAAATGATCACTGACTGTGTGGCCAATCCTCAAATGAAGCAGGTGTTCGAGCAACGATTGGCAAAGGCCAGCACCGAGGATGCCCTGAATGATATCAAGCGAGACATCATACGAAGCGCCATATGAACCTACCAAGAACACCAGACTCATGGGAAAATCCATGAACTGATAGCCGCAATGATTCCCTATTAAATAAAAAATAAGCACGAACACAAGTCCAATCCAGCCACAGCAGCAATGGCCGGATCACAGATCAAAATTCCTCTTCCGAAGCCCCCCGATTCAGATTCTCAAAGACTAAATGCATTCCCTGTAATCATGGCTCAAGAAGGCAAAGGGCGACTCCTCAGACAGATCAGACTTAGGAAAATATTATCAGGGGATCCGTCTGATCAGCAAATTACATTTGTGAATACATATGGATTCATCCGTGCTACTCCAGAAACATCAGAGTTCATCTCTGAATCATCACAACAAAAGGTAACTCCTGTAGTGACGGCGTGCATGTTATCCTTCGGTGCTGGACCAGTACTAGAAGACCCACAACATATGCTGAAAGCTCTTGATCAGACAGATATCAGGGTTCGGAAGACAGCAAGTGATAAAGAGCAGATCTTATTTGAGATCAACCGCATTCCCAATCTATTCAGGCATCATCAAATATCTGCGGACCATCTGATTCAGGCCAGCTCCGATAAATATGTCAAGTCACCAGCTAAGTTGATTGCAGGAGTAAATTACATTTACTGTGTCACATTTTTATCCGTGACAGTTTGTTCTGCCTCACTCAAGTTTCGAGTTGCGCGCCCATTGCTTGCTGCACGATCTAGATTAGTGAGAGCAGTTCAGATGGAAGTTTTGCTTCGGGTAACCTGCAAAAAAGACTCTCAAATGGCAAAGAGCATGCTAAATGACCCTGATGGAGAAGGTTGCATTGCATCCGTGTGGTTCCACCTGTGTAATCTGTGCAA
			AGGCAGGAACAAACTTAGAAGTTACGATGAAAATTATTTTGCATCTAAGTGCCGTAAGATGAATTTGACAGTCAGCATAGGGGACATGTGGGGACCAACCATTCTAGTCCATGCAGGCGGTCACATTCCGACAACTGCAAAACCTTTCTTCAACTCAAGAGGCTGGGTCTGTCACCCCATCCATCAATCATCACCATCGTTGGCGAAGACCCTATGGTCATCTGGGTGTGAAATCAAGGCTGCCAGTGCTATCCTCCAGGGCTCAGACTATGCATCACTCGCAAAAACTGATGACATAATCTATTCAAAGATAAAGGTCGACAAGGATGCAGCCAACTACAAGGGAGTATCCTGGAGTCCATTTAGGAAGTCTGCCTCAATGAGCAACCTATGATAATTCTCTCTATTTTCAATGATGCCTTCAGGAGGATCAACAATCAGTCCGATTTTACCGGTGATAACTTGATTGAAATTATAGAAAAAATAAGCCTAGAAAGATATCCCACCTCTCGACTTTCCCACCTTGAAAATAGAATTGATCAGTAATCATGAAGGTTTCTTTAGTTACTTGCTTGGGCTTTGCAGTCTTTTCATTTTCCATATGTGTGAATATCAATATCTTGCAGCAAATTGGATATATCAAGCAACAAGTCAGGCAACTGAGCTATTACTCACAAAGTTCAAGCTCCTACATAGTGGTCAAGCTTTTACCGAATATCCAACCCACTGATAACAGCTGTGAATTCAAGAGTGTAACTCAATACAATAAGACCTTGAGTAATTTGCTTCTTCCAATTGCAGAAAACATAAACAATATTGCATCGCCCTCACCTGGATCAAGACGTCATAAAAGGTTTGCTGGCATTGCCATTGGCATTGCTGCACTCGGTGTTGCAACCGCAGCACAAGTAACCGCCGCTGTCTCATTAGTTCAAGCACAGACAAATGCACGCGCAATAGCGGCGATGAAAAATTCAATACAGGCAACTAATCGAGCAGTCTTCGAAGTGAAAGAAGGCACCCAACAGTTAGCTATAGCGGTACAAGCAATACAGAACCACATCAATACTATTATGAACACCCAATTGAACAATATGTCCTGTCAGATTCTTGATAACCAGCTTGCAACCTCCCTGGGATTATACCTAACAGAATTAACAACAGTGTTTCAGCCACAATTAATTAATCCGGCATTGTCACCGATTAGTATACAAGCCTTGAGGTCTTTGCTTGGAAGTATGACACCTGCAGTGGTTCAAGCAACAT-TATCTACTTCAATTTCTGCTGCTGAAATACTAAG-TG-CCGG-TCTAATGGAGGGTCAGATTGTTTCTGTTCTGCTGGATGAGATGCAGATGATAGTTAAGATAAATATTCCAACCATTGTCACACAATCAAATGCATTGGTGATTGACTTCTACTCAATTTCGAGCTTTATTAATAGTCAGGAATCCATAATTCAATTACCAGACAGGATCTTGGAGATCGGGAATGAACAATGGAGCTATCCAGCAAAAAATTGTAAGTTGACAAGACACAACATATTCTGCCAATACAATGAGGCAGAGAGGCTGAGCTTAGAATCAAAACTATGCCTTGCAGGCAATATAAGTGCCTGTGTGTTCTCACCCATAGCAGGGAGTTATATGAGGCGATTTGTAGCACTGGATGGGACAATTGTTGCAAACTGTCGAAGTCTAACGTGTCTATGCAAGAGTCCATCTTATCCTATATACCAACCTGACCATCATGCAGTCACGACCATTGATCTAACCGCATGTCAGACGTTGTCCCTAGACGGATTGGATTTCAGCATTGTCTCTCTAAGCAACATCACTTACGCTGAGAACCTTACCATTTCATTGTCTCAGACAATCAATACTCAACCCATTGACATATCAACTGAACTGATCAAGGTCAATGCATCCCTCCAAAATGCCGTTAAGTACATAAAGGAGAGCAACCATCAACTCCAATCTGTGAGTATAAATTCTAAAAT
			CGGAGCTATAATCATAGCAGCCTTAGCTTTGAGCATCCTGTCAATGATCATTTCACTGTTGTTTTGCTGCTGGGCTTACATTGCAACTAAAGAGATCAGAAGAATCAACTTCAAAACAAATCATATCAACACAATATCAAGTAGTGTCGATGATCTCATCAGGTACTAATCCTAACATGGTGATTCATTCTGTATTTAGAAAATATTTAGAAAAAAACTAAATTAAGAATGAATCTCATGGGGTCGTAACGTCTCGTGACCCTGCCGTTGCACTATGCCGGCGATCCAACCCCCATTATACCTCACATTTCTATTGCTAATTCTTCTTTATC-TGATCATAACTTTGTATGT-CTGGATTATATTAACTGTTACTTATAAGACTGCGGTGCGACATGCAGCACTGTACCAGAGATCCTTCTTTCACTGGAGTTTCGATCACTCACTCTAAGAAGATCCCCAGTTAGGACAAGTTCCGATCCATCATGCAAGAACAATCTGCATTTGAATAATGCCGTTCAATCATGAGACATAAAGAAAAAACCAAGCCAGAACAAACTTAGGGTCATAATACAACACAAAACCTTAGCTTCTATCTCAATTGTGCTCCGACCGCTCGAAAGATGGAGCCCTCGAAATTCTTCACAATATCGGACAGTGCCACCTTTGCACCTGGGCCTGTTAGCAATGCGGCTAACAAGAAGACATTCCGAACCTGCTTCCGAATACTGGCACTATCTGTACAAGCTGTCACCCTTATATTAGTTATTGTCACTTTAGGTGAGCTTGTAAGGATGATCAATGATCAAGGCTTGAGCAATCAGTTGTCTTCAATTACAGATAAGATAAGAGAGTCAGCTACTATGATTGCATCTGCTGTGGGAGTAATGAATCAAGTTATTCATGGAGTAACGGTATCCTTACCCCTACAAATTGAGGGAAACCAAAATCAATTGTTAGCCACACTTGCCACAATCTGCACCAGCCAAAAACAAGTCTCAAACTGCTCTACAAACATCCCCTTAGTCAATGACCTCAGGTTTATAAATGGGATCAATAAATTCATCATTGAAGATTACGCAACTCATGATTTCTCTATCGGCCATCCACTCAATATGCCCAGCTTTATCCCAACTGCAACTTCACCCAATGGTTGCACAAGAATTCCATCCTTTTCTTTAGGTAAGACACACTGGTGCTACACACATAATGTAATTAATGCCAACTGCAAGGACCATACTTCGTCTAACCAATATGTGTCCATGGGGATTCTCGTTCAGACCGCGTCAGGTTATCCTATGTTCAAAACCTTAAAAATCCAATATCTCAGTGATGGCCTGAATCGGAAAAGCTGCTCAATTGCAACAGTCCCTGATGGGTGCGCGATGTACTGTTATGTCTCAACTCAACTTGAAACCGATGACTATGCGGGGTCCAGTCCACCCACCCAAAAACTTACCCTGTTATTCTATAATGACACCGTCACAGAAAGGACAATATCTCCATCTGGTCTTGAAGGGAATTGGGCTACTTTGGTGCCAGGAGTGGGGAGTGGGATATATTTTGAGAATAAGTTGATCTTCCCTGCATATGGTGGTGTCTTGCCCAATAGTACACTCGGGGTTAAATCAGCAAGAGAATTCTTCCGGCCTGTTAATCCATATAATCCATGTTCAGGACCACAACAAGATTTAGACCAGCGTGCTTTGAGGTCATACTTCCCAAGTTATTTCTCTAATCGAAGAATACAGAGTGCATTTCTTGTCTGTGCCTGGAATCAGATCTTAGTTACAAATTGTGAACTAGTTGTCCCCTCAAGCAATCAGACAATGATGGGTGCAGAAGGGAGAGTTTTATTGATCAATAATCGACTATTATATTATCAGAGAAGTACCAGCTGGTGGCCGTATGAACTCCTCTACGAGATATCATTCACATTTACAAACTCTGGTCCATCATCTGTAAATATGTCCTGGATACCTATATATTCATTCACTCGTC
			CTGGTTCAGGCAATTGCAGTGGTGAAAATGTGTGCCCGACTGCTTGTGTGTCAGGGGTTTATCTTGATCCCTGGCCATTAACTCCATATAGCCACCAATCAGGTATTAACAGAAATTTCTATTTTACAGGTGCTCTATTAAATTCAAGTACAACTAGAGTAAATCCTACCCTTTATGTCTCTGCTCTTAATAATCTTAAAGTATTAGCCCCATATGGTACTCAAGGACTGTTTGCCTCGTACACCACAACCACCTGCTTTCAAGATACCGGTGATGCTAGTGTGTATTGTGTTTATATTATGGAACTAGCATCAAATATTGTTGGAGAATTCCAAATTCTACCTGTGCTAACTAGATTGACTATCACTTGAATCATAGTGAATGCAGCGGGAAGCCCTATTGGCGTGTCTCAATTTTTATCGATTATTAAGAAAAAATAGGCCAGAATGGCGGGCCTAAATGAGATACTCCTACCTGAAGTACATTTAAACTCACCCATCGTTAGATATAAGCTTTTCTACTATATATTACATGGCCAGTTACCAAATGATTTGGAGCCAGATGACTTGGGCCCACTAGCAAATCAGAATTGGAAGGCAATTCGAGCCGAAGAATCCCAGGTTCATGCACGTTTAAAACAGATCAGAGTAGAACTCATCGCAAGGATTCCCAGTCTCCGGTGGACCCGCTCTCAAAGAGAGATTGCTATACTCATTTGGCCAAGAATACTTCCAATCCTCCAAGCATATGATCTTCGGCAAAGTATGCAATTGCCCACAGTATGGGAGAAATTGACTCAATCCACAGTTAATCTTATAAGTGATGGTCTAGAACGAGTTGTATTACACATCAGCAATCAACTGACAGGCAAGCCAAACTTGTTTACCAGATCTCGAACAGGACAAGACACTAAGGACTACTCAATTCCATCCACTAGAGAGCTATCTCAAATATGGTTTAACAATGAGTGGAGTGGATCTGTAAAGACCTGGCTTATGATTAAATATAGAATGAGGCAACTAATCACAAACCAAAAGACAGGTGAGTTAACAGATTTAGTAACCATTGTGGATACTAGGTCCACTCTATGCATTATTACCCCAGAATTAGTTGCTTTATACTCTAATGAGCACAAAGCATTAACGTACCTCACCTTTGAAATGGTACTAATGGTCACTGATATGTTGGAGGGACGACTGAATGTTTCTTCTTTGTGCACAGCTAGTCATTATCTGTCCCCACTAAAGAAAAGAATCGAAATTCTCCTAACACTAGTTGATGACCTTGCTCTACTCATGGGGGACAAAGTATACGGTGTTGTCTCTTCACTTGAGAGTTTTGTTTACGCCCAATTACAGTATGGTGATCCTGTTGTAGACATTAAGGGTACATTCTATGGATTTATATGTAATGAGATTCTCGATCTGCTGACTGAGGACAACATTTTTACTGAGGAGGAGGCAAACAAGGTTCTCCTGGACTTGACTTCACAGTTTGACAATCTATCCCCTGATTTAACTGCTGAACTCCTCTGCATTATGAGACTTTGGGGCCACCCCACATTAACCGCCAGCCAAGCAGCATCCAAGGTCCGAGAGTCCATGTGCGCTCCCAAGGTGTTAGATTTCCAAACAATAATGAAGACCCTGGCTTTCTTTCACGCAATCCTTATTAACGGTTATAGGAGGAGCCATAATGGAATCTGGCCTCCTACTACTCTTCATGGCAATGCCCCCAAGAGCCTCATTGAGATGCGGCATGATAATTCAGAGCTTAAGTATGAGTATGTCCTCAAGAATTGGAAAAGTATATCTATGTTAAGAATACACAAATGCTTTGATGCATCACCTGATGAAGATCTCAGCATATTCATGAAGGATAAGGCAATAAGCTGTCCAAAGCAAGACTGGATGGGAGTATTTAGGAGGAGCCTCATAAAACAGCGATATCGAGATGCGAATCGACCTCTACCACAACCATTCAACCGACGGCTACTGTTG
			AATTTTCTAGAGGATGACAGATTCGATCCCATTAAAGAGCTTGAGTATGTCACCAGTGGAGAATATCTTAGGGACCCAGAATTTTGTGCATCTTACTCCCTCAAAGAGAAGGAGATAAAGGCTACAGGTCGAATATTTGCAAAAATGACAAAGAGAATGAGATCGTGCCAAGTAATTGCGGAATCATTGTTGGCCAATCATGCAGGTAAATTAATGAGAGAAAATGGAGTTGTTTTAGACCAGTTAAAATTGACAAAATCTTTGTTAACGATGAACCAAATTGGTATTATATCAGAGAACAGCCGAAGATCCACTGCTGACAACATGACTTTGGCACACTCCGGTTCAAATAAGCACAGAATTAATAATAGTCAATTCAAGAAGAATAAAGACAATAAACATGAGATGCCTGATGATGGTTTTGAGATAGCAGCCTGCTTTCTAACAACTGACCTCACAAAATACTGCTTAAATTGGAGGTACCAAGTCATCATCCCCTTTGCGCGTACATTGAATTCAATGTATGGTATACCTCACCTGTTCGAATGGATACATTTAAGGCTAATGCGAAGCACTCTCTATGTCGGTGATCCCTTCAATCCTCCATCAGATCCTACCCAACTTGACCTTGATACAGCTCTCAATGATGATATATTTATAGTTTCTCCTCGAGGAGGAATCGAGGGTTTATGTCAAAAATTATGGACTATGATTTCCATCTCAACAATCATATTATCTGCAACTGAGGCAAACACTAGAGTTATGAGCATGGTCCAGGGTGACAACCAGGCGATTGCAATCACCACTAGAGTAGTACGCTCGCTCAGTCATTCCGAGAAGAAGGAGCAAGCTTATAAAGCAAGTAAATTATTCTTTGAAAGGCTTAGAGCCAACAATCATGGAATTGGACACCACTTGAAAGAACAAGAAACGATCCTCAGTTCTGATTTCTTCATATACAGTAAGAGAGTGTTTTACAAAGGTCGGATTTTGACTCAAGCATTAAAGAACGTGAGCAAGATGTGCTTAACAGCCGATATACTAGGGGACTGTTCACAAGCATCATGCTCTAATTTAGCTACTACTGTAATGCGCCTGACTGAGAATGGGGTTGAGAAAGATTTGTGTTACTTTCTGAATGCATTCATGACAATCAGACAGTTATGTTATGATCTAGTATTTCCCCAAACTAAATCTCTTAGTCAGGACATCACTAATGCTTATCTTAACCATCCAATACTTATCTCAAGATTGTGTCTATTACCATCTCAATTGGGGGGCCTAAACTTTCTCTCATGTAGTCGCCTGTTCAATAGAAACATCGGAGACCCATTAGTGTCTGCAATTGCTGATGTGAAACGATTAATTAAAGCTGGCTGTCTAGATATCTGGGTCCTGTATAACATCCTTGGAAGGAGGCCTGGAAAAGGTAAGTGGAGCACTCTGGCAGCTGATCCTTATACTCTAAACATAGATTATTTAGTTCCTTCAACAACTTTTTTAAAGAAACATGCCCAATATACATTGATGGAACGGAGTGTTAATCCCATGCTCCGTGGAGTATTCAGTGAAAATGCAGCTGAGGAAGAAGAGGAACTCGCACAGTATCTATTAGATCGTGAGGTAGTCATGCCCAGGGTTGCACATGTAATACTTGCCCAGTCTAGCTGCGGTAGAAGAAAACAGATTCAAGGTTACTTGGATTCCACTAGAACTATTATCAGGTATTCACTGGAGGTGAGACCATTGTCAGCAAAGAAGCTAAATACAGTAATAGAATATAACTTATTGTATCTATCTTACAATTTGGAGATTATTGAAAAACCCAATATAGTACAACCTTTTTTGAATGCAATCAATGTTGATACTTGTAGCATCGATATAGCCAGGTCCCTTAGAAAACTATCCTGGGCAACTTTACTTAATGGACGTCCCATCGAGGGATTAGAAACACCTGATCCCATTGAATTGGTACATGGGTGTTTGATAATTGGGTCAGA
			TGAATGTGAGCATTGCAGTAGTGGTGATGATAAATTCACCTGGTTTTTCCTACCCAAGGGGATAAGGCTAGATAATGATCCGGCATCCAACCCACCCATCAGAGTACCTTACATCGGATCTAAAACAGATGAGCGGAGGGTTGCGTCAATGGCTTACATCAAAGGAGCATCTGTATCACTGAAATCAGCACTCAGGTTAGCGGGAGTATATATTTGGGCTTTCGGAGATACAGAAGAATCATGGCAGGACGCCTATGAGTTAGCTTCCACTCGTGTTAATCTCACACTAGAGCAATTGCAATCTCTCACTCCTTTACCAACATCTGCTAACCTAGTACACAGATTAGATGATGGCACCACTCAATTAAAATTTACCCCGGCAAGTTCCTATGCGTTCTCTAGCTTCGTTCATATATCTAACGACTGTCAAGTTCTGGAGATCGATGATCAGGTTACAGATTCTAACCTGATTTACCAACAAGTTATGATTACTGGCCTTGCTTTAATTGAGACATGGAACAATCCTCCAATCAACTTCTCTGTCTATGAGACTACACTACACTTGCACACAGGCTCATCTTGCTGTATAAGACCTGTCGAATCTTGTGTAGTAAATCCTCCTTTGCTTCCTGTACCCTTCATTAATGTTCCTCAAATGAATAAATTTGTATATGACCCTGAACCACTCAGTTTGCTAGAAATGGAAAAAATTGAGGATATTGCTTATCAGACCAGAATCGGTGGTTTAGATCAAATTCCACTTCTGGAAAAAATACCCTTACTAGCTCACCTCACCGCCAAGCAGATGGTAAACAGCATCACTGGGCTTGATGAAGCAACATCTATAGTGAATGATGCTGTAGTTCAAGCAGACTACACTAGCAATTGGATTAGTGAATGCTGCTACACTTACATTGATTCTGTGTTTGTTTACTCTGGCTGGGCATTATTATTGGAGCTTTCGTATCAAATGTACTACTTAAGAATTCAAGGCATCCAAGGAATTCTAGACTATGTGTATATGACCTTGAGGAGGATACCAGGAATGGCTATAACAGGCATCTCATCCACGATTAGTCACCCTCGTATACTCAGAAGATGCATCAATTTGGATGTAATAGCCCCAATCAATTCTCCACACATAGCTTCACTGGATTACACAAAATTGAGCATAGATGCAGTAATGTGGGGAACTAAGCAGGTTTTGACCAACATTTCGCAAGGTATCGATTATGAGATAGTAGTTCCTTCTGAAAGCCAACTAACACTTAGTGATAGAGTTCTAAATCTAGTTGCTCGAAAATTATCACTACTGGCAATCATCTGGGCCAATTATAACTATCCTCCAAAGGTTAAAGGTATGTCACCTGAGGACAAATGTCAGGCTTTAACTACACATCTAATCCAAACAGTCGAATATGTTGAGCACATTCAGATTGAGAAGACAAACATCAGGAGGATGATTATTGAACCAAAATTAACTGCCTACCCTAGTAATTTGTTTTATCTATCTCGAAAGTTGCTTAATGCTATTCGAGATTCTGAAGAAGGACAATTTCTGATTGCATCCTATTATAACAGTTTTGGATTTCTGGAACCAATACTAATGGAATCTAAAATATTCAATCTAAATTCATCCGAATCAGCATCTCTTACAGAATTTGATTTCATCCTCAACTTGGAATTGTCTGAAGCCAGTCTTGAGAAATACTCTCTCCCAAGTTTGTTGATGACGGCTGAGAATATGGATAACCCATTTCCTCAACCACCCCTTCATCATGTTCTCAGACCACTAGGATTATCATCCACTTCATGGTATAAAACAATCAGTGTTTTAAATTATATTAGCCATATGAAAATATCTGACGGTGCCCATCTATACTTGGCAGAGGGAAGCGGGGCCTCTATGTCACTTATAGAGACTTTCTTGCCCGGTGAAACAATATGGTACAACAGCCTATTCAATAGTGGTGAAAATCCTCCCCAACGCAATTTTGCTC
			CTTTGCCCACCCAGTTTATTGAAAGTGTCCCTTACAGATTGATTCAAGCAGGTATAGCAGCAGGAAGTGGTGTAGTGCAAAGTTTCTATCCACTCTGGAACGGTAACAGCGATATCACTGACTTGAGCACGAAAACCAGTGTCGAATACATTATTCACAAGGTAGGAGCTGATACATGTGCATTGGTCCATGTGGATTTGGAGGGTGTGCCCGGCTCAATGAACAGCATGTTGGAGAGAGCCCAAGTGCATGCGCTACTGATCACAGTAACTGTATTAAAGCCAGGCGGCTTACTAATCTTGAAAGCTTCATGGGAACCTTTTAATCGATTTTCCTTTTTACTCACAATACTCTGGCAATTCTTCTCCACAATAAGGATCCTGCGATCTTCATACTCCGACCCGAATAATCACGAGGTATACATAATAGCTACACTAGCAGTTGATCCCACCACATCCTCTTTTACGACTGCTCTGAATAGAGCGCGCACCCTGAATGAACAGGGGTTTTCACTTATCCCACCTGAATTAGTGAGCGAGTACTGGAGGAGGCGTGTTGAACAAGGGCAGATTATACAGGATCGTATAGATAAAGTCATATCAGAGTGTGTCAGAGACCAATATCTGACGGACAACAACATTATCCTTCAGGCGGGAGGGACTCCAAGCACAAGAAAATGGTTGGATCTACCTGACTATCCGTCGTTCAATGAATTACAATCAGAGATGGCCAGACTCATAACAATTCATCTCAAAGAGGTAATAGAAATCCTAAAAGGCCAATCATCAGATCATGACACCCTATTATTTACTTCATACAATGTAGGTCCCCTCGGGAAAATAAATACGATACTCAGGTTGATTGTTGAGAGAATTCTTATGTACACTGTAAGAAACTGGTGTATCTTGCCCACCCAAACTCGTCTCACCTTACGACAATCTATCGAGCTTGGAGAGTTTAGACTAAGGGACGTGATAACACCCATGGAGATCCTTAAATTATCCCCCAACAGGAAATATCTGAAGTCTGCATTAAACCAATCAACATTCAATCATCTAATGGGAGAAACATCTGACATATTGTTAAATCGAGCCTATCAAAAGAGAATTTGGAAAGCCATTGGGTGTGTAATCTATTGCTTTGGTTTGCTTACTCCTGATGTTGAAGATTCCGAGCGCATTGATATTGACAATGATATACCTGATTATGATATCCACGGGGACATAATTTAAATCGACTAAAGACTCCTCTAGCACGATACGTCACCAAAAGGTGCCACACCGGCGTCAAAACTCCTCTAGACCGCACACGACCTCGAGCAATCACAACCACATCAGTATTAAATCCATAATATCATTT----------------------------------
		</sequence>
		<sequence>
			<taxon idref="Arkansas.USA/45.16/G|2016-10-30|north_america|usa|arkansas"/>
			----------------------GATATTGGTAGAACAAATAGTGTAAGAAACAGTAAGCCCGGAAGTGGTGTTTTGCGATTTCGAGGCCGGGCTCGATCCTCACCTTTCATTGTCAATAGGGGACACTTTGACGCTACCTTGAAAATGTCGTCCGTGCTCAAAGCATTTGAGCGATTCACTATAGAACAGGAACTTCAAGACAGGGGTGAGGAGGGTTCAATTCCGCCGGAGACTTTAAAGTCAGCAGTCAAAGTCTTCGTTATTAACACACCCAATCCCACCACACGCTACCAGATGCTAAACTTTTGCCTAAGAATAATTTGCAGTCAAAATGCTAGGGCATCTCACAGGGTAGGTGCATTGATAACATTATTCTCACTTCCCTCGGCAGGTATGCAAAATCATATTAGACTAGCAGATAGATCACCCGAAGCCCAGATAGAACGCTGT-GAGATTGATGGCTTTGAGCCTGGCACATATAGGCTGATTCCGAATGCACGCGCCAATCTTACTGCCAATGAAATTGCTGCCTATGCTTTGCTTGCAGATGACCTCCCTCCAACCATAAATAATGGAACTCCTTATGTACATGCAGATGTTGAAGGGCAGCCATGTGATGAAATTGAACAATTCCTGGATCGATGCTACAGTGTACTAATCCAGGCTTGGGTGATGGTCTGTAAATGTATGACAGCTTACGACCAACCTGCTGGATCTGCTGATCGGCGATTTGCGAAATACCAGCAGCAAGGTCGCCTGGAAGCAAGATACATGCTGCAGCCAGAAGCTCAAAGGTTGATTCAAACTGCCATCAGGAAAAGTCTTGTTGTTAGACAGTATCTTACCTTTGAACTCCAACTGGCAAGACGGCAGGGGTTGCTATCAAACAGATACTATGCAATGGTGGGTGACATTGGAAAGTACATTGAGAATTCAGGCCTTACTGCCTTCTTTCTCACCCTCAAATATGCACTAGGCACCAAATGGAGTCCTCTGTCATTGGCCGCATTCACCGGTGAACTCACTAAGCTCCGATCCTTGATGATGTTATATCGAGATCTCGGAGAACAAGCCAGATACCTTGCTCTGTTGGAGGCTCCCCAAATAATGGACTTTGCTCCCGGGGGCTACCCATTGATATTCAGTTATGCTATGGGAGTCGGTACAGTCCTAGAT-GTCCAAATGCGAAATTACACTTATGCACGACCTTTCCTAAATGGTTACTATTTCCAGATTGGGGTTGAGACCGCACGACGGCAACAAGGCACTGTTGACAACAGAGTAGCAGATGATCTAGGCCTGACTCCTGAACAAAGAACTGAGGTCACTCAGCTTGTTGACAGGCTTGCAAGAGGCAGAGGTGCGGGAATACCAGGTGGGCCGGTGAATCCCTTTGTTCCTCCAGTTCAACAACAACAACCTGCTGCCGTATATGAGGACATTCCTGCATTGGAGGAATCAGATGACGATGGTGATGAAGATGGAGGTGCAGGATTCCAAAATGGAGCACAAGCACCAGCTGTAAGACAGGGAGGTCAAAATGACTTTAGAGCACAGCCGTTACAGGATCCAATTCAAGCACAACTCTTCATGCCATTATATCCTCAAGTCAGCAACATCCCAAATCATCAGAATCATCAGATTAATCGCATCGGGGGGATGGAACACCAAGATTTATTACGATACAACGAGAATGGCGATTCTCAGCAGGATGCAAGGGGCGAACACGGAAATACCTTCCCAAACAATCCCAATCAAAACGCACAGTCACAAGTGGGTGACTGGGATGAGTAGATCACCGACATGACCAAACTACCCCCAACTGCAACAAACCCAGAACAATCCAGCCACAGCCAACCGCTCAAATCCACTACATTCCATTCATATTTAGTCTTTAAGAAAAAATTAGGCCCGGAAAGAATTAGTTCTACGAGCATCGACACGATTATCTTGATCGTGTTTCTTTCCGGGCAAGCCATGGATCAATTTATAAAACA
			AGATGAAACTGGTGATTTAATTGAGACAGGAATGAATGTTGCAAATCACTTCCTATCTGCCCCCATTCAGGGAACCAACTTGTTGAGCAAGGCCACAATCATCCCCGGTGTTGCACCAGTACTCATTGGCAATCCAGAGCAAAAGAACATTCAGTACCCCACTGCATCACATCAGGGATCCAAGTCAAAGGGAAGAAGCTCAGGGGCCAAGCCCATCATAGTCTCATCTTCCGAAGTAGGCACTGGAGGGACTCAGATTCCTGAGCCCCTTTTCGCACAAACCGGACAAGGTGGCACTGTCACCACCGTTTATCAAGATCCAACTATCCAACCAACAGGTTCATACCGAAGTGTGGAATTGGCTAAGATAGGAAAAGAGA-GAATGATTAATCGGTTTGTTGAAAAACCCAGGACCTCAACGCCGGTAACAGAATTTAAGAGGGGGGCCGGGAGCGGCTGCTCAAGGCCAGACAATCCAAGAGGAGGGCATAGACGGGAATGGAGCCTCAGCTGGGTCCAAGGAGAGGTCCGGGTCTTTGAGTGGTGCAACCCCATATGCTCACCTATCACTGCCGCAGCAAGATTCCACTCCTGCAAATGTGGGAATTGCCCAGCAAAGTGCGATCAGTGCGAACGAGATTATGGACCTCCTTAGAGGGATGGATGCTCGCCTGCAACATCTTGAACAAAAGGTAGACAAGGTGCTTGCACAGGGCAGCATGGTGACCCAAATAAAGAATGAATTATCAACAGTAAAGACAACACTAGCTACAATTGAAGGAATGATGGCGACAGTAAAGATCATGGATCCGGGAAACCCGACAGGGGTCCCAGTTGATGAGCTTAGAAGAAGTTTTAGTGATCATGTAACAATTGTTAGTGGACCAGGAGATGTGTCATTCAGCTCCAGTGAAGAACCCACACTGTATTTGGATGAACTAGCGAGGCCTATCCCCAAGCCTCGTCCTGCAAAGCAGCCAAAACCCCAACCCGTAAAGGATTTATCAGGACGGAAGGTGATGATAACCAAAATGATCACTGACTGTGTGGCCAATCCTCAAATGAAGCAGGCGTTCGAGCAACGATTGGCAAAGGCCAGCACCGAGGATGCCCTGAATGATATCAAGCGAGACATCATACGAAGCGCCATATGAACCTACCAAGAACACCAGACTCACGGGAAAATCCATGAACTGATAGCCGCAATGATTCCCTATTAAATAAAAAATAAGCACGAACACAAGTCTAACCCAGCCACAGCAGCAATGGCCGGATCACAGATCAAAATTCCTCTTCCGAAGCCCCCCGACTCAGATTCTCAAAGACTAAATGCATTCCCTGTAATCATGGCTCAAGAAGGCAAAGGGCGACTCCTCAGACAGATCAGACTTAGGAAAATATTATCAGGGGATCCGTCTGATCAGCAAATTACATTTGTGAATACATATGGATTCATCCGTGCTACTCCAGAAACATCAGAGTTCATCTCTGAATCATCACAACAAAAGGTAACTCCTGTAGTGACGGCGTGCATGTTATCCTTCGGTGCTGGACCAGTACTAGAAGACCCACAACATATGCTGAAAGCTCTTGATCAGACAGATATCAGGGTTCGGAAGACAGCAAGTGATAAAGAGCAGATCTTATTTGAGATCAACCGCATTCCCAATCTATTCAGGCATCATCAAATATCTGCGGACCATCTGATTCAGGCCAGCTCCGATAAATATGTCAAGTCACCAGCTAAGTTGATTGCAGGAGTAAATTACATTTACTGTGTCACATTTTTATCCGTGACAGTTTGTTCTGCCTCACTCAAGTTTCGAGTTGCGCGCCCATTGCTTGCTGCACGATCTAGATTAGTGAGAGCAGTTCAGATGGAAGTTTTGCTTCGGGTAACCTGCAAAAAAGACTCTCAAATGGCAAAGAGCATGCTAAATGACCCTGATGGAGAAGGTTGCATTGCATCCGTGTGGTTCCACCTGTGTAATCTGTGCAA
			AGGCAGGAACAAACTTAGAAGTTACGATGAAAATTATTTTGCATCTAAGTGCCGTAAGATGAATTTGACAGTCAGCATAGGGGACATGTGGGGACCAACCATTCTAGTCCATGCAGGCGGTCACATTCCGACAACTGCAAAACCTTTCTTCAACTCAAGAGGCTGGGTCTGTCACCCCATCCATCAATCATCACCATCGTTGGCGAAGACCCTATGGTCATCTGGGTGTGAAATCAAGGCTGCCAGTGCTATCCTCCAGGGCTCAGACTATGCATCACTCGCAAAAACTGATGACATAATATATTCAAAGATAAAGGTCGACAAGGATGCAGCCAACTACAAGGGAGTATCCTGGAGTCCATTTAGGAAGTCTGCCTCAATGAGCAACCTATGATAATTCTCTCTATTTTCAATGATGCCTTCAGGAGGATCAACAATCAGTCCNATTTTACCGGTGATAACTTGATTGAAATTATAGAAAAAATAAGCCTAGAAAGATATCCCACCTCTCGACTTTCCCACTTTGAAAATAGAATTGATCAGTAATCATGAAGGTTTCTTTAGTTACTTGCTTGGGCTTTGCAGTCTTTTCATTTTCCATATGTGTGAATATCAATATCTTGCAGCAAATTGGATATATCAAGCAACAAGTCAGGCAACTGAGCTATTACTCACAAAGTTCAAGCTCCTACATAGTGGTCAAGCTTTTACCGAATATCCAACCCACTGATAACAGCTGTGAATTCAAGAGTGTAACTCAATACAATAAGACCTTGAGTAATTTGCTTCTTCCAATTGCAGAAAACATAAATAATATTGCATCGCCCTCACCTGGATCAAGACGTCATAAAAGGTTTGCTGGCATTGCCATTGGCATTGCTGCACTCGGTGTTGCAACCGCAGCACAAGTAACCGCCGCTGTCTCATTAGTTCAAGCACAGACAAATGCACGCGCAATAGCGGCGATGAAAAATTCAATACAGGCAACTAATCGAGCAGTCTTCGAAGTGAAAGAAGGCACCCAACAGTTAGCTATAGCGGTACAAGCAATACAGAACCACATCAATACTATTATGAACACCCAATTGAACAATATGTCCTGTCAGATTCTTGATAACCAGCTTGCAACCTCCCTGGGATTATACCTAACAGAATTAACAACAGTGTTCCAGCCACAATTAATTAATCCGGCATTGTCACCGATTAGCATACAAGCCTTGAGGTCTTTGCTTGGAAGTATGACACCTGCAGTGGTTCAAGCAACAT-TATCTACTTCAATTTCTGCTGCTGAAATACTAAG-TG-CCGG-TCTAATGGAGGGTCAGATTGTTTCTGTTCTGCTGGATGAGATGCAGATGATAGTTAAGATAAATATTCCAACCATTGTCACACAATCAAATGCATTGGTGATTGACTTCTACTCAATTTCGAGCTTTATTAATAGTCAGGAATCCATAATTCAATTACCAGACAGGATCTTGGAGATCGGGAATGAACAATGGAGCTATCCAGCAAAAAATTGTAAGTTGACAAGACACAACATATTCTGCCAATACAATGAGGCAGAGAGGCTGAGCTTAGAATCAAAACTATGCCTTGCAGGCAATATAAGTGCCTGTGTGTTCTCACCCATAGCAGGGAGTTATATGAGGCGATTTGTAGCACTGGATGGAACAATTGTTGCAAACTGTCGAAGTCTAACGTGTCTATGCAAGAGTCCATCTTATCCTATATACCAACCTGACCATCATGCAGTCACGACCATTGATCTAACCGCATGTCAGACGTTGTCCCTAGACGGATTGGATTTCAGCATTGTCTCTCTAAGCAACATCACTTACGCTGAGAACCTTACCATTTCATTGTCTCAGACAATCAATACTCAACCCATTGACATATCAACTGAACTGATCAAGGTCAATGCATCCCTCCAAAATGCCGTTAAGTACATAAAGGAGAGCAACCATCAACTCCAATCTGTGAGTATAAATTCTAAAAT
			CGGAGCTATAATCATAGCAGCCTTAGCTTTGAGCATCCTGTCAATGATCATTTCACTGTTGTTTTGCTGCTGGGCTTACATTGCAACTAAAGAGATCAGAAGAATCAACTTCAAAACAAATCATATCAACACAATATCAAGTAGTGTCGATGATCTCATCAGGTACTAATCCTAACATGGTGATTCATTCTGTATTTAGAAAATATTTAGAAAAAAACTAAATTAAGAATGAATCTCATGGGGTCGTAACGTCTCGTGACCCTGCCGTTGCACTATGCCGGCGATCCAACCCCCATTATACCTCACATTTCTATTGCTAATTCTTCTTTATC-TGATCATAACTTTGTATGT-CTGGATTATATTAACTGTTACTTATAAGACTGCGGTGCGACATGCAGCACTGTACCAGAGATCCTTCTTTCACTGGAGTTTCGATCACTCACTCTAAGAAGATCCCCAGTTAGGACAAGTCCCGATCCATCATGCAAGAACAATCTGCATTTGAATAATGCCGTTCAATCATGAGACATAAAGAAAAAACCAGGCCAGAACAAACTTAGGGTCATAATACAACACAAAACCTTAGCTTCTATCTCAATTGTGCTCCGACCGCTCGAAAGATGGAGCCCTCGAAATTCTTCACAATATCGGACAGTGCCACCTTTGCACCTGGGCCTGTTAGCAATGCGGCTAACAAGAAGACATTCCGAACCTGCTTCCGAATACTGGCACTATCTGTACAAGCTGTCACCCTTATATTAGTTATTGTCACTTTAGGTGAGCTTGTAAGGATGATCAATGATCAAGGCTTGAGCAATCAGTTGTCTTCAATTACAGACAAGATAAGAGAGTCAGCTACTATGATTGCATCTGCTGTGGGAGTAATGAATCAAGTTATTCATGGAGTAACGGTATCCTTACCCCTACAAATTGAGGGAAACCAAAATCAATTGTTAGCCACACTTGCCACAATCTGCACCAGCCAAAAACAAGTCTCAAACTGCTCTACAAACATCCCCTTAGTCAATGACCTCAGGTTTATAAATGGGATCAATAAATTCATCATTGAAGATTACGCAACTCATGATTTCTCTATCGGCCATCCACTCAATATGCCCAGCTTTATCCCAACTGCAACTTCACCCAATGGTTGCACAAGAATTCCATCCTTTTCTTTAGGTAAGACACACTGGTGCTACACACATAATGTAATTAATGCCAACTGCAAGGACCATACTTCGTCTAACCAATATGTGTCCATGGGGATTCTCGTTCAGACCGCGTCAGGTTATCCTATGTTCAAAACCTTAAAAATCCAATATCTCAGTGATGGCCTGAATCGGAAAAGCTGCTCAATTGCAACAGTCCCTGATGGGTGCGCGATGTACTGTTATGTCTCCACTCAACTTGAAACCGACGACTATGCGGGGTCCAGTCCACCCACCCAAAAACTTACCCTGTTATTCTATAATGACACCGTCACAGAAAGGACAATATCTCCATCTGGTCTTGAAGGGAATTGGGCTACTTTGGTGCCAGGAGTGGGGAGTGGGATATATTTTGAGAATAAGTTGATCTTCCCTGCATATGGTGGTGTCTTGCCCAATAGTACACTCGGGGTTAAATCAGCAAGAGAATTTTTCCGGCCTGTTAATCCATATAATCCATGTTCAGGACCACAACAAGATTTAGACCAGCGTGCTTTGAGGTCATACTTCCCAAGTTATTTCTCTAATCGAAGAATACAGAGTGCATTTCTTGTCTGTGCCTGGAATCAGATCTTAGTTACAAATTGTGAACTAGTTGTCCCCTCAAGCAATCAGACAATGATGGGTGCAGAAGGAAGAGTTTTATTGATCAATAATCGACTATTATATTATCAGAGAAGTACCAGCTGGTGGCCGTATGAACTCCTCTACGAGATATCATTCACATTTACAAACTCTGGTCCATCATCTGTAAATATGTCCTGGATACCTATATATTCATTCACTCGTC
			CTGGTTCAGGCAATTGCAGTGGTGAAAATGTGTGCCCGACTGCTTGTGTGTCAGGGGTTTATCTTGATCCCTGGCCATTAACTCCATATAGCCACCAATCAGGTATTAACAGAAATTTCTATTTTACAGGTGCTCTATTAAATTCAAGTACAACTAGAGTAAATCCTACCCTTTATGTCTCTGCTCTTAATAATCTTAAAGTATTAGCCCCATATGGTACTCAAGGACTGTTTGCCTCGTACACCACAACCACCTGCTTTCAAGATACCGGTGATGCTAGTGTGTATTGTGTTTATATTATGGAACTAGCATCAAATATTGTTGGAGAATTCCAAATTCTACCTGTGCTAACTAGATTGACTATCACTTGAATCATAGTGAATGCAGCGGGAAGCCCTATTGGCGTGTCTCAATTTTTATCGATTATTRAGAAAAAACAGGCCAGAATGGCGGGCCTAAATGAGATACTCCTACCTGAAGTACATTTAAACTCACCCATCGTTAGATATAAGCTTTTCTACTATATATTACATGGCCAGTTACCAAATGATTTGGAGCCAGATGACTTGGGCCCACTAGCAAATCAGAATTGGAAGGCAATTCGAGCCGAAGAATCCCAGGTTCATGCACGTTTAAAACAGATCAGAGTAGAACTCATCGCAAGGATTCCTAGTCTCCGGTGGACCCGCTCTCAAAGAGAGATTGCTATACTCATTTGGCCAAGAATACTTCCAATCCTCCAAGCATATGATCTTCGGCAAAGTATGCAATTGCCCACAGTATGGGAGAAATTGACTCAATCCACAGTTAATCTTATAAGTGATGGTCTAGAACGAGTTGTATTACACATCAGCAATCAACTGACAGGCAAGCCAAACTTGTTTACCAGATCTCGAACAGGACAAGACACTAAGGACTACTCAATTCCATCCACTAGAGAGCTATCTCAAATATGGTTTAACAATGAGTGGAGTGGACCTGTAAAGACCTGGCTTATGATTAAATATAGAATGAGGCAACTAATCACAAACCAAAAGACAGGTGAGTTAACAGATTTAGTAACCATTGTGGATACTAGGTCCACTCTATGCATTATTACCCCAGAATTAGTTGCTTTATACTCTAATGGGCACAAAGCATTAACGTACCTCACCTTTGAAATGGTACTAATGGTCACTGATATGTTGGAAGGACGACTGAATGTTTCTTCTTTGTGCACAGCTAGTCATTATCTGTCCCCACTAAAGAAAAGAATCGAAATTCTCCTAACATTAGTTGATGACCTTGCTCTACTCATGGGGGACAAAGTATACGGTGTTGTCTCTTCACTTGAGAGTTTTGTTTACGCCCAATTACAGTATGGTGATCCTGTTGTAGACATTAAGGGTACATTCTATGGATTTATATGTAATGAGATTCTCGATCTGCTGACTGAGGACAACATCTTTACTGAGGAGGAGGCAAACAAGGTTCTCCTGGACTTGACTTCACAGTTTGACAATCTATCCCCTGATTTAACTGCTGAACTCCTCTGCATTATGAGACTTTGGGGCCACCCCACATTAACCGCCAGCCAAGCAGCATCCAAGGTCCGAGAGTCCATGTGCGCTCCCAAGGTGTTAGATTTCCAAACAATAATGAAGACCCTGGCTTTCTTTCACGCAATCCTTATTAACGGTTATAGGAGGAGCCATAATGGAATCTGGCCTCCTACTACTCTTCATGGCAATGCCCCCAAAAGCCTCATTGAGATGCGGCATGATAATTCAGAACTTAAGTATGAGTATGTCCTCAAGAATTGGAAAAGTATATCTATGTTAAGAATACACAAATGCTTTGATGCATCACCTGATGAAGATCTCAGCATATTCATGAAGGATAAGGCAATAAGCTGTCCAAAGCAAGACTGGATGGGAGTATTTAGGAGGAGCCTCATAAAACAGCGATATCGAGATGCGAATCGACCTCTACCACAACCATTCAACCGACGGCTACTGTTG
			AATTTTCTAGAGGATGACAGATTCGATCCCATTAAAGAGCTTGAGTATGTCACCAGTGGAGAATATCTTAGGGACCCAGAATTTTGTGCATCTTACTCTCTCAAAGAGAAGGAGATAAAGGCTACAGGTCGAATATTTGCAAAAATGACAAAGAGAATGAGATCGTGCCAAGTAATTGCGGAATCATTATTGGCCAATCATGCAGGTAAATTAATGAGAGAAAATGGAGTTGTTTTAGACCAGTTAAAATTGACAAAATCTTTGTTAACGATGAACCAAATTGGTATTATATCAGAGCACAGCCGAAGATCCACTGCTGACAACATGACTTTGGCACACTCCGGTTCAAATAAGCACAGAATTAATAATAGTCAATTCAAGAAGAATAAAGACAATAAACATGAGATGCCTGATGATGGTTTTGAGATAGCAGCCTGCTTTCTAACAACTGACCTCACAAAATACTGCTTAAATTGGAGGTACCAAGTCATCATCCCCTTTGCTCGTACATTGAATTCAATGTATGGTATACCTCACCTGTTCGAATGGATACATTTAAGGCTAATGCGAAGCACTCTCTATGTCGGTGATCCCTTCAATCCTCCATCAGATCCTACCCAACTTGACCTTGATACAGCTCTCAATGATGATATATTTATAGTTTCTCCTCGAGGAGGAATCGAGGGTTTATGTCAAAAATTATGGACTATGATTTCCATCTCAACAATCATATTATCTGCAACTGAGGCAAACACTAGAGTTATGAGCATGGTCCAGGGTGACAACCAGGCGATTGCAATCACCACTAGAGTAGTACGCTCGCTCAGTCATTCCGAGAAGAAGGAGCAAGCTTATAAAGCAAGTAAATTATTCTTTGAAAGGCTTAGAGCCAACAATCATGGAATTGGACACCACTTGAAAGAACAAGAAACTATCCTCAGTTCTGATTTCTTCATATACAGTAAGAGAGTGTTTTACAAAGGTCGGATTTTGACTCAAGCATTAAAGAACGTGAGCAAGATGTGCTTAACAGCCGATATACTAGGGGACTGTTCACAAGCATCATGCTCCAATTTAGCTACTACTGTAATGCGCCTGACTGAGAATGGGGTTGAGAAAGATTTGTGTTACTTTCTGAATGCATTCATGACAATCAGACAGTTATGTTATGATCTAGTATTTCCCCAAACTAAATCTCTTAGTCAGGACATCACTAATGCTTATCTTAACCATCCAATACTTATCTCAAGATTGTGTCTATTACCATCTCAATTGGGGGGCCTAAACTTTCTCTCATGTAGTCGCCTGTTCAATAGAAACATCGGAGACCCATTAGTGTCTGCAATTGCTGATGTGAAACGATTAATTAAAGCTGGCTGTCTAGATATCTGGGTCCTGTATAACATCCTTGGAAGGAGGCCTGGAAAAGGTAAGTGGAGCACTCTGGCAGCTGATCCTTATACTCTAAACATAGATTATTTAGTTCCTTCAACAACTTTTTTAAAGAAGCATGCCCAATATACATTGATGGAACGGAGTGTTAATCCCATGCTCCGTGGAGTATTCAGTGAAAATGCAGCTGAGGAAGAAGAGGAACTCGCACAGTATCTATTAGATCGTGAGGTAGTCATGCCCAGGGTTGCACATGTAATACTTGCCCAGTCTAGTTGCGGTAGAAGAAAACAGATTCAAGGTTACTTGGATTCCACTAGAACTATTATCAGGTATTCACTGGAGGTGAGACCATTGTCAGCAAAGAAGCTAAATACAGTAATAGAATACAACTTATTGTATCTATCTTACAATTTGGAGATTATTGAAAAACCCAATATAGTCCAACCCTTTTTGAATGCAATCAATGTTGATACTTGTAGCATCGATATAGCCAGGTCCCTTAGAAAACTATCCTGGGCAACTTTACTTAATGGACGTCCCATCGAGGGATTAGAAACACCTGATCCCATTGAATTGGTACATGGGTGTTTGATAATTGGGTCAGA
			TGAATGTGAGCATTGCAGTAGTGGTGATGATAAATTCACCTGGTTTTTCCTACCCAAGGGGATAAGGCTAGATAATGATCCGGCATCCAACCCACCCATCAGAGTACCTTACATCGGATCTAAAACAGATGAGCGGAGGGTTGCGTCAATGGCTTACATCAAAGGAGCATCTGTATCACTGAAATCAGCACTCAGGTTAGCGGGAGTATATATTTGGGCTTTCGGAGATACAGAAGAATCATGGCAGGACGCCTATGAGTTAGCTTCCACTCGTGTTAATCTCACACTAGAGCAATTGCAATCTCTCACTCCTTTACCAACATCTGCTAACCTAGTACACAGATTAGATGATGGCACCACTCAATTAAAATTTACCCCGGCAAGTTCCTATGCATTCTCTAGCTTCGTTCATATATCTAACGACTGTCAAGTTCTGGAGATCGATGATCAGGTTACAGATTCTAACCTGATTTACCAACAAGTTATGATTACTGGCCTTGCTTTAATTGAGACATGGAACAATCCTCCAATCAACTTCTCTGTCTATGAGACTACACTACACTTGCACACAGGCTCATCTTGCTGTATAAGACCTGTCGAATCTTGTGTAGTAAATCCTCCTTTGCTTCCTGTACCCTTCATTAATGTTCCTCAAATGAATAAATTTGTATATGACCCTGAACCACTCAGTTTGCTAGAAATGGAAAAAATTGAGGATATTGCTTATCAGACCAGAATCGGTGGTTTAGATCAAATCCCACTTCTGGAAAAAATACCCTTACTAGCTCACCTCACCGCCAAGCAGATGGTAAACAGCATCACTGGGCTTGATGAAGCAACATCTATAGTGAATGATGCTGTAGTTCAAGCAGACTACACTAGCAATTGGATTAGTGAATGCTGCTACACTTACATTGATTCTGTGTTTGTTTACTCTGGCTGGGCATTATTATTGGAGCTTTCGTATCAAATGTACTACTTAAGAATTCAAGGCATCCAAGGAATTCTAGACTATGTGTATATGACCTTGAGGAGGATACCAGGAATGGCTATAACAGGTATCTCATCCACGATTAGTCACCCTCGTATACTCAGAAGATGCATCAATTTGGATGTAATAGCCCCAATCAATTCTCCACACATAGCTTCACTGGATTACACAAAATTGAGCATAGATGCAGTAATGTGGGGAACTAAGCAGGTTTTGACCAACATTTCGCAAGGTATCGATTATGAGATAGTAGTTCCTTCTGAAAGCCAACTAACACTTAGTGATAGAGTTCTAAATCTAGTTGCTCGAAAATTATCACTACTGGCAATCATCTGGGCCAATTATAACTATCCTCCAAAGGTTAAAGGTATGTCACCTGAGGACAAATGTCAGGCTTTAACTACACATCTAATCCAAACTGTCGAATATGTTGAGCACATTCAGATTGAGAAGACAAACATCAGGAGGATGATTATTGAACCAAAATTAACTGCCTACCCTAGTAATTTGTTTTATCTATCTCGAAAGTTGCTTAATGCTATTCGAGATTCTGAAGAAGGACAATTTCTGATTGCATCCTATTATAACAGTTTTGGATTTCTGGAACCAATACTAATGGAATCTAAAATATTCAATCTAAATTCATCCGAATCAGCATCTCTTACAGAATTTGATTTCATCCTCAACTTGGAATTGTCTGAAACCAGTCTTGAGAAATACTCTCTCCCAAGTTTGTTGATGACGGCTGAGAATATGGATAACCCATTTCCTCAACCACCCCTTCATCATGTTCTCAGACCACTAGGATTATCATCCACTTCATGGTATAAAACAATCAGTGTTTTAAATTATATTAGCCATATGAAAATATCTGACGGTGCCCATCTATACTTGGCAGAGGGAAGCGGGGCCTCTATGTCACTTATAGAGACTTTCTTGCCCGGTGAAACAATATGGTACAACAGCCTATTCAATAGTGGTGAAAATCCTCCCCAACGCAATTTTGCTC
			CTTTGCCCACCCAGTTTATTGAAAGTGTCCCTTACAGATTGATTCAAGCAGGTATAGCAGCAGGAAGTGGTGTAGTGCAAAGTTTCTATCCACTCTGGAACGGTAACAGCGATATCACTGACTTGAGCACGAAAACCAGTGTCGAATACATTATTCACAAGGTAGGAGCTGATACATGTGCATTGGTCCATGTGGATTTGGAGGGTGTGCCCGGCTCAATGAACAGCATGTTGGAGAGAGCCCAAGTGCATGCGCTACTGATCACAGTAACTGTATTAAAGCCAGGCGGCTTACTAATCTTGAAAGCTTCATGGGAACCTTTTAATCGATTTTCCTTTTTACTCACAATACTCTGGCAATTCTTCTCCACAATAAGGATCCTGCGATCTTCATACTCCGACCCGAATAATCACGAGGTATACATAATAGCTACACTAGCAGTTGATCCCACCACATCCTCTTTTACGACTGCTCTGAATAGAGCGCGCACCCTGAATGAACAGGGGTTTTCACTTATCCCACCTGAATTAGTGAGCGAGTACTGGAGGAGGCGTGTTGAACAAGGGCAGATTATACAGGATCGTATAGATAAAGTCATATCAGAGTGTGTCAGAGACCAATATCTGACGGACAACAACATTATCCTTCAGGCGGGAGGGACTCCAAGCACAAGAAAATGGTTGGATCTACCTGACTATCCGTCGTTCAATGAATTACAATCAGAGATGGCCAGACTCATAACAATTCATCTCAAAGAGGTAATAGAAATCCTAAAAGGCCAATCATCAGATCATGACACTCTATTATTTACTTCATACAATGTAGGTCCCCTCGGGAAAATAAATACGATACTCAGGTTGATTGTTGAGAGAATTCTTATGTACACTGTAAGAAACTGGTGTATCTTGCCCACCCAAACTCGTCTCACCTTACGACAGTCTATCGAGCTTGGAGAGTTTAGACTAAGGGACGTGATAACACCCATGGAGATCCTTAAATTATCCCCCAACAGGAAATATCTGAAGTCTGCATTAAACCAATCAACATTCAATCATCTAATGGGAGAAACATCTGACATATTGTTAAATCGAGCCTATCAAAAGAGAATTTGGAAAGCCATCGGGTGTGTAATCTATTGCTTTGGTTTGCTTACTCCTGATGTTGAAGATTCCGAGCGCATTGCTATTGACAATGATATACCTGATTATGATATCCACGGGGACATAATTTAAATCGACTAAAGACTCCTCTAGCACGATACGTCACCAAAAGGTGCCACACCGGCGCCAAAACTCCTCTAGACC-----------------------------------------------------------------------------------------
		</sequence>
		<sequence>
			<taxon idref="Manitoba.CAN/43.16/5/G|2016-10-25|north_america|canada|manitoba"/>
			ACCAAGGGGAAAATGAAGATGGGATATTGGTAGAACAAATAGTGTAAGAAACAGTAAGCCCGGAAGTGGTGTTTTGCTATTTCGAGGCCGGGCTCGATCCTCACCTTTCATTGTCAATAGGGGACACTTTGACACTACCTTGAAAATGTCGTCCGTGCTCAAAGCATTTGAGCGATTCACTATAGAACAGGAACTTCAAGACAGGGGTGAGGAGGGTTCAATTCCGCCGGAGACTTTAAAGTCAGCAGTCAAAGTCTTCGTTATTAACACACCCAATCCCACCACACGCTACCAGATGCTAAACTTTTGCCTAAGAATAATTTGCAGTCAAAATGCTAGGGCATCTCACAGGGTAGGTGCATTGATAACATTATTCTCACTTCCCTCGGCAGGTATGCAAAATCATATTAGACTAGCAGATAGATCACCCGAAGCCCAGATAGAACGTTGT-GAGATTGATGGCTTTGAGCCTGGCACATATAGGCTGATTCCGAATGCACGCGCCAATCTTACTGCCAATGAAATTGCTGCCTATGCTTTGCTTGCAGATGACCTCCCTCCAACCATAAATAATGGAACTCCTTATGTACATGCAGATGTTGAAGGGCAGCCATGTGATGAAATTGAACAATTCCTGGATCGATGCTACAGTGTACTAATCCAGGCTTGGGTGATGGTCTGTAAATGTATGACAGCTTACGACCAACCTGCTGGATCTGCTGATCGGCGATTTGCGAAATACCAGCAGCAAGGTCGCCTGGAAGCAAGATACATGCTGCAGCCAGAAGCCCAAAGGTTGATTCAAACTGCCATCAGGAAAAGTCTTGTTGTTAGACAGTATCTTACCTTTGAACTCCAACTGGCAAGACGGCAGGGGTTGCTATCAAACAGATACTATGCAATGGTGGGTGACATTGGAAAGTACATTGAGAATTCAGGCCTTACTGCCTTCTTTCTCACCCTCAAATATGCACTAGGCACCAAATGGAGTCCTCTGTCATTGGCCGCATTCACCGGTGAACTCACTAAGCTCCGATCCTTGATGATGTTATATCGAGATCTCGGAGAACAAGCCAGATACCTTGCTTTGTTGGAGGCTCCCCAAATAATGGACTTTGCTCCCGGGGGCTACCCATTGATATTCAGTTATGCTATGGGAGTCGGTACAGTCCTAGAT-GTCCAAATGCGAAATTACACTTATGCACGACCTTTCCTAAATGGTTACTATTTCCAGATTGGGGTTGAGACCGCACGACGGCAACAAGGCACTGTTGACAACAGAGTAGCAGATGATCTAGGCCTGACTCCTGAACAAAGAACTGAGGTCACTCAGCTTGTTGACAGGCTTGCAAGAGGCAGAGGTGCGGGAATACCAGGTGGGCCGGTGAATCCCTTTGTTCCTCCAGTTCAACAACAACAACCTGCTGCCGTATATGAGGACATTCCTGCATTGGAGGAATCAGATGACGATGGTGATGAAGATGGAGGTGCAGGATTCCAAAATGGAGCACAAGCACCAGCTGTAAGACAGGGAGGTCAAAATGACTTTAGAGCACAGCCGTTACAGGATCCAATTCAAGCACAACTCTTCATGCCATTATATCCTCAAGTCAGCAACATCCCAAATCATCAGAATCATCAGATTAATCGCATCGGGGGGATGGAACACCAAGATTTATTACGATACAACGAGAATGGCGATTCTCAGCAGGATGCAAGGGGCGAACACGGAAATACCTTCCCAAACAATCCCAATCAAAACGCACAGTCACAAGTGGGTGACTGGGATGAGTAGATCACCGACATGACCAATCTACCCCCAACTGCAACAAACCCAGAACAATCCAGCCACAGCCAACCGCTCAAATCCACTACATTCCATTCATATTTAGTCTTTAAGAAAAAATTAGGCCCGGAAAGAATTAGTTCTACGAGCATCGACACGATTATCTTGATCGTGTTTCTTTCCGGGCAAGCCATGGATCAATTTATAAAACA
			AGATGAAACTGGTGATTTAATTGAGACAGGAATGAATGTTGCAAATCACTTCCTATCTGCCCCCATTCAGGGAACCAACTTGTTGAGCAAGGCCACAATCATCCCCGGTGTTGCACCAGTACTCATTGGCAATCCAGAGCAAAAGAACATTCAGTACCCCACTGCATCACATCAGGGATCCAAGTCAAAGGGAAGAAGCTCAGGGGCCAAGCCCATCATAGTCTCATCTTCCGAAGTAGGCACTGGAGGGACTCAGATTCCTGAGCCCCTTTTCGCACAAACCGGACAAGGTGGCACTGTCACCACCGTTTATCAAGATCCAACTATCCAACCAACAGGTTCATACCGAAGTGTGGAATTGGCTAAGATAGGAAAAGAGA-GAATGATTAATCGGTTTGTTGAAAAACCCAGGACCTCAACGCCGGTAACAGAATTTAAGAGGGGGGCCGGGAGCGGCTGCTCAAGGCCAGACAATCCAAGAGGAGGGCATAGAAGGGAATGGAGCCTCAGCTGGGTCCAAGGAGAGGTCCGGGTCTTTGAGTGGTGCAACCCCATATGCTCACCTATCACTGCCGCAGCAAGATTCCACTCCTGCAAATGTGGGAATTGCCCAGCAAAGTGCGATCAGTGCGAACGAGATTATGGACCTCCTTAGAGGGATGGATGCTCGCCTGCAACATCTTGAACAAAAGGTGGACAAGGTGCTTGCACAGGGCAGCATGGTGACCCAAATAAAGAATGAATTATCAACAGTAAAGACAACACTAGCTACAATTGAAGGAATGATGGCGACAGTAAAGATCATGGATCCGGGAAACCCGACAGGGGTCCCAGTTGATGAGCTTAGAAGAAGTTTTAGTGATCATGTAACAATTGTTAGTGGACCAGGAGATGTGTCATTCAGCTCCAGTGAAGAACCCACACTGTATTTGGATGAACTAGCGAGGCCTATCCCCAAGCCTCGTCCTGCAAAGCAGCCAAAACCCCAACCCGTAAAAGATTTAGCAGGACGGAAGGTGATGATAACCAAAATGATCACTGACTGTGTGGCCAATCCTCAAATGAAGCAGGCGTTCGAGCAACGATTGGCAAAGGCCAGCACCGAGGATGCCCTGAATGATATCAAGCGAGACATCATACGAAGCGCCATATGAACCCACCAAGAACACCAGACTCATGGGAAAATACATGAACTGATAGCCGCAATGATTCCCTGTTAAATAAAAAATAAGCACGAACACAAGTCCAATCCAGCCACAGCAGCAATGGCCGGATCACAGATCAAAATTCCTCTTCCGAAGCCCCCCGATTCAGATTCTCAAAGACTAAATGCATTCCCTGTAATCATGGCTCAAGAAGGCAAAGGGCGACTCCTCAGACAGATCAGACTTAGGAAAATATTATCAGGGGATCCGTCTGATCAGCAAATTACATTTGTGAATACATATGGATTCATCCGTGCTACTCCAGAAACATCAGAGTTCATCTCTGAATCATCACAACAAAAGGTAACTCCTGTAGTGACGGCGTGCATGTTATCCTTCGGTGCTGGACCAGTACTAGAAGACCCACAACATATGCTGAAAGCTCTTGATCAGACAGATATCAGGGTTCGGAAGACAGCAAGTGATAAAGAGCAGATCTTATTTGAGATCAACCGCATTCCCAATCTATTCAGGCATCATCAAATATCTGCGGACCATCTGATTCAGGCCAGCTCCGATAAATATGTCAAGTCACCAGCTAAGTTGATTGCAGGAGTAAATTATATTTACTGTGTCACATTTTTATCCGTGACAGTTTGTTCTGCCTCACTCAAGTTTCGAGTTGCGCGCCCATTGCTTGCTGCACGATCTAGATTAGTGAGAGCAGTTCAGATGGAAGTTTTGCTTCGGGTAACCTGCAAAAAAGACTCTCAAATGGCAAAGAGCATGCTAAATGACCCTGATGGAGAAGGTTGCATTGCATCCGTGTGGTTCCACCTGTGTAATCTGTGCAA
			AGGCAGGAACAAACTTAGAAGTTACGATGAAAATTATTTTGCATCTAAGTGCCGTAAGATGAATTTGACAGTCAGCATAGGGGACATGTGGGGACCAACCATTCTAGTCCATGCAGGCGGTCACATTCCGACAACTGCAAAACCTTTCTTCAACTCAAGAGGCTGGGTCTGTCACCCCATCCATCAATCATCACCATCGTTGGCGAAGACCCTATGGTCATCTGGGTGTGAAATCAAGGCTGCCAGTGCTATCCTCCAGGGCTCAGACTATGCATCACTCGCAAAAACTGATGACATAATCTATTCAAAGATAAAGGTCGACAAGGATGCAGCCAACTACAAGGGAGTATCCTGGAGTCCATTTAGGAAGTCTGCCTCAATGAGCAACCTATGATAATTCTCTCTATTTTCAATGATGCCTTCAGGAGGATCAACAATCAGTCCGATTTTACCGGTGATAACTTGATTGAAATTATAGAAAAAATAAGCCTAGAAAGATATCCCACCTCTCGACTTTCCCACTTTGAAAATAGAATTGATCAGTAATCATGAAGGTTTCCTTAGTTACTTGCTTGGGCTTTGCAGTCTTTTCATTTTCCATATGTGTGAATATCAATATCTTGCAGCAAATTGGATATATCAAGCAACAAGTCAGGCAACTGAGCTATTACTCACAAAGTTCAAGCTCCTACATAGTGGTCAAGCTTTTACCGAATATCCAACCCACTGATAACAGCTGTGAATTCAAGAGTGTAACTCAATACAATAAGACCTTGAGTAATTTGCTTCTTCCAATTGCAGAAAACATAAACAATATTGCATCGCCCTCATCTGGATCAAGACGTCATAAAAGGTTTGCTGGCATTGCCATTGGCATTGCTGCACTCGGTGTTGCAACCGCAGCACAAGTAACCGCCGCTGTCTCATTAGTTCAAGCACAGACAAATGCACGCGCAATAGCGGCGATGAAAAATTCAATACAGGCAACTAATCGAGCAGTCTTCGAAGTGAAAGAAGGCACCCAACAGTTAGCTATAGCGGTACAAGCAATACAGAACCACATCAATACTATTATGAACACCCAATTGAACAATATGTCCTGTCAGATTCTTGATAACCAGCTTGCAACCTCCCTGGGATTATACCTAACAGAATTAACAACAGTGTTTCAGCCACAATTAATTAATCCGGCATTGTCACCGATTAGTATACAAGCCTTGAGGTCTTTGCTTGGAAGTATGACACCTGCAGTGGTTCAAGCAACAT-TATCTACTTCAATTTCTGCTGCTGAAATACTAAG-TG-CCGG-TCTAATGGAGGGTCAGATTGTTTCTGTTCTGCTGGATGAGATGCAGATGATAGTTAAGATAAATATTCCAACCATTGTCACACAATCAAATGCATTGGTGATTGACTTCTACTCAATTTCGAGCTTTATTAATAGTCAGGAATCCATAATTCAATTACCAGACAGGATCTTGGAGATCGGGAATGAACAATGGAGCTATCCAGCAAAAAATTGTAAGTTGACAAGACACAACATATTCTGCCAATACAATGAGGCAGAGAGGCTGAGCTTAGAATCAAAACTATGCCTTGCAGGCAATATAAGTGCCTGTGTGTTCTCACCCATAGCAGGGAGTTATATGAGGCGATTTGTAGCACTGGATGGGACAATTGTTGCAAACTGTCGAAGTCTAACGTGTCTATGCAAGAGTCCATCTTATCCTATATACCAACCTGACCATCATGCAGTCACGACCATTGATCTAACCGCATGTCAGACGTTGTCCCTAGACGGATTGGATTTCAGCATTGTCTCTCTAAGCAACATCACTTACGCTGAGAACCTTACCATTTCATTGTCTCAGACAATCAATACTCAACCCATTGACATATCAACTGAACTGATCAAGGTCAATGCATCCCTCCAAAATGCCGTTAAGTACATAAAGGAGAGCAACCATCAACTCCAATCTGTGAGTATAAATTCTAAAAT
			CGGAGCTATAATCATAGCAGCCTTAGCTTTGAGCATCCTGTCAATGATCATTTCACTGTTGTTTTGCTGCTGGGCTTACATTGCAACTAAAGAGATCAGAAGAATCAACTTCAAAACAAATCATATCAACACAATATCAAGTAGTGTCGATGATCTCATCAGGTACTAATCCTAACATGGTGATTCATTCTGTATTTAGAAAATATTTAGAAAAAAACTAAATTAAGAATGAATCTCATGGGGTCGTAACGTCTCGTGACCCTGCCGTTGCACTATGCCGGCGATCCAACCCCCATTATACCTCACATTTCTATTGCTAATTCTTCTTTATC-TGATCATAACTTTGTATGT-CTGGATTATATTAACTGTTACTTATAAGACTGCGGTGCGACATGCAGCACTGTACCAGAGATCCTTCTTTCACTGGAGTTTCGATCACTCACTCTAAGAAGATCCCCAGTTAGGACAAGTTCCGATCCATCATGCAAGAACAATCTGCATTTGAATAATGCCGTTCAATCATGAGACATAAAGAAAAAACCAAGCCAGAACAAACTTAGGGTCATAATACAACACAAAACCTTAGCTTCTATCTCAATTGTGCTCCGACCGCTCGAAAGATGGAGCCCTCGAAATTCTTCACAATATCGGACAGTGCCACCTTTGCACCTGGGCCTGTTAGCAATGCGGCTAACAAGAAGACATTCCGAACCTGCTTCCGAATACTGGCACTATCTGTACAAGCTGTCACCCTTATATTAGTTATTGTCACTTTAGGTGAGCTTGTAAGGATGATCAATGATCAAGGCTTGAGCAATCAGTTGTCTTCAATTACAGATAAGATAAGAGAGTCAGCTACTATGATTGCATCTGCTGTGGGAGTAATGAATCAAGTTATTCATGGAGTAACGGTATCCTTACCCCTACAAATTGAGGGAAACCAAAATCAATTGTTAGCCACACTTGCCACAATCTGCACCAGCCAAAAACAAGTCTCAAACTGCTCTACAAACATCCCCTTAGTCAATGACCTCAGGTTTATAAATGGGATCAATAAATTCATCATTGAAGATTACGCAACTCATGATTTCTCTATCGGCCATCCACTCAATATGCCCAGCTTTATCCCAACTGCAACTTCACCCAATGGTTGCACAAGAATTCCATCCTTTTCTTTAGGTAAGACACACTGGTGCTACACACATAATGTAATTAATGCCAACTGCAAGGACCATACTTCGTCTAACCAATATGTGTCCATGGGGATTCTCGTTCAGACCGCGTCAGGTTATCCTATGTTCAAAACCTTAAAAATCCAATATCTCAGTGATGGCCTGAATCGGAAAAGCTGCTCAATTGCAACAGTCCCTGATGGGTGCGCGATGTACTGTTATGTCTCAACTCAACTTGAAACCGACGACTATGCGGGGTCCAGTCCACCCACCCAAAAACTTACCCTGTTATTCTATAATGACACAGTCACAGAAAGGACAATATCTCCATCTGGTCTTGAAGGGAATTGGGCTACTTTGGTGCCAGGAGTGGGGAGTGGGATATATTTTGAGAATAAGTTGATCTTCCCTGCATATGGTGGTGTCTTGCCCAATAGTACACTCGGGGTTAAATCAGCAAGAGAATTTTTCCGGCCTGTTAATCCATATAATCCATGTTCAGGACCACAACAAGATTTAGACCAGCGTGCTTTGAGGTCATACTTCCCAAGTTATTTCTCTAATCGAAGAATACAGAGTGCATTTCTTGTCTGTGCCTGGAATCAGATCTTAGTTACAAATTGTGAACTAGTTGTCCCCTCAAGCAATCAGACAATGATGGGTGCAGAAGGGAGAGTTTTATTGATCAATAATCGACTATTATATTATCAGAGAAGTACCAGCTGGTGGCCGTATGAACTCCTCTACGAGATATCATTCACATTTACAAACTCTGGTCCATCATCTGTAAATATGTCCTGGATACCTATATATTCATTCACTCGTC
			CTGGTTCAGGCAATTGCAGTGGTGAAAATGTGTGCCCGACTGCTTGTGTGTCAGGGGTTTATCTTGATCCCTGGCCATTAACTCCATATAGCCACCAATCAGGTATTAACAGAAATTTCTATTTTACAGGTGCTCTATTAAATTCAAGTACAACTAGAGTAAATCCTACCCTTTATGTCTCTGCTCTTAATAATCTTAAAGTATTAGCCCCATATGGTACTCAAGGACTGTTTGCCTCGTACACCACAACCACCTGCTTTCAAGATACCGGTGATGCTAGTGTGTATTGTGTTTATATTATGGAACTAGCATCAAATATTGTTGGAGAATTCCAAATTCTACCTGTGCTAACTAGATTGACTATCACTTGAATCATAGTGAATGCAGCGGGAAGCCCTATTGGCGTGTCTCAATTTTTATCGATTATTAAGAAAAAATAGGCCAGAATGGCGGGCCTAAATGAGATACTCCTACCTGAAGTACATTTAAACTCACCCATCGTTAGATATAAGCTTTTCTACTATATATTACATGGCCAGTTACCAAATGATTTGGAGCCAGATGACTTGGGCCCACTAGCAAATCAGAATTGGAAGGCAATTCGAGCCGAAGAATCCCAGGTTCATGCACGTTTAAAACAGATCAGAGTAGAACTCATCGCAAGGATTCCCAGTCTCCGGTGGACCCGCTCTCAAAGAGAGATTGCTATACTCATTTGGCCAAGAATACTTCCAATCCTCCAAGCATATGATCTTCGGCAAAGTATGCAATTGCCCACAGTATGGGAGAAATTGACTCAATCCACAGTTAATCTTATAAGTGATGGTCTAGAACGAGTTGTATTACACATCAGCAATCAACTGACAGGCAAGCCAAACTTGTTTACCAGATCTCGAACAGGACAAGACACTAAGGACTATTCAATTCCATCCACTAGAGAGCTATCTCAAATATGGTTTAACAATGAGTGGAGTGGATCTGTAAAGACCTGGCTTATGATTAAATATAGAATGAGGCAACTAATCACAAACCAAAAGACAGGTGAGTTAACAGATTTAGTAACCATTGTGGATACTAGGTCCACTCTATGCATTATTACCCCAGAATTAGTTGCTTTATACTCTAATGAGCACAAAGCATTAACGTACCTCACCTTTGAAATGGTACTAATGGTCACTGATATGTTGGAGGGACGACTGAATGTTTCTTCTTTGTGCACAGCTAGTCATTATCTGTCCCCACTAAAGAAAAGAATCGAAATTCTCCTAACATTAGTTGATGACCTTGCTCTACTCATGGGGGACAAAGTATACGGTGTTGTCTCTTCACTTGAGAGTTTTGTTTACGCCCAATTACAGTATGGTGATCCTGTTGTAGACATTAAGGGTACATTCTATGGATTTATATGTAATGAGATTCTCGATCTGCTGACTGAGGACAACATTTTTACTGAGGAGGAGGCAAACAAGGTTCTCCTGGACTTGACTTCACAGTTTGACAATCTATCCCCTGATTTAACTGCTGAACTCCTCTGCATTATGAGACTTTGGGGCCACCCCACATTAACCGCAAGCCAAGCAGCATCCAAGGTCCGAGAGTCCATGTGCGCTCCCAAGGTGTTAGATTTCCAAACAATAATGAAGACCCTGGCTTTCTTTCACGCAATCCTTATTAACGGTTATAGGAGGAGCCATAATGGAATCTGGCCTCCTACTACTCTTCATGGCAATGCCCCCAAAAGCCTCATTGAGATGCGGCATGATAATTCAGAGCTTAAGTATGAGTATGTCCTCAAGAATTGGAAAAGTATATCTATGTTAAGAATACACAAATGCTTTGATGCATCACCTGATGAAGATCTCAGCATATTCATGAAGGATAAGGCAATAAGCTGTCCAAAGCAAGACTGGATGGGAGTATTTAGGAGGAGCCTCATAAAACAGCGATATCGAGATGCGAATCGACCTCTACCACAACCATTCAACCGACGGCTACTGTTG
			AATTTTCTAGAGGATGACAGATTCGATCCCATTAAAGAGCTTGAGTATGTCACCAGTGGAGAATATCTTAGGGACCCAGAATTTTGTGCATCTTACTCCCTCAAAGAGAAGGAGATAAAGGCTACAGGTCGAATATTTGCAAAAATGACAAAGAGAATGAGATCGTGCCAAGTAATTGCGGAATCATTGTTGGCCAATCATGCAGGTAAATTAATGAGAGAAAATGGAGTTGTTTTAGACCAGTTAAAATTGACAAAATCTTTGTTAACGATGAACCAAATTGGTATTATATCAGAGCACAGCCGAAGATCCACTGCTGACAACATGACTTTGGCACACTCCGGTTCAAATAAGCACAGAATTAATAATAGTCAATTCAAGAAGAATAAAGACAATAAACATGAGATGCCTGATGATGGTTTTGAGATAGCAGCCTGCTTTCTAACAACTGACCTCACAAAATACTGCTTAAATTGGAGGTACCAAGTCATCATCCCCTTTGCGCGTACATTGAATTCAATGTATGGTATACCTCACCTGTTCGAATGGATACATTTAAGGCTAATGCGAAGCACTCTCTATGTCGGTGATCCCTTCAATCCTCCATCAGATCCTACCCAACTTGACCTTGATACAGCTCTCAATGATGATATATTTATAGTTTCTCCTCGAGGAGGAATCGAGGGTTTATGTCAAAAATTATGGACTATGATTTCCATCTCAACAATCATATTATCTGCAACTGAGGCAAACACTAGAGTTATGAGCATGGTCCAGGGTGACAACCAGGCGATTGCAATCACCACTAGAGTAGTACGCTCGCTCAGTCATTCCGAGAAGAAGGAGCAAGCTTATAAAGCAAGTAAATTATTCTTTGAAAGGCTTAGAGCCAACAATCATGGAATTGGACACCATTTGAAAGAACAAGAAACGATCCTCAGTTCTGATTTCTTCATATACAGTAAGAGAGTGTTTTACAAAGGTCGGATTTTGACTCAAGCATTAAAGAACGTGAGCAAGATGTGCTTAACAGCCGATATACTAGGGGACTGTTCACAAGCATCATGCTCCAATTTAGCTACTACTGTAATGCGCCTGACTGAGAATGGGGTTGAGAAAGATTTGTGTTACTTTCTGAATGCATTCATGACAATCAGACAGTTATGTTATGATCTAGTATTTCCCCAAACTAAATCTCTTAGTCAGGACATCACTAATGCTTATCTTAACCATCCAATACTTATCTCAAGATTGTGTCTATTACCATCTCAATTGGGGGGCCTAAACTTTCTCTCATGTAGTCGCCTGTTCAATAGAAACATCGGAGACCCATTAGTGTCTGCAATTGCTGATGTGAAACGATTAATTAAAGCTGGCTGTCTAGATATCTGGGTCCTGTATAACATCCTTGGAAGGAGGCCTGGAAAAGGTAAGTGGAGCACTCTGGCAGCTGATCCTTATACTCTAAACATAGATTATTTAGTTCCTTCAACAACTTTTTTAAAGAAACATGCCCAATATACATTGATGGAACGGAGTGTTAATCCCATGCTCCGTGGAGTATTCAGTGAAAATGCAGCTGAGGAAGAAGAGGAACTCGCACAGTATCTATTAGATCGTGAGGTAGTCATGCCCAGGGTTGCACATGTAATACTTGCCCAGTCTAGCTGCGGTAGAAGAAAACAGATTCAAGGTTACTTGGATTCCACTAGAACTATTATCAGGTATTCACTGGAGGTGAGACCATTGTCAGCAAAGAAGCTAAATACAGTAATAGAATATAACTTATTGTATCTATCTTACAATTTGGAGATTATTGAAAAACCCAATATAGTACAACCATTTTTGAATGCAATCAATGTTGATACTTGTAGCATCGATATAGCCAGGTCCCTTAGAAAACTATCCTGGGCAACTTTACTTAATGGACGTCCCATCGAGGGATTAGAAACACCTGATCCCATTGAATTGGTACATGGGTGTTTGATAATTGGGTCAGA
			TGAATGTGAGCATTGCAGTAGTGGTGATGATAAATTCACCTGGTTTTTCCTACCCAAGGGGATAAGGCTAGATAATGATCCGGCATCCAACCCACCCATCAGAGTACCTTACATCGGATCTAAAACAGATGAGCGGAGGGTTGCTTCAATGGCTTACATCAAAGGAGCATCTGTATCACTGAAATCAGCACTCAGGTTAGCGGGAGTATATATTTGGGCTTTCGGAGATACAGAATAATCATGGCAGGACGCCTATGAGTTAGCTTCCACTCGTGTTAATCTCACACTAGAGCAATTGCAATCTCTCACTCCTTTACCAACATCTGCTAACCTAGTACACAGATTAGATGATGGCACCACTCAATTAAAATTTACCCCGGCAAGTTCCTATGCATTCTCTAGCTTCGTTCATATATCTAACGACTGTCAAGTTCTGGAGATCGATGATCAGGTTACAGATTCTAACCTGATTTACCAACAAGTTATGATTACTGGCCTTGCTTTAATTGAGACATGGAACAATCCTCCAATCAACTTCTCTGTCTATGAGACTACACTACACTTGCACACAGGCTCATCTTGCTGTATAAGACCTGTCGAATCTTGTGTAGTAAATCCTCCTTTGCTTCCTGTACCCTTCATTAATGTCCCTCAAATGAATAAATTTGTATATGACCCTGAACCACTCAGTTTGCTAGAAATGGAAAAAATTGAGGATATTGCTTATCAGACCAGAATCGGTGGTTTAGATCAAATTCCACTTCTGGAAAAAATACCCTTACTAGCTCACCTCACCGCCAAGCAGATGGTAAACAGCATCACTGGGCTTGATGAAGCAACATCTATAGTGAATGATGCTGTAGTTCAAGCAGACTACACTAGCAATTGGATTAGTGAATGCTGCTACACTTACATTGATTCTGTGTTTGTTTACTCTGGCTGGGCATTATTATTGGAGCTTTCGTATCAAATGTACTACTTAAGAATTCAAGGCATCCAAGGAATTCTAGACTATGTGTATATGACCTTGAGGAGGATACCAGGAATGGCTATAACAGGCATCTCATCCACGATTAGTCACCCTCGTATACTCAGAAGATGCATCAATTTGGATGTAATAGCCCCAATCAATTCTCCACACATAGCTTCACTGGATTACACAAAATTGAGCATAGATGCAGTAATGTGGGGAACTAAGCAGGTTTTGACCAACATTTCGCAAGGTATCGATTATGAGATAGTAGTTCCTTCTGAAAGCCAACTAACACTTAGTGATAGAGTTCTAAATCTAGTTGCTCGAAAATTATCACTACTGGCAATCATCTGGGCCAATTATAACTATCCTCCAAAGGTTAAAGGTATGTCACCTGAGGACAAATGTCAGGCTTTAACTACACATCTAATCCAAACTGTCGAATATGTTGAGCACATTCAGATTGAGAAGACAAACATCAGGAGGATGATTATTGAACCAAAATTAACTGCCTACCCTAGTAATTTGTTTTATCTATCTCGAAAGTTGCTTAATGCTATTCGAGATTCTGAAGAAGGACAATTTCTGATTGCATCCTATTATAACAGTTTTGGATTTCTGGAACCAATACTAATGGAATCTAAAATATTCAATCTAAATTCATCCGAATCAGCATCTCTTACAGAATTTGATTTCATCCTCAACTTGGAATTGTCTGAAGCCAGTCTTGAGAAATACTCTCTCCCAAGTTTGTTGATGACGGCTGAGAATATGGATAACCCATTTCCTCAACCACCCCTTCATCATGTTCTCAGACCACTAGGATTATCATCCACTTCATGGTATAAAACAATCAGTGTTTTAAATTATATTAGCCATATGAAAATATCTGACGGTGCCCATCTATACTTGGCAGAGGGAAGCGGGGCCTCTATGTCACTTATAGAGACTTTCTTGCCCGGTGAAACAATATGGTACAACAGCCTATTCAATAGTGGTGAAAATCCTCCCCAACGCAATTTTGCTC
			CTTTGCCCACCCAGTTTATTGAAAGTGTCCCTTACAGATTGATTCAAGCAGGTATAGCAGCAGGAAGTGGTGTAGTGCAAAGTTTCTATCCACTCTGGAACGGTAACAGCGATATCACTGACTTGAGCACGAAAACCAGTGTCGAATACATTATTCACAAGGTAGGAGCTGATACATGTGCATTGGTCCATGTGGATTTGGAGGGTGTGCCCGGCTCAATGAACAGCATGTTGGAGAGAGCCCAAGTGCATGCGCTACTGATCACAGTAACTGTATTAAAGCCAGGCGGCTTACTAATCTTGAAAGCTTCATGGGAACCTTTTAATCGATTTTCCTTTTTACTCACAATACTCTGGCAATTCTTCTCCACAATAAGGATCCTGCGATCTTCATACTCCGACCCGAATAATCACGAGGTATACATAATAGCTACACTAGCAGTTGATCCCACCACATCCTCTTTTACGACTGCTCTGAATAGAGCGCGCACCCTGAATGAACAGGGGTTTTCACTTATCCCACCTGAATTAGTGAGCGAGTACTGGAGGAGGCGTGTTGAACAAGGGCAGATTATACAGGATCGTATAGATAAAGTCATATCAGAGTGTGTCAGAGACCAATATCTGACGGACAACAACATTATCCTTCAGGCGGGAGGGACTCCAAGCACAAGAAAATGGTTGGATCTACCTGACTATCCGTCGTTCAATGAATTACAATCAGAGATGGCCAGACTCATAACAATTCATCTCAAAGAGGTAATAGAAATCCTAAAAGGCCAATCATCAGATCATGACACCCTATTATTTACTTCATACAATGTAGGTCCCCTCGGGAAAATAAATACGATACTCAGGTTGATTGTTGAGAGAATTCTTATGTACACTGTAAGAAACTGGTGTATCTTGCCCACCCAAACTCGTCTCACCTTACGACAATCTATCGAGCTTGGAGAGTTTAGACTAAGGGACGTGATAACACCCATGGAGATCCTTAAATTATCCCCCAACAGGAAATATCTGAAGTCTGCATTAAACCAATCAACATTCAATCATCTAATGGGAGAAACATCTGACATATTGTTAAATCGAGCCTATCAAAAGAGAATTTGGAAAGCCATTGGGTGTGTAATCTATTGCTTTGGTTTGCTTACTCCTGATGTNNNNNNNNNNNNNNNNNNNNNNNNNNNNNNNNNNNNNNNNNNNNNNNNNNNNNNNNNNNNNNNNNNNNNNNNNNNNNNNNNNNNNNNNNNNNNNNNNNNNNNNNNNNNNNNNNNNNNNNNNNNNNNNNNNNNNNNNNNNNNNNNNNNNNNNNNNNNNNNNNNNNNNNNNNNNNNNNNNNNNNNNNNNNNNNNNNNNNNNNNNNNNNNNNNNNNNNNNNNNNNNNNNNNNNN
		</sequence>
		<sequence>
			<taxon idref="Kansas.USA/13.17/2/G|2017-03-29|north_america|usa|kansas"/>
			-----------------------------------------GTGTAAGAAACAGTAAGCCCGGAAGTGGTGTTTTGCGATTTCGAGGCCGGGCTCGATCCTCACCTTTCATTGTCAATAGGGGACACTTTGACACTACCTTGAAAATGTCGTCCGTGCTCAAAGCATTTGAGCGATTCACTATAGAACAGGAACTTCAAGACAGGGGTGAGGAGGGTTCAATTCCGCCGGAGACTTTAAAGTCAGCAGTCAAAGTCTTCGTTATTAACACACCCAATCCCACCACACGCTACCAGATGCTAAACTTTTGCCTAAGAATAATTTGCAGTCAAAATGCTAGAGCATCTCACAGGGTAGGTGCATTGATAACATTATTCTCACTTCCCTCGGCAGGTATGCAAAATCATATTAGACTAGCAGATAGATCACCCGAAGCCCAGATAGAACGTTGT-GAGATTGATGGCTTTGAGCCTGGCACATATAGGCTGATTCCGAATGCACGCGCCAATCTTACTGCCAATGAAATTGCTGCCTATGCTTTGCTTGCAGATGACCTCCCTCCAACCATAAATAATGGAACTCCTTATGTACATGCAGATGTTGAAGGGCAGCCATGTGATGAAATTGAACAATTCCTGGATCGATGCTACAGTGTACTAATCCAGGCTTGGGTGATGGTCTGTAAATGTATGACAGCTTACGACCAACCTGCTGGATCTGCTGATCGGCGATTTGCGAAATACCAGCAGCAAGGTCGCCTGGAAGCAAGATACATGCTGCAGCCAGAAGCCCAAAGGTTGATTCAAACTGCCATCAGGAAAAGTCTTGTTGTTAGACAGTATCTTACCTTTGAACTCCAACTGGCAAGACGGCAGGGGTTGCTATCAAACAGATACTATGCAATGGTGGGTGACATTGGAAAGTACATTGAGAATTCAGGCCTTACTGCCTTCTTTCTCACCCTCAAATATGCACTAGGCACCAAATGGAGTCCTCTGTCATTGGCCGCATTCACCGGTGAACTCACTAAGCTCCGATCCTTGATGATGTTATATCGAGATCTCGGAGAACAAGCCAGATACCTTGCTTTGTTGGAGGCTCCCCAAATAATGGACTTTGCTCCCGGGGGCTACCCATTGATATTCAGTTATGCTATGGGAGTCGGTACAGTCCTAGAT-GTCCAAATGCGAAATTACACTTATGCACGACCTTTCCTAAATGGTTACTATTTCCAGATTGGGGTTGAGACCGCACGACGGCAACAAGGCACTGTTGACAACAGAGTAGCAGATGATCTAGGCCTGACTCCTGAACAAAGAACTGAGGTCACTCAGCTTGTTGACAGGCTTGCAAGAGGCAGAGGTGCGGGAATACCAGGTGGGCCGGTGAATCCCTTTGTTCCTCCAGTTCAACAACAACAACCTGCTGCCGTATATGAGGACATTCCTGCATTGGAGGAATCAGATGACGATGGTGATGAAGATGGAGGTGCAGGATTCCAAAATGGAGCACAAGCACCAGCTGTAAGACAGGGAGGTCAAAATGACTTTAGAGCACAGCCGTTACAGGATCCAATTCAAGCACAACTCTTCATGCCATTATATCCTCAAGTCAGCAACATCCCAAATCATCAGAATCATCAGATTAATCGCATCGGGGGGATGGAACACCAAGATTTATTACGATACAACGAGAATGGCGATTCTCAGCAGGATGCAAGGGGCGAACATGGAAATACCTTTCCAAACAATCCCAATCAAAACGCACAGTCACAAGTGGGTGACTGGGATGAGTAGATCACCGACATGACCAAACTACCCCCAACTGCAACAAACCCAGAACAATCCAGCCACAGCCAACCGCTCAAATCCACTACATTCCATTCATATTTAGTCTTTAAGAAAAAATTAGGCCCGGAAAGAATTAGTTCTACGAGCATCGACACGATTATCTTGATCGTGTTTCTTTCCGGGCAAGCCATGGATCAATTTATAAAACA
			AGATGAAACTGGTGATTTAATTGAGACAGGAATGAATGTTGCAAATCACTTCCTATCTGCCCCCATTCAAGGAACCAACTTGTTGAGCAAGGCCACAATCATCCCCGGTGTTGCACCAGTACTCATTGGCAATCCAGAGCAAAAGAACATTCAGTACCCCACTGCATCACATCAGGGATCCAAGTCAAAGGGAAGAAGCTCAGGGGCCAAGCCCATCATAGTCTCATCTTCCGAAGTAGGCACTGGAGGGACTCAGATTCCTGAGCCCCTTTTCGCACAAACCGGACAAGGTGGCACTGTCACCACCGTTTATCAAGATCCAACTATCCAACCAACAGGTTCATACCGAAGTGTGGAATTGGCTAAGATAGGAAAAGAGA-GAATGATTAATCGGTTTGTTGAAAAACCCAGGACCTCAACGCCGGTAACAGAATTTAAGAGGGGGGCCGGGAGCGGCTGCTCAAGGCCAGACAATCCAAGAGGAGGGCATAGAAGGGAATGGAGCCTCAGCTGGGTCCAAGGAGAGGTCCGGGTCTTTGAGTGGTGCAACCCCATATGCTCACCTATCACTGCCGCAGCAAGATTCCACTCCTGCAAATGTGGGAATTGCCCAGCAAAGTGCGATCAGTGCGAACGAGATTATGGACCTCCTTAGAGGGATGGATGCTCGCCTGCAACATCTTGAACAAAAGGTGGACAAGGTGCTTGCACAGGGCAGCATGGTGACCCAAATAAAGAATGAATTATCAACAGTAAAGACAACACTAGCTACAATTGAAGGAATGATGGCGACAGTAAAGATCATGGATCCGGGAAACCCGACAGGGGTCCCAGTTGATGAGCTTAGAAGAAGTTTTAGTGATCATGTAACAATTGTTAGTGGACCAGGAGATGTGTCATTCAGCTCCAGTGAAGAACCCACACTGTATTTGGATGAACTAGCGAGGCCTATCCCCAAGCCTCGTCCTGCAAAGCAGCCAAAACCCCAACCCGTAAAGGATTTAGCAGGACGGAAGGTGATGATAACCAAAATGATCACTGACTGTGTGGCCAATCCTCAAATGAAGCAGGTGTTCGAGCAACGATTGGCAAAGGCCAGCACCGAGGATGCCCTGAATGATATCAAGCGAGACATCATACGAAGCGCCATATGAACCTACCAAGAACACCAGACTCATGGGAAAATCCATGAACTGATAGCCGCAATGATTCCCTATTAAATAAAAAATAAGCACGAACACAAGTCCAATCCAGCCACAGCAGCAATGGCCGGATCACAGATCAAAATTCCTCTTCCGAAGCCCCCCGATTCAGATTCTCAAAGACTAAATGCATTCCCTGTAATCATGGCTCAAGAAGGCAAAGGGCGACTCCTCAGACAGATCAGACTTAGGAAAATATTATCAGGGGATCCGTCTGATCAGCAAATTACATTTGTGAATACATATGGATTCATCCGTGCTACTCCAGAAACATCAGAGTTCATCTCTGAATCATCACAACAAAAGGTAACTCCTGTAGTGACGGCGTGCATGTTATCCTTCGGTGCTGGACCAGTACTAGAAGACCCACAACATATGCTGAAAGCTCTTGATCAGACAGATATCAGGGTTCGGAAGACAGCAAGTGATAAAGAGCAGATCTTATTTGAGATCAACCGCATTCCCAATCTATTCAGGCATCATCAAATATCTGCGGACCATCTGATTCAGGCCAGCTCCGATAAATATGTCAAGTCACCAGCTAAGTTGATTGCAGGAGTAAATTACATTTACTGTGTCACATTTTTATCCGTGACAGTTTGTTCTGCCTCACTCAAGTTTCGAGTTGCGCGCCCATTGCTTGCTGCACGATCTAGATTAGTGAGAGCAGTTCAGATGGAAGTTTTGCTTCGGGTAACCTGCAAAAAAGACTCTCAAATGGCAAAGAGCATGCTAAATGACCCTGATGGAGAAGGTTGCATTGCATCCGTGTGGTTCCACCTGTGTAATCTGTGCAA
			AGGCAGGAACAAACTTAGAAGTTACGATGAAAATTATTTTGCATCTAAGTGCCGTAAGATGAATTTGACAGTCAGCATAGGGGACATGTGGGGACCAACCATTCTAGTCCATGCAGGCGGTCACATTCCGACAACTGCAAAACCTTTCTTCAACTCAAGAGGCTGGGTCTGTCACCCCATCCATCAATCATCACCATCGTTGGCGAAGACCCTATGGTCATCTGGGTGTGAAATCAAGGCTGCCAGTGCTATCCTCCAGGGCTCAGACTATGCATCACTCGCAAAAACTGATGACATAATCTATTCAAAGATAAAGGTCGACAAGGATGCAGCCAACTACAAGGGAGTATCCTGGAGTCCATTTAGGAAGTCTGCCTCAATGAGCAACCTATGATAATTCTCTCTATTTTCAATGATGCCTTCAGGAGGATCAACAATCAGTCCGATTTTACCGGTGATAACTTGATTGAAATTATAGAAAAAATAAGCCTAGAAAGATATCCCACCTCTAGACTTTCCCACCTTGAAAATAGAATTGATCAGTAATCATGAAGGTTTCTTTAGTTACTTGCTTGGGCTTTGCAGTCTTTTCATTTTCCATATGTGTGAATATCAATATCTTGCAGCAAATTGGATATATCAAGCAACAAGTCAGGCAACTGAGCTATTACTCACAAAGTTCAAGCTCCTACATAGTGGTCAAGCTTTTACCGAATATCCAACCCACTGATAACAGCTGTGAATTCAAGAGTGTAACTCAATACAATAAGACCTTGAGTAATTTGCTTCTTCCAATTGCAGAAAACATAAACAATATTGCATCGCCCTCACCTGGATCAAGACGTCATAAAAGGTTTGCTGGCATTGCCATTGGCATTGCTGCACTCGGTGTTGCAACCGCAGCACAAGTAACCGCCGCTGTCTCATTAGTTCAAGCACAGACAAATGCACGCGCAATAGCGGCGATGAAAAATTCAATACAGGCAACTAATCGAGCAGTCTTCGAAGTGAAAGAAGGCACCCAACAGTTAGCTATAGCGGTACAAGCAATACAGAACCACATCAATACTATTATGAACACCCAATTGAACAATATGTCCTGTCAGATTCTTGATAACCAGCTTGCAACCTCCCTGGGATTATACCTAACAGAATTAACAACAGTGTTTCAGCCACAATTAATTAATCCGGCATTGTCACCGATTAGTATACAAGCCTTGAGGTCTTTGCTTGGAAGTATGACACCTGCAGTGGTTCAAGCAACAT-TATCTACTTCAATTTCTGCTGCTGAAATACTAAG-TG-CCGG-TCTAATGGAGGGTCAGATTGTTTCTGTTCTGCTGGATGAGATGCAGATGATAGTTAAGATAAATATTCCAACCATTGTCACACAATCAAATGCATTGGTGATTGACTTCTACTCAATTTCGAGCTTTATTAATAGTCAGGAATCCATAATTCAATTACCAGACAGGATCTTGGAGATCGGGAATGAACAATGGAGCTATCCAGCAAAAAATTGTAAGTTGACAAGACACAACATATTCTGCCAATACAATGAGGCAGAGAGGCTGAGCTTAGAATCAAAACTATGCCTTGCAGGCAATATAAGTGCCTGTGTGTTCTCACCCATAGCAGGGAGTTATATGAGGCGATTTGTAGCACTGGATGGGACAATTGTTGCAAACTGTCGAAGTCTAACGTGTCTATGCAAGAGTCCATCTTATCCTATATACCAACCTGACCATCATGCAGTCACGACCATTGATCTAACCGCATGTCAGACGTTGTCCCTAGACGGATTGGATTTCAGCATTGTCTCTCTAAGCAACATCACTTACGCTGAGAACCTTACCATTTCATTGTCTCAGACAATCAATACTCAACCCATTGACATATCAACTGAACTGATCAAGGTCAATGCATCCCTCCAAAATGCCGTTAAGTACATAAAGGAGAGCAACCATCAACTCCAATCTGTGAGTATAAATTCTAAAAT
			CGGAGCTATAATCATAGCAGCCTTAGCTTTGAGCATCCTGTCAATGATCATTTCACTGTTGTTTTGCTGCTGGGCTTACATTGCAACTAAAGAGATCAGAAGAATCAACTTCAAAACAAATCATATCAACACAATATCAAGTAGTGTCGATGATCTCATCAGGTACTAATCCTAACATGGTGATTCATTCTGTATTTAGAAAATATTTAGAAAAAAACTAAATTAAGAATGAATCTCATGGGGTCGTAACGTCTCGTGACCCTGCCGTTGCACTATGCCGGCGATCCAACCCCCATTATACCTCACATTTCTATTGCTAATTCTTCTTTATC-TGATCATAACTTTGTATGT-CTGGATTATATTAACTGTTACTTATAAGACTGCGGTGCGACATGCAGCACTGTACCAGAGATCCTTCTTTCACTGGAGTTTCGATCACTCACTCTAAGAAGATCCCCAGTTAGGACAAGTTCCGATCCATCATGCAAGAACAATCTGCATTTGAATAATGCCGTTCAATCATGAGACATAAAGAAAAAACCAAGCCAGAACAAACTTAGGGTCATAATACAACACAAAACCTTAGCTTCTATCTCAATTGTGCTCCGACTGCTCGAAAGATGGAGCCCTCGAAATTCTTCACAATATCGGACAGTGCCACCTTTGCACCTGGGCCTGTTAGCAATGCGGCTAACAAGAAGACATTCCGAACCTGCTTCCGAATACTGGCACTATCTGTACAAGCTGTCACCCTTATATTAGTTATTGTCACTTTAGGTGAGCTTGTAAGGATGATCAATGATCAAGGCTTGAGCAATCAGTTGTCTTCAATTACAGATAAGATAAGAGAGTCAGCTACTATGATTGCATCTGCTGTGGGAGTAATGAATCAAGTTATTCATGGAGTAACGGTATCCTTACCCCTACAAATTGAGGGAAACCAAAATCAATTGTTAGCCACACTTGCCACAATCTGCACCAGCCAAAAACAAGTCTCAAACTGCTCTACAAACATCCCCTTAGTCAATGACCTCAGGTTTATAAATGGGATCAATAAATTCATCATTGAAGATTACGCAACTCATGATTTCTCTATCGGCCATCCACTCAATATGCCCAGCTTTATCCCAACTGCAACTTCACCCAATGGTTGCACAAGAATTCCATCCTTTTCTTTAGGTAAGACACACTGGTGCTACACACATAATGTAATTAATGCCAACTGCAAGGACCATACTTCGTCTAACCAATATGTGTCCATGGGGATTCTCGTTCAGACCGCGTCAGGTTATCCTATGTTCAAAACCTTAAAAATCCAATATCTCAGTGATGGCCTGAATCGGAAAAGCTGCTCAATTGCAACAGTCCCTGATGGGTGCGCGATGTACTGTTATGTCTCAACTCAACTTGAAACCGACGACTATGCGGGGTCCAGTCCACCCACCCAAAAACTTACCCTGTTATTCTATAATGACACCGTCACAGAAAGGACAATATCTCCATCTGGTCTTGAAGGGAATTGGGCTACTTTGGTGCCAGGAGTGGGGAGTGGGATATATTTTGAGAATAAGTTGATCTTCCCTGCATATGGTGGTGTCTTGCCCAATAGTACACTCGGGGTTAAATCAGCAAGAGAATTTTTCCGGCCTGTTAATCCATATAATCCATGTTCAGGACCACAACAAGATTTAGACCAGCGTGCTTTGAGGTCATACTTCCCAAGTTATTTCTCTAATCGAAGAATACAGAGTGCATTTCTTGTCTGTGCCTGGAATCAGATCTTAGTTACAAATTGTGAACTAGTTGTCCCCTCAAGCAATCAGACAATGATGGGTGCAGAAGGGAGAGTTTTATTGATCAATAATCGACTATTATATTATCAGAGAAGTACCAGCTGGTGGCCGTATGAACTCCTCTACGAGATATCATTCACATTTACAAACTCTGGTCCATCATCTGTAAATATGTCCTGGATACCTATATATTCATTCACTCGTC
			CTGGTTCAGGCAATTGCAGTGGTGAAAATGTGTGCCCGACTGCTTGTGTGTCAGGGGTTTATCTTGATCCCTGGCCATTAACTCCATATAGCCACCAATCAGGTATTAACAGAAATTTCTATTTTACAGGTGCTCTATTAAATTCAAGTACAACTAGAGTAAATCCTACCCTTTATGTCTCTGCTCTTAATAATCTTAAAGTATTAGCCCCATATGGTACTCAAGGACTGTTTGCCTCGTACACCACAACCACCTGCTTTCAAGATACCGGTGATGCTAGTGTGTATTGTGTTTATATTATGGAACTAGCATCAAATATTGTTGGAGAATTCCAAATTCTACCTGTGCTAACTAGATTGACTATCACTTGAATCATAGTGAATGCAGCGGGAAGCCCTATTGGCGTGTCTCAATTTTTATCGATTATTAAGAAAAAATAGGCCAGAATGGCGGGCCTAAATGAGATACTCCTACCTGAAGTACATTTAAACTCACCCATCGTTAGATATAAGCTTTTCTACTATATATTACATGGCCAGTTACCAAATGATTTGGAGCCAGATGACTTGGGCCCACTAGCAAATCAGAATTGGAAGGCAATTCGAGCCGAAGAATCCCAGGTTCATGCACGTTTAAAACAGATCAGAGTAGAACTCATCGCAAGGATTCCCAGTCTCCGGTGGACCCGCTCTCAAAGAGAGATTGCTATACTCATTTGGCCAAGAATACTTCCAATCCTCCAAGCATATGATCTTCGGCAAAGTATGCAATTGCCCACAGTATGGGAGAAATTGACTCAATCCACAGTTAATCTTATAAGTGATGGTCTAGAACGAGTTGTATTACACATCAGCAATCAACTGACAGGCAAGCCAAACTTGTTTACCAGATCTCGAACAGGACAAGACACTAAGGACTACTCAATTCCATCCACTAGAGAGCTATCTCAAATATGGTTTAACAATGAGTGGAGTGGATCTGTAAAGACCTGGCTTATGATTAAATATAGAATGAGGCAACTAATCACAAACCAAAAGACAGGTGAGTTAACAGATTTAGTAACCATTGTGGATACTAGGTCCACTCTATGCATTATTACCCCAGAATTAGTTGCTTTATACTCTAATGAGCACAAAGCATTAACATACCTCACCTTTGAAATGGTACTAATGGTCACTGATATGTTGGAGGGACGACTGAATGTTTCTTCTTTGTGCACAGCTAGTCATTATCTGTCCCCACTAAAGAAAAGAATCGAAATTCTCCTAACACTAGTTGATGACCTTGCTCTACTCATGGGGGACAAAGTATACGGTGTTGTCTCTTCACTTGAGAGTTTTGTTTACGCCCAATTACAGTATGGTGATCCTGTTGTAGACATTAAGGGTACATTCTATGGATTTATATGTAATGAGATTCTCGATCTGCTGACTGAGGACAACATTTTTACTGAGGAGGAGGCAAACAAGGTTCTCCTGGACTTGACTTCACAGTTTGACAATCTATCCCCTGATTTAACTGCTGAACTCCTCTGCATTATGAGACTTTGGGGCCACCCCACATTAACCGCCAGCCAAGCAGCATCCAAGGTCCGAGAGTCCATGTGCGCTCCCAAGGTGTTAGATTTCCAAACAATAATGAAGACCCTGGCTTTCTTTCACGCAATCCTTATTAACGGTTATAGGAGGAGCCATAATGGAATCTGGCCTCCTACTACTCTTCATGGCAATGCCCCCAAGAGCCTCATTGAGATGCGGCATGATAATTCAGAGCTTAAGTATGAGTATGTCCTCAAGAATTGGAAAAGTATATCTATGTTAAGAATACACAAATGCTTTGATGCATCACCTGATGAAGATCTCAGCATATTCATGAAGGATAAGGCAATAAGCTGTCCAAAGCAAGACTGGATGGGAGTATTTAGGAGGAGCCTCATAAAACAGCGATATCGAGATGCGAATCGACCTCTACCACAACCATTCAACCGACGGCTACTGTTG
			AATTTTCTAGAGGATGACAGATTCGATCCCATTAAAGAGCTTGAGTATGTCACCAGTGGAGAATATCTTAGGGACCCAGAATTTTGTGCATCTTACTCCCTCAAAGAGAAGGAGATAAAGGCTACAGGTCGAATATTTGCAAAAATGACAAAGAGAATGAGATCGTGCCAAGTAATTGCGGAATCATTGTTGGCCAATCATGCAGGTAAATTAATGAGAGAAAATGGAGTTGTTTTAGACCAGTTAAAATTGACAAAATCTTTGTTAACGATGAACCAAATTGGTATTATATCAGAGAACAGCCGAAGATCCACTGCTGACAACATGACTTTGGCACACTCCGGTTCAAATAAGCACAGAATTAATAATAGTCAATTCAAGAAGAATAAAGACAATAAACATGAGATGCCTGATGATGGTTTTGAGATAGCAGCCTGCTTTCTAACAACTGACCTCACAAAATACTGCTTAAATTGGAGGTACCAAGTCATCATCCCCTTTGCGCGTACATTGAATTCAATGTATGGTATACCTCACCTGTTCGAATGGATACATTTAAGGCTAATGCGAAGCACTCTCTATGTCGGTGATCCCTTCAATCCTCCATCAGATCCTACCCAACTTGACCTTGATACAGCTCTCAATGATGATATATTTATAGTTTCTCCTCGAGGAGGAATCGAGGGTTTATGTCAAAAATTATGGACTATGATTTCCATCTCAACAATCATATTATCTGCAACTGAGGCAAACACTAGAGTTATGAGCATGGTCCAGGGTGACAACCAGGCGATTGCAATCACCACTAGAGTAGTACGCTCGCTCAGTCATTCCGAGAAGAAGGAGCAAGCTTATAAAGCAAGTAAATTATTCTTTGAAAGGCTTAGAGCCAACAATCATGGAATTGGACACCACTTGAAAGAACAAGAAACGATCCTCAGTTCTGATTTCTTCATATACAGTAAGAGAGTGTTTTACAAAGGTCGGATTTTGACTCAAGCATTAAAGAACGTGAGCAAGATGTGCTTAACAGCCGATATACTAGGGGACTGTTCACAAGCATCATGCTCCAATTTAGCTACTACTGTAATGCGCCTGACTGAGAATGGGGTTGAGAAAGATTTGTGTTACTTTCTGAATGCATTCATGACAATCAGACAGTTATGTTATGATCTAGTATTTCCCCAAACTAAATCTCTTAGTCAGGACATCACTAATGCTTATCTTAACCATCCAATACTTATCTCAAGATTGTGTCTATTACCATCTCAATTGGGGGGCCTAAACTTTCTCTCATGTAGTCGCCTGTTCAATAGAAACATCGGAGACCCATTAGTGTCTGCAATTGCTGATGTGAAACGATTAATTAAAGCTGGCTGTCTAGATATCTGGGTCCTGTATAACATCCTTGGAAGGAGGCCTGGAAAAGGTAAGTGGAGCACTCTGGCAGCTGATCCTTATACTCTAAACATAGATTATTTAGTTCCTTCAACAACTTTTTTAAAGAAACATGCCCAATATACATTGATGGAACGGAGTGTTAATCCCATGCTCCGTGGAGTATTCAGTGAAAATGCAGCTGAGGAAGAAGAGGAACTCGCACAGTATCTATTAGATCGTGAGGTAGTCATGCCCAGGGTTGCACATGTAATACTTGCCCAGTCTAGCTGCGGTAGAAGAAAACAGATTCAAGGTTACTTGGATTCCACTAGAACTATTATCAGGTATTCACTGGAGGTGAGACCATTGTCAGCAAAGAAGCTAAATACAGTAATAGAATATAACTTATTGTATCTATCTTACAATTTGGAGATTATTGAAAAACCCAATATAGTACAACCTTTTTTGAATGCAATCAATGTTGATACTTGTAGCATCGATATAGCCAGGTCCCTTAGGAAACTATCCTGGGCAACTTTACTTAATGGACGTCCCATCGAGGGATTAGAAACACCTGATCCCATTGAATTGGTACATGGGTGTTTGATAATTGGGTCAGA
			TGAATGTGAGCATTGCAGTAGTGGTGATGATAAATTCACCTGGTTTTTCCTACCCAAGGGGATAAGGCTAGATAATGATCCGGCATCCAACCCACCCATCAGAGTACCTTACATCGGATCTAAAACAGATGAGCGGAGGGTTGCGTCAATGGCTTACATCAAAGGAGCATCTGTATCACTGAAATCAGCACTCAGGTTAGCGGGAGTATATATTTGGGCTTTCGGAGATACAGAAGAATCATGGCAGGACGCCTATGAGTTAGCTTCCACTCGTGTTAATCTCACACTAGAGCAATTGCAATCTCTCACTCCTTTACCAACATCTGCTAACCTAGTACACAGATTAGATGATGGCACCACTCAATTAAAATTTACCCCGGCAAGTTCCTATGCGTTCTCTAGCTTCGTTCATATATCTAACGACTGTCAAGTTCTGGAGATCGATGATCAGGTTACAGATTCTAACCTGATTTACCAACAAGTTATGATTACTGGCCTTGCTTTAATTGAGACATGGAACAATCCTCCAATCAACTTCTCTGTCTATGAGACTACACTACACTTGCACACAGGCTCATCTTGCTGTATAAGACCTGTCGAATCTTGTGTAGTAAATCCTCCTTTGCTTCCTGTACCCTTCATTAATGTTCCTCAAATGAATAAATTTGTATATGACCCTGAACCACTCAGTTTGCTAGAAATGGAAAAAATTGAGGATATTGCTTATCAGACCAGAATCGGTGGTTTAGATCAAATTCCACTTCTGGAAAAAATACCCTTACTAGCTCACCTCACCGCCAAGCAGATGGTAAACAGCATCACTGGGCTTGATGAAGCAACATCTATAGTGAATGATGCTGTAGTTCAAGCAGACTACACTAGCAATTGGATTAGTGAATGCTGCTACACTTACATTGATTCTGTGTTTGTTTACTCTGGCTGGGCATTATTATTGGAGCTTTCGTATCAAATGTACTACTTAAGAATTCAAGGTATCCAAGGAATTCTAGACTATGTGTATATGACCTTGAGGAGGATACCAGGAATGGCTATAACAGGCATCTCATCCACGATTAGTCACCCTCGTATACTCAGAAGATGCATCAATTTGGATGTAATAGCCCCAATCAATTCTCCACACATAGCTTCACTGGATTACACAAAATTGAGCATAGATGCAGTAATGTGGGGAACTAAGCAGGTTTTGACCAACATTTCGCAAGGTATCGATTATGAGATAGTAGTTCCTTCTGAAAGCCAACTAACACTTAGTGATAGAGTTCTAAATCTAGTTGCTCGAAAATTATCACTACTGGCAATCATCTGGGCCAATTATAACTATCCTCCAAAGGTTAAAGGTATGTCACCTGAGGACAAATGTCAGGCTTTAACTACACATCTAATCCAAACTGTCGAATATGTTGAGCACATTCAGATTGAGAAGACAAACATCAGGAGGATGATTATTGAACCAAAATTAACTGCCTACCCTAGTAATTTGTTTTATCTATCTCGAAAGTTGCTTAATGCTATTCGAGATTCTGAAGAAGGACAATTTCTGATTGCATCCTATTATAACAGTTTTGGATTTCTGGAACCAATACTAATGGAATCTAAAATATTCAATCTAAATTCATCCGAATCAGCATCTCTTACAGAATTTGATTTCATCCTCAACTTGGAATTGTCTGAAGCCAGTCTTGAGAAATACTCTCTCCCAAGTTTGTTGATGACGGCTGAGAATATGGATAACCCATTTCCTCAACCACCCCTTCATCATGTTCTCAGACCACTAGGATTATCATCCACTTCATGGTATAAAACAATCAGTGTTTTAAATTATATTAGCCATATGAAAATATCTGACGGTGCCCATCTATACTTGGCAGAGGGAAGCGGGGCCTCTATGTCACTTATAGAGACTTTCTTGCCCGGTGAAACAATATGGTACAACAGCCTATTCAATAGTGGTGAAAATCCTCCCCAACGCAATTTTGCTC
			CTTTGCCCACCCAGTTTATTGAAAGTGTCCCTTACAGATTGATTCAAGCAGGTATAGCAGCAGGAAGTGGTGTAGTGCAAAGTTTCTATCCACTCTGGAACGGTAACAGCGATATCACTGACTTGAGCACGAAAACCAGTGTCGAATACATTATTCACAAGGTAGGAGCTGATACATGTGCATTGGTCCATGTGGATTTGGAGGGTGTGCCCGGCTCAATGAACAGCATGTTGGAGAGAGCCCAAGTGCATGCGCTACTGATCACAGTAACTGTATTAAAGCCAGGCGGCTTACTAATCTTGAAAGCTTCATGGGAACCTTTTAATCGATTTTCCTTTTTACTCACAATACTCTGGCAATTCTTCTCCACAATAAGGATCCTGCGATCTTCATACTCCGACCCGAATAATCACGAGGTATACATAATAGCTACACTAGCAGTTGATCCCACCACATCCTCTTTTACGACTGCTCTGAATAGAGCGCGCACCCTGAATGAACAGGGGTTTTCACTTATCCCACCTGAATTAGTGAGCGAGTACTGGAGGAGGCGTGTTGAACAAGGGCAGATTATACAGGATCGTATAGATAAAGTCATATCAGAGTGTGTCAGAGACCAATATCTGACGGACAACAACATTATCCTTCAGGCGGGAGGGACTCCAAGCACAAGAAAATGGTTGGATCTACCTGACTATCCGTCGTTCAATGAATTACAATCAGAGATGGCCAGACTCATAACAATTCATCTCAAAGAGGTAATAGAAATCCTAAAAGGCCAATCATCAGATCATGACACCCTATTATTTACTTCATACAATGTAGGTCCCCTCGGGAAAATAAATACGATACTCAGGTTGATTGTTGAGAGAATTCTTATGTACACTGTAAGAAACTGGTGTATCTTGCCCACCCAAACTCGTCTCACCTTACGACAATCTATCGAGCTTGGAGAGTTTAGACTAAGGGACGTGATAACACCCATGGAGATCCTTAAATTATCCCCCAACAGGAAATATCTGAAGTCTGCATTAAACCAATCAACATTCAATCATCTAATGGGAGAAACATCTGACATATTGTTAAATCGAGCCTATCAAAAGAGAATTTGGAAAGCCATTGGGTGTGTAATCTATTGCTTTGGTTTGCTTACTCCTGATGTTGAAGATTCCGAGCGCATTGATATTGACAATGATATACCTGATTATGATATCCACGGGGACATAATTTAAATCGACTAAAGACTCCTCTAGCACGATACGTCACCAAAAGGTGCCACACCGGCGTCAAAACTCCTCTAGACCGCACACGACCTCGAGCAATCACAACCACATCAGTATTAAATCCATAATATCATTT----------------------------------
		</sequence>
		<sequence>
			<taxon idref="Wisconsin.USA/19.16/G|2016-05-XX|north_america|usa|wisconsin"/>
			---------------------------------------NNNNNNNNNNNNNNNNNNNNNNNNNNNNNNNNNNNNNNNNNNNNNNNNNNNNNNNNNNNNNNNNNNNNNNNNNNNNNNNNNNNNNNNNNNNNNNNNNNNNNNNNNNNNNNNNNNNNNNNNNNNNNNNNNNNNNNNNNNNNNNNNNNNNNNNNNNNNNNNNNNNNNNNNNNNNNNNNNNNNNNNNNNNNNNNNNNNNNNNNNNNNNNNNNNNNNNNNNNNNNNNNNNNNNNNNNNNNNNNNNACCACNCGCTACCAGATGCTAAACTTTTGCCTAAGAATAATTTGCAGTCAAAATGCTAGGGCATCTCACAGGGTAGGTGCATTGATAACATTATTCTCACTTCCCTCGGCAGGTATGCAAAATCATATTAGACTAGCAGATAGATCACCCGAAGCCCAGATAGAACGCTGT-GAGATTGATGGCTTTGAGCCTGGCACATATAGGCTGATTCCGAATGCACGCGCCAATCTTACTGCCAATGAAATTGCTGCCTATGCTTTGCTTGCAGATGACCTCCCTCCAACCATAAATAATGGAACTCCTTATGTACATGCAGATGTTGAAGGGCAGCCATGTGATGAAATTGAACAATTCCTGGATCGATGCTACAGTGTACTAATCCAGGCTTGGGTGATGGTCTGTAAATGTATGACAGCTTACGACCAACCTGCTGGATCTGCTGATCGGCGATTTGCGAAATACCAGCAGCAAGGTCGCCTGGAAGCAAGATACATGCTGCAGCCAGAAGCTCAAAGGTTGATTCAAACTGCCATCAGGAAAAGTCTTGTTGTTAGACAGTATCTTACCTTTGAACTCCAACTGGCAAGACGGCAGGGGTTGCTATCAAACAGATACTATGCAATGGTGGGTGACATTGGAAAGTACATTGAGAATTCAGGCCTTACTGCCTTCTTTCTCACCCTCAAATATGCACTAGGCACCAAATGGAGTCCTCTGTCATTGGCCGCATTCACCGGTGAACTCACTAAGCTCCGATCCTTGATGATGTTATATCGAGATCTCGGAGAACAAGCCAGATACCTTGCTCTGTTGGAGGCTCCCCAAATAATGGACTTTGCTCCCGGGGGCTACCCATTGATATTCAGTTATGCTATGGGAGTCGGTACAGTCCTAGAT-GTCCAAATGCGAAATTACACTTATGCACGACCTTTCCTAAATGGTTACTATTTCCAGATTGGGGTTGAGACCGCACGACGGCAACAAGGCACTGTTGACAACAGAGTAGCAGATGATCTAGGCCTGACTCCTGAACAAAGAACTGAGGTCACTCAGCTTGTTGACAGGCTTGCAAGAGGCAGAGGTGCGGGAATACCAGGTGGGCCGGTGAATCCCTTTGTTCCTCCAGTTCAACAACAACAACCTGCTGCCGTATATGAGGACATTCCTGCATTGGAGGAATCAGATGACGATGGTGATGAAGATGGAGGTGCAGGATTCCAAAATGGAGCACAAGCACCAGCTGTAAGACAGGGAGGTCAAAATGACTTTAGAGCACAGCCGTTACAGGATCCAATTCAAGCACAACTCTTCATGCCATTATATCCTCAAGTCAGCAACATCCCAAATCATCAGAATCATCAGATTAATCGCATCGGGGGGATGGAACACCAAGATTTATTACGATACAACGAGAATGGCGATTCTCAGCAGGATGCAAGGGGCGAACACGGAAATACCTTCCCAAACAATCCCAATCAAAACGCACAGTCACAAGTGGGTGACTGGGATGAGTAGATCACCGACATGACCAAACTACCCCCAACTGCAACAAACCCAGAACAATCCAGCCACAGCCAACCGCTCAAATCCACTACATTCCATTCATATTTAGTCTTTAAGAAAAAATTAGGCCCGGAAAGAATTAGTTCTACGAGCATCGACACGATTATCTTGATCGTGTTTCTTTCCGGGCAAGCCATGGATCAATTTATAAAACA
			AGATGAAACTGGTGATTTAATTGAGACAGGAATGAATGTTGCAAATCACTTCCTATCTGCCCCCATTCAGGGAACCAACTTGTTGAGCAAGGCCACAATCATCCCCGGTGTTGCACCAGTACTCATTGGCAATCCAGAGCAAAAGAACATTCAGTACCCCACTGCATCACATCAGGGATCCAAGTCAAAGGGAAGAAGCTCGGGGGCCAAGCCCATCATAGTCTCATCTTCCGAAGTAGGCACTGGAGGGACTCAGATTCCTGAGCCCCTTTTCGCACAAACCGGACAAGGTGGCACTGTCACCACCGTTTATCAAGATCCAACTATCCAACCAACAGGTTCATACCGAAGTGTGGAATTGGCTAAGATAGGAAAAGAGA-GAATGATTAATCGGTTTGTTGAAAAACCCAGGACCTCAACGCCGGTAACAGAATTTAAGAGGGGGGCCGGGAGCGGCTGCTCAAGGCCAGACAATCCAAGAGGAGGGCATAGACGGGAATGGAGCCTCAGCTGGGTCCAAGGAGAGGTCCGGGTCTTTGAGTGGTGCAACCCCATATGCTCACCTATCACTGCCGCAGCAAGATTCCACTCCTGCAAATGTGGGAATTGCCCAGCAAAGTGCGATCAGTGCGAACGAGATTATGGACCTCCTTAGAGGGATGGATGCTCGCCTGCAACATCTTGAACAAAAGGTGGACAAGGTGCTTGCACAGGGCAGCATGGTGACCCAAATAAAGAATGAATTATCAACAGTAAAGACAACACTAGCTACAATTGAAGGAATGATGGCGACAGTAAAGATCATGGATCCGGGAAACCCGACAGGGGTCCCAGTTGATGAGCTTAGAAGAAGTTTTAGTGATCATGTAACAATTGTTAGTGGACCAGGAGATGTGTCATTCAGCTCCAGTGAAGAACCCACACTGTATTTGGATGAACTAGCGAGGCCTATCCCCAAGCCTCGTCCTGCAAAGCAGCCAAAACCCCAACCCGTAAAGGATTTAGCAGGACGGAAGGTGATGATAACCAAAATGATCACTGACTGTGTGGCCAATCCTCAAATGAAGCAGGCGTTCGAGCAACGATTGGCAAAGGCCAGCACCGAGGATGCCCTGAATGATATCAAGCGAGACATCATACGAAGCGCCATATGAACCTACCAAGAACACCAGACTCACGGGAAAATCCATGAACTGATAGCCGCAATGATTCCCTATTAAATAAAAAATAAGCACGAACACAAGTCCAACCCAGCCACAGCAGCAATGGCCGGATCACAGATCAAAATTCCTCTTCCGAAGCCCCCCGATTCAGATTCTCAAAGACTAAATGCATTCCCTGTAATCATGGCTCAAGAAGGCAAAGGGCGACTCCTCAGACAGATCAGACTTAGGAAAATATTATCAGGGGATCCGTCTGATCAGCAAATTACATTTGTGAATACATATGGATTCATCCGTGCTACTCCAGAAACATCAGAGTTCATCTCTGAATCATCACAACAAAAGGTAACTCCTGTAGTGACGGCGTGCATGTTATCCTTCGGTGCTGGACCAGTACTAGAAGACCCACAACATATGCTGAAAGCTCTTGATCAGACAGATATCAGGGTTCGGAAGACAGCAAGTGATAAAGAGCAGATCTTATTTGAGATCAACCGCATTCCCAATCTATTCAGGCATCATCAAATATCTGCGGACCATCTGATTCAGGCCAGCTCCGATAAATATGTCAAGTCACCAGCTAAGTTGATTGCAGGAGTAAATTACATTTACTGTGTCACATTTTTATCCGTGACAGTTTGTTCTGCCTCACTCAAGTTTCGAGTTGCGCGCCCATTGCTTGCTGCACGATCTAGATTAGTGAGAGCAGTTCAGATGGAAGTTTTGCTTCGGGTAACCTGCAAAAAAGACTCTCAAATGGCAAAGAGCATGCTAAATGACCCTGATGGAGAAGGTTGCATTGCATCCGTGTGGTTCCACCTGTGTAATCTGTGCAA
			AGGCAGGAACAAACTTAGAAGTTACGATGAAAATTATTTTGCATCTAAGTGCCGTAAGATGAATTTGACAGTCAGCATAGGGGACATGTGGGGACCAACCATTCTAGTCCATGCAGGCGGTCACATTCCGACAACTGCAAAACCTTTCTTCAACTCAAGAGGCTGGGTCTGTCACCCCATCCATCAATCATCACCATCGTTGGCGAAGACCCTATGGTCATCTGGGTGTGAAATCAAGGCTGCCAGTGCTATCCTCCAGGGCTCAGACTATGCATCACTCGCAAAAACTGATGACATAATATATTCAAAGATAAAGGTCGACAAGGATGCAGCCAACTACAAGGGAGTATCCTGGAGTCCATTTAGGAAGTCTGCCTCAATGAGCAACCTATGATAATTCTCTCTATTTTCAATGATGCCTTCAGGAGGATCAACAATCAGTCCAATTTTACCGGTGATAACTTGATTGAAATTATAGAAAAAATAAGCCTAGAAAGATATCCCACCTCTCGACTTTCCCACTTTGAAAATAGAATTGATCAGTAATCATGAAGGTTTCTTTAGTTACTTGCTTGGGCTTTGCAGTCTTTTCATTTTCCATATGTGTGAATATCAATATCTTGCAGCAAATTGGATATATCAAGCAACAAGTCAGGCAACTGAGCTATTACTCACAAAGTTCAAGCTCCTACATAGTGGTCAAGCTTTTACCGAATATCCAACCCACTGATAACAGCTGTGAATTCAAGAGTGTAACTCAATACAATAAGACCTTGAGTAATTTGCTTCTTCCAATTGCAGAAAACATAAATAATATTGCATCGCCCTCACCTGGATCAAGACGTCATAAAAGGTTTGCTGGCATTGCCATTGGCATTGCTGCACTCGGTGTTGCAACCGCAGCACAAGTAACCGCCGCTGTCTCATTAGTTCAAGCACAGACAAATGCACGCGCAATAGCGGCGATGAAAAATTCAATACAGGCAACTAATCGAGCAGTCTTCGAAGTGAAAGAAGGCACCCAACAGTTAGCTATAGCGGTACAAGCAATACAGAACCACATCAATACTATTATGAACACCCAATTGAACAATATGTCCTGTCAGATTCTTGATAACCAGCTTGCAACCTCCCTGGGATTATACCTAACAGAATTAACAACAGTGTTCCAGCCACAATTAATTAATCCGGCATTGTCACCGATTAGCATACAAGCCTTGAGGTCTTTGCTTGGAAGTATGACACCTGCAGTGGTTCAAGCAACAT-TATCTACTTCAATTTCTGCAGCTGAAATACTAAG-TG-CCGG-TCTAATGGAGGGTCAGATTGTTTCTGTTCTGCTGGATGAGATGCAGATGATAGTTAAGATAAATATTCCAACCATTGTCACACAATCAAATGCATTGGTGATTGACTTCTACTCAATTTCGAGCTTTATTAATAGTCAGGAATCCATAATTCAATTACCAGACAGGATCTTGGAGATCGGGAATGAACAATGGAGCTATCCAGCAAAAAATTGTAAGTTGACAAGACACAACATATTCTGCCAATACAATGAGGCAGAGAGGCTGAGCTTAGAATCAAAACTATGCCTTGCAGGCAATATAAGTGCCTGTGTGTTCTCACCCATAGCAGGGAGTTATATGAGGCGATTTGTAGCACTGGATGGAACAATTGTTGCAAACTGTCGAAGTCTAACGTGTCTATGCAAGAGTCCATCTTATCCTATATACCAACCTGACCATCATGCAGTCACGACCATTGATCTAACCGCATGTCAGACGTTGTCCCTAGACGGATTGGATTTCAGCATTGTCTCTCTAAGCAACATCACTTACGCTGAGAACCTTACCATTTCATTGTCTCAGACAATCAATACTCAACCCATTGACATATCAACTGAACTGATCAAGGTCAATGCATCCCTCCAAAATGCCGTTAAGTACATAAAGGAGAGCAACCATCAACTCCAATCTGTGAGTATAAATTCTAAAAT
			CGGAGCTATAATCATAGCAGCCTTAGCTTTGAGCATCCTGTCAATGATCATTTCACTGTTGTTTTGCTGCTGGGCTTACATTGCAACTAAAGAGATCAGAAGAATCAACTTCAAAACAAATCATATCAACACAATATCAAGTAGTGTCGATGATCTCATCAGGTACTAATCCTAACATGGTGATTCATTCTGTATTTAGAAAATATTTAGAAAAAAACTAAATTAAGAATGAATCTCATGGGGTCGTAACGTCTCGTGACCCTGCCGTTGCACTATGCCGGCGATCCAACCCCCATTATACCTCACATTTCTATTGCTAATTCTTCTTTATC-TGATCATAACTTTGTATGT-CTGGATTATATTAACTGTTACTTATAAGACTGCGGTGCGACATGCAGCACTGTACCAGAGATCCTTCTTTCACTGGAGTTTCGATCACTCACTCTAAGAAGATCCCCAGTTAGGACAAGTCCCGATCCATCATGCAAGAACAATCTGCATTTGAATAATGCCGTTCAATCATGAGACATAAAGAAAAAACCAGGCCAGAACAAACTTAGGGTCATAATACAACACAAAACCTTAGCTTCTATCTCAATTGTGCTCCGACCGCTCGAAAGATGGAGCCCTCGAAATTCTTCACAATATCGGACAGTGCCACCTTTGCACCTGGGCCTGTTAGCAATGCGGCTAACAAGAAGACATTCCGAACCTGCTTCCGAATACTGGCACTATCTGTACAAGCTGTCACCCTTATATTAGTTATTGTCACTTTAGGTGAGCTTGTAAGGATGATCAATGATCAAGGCTTGAGCAATCAGTTGTCTTCAATTACAGACAAGATAAGAGAGTCAGCTACTATGATTGCATCTGCTGTGGGAGTAATGAATCAAGTTATTCATGGAGTAACGGTATCCTTACCCCTACAAATTGAGGGAAACCAAAATCAATTGTTAGCCACACTTGCCACAATCTGCACCAGCCAAAAACAAGTCTCAAACTGCTCTACAAACATCCCCTTAGTCAATGACCTCAGGTTTATAAACGGGATCAATAAATTCATCATTGAAGATTACGCAACTCATGATTTCTCTATCGGCCATCCACTCAATATGCCCAGCTTTATCCCAACTGCAACTTCACCCAATGGTTGCACAAGAATTCCATCCTTTTCTTTAGGTAAGACACACTGGTGCTACACACATAATGTAATTAATGCCAACTGCAAGGACCATACTTCGTCTAACCAATATGTGTCCATGGGGATTCTCGTTCAGACCGCGTCAGGTTATCCTATGTTCAAAACCTTAAAAATCCAATATCTCAGTGATGGCCTGAATCGGAAAAGCTGCTCAATTGCAACAGTCCCTGATGGGTGCGCGATGTACTGTTATGTCTCCACTCAACTTGAAACCGACGACTATGCGGGGTCCAGTCCACCCACCCAAAAACTTACCCTGTTATTCTATAATGACACCGTCACAGAAAGGACAATATCTCCATCTGGTCTTGAAGGGAATTGGGCTACTTTGGTGCCAGGAGTGGGGAGTGGGATATATTTTGAGAATAAGTTGATCTTCCCTGCATATGGTGGTGTCTTGCCCAATAGTACACTCGGGGTTAAATCAGCAAGAGAATTTTTCCGGCCTGTTAATCCATATAATCCATGTTCAGGACCACAACAAGATTTAGACCAGCGTGCTTTGAGGTCATACTTCCCAAGTTATTTCTCTAATCGAAGAATACAGAGTGCATTTCTTGTCTGTGCCTGGAATCAGATCTTAGTTACAAATTGTGAACTAGTTGTCCCCTCAAGCAATCAGACAATGATGGGTGCAGAAGGAAGAGTTTTATTGATCAATAATCGACTATTATATTATCAGAGAAGTACCAGCTGGTGGCCGTATGAACTCCTCTACGAGATATCATTCACATTTACAAACTCTGGTCCATCATCTGTAAATATGTCCTGGATACCTATATATTCATTCACTCGTC
			CTGGTTCAGGCAATTGCAGTGGTGAAAATGTGTGCCCGACTGCTTGTGTGTCAGGGGTTTATCTTGATCCCTGGCCATTAACTCCATATAGCCACCAATCAGGTATTAACAGAAATTTCTATTTTACAGGTGCTCTATTAAATTCAAGTACAACTAGAGTAAATCCTACCCTTTATGTCTCTGCTCTTAATAATCTTAAAGTATTAGCCCCATATGGTACTCAAGGACTGTTTGCCTCGTACACCACAACCACCTGCTTTCAAGATACCGGTGATGCTAGTGTGTATTGTGTTTATATTATGGAACTAGCATCAAATATTGTTGGAGAATTCCAAATTCTACCTGTGCTAACTAGATTGACTATCACTTGAATCATAGTGAATGCAGCGGGAAGCCCTATTGGCGTGTCTCAATTTTTATCGATTATTAAGAAAAAACAGGCCAGAATGGCGGGCCTAAATGAGATACTCCTACCTGAAGTACATTTAAACTCACCCATCGTTAGATATAAGCTTTTCTACTATATATTACATGGCCAGTTACCAAATGATTTGGAGCCAGATGACTTGGGCCCACTAGCAAATCAGAATTGGAAGGCAATTCGAGCCGAAGAATCCCAGGTTCATGCACGTTTAAAACAGATCAGAGTAGAACTCATCGCAAGGATTCCTAGTCTCCGGTGGACCCGCTCTCAAAGAGAGATTGCTATACTCATTTGGCCAAGAATACTTCCAATCCTCCAAGCATATGATCTTCGGCAAAGTATGCAATTGCCCACAGTATGGGAGAAATTGACTCAATCCACAGTTAATCTTATAAGTGATGGTCTAGAACGAGTTGTATTACACATCAGCAATCAACTGACAGGCAAGCCAAACTTGTTTACCAGATCTCGAACAGGACAAGACACTAAGGACTACTCAATTCCATCCACTAGAGAGCTATCTCAAATATGGTTTAACAATGAGTGGAGTGGACCTGTAAAGACCTGGCTTATGATTAAATATAGAATGAGGCAACTAATCACAAACCAAAAGACAGGTGAGTTAACAGATTTAGTAACCATTGTGGATACTAGGTCCACTCTATGCATTATTACCCCAGAATTAGTTGCTTTATACTCTAATGAGCACAAAGCATTAACGTACCTCACCTTTGAAATGGTACTAATGGTCACTGATATGTTGGAAGGACGACTGAATGTTTCTTCTTTGTGCACAGCTAGTCATTATCTGTCCCCACTAAAGAAAAGAATCGAAATTCTCCTAACATTAGTTGATGACCTTGCTCTACTCATGGGGGACAAAGTATACGGTATTGTCTCTTCACTTGAGAGTTTTGTTTACGCCCAATTACAGTATGGTGATCCTGTTGTAGACATTAAGGGTACATTCTATGGATTTATATGTAATGAGATTCTCGATCTGCTGACTGAGGACAACATCTTTACTGAGGAGGAGGCAAACAAGGTTCTCCTGGACTTGACTTCACAGTTTGACAATCTATCCCCTGATTTAACTGCTGAACTCCTCTGCATTATGAGACTTTGGGGCCACCCCACATTAACCGCCAGCCAAGCAGCATCCAAGGTCCGAGAGTCCATGTGCGCTCCCAAGGTGTTAGATTTCCAAACAATAATGAAGACCCTGGCTTTCTTTCACGCAATCCTTATTAACGGTTATAGGAGGAGCCATAATGGAATCTGGCCTCCTACTACTCTTCATGGCAATGCCCCCAAAAGCCTCATTGAGATGCGGCATGATAATTCAGAACTTAAGTATGAGTATGTCCTCAAGAATTGGAAAAGTATATCTATGTTAAGAATACACAAATGCTTTGATGCATCACCTGATGAAGATCTCAGCATATTCATGAAGGATAAGGCAATAAGCTGTCCAAAGCAAGACTGGATGGGAGTATTTAGGAGGAGCCTCATAAAACAGCGATATCGAGATGCGAATCGACCTCTACCACAACCATTCAACCGACGGCTACTGTTG
			AATTTTCTAGAGGATGACAGATTCGATCCCATTAAAGAGCTTGAGTATGTCACCAGTGGAGAATATCTTAGGGACCCAGAATTTTGTGCATCTTACTCTCTCAAAGAGAAGGAGATAAAGGCTACAGGTCGAATATTTGCAAAAATGACAAAGAGAATGAGATCGTGCCAAGTAATTGCGGAATCATTGTTGGCCAATCATGCAGGTAAATTAATGAGAGAAAATGGAGTTGTTTTAGACCAGTTAAAATTGACAAAATCTTTGTTAACGATGAACCAAATTGGTATTATATCAGAGCACAGCCGAAGATCCACTGCTGACAACATGACTTTGGCACACTCCGGTTCAAATAAGCACAGAATTAATAATAGTCAATTCAAGAAGAATAAAGACAATAAACATGAGATGCCTGATGATGGTTTTGAGATAGCAGCCTGCTTTCTAACAACTGACCTCACAAAATACTGCTTAAATTGGAGGTACCAAGTCATCATCCCCTTTGCTCGTACATTGAATTCAATGTATGGTATACCTCACCTGTTCGAATGGATACATTTAAGGCTAATGCGAAGCACTCTCTATGTCGGTGATCCCTTCAATCCTCCATCAGATCCTACCCAACTTGACCTTGATACAGCTCTCAATGATGATATATTTATAGTTTCTCCTCGAGGAGGAATCGAGGGTTTATGTCAAAAATTATGGACTATGATTTCCATCTCAACAATCATATTATCTGCAACTGAGGCAAACACTAGAGTTATGAGCATGGTCCAGGGTGACAACCAGGCGATTGCAATCACCACTAGAGTAGTACGCTCGCTCAGTCATTCCGAGAAGAAGGAGCAAGCTTATAAAGCAAGTAAATTATTCTTTGAAAGGCTTAGAGCCAACAATCATGGAATTGGACACCACTTGAAAGAACAAGAAACTATCCTCAGTTCTGATTTCTTCATATACAGTAAGAGAGTGTTTTACAAAGGTCGGATTTTGACTCAAGCATTAAAGAACGTGAGCAAGATGTGCTTAACAGCCGATATACTAGGGGACTGTTCACAAGCATCATGCTCCAATTTAGCTACTACTGTAATGCGCCTGACTGAGAATGGGGTTGAGAAAGATTTGTGTTACTTTCTGAATGCATTCATGACAATCAGACAGTTATGTTATGATCTAGTATTTCCCCAAACTAAATCTCTTAGTCAGGACATCACTAATGCTTATCTTAACCATCCAATACTTATCTCAAGATTGTGTCTATTACCATCTCAATTGGGGGGCCTTAACTTTCTCTCATGTAGTCGCCTGTTCAATAGAAACATCGGAGACCCATTAGTGTCTGCAATTGCTGATGTGAAACGATTAATTAAAGCTGGCTGTCTAGATATCTGGGTCCTGTATAACATCCTTGGAAGGAGGCCTGGAAAAGGTAAGTGGAGCACTCTGGCAGCTGATCCTTATACTCTAAACATAGATTATTTAGTTCCTTCAACAACTTTTTTAAAGAAGCATGCCCAATATACATTGATGGAACGGAGTGTTAATCCCATGCTCCGTGGAGTATTCAGTGAAAATGCAGCTGAGGAAGAAGAGGAACTCGCACAGTATCTATTAGATCGTGAGGTAGTCATGCCCAGGGTTGCACATGTAATACTTGCCCAGTCTAGTTGCGGTAGAAGAAAACAGATTCAAGGTTACTTGGATTCCACTAGAACTATTATCAGGTATTCACTGGAGGTGAGACCATTGTCAGCAAAGAAGCTAAATACAGTAATAGAATACAACTTATTGTATCTATCTTACAATTTGGAGATTATTGAAAAACCCAATATAGTCCAACCCTTTTTGAATGCAATCAATGTTGATACTTGTAGCATCGATATAGCCAGGTCCCTTAGAAAACTATCCTGGGCAACTTTACTTAATGGACGTCCCATCGAGGGATTAGAAACACCTGATCCCATTGAATTGGTACATGGGTGTTTGATAATTGGGTCAGA
			TGAATGTGAGCATTGCAGTAGTGGTGATGATAAATTCACCTGGTTTTTCCTACCCAAGGGGATAAGGCTAGATAATGATCCGGCATCCAACCCACCCATCAGAGTACCTTACATCGGATCTAAAACAGATGAGCGGAGGGTTGCGTCAATGGCTTACATCAAAGGAGCATCTGTATCACTGAAATCAGCACTCAGGTTAGCGGGAGTATATATTTGGGCTTTCGGAGATACAGAAGAATCATGGCAGGACGCCTATGAGTTAGCTTCCACTCGTGTTAATCTCACACTAGAGCAATTGCAATCTCTCACTCCTTTACCAACATCTGCTAACCTAGTACACAGATTAGATGATGGCACCACTCAATTAAAATTTACCCCGGCAAGTTCCTATGCATTCTCTAGCTTCGTTCATATATCTAACGACTGTCAAGTTCTGGAGATCGATGATCAGGTTACAGATTCTAACCTGATTTACCAACAAGTTATGATTACTGGCCTTGCTTTAATTGAGACATGGAACAATCCTCCAATCAACTTCTCTGTCTATGAGACTACACTACACTTGCACACAGGCTCATCTTGCTGTATAAGACCTGTCGAATCTTGTGTAGTAAATCCTCCTTTGCTTCCTGTACCCTTCATTAATGTTCCTCAAATGAATAAATTTGTATATGACCCTGAACCACTCAGTTTGCTAGAAATGGAAAAAATTGAGGATATTGCTTATCAGACCAGAATCGGTGGTTTAGATCAAATCCCACTTCTGGAAAAAATACCCTTACTAGCTCACCTCACCGCCAAGCAGATGGTAAACAGCATCACTGGGCTTGATGAAGCAACATCTATAGTGAATGATGCTGTAGTTCAAGCAGACTACACTAGCAATTGGATTAGTGAATGCTGCTACACTTACATTGATTCTGTGTTTGTTTACTCTGGCTGGGCATTATTATTGGAGCTTTCGTATCAAATGTACTACTTAAGAATTCAAGGCATCCAAGGAATTCTAGACTATGTGTATATGACCTTGAGGAGGATACCAGGAATGGCTATAACAGGTATCTCATCCACGATTAGTCACCCTCGTATACTTAGAAGATGCATCAATTTGGATGTAATAGCCCCAATCAATTCTCCACACATAGCTTCACTGGATTACACAAAATTGAGCATAGATGCAGTAATGTGGGGAACTAAGCAGGTTTTGACCAACATTTCGCAAGGTATCGATTATGAGATAGTAGTTCCTTCTGAAAGCCAACTAACACTTAGTGATAGAGTTCTAAATCTAGTTGCTCGAAAATTATCACTACTGGCAATCATCTGGGCCAATTATAACTATCCTCCAAAGGTTAAAGGTATGTCACCTGAGGACAAATGTCAGGCTTTAACTACACATCTAATCCAAACTGTCGAATATGTTGAGCACATTCAGATTGAGAAGACAAACATCAGGAGGATGATTATTGAACCAAAATTAACTGCCTACCCTAGTAATTTGTTTTATCTATCTCGAAAGTTGCTTAATGCTATTCGAGATTCTGAAGAAGGACAATTTCTGATTGCATCCTATTATAACAGTTTTGGATTTCTGGAACCAATACTAATGGAATCTAAAATATTCAATCTAAATTCATCCGAATCAGCATCTCTTACAGAATTTGATTTCATCCTCAACTTGGAATTGTCTGAAGCCAGTCTTGAGAAATACTCTCTCCCAAGTTTGTTGATGACGGCTGAGAATATGGATAACCCATTTCCTCAACCACCCCTTCATCATGTTCTCAGACCACTAGGATTATCATCCACTTCATGGTATAAAACAATCAGTGTTTTAAATTATATTAGCCATATGAAAATATCTGACGGTGCCCATCTATACTTGGCAGAGGGAAGCGGGGCCTCTATGTCACTTATAGAGACTTTCTTGCCCGGTGAAACAATATGGTACAACAGCCTATTCAATAGTGGTGAAAATCCTCCCCAACGCAATTTTGCTC
			CTTTGCCCACCCAGTTTATTGAAAGTGTCCCTTACAGATTGATTCAAGCAGGTATAGCAGCAGGAAGTGGTGTAGTGCAAAGTTTCTATCCACTCTGGAACGGTAACAGCGATATCACTGACTTGAGCACGAAAACCAGTGTCGAATACATTATTCACAAGGTAGGAGCTGATACATGTGCATTGGTCCATGTGGATTTGGAGGGTGTGCCCGGCTCAATGAACAGCATGTTGGAGAGAGCCCAAGTGCATGCGCTACTGATCACAGTAACTGTATTAAAGCCAGGCGGCTTACTAATCTTGAAAGCTTCATGGGAACCTTTTAATCGATTTTCCTTTTTACTCACAATACTCTGGCAATTCTTCTCCACAATAAGGATCCTGCGATCTTCATACTCCGACCCGAATAATCACGAGGTATACATAATAGCTACACTAGCAGTTGATCCCACCACATCCTCTTTTACGACTGCTCTGAATAGAGCGCGCACCCTGAATGAACAGGGGTTTTCACTTATCCCACCTGAATTAGTGAGCGAGTACTGNNNNNNNNNNNNNNNNNNNNNNNNNNNNNNNNNNNNNNNNNNNNNNNNNNNNNNNNNNNNNNNNNNNNNNNNNNNNNNNNNNNNNNNNNNNNNNNNNNNNNNNNNNNNNNNNNNNNNNNNNNNNNNNNNNNNNNNNNNNNNNNNNNNNNNNNNNNNNNNNNNNNNNNNNNNNNNNNNNNNNNNNNNNNNNNNNNNNNNNNNNNNNNNNNNNNNNNNNNNNNNNNNNNNNNNNNNNNNNNNNNNNNNNNNNNNNNNNNNNNNNNNNNNNNNNNNNNNNNNNNNNNNNNNNNNNNNNNNNNNNNNNNNNNNNNNNNNNNNNNNNNNNNNNNNNNNNNNNNNNNNNNNNNNNNNNNNNNNNNNNNNNNNNNNNNNNNNNNNNNNNNNNNNNNNNNNNNNNNNNNNNNNNNNNNNNNNNNNNNNNNNNNNNNNNNNNNNNNNNNNNNNNNNNNNNNNNNNNNNNNNNNNNNNNNNNNNNNNNNNNNNNNNNNNNNNNNNNNNNNNNNNNNNNNNNNNNNNNNNNNNNNNNNNNNNNNNNNNNNNNNNNNNNNNNNNNNNNNNNNNNNNNNNNNNNNNNNNNNNNNNNNNNNNNNNNNNNNNNNNNNNNNNNNNNNNNNNNNNNNNNNNNNNNNNNNNNNNNNNNNNNNNNNNNNNNNNNNNNNNNNNNNNNNNNNNNNNNNNNNNNNNNNNNNNNNNNNNNNNNNNNNNNNNNNNNNNNNNNNNNNNNNNNNNNNNNNNNNNNNNNNNNNNNNNNNNNNNNNNNNNNNNNNNNNNNNNNNNNNNNNNNNNNNNNNNNNNNNNNNNNNNNNNNNNNNNNNNNNN------------------------------
		</sequence>
		<sequence>
			<taxon idref="Indiana.USA/5.14/G|2014-01-31|north_america|usa|indiana"/>
			---------------------------------------TAGTGTAAGAAACAGTAAGCCCGGAAGTGGTGTTTTGCGATTTCGAGGCCGGGCTCGATCCTCACCTTTCATTGTCAATAGGGGACACTTTGACACTACCTTGAAAATGTCGTCCGTGCTCAAAGCATTTGAGCGATTCACTATAGAACAGGAACTTCAAGACAGGGGTGAGGAGGGTTCAATTCCGCCGGAGACTTTAAAGTCAGCAGTCAAAGTCTTCGTTATTAACACACCCAATCCCACCACACGCTACCAGATGCTAAACTTTTGCCTAAGAATAATTTGCAGTCAAAATGCTAGGGCATCTCACAGGGTAGGTGCATTGATAACATTATTCTCACTTCCCTCGGCAGGTATGCAAAATCATATTAGACTAGCAGATAGATCACCCGAAGCCCAAATAGAACGCTGT-GAGATTGATGGCTTTGAGCCTGGCACATATAGGCTGATTCCGAATGCACGCGCCAATCTTACTGCCAATGAAATTGCTGCCTATGCTTTGCTTGCAGATGACCTCCCTCCAACCATAAATAATGGAACTCCTTATGTACATGCAGATGTTGAAGGGCAGCCATGTGATGAAATTGAACAATTCCTGGATCGATGCTACAGTGTACTAATCCAGGCTTGGGTGATGGTCTGTAAATGTATGACAGCTTACGACCAACCTGCTGGATCTGCTGATCGGCGATTTGCGAAATACCAGCAGCAAGGTCGCCTGGAAGCAAGATACATGCTGCAGCCAGAAGCCCAAAGGTTGATTCAAACTGCCATCAGGAAAAGTCTTGTTGTTAGACAGTATCTTACCTTTGAACTCCAACTGGCAAGACGGCAGGGGTTGCTATCAAACAGATACTATGCAATGGTGGGTGACATTGGAAAGTACATTGAGAATTCAGGCCTTACTGCCTTCTTTCTCACCCTCAAATATGCACTAGGTACCAAATGGAGTCCTCTGTCATTGGCCGCATTCACCGGTGAACTCACTAAGCTCCGATCCTTGATGATGTTATATCGAGATCTCGGAGAACAAGCCAGATACCTTGCTTTGTTGGAGGCTCCCCAAATAATGGACTTTGCTCCCGGGGGCTACCCATTGATATTCAGTTATGCTATGGGAGTCGGTACAGTCCTAGAT-GTCCAAATGCGAAACTACACTTATGCACGACCTTTCCTAAATGGTTACTATTTCCAGATTGGGGTTGAGACCGCACGACGGCAACAAGGAACTGTTGACAACAGAGTAGCAGATGATCTAGGCCTGACTCCTGAACAAAGAACTGAGGTCACTCAGCTTGTTGACAGGCTTGCAAGAGGCAGAGGTGCGGGAATACCAGGTGGGCCTGTGAATCCCTTTGTTCCTCCAGTTCAACAGCAACAACCTGCTGCCGTATATGAGGACATTCCTGCATTGGAGGAATCAGATGACGATGGTGATGAAGATGGAGGTGCAGGATTCCAAAATGGAGCACAAGCACCAGCTGTAAGACAGGGAGGTCAAAATGACTTTAGAGCACAGCCGTTACAGGATCCAATTCAAGCACAACTCTTCATGCCATTATATCCTCAAGTCAGCAACATCCCAAATCATCAGAATCATCAGATTAATCGCATCGGGGGGATGGAACACCAAGATTTATTACGATACAACGAGAATGGTGATTCTCAGCAGGATGCAAGGGGCGAACACGGAAATACCTTCCCAAACAATCCCAATCAAAACGCACAGTCACAAGTGGGTGACTGGGATGAGTAGATCACTGACATGACCAAACTACCCCCAACTGCAACAAACCCAGAACAATCCAGCCACAGCCAACCGCTCAAATCCACTACATTCCATTCATATTTAGTCTTTAAGAAAAAATTAGGCCCGGAAAGAATTAGTTCTACGAGCATCGACACGATTATCTTGATCGTGTTTCTTTCCGGGCAAGCCATGGATCAATTTATAAAACA
			AGATGAAACTGGTGATTTAATTGAGACAGGAATGAATGTTGCAAATCACTTCCTATCTGTCCCCATTCAGGGAACCAACTTGTTGAGCAAGGCCACAATCATCCCCGGTGTTGCACCAGTACTCATTGGCAATCCAGAGCAAAAGAACATTCAGTACCCCACTGCATCACATCAGGGATCCAAGTCAAAGGGAAGAAGCTCAGGGGCCAAGCCCATCATAGTCTCATCTTCCGAAGTAGGCACTGGAGGGACTCAGATTCCTGAGCCCCTTTTCGCACAAACCGGACAAGGTGGCACTGTCACCACCGTTTATCAAGATCCAACTATCCAACCAACAGGTTCATACCGAAGTGTGGAATTGGCTAAGATAGGAAAAGAGA-GAATGATTAATCGGTTTGTTGAAAAACCCAGGACCTCAACGCCGGTAACAGAATTTAAGAGGGGGGCCGGGAGCGGCTGCTCAAGGCCAGACAATCCAAGAGGAGGGCATAGACGGGAATGGAGCCTCAGCTGGGTCCAAGGAGAGGTCCGGGTCTTTGAGTGGTGCAACCCCATATGCTCACCTATCACTGCCGCAGCAAGATTCCACTCCTGCAAATGTGGGAATTGCCCAGCAAAGTGCGATCAGTGCGAACGAGATTATGGACCTCCTTAGAGGGATGGATGCTCGCCTGCAACATCTTGAACAAAAGGTGGACAAGGTGCTTGCACAGGGCAGCATGGTGACCCAAATAAAGAATGAATTATCAACAGTAAAGACAACACTAGCTACAATTGAAGGAATGATGGCGACAGTAAAAATCATGGATCCGGGAAACCCGACAGGGGTCCCAGTTGATGAGCTTAGAAGAAGTTTTAGTGATCATGTAACAATTGTTAGTGGACCAGGAGATGTGTCATTCAGCTCCAGTGAAGAACCCACACTGTATTTGGATGAACTAGCGAGGCCTATCCCCAAGCCTCGTCCTGCAAAGCAGCCAAAACCCCAACCCGTAAAGGATTTAGCAGGACGGAAGGTGATGATAACCAAAATGATCACTGACTGTGTGGCCAATCCTCAAATGAAGCAGGCGTTCGAGCAACGATTGGCAAAGGCCAGCACCGAGGATGCCCTGAATGATATCAAGCGAGACATCATACGAAGCGCCATATGAACCTACCAAGAACACCAGACTCACGGGAAAATCCATGAACTGATAGCCGCAATGATTCCCTATTAAATAAAAAATAAGCACGAACACAAGTCCAATCCAGCCACAGCAGCAATGGCCGGATCACAGATCAAAATTCCTCTTCCTAAGCCCCCCGATTCAGATTCTCAAAGATTAAATGCATTCCCTGTAATCATGGCTCAAGAAGGCAAAGGGCGACTCCTCAGACAGATCAGACTTAGGAAAATATTATCAGGGGATCCGTCTGATCAGCAAATTACATTTGTGAATACATATGGATTCATCCGTGCTACTCCAGAAACATCAGAGTTCATCTCTGAGTCATCACAACAAAAGGTAACTCCTGTAGTGACGGCGTGCATGTTATCCTTCGGTGCTGGACCAGTACTAGAAGACCCACAACATATGCTGAAAGCTCTTGATCAGACAGATATCAGGGTTCGGAAGACAGCAAGTGATAAAGAGCAGATCTTATTTGAGATCAACCGCATTCCCAATCTATTCAGGCATCATCAAATATCTGCGGACCATCTGATTCAGGCCAGCTCCGATAAATATGTCAAGTCACCAGCTAAGTTGATTGCAGGAGTAAATTACATTTACTGTGTCACATTTTTATCCGTGACAGTTTGTTCTGCCTCACTCAAGTTTCGAGTTGCGCGCCCATTGCTTGCTGCACGATCTAGATTAGTGAGAGCAGTTCAGATGGAAGTTTTGCTTCGGGTAACCTGCAAAAAAGACTCTCAAATGGCAAAGAGCATGCTAAATGACCCTGATGGAGAAGGTTGCATTGCATCCGTGTGGTTCCACCTGTGTAATCTGTGCAA
			AGGCAGGAACAAACTTAGAAGTTACGATGAAAATTATTTTGCATCTAAGTGCCGTAAGATGAATTTGACAGTCAGCATAGGGGACATGTGGGGACCAACCATTCTAGTCCATGCAGGCGGTCACATTCCGACAACTGCAAAACCTTTCTTCAACTCAAGAGGCTGGGTCTGTCACCCCATCCATCAATCATCACCATCGTTGGCGAAGACCCTATGGTCATCTGGGTGTGAAATCAAGGCTGCCAGTGCTATCCTCCAGGGCTCAGACTATGCATCACTCGCAAAAACTGATGACATAATATATTCAAAGATAAAGGTCGACAAGGATGCAGCCAACTACAAGGGAGTATCCTGGAGTCCATTTAGGAAGTCTGCCTCAATGAGCAACCTATGATAATTCTCTCTATTTTCAATGATGCCTTCAGGAGGATCAACAATCAGTCCGATTTGATCGGTGATAACTTGATTGAAATTATAGAAAAAATAAGCCTAGAAAGATATCCCACCTCTCGACTTTCCCACTTTGAGAATAGAATTGATCAGTAATCATGAAGGTTTCTTTAGTTACTTGCTTGGGCTTTGCAGTCTTTTCATTTTCCATATGTGTGAATATCAATATCTTGCAGCAAATTGGATATATCAAGCAACAAGTCAGGCAACTGAGCTATTACTCACAAAGTTCAAGCTCCTACATAGTGGTCAAGCTTTTACCGAATATCCAACCCACTGATAACAGCTGTGAATTCAAGAGTGTAACTCAATACAATAAGACCTTGAGTAATTTGCTTCTTCCAATTGCAGAAAACATAAATAATATTGCATCGCCCTCACCTGGATCAAGACGTCATAAAAGGTTTGCTGGCATTGCCATTGGCATTGCTGCACTCGGTGTTGCAACCGCAGCACAAGTAACCGCCGCTGTCTCATTAGTTCAAGCACAGACAAATGCACGCGCAATAGCGGCGATGAAAAATTCAATACAGGCAACTAATCGAGCAGTCTTCGAAGTGAAAGAAGGCACCCAACAGTTAGCTATAGCGGTACAAGCAATACAGAACCACATCAATACTATTATGAACACCCAATTGAACAATATGTCCTGTCAGATTCTTGATAACCAGCTTGCAACCTCCCTGGGATTATACCTAACAGAATTAACAACAGTGTTTCAGCCACAATTAATTAATCCGGCATTGTCACCGATTAGTATACAAGCCTTGAGGTCTTTGCTTGGAAGTATGACACCTGCAGTGGTTCAAGCAACAT-TATCTACTTCAATTTCTGCTGCTGAAATACTAAG-TG-CCGG-TCTAATGGAGGGTCAGATTGTTTCTGTTCTGCTGGATGAGATGCAGATGATAGTTAAGATAAATATTCCAACCATTGTCACACAATCAAATGCATTGGTGATTGACTTCTACTCAATTTCGAGCTTTATTAATAATCAGGAATCCATAATTCAATTACCAGACAGGATCTTGGAGATCGGGAATGAACAATGGAGCTATCCAGCAAAAAATTGTAAGTTGACGAGACACAACATATTCTGCCAATACAATGAGGCAGAGAGGCTGAGCTTAGAATCAAAACTATGCCTTGCAGGCAATATAAGTGCCTGTGTGTTCTCACCCATAGCAGGGAGTTATATGAGGCGATTTGTAGCACTGGATGGAACAATTGTTGCAAACTGTCGAAGTCTAACGTGTCTATGCAAGAGTCCATCTTATCCTATATACCAACCTGACCATCATGCAGTCACGACCATTGATCTAACCGCATGTCAGACGTTGTCCCTAGACGGATTGGATTTCAGCATTGTCTCTCTAAGCAACATCACTTACGCTGAGAACCTTACCATTTCATTGTCTCAGACAATCAATACTCAACCCATTGACATATCAACTGAACTGATCAAGGTCAATGCATCCCTCCAAAATGCCGTTAAGTACATAAAGGAGAGCAACCATCAACTCCAATCTGTGAGTATAAATTCTAAAAT
			CGGAGCTATAATCATAGCAGCCTTAGGTTTGAGCATCCTGTCAATGATCATTTCACTGTTGTTTTGCTGCTGGGCTTACATTGCAACTAAGGAGATCAGAAGAATCAACTTCAAAACAAATCATATCAACACAATATCAAGTAGTGTCGATGATCTCATCAGGTACTAATCCTAACATGGTGATTCATTCTGTATTTAGAAAATATTTAGAAAAAAACTAAATTAAGAATGAATCTCATGGGGTCGTAACGTCTCGTGACCCTGCCGTTGCACTATGCCGGCGATCCAACCCCCATTATACCTCACATTTCTATTGCTAATTCTTCTTTATC-TGATCATAACTTTGTATGT-CTGGATTATATTAACTGTTACTTATAAGACTGCGGTGCGGCATGCAGCACTGTACCAGAGATCCTTCTTTCACTGGAATTTCGATCACTCACTCTAAGAAGATCCCCAGTTAGGACAAGTCCCGATCCATCATGCAAGAACAATCTGCATTTGAATAATGCCGTTCAATCATGAGACATAAAGAAAAAACCAAGCCAGAACAAACTTAGGGTCATAATACAACACAAAACCTTAGCTGCTATCTCAATTGTGCTCCGACCGCTCGAAAGATGGAGCCCTCGAAATTCTTCACAATATCGGACAGTGCCACCTTTGCACCTGGGCCTGTTAGCAATGCGGCTAACAAGAAAACATTCCGAACCTGCTTCCGAATACTGGCACTATCTGTACAAGCTGTCACCCTTATATTAGTTATTGTCACTTTAGGTGAGCTTGTAAGGATGATCAATGATCAAGGCTTGAGCAATCAGTTGTCTTCAATTACAGACAAGATAAGAGAGTCAGCTACTATGATTGCATCTGCTGTGGGAGTAATGAATCAAGTTATTCATGGAGTAACGGTATCCTTACCCCTACAAATTGAGGGAAACCAAAATCAATTGTTAGCCACACTTGCCACAATCTGCACCAGCCAAAAACAAGTCTCAAACTGCTCTACAAACATCCCCTTAGTCAATGACCTCAGGTTTATAAATGGGATCAATAAATTCATCATTGAAGATTACGCAACTCATGATTTCTCTATCGGCCATCCACTCAATATGCCCAGCTTTATCCCAACTGCAACTTCACCCAATGGTTGCACAAGAATTCCATCCTTTTCTTTAGGTAAGACACACTGGTGCTACACACATAATGTAATTAATGCCAACTGCAAGGACCATACTTCGTCTAACCAATATGTGTCCATGGGGATTCTCGTTCAGACCGCGTCAGGTTATCCTATGTTCAAAACCTTAAAAATCCAATATCTCAGTGATGGCCTGAATCGGAAAAGCTGCTCAATTGCAACAGTCCCTGATGGGTGCGCGATGTACTGTTATGTCTCAACTCAACTTGAAACCGACGACTATGCGGGGTCCAGTCCACCCACCCAAAAACTTACCCTGTTATTCTATAATGACACCGTCACAGAAAGGACAATATCTCCATCTGGTCTTGAAGGGAATTGGGCTACTTTGGTGCCAGGAGTGGGGAGTGGGATATATTTTGAGAATAAGTTGATCTTCCCTGCATATGGTGGTGTCTTGCCCAATAGTACACTCGGGGTTAAATCAGCAAGAGAATTTTTCCGGCCTGTTAATCCATATAATCCATGTTCAGGACCACAACAAGATTTAGACCAGCGTGCTTTGAGGTCATACTTCCCAAGTTATTTCTCTAATCGAAGAATACAGAGTGCATTTCTTGTCTGTGCCTGGAATCAGATCCTAGTTACAAATTGTGAGCTAGTTGTCCCCTCAAGCAATCAGGCAATGATGGGTGCAGAAGGGAGAGTTTTATTGATCAATAATCGACTATTATATTATCAGAGAAGTACCAGCTGGTGGCCGTATGAACTCCTCTACGAGATATCATTCACATTTACAAACTCTGGTCCATCATCTGTAAATATGTCCTGGATACCTATATATTCATTCACTCGTC
			CTGGTTCAGGCAATTGCAGTGGTGAAAATGTGTGCCCGACTGCTTGTGTGTCAGGGGTTTATCTTGATCCCTGGCCATTAACTCCATATAGCCACCAATCAGGTATTAACAGAAATTTCTATTTCACAGGTGCTCTATTAAATTCAAGTACAACTAGAGTAAATCCTACCCTTTATGTTTCTGCTCTTAATAATCTTAAAGTATTAGCCCCATATGGTACTCAAGGACTGTTTGCCTCGTACACCACAACCACCTGCTTTCAAGATACCGGTGATGCTAGTGTGTATTGTGTTTATATTATGGAACTAGCATCAAATATTGTTGGAGAATTCCAAATTCTACCTGTGCTAACTAGATTGACTATCACTTGAATCATAGTGAATGCAGCGGGAAGCCCTATTGGCGTGTCTCAATTTTTATCGATTATTAAGAAAAAACAGGCCAGAATGGCGGGCCTAAATGAGATACTCCTACCTGAAGTACATTTAAACTCACCCATCGTTAGATATAAGCTTTTCTACTATATATTACATGGCCAGTTACCAAATGATTTGGAGCCAGATGACTTGGGCCCACTAGCAAATCAGAATTGGAAGGCAATTCGAGCTGAAGAATCCCAGGTTCATGCACGTTTAAAACAGATCAGAGTAGAACTCATCGCAAGGATTCCTAGTCTCCGGTGGACCCGCTCTCAAAGAGAGATTGCTATACTCATTTGGCCAAGAATACTTCCAATTCTCCAAGCATATGATCTTCGGCAAAGTATGCAATTGCCCACAGTATGGGAGAAATTGACTCAATCCACAGTTAATCTTATAAGTGATGGTCTAGAACGAGTTGTATTACACATCAGCAATCAACTTACAGGCAAGCCAAACTTGTTTACCAGATCTCGAACAGGACAAGACACTAAGGATTACTCAATTCCATCCACTAGAGAGCTATCTCAAATATGGTTTAACAATGAGTGGAGTGGATCTGTAAAGACCTGGCTTATGATTAAATATAGAATGAGGCAACTAATCACAAACCAAAAGACAGGTGAGTTAACAGATTTAGTAACCATTGTGGATACTAGGTCCACTCTATGCATTATTACCCCAGAATTAGTTGCTTTATACTCTAATGAGCACAAAGCATTAACGTACCTCACCTTTGAAATGGTACTAATGGTCACTGATATGTTGGAAGGACGACTGAATGTTTCTTCTTTGTGCACAGCTAGTCATTATCTGTCCCCACTAAAGAAAAGAATCGAAATTCTCCTAACATTAGTTGATGACCTTGCTCTACTCATGGGGGACAAAGTATACGGTATTGTCTCTTCACTTGAGAGTTTTGTTTACGCCCAATTACAGTATGGTGATCCTGTTGTAGACATTAAGGGTACATTCTATGGATTTATATGTAATGAGATTCTCGATCTGCTGACTGAGGACAACATCTTTACTGAGGAGGAGGCAAACAAGGTTCTCCTGGACTTGACGTCACAGTTTGACAATCTATCCCCTGATTTAACTGCTGAACTCCTCTGCATTATGAGACTTTGGGGCCACCCCACATTAACCGCCAGCCAAGCAGCATCCAAGGTCCGAGAGTCCATGTGCGCTCCCAAGGTGTTAGATTTCCAAACAATAATGAAGACCCTGGCTTTCTTTCACGCAATCCTTATTAACGGTTATAGGAGGAGCCATAATGGAATCTGGCCTCCTACTACTCTTCATGGCAATGCCCCCAAAAGCCTCATTGAGATGCGGCATGATAATTCAGAGCTTAAGTATGAGTATGTCCTCAAGAATTGGAAAAGTATATCTATGTTAAGAATACACAAATGCTTTGATGCATCACCTGATGAAGATCTCAGCATATTCATGAAGGATAAGGCAATAAGCTGTCCAAAGCAAGACTGGATGGGAGTATTTAGGAGGAGCCTCATAAAACAGCGATATCGAGATGCGAATCGACCTCTACCACAACCATTCAACCGACGGCTACTGTTG
			AATTTTCTAGAGGATGACAGATTCGATCCCATTAAAGAGCTTGAGTATGTCACCAGTGGAGAATATCTTAGGGACCCAGAATTTTGTGCATCTTACTCTCTCAAAGAGAAGGAGATAAAGGCTACAGGTCGAATATTTGCAAAAATGACAAAGAGAATGAGATCGTGCCAAGTAATTGCGGAAGCATTGTTGGCCAATCATGCAGGTAAATTAATGAGAGAAAATGGAGTTGTTTTAGACCAGTTAAAATTGACAAAATCTTTGTTAACGATGAACCAAATTGGTATTATATCAGAGCACAGCCGAAGATCCACTGCTGACAACATGACTTTGGCACACTCCGGTTCAAATAAGCACAGAATTAATAATAGTCAATTCAAGAAGAATAAAGACAATAAACATGAGATGCCTGATGATGGTTTTGAGATAGCAGCCTGCTTTCTAACAACTGACCTCACAAAATACTGCTTAAATTGGAGGTACCAAGTCATCATCCCCTTTGCGCGTACATTGAATTCAATGTATGGTATACCTCACCTGTTCGAATGGATACATTTAAGGCTAATGCGAAGCACTCTCTATGTCGGTGATCCCTTCAATCCTCCATCAGATCCTACCCAACTTGACCTTGATACAGCTCTCAATGATGATATATTTATAGTTTCTCCTCGAGGAGGAATCGAGGGTTTATGTCAAAAATTATGGACTATGATTTCCATCTCAACAATCATATTATCTGCAACTGAGGCAAACACTAGAGTTATGAGCATGGTCCAGGGTGACAACCAGGCGATTGCAATCACCACTAGAGTAGTACGCTCGCTCAGTCATTCCGAGAAGAAGGAGCAAGCTTATAAAGCAAGTAAATTATTCTTTGAAAGGCTTAGAGCCAACAATCATGGAATTGGACACCACTTGAAAGAACAAGAAACAATCCTTAGTTCTGATTTCTTCATATACAGTAAGAGAGTGTTTTACAAAGGTCGGATTTTGACTCAAGCATTAAAGAACGTGAGCAAGATGTGCTTAACAGCCGATATACTAGGGGACTGTTCACAAGCATCATGCTCCAATTTAGCTACTACTGTAATGCGCCTGACTGAGAATGGGGTTGAGAAAGATTTGTGTTACTTTCTGAATGCATTCATGACAATCAGACAGTTATGTTATGATCTAGTATTTCCCCAAACTAAATCTCTTAGTCAGGACATCACTAATGCTTATCTTAACCATCCAATACTTATCTCAAGGTTGTGTCTATTACCATCTCAATTGGGGGGCCTAAACTTTCTCTCATGTAGTCGCCTGTTCAATAGAAACATCGGAGACCCATTAGTGTCTGCAATTGCTGATGTGAAACGATTAATTAAAGCTGGCTGTCTAGATATCTGGGTCCTGTATAACATCCTTGGAAGGAGGCCTGGAAAAGGTAAGTGGAGCACTCTGGCAGCTGATCCTTATACTCTAAACATAGATTATTTAGTTCCTTCAACAACTTTTTTAAAGAAGCATGCCCAATATACATTGATGGAACGGAGTGTTAATCCCATGCTCCGTGGAGTATTCAGTGAAAATGCAGCTGAGGAAGAAGAGGAACTCGCACAGTATCTATTAGATCGTGAGGTAGTCATGCCCAGGGTTGCACATGTAATACTTGCCCAGTCGAGTTGCGGTAGACGAAAACAGATTCAAGGTTACTTGGATTCCACTAGAACTATTATCAGGTATTCACTGGAGGTGAGACCATTGTCAGCAAAGAAGCTAAATACAGTAATAGAATATAACTTATTGTATCTATCCTACAATTTGGAGATTATTGAAAAACCCAATATAGTCCAACCTTTTTTGAATGCAATCAATGTTGATACTTGTAGCATCGATATAGCCAGGTCCCTTAGAAAACTATCCTGGGCAACTTTACTTAATGGACGTCCCATCGAGGGATTGGAAACACCTGATCCCATTGAATTGGTACATGGGTGTTTGATAATTGGGTCAGA
			TGAATGTGAGCATTGCAGTAGTGGTGATGATAAATTCACCTGGTTTTTCCTACCCAAGGGGATAAGGCTAGATAATGATCCGGCATCCAACCCACCCATCAGAGTACCTTACATCGGATCTAAAACAGATGAGCGGAGGGTTGCGTCAATGGCTTACATCAAAGGAGCATCTGTATCACTGAAATCAGCACTCAGGTTAGCGGGAGTATATATTTGGGCTTTCGGAGATACAGAAGAATCATGGCAGGACGCCTATGAGTTAGCTTCCACTCGTGTTAATCTCACACTAGAGCAATTGCAATCTCTCACTCCTTTACCAACATCTGCTAACCTAGTACACAGATTAGATGATGGCACCACTCAATTAAAATTTACCCCGGCAAGTTCCTATGCATTCTCTAGCTTCGTTCATATATCTAACGACTGTCAAGTTCTGGAGATCGATGATCAGGTTACAGATTCTAACCTGATTTACCAACAAGTTATGATTACTGGCCTTGCTTTAATTGAGACATGGAACAATCCTCCAATCAACTTCTCTGTCTATGAGACTACACTACACTTGCACACAGGCTCATCTTGCTGTATAAGACCTGTCGAATCTTGTGTAGTAAATCCTCCTTTGCTTCCTGTACCCTTCATTAATGTTCCTCAAATGAATAAATTTGTATATGACCCTGAGCCACTCAGTTTGCTAGAAATGGAAAAAATTGAGGATATTGCTTATCAGACCAGAATCGGTGGTTTAGATCAAATCCCACTTCTGGAAAAAATACCCTTACTAGCTCACCTCACCGCCAAGCAGATGGTAAACAGCATCACTGGGCTTGATGAAGCAACATCTATAGTGAATGATGCTGTAGTTCAAGCAGACTACACTAGTAATTGGATTAGTGAATGCTGCTACACTTACATTGATTCTGTGTTTGTTTACTCTGGCTGGGCATTATTATTGGAGCTTTCGTATCAAATGTACTACTTAAGAATTCAAGGCATCCAAGGAATTCTAGACTATGTGTATATGACCTTGAGGAGGATACCAGGAATGGCTATAACAGGCATCTCATCCACGATTAGTCACCCTCGTATACTCAGAAGATGCATCAATTTGGATGTAATAGCCCCAATCAATTCTCCACACATAGCTTCACTGGATTACACAAAATTGAGCATAGATGCAGTAATGTGGGGAACTAAGCAGGTTTTGACCAACATTTCGCAAGGTATCGATTATGAGATAGTAGTTCCTTCTGAAAGCCAACTAACACTTAGTGATAGAGTTCTAAATCTAGTTGCTCGAAAATTATCACTACTGGCAATCATCTGGGCCAATTATAACTATCCTCCAAAGGTTAAAGGTATGTCACCTGAGGACAAATGTCAGGCTTTAACTACACATCTAATCCAAACTGTCGAATATGTTGAGCACATTCAGATTGAGAAGACAAACATCAGGAGGATGATTATTGAACCAAAATTAACTGCCTACCCTAGTAATTTGTTTTATCTATCTCGAAAGTTGCTTAATGCTATCCGAGATTCTGAAGAAGGACAATTTCTGATTGCATCCTATTATAACAGTTTTGGATTTCTGGAACCAATACTAATGGAATCTAAAATATTCAATCTAAATTCATCCGAATCAGCATCTCTTACAGAATTTGATTTCATCCTCAACTTGGAATTGTCTGAAGCCAGTCTTGAGAAATACTCTCTCCCAAGTTTGTTGATGACGGCTGAGAATATGGATAACCCATTTCCTCAACCACCCCTTCATCATGTTCTCAGACCACTAGGATTATCATCCACTTCATGGTATAAAACAATCAGTGTTTTGAATTATATTAGCCATATGAAAATATCTGACGGTGCCCATCTATACTTGGCAGAGGGAAGCGGGGCCTCTATGTCACTTATAGAGACTTTCTTGCCCGGTGAAACAATATGGTACAACAGCCTATTCAATAGTGGTGAGAATCCTCCCCAACGCAATTTTGCTC
			CTTTGCCCACCCAGTTTATTGAAAGTGTCCCTTACAGATTGATTCAAGCAAGTATAGCAGCAGGAAGTGGTGTAGTGCAAAGTTTCTATCCACTCTGGAACGGTAACAGCGATATCACTGACTTGAGCACGAAAACCAGTGTCGAATACATTATTCACAAGGTAGGAGCTGATACATGTGCATTGGTCCATGTAGATTTGGAGGGTGTGCCCGGCTCAATGAACAGCATGTTGGAGAGAGCCCAAGTGCATGCGCTACTTATCACAGTAACTGTATTAAAGCCAGGCGGCTTACTAATCTTGAAAGCTTCATGGGAACCTTTTAATCGATTTTCCTTTTTACTCACAATACTCTGGCAATTCTTCTCCACAATAAGGATCCTGCGATCTTCATACTCCGACCCGAATAATCACGAGGTATACATAATAGCTACACTAGCAGTTGATCCCACCACATCCTCTTTTACGACTGCTCTGAATAGAGCGCGCACCCTGAATGAACAGGGGTTTTCACTTATCCCACCTGAATTAGTGAGCGAGTACTGGAGGAGGCGTGTTGAACAAGGGCAGATTATACAGGATCGTATAGATAAAGTCATATCAGAGTGTGTCAGAGACCAATATCTGACGGACAACAACATTATCCTTCAGGCGGGAGGGACTCCAAGCACAAGAAAATGGTTGGATCTACCTGACTATCCGTCGTTCAATGAATTACAATCAGAGATGGCCAGACTCATAACAATTCATCTCAAAGAGGTAATAGAAATCCTAAAAGGCCAATCATCAGATCATGACACCCTATTATTTACTTCATACAATGTAGGTCCCCTCGGGAAAATAAATACGATACTCAGGTTGATTGTTGAGAGAATTCTTATGTACACTGTAAGAAACTGGTGTATCTTGCCCACCCAAACTCGTCTCACCTTACGACAGTCTATCGAGCTTGGAGAGTTTAGACTAAGGGACGTGATAACACCCATGGAGATCCTTAAATTATCCCCCAATAGGAAATATCTGAAGTCTGCATTAAACCAATCAACATTCAATCATCTGATGGGAGAAACATCTGACATCTTGTTAAATCGAGCCTATCAAAAGAGAATTTGGAAAGCCATTGGGTGTGTAATCTATTGCTTTGGTTTGCTTACTCCTGATGTTGAAGATTCCGAGCGCATTGATATTGACAATGATATACCTGATTATGATATCCACGGGGACATAATTTAAATCGACTAAAGACTCCTCTGGCACGATATGTCACCAAAAGGTGCCACACCGGCGTCAAAACTCCTCTAAACCGCACACGACCTCGAACAATCACAACCACATCAGTATTAAATCCATAATATCATTTTAAGAAAAAAT-----------------------
		</sequence>
		<sequence>
			<taxon idref="Washington.USA/17.17/FH39[G]|2017-04-27|north_america|usa|washington"/>
			---------------------------------------TAGTGTAAGAAACAGTAAGCCCGGAAGTGGTGTTTTGCGATTTCGAGGCCGGGCTCGATCCTCACCTTTCATTGTCAATAGGGGACACTTTGACGCTACCTTGAAAATGTCGTCCGTGCTCAAAGCATTTGAGCGATTCACTATAGAACAGGAACTTCAAGACAGGGGTGAGGAGGGTTCAATTCCGCCGGAGACTTTAAAGTCAGCAGTCAAAGTCTTCGTTATTAACACACCCAATCCCACCACACGCTACCAGATGCTAAACTTTTGCCTAAGAATAATTTGCAGTCAAAATGCTAGGGCATCTCACAGGGTAGGTGCATTGATAACATTATTCTCACTTCCCTCGGCAGGTATGCAAAATCATATTAGACTAGCAGATAGATCACCCGAAGCCCAGATAGAACGCTGT-GAGATTGATGGCTTTGAGCCTGGCACATATAGGCTGATTCCGAATGCACGCGCCAATCTTACTGCCAATGAAATTGCTGCCTATGCTTTGCTTGCAGATGACCTCCCTCCAACCATAAATAATGGAACTCCTTATGTACATGCAGATGTTGAAGGGCAGCCATGTGATGAAATTGAACAATTCCTGGATCGGTGCTACAGTGTACTAATCCAGGCTTGGGTGATGGTCTGTAAATGTATGACAGCTTACGACCAACCTGCTGGATCTGCTGATCGGCGATTTGCGAAATACCAGCAGCAAGGTCGCCTGGAAGCAAGATACATGCTGCAGCCAGAAGCTCAAAGGTTGATTCAAACTGCCATCAGGAAAAGTCTTGTTGTTAGACAGTATCTTACCTTTGAACTCCAACTGGCAAGACGGCAGGGGTTGCTATCAAACAGATACTATGCAATGGTGGGTGACATTGGAAAGTACATTGAGAATTCAGGCCTTACTGCCTTCTTTCTCACCCTCAAATATGCACTAGGCACCAAATGGAGTCCTCTGTCATTGGCCGCATTCACCGGTGAACTCACTAAGCTCCGATCCTTGATGATGTTATATCGAGATCTCGGAGAACAAGCCAGATACCTTGCTCTGTTGGAGGCTCCCCAAATAATGGACTTTGCTCCCGGGGGCTACCCATTGATATTCAGTTATGCTATGGGAGTCGGTACAGTCCTAGAT-GTCCAAATGCGAAATTACACTTATGCACGACCTTTCCTAAATGGTTACTATTTCCAGATTGGGGTTGAGACCGCACGACGGCAACAAGGCACTGTTGACAACAGAGTAGCAGATGATCTAGGCCTGACTCCTGAACAAAGAACTGAGGTCACTCAGCTTGTTGACAGGCTTGCAAGAGGCAGAGGTGCGGGAATACCAGGTGGGCCGGTGAATCCCTTTGTTCCTCCAGTTCAACAACAACAACCTGCTGCCGTATATGAGGACATTCCTGCATTGGAGGAATCAGATGACGATGGTGATGAAGATGGAGGTGCAGGATTCCAAAATGGAGCACAAGCACCAGCTGTAAGACAGGGAGGTCAAAATGACTTTAGAGCACAGCCGTTACAGGATCCAATTCAAGCACAACTCTTCATGCCATTATATCCTCAAGTCAGCAACATCCCAAATCATCAGAATCATCAGATTAATCGCATCGGGGGGATGGAACACCAAGATTTATTACGATACAACGAGAATGGCGATTCTCAGCAGGATGCAAGGGGCGAACACGGAAATACCTTCCCAAACAATCCCAATCAAAACGCACAGTCACAAGTGGGTGACTGGGATGAGTAGATCACCGACATGACCAAACTACCCCCAACTGCAACAAACCCAGAACAATCCAGCCACAGCCAACCGCTCAAATCCACTACATTCCATTCATATTTAGTCTTTAAGAAAAAATTAGGCCCGGAAAGAATTAGTTCTACGAGCATCGACACGATTATCTTGATCGTGTTTCTTTCCGGGCAAGCCATGGATCAATTTATAAAACA
			AGATGAAACTGGTGATTTAATTGAGACAGGAATGAATGTTGCAAATCACTTCCTATCTGCCCCCATTCAGGGAACCAACTTGTTGAGCAAGGCCACAATCATCCCCGGTGTTGCACCAGTACTCATTGGCAATCCAGAGCAAAAGAACATTCAGTACCCCACTGCATCACATCAGGGATCCAAGTCAAAGGGAAGAAGCTCAGGGGCCAAGCCCATCATAGTCTCATCTTCCGAAGTAGGCACTGGAGGGACTCAGATTCCTGAGCCCCTTTTCGCACAAACCGGACAAGGTGGCACTGTCACCACCGTTTATCAAGATCCAACTATCCAACCAACAGGTTCATACCGAAGTGTGGAATTGGCTAAGATAGGAAAAGAGA-GAATGATTAATCGGTTTGTTGAAAAACCCAGGACCTCAACGCCGGTAACAGAATTTAAGAGGGGGGCCGGGAGCGGCTGCTCAAGGCCAGACAATCCAAGAGGAGGGCATAGACGGGAATGGAGCCTCAGCTGGGTCCAAGGAGAGGTCCGGGTCTTTGAGTGGTGCAACCCCATATGCTCACCTATCACTGCCGCAGCAAGATTCCACTCCTGCAAATGTGGGAATTGCCCAGCAAAGTGCGATCAGTGCGAACGAGATTATGGACCTCCTTAGAGGGATGGATGCTCGCCTGCAACATCTTGAACAAAAGGTGGACAAGGTGCTTGCACAGGGCAGCATGGTGACCCAAATAAAGAATGAATTATCAACAGTAAAGACAACACTAGCTACAATTGAAGGAATGATGGCGACAGTAAAGATCATGGATCCGGGAAACCCGACAGGGGTCCCAGTTGATGAGCTTAGAAGAAGTTTTAGTGATCATGTAACAATTGTTAGTGGACCAGGAGATGTGTCATTCAGCTCCAGTGAAGAACCCACACTGTATTTGGATGAACTAGCGAGGCCTATCCCCAAGCCTCGTCCTGCAAAGCAGCCAAAACCCCAACCCGTAAAGGATTTAGCAGGACGGAAGGTGATGATAACCAAAATGATCACTGACTGTGTGGCCAATCCTCAAATGAAGCAGGCGTTCGAGCAACGATTGGCAAAGGCCAGCACCGAGGATGCCCTGAATGATATCAAGCGAGACATCATACGAAGCGCCATATGAACCTACCAAGAACACCAGACTCACGGGAAAATCCATGAACTGATAGCCGCAATGATTCCCTATTAAATAAAAAATAAGCACGAACACAAGTCTAACCCAGCCACAGCAGCAATGGCCGGATCACAGATCAAAATTCCTCTTCCGAAGCCCCCCGACTCAGATTCTCAAAGACTAAATGCATTCCCTGTAATCATGGCTCAAGAAGGCAAAGGGCGACTCCTCAGACAGATCAGACTTAGGAAAATATTATCAGGGGATCCGTCTGATCAGCAAATTACATTTGTGAATACATATGGATTCATCCGTGCTACTCCAGAAACATCAGAGTTCATCTCTGAATCATCACAACAAAAGGTAACTCCTGTAGTGACGGCGTGCATGTTATCCTTCGGTGCTGGACCAGTACTAGAAGACCCACAACATATGCTGAAAGCTCTTGATCAGACAGATATCAGGGTTCGGAAGACAGCAAGTGATAAAGAGCAGATCTTATTTGAGATCAACCGCATTCCCAATCTATTCAGGCATCATCAAATATCTGCGGACCATCTGATTCAGGCCAGCTCCGATAAATATGTCAAGTCACCAGCTAAGTTGATTGCAGGAGTAAATTACATTTACTGTGTCACATTTTTATCCGTGACAGTTTGTTCTGCCTCACTCAAGTTTCGAGTTGCGCGCCCATTGCTTGCTGCACGATCTAGATTAGTGAGAGCAGTTCAGATGGAAGTTTTGCTTCGGGTAACCTGCAAAAAAGACTCTCAAATGGCAAAGAGCATGCTAAATGACCCTGATGGAGAAGGTTGCATTGCATCCGTGTGGTTCCACCTGTGTAATCTGTGCAA
			AGGCAGGAACAAACTTAGAAGTTACGATGAAAATTATTTTGCATCTAAGTGCCGTAAGATGAATTTGACAGTCAGCATAGGGGACATGTGGGGACCAACCATTCTAGTCCATGCAGGCGGTCACATTCCGACAACTGCAAAACCTTTCTTCAACTCAAGAGGCTGGGTCTGTCACCCCATCCATCAATCATCACCATCGTTGGCGAAGACCCTATGGTCATCTGGGTGTGAAATCAAGGCTGCCAGTGCTATCCTCCAGGGCTCAGACTATGCATCACTCGCAAAAACTGATGACATAATATATTCAAAGATAAAGGTCGACAAGGATGCAGCCAACTACAAGGGAGTATCCTGGAGTCCATTTAGGAAGTCTGCCTCAATGAGCAACCTATGATAATTCTCTCTATTTTCAATGATGCCTTCAGGAGGATCAACAATCAGTCCAATTTTACCGGTGATAACTTGATTGAAATTATAGAAAAAATAAGCCTAGAAAGATATCCCACCTCTCGACTTTCCCACTTTGAAAATAGAATTGATCAGTAATCATGAAGGTTTCTTTAGTTACTTGCTTGGGCTTTGCAGTCTTTTCATTTTCCATATGTGTGAATATCAATATCTTGCAGCAAATTGGATATATCAAGCAACAAGTCAGGCAACTGAGCTATTACTCACAAAGTTCAAGCTCCTACATAGTGGTCAAGCTTTTACCGAATATCCAACCCACTGATAACAGCTGTGAATTCAAGAGTGTAACTCAATACAATAAGACCTTGAGTAATTTGCTTCTTCCAATTGCAGAAAACATAAATAATATTGCATCGCCCTCACCTGGATCAAGACGTCATAAAAGGTTTGCTGGCATTGCCATTGGCATTGCTGCACTCGGTGTTGCAACCGCAGCACAAGTAACCGCCGCTGTCTCATTAGTTCAAGCACAGACAAATGCACGCGCAATAGCGGCGATGAAAAATTCAATACAGGCAACTAATCGAGCAGTCTTCGAAGTGAAAGAAGGCACCCAACAGTTAGCTATAGCGGTACAAGCAATACAGAACCACATCAATACTATTATGAACACCCAATTGAACAATATGTCCTGTCAGATTCTTGATAACCAGCTTGCAACCTCCCTGGGATTATACCTAACAGAATTAACAACAGTGTTCCAGCCACAATTAATTAATCCGGCATTGTCACCGATTAGCATACAAGCCTTGAGGTCTTTGCTTGGAAGTATGACACCTGCAGTGGTTCAAGCAACAT-TATCTACTTCAATTTCTGCTGCTGAAATACTAAG-TG-CCGG-TCTAATGGAGGGTCAGATTGTTTCTGTTCTGCTGGATGAGATGCAGATGATAGTTAAGATAAATATTCCAACCATTGTCACACAATCAAATGCATTGGTGATTGACTTCTACTCAATTTCGAGCTTTATTAATAGTCAGGAATCCATAATTCAATTACCAGACAGGATCTTGGAGATCGGGAATGAACAATGGAGCTATCCAGCAAAAAATTGTAAGTTGACAAGACACAACATATTCTGCCAATACAATGAGGCAGAGAGGCTGAGCTTAGAATCAAAACTATGCCTTGCAGGCAATATAAGTGCCTGTGTGTTCTCACCCATAGCAGGGAGTTATATGAGGCGATTTGTAGCACTGGATGGAACAATTGTTGCAAACTGTCGAAGTCTAACGTGTCTATGCAAGAGTCCATCTTATCCTATATACCAACCTGACCATCATGCAGTCACGACCATTGATCTAACCGCATGTCAGACGTTGTCCCTAGACGGATTGGATTTCAGCATTGTCTCTCTAAGCAACATCACTTACGCTGAGAACCTTACCATTTCATTGTCTCAGACAATCAATACTCAACCCATTGACATATCAACTGAACTGATCAAGGTCAATGCATCCCTCCAAAATGCCGTTAAGTACATAAAGGAGAGCAACCATCAACTCCAATCTGTGAGTATAAATTCTAAAAT
			CGGAGCTATAATCATAGCAGCCTTAGCTTTGAGCATCCTGTCAATGATCATTTCACTGTTGTTTTGCTGCTGGGCTTACATTGCAACTAAAGAGATCAGAAGAATCAACTTCAAAACAAATCATATCAACACAATATCAAGTAGTGTCGATGATCTCATCAGGTACTAATCCTAACATGGTGATTCATTCTGTATTTAGAAAATATTTAGAAAAAAACTAAATTAAGAATGAATCTCATGGGGTCGTAACGTCTCGTGACCCTGCCGTTGCACTATGCCGGCGATCCAACCCCCATTATACCTCACATTTCTATTGCTAATTCTTCTTTATC-TGATCATAACTTTGTATGT-CTGGATTATATTAACTGTTACTTATAAGACTGCGGTGCGACATGCAGCACTGTACCAGAGATCCTTCTTTCACTGGAGTTTCGATCACTCACTCTAAGAAGATCCCCAGTTAGGACAAGTCCCGATCCATCATGCAAGAACAATCTGCATTTGAATAATGCCGTTCAATCATGAGACATAAAGAAAAAACCAGGCCAGAACAAACTTAGGGTCATAATACAACACAAAACCTTAGCTTCTATCTCAATTGTGCTCCGACCGCTCGAAAGATGGAGCCCTCGAAATTCTTCACAATATCGGACAGTGCCACCTTTGCACCTGGGCCTGTTAGCAATGCGGCTAACAAGAAGACATTCCGAACCTGCTTCCGAATACTGGCACTATCTGTACAAGCTGTCACCCTTATATTAGTTATTGTCACTTTAGGTGAGCTTGTAAGGATGATCAATGATCAAGGCTTGAGCAATCAGTTGTCTTCAATTACAGACAAGATAAGAGAGTCAGCTACTATGATTGCATCTGCTGTGGGAGTAATGAATCAAGTTATTCATGGAGTAACGGTATCCTTACCCCTACAAATTGAGGGAAACCAAAATCAATTGTTAGCCACACTTGCCACAATCTGCACCAGCCAAAAACAAGTCTCAAACTGCTCTACAAACATCCCCTTAGTCAATGACCTCAGGTTTATAAATGGGATCAATAAATTCATCATTGAAGATTACGCAACTCATGATTTCTCTATCGGCCATCCACTCAATATGCCCAGCTTTATCCCAACTGCAACTTCACCCAATGGTTGCACAAGAATTCCATCCTTTTCTTTAGGTAAGACACACTGGTGCTACACACATAATGTAATTAATGCCAACTGCAAGGACCATACTTCGTCTAACCAATATGTGTCCATGGGGATTCTCGTTCAGACCGCGTCAGGTTATCCTATGTTCAAAACCTTAAAAATCCAATATCTCAGTGATGGCCTGAATCGGAAAAGCTGCTCAATTGCAACAGTCCCTGATGGGTGCGCGATGTACTGTTATGTCTCCACTCAACTTGAAACCGACGACTATGCGGGGTCCAGTCCACCCACCCAAAAACTTACCCTGTTATTCTATAATGACACCGTCACAGAAAGGACAATATCTCCATCTGGTCTTGAAGGGAATTGGGCTACTTTGGTGCCAGGAGTGGGGAGTGGGATATATTTTGAGAATAAGTTGATCTTCCCTGCATATGGTGGTGTCTTGCCCAATAGTACACTCGGGGTTAAATCAGCAAGAGAATTTTTCCGGCCTGTTAATCCATATAATCCATGTTCAGGACCACAACAAGATTTAGACCAGCGTGCTTTGAGGTCATACTTCCCAAGTTATTTCTCTAATCGAAGAATACAGAGTGCATTTCTTGTCTGTGCCTGGAATCAGATCTTAGTTACAAATTGTGAACTAGTTGTCCCCTCAAGCAATCAGACAATGATGGGTGCAGAAGGAAGAGTTTTATTGATCAATAATCGACTATTATATTATCAGAGAAGTACCAGCTGGTGGCCGTATGAACTCCTCTACGAGATATCATTCACATTTACAAACTCTGGTCCATCATCTGTAAATATGTCCTGGATACCTATATATTCATTCACTCGTC
			CTGGTTCAGGCAATTGCAGTGGTGAAAATGTGTGCCCGACTGCTTGTGTGTCAGGGGTTTATCTTGATCCCTGGCCATTAACTCCATATAGCCACCAATCAGGTATTAACAGAAATTTCTATTTTACAGGTGCTCTATTAAATTCAAGTACAACTAGAGTAAATCCTACCCTTTATGTCTCTGCTCTTAATAATCTTAAAGTATTAGCCCCATATGGTACTCAAGGACTGTTTGCCTCGTACACCACAACCACCTGCTTTCAAGATACCGGTGATGCTAGTGTGTATTGTGTTTATATTATGGAACTAGCATCAAATATTGTTGGAGAATTCCAAATTCTACCTGTGCTAACTAGATTGACTATCACTTGAATCATAGTGAATGCAGCGGGAAGCCCTATTGGCGTGTCTCAATTTTTATCGATTATTAAGAAAAAACAGGCCAGAATGGCGGGCCTAAATGAGATACTCCTACCTGAAGTACATTTAAACTCACCCATCGTTAGATATAAGCTTTTCTACTATATATTACATGGCCAGTTACCAAATGATTTGGAGCCAGATGACTTGGGCCCACTAGCAAATCAGAATTGGAAGGCAATTCGAGCCGAAGAATCCCAGGTTCATGCACGTTTAAAACAGATCAGAGTAGAACTCATCGCAAGGATTCCTAGTCTCCGGTGGACCCGCTCTCAAAGAGAGATTGCTATACTCATTTGGCCAAGAATACTTCCAATCCTCCAAGCATATGATCTTCGGCAAAGTATGCAATTGCCCACAGTATGGGAGAAATTGACTCAATCCACAGTTAATCTTATAAGTGATGGTCTAGAACGAGTTGTATTACACATCAGCAATCAACTGACAGGCAAGCCAAACTTGTTTACCAGATCTCGAACAGGACAAGACACTAAGGACTACTCAATTCCATCCACTAGAGAGCTATCTCAAATATGGTTTAACAATGAGTGGAGTGGACCTGTAAAGACCTGGCTTATGATTAAATATAGAATGAGGCAACTAATCACAAACCAAAAGACAGGTGAGTTAACAGATTTAGTAACCATTGTGGATACTAGGTCCACTCTATGCATTATTACCCCAGAATTAGTTGCTTTATACTCTAATGGGCACAAAGCATTAACGTACCTCACCTTTGAAATGGTACTAATGGTCACTGATATGTTGGAAGGACGACTGAATGTTTCTTCTTTGTGCACAGCTAGTCATTATCTGTCCCCACTAAAGAAAAGAATCGAAATTCTCCTAACATTAGTTGATGACCTTGCTCTACTCATGGGGGACAAAGTATACGGTGTTGTCTCTTCACTTGAGAGTTTTGTTTACGCCCAATTACAGTATGGTGATCCTGTTGTAGACATTAAGGGTACATTCTATGGATTTATATGTAATGAGATTCTCGATCTGCTGACTGAGGACAACATCTTTACTGAGGAGGAGGCAAACAAGGTTCTCCTGGACTTGACTTCACAGTTTGACAATCTATCCCCTGATTTAACTGCTGAACTCCTCTGCATTATGAGACTTTGGGGCCACCCCACATTAACCGCCAGCCAAGCAGCATCCAAGGTCCGAGAGTCCATGTGCGCTCCCAAGGTGTTAGATTTCCAAACAATAATGAAGACCCTGGCTTTCTTTCACGCAATCCTTATTAACGGTTATAGGAGGAGCCATAATGGAATCTGGCCTCCTACTACTCTTCATGGCAATGCCCCCAAAAGCCTCATTGAGATGCGGCATGATAATTCAGAACTTAAGTATGAGTATGTCCTCAAGAATTGGAAAAGTATTTCTATGTTAAGAATACACAAATGCTTTGATGCATCACCTGATGAAGATCTCAGCATATTCATGAAGGATAAGGCAATAAGCTGTCCAAAGCAAGACTGGATGGGAGTATTTAGGAGGAGCCTCATAAAACAGCGATATCGAGATGCGAATCGACCTCTACCACAACCATTCAACCGACGGCTACTGTTG
			AATTTTCTAGAGGATGACAGATTCGATCCCATTAAAGAGCTTGAGTATGTCACCAGTGGAGAATATCTTAGGGACCCAGAATTTTGTGCATCTTACTCTCTCAAAGAGAAGGAGATAAAGGCTACAGGTCGAATATTTGCAAAAATGACAAAGAGAATGAGATCGTGCCAAGTAATTGCGGAATCATTATTGGCCAATCATGCAGGTAAATTAATGAGAGAAAATGGAGTTGTTTTAGACCAGTTAAAATTGACAAAATCTTTGTTAACGATGAACCAAATTGGTATTATATCAGAGCACAGCCGAAGATCCACTGCTGACAACATGACTTTGGCACACTCCGGTTCAAATAAGCACAGAATTAATAATAGTCAATTCAAGAAGAATAAAGACAATAAACATGAGATGCCTGATGATGGTTTTGAGATAGCAGCCTGCTTTCTAACAACTGACCTCACAAAATACTGCTTAAATTGGAGGTACCAAGTCATCATCCCCTTTGCTCGTACATTGAATTCAATGTATGGTATACCTCACCTGTTCGAATGGATACATTTAAGGCTAATGCGAAGCACTCTCTATGTCGGTGATCCCTTCAATCCTCCATCAGATCCTACCCAACTTGACCTTGATACAGCTCTCAATGATGATATATTTATAGTTTCTCCTCGAGGAGGAATCGAGGGTTTATGTCAAAAATTATGGACTATGATTTCCATCTCAACAATCATATTATCTGCAACTGAGGCAAACACTAGAGTTATGAGCATGGTTCAGGGTGACAACCAGGCGATTGCAATCACCACTAGAGTAGTACGCTCGCTCAGTCATTCCGAGAAGAAGGAGCAAGCTTATAAAGCAAGTAAATTATTCTTTGAAAGGCTTAGAGCCAACAATCATGGAATTGGACACCACTTGAAAGAACAAGAAACTATCCTCAGTTCTGATTTCTTCATATACAGTAAGAGAGTGTTTTACAAAGGTCGGATTTTGACTCAAGCATTAAAGAACGTGAGCAAGATGTGCTTAACAGCCGATATACTAGGGGACTGTTCACAAGCATCATGCTCCAATTTAGCTACTACTGTAATGCGCCTGACTGAGAATGGGGTTGAGAAAGATTTGTGTTACTTTCTGAATGCATTCATGACAATCAGACAGTTATGTTATGATCTAGTATTTCCCCAAACTAAATCTCTTAGTCAGGACATCACTAATGCTTATCTTAACCATCCAATACTTATCTCAAGATTGTGTCTATTACCATCTCAATTGGGGGGCCTAAACTTTCTCTCATGTAGTCGCCTGTTCAATAGAAACATCGGAGACCCATTAGTGTCTGCAATTGCTGATGTGAAACGATTAATTAAAGCTGGCTGTCTAGATATCTGGGTCCTGTATAACATCCTTGGAAGGAGGCCTGGAAAAGGTAAGTGGAGCACTCTGGCAGCTGATCCTTATACTCTAAACATAGATTATTTAGTTCCTTCAACAACTTTTTTAAAGAAGCATGCCCAATATACATTGATGGAACGGAGTGTTAATCCCATGCTCCGTGGAGTATTCAGTGAAAATGCAGCTGAGGAAGAAGAGGAACTCGCACAGTATCTATTAGATCGTGAGGTAGTCATGCCCAGGGTTGCACATGTAATACTTGCCCAGTCTAGTTGCGGTAGAAGAAAACAGATTCAAGGTTACTTGGATTCCACTAGAACTATTATCAGGTATTCACTGGAGGTGAGACCATTGTCAGCAAAGAAGCTAAATACAGTAATAGAATACAACTTATTGTATCTATCTTACAATTTGGAGATTATTGAAAAACCCAATATAGTCCAACCCTTTTTGAATGCAATCAATGTTGATACTTGTAGCATCGATATAGCCAGGTCCCTTAGAAAACTATCCTGGGCAACTTTACTTAATGGACGTCCCATCGAGGGATTAGAAACACCTGATCCCATTGAATTGGTACATGGGTGTTTGATAATTGGGTCAGA
			TGAATGTGAGCATTGCAGTAGTGGTGATGATAAATTCACCTGGTTTTTCCTACCCAAGGGGATAAGGCTAGATAATGATCCGGCATCCAACCCACCCATCAGAGTACCTTACATCGGATCTAAAACAGATGAGCGGAGGGTTGCGTCAATGGCTTACATCAAAGGAGCATCTGTATCACTGAAATCAGCACTCAGGTTAGCGGGAGTATATATTTGGGCTTTCGGAGATACAGAAGAATCATGGCAGGACGCCTATGAGTTAGCTTCCACTCGTGTTAATCTCACACTAGAGCAATTGCAATCTCTCACTCCTTTACCAACATCTGCTAACCTAGTACACAGATTAGATGATGGCACCACTCAATTAAAATTTACCCCGGCAAGTTCCTATGCATTCTCTAGCTTCGTTCATATATCTAACGACTGTCAAGTTCTGGAGATCGATGATCAGGTTACAGATTCTAACCTGATTTACCAACAAGTTATGATTACTGGCCTTGCTTTAATTGAGACATGGAACAATCCTCCAATCAACTTCTCTGTCTATGAGACTACACTACACTTGCACACAGGCTCATCTTGCTGTATAAGACCTGTCGAATCTTGTGTAGTAAATCCTCCTTTGCTTCCTGTACCCTTCATTAATGTTCCTCAAATGAATAAATTTGTATATGACCCTGAACCACTCAGTTTGCTAGAAATGGAAAAAATTGAGGATATTGCTTATCAGACCAGAATCGGTGGTTTAGATCAAATCCCACTTCTGGAAAAAATACCCTTACTAGCTCACCTCACCGCCAAGCAGATGGTAAACAGCATCACTGGGCTTGATGAAGCAACATCTATAGTGAATGATGCTGTAGTTCAAGCAGACTACACTAGCAATTGGATTAGTGAATGCTGCTACACTTACATTGATTCTGTGTTTGTTTACTCTGGCTGGGCATTATTATTGGAGCTTTCGTATCAAATGTACTACTTAAGAATTCAAGGCATCCAAGGAATTCTAGACTATGTGTATATGACCTTGAGGAGGATACCAGGAATGGCTATAACAGGTATCTCATCCACGATTAGTCACCCTCGTATACTCAGAAGATGCATCAATTTGGATGTAATAGCCCCAATCAATTCTCCACACATAGCTTCACTGGATTACACAAAATTGAGCATAGATGCAGTAATGTGGGGAACTAAGCAGGTTTTGACCAACATTTCGCAAGGTATCGATTATGAGATAGTAGTTCCTTCTGAAAGCCAACTAACACTTAGTGATAGAGTTCTAAATCTAGTTGCTCGAAAATTATCACTACTGGCAATCATCTGGGCCAATTATAACTATCCTCCAAAGGTTAAAGGTATGTCACCTGAGGACAAATGTCAGGCTTTAACTACACATCTAATCCAAACTGTCGAATATGTTGAGCACATTCAGATTGAGAAGACAAACATCAGGAGGATGATTATTGAACCAAAATTAACTGCCTACCCTAGTAATTTGTTTTATCTATCTCGAAAGTTGCTTAATGCTATTCGAGATTCTGAAGAAGGACAATTTCTGATTGCATCCTATTATAACAGTTTTGGATTTCTGGAACCAATACTAATGGAATCTAAAATATTCAATCTAAACTCATCCGAATCAGCATCTCTTACAGAATTTGATTTCATCCTCAACTTGGAATTGTCTGAAACCAGTCTTGAGAAATACTCTCTCCCAAGTTTGTTGATGACGGCTGAGAATATGGATAACCCATTTCCTCAACCACCCCTTCATCATGTTCTCAGACCACTAGGATTATCATCCACTTCATGGTATAAAACAATCAGTGTTTTAAATTATATTAGCCATATGAAAATATCTGACGGTGCCCATCTATACTTGGCAGAGGGAAGCGGGGCCTCTATGTCACTTATAGAGACTTTCTTGCCCGGTGAAACAATATGGTACAACAGCCTATTCAATAGTGGTGAAAATCCTCCCCAACGCAATTTTGCTC
			CTTTGCCCACCCAGTTTATTGAAAGTGTCCCTTACAGATTGATTCAAGCAGGTATAGCAGCAGGAAGTGGTGTAGTGCAAAGTTTCTATCCACTCTGGAACGGTAACAGCGATATCACTGACTTGAGCACGAAAACCAGTGTCGAATACATTATTCACAAGGTAGGAGCTGATACATGTGCATTGGTCCATGTGGATTTGGAGGGTGTGCCCGGCTCAATGAACAGCATGTTGGAGNNNNNNNNNNNNNNNNNNNNNNNNNNNNNNNNNNNNNNNNNNNNNNNNNNNNNNNNNNNNNNNNNNNNNNNNNNNNNNNNNNNNNNNNNNNNNNNNNNNNNNNNNNNNNNNNNNNNNNNNNNNNNNNNNNNNNNNNNNNNNNNNNNNNNNNNNNNNNNNNNNNNNNNNNNNNNNNNNNNNNNNNNNNNNNNNNNNNNNNNNNNNNNNNNNNNNNNNNNNNNNNNNNNNNNNNNNNNNNNNNNNNNNNNNNNNNNNNNNNNNNNNNNNNNNNNNNNNNNNNNNNNNNNNNNNNNNNNNNNNNNNNNNNNNNNNNNNNNNNNNNNNNNNNNNNNNNNNNNNNNNNNNNNNNNNNNNNNNNNNNNNNNNNNNNNNNNNNNNNNNNNNNNNNNNNNNNNNNNNNNNNNNNNNNNNNNNNNNNNNNNNNNNNNNNNNNNNNNNNNNNNNNNNNNNNNNNNNNNNNNNNNNNNNNNNNNNNNNNNNNNNNNNNNNNNNNNNNNNNNNNNNNNNNNNNNNNNNNNNNNNNNNNNNNNNNNNNNNNNNNNNNNNNNNNNNNNNNNNNNNNNNNNNNNNNNNNNNNNNNNNNNNNNNNNNNNNNNNNNNNNNNNNNNNNNNNNNNNNNNNNNNNNNNNNNNNNNNNNNNNNNNNNNNNNNNNNNNNNNNNNNNNNNNNNNNNNNNNNNNNNNNNNNNNNNNNNNNNNNNNNNNNNNNNNNNNNNNNNNNNNNNNNNNNNNNNNNNNNNNNNNNNNNNNNNNNNNNNNNNNNNNNNNNNNNNNNNNNNNNNNNNNNNNNNNNNNNNNNNNNNNNNNNNNNNNNNNNNNNNNNNNNNNNNNNNNNNNNNNNNNNNNNNNNNNNNNNNNNNNNNNNNNNNNNNNNNNNNNNNNNNNNNNNNNNNNNNNNNNNNNNNNNNNNNNNNNNNNNNNNNNNNNNNNNNNNNNNNNNNNNNNNNNNNNNNNNNNNNNNNNNNNNNNNNNNNNNNNNNNNNNNNNNNNNNNNNNNNNNNNNNNNNNNNNNNNNNNNNNNNNNNNNNNNNNNNNNNNNNNNNNNNNNNNNNNNNNNNNNNNNNNNNNNNNNNNNNNNNNNNNNNNNNNNNNNNNNNNNNNNNNNNNNNNNNNNNNNNNNNNNNNNNN------------------------------
		</sequence>
		<sequence>
			<taxon idref="Washington.USA/4.17/FH70[G]|2017-01-30|north_america|usa|washington"/>
			---------------------------------------TAGTGTAAGAAACAGTAAGCCCGGAAGTGGTGTTTTGCGATTTCGAGGCCGGGCTCGATCCTCACCTTTCATTGTCAATAGGGGACACTTTGACGCTACCTTGAAAATGTCGTCCGTGCTCAAAGCATTTGAGCGATTCACTATAGAACAGGAACTTCAAGACAGGGGTGAGGAGGGTTCAATTCCGCCGGAGACTTTAAAGTCAGCAGTCAAAGTCTTCGTTATTAACACACCCAATCCCACCACACGCTACCAGATGCTAAACTTTTGCCTAAGAATAATTTGCAGTCAAAATGCTAGGGCATCTCACAGGGTAGGTGCATTGATAACATTATTCTCACTTCCCTCGGCAGGTATGCAAAATCATATTAGACTAGCAGATAGATCACCCGAAGCCCAGATAGAACGCTGT-GAGATTGATGGCTTTGAGCCTGGCACATATAGGCTGATTCCGAATGCACGCGCCAATCTTACTGCCAATGAAATTGCTGCCTATGCTTTGCTTGCAGATGACCTCCCTCCAACCATAAATAATGGAACTCCTTATGTACATGCAGATGTTGAAGGGCAGCCATGTGATGAAATTGAACAATTCCTGGATCGATGCTACAGTGTACTAATCCAGGCTTGGGTGATGGTCTGTAAATGTATGACAGCTTACGACCAACCTGCTGGATCTGCTGATCGGCGATTTGCGAAATACCAGCAGCAAGGTCGCCTGGAAGCAAGATACATGCTGCAGCCAGAAGCTCAAAGGTTGATTCAAACTGCCATCAGGAAAAGTCTTGTTGTTAGACAGTATCTTACCTTTGAACTCCAACTGGCAAGACGGCAGGGGTTGCTATCAAACAGATACTATGCAATGGTGGGTGACATTGGAAAGTACATTGAGAATTCAGGCCTTACTGCCTTCTTTCTCACCCTCAAATATGCACTAGGCACCAAATGGAGTCCTCTGTCATTGGCCGCATTCACCGGTGAACTCACTAAGCTCCGATCCTTGATGATGTTATATCGAGATCTCGGAGAACAAGCCAGATACCTTGCTCTGTTGGAGGCTCCCCAAATAATGGACTTTGCTCCCGGGGGCTACCCATTGATATTCAGTTATGCTATGGGAGTCGGTACAGTCCTAGAT-GTCCAAATGCGAAATTACACTTATGCACGACCTTTCCTAAATGGTTACTATTTCCAGATTGGGGTTGAGACCGCACGACGGCAACAAGGCACTGTTGACAACAGAGTAGCAGATGATCTAGGCCTGACTCCTGAACAAAGAACTGAGGTCACTCAGCTTGTTGACAGGCTTGCAAGAGGCAGAGGTGCGGGAATACCAGGTGGGCCGGTGAATCCCTTTGTTCCTCCAGTTCAACAACAACAACCTGCTGCCGTATATGAGGACATTCCTGCATTGGAGGAATCAGATGACGATGGTGATGAAGATGGAGGTGCAGGATTCCAAAATGGAGCACAAGCACCAGCTGTAAGACAGGGAGGTCAAAATGACTTTAGAGCACAGCCGTTACAGGATCCAATTCAAGCACAACTCTTCATGCCATTATATCCTCAAGTCAGCAACATCCCAAATCATCAGAATCATCAGATTAATCGCATCGGGGGGATGGAACACCAAGATTTATTACGATACAACGAGAATGGCGATTCTCAGCAGGATGCAAGGGGCGAACACGGAAATACCTTCCCAAACAATCCCAATCAAAACGCACAGTCACAAGTGGGTGACTGGGATGAGTAGATCACCGACATGACCAAACTACCCCCAACTGCAACAAACCCAGAACAATCCAGCCACAGCCAACCGCTCAAATCCACTACATTCCATTCATATTTAGTCTTTAAGAAAAAATTAGGCCCGGAAAGAATTAGTTCTACGAGCATCGACACGATTATCTTGATCGTGTTTCTTTCCGGGCAAGCCATGGATCAATTTATAAAACA
			AGATGAAACTGGTGATTTAATTGAGACAGGAATGAATGTTGCAAATCACTTCCTATCTGCCCCCATTCAGGGAACCAACTTGTTGAGCAAGGCCACAATCATCCCCGGTGTTGCACCAGTACTCATTGGCAATCCAGAGCAAAAGAACATTCAGTACCCCACTGCATCACATCAGGGATCCAAGTCAAAGGGAAGAAGCTCAGGGGCCAAGCCCATCATAGTCTCATCTTCCGAAGTAGGCACTGGAGGGACTCAGATTCCTGAGCCCCTTTTCGCACAAACCGGACAAGGTGGCACTGTCACCACCGTTTATCAAGATCCAACTATCCAACCAACAGGTTCATACCGAAGTGTGGAATTGGCTAAGATAGGAAAAGAGA-GAATGATTAATCGGTTTGTTGAAAAACCCAGGACCTCAACGCCGGTAACAGAATTTAAGAGGGGGGCCGGGAGCGGCTGCTCAAGGCCAGACAATCCAAGAGGAGGGCATAGACGGGAATGGAGCCTCAGCTGGGTCCAAGGAGAGGTCCGGGTCTTTGAGTGGTGCAACCCCATATGCTCACCTATCACTGCCGCAGCAAGATTCCACTCCTGCAAATGTGGGAATTGCCCAGCAAAGTGCGATCAGTGCGAACGAGATTATGGACCTCCTTAGAGGGATGGATGCTCGCCTGCAACATCTTGAACAAAAGGTGGACAAGGTGCTTGCACAGGGCAGCATGGTGACCCAAATAAAGAATGAATTATCAACAGTAAAGACAACACTAGCTACAATTGAAGGAATGATGGCGACAGTAAAGATCATGGATCCGGGAAACCCGACAGGGGTCCCAGTTGATGAGCTTAGAAGAAGTTTTAGTGATCATGTAACAATTGTTAGTGGACCAGGAGATGTGTCATTCAGCTCCAGTGAAGAACCCACACTGTATTTGGATGAACTAGCGAGGCCTATCCCCAAGCCTCGTCCTGCAAAGCAGCCAAAACCCCAACCCGTAAAGGATTTAGCAGGACGGAAGGTGATGATAACCAAAATGATCACTGACTGTGTGGCCAATCCTCAAATGAAGCAGGCGTTCGAGCAACGATTGGCAAAGGCCAGCACCGAGGATGCCCTGAATGATATCAAGCGAGACATCATACGAAGCGCCATATGAACCTACCAAGAACACCAGACTCACGGGAAAATCCATGAACTGATAGCCGCAATGATTCCCTATTAAATAAAAAATAAGCACGAACACAAGTCTAACCCAGCCACAGCAGCAATGGCCGGATCACAGATCAAAATTCCTCTTCCGAAGCCCCCCGACTCAGATTCTCAAAGACTAAATGCATTCCCTGTAATCATGGCTCAAGAAGGCAAAGGGCGACTCCTCAGACAGATCAGACTTAGGAAAATATTATCAGGGGATCCGTCTGATCAGCAAATTACATTTGTGAATACATATGGATTCATCCGTGCTACTCCAGAAACATCAGAGTTCATCTCTGAATCATCACAACAAAAGGTAACTCCTGTAGTGACGGCGTGCATGTTATCCTTCGGTGCTGGACCAGTACTAGAAGACCCACAACATATGCTGAAAGCTCTTGATCAGACAGATATCAGGGTTCGGAAGACAGCAAGTGATAAAGAGCAGATCTTATTTGAGATCAACCGCATTCCCAATCTATTCAGGCATCATCAAATATCTGCGGACCATCTGATTCAGGCCAGCTCCGATAAATATGTCAAGTCACCAGCTAAGTTGATTGCAGGAGTAAATTACATTTACTGTGTCACATTTTTATCCGTGACAGTTTGTTCTGCCTCACTCAAGTTTCGAGTTGCGCGCCCATTGCTTGCTGCACGATCTAGATTAGTGAGAGCAGTTCAGATGGAAGTTTTGCTTCGGGTAACCTGCAAAAAAGACTCTCAAATGGCAAAGAGCATGCTAAATGACCCTGATGGAGAAGGTTGCATTGCATCCGTGTGGTTCCACCTGTGTAATCTGTGCAA
			AGGCAGGAACAAACTTAGAAGTTACGATGAAAATTATTTTGCATCTAAGTGCCGTAAGATGAATTTGACAGTCAGCATAGGGGACATGTGGGGACCAACCATTCTAGTCCATGCAGGCGGTCACATTCCGACAACTGCAAAACCTTTCTTCAACTCAAGAGGCTGGGTCTGTCACCCCATCCATCAATCATCACCATCGTTGGCGAAGACCCTATGGTCATCTGGGTGTGAAATCAAGGCTGCCAGTGCTATCCTCCAGGGCTCAGACTATGCATCACTCGCAAAAACTGATGACATAATATATTCAAAGATAAAGGTCGACAAGGATGCAGCCAACTACAAGGGAGTATCCTGGAGTCCATTTAGGAAGTCTGCCTCAATGAGCAACCTATGATAATTCTCTCTATTTTCAATGATGCCTTCAGGAGGATCAACAATCAGTCCAATTTTACCGGTGATAACTTGATTGAAATTATAGAAAAAATAAGCCTAGAAAGATATCCCACCTCTCGACTTTCCCACTTTGAAAATAGAATTGATCAGTAATCATGAAGGTTTCTTTAGTTACTTGCTTGGGCTTTGCAGTCTTTTCATTTTCCATATGTGTGAATATCAATATCTTGCAGCAAATTGGATATATCAAGCAACAAGTCAGGCAACTGAGCTATTACTCACAAAGTTCAAGCTCCTACATAGTGGTCAAGCTTTTACCGAATATCCAACCCACTGATAACAGCTGTGAATTCAAGAGTGTAACTCAATACAATAAGACCTTGAGTAATTTGCTTCTTCCAATTGCAGAAAACATAAATAATATTGCATCGCCCTCACCTGGATCAAGACGTCATAAAAGGTTTGCTGGCATTGCCATTGGCATTGCTGCACTCGGTGTTGCAACCGCAGCACAAGTAACCGCCGCTGTCTCATTAGTTCAAGCACAGACAAATGCACGCGCAATAGCGGCGATGAAAAATTCAATACAGGCAACTAATCGAGCAGTCTTCGAAGTGAAAGAAGGCACCCAACAGTTAGCTATAGCGGTACAAGCAATACAGAACCACATCAATACTATTATGAACACCCAATTGAACAATATGTCCTGTCAGATTCTTGATAACCAGCTTGCAACCTCCCTGGGATTATACCTAACAGAATTAACAACAGTGTTCCAGCCACAATTAATTAATCCGGCATTGTCACCGATTAGCATACAAGCCTTGAGGTCTTTGCTTGGAAGTATGACACCTGCAGTGGTTCAAGCAACAT-TATCTACTTCAATTTCTGCTGCTGAAATACTAAG-TG-CCGG-TCTAATGGAGGGTCAGATTGTTTCTGTTCTGCTGGATGAGATGCAGATGATAGTTAAGATAAATATTCCAACCATTGTCACACAATCAAATGCATTGGTGATTGACTTCTACTCAATTTCGAGCTTTATTAATAGTCAGGAATCCATAATTCAATTACCAGACAGGATCTTGGAGATCGGGAATGAACAATGGAGCTATCCAGCAAAAAATTGTAAGTTGACAAGACACAACATATTCTGCCAATACAATGAGGCAGAGAGGCTGAGCTTAGAATCAAAACTATGCCTTGCAGGCAATATAAGTGCCTGTGTGTTCTCACCCATAGCAGGGAGTTATATGAGGCGATTTGTAGCACTGGATGGAACAATTGTTGCAAACTGTCGAAGTCTAACGTGTCTATGCAAGAGTCCATCTTATCCTATATACCAACCTGACCATCATGCAGTCACGACCATTGATCTAACCGCATGTCAGACGTTGTCCCTAGACGGATTGGATTTCAGCATTGTCTCTCTAAGCAACATCACTTACGCTGAGAACCTTACCATTTCATTGTCTCAGACAATCAATACTCAACCCATTGACATATCAACTGAACTGATCAAGGTCAATGCATCCCTCCAAAATGCCGTTAAGTACATAAAGGAGAGCAACCATCAACTCCAATCTGTGAGTATAAATTCTAAAAT
			CGGAGCTATAATCATAGCAGCCTTAGCTTTGAGCATCCTGTCAATGATCATTTCACTGTTGTTTTGCTGCTGGGCTTACATTGCAACTAAAGAGATCAGAAGAATCAACTTCAAAACAAATCATATCAACACAATATCAAGTAGTGTCGATGATCTCATCAGGTACTAATCCTAACATGGTGATTCATTCTGTATTTAGAAAATATTTAGAAAAAAACTAAATTAAGAATGAATCTCATGGGGTCGTAACGTCTCGTGACCCTGCCGTTGCACTATGCCGGCGATCCAACCCCCATTATACCTCACATTTCTATTGCTAATTCTTCTTTATC-TGATCATAACTTTGTATGT-CTGGATTATATTAACTGTTACTTATAAGACTGCGGTGCGACATGCAGCACTGTACCAGAGATCCTTCTTTCACTGGAGTTTCGATCACTCACTCTAAGAAGATCCCCAGTTAGGACAAGTCCCGATCCATCATGCAAGAACAATCTGCATTTGAATAATGCCGTTCAATCATGAGACATAAAGAAAAAACCAGGCCAGAACAAACTTAGGGTCATAATACAACACAAAACCTTAGCTTCTATCTCAATTGTGCTCCGACCGCTCGAAAGATGGAGCCCTCGAAATTCTTCACAATATCGGACAGTGCCACCTTTGCACCTGGGCCTGTTAGCAATGCGGCTAACAAGAAGACATTCCGAACCTGCTTCCGAATACTGGCACTATCTGTACAAGCTGTCACCCTTATATTAGTTATTGTCACTTTAGGTGAGCTTGTAAGGATGATCAATGATCAAGGCTTGAGCAATCAGTTGTCTTCAATTACAGACAAGATAAGAGAGTCAGCTACTATGATTGCATCTGCTGTGGGAGTAATGAATCAAGTTATTCATGGAGTAACGGTATCCTTACCCCTACAAATTGAGGGAAACCAAAATCAATTGTTAGCCACACTTGCCACAATCTGCACCAGCCAAAAACAAGTCTCAAACTGCTCTACAAACATCCCCTTAGTCAATGACCTCAGGTTTATAAATGGGATCAATAAATTCATCATTGAAGATTACGCAACTCATGATTTCTCTATCGGCCATCCACTCAATATGCCCAGCTTTATCCCAACTGCAACTTCACCCAATGGTTGCACAAGAATTCCATCCTTTTCTTTAGGTAAGACACACTGGTGCTACACACATAATGTAATTAATGCCAACTGCAAGGACCATACTTCGTCTAACCAATATGTGTCCATGGGGATTCTCGTTCAGACCGCGTCAGGTTATCCTATGTTCAAAACCTTAAAAATCCAATATCTCAGTGATGGCCTGAATCGGAAAAGCTGCTCAATTGCAACAGTCCCTGATGGGTGCGCGATGTACTGTTATGTCTCCACTCAACTTGAAACCGACGACTATGCGGGGTCCAGTCCACCCACCCAAAAACTTATCCTGTTATTCTATAATGACACCGTCACAGAAAGGACAATATCTCCATCTGGTCTTGAAGGGAATTGGGCTACTTTGGTGCCAGGAGTGGGGAGTGGGATATATTTTGAGAATAAGTTGATCTTCCCTGCATATGGTGGTGTCTTGCCCAATAGTACACTCGGGGTTAAATCAGCAAGAGAATTTTTCCGGCCTGTTAATCCATATAATCCATGTTCAGGACCACAACAAGATTTAGACCAGCGTGCTTTGAGGTCATACTTCCCAAGTTATTTCTCTAATCGAAGAATACAGAGTGCATTTCTTGTCTGTGCCTGGAATCAGATCTTAGTTACAAATTGTGAACTAGTTGTCCCCTCAAGCAATCAGACAATGATGGGTGCAGAAGGAAGAGTTTTATTGATCAATAATCGACTATTATATTATCAGAGAAGTACCAGCTGGTGGCCGTATGAACTCCTCTACGAGATATCATTCACATTTACAAACTCTGGTCCATCATCTGTAAATATGTCCTGGATACCTATATATTCATTCACTCGTC
			CTGGTTCAGGCAATTGCAGTGGTGAAAATGTGTGCCCGACTGCTTGTGTGTCAGGGGTTTATCTTGATCCCTGGCCATTAACTCCATATAGCCACCAATCAGGTATTAACAGAAATTTCTATTTTACAGGTGCTCTATTAAATTCAAGTACAACTAGAGTAAATCCTACCCTTTATGTCTCTGCTCTTAATAATCTTAAAGTATTAGCCCCATATGGTACTCAAGGACTGTTTGCCTCGTACACCACAACCACCTGCTTTCAAGATACCGGTGATGCTAGTGTGTATTGTGTTTATATTATGGAACTAGCATCAAATATTGTTGGAGAATTCCAAATTCTACCTGTGCTAACTAGATTGACTATCACTTGAATCATAGTGAATGCAGCGGGAAGCCCTATTGGCGTGTCTCAATTTTTATCGATTATTAAGAAAAAACAGGCCAGAATGGCGGGCCTAAATGAGATACTCCTACCTGAAGTACATTTAAACTCACCCATCGTTAGATATAAGCTTTTCTACTATATATTACATGGCCAGTTACCAAATGATTTGGAGCCAGATGACTTGGGCCCACTAGCAAATCAGAATTGGAAGGCAATTCGAGCCGAAGAATCCCAGGTTCATGCACGTTTAAAACAGATCAGAGTAGAACTCATCGCAAGGATTCCTAGTCTCCGGTGGACCCGCTCTCAAAGAGAGATTGCTATACTCATTTGGCCAAGAATACTTCCAATCCTCCAAGCATATGATCTTCGGCAAAGTATGCAATTGCCCACAGTATGGGAGAAATTGACTCAATCCACAGTTAATCTTATAAGTGATGGTCTAGAACGAGTTGTATTACACATCAGCAATCAACTGACAGGCAAGCCAAACTTGTTTACCAGATCTCGAACAGGACAAGACACTAAGGACTACTCAATTCCATCCACTAGAGAGCTATCTCAAATATGGTTTAACAATGAGTGGAGTGGACCTGTAAAGACCTGGCTTATGATTAAATATAGAATGAGGCAACTAATCACAAACCAAAAGACAGGTGAGTTAACAGATTTAGTAACCATTGTGGATACTAGGTCCACTCTATGCATTATTACCCCAGAATTAGTTGCTTTATACTCTAATGGGCACAAAGCATTAACGTACCTCACCTTTGAAATGGTACTAATGGTCACTGATATGTTGGAAGGACGACTGAATGTTTCTTCTTTGTGCACAGCTAGTCATTATCTGTCCCCACTAAAGAAAAGAATCGAAATTCTCCTAACATTAGTTGATGACCTTGCTCTACTCATGGGGGACAAAGTATACGGTGTTGTCTCTTCACTTGAGAGTTTTGTTTACGCCCAATTACAGTATGGTGATCCTGTTGTAGACATTAAGGGTACATTCTATGGATTTATATGTAATGAGATTCTCGATCTGCTGACTGAGGACAACATCTTTACTGAGGAGGAGGCAAACAAGGTTCTCCTGGACTTGACTTCACAGTTTGACAATCTATCCCCTGATTTAACTGCTGAACTCCTCTGCATTATGAGACTTTGGGGCCACCCCACATTAACCGCCAGCCAAGCAGCATCCAAGGTCCGAGAGTCCATGTGCGCTCCCAAGGTGTTAGATTTCCAAACAATAATGAAGACCCTGGCTTTCTTTCACGCAATCCTTATTAACGGTTATAGGAGGAGCCATAATGGAATCTGGCCTCCTACTACTCTTCATGGCAATGCCCCCAAAAGCCTCATTGAGATGCGGCATGATAATTCAGAACTTAAGTATGAGTATGTCCTCAAGAATTGGAAAAGTATATCTATGTTAAGAATACACAAATGCTTTGATGCATCACCTGATGAAGATCTCAGCATATTCATGAAGGATAAGGCAATAAGCTGTCCAAAGCAAGACTGGATGGGAGTATTTAGGAGGAGCCTCATAAAACAGCGATATCGAGATGCGAATCTACCTCTACCACAACCATTCAACCGACGGCTACTGTTG
			AATTTTCTAGAGGATGACAGATTCGATCCCATTAAAGAGCTTGAGTATGTCACCAGTGGAGAATATCTTAGGGACCCAGAATTTTGTGCATCTTACTCTCTCAAAGAGAAGGAGATAAAGGCTACAGGTCGAATATTTGCAAAAATGACAAAGAGAATGAGATCGTGCCAAGTAATTGCGGAATCATTATTGGCCAATCATGCAGGTAAATTAATGAGAGAAAATGGAGTTGTTTTAGACCAGTTAAAATTGACAAAATCTTTGTTAACGATGAACCAAATTGGTATTATATCAGAGCACAGCCGAAGATCCACTGCTGACAACATGACTTTGGCACACTCCGGTTCAAATAAGCACAGAATTAATAATAGTCAATTCAAGAAGAATAAAGACAATAAACATGAGATGCCTGATGATGGTTTTGAGATAGCAGCCTGCTTTCTAACAACTGACCTCACAAAATACTGCTTAAATTGGAGGTACCAAGTCATCATCCCCTTTGCTCGTACATTGAATTCAATGTATGGTATACCTCACCTGTTCGAATGGATACATTTAAGGCTAATGCGAAGCACTCTCTATGTCGGTGATCCCTTCAATCCTCCATCAGATCCTACCCAACTTGACCTTGATACAGCTCTCAATGATGATATATTTATAGTTTCTCCTCGAGGAGGAATCGAGGGTTTATGTCAAAAATTATGGACTATGATTTCCATCTCAACAATCATATTATCTGCAACTGAGGCAAACACTAGAGTTATGAGCATGGTCCAGGGTGACAACCAGGCGATTGCAATCACCACTAGAGTAGTACGCTCGCTCAGTCATTCCGAGAAGAAGGAGCAAGCTTATAAAGCAAGTAAATTATTCTTTGAAAGGCTTAGAGCCAACAATCATGGAATTGGACACCACTTGAAAGAACAAGAAACTATCCTCAGTTCTGATTTCTTCATATACAGTAAGAGAGTGTTTTACAAAGGTCGGATTTTGACTCAAGCATTAAAGAACGTGAGCAAGATGTGCTTAACAGCCGATATACTAGGGGACTGTTCACAAGCATCATGCTCCAATTTAGCTACTACTGTAATGCGCCTGACTGAGAATGGGGTTGAGAAAGATTTGTGTTACTTTCTGAATGCATTCATGACAATCAGACAGTTATGTTATGATCTAGTATTTCCCCAAACTAAATCTCTTAGTCAGGACATCACTAATGCTTATCTTAACCATCCAATACTTATCTCAAGATTGTGTCTATTACCATCTCAATTGGGGGGCCTAAACTTTCTCTCATGTAGTCGCCTGTTCAATAGAAACATCGGAGACCCATTAGTGTCTGCAATTGCTGATGTGAAACGATTAATTAAAGCTGGCTGTCTAGATATCTGGGTCCTGTATAACATCCTTGGAAGGAGGCCTGGAAAAGGTAAGTGGAGCACTCTGGCAGCTGATCCTTATACTCTAAACATAGATTATTTAGTTCCTTCAACAACTTTTTTAAAGAAGCATGCCCAATATACATTGATGGAACGGAGTGTTAATCCCATGCTCCGTGGAGTATTCAGTGAAAATGCAGCTGAGGAAGAAGAGGAACTCGCACAGTATCTATTAGATCGTGAGGTAGTCATGCCCAGGGTTGCACATGTAATACTTGCCCAGTCTAGTTGCGGTAGAAGAAAACAGATTCAAGGTTACTTGGATTCCACTAGAACTATTATCAGGTATTCACTGGAGGTGAGACCATTGTCAGCAAAGAAGCTAAATACAGTAATAGAATACAACTTATTGTATCTATCTTACAATTTGGAGATTATTGAAAAACCCAATATAGTCCAACCCTTTTTGAATGCAATCAATGTTGATACTTGTAGCATCGATATAGCCAGGTCCCTTAGAAAACTATCCTGGGCAACTTTACTTAATGGACGTCCCATCGAGGGATTAGAAACACCTGATCCCATTGAATTGGTACATGGGTGTTTGATAATTGGGTCAGA
			TGAATGTGAGCATTGCAGTAGTGGTGATGATAAATTCACCTGGTTTTTCCTACCCAAGGGGATAAGGCTAGATAATGATCCGGCATCCAACCCACCCATCAGAGTACCTTACATCGGATCTAAAACAGATGAGCGGAGGGTTGCGTCAATGGCTTACATCAAAGGAGCATCTGTATCACTGAAATCAGCACTCAGGTTAGCGGGAGTATATATTTGGGCTTTCGGAGATACAGAAGAATCATGGCAGGACGCCTATGAGTTAGCTTCCACTCGTGTTAATCTCACACTAGAGCAATTGCAATCTCTCACTCCTTTACCAACATCTGCTAACCTAGTACACAGATTAGATGATGGCACCACTCAATTAAAATTTACCCCGGCAAGTTCCTATGCATTCTCTAGCTTCGTTCATATATCTAACGACTGTCAAGTTCTGGAGATCGATGATCAGGTTACAGATTCTAACCTGATTTACCAACAAGTTATGATTACTGGCCTTGCTTTAATTGAGACATGGAACAATCCTCCAATCAACTTCTCTGTCTATGAGACTACACTACACTTGCACACAGGCTCATCTTGCTGTATAAGACCTGTCGAATCTTGTGTAGTAAATCCTCCTTTGCTTCCTGTACCCTTCATTAATGTTCCTCAAATGAATAAATTTGTATATGACCCTGAACCACTCAGTTTGCTAGAAATGGAAAAAATTGAGGATATTGCTTATCAGACCAGAATCGGTGGTTTAGATCAAATCCCACTTCTGGAAAAAATACCCTTACTAGCTCACCTCACCGCCAAGCAGATGGTAAACAGCATCACTGGGCTTGATGAAGCAACATCTATAGTGAATGATGCTGTAGTTCAAGCAGACTACACTAGCAATTGGATTAGTGAATGCTGCTACACTTACATTGATTCTGTGTTTGTTTACTCTGGCTGGGCATTATTATTGGAGCTTTCGTATCAAATGTACTACTTAAGAATTCAAGGCATCCAAGGAATTCTAGACTATGTGTATATGACCTTGAGGAGGATACCAGGAATGGCTATAACAGGTATCTCATCCACGATTAGTCACCCTCGTATACTCAGAAGATGCATCAATTTGGATGTAATAGCCCCAATCAATTCTCCACACATAGCTTCACTGGATTACACAAAATTGAGCATAGATGCAGTAATGTGGGGAACTAAGCAGGTTTTGACCAACATTTCGCAAGGTATCGATTATGAGATAGTAGTTCCTTCTGAAAGCCAACTAACACTTAGTGATAGAGTTCTAAATCTAGTTGCTCGAAAATTATCACTACTGGCAATCATCTGGGCCAATTATAACTATCCTCCAAAGGTTAAAGGTATGTCACCTGAGGACAAATGTCAGGCTTTAACTACACATCTAATCCAAACTGTCGAATATGTTGAGCACATTCAGATTGAGAAGACAAACATCAGGAGGATGATTATTGAACCAAAATTAACTGCCTACCCTAGTAATTTGTTTTATCTATCTCGAAAGTTGCTTAATGCTATTCGAGATTCTGAAGAAGGACAATTTCTGATTGCATCCTATTATAACAGTTTTGGATTTCTGGAACCAATACTAATGGAATCTAAAATATTCAATCTAAATTCATCCGAATCAGCATCTCTTACAGAATTTGATTTCATCCTCAACTTGGAATTGTCTGAAACCAGTCTTGAGAAATACTCTCTCCCAAGTTTGTTGATGACGGCTGAGAATATGGATAACCCATTTCCTCAACCACCCCTTCATCATGTTCTCAGACCACTAGGATTATCATCCACTTCATGGTATAAAACAATCAGTGTTTTAAATTATATTAGCCATATGAAAATATCTGACGGTGCCCATCTATACTTGGCAGAGGGAAGCGGGGCCTCTATGTCACTTATAGAGACTTTCTTGCCCGGTGAAACAATATGGTACAACAGCCTATTCAATAGTGGTGAAAATCCTCCCCAACGCAATTTTGCTC
			CTTTGCCCACCCAGTTTATTGAAAGTGTCCCTTACAGATTGATTCAAGCAGGTATAGCAGCAGGAAGTGGTGTAGTGCAAAGTTTCTATCCACTCTGGAACGGTAACAGCGATATCACTGACTTGAGCACGAAAACCAGTGTCGAATACATTATTCACAAGGTAGGAGCTGATACATGTGCATTGGTCCATGTGGATTTGGAGGGTGTGCCCGGCTCAATGAACAGCATGTTGGAGNNNNNNNNNNNNNNNNNNNNNNNNNNNNNNNNNNNNNNNNNNNNNNNNNNNNNNNNNNNNNNNNNNNNNNNNNNNNNNNNNNNNNNNNNNNNNNNNNNNNNNNNNNNNNNNNNNNNNNNNNNNNNNNNNNNNNNNNNNNNNNNNNNNNNNNNNNNNNNNNNNNNNNNNNNNNNNNNNNNNNNNNNNNNNNNNNNNNNNNNNNNNNNNNNNNNNNNNNNNNNNNNNNNNNNNNNNNNNNNNNNNNNNNNNNNNNNNNNNNNNNNNNNNNNNNNNNNNNNNNNNNNNNNNNNNNNNNNNNNNNNNNNNNNNNNNNNNNNNNNNNNNNNNNNNNNNNNNNNNNNNNNNNNNNNNNNNNNNNNNNNNNNNNNNNNNNNNNNNNNNNNNNNNNNNNNNNNNNNNNNNNNNNNNNNNNNNNNNNNNNNNNNNNNNNNNNNNNNNNNNNNNNNNNNNNNNNNNNNNNNNNNNNNNNNNNNNNNNNNNNNNNNNNNNNNNNNNNNNNNNNNNNNNNNNNNNNNNNNNNNNNNNNNNNNNNNNNNNNNNNNNNNNNNNNNNNNNNNNNNNNNNNNNNNNNNNNNNNNNNNNNNNNNNNNNNNNNNNNNNNNNNNNNNNNNNNNNNNNNNNNNNNNNNNNNNNNNNNNNNNNNNNNNNNNNNNNNNNNNNNNNNNNNNNNNNNNNNNNNNNNNNNNNNNNNNNNNNNNNNNNNNNNNNNNNNNNNNNNNNNNNNNNNNNNNNNNNNNNNNNNNNNNNNNNNNNNNNNNNNNNNNNNNNNNNNNNNNNNNNNNNNNNNNNNNNNNNNNNNNNNNNNNNNNNNNNNNNNNNNNNNNNNNNNNNNNNNNNNNNNNNNNNNNNNNNNNNNNNNNNNNNNNNNNNNNNNNNNNNNNNNNNNNNNNNNNNNNNNNNNNNNNNNNNNNNNNNNNNNNNNNNNNNNNNNNNNNNNNNNNNNNNNNNNNNNNNNNNNNNNNNNNNNNNNNNNNNNNNNNNNNNNNNNNNNNNNNNNNNNNNNNNNNNNNNNNNNNNNNNNNNNNNNNNNNNNNNNNNNNNNNNNNNNNNNNNNNNNNNNNNNNNNNNNNNNNNNNNNNNNNNNNNNNNNNNNNNNNNNNNNNNNNNNNNNNNNNNNNNNNNNNNNN------------------------------
		</sequence>
		<sequence>
			<taxon idref="Massachusetts.USA/46.16/7/G|2016-11-17|north_america|usa|massachusetts"/>
			-----------------------------------------GTGTAAGAAACAGTAAGCCCGGAAGTGGTGTTTTGCGATTTCGAGGCCGGGCTCGATCCTCACCTTTCATTGTCAATAGGGGACACTTTGACACTACCTTGAAAATGTCGTCCGTGCTCAAAGCATTTGAGCGATTCACTATAGAACAGGAACTTCAAGACAGGGGTGAGGAGGGTTCAATTCCGCCGGAGACTTTAAAGTCAGCAGTCAAAGTCTTCGTTATTAACACACCCAATCCCACCACACGCTACCAGATGCTAAACTTTTGCCTAAGAATAATTTGCAGTCAAAATGCTAGGGCATCTCACAGGGTAGGTGCATTGATAACATTATTCTCACTTCCCTCGGCAGGTATGCAAAATCATATTAGACTAGCAGATAGATCACCCGAAGCCCAGATAGAACGTTGT-GAGATTGATGGCTTTGAGCCTGGCACATATAGGCTGATTCCGAATGCACGCGCCAATCTTACTGCCAATGAAATTGCTGCCTATGCTTTGCTTGCAGATGACCTCCCTCCAACCATAAATAATGGAACTCCTTATGTACATGCAGATGTTGAAGGGCAGCCATGTGATGAAATTGAACAATTCCTGGATCGATGCTACAGTGTACTAATCCAGGCTTGGGTGATGGTCTGTAAATGTATGACAGCTTACGACCAACCTGCTGGATCTGCTGATCGGCGATTTGCGAAATACCAGCAGCAAGGTCGCCTGGAAGCAAGATACATGCTGCAGCCAGAAGCCCAAAGGTTGATTCAAACTGCCATCAGGAAAAGTCTTGTTGTTAGACAGTATCTTACCTTTGAACTCCAACTGGCAAGACGGCAGGGGTTGCTATCAAACAGATACTATGCAATGGTGGGTGACATTGGAAAGTACATTGAGAATTCAGGCCTTACTGCCTTCTTTCTCACCCTCAAATATGCACTAGGCACCAAATGGAGTCCTCTGTCATTGGCCGCATTCACCGGTGAACTCACTAAGCTCCGATCCTTGATGATGTTATATCGAGATCTCGGAGAACAAGCCAGATACCTTGCTTTGTTGGAGGCTCCCCAAATAATGGACTTTGCTCCCGGGGGCTACCCATTGATATTCAGTTATGCTATGGGAGTCGGTACAGTCCTAGAT-GTCCAAATGCGAAATTACACTTATGCACGACCTTTCCTAAATGGTTACTATTTCCAGATTGGGGTTGAGACCGCACGACGGCAACAAGGCACTGTTGACAACAGAGTAGCAGATGATCTAGGCCTGACTCCTGAACAAAGAACTGAGGTCACTCAGCTTGTTGACAGGCTTGCAAGAGGCAGAGGTGCGGGAATACCAGGTGGGCCGGTGAATCCCTTTGTTCCTCCAGTTCAACAACAACAACCTGCTGCCGTATATGAGGACATTCCTGCATTGGAGGAATCAGATGACGATGGTGATGAAGATGGAGGTGCAGGATTCCAAAATGGAGCACAAGCACCAGCTGTAAGACAGGGAGGTCAAAATGACTTTAGAGCACAGCCGTTACAGGATCCAATTCAAGCACAACTCTTCATGCCATTATATCCTCAAGTCAGCAACATCCCAAATCATCAGAATCATCAGATTAATCGCATCGGGGGGATGGAACACCAAGATTTATTACGATACAACGAGAATGGCGATTCTCAGCAGGATGCAAGGGGCGAACACGGAAATACCTTCCCAAACAATCCCAATCAAAACGCACAGTCACAAGTGGGTGACTGGGATGAGTAGATCACCGACATGACCAAACTACCCCCAACTGCAACAAACCCAGAACAATCCAGCCACAGCCAACCGCTCAAGTCCACTACATTCCATTCATATTTAGTCTTTAAGAAAAAATTAGGCCCGGAAAGAATTAGTTCTACGAGCATCGACACGATTATCTTGATCGTGTTTCTTTCCGGGCAAGCCATGGATCAATTTATAAAACA
			AGATGAAACTGGTGATTTAATTGAGACAGGAATGAATGTTGCAAATCACTTCCTATCTGCCCCCATTCAGGGAACCAACTTGTTGAGCAAGGCCACAATCATCCCCGGTGTTGCACCAGTACTCATTGGCAATCCAGAGCAAAAGAACATTCAGTACCCCACTGCATCACATCAGGGATCCAAGTCAAAGGGAAGAAGCTCAGGGGCCAAGCCCATCATAGTCTCATCTTCCGAAGTAGGCACTGGAGGGACTCAGATTCCTGAGCCCCTTTTCGCACAAACCGGACAAGGTGGCACTGTCACCACCGTTTATCAAGATCCAACTATCCAACCAACAGGTTCATACCGAAGTGTGGAATTGGCTAAGATAGGAAAAGAGA-GAATGATTAATCGGTTTGTTGAAAAACCCAGGACCTCAACGCCAGTAACAGAATTTAAGAGGGGGGCCGGGAGCGGCTGCTCAAGGCCAGACAATCCAAGAGGAGGGCATAGAAGGGAATGGAGCCTCAGCTGGGTCCAAGGAGAGGTCCGGGTCTTTGAGTGGTGCAACCCCATATGCTCACCTATCACTGCCGCAGCAAGATTCCACTCCTGCAAATGTGGGAATTGCCCAGCAAAGTGCGATCAGTGCGAACGAGATTATGGACCTCCTTAGAGGGATGGATGCTCGCCTGCAACATCTTGAACAAAAGGTGGACAAGGTGCTTGCACAGGGCAGCATGGTGACCCAAATAAAGAATGAATTATCAACAGTAAAGACAACACTAGCTACAATTGAAGGAATGATGGCGACAGTAAAGATCATGGATCCGGGAAACCCGACAGGGGTCCCAGTTGATGAGCTTAGAAGAAGTTTTAGTGATCATGTAACAATTGTTAGTGGACCAGGAGATGTGTCATTCAGCTCCAGTGAAGAACCCACACTGTATTTGGATGAACTAGCGAGGCCTATCCCCAAGCCTCGTCCTGCAAAGCAGCCAAAACCCCAACCCGTAAAGGATTTAGCAGGACGGAAGGTGATGATAACCAAAATGATCACTGACTGTGTGGCCAATCCTCAAATGAAGCAGGCGTTCGAGCAACGATTGGCAAAGGCCAGCACCGAGGATGCCCTGAATGATATCAAGCGAGACATCATACGAAGCGCCATATGAACCTACCAAGAACACCAGACTCATGGGAAAATCCATGAACTGATAGCCGCAATGATTCCCTATTAAATAAAAAATAAGCACGAACACAAGTCCAATCCAGCCACAGCAGCAATGGCCGGATCACAGATCAAAATTCCTCTTCCGAAGCCCCCCGATTCAGATTCTCAAAGACTAAATGCATTCCCTGTAATCATGGCTCAAGAAGGCAAAGGGCGACTCCTCAGACAGATCAGACTTAGGAAAATATTATCAGGGGATCCGTCTGATCAGCAAATTACATTTGTGAATACATATGGATTCATCCGTGCTACTCCAGAAACATCAGAGTTCATCTCTGAATCATCACAACAAAAGGTAACTCCTGTAGTGACGGCGTGCATGTTATCCTTCGGTGCTGGACCAGTACTAGAAGACCCACAACATATGCTGAAAGCTCTTGATCAGACAGATATCAGGGTTCGGAAGACAGCAAGTGATAAAGAGCAGATCTTATTTGAGATCAACCGCATTCCCAATCTATTCAGGCATCATCAAATATCTGCGGACCATCTGATTCAGGCCAGCTCCGATAAATATGTCAAGTCACCAGCTAAGTTGATTGCAGGAGTAAATTACATTTACTGTGTCACATTTTTATCCGTGACAGTTTGTTCTGCCTCACTCAAGTTTCGAGTTGCGCGCCCATTGCTTGCTGCACGATCTAGATTAGTGAGAGCAGTTCAGATGGAAGTTTTGCTTCGGGTAACCTGCAAAAAAGACTCTCAAATGGCAAAGAGCATGCTAAATGACCCTGATGGAGAAGGTTGCATTGCATCCGTGTGGTTCCACCTGTGTAATCTGTGCAA
			AGGCAGGAACAAACTTAGAAGTTACGATGAAAATTATTTTGCATCTAAGTGCCGTAAGATGAATTTGACAGTCAGCATAGGGGACATGTGGGGACCAACCATTCTAGTCCATGCAGGCGGTCACATTCCGACAACTGCAAAACCTTTCTTCAACTCAAGAGGCTGGGTCTGTCACCCCATCCATCAATCATCACCATCGTTGGCGAAGACCCTATGGTCATCTGGGTGTGAAATCAAGGCTGCCAGTGCTATCCTCCAGGGCTCAGACTATGCATCACTCGCAAAAACTGATGACATAATCTATTCAAAGATAAAGGTCGACAAGGATGCAGCCAACTACAAGGGAGTATCCTGGAGTCCATTTAGGAAGTCTGCCTCAATGAGCAACCTATGATAATTCTCTCTATTTTCAATGATGCCTTCAGGAGGATCAACAATCAGTCCGATTTTACCGGTGATAACTTGATTGAAATTATAGAAAAAATAAGCCTAGAAAGATATCCCACCTCTCGACTTTCCCACTTTGGAAATAGAATTGATCAGTAATCATGAAGGTTTCTTTAGTTACTTGCTTGGGCTTTGCAGTCTTTTCATTTTCCATATGTGTGAATATCAATATCTTGCAGCAAATTGGATATATCAAGCAACAAGTCAGGCAACTGAGTTATTACTCACAAAGTTCAAGCTCCTACATAGTGGTCAAGCTTTTACCGAATATCCAACCCACTGATAACAGCTGTGAATTCAAGAGTGTAACTCAATACAATAAGACCTTGAGTAATTTGCTTCTTCCAATTGCAGAAAACATAAACAATATTGCATCGCCCTCACCTGGATCAAGACGTCATAAAAGGTTTGCTGGCATTGCCATTGGCATTGCTGCACTCGGTGTTGCAACCGCAGCACAAGTAACCGCCGCTGTCTCATTAGTTCAAGCACAGACAAATGCACGCGCAATAGCGGCGATGAAAAATTCAATACAGGCAACTAATCGAGCAGTCTTCGAAGTGAAAGAAGGCACCCAACAGTTAGCTATAGCGGTACAAGCAATACAGAACCACATCAATACTATTATGAACACCCAATTGAACAATATGTCCTGTCAGATTCTTGATAACCAGCTTGCAACCTCCCTGGGATTATACCTAACAGAATTAACAACAGTGTTTCAGCCACAATTAATTAATCCGGCATTGTCACCGATTAGTATACAAGCCTTGAGGTCTTTGCTTGGAAGTATGACACCTGCAGTGGTTCAAGCAACAT-TATCTACTTCAATTTCTGCTGCTGAAATACTAAG-TG-CCGG-TCTAATGGAGGGTCAGATTGTTTCTGTTCTGCTGGATGAGATGCAGATGATAGTTAAGATAAATATTCCAACCATTGTCACACAATCAAATGCATTGGTGATTGACTTCTACTCAATTTCGAGCTTTATTAATAGTCAGGAATCCATAATTCAATTACCAGACAGGATCTTGGAGATCGGGAATGAACAATGGAGCTATCCAGCAAAAAATTGTAAGTTGACAAGACACAACATATTCTGCCAATACAATGAGGCAGAGAGGCTGAGCTTAGAATCAAAACTATGCCTTGCAGGCAATATAAGTGCCTGTGTGTTCTCACCCATAGCAGGGAGTTATATGAGGCGATTTGTAGCACTGGATGGGACAATTGTTGCAAACTGTCGAAGTCTAACGTGTCTATGCAAGAGTCCATCTTATCCTATATACCAACCTGACCATCATGCAGTCACGACCATTGATCTAACCGCATGTCAGACGTTGTCCCTAGACGGATTGGATTTCAGCATTGTCTCTCTAAGCAACATCACTTACGCTGAGAACCTTACCATTTCATTGTCTCAGACAATCAATACTCAACCCATTGACATATCAACTGAACTGATCAAGGTCAATGCATCCCTCCAAAATGCCGTTAAGTACATAAAGGAGAGCAACCATCAACTCCAATCTGTGAGTATAAATTCTAAAAT
			CGGAGCTATAATCATAGCAGCCTTAGCTTTGAGCATCCTGTCAATGATCATTTCACTGTTGTTTTGCTGCTGGGCTTACATTGCAACTAAAGAGATCAGAAGAATCAACTTCAAAACAAATCATATCAACACAATATCAAGTAGTGTCGATGATCTCATCAGGTACTAATCCTAACATGGTGATTCATTCTGTATTTAGAAAATATTTAGAAAAAAACTAAATTAAGAATGAATCTCATGGGGTCGTAACGTCTCGTGACCCTGCCGTTGCACTATGCCGGCGATCCAACCCCCATTATACCTCACATTTCTATTGCTAATTCTTCTTTATC-TGATCATAACTTTGTATGT-CTGGATTATATTAACTGTTACTTATAAGACTGCGGTGCGACATGCAGCACTGTACCAGAGATCCTTCTTTCACTGGAGTTTCGATCACTCACTCTAAGAAGATCCCCAGTTAGGACAAGTTCCGATCCATCATGCAAGAACAATCTGCATTTGAATAATGCCGTTCAATCATGAGACATAAAGAAAAAACCAAGCCAGAACAAACTTAGGGTCATAATACAACACAAAACCTTAGCTTCTATCTCAATTGTGCTCCGACCGCTCGAAAGATGGAGCCCTCGAAATTCTTCACAATATCGGACAGTGCCACCTTTGCACCTGGGCCTGTTAGCAATGCGGCTAACAAGAAGACATTCCGAACCTGCTTCCGAATACTGGCACTATCTGTACAAGCTGTCACCCTTATATTAGTTATTGTCACTTTAGGTGAGCTTGTAAGGATGATCAATGATCAAGGCTTGAGCAATCAGTTGTCTTCAATTACAGATAAGATAAGAGAGTCAGCTACTATGATTGCATCTGCTGTGGGAGTAATGAATCAAGTTATTCATGGAGTAACGGTATCCTTACCCCTACAAATTGAGGGAAACCAAAATCAATTGTTAGCCACACTTGCCACAATCTGCACCAGCCAAAAACAAGTCTCAAACTGCTCTACAAACATCCCCTTAGTCAATGACCTCAGGTTTATAAATGGGATCAATAAATTCATCATTGAAGATTACGCAACTCATGATTTCTCTATCGGCCATCCACTCAATATGCCCAGCTTTATCCCAACTGCAACTTCACCCAATGGTTGCACAAGAATTCCATCCTTTTCTTTAGGTAAGACACACTGGTGCTACACACATAATGTAATTAATGCCAACTGCAAGGACCATACTTCGTCTAACCAATATGTGTCCATGGGGATTCTCGTTCAGACCGCGTCAGGTTATCCTATGTTCAAAACCTTAAAAATCCAATATCTCAGTGATGGCCTGAATCGGAAAAGCTGCTCAATTGCAACAGTCCCTGATGGGTGCGCGATGTACTGTTATGTCTCAACTCAACTTGAAACCGACGACTATGCGGGGTCCAGTCCACCCACCCAAAAACTTACCCTGTTATTCTATAATGACACCGTCACAGAAAGGACAATATCTCCATCTGGTCTTGAAGGGAATTGGGCTACTTTGGTGCCAGGAGTGGGGAGTGGGATATATTTTGAGAATAAGTTGATCTTCCCTGCATATGGTGGTGTCTTGCCCAATAGTACACTCGGGGTTAAATCAGCAAGAGAATTTTTCCGGCCTGTTAATCCATATAATCCATGTTCAGGACCACAACAAGATTTAGACCAGCGTGCTTTGAGGTCATACTTCCCAAGTTATTTCTCTAATCGAAGAATACAGAGTGCATTTCTTGTCTGTGCCTGGAATCAGATCTTAGTTACAAATTGTGAACTAGTTGTCCCCTCAAGCAATCAGACAATGATGGGTGCAGAAGGGAGAGTTTTATTGATCAATAATCGACTATTATATTATCAGAGAAGTACCAGCTGGTGGCCGTATGAACTCCTCTACGAGATATCATTCACATTTACAAACTCTGGTCCATCATCTGTAAATATGTCCTGGATACCTATATATTCATTCACTCGTC
			CTGGTTCAGGCAATTGCAGTGGTGAAAATGTGTGCCCGACTGCTTGTGTGTCAGGGGTTTATCTTGATCCCTGGCCATTAACTCCATATAGCCACCAATCAGGTATTAACAGAAATTTCTATTTTACAGGTGCTCTATTAAATTCAAGTACAACTAGAGTAAATCCTACCCTTTATGTCTCTGCTCTTAATAATCTTAAAGTATTAGCCCCATATGGTACTCAAGGACTGTTTGCCTCGTACACCACAACCACCTGCTTTCAAGATACCGGTGATGCTAGTGTGTATTGTGTTTATATTATGGAACTAGCATCAAATATTGTTGGAGAATTCCAAATTCTACCTGTGCTAACTAGATTGACTATCACTTGAATCATAGTAAATGCAGCGGGAAGCCCTATTGGCGTGTCTCAATTTTTATCGATTATTAAGAAAAAATAGGCCAGAATGGCGGGCCTAAATGAGATACTCCTACCTGAAGTACATTTAAACTCACCCATCGTTAGATATAAGCTTTTCTACTATATATTACATGGCCAGTTACCAAATGATTTGGAGCCAGATGACTTGGGCCCACTAGCAAATCAGAATTGGAAGGCAATTCGAGCCGAAGAATCCCAGGTTCATGCACGTTTAAAACAGATCAGAGTAGAACTCATCGCAAGGATTCCCAGTCTCCGGTGGACCCGCTCTCAAAGAGAGATTGCTATACTCATTTGGCCAAGAATACTTCCAATCCTCCAAGCATATGATCTTCGGCAAAGTATGCAATTGCCCACAGTATGGGAGAAATTGACTCAATCCACAGTTAATCTTATAAGTGATGGTCTAGAACGAGTTGTATTACACATCAGCAATCAACTGACAGGCAAGCCAAACTTGTTTACCAGATCTCGAACAGGACAAGACACTAAGGACTACTCAATTCCATCCACTAGAGAGCTATCTCAAATATGGTTTAACAATGAGTGGAGTGGATCTGTAAAGACCTGGCTTATGATTAAATATAGAATGAGGCAACTAATCACAAACCAAAAGACAGGTGAGTTAACAGATTTAGTAACCATTGTGGATACTAGGTCCACTCTATGCATTATTACCCCAGAATTAGTTGCTTTATACTCTAATGAGCACAAAGCATTAACGTACCTCACCTTTGAAATGGTACTAATGGTCACTGATATGTTGGAGGGACGACTGAATGTTTCTTCTTTGTGCACAGCTAGTCATTATCTGTCCCCACTAAAGAAAAGAATCGAAATTCTCCTAACATTAGTTGATGACCTTGCTCTACTCATGGGGGACAAAGTATACGGTGTTGTCTCTTCACTTGAGAGTTTTGTTTACGCCCAATTACAGTATGGTGATCCTGTTGTAGACATTAAGGGTACATTCTATGGATTTATATGTAATGAGATTCTCGATCTGCTGACTGAGGACAACATTTTTACTGAGGAGGAGGCAAACAAGGTTCTCCTGGACTTGACTTCACAGTTTGACAATCTATCCCCTGATTTAACTGCTGAACTCCTCTGCATTATGAGACTTTGGGGCCACCCCACATTAACCGCCAGCCAAGCAGCATCCAAGGTCCGAGAGTCCATGTGCGCTCCCAAGGTGTTAGATTTCCAAACAATAATGAAGACCCTGGCTTTCTTTCACGCAATCCTTATTAACGGTTATAGGAGGAGCCATAATGGAATCTGGCCTCCTACTACTCTTCATGGCAATGCCCCCAAAAGCCTCATTGAGATGCGGCATGATAATTCAGAGCTTAAGTATGAGTATGTCCTCAAGAATTGGAAAAGTATATCTATGTTAAGAATACACAAATGCTTTGATGCATCACCTGATGAAGATCTCAGCATATTCATGAAGGATAAGGCAATAAGCTGTCCAAAGCAAGACTGGATGGGAGTATTTAGGAGGAGCCTCATAAAACAGCGATATCGAGATGCGAATCGACCTCTACCACAACCATTCAACCGACGGCTACTGTTG
			AATTTTCTAGAGGATGACAGATTCGATCCCATTAAAGAGCTTGAGTATGTCACCAGTGGAGAATATCTTAGGGACCCAGAATTTTGTGCATCTTACTCCCTCAAAGAGAAGGAGATAAAGGCTACAGGTCGAATATTTGCAAAAATGACAAAGAGAATGAGATCGTGCCAAGTAATTGCGGAATCATTGTTGGCCAATCATGCAGGTAAATTAATGAGAGAAAATGGAGTTGTTTTAGACCAGTTAAAATTGACAAAATCTTTGTTAACGATGAACCAAATTGGTATTATATCAGAGCACAGCCGAAGATCCACTGCTGACAACATGACTTTGGCACACTCCGGTTCAAATAAGCACAGAATTAATAATAGTCAATTCAAGAAGAATAAAGACAATAAACATGAGATGCCTGATGATGGTTTTGAGATAGCAGCCTGCTTTCTAACAACTGACCTCACAAAATACTGCTTAAATTGGAGGTACCAAGTCATCATCCCCTTTGCGCGTACATTGAATTCAATGTATGGTATACCTCACCTGTTCGAATGGATACATTTAAGGCTAATGCGAAGCACTCTCTATGTCGGTGATCCCTTCAATCCTCCATCAGATCCTACCCAACTTGACCTTGATACAGCTCTCAATGATGATATATTTATAGTTTCTCCTCGAGGAGGAATCGAGGGTTTATGTCAAAAATTATGGACTATGATTTCCATCTCAACAATCATATTATCTGCAACTGAGGCAAACACTAGAGTTATGAGCATGGTCCAGGGTGACAACCAGGCGATTGCAATCACCACTAGAGTAGTACGCTCGCTCAGTCATTCCGAGAAGAAGGAGCAAGCTTATAAAGCAAGTAAATTATTCTTTGAAAGGCTTAGAGCCAACAATCATGGAATTGGACACCACTTGAAAGAACAAGAAACGATCCTCAGTTCTGATTTCTTCATATACAGTAAGAGAGTGTTTTACAAAGGTCGGATTTTGACTCAAGCATTAAAGAACGTGAGCAAGATGTGCTTAACAGCCGATATACTAGGGGACTGTTCACAAGCATCATGCTCCAATTTAGCTACTACTGTAATGCGCCTGACTGAGAATGGGGTTGAGAAAGATTTGTGTTACTTTCTGAATGCATTCATGACAATCAGACAGTTATGTTATGATCTAGTATTTCCCCAAACTAAATCTCTTAGTCAGGACATCACTAATGCTTATCTTAACCATCCAATACTTATCTCAAGATTGTGTCTATTACCATCTCAATTGGGGGGCCTAAACTTTCTCTCATGTAGTCGCCTGTTCAATAGAAACATCGGAGACCCATTAGTGTCTGCAATTGCTGATGTGAAACGATTAATTAAAGCTGGCTGTCTAGATATCTGGGTCCTGTATAACATCCTTGGAAGGAGGCCTGGAAAAGGTAAGTGGAGCACTCTGGCAGCTGATCCTTATACTCTAAACATAGATTATTTAGTTCCTTCAACAACTTTTTTAAAGAAACATGCCCAATATACATTGATGGAACGGAGTGTTAATCCCATGCTCCGTGGAGTATTCAGTGAAAATGCAGCTGAGGAAGAAGAGGAACTCGCACAGTATCTATTAGATCGTGAGGTAGTCATGCCCAGGGTTGCACATGTAATACTTGCCCAGTCTAGCTGCGGTAGAAGAAAACAGATTCAAGGTTACTTGGATTCCACTAGAACTATTATCAGGTATTCACTGGAGGTGAGACCATTGTCAGCAAAGAAGCTAAATACAGTAATAGAATATAACTTATTGTATCTATCTTACAATTTGGAGATTATTGAAAAACCCAATATAGTACAACCTTTTTTGAATGCAATCAATGTTGATACTTGTAGCATCGATATAGCCAGGTCCCTTAGAAAACTATCCTGGGCAACTTTACTTAATGGACGTCCCATCGAGGGATTAGAAACACCTGATCCCATTGAATTGGTACATGGGTGTTTGATAATTGGGTCAGA
			TGAATGTGAGCATTGCAGTAGTGGTGATGATAAATTCACCTGGTTTTTCCTACCCAAGGGGATAAGGCTAGATAATGATCCGGCATCCAACCCACCCATCAGAGTACCTTACATCGGATCTAAAACAGATGAGCGGAGGGTTGCGTCAATGGCTTACATCAAAGGAGCATCTGTATCACTGAAATCAGCACTCAGGTTAGCGGGAGTATATATTTGGGCTTTCGGAGATACAGAAGAATCATGGCAGGACGCCTATGAGTTAGCTTCCACTCGTGTTAATCTCACACTAGAGCAATTGCAATCTCTCACTCCTTTACCAACATCTGCTAACCTAGTACACAGATTAGATGATGGCACCACTCAATTAAAATTTACCCCGGCAAGTTCCTATGCATTCTCTAGCTTCGTTCATATATCTAACGACTGTCAAGTTCTGGAGATCGATGATCAGGTTACAGATTCTAACCTGATTTACCAACAAGTTATGATTACTGGCCTTGCTTTAATTGAGACATGGAACAATCCTCCAATCAACTTCTCTGTCTATGAGACTACACTACACTTGCACACAGGCTCATCTTGCTGTATAAGACCTGTCGAATCTTGTGTAGTAAATCCTCCTTTGCTTCCTGTACCCTTCATTAATGTTCCTCAAATGAATAAATTTGTATATGACCCTGAACCACTCAGTTTGCTAGAAATGGAAAAAATTGAGGATATTGCTTATCAGACCAGAATCGGTGGTTTAGATCAAATTCCACTTCTGGAAAAAATACCCTTACTAGCTCACCTCACCGCCAAGCAGATGGTAAACAGCATCACTGGGCTTGATGAAGCAACATCTATAGTGAATGATGCTGTAGTTCAAGCAGACTACACTAGCAATTGGATTAGTGAATGCTGCTACACTTACATTGATTCTGTGTTTGTTTACTCTGGCTGGGCATTATTATTGGAGCTTTCGTATCAAATGTACTACTTAAGAATTCAAGGCATCCAAGGAATTCTAGACTATGTGTATATGACCTTGAGGAGGATACCAGGAATGGCTATAACAGGCATCTCATCCACGATTAGTCACCCTCGTATACTCAGAAGATGCATCAATTTGGATGTAATAGCCCCAATCAATTCTCCACACATAGCTTCACTGGATTACACAAAATTGAGCATAGATGCAGTAATGTGGGGAACTAAGCAGGTTTTGACCAACATTTCGCAAGGTATCGATTATGAGATAGTAGTTCCTTCTGAAAGCCAACTAACACTTAGTGATAGAGTTCTAAATCTAGTTGCTCGAAAATTATCACTACTGGCAATCATCTGGGCCAATTATAACTATCCTCCAAAGGTTAAAGGTATGTCACCTGAGGACAAATGTCAGGCTTTAACTACACATCTAATCCAAACTGTCGAATATGTTGAGCACATTCAGATTGAGAAGACAAACATCAGGAGGATGATTATTGAACCAAAATTAACTGCCTACCCTAGTAATTTGTTTTATCTATCTCGAAAGTTGCTTAATGCTATTCGAGATTCTGAAGAAGGACAATTTCTGATTGCATCCTATTATAACAGTTTTGGATTTCTGGAACCAATACTAATGGAATCTAAAATATTCAATCTAAATTCATCCGAATCAGCATCTCTTACAGAATTTGATTTCATCCTCAACTTGGAATTGTCTGAAGCCAGCCTTGAGAAATACTCTCTCCCAAGTTTGTTGATGACGGCTGAGAATATGGATAACCCATTTCCTCAACCACCCCTTCATCATGTTCTCAGACCACTAGGATTATCATCCACTTCATGGTATAAAACAATCAGTGTTTTAAATTATATTAGCCATATGAAAATATCTGACGGTGCCCATCTATACTTGGCAGAGGGAAGCGGGGCCTCTATGTCACTTATAGAGACTTTCTTGCCCGGTGAAACAATATGGTACAACAGCCTATTCAATAGTGGTGAAAATCCTCCCCAACGCAATTTTGCTC
			CTTTGCCCACCCAGTTTATTGAAAGTGTCCCTTACAGATTGATTCAAGCAGGTATAGCAGCAGGAAGTGGTGTAGTGCAAAGTTTCTATCCACTCTGGAACGGTAACAGCGATATCACTGACTTGAGCACGAAAACCAGTGTCGAATACATTATTCACAAGGTAGGAGCTGATACATGTGCATTGGTCCATGTGGATTTGGAGGGTGTGCCCGGCTCAATGAACAGCATGTTGGAGAGAGCCCAAGTGCATGCGCTACTGATCACAGTAACTGTATTAAAGCCAGGCGGCTTACTAATCTTGAAAGCTTCATGGGAACCTTTTAATCGATTTTCCTTTTTACTCACAATACTCTGGCAATTCTTCTCCACAATAAGGATCCTGCGATCTTCATACTCCGACCCGAATAATCACGAGGTATACATAATAGCTACACTAGCAGTTGATCCCACCACATCCTCTTTTACGACTGCTCTGAATAGAGCGCGCACCCTGAATGAACAGGGGTTTTCACTTATCCCACCTGAATTAGTGAGCGAGTACTGGAGGAGGCGTGTTGAACAAGGGCAGATTATACAGGATCGTATAGATAAAGTCATATCAGAGTGTGTCAGAGACCAATATCTGACGGACAACAACATTATCCTTCAGGCGGGAGGGACTCCAAGCACAAGAAAATGGTTGGATCTACCTGACTATCCGTCGTTCAATGAATTACAATCAGAGATGGCCAGACTCATAACAATTCATCTCAAAGAGGTAATAGAAATCCTAAAAGGCCAATCATCAGATCATGACACCCTATTATTTACTTCATACAATGTAGGTCCCCTCGGGAAAATAAATACGATACTCAGGTTGATTGTTGAGAGAATTCTTATGTACACTGTAAGAAACTGGTGTATCTTGCCCACCCAAACTCGTCTCACCTTACGACAATCTATCGAGCTTGGAGAGTTTAGACTAAGGGACGTGATAACACCCATGGAGATCCTTAAATTATCCCCCAACAGGAAATATCTGAAGTCTGCATTAAACCAATCAACATTCAATCATCTAATGGGAGAAACATCTGACATATTGTTAAATCGAGCCTATCAAAAGAGAATTTGGAAAGCCATTGGGTGTGTAATCTATTGCTTTGGTTTGCTTACTCCTGATGTTGAAGATTCCGAGCGCATTGATATTGACAATGATATACCTGATTATGATATCCACGGGGACATAATTTAAATCGACTAAAGACTCCTCTAGCACGATACGTCACCAAAAGGTGCCACACCGGCGTCAAAACTCCTCTAGACCGCACACGACCTCGAGCAATCACAACCACATCAGTATTAAATCCATAATATCATTT----------------------------------
		</sequence>
		<sequence>
			<taxon idref="Washington.USA/2.17/FH22[G]|2017-01-17|north_america|usa|washington"/>
			---------------------------------------TAGTGTAAGAAACAGTAAGCCCGGAAGTGGTGTTTTGCGATTTCGAGGCCGGGCTCGATCCTCACCTTTCATTGTCAATAGGGGACACTTTGACGCTACCTTGAAAATGTCGTCCGTGCTCAAAGCATTTGAGCGATTCACTATAGAACAGGAACTTCAAGACAGGGGTGAGGAGGGTTCAATTCCGCCGGAGACTTTAAAGTCAGCAGTCAAAGTCTTCGTTATTAACACACCCAATCCCACCACACGCTACCAGATGCTAAACTTTTGCCTAAGAATAATTTGCAGTCAAAATGCTAGGGCATCTCACAGGGTAGGTGCATTGATAACATTATTCTCACTTCCCTCGGCAGGTATGCAAAATCATATTAGACTAGCAGATAGATCACCCGAAGCCCAGATAGAACGCTGT-GAGATTGATGGCTTTGAGCCTGGCACATATAGGCTGATTCCGAATGCACGCGCCAATCTTACTGCCAATGAAATTGCTGCCTATGCTTTGCTTGCAGATGACCTCCCTCCAACCATAAATAATGGAACTCCTTATGTACATGCAGATGTTGAAGGGCAGCCATGTGATGAAATTGAACAATTCCTGGATCGATGCTACAGTGTACTAATCCAGGCTTGGGTGATGGTCTGTAAATGTATGACAGCTTACGACCAACCTGCTGGATCTGCTGATCGGCGATTTGCGAAATACCAGCAGCAAGGTCGCCTGGAAGCAAGATACATGCTGCAGCCAGAAGCTCAAAGGTTGATTCAAACTGCCATCAGGAAAAGTCTTGTTGTTAGACAGTATCTTACCTTTGAACTCCAACTGGCAAGACGGCAGGGGTTGCTATCAAACAGATACTATGCAATGGTGGGTGACATTGGAAAGTACATTGAGAATTCAGGCCTTACTGCCTTCTTTCTCACCCTCAAATATGCACTAGGCACCAAATGGAGTCCTCTGTCATTGGCCGCATTCACCGGTGAACTCACTAAGCTCCGATCCTTGATGATGTTATATCGAGATCTCGGAGAACAAGCCAGATACCTTGCTCTGTTGGAGGCTCCCCAAATAATGGACTTTGCTCCCGGGGGCTACCCATTGATATTCAGTTATGCTATGGGAGTCGGTACAGTCCTAGAT-GTCCAAATGCGAAATTACACTTATGCACGACCTTTCCTAAATGGTTACTATTTCCAGATTGGGGTTGAGACCGCACGACGGCAACAAGGCACTGTTGACAACAGAGTAGCAGATGATCTAGGCCTGACTCCTGAACAAAGAACTGAGGTCACTCAGCTTGTTGACAGGCTTGCAAGAGGCAGAGGTGCGGGAATACCAGGTGGGCCGGTGAATCCCTTTGTTCCTCCAGTTCAACAACAACAACCTGCTGCCGTATATGAGGACATTCCTGCATTGGAGGAATCAGATGACGATGGTGATGAAGATGGAGGTGCAGGATTCCAAAATGGAGCACAAGCACCAGCTGTAAGACAGGGAGGTCAAAATGACTTTAGAGCACAGCCGTTACAGGATCCAATTCAAGCACAACTCTTCATGCCATTATATCCTCAAGTCAGCAACATCCCAAATCATCAGAATCATCAGATTAATCGCATCGGGGGGATGGAACACCAAGATTTATTACGATACAACGAGAATGGCGATTCTCAGCAGGATGCAAGGGGCGAACACGGAAATACCTTCCCAAACAATCCCAATCAAAACGCACAGTCACAAGTGGGTGACTGGGATGAGTAGATCACCGACATGACCAAACTACCCCCAACTGCAACAAACCCAGAACAATCCAGCCACAGCCAACCGCTCAAATCCACTACATTCCATTCATATTTAGTCTTTAAGAAAAAATTAGGCCCGGAAAGAATTAGTTCTACGAGCATCGACACGATTATCTTGATCGTGTTTCTTTCCGGGCAAGCCATGGATCAATTTATAAAACA
			AGATGAAACTGGTGATTTAATTGAGACAGGAATGAATGTTGCAAATCACTTCCTATCTGCCCCCATTCAGGGAACCAACTTGTTGAGCAAGGCCACAATCATCCCCGGTGTTGCACCAGTACTCATTGGCAATCCAGAGCAAAAGAACATTCAGTACCCCACTGCATCACATCAGGGATCCAAGTCAAAGGGAAGAAGCTCAGGGGCCAAGCCCATCATAGTCTCATCTTCCGAAGTAGGCACTGGAGGGACTCAGATTCCTGAGCCCCTTTTCGCACAAACCGGACAAGGTGGCACTGTCACCACCGTTTATCAAGATCCAACTATCCAACCAACAGGTTCATACCGAAGTGTGGAATTGGCTAAGATAGGAAAAGAGA-GAATGATTAATCGGTTTGTTGAAAAACCCAGGACCTCAACGCCGGTAACAGAATTTAAGAGGGGGGCCGGGAGCGGCTGCTCAAGGCCAGACAATCCAAGAGGAGGGCATAGACGGGAATGGAGCCTCAGCTGGGTCCAAGGAGAGGTCCGGGTCTTTGAGTGGTGCAACCCCATATGCTCACCTATCACTGCCGCAGCAAGATTCCACTCCTGCAAATGTGGGAATTGCCCAGCAAAGTGCGATCAGTGCGAACGAGATTATGGACCTCCTTAGAGGGATGGATGCTCGCCTGCAACATCTTGAACAAAAGGTGGACAAGGTGCTTGCACAGGGCAGCATGGTGACCCAAATAAAGAATGAATTATCAACAGTAAAGACAACACTAGCTACAATTGAAGGAATGATGGCGACAGTAAAGATCATGGATCCGGGAAACCCGACAGGGGTCCCAGTTGATGAGCTTAGAAGAAGTTTTAGTGATCATGTAACAATTGTTAGTGGACCAGGAGATGTGTCATTCAGCTCCAGTGAAGAACCCACACTGTATTTGGATGAACTAGCGAGGCCTATCCCCAAGCCTCGTCCTGCAAAGCAGCCAAAACCCCAACCCGTAAAGGATTTAGCAGGACGGAAGGTGATGATAACCAAAATGATCACTGACTGTGTGGCCAATCCTCAAATGAAGCAGGCGTTCGAGCAACGATTGGCAAAGGCCAGCACCGAGGATGCCCTGAATGATATCAAGCGAGACATCATACGAAGCGCCATATGAACCTACCAAGAACACCAGACTCACGGGAAAATCCATGAACTGATAGCCGCAATGATTCCCTATTAAATAAAAAATAAGCACGAACACAAGTCTAACCCAGCCACAGCAGCAATGGCCGGATCACAGATCAAAATTCCTCTTCCGAAGCCCCCCGACTCAGATTCTCAAAGACTAAATGCATTCCCTGTAATCATGGCTCAAGAAGGCAAAGGGCGACTCCTCAGACAGATCAGACTTAGGAAAATATTATCAGGGGATCCGTCTGATCAGCAAATTACATTTGTGAATACATATGGATTCATCCGTGCTACTCCAGAAACATCAGAGTTCATCTCTGAATCATCACAACAAAAGGTAACTCCTGTAGTGACGGCGTGCATGTTATCCTTCGGTGCTGGACCAGTACTAGAAGACCCACAACATATGCTGAAAGCTCTTGATCAGACAGATATCAGGGTTCGGAAGACAGCAAGTGATAAAGAGCAGATCTTATTTGAGATCAACCGCATTCCCAATCTATTCAGGCATCATCAAATATCTGCGGACCATCTGATTCAGGCCAGCTCCGATAAATATGTCAAGTCACCAGCTAAGTTGATTGCAGGAGTAAATTACATTTACTGTGTCACATTTTTATCCGTGACAGTTTGTTCTGCCTCACTCAAGTTTCGAGTTGCGCGCCCATTGCTTGCTGCACGATCTAGATTAGTGAGAGCAGTTCAGATGGAAGTTTTGCTTCGGGTAACCTGCAAAAAAGACTCTCAAATGGCAAAGAGCATGCTAAATGACCCTGATGGAGAAGGTTGCATTGCATCCGTGTGGTTCCACCTGTGTAATCTGTGCAA
			AGGCAGGAACAAACTTAGAAGTTACGATGAAAATTATTTTGCATCTAAGTGCCGTAAGATGAATTTGACAGTCAGCATAGGGGACATGTGGGGACCAACCATTCTAGTCCATGCAGGCGGTCACATTCCGACAACTGCAAAACCTTTCTTCAACTCAAGAGGCTGGGTCTGTCACCCCATCCATCAATCATCACCATCGTTGGCGAAGACCCTATGGTCATCTGGGTGTGAAATCAAGGCTGCCAGTGCTATCCTCCAGGGCTCAGACTATGCATCACTCGCAAAAACTGATGACATAATATATTCAAAGATAAAGGTCGACAAGGATGCAGCCAACTACAAGGGAGTATCCTGGAGTCCATTTAGGAAGTCTGCCTCAATGAGCAACCTATGATAATTCTCTCTATTTTCAATGATGCCTTCAGGAGGATCAACAATCAGTCCAATTTTACCGGTGATAACTTGATTGAAATTATAGAAAAAATAAGCCTAGAAAGATATCCCACCTCTCGACTTTCCCACTTTGAAAATAGAATTGATCAGTAATCATGAAGGTTTCTTTAGTTACTTGCTTGGGCTTTGCAGTCTTTTCATTTTCCATATGTGTGAATATCAATATCTTGCAGCAAATTGGATATATCAAGCAACAAGTCAGGCAACTGAGCTATTACTCACAAAGTTCAAGCTCCTACATAGTGGTCAAGCTTTTACCGAATATCCAACCCACTGATAACAGCTGTGAATTCAAGAGTGTAACTCAATACAATAAGACCTTGAGTAATTTGCTTCTTCCAATTGCAGAAAACATAAATAATATTGCATCGCCCTCACCTGGATCAAGACGTCATAAAAGGTTTGCTGGCATTGCCATTGGCATTGCTGCACTCGGTGTTGCAACCGCAGCACAAGTAACCGCCGCTGTCTCATTAGTTCAAGCACAGACAAATGCACGCGCAATAGCGGCGATGAAAAATTCAATACAGGCAACTAATCGAGCAGTCTTCGAAGTGAAAGAAGGCACCCAACAGTTAGCTATAGCGGTACAAGCAATACAGAACCACATCAATACTATTATGAACACCCAATTGAACAATATGTCCTGTCAGATTCTTGATAACCAGCTTGCAACCTCCCTGGGATTATACCTAACAGAATTAACAACAGTGTTCCAGCCACAATTAATTAATCCGGCATTGTCACCGATTAGCATACAAGCCTTGAGGTCTTTGCTTGGAAGTATGACACCTGCAGTGGTTCAAGCAACAT-TATCTACTTCAATTTCTGCTGCTGAAATACTAAG-TG-CCGG-TCTAATGGAGGGTCAGATTGTTTCTGTTCTGCTGGATGAGATGCAGATGATAGTTAAGATAAATATTCCAACCATTGTCACACAATCAAATGCATTGGTGATTGACTTCTACTCAATTTCGAGCTTTATTAATAGTCAGGAATCCATAATTCAATTACCAGACAGGATCTTGGAGATCGGGAATGAACAATGGAGCTATCCAGCAAAAAATTGTAAGTTGACAAGACACAACATATTCTGCCAATACAATGAGGCAGAGAGGCTGAGCTTAGAATCAAAACTATGCCTTGCAGGCAATATAAGTGCCTGTGTGTTCTCACCCATAGCAGGGAGTTATATGAGGCGATTTGTAGCACTGGATGGAACAATTGTTGCAAACTGTCGAAGTCTAACGTGTCTATGCAAGAGTCCATCTTATCCTATATACCAACCTGACCATCATGCAGTCACGACCATTGATCTAACCGCATGTCAGACGTTGTCCCTAGACGGATTGGATTTCAGCATTGTCTCTCTAAGCAACATCACTTACGCTGAGAACCTTACCATTTCATTGTCTCAGACAATCAATACTCAACCCATTGACATATCAACTGAACTGATCAAGGTCAATGCATCCCTCCAAAATGCCGTTAAGTACATAAAGGAGAGCAACCATCAACTCCAATCTGTGAGTATAAATTCTAAAAT
			CGGAGCTATAATCATAGCAGCCTTAGCTTTGAGCATCCTGTCAATGATCATTTCACTGTTGTTTTGCTGCTGGGCTTACATTGCAACTAAAGAGATCAGAAGAATCAACTTCAAAACAAATCATATCAACACAATATCAAGTAGTGTCGATGATCTCATCAGGTACTAATCCTAACATGGTGATTCATTCTGTATTTAGAAAATATTTAGAAAAAAACTAAATTAAGAATGAATCTCATGGGGTCGTAACGTCTCGTGACCCTGCCGTTGCACTATGCCGGCGATCCAACCCCCATTATACCTCACATTTCTATTGCTAATTCTTCTTTATC-TGATCATAACTTTGTATGT-CTGGATTATATTAACTGTTACTTATAAGACTGCGGTGCGACATGCAGCACTGTACCAGAGATCCTTCTTTCACTGGAGTTTCGATCACTCACTCTAAGAAGATCCCCAGTTAGGACAAGTCCCGATCCATCATGCAAGAACAATCTGCATTTGAATAATGCCGTTCAATCATGAGACATAAAGAAAAAACCAGGCCAGAACAAACTTAGGGTCATAATACAACACAAAACCTTAGCTTCTATCTCAATTGTGCTCCGACCGCTCGAAAGATGGAGCCCTCGAAATTCTTCACAATATCGGACAGNNNNNNNNNNNNNNNNNNNNNNNNNNNNNNNNNNNNNNNNNNNNNNNNNNNNNNNNNNNNNNNNNNNNNNNNNNNNNNNNNNNNNNNNNNNNNNNNNNNNNNNNNNNNNNNNNNNNNNNNNNNNNNNNNNNNNNNNNNNNNNNNNNNNNNNNNNNNNNNNNNNNNNNNNNNNNNNNNNNNNNNNNNNNNNNNNNNNNNNNNNNNNNNNNNNNNNNNNNNNNNNNNNNNNNNNNNNNNNNNNNNNNNNNNNNNNNNNNNNNNNNNNNNNNNNNNNNNNNNNNNNNNNNNNNNNNNNNNNNNNNNNNNNNNNNNNNNNNNNNNNNNNNNNNNNNNNNNNNNNNNNNNNNNNNNNNNNNNNNNNNNNNNNNNNNNNNNNNNNNNNNNNNNNNNNNNNNNNNNNNNNNNNNNNNNNNNNNNNNNNNNNNNNNNNNNNNNNNNNNNNNNNNNNNNNNNNNNNNNNNNNNNNNNNNNNNNNNNNNNNNNNNNNNNNNNNNNNNNNNNNNNNNNNNNNNNNNNNNNNNNNNNNNNNNNNNNNNNNNNNNNNNNNNNNNNNNNNNNNNNNNNNNNNNNNNNNNNNNNNNNNNNNNNNNNNNNNNNNNNNNNNNNNNNNNNNNNNNNNNNNNNNNNNNNNNNNNNNNNNNNNNNNNNNNNNNNNNNNNNNNNNNNNNNNNNNNNNNNNNNNNNNNNNNNNNNNNNNNNNNNNNNNNNNNNNNNNNNNNNNNNNNNNNNNNNNNNNNNNNNNNNNNNNNNNNNNNNNNNNNNNNNNNNNNNNNNNNNNNNNNNNNNNNNNNNNNNNNNNNNNNNNNNNNNNNNNNNNNNNNNNNNNNNNNNNNNNNNNNNNNNNNNNNNNNNNNNNNNNNNNNNNNNNNNNNNNNNNNNNNNNNNNNNNNNNNNNNNNNNNNNNNNNNNNNNNNNNNNNNNNNNNNNNNNNNNNNNNNNNNNNNNNNNNNNNNNNNNNNNNNNNNNNNNNNNNNNNNNNNNNNNNNNNNNNNNNNNNNNNNNNNNNNNNNNNNNNNNNNNNNNNNNNNNNNNNNNNNNNNNNNNNNNNNNNNNNNNNNNNNNNNNNNNNNNNNNNNNNNNNNNNNNNNNNNNNNNNNNNNNNNNNNNNNGTGCCTGGAATCAGATCTTAGTTACAAATTGTGAACTAGTTGTCCCCTCAAGCAATCAGACAATGATGGGTGCAGAAGGAAGAGTTTTATTGATCAATAATCGACTATTATATTATCAGAGAAGTACCAGCTGGTGGCCGTATGAACTCCTCTACGAGATATCATTCACATTTACAAACTCTGGTCCATCATCTGTAAATATGTCCTGGATACCTATATATTCATTCACTCGTC
			CTGGTTCAGGCAATTGCAGTGGTGAAAATGTGTGCCCGACTGCTTGTGTGTCAGGGGTTTATCTTGATCCCTGGCCATTAACTCCATATAGCCACCAATCAGGTATTAACAGAAATTTCTATTTTACAGGTGCTCTATTAAATTCAAGTACAACTAGAGTAAATCCTACCCTTTATGTCTCTGCTCTTAATAATCTTAAAGTATTAGCCCCATATGGTACTCAAGGACTGTTTGCCTCGTACACCACAACCACCTGCTTTCAAGATACCGGTGATGCTAGTGTGTATTGTGTTTATATTATGGAACTAGCATCAAATATTGTTGGAGAATTCCAAATTCTACCTGTGCTAACTAGATTGACTATCACTTGAATCATAGTGAATGCAGCGGGAAGCCCTATTGGCGTGTCTCAATTTTTATCGATTATTAAGAAAAAACAGGCCAGAATGGCGGGCCTAAATGAGATACTCCTACCTGAAGTACATTTAAACTCACCCATCGTTAGATATAAGCTTTTCTACTATATATTACATGGCCAGTTACCAAATGATTTGGAGCCAGATGACTTGGGCCCACTAGCAAATCAGAATTGGAAGGCAATTCGAGCCGAAGAATCCCAGGTTCATGCACGTTTAAAACAGATCAGAGTAGAACTCATCGCAAGGATTCCTAGTCTCCGGTGGACCCGCTCTCAAAGAGAGATTGCTATACTCATTTGGCCAAGAATACTTCCAATCCTCCAAGCATATGATCTTCGGCAAAGTATGCAATTGCCCACAGTATGGGAGAAATTGACTCAATCCACAGTTAATCTTATAAGTGATGGTCTAGAACGAGTTGTATTACACATCAGCAATCAACTGACAGGCAAGCCAAACTTGTTTACCAGATCTCGAACAGGACAAGACACTAAGGACTACTCAATTCCATCCACTAGAGAGCTATCTCAAATATGGTTTAACAATGAGTGGAGTGGACCTGTAAAGACCTGGCTTATGATTAAATATAGAATGAGGCAACTAATCACAAACCAAAAGACAGGTGAGTTAACAGATTTAGTAACCATTGTGGATACTAGGTCCACTCTATGCATTATTACCCCAGAATTAGTTGCTTTATACTCTAATGGGCACAAAGCATTAACGTACCTCACCTTTGAAATGGTACTAATGGTCACTGATATGTTGGAAGGACGACTGAATGTTTCTTCTTTGTGCACAGCTAGTCATTATCTGTCCCCACTAAAGAAAAGAATCGAAATTCTCCTAACATTAGTTGATGACCTTGCTCTACTCATGGGGGACAAAGTATACGGTGTTGTCTCTTCACTTGAGAGTTTTGTTTACGCCCAATTACAGTATGGTGATCCTGTTGTAGACATTAAGGGTACATTCTATGGATTTATATGTAATGAGATTCTCGATCTGCTGACTGAGGACAACATCTTTACTGAGGAGGAGGCAAACAAGGTTCTCCTGGACTTGACTTCACAGTTTGACAATCTATCCCCTGATTTAACTGCTGAACTCCTCTGCATTATGAGACTTTGGGGCCACCCCACATTAACCGCCAGCCAAGCAGCATCCAAGGTCCGAGAGTCCATGTGCGCTCCCAAGGTGTTAGATTTCCAAACAATAATGAAGACCCTGGCTTTCTTTCACGCAATCCTTATTAACGGTTATAGGAGGAGCCATAATGGAATCTGGCCTCCTACTACTCTTCATGGCAATGCCCCCAAAAGCCTCATTGAGATGCGGCATGATAATTCAGAACTTAAGTATGAGTATGTCCTCAAGAATTGGAAAAGTATATCTATGTTAAGAATACACAAATGCTTTGATGCATCACCTGATGAAGATCTCAGCATATTCATGAAGGATAAGGCAATAAGCTGTCCAAAGCAAGACTGGATGGGAGTATTTAGGAGGAGCCTCATAAAACAGCGATATCGAGATGCGAATCGACCTCTACCACAACCATTCAACCGACGGCTACTGTTG
			AATTTTCTAGAGGATGACAGATTCGATCCCATTAAAGAGCTTGAGTATGTCACCAGTGGAGAATATCTTAGGGACCCAGAATTTTGTGCATCTTACTCTCTCAAAGAGAAGGAGATAAAGGCTACAGGTCGAATATTTGCAAAAATGACAAAGAGAATGAGATCGTGCCAAGTAATTGCGGAATCATTATTGGCCAATCATGCAGGTAAATTAATGAGAGAAAATGGAGTTGTTTTAGACCAGTTAAAATTGACAAAATCTTTGTTAACGATGAACCAAATTGGTATTATATCAGAGCACAGCCGAAGATCCACTGCTGACAACATGACTTTGGCACACTCCGGTTCAAATAAGCACAGAATTAATAATAGTCAATTCAAGAAGAATAAAGACAATAAACATGAGATGCCTGATGATGGTTTTGAGATAGCAGCCTGCTTTCTAACAACTGACCTCACAAAATACTGCTTAAATTGGAGGTACCAAGTCATCATCCCCTTTGCTCGTACATTGAATTCAATGTATGGTATACCTCACCTGTTCGAATGGATACATTTAAGGCTAATGCGAAGCACTCTCTATGTCGGTGATCCCTTCAATCCTCCATCAGATCCTACCCAACTTGACCTTGATACAGCTCTCAATGGTGATATATTTATAGTTTCTCCTCGAGGAGGAATCGAGGGTTTATGTCAAAAATTATGGACTATGATTTCCATCTCAACAATCATATTATCTGCAACTGAGGCAAACACTAGAGTTATGAGCATGGTCCAGGGTGACAACCAGGCGATTGCAATCACCACTAGAGTAGTACGCTCGCTCAGTCATTCCGAGAAGAAGGAGCAAGCTTATAAAGCAAGTAAATTATTCTTTGAAAGGCTTAGAGCCAACAATCATGGAATTGGACACCACTTGAAAGAACAAGAAACTATCCTCAGTTCTGATTTCTTCATATACAGTAAGAGAGTGTTTTACAAAGGTCGGATTTTGACTCAAGCATTAAAGAACGTGAGCAAGATGTGCTTAACAGCCGATATACTAGGGGACTGTTCACAAGCATCATGCTCCAATTTAGCTACTACTGTAATGCGCCTGACTGAGAATGGGGTTGAGAAAGATTTGTGTTACTTTCTGAATGCATTCATGACAATCAGACAGTTATGTTATGATCTAGTATTTCCCCAAACTAAATCTCTTAGTCAGGACATCACTAATGCTTATCTTAACCATCCAATACTTATCTCAAGATTGTGTCTATTACCATCTCAATTGGGGGGCCTAAACTTTCTCTCATGTAGTCGCCTGTTCAATAGAAACATCGGAGACCCATTAGTGTCTGCAATTGCTGATGTGAAACGATTAATTAAAGCTGGCTGTCTAGATATCTGGGTCCTGTATAACATCCTTGGAAGGAGGCCTGGAAAAGGTAAGTGGAGCACTCTGGCAGCTGATCCTTATACTCTAAACATAGATTATTTAGTTCCTTCAACAACTTTTTTAAAGAAGCATGCCCAATATACATTGATGGAACGGAGTGTTAATCCCATGCTCCGTGGAGTATTCAGTGAAAATGCAGCTGAGGAAGAAGAGGAACTCGCACAGTATCTATTAGATCGTGAGGTAGTCATGCCCAGGGTTGCACATGTAATACTTGCCCAGTCTAGTTGCGGTAGAAGAAAACAGATTCAAGGTTACTTGGATTCCACTAGAACTATTATCAGGTATTCACTGGAGGTGAGACCATTGTCAGCAAAGAAGCTAAATACAGTAATAGAATACAACTTATTGTATCTATCTTACAATTTGGAGATTATTGAAAAACCCAATATAGTCCAACCCTTTTTGAATGCAATCAATGTTGATACTTGTAGCATCGATATAGCCAGGTCCCTTAGAAAACTATCCTGGGCAACTTTACTTAATGGACGTCCCATCGAGGGATTAGAAACACCTGATCCCATTGAATTGGTACATGGGTGTTTGATAATTGGGTCAGA
			TGAATGTGAGCATTGCAGTAGTGGTGATGATAAATTCACCTGGTTTTTCCTACCCAAGGGGATAAGGCTAGATAATGATCCGGCATCCAACCCACCCATCAGAGTACCTTACATCGGATCTAAAACAGATGAGCGGAGGGTTGCGTCAATGGCTTACATCAAAGGAGCATCTGTATCACTGAAATCAGCACTCAGGTTAGCGGGAGTATATATTTGGGCTTTCGGAGATACAGAAGAATCATGGCAGGACGCCTATGAGTTAGCTTCCACTCGTGTTAATCTCACACTAGAGCAATTGCAATCTCTCACTCCTTTACCAACATCTGCTAACCTAGTACACAGATTAGATGATGGCACCACTCAATTAAAATTTACCCCGGCAAGTTCCTATGCATTCTCTAGCTTCGTTCATATATCTAACGACTGTCAAGTTCTGGAGATCGATGATCAGGTTACAGATTCTAACCTGATTTACCAACAAGTTATGATTACTGGCCTTGCTTTAATTGAGACATGGAACAATCCTCCAATCAACTTCTCTGTCTATGAGACTACACTACACTTGCACACAGGCTCATCTTGCTGTATAAGACCTGTCGAATCTTGTGTAGTAAATCCTCCTTTGCTTCCTGTACCCTTCATTAATGTTCCTCAAATGAATAAATTTGTATATGACCCTGAACCACTCAGTTTGCTAGAAATGGAAAAAATTGAGGATATTGCTTATCAGACCAGAATCGGTGGTTTAGATCAAATCCCACTTCTGGAAAAAATACCCTTACTAGCTCACCTCACCGCCAAGCAGATGGTAAACAGCATCACTGGGCTTGATGAAGCAACATCTATAGTGAATGATGCTGTAGTTCAAGCAGACTACACTAGCAATTGGATTAGTGAATGCTGCTACACTTACATTGATTCTGTGTTTGTTTACTCTGGCTGGGCATTATTATTGGAGCTTTCGTATCAAATGTACTACTTAAGAATTCAAGGCATCCAAGGAATTCTAGACTATGTGTATATGACCTTGAGGAGGATACCAGGAATGGCTATAACAGGTATCTCATCCACGATTAGTCACCCTCGTATACTCAGAAGATGCATCAATTTGGATGTAATAGCCCCAATCAATTCTCCACACATAGCTTCACTGGATTACACAAAATTGAGCATAGATGCAGTAATGTGGGGAACTAAGCAGGTTTTGACCAACATTTCGCAAGGTATCGATTATGAGATAGTAGTTCCTTCTGAAAGCCAACTAACACTTAGTGATAGAGTTCTAAATCTAGTTGCTCGAAAATTATCACTACTGGCAATCATCTGGGCCAATTATAACTATCCTCCAAAGGTTAAAGGTATGTCACCTGAGGACAAATGTCAGGCTTTAACTACACATCTAATCCAAACTGTCGAATATGTTGAGCACATTCAGATTGAGAAGACAAACATCAGGAGGATGATTATTGAACCAAAATTAACTGCCTACCCTAGTAATTTGTTTTATCTATCTCGAAAGTTGCTTAATGCTATTCGAGATTCTGAAGAAGGACAATTTCTGATTGCATCCTATTATAACAGTTTTGGATTTCTGGAACCAATACTAATGGAATCTAAAATATTCAATCTAAATTCATCCGAATCAGCATCTCTTACAGAATTTGATTTCATCCTCAACTTGGAATTGTCTGAAACCAGTCTTGAGAAATACTCTCTCCCAAGTTTGTTGATGACGGCTGAGAATATGGATAACCCATTTCCTCAACCACCCCTTCATCATGTTCTCAGACCACTAGGATTATCATCCACTTCATGGTATAAAACAATCAGTGTTTTAAATTATATTAGCCATATGAAAATATCTGACGGTGCCCATCTATACTTGGCAGAGGGAAGCGGGGCCTCTATGTCACTTATAGAGACTTTCTTGCCCGGTGAAACAATATGGTACAACAGCCTATTCAATAGTGGTGAAAATCCTCCCCAACGCAATTTTGCTC
			CTTTGCCCACCCAGTTTATTGAAAGTGTCCCTTACAGATTGATTCAAGCAGGTATAGCAGCAGGAAGTGGTGTAGTGCAAAGTTTCTATCCACTCTGGAACGGTAACAGCGATATCACTGACTTGAGCACGAAAACCAGTGTCGAATACATTATTCACAAGGTAGGAGCTGATACATGTGCATTGGTCCATGTGGATTTGGAGGGTGTGCCCGGCTCAATGAACAGCATGTTGGAGNNNNNNNNNNNNNNNNNNNNNNNNNNNNNNNNNNNNNNNNNNNNNNNNNNNNNNNNNNNNNNNNNNNNNNNNNNNNNNNNNNNNNNNNNNNNNNNNNNNNNNNNNNNNNNNNNNNNNNNNNNNNNNNNNNNNNNNNNNNNNNNNNNNNNNNNNNNNNNNNNNNNNNNNNNNNNNNNNNNNNNNNNNNNNNNNNNNNNNNNNNNNNNNNNNNNNNNNNNNNNNNNNNNNNNNNNNNNNNNNNNNNNNNNNNNNNNNNNNNNNNNNNNNNNNNNNNNNNNNNNNNNNNNNNNNNNNNNNNNNNNNNNNNNNNNNNNNNNNNNNNNNNNNNNNNNNNNNNNNNNNNNNNNNNNNNNNNNNNNNNNNNNNNNNNNNNNNNNNNNNNNNNNNNNNNNNNNNNNNNNNNNNNNNNNNNNNNNNNNNNNNNNNNNNNNNNNNNNNNNNNNNNNNNNNNNNNNNNNNNNNNNNNNNNNNNNNNNNNNNNNNNNNNNNNNNNNNNNNNNNNNNNNNNNNNNNNNNNNNNNNNNNNNNNNNNNNNNNNNNNNNNNNNNNNNNNNNNNNNNNNNNNNNNNNNNNNNNNNNNNNNNNNNNNNNNNNNNNNNNNNNNNNNNNNNNNNNNNNNNNNNNNNNNNNNNNNNNNNNNNNNNNNNNNNNNNNNNNNNNNNNNNNNNNNNNNNNNNNNNNNNNNNNNNNNNNNNNNNNNNNNNNNNNNNNNNNNNNNNNNNNNNNNNNNNNNNNNNNNNNNNNNNNNNNNNNNNNNNNNNNNNNNNNNNNNNNNNNNNNNNNNNNNNNNNNNNNNNNNNNNNNNNNNNNNNNNNNNNNNNNNNNNNNNNNNNNNNNNNNNNNNNNNNNNNNNNNNNNNNNNNNNNNNNNNNNNNNNNNNNNNNNNNNNNNNNNNNNNNNNNNNNNNNNNNNNNNNNNNNNNNNNNNNNNNNNNNNNNNNNNNNNNNNNNNNNNNNNNNNNNNNNNNNNNNNNNNNNNNNNNNNNNNNNNNNNNNNNNNNNNNNNNNNNNNNNNNNNNNNNNNNNNNNNNNNNNNNNNNNNNNNNNNNNNNNNNNNNNNNNNNNNNNNNNNNNNNNNNNNNNNNNNNNNNNNNNNNNNNNNNNNNNNNNNNNNNNNNNNNNNNNNNN------------------------------
		</sequence>
		<sequence>
			<taxon idref="BritishColumbia.CAN/30.16/3/G|2016-07-27|north_america|canada|british_columbia"/>
			NNNNNNNNNNNNNNNNNNNNNNNNNNNNNNNNNNNNNNNNNNTGTAAGAAACAGTAAGCCCGGAAGTGGTGTTTTGCTATTTCGAGGCCGGGCTCGATCCTCACCTTTCATTGTCAATAGGGGACACTTTGACACTACCTTGAAAATGTCGTCCGTGCTCAAAGCATTTGAGCGATTCACTATAGAACAGGAACTTCAAGACAGGGGTGAGGAGGGTTCAATTCCGCCGGAGACTTTAAAGTCAGCAGTCAAAGTCTTCGTTATTAACACACCCAATCCCACCACACGCTACCAGATGCTAAACTTTTGCCTAAGAATAATTTGCAGTCAAAATGCTAGGGCATCTCACAGGGTAGGTGCATTGATAACATTATTCTCACTTCCCTCGGCAGGTATGCAAAATCATATTAGACTAGCAGATAGATCACCCGAAGCCCAGATAGAACGCTGT-GAGATTGATGGCTTTGAGCCTGGTACATATAGGCTGATTCCGAATGCACGCGCCAATCTTACTGCCAATGAAATTGCTGCCTATGCTTTGCTTGCAGATGACCTCCCTCCAACCATAAATAATGGAACTCCTTATGTACATGCAGATGTTGAAGGGCAGCCATGTGATGAAATTGAACAATTCCTGGATCGATGCTACAGTGTACTAATCCAGGCTTGGGTGATGGTCTGTAAATGTATGACAGCTTACGACCAACCTGCTGGATCTGCTGATCGGCGATTTGCGAAATACCAGCAGCAAGGTCGCCTGGAAGCAAGATACATGCTGCAGCCAGAAGCCCAAAGGTTGATTCAAACTGCCATCAGGAAAAGTCTTGTTGTTAGACAGTATCTTACCTTTGAACTCCAACTGGCAAGACGGCAGGGGTTGCTATCAAACAGATACTATGCAATGGTGGGTGACATTGGAAAGTACATTGAGAATTCAGGCCTTACTGCCTTCTTTCTCACCCTCAAATATGCACTAGGCACCAAATGGAGTCCTCTGTCATTGGCCGCATTCACCGGTGAACTCACTAAGCTCCGATCCTTGATGATGTTATATCGAGATCTCGGAGAACAAGCCAGATACCTTGCTTTGTTGGAGGCTCCCCAAATAATGGATTTTGCTCCCGGGGGCTACCCATTGATATTCAGTTATGCTATGGGAGTCGGTACAGTCCTAGAT-GTCCAAATGCGAAATTACACTTATGCACGACCTTTCCTAAATGGTTACTATTTCCAGATTGGGGTTGAGACCGCACGACGGCAACAAGGCACTGTTGACAACAGAGTAGCAGATGATTTAGGCCTGACTCCTGAACAAAGAACTGAGGTCACTCAGCTTGTTGACAGGCTTGCAAGAGGCAGAGGTGCGGGAATACCAGGTGGGCCGGTGAATCCCTTTGTTCCTCCAGTTCAACAACAACAACCTGCTGCCGTATATGAGGACATTCCTGCATTGGAGGAATCAGATGACGATGGTGATGAAGATGGAGGTGCAGGATTCCAAAATGGAGCACAAGCACCAGCTGTAAGACAGGGAGGTCAAAATGACTTTAGAGCACAGCCGTTACAGGATCCAATTCAAGCACAACTCTTCATGCCATTATATCCTCAAGTCAGCAACATCCCAAATCATCAGAATCATCAGATTAATCGCATCGGAGGGATGGAACACCAAGATTTATTACGATACAACGAGAATGGCGATTCTCAGCAGGATGCAAGGGGCGAACACGGAAATACCTTCCCAAACAATCCCAATCAAAACGCACAGTCACAAGTGGGTGACTGGGATGAGTAGATCACCGACATGACCAAACTACCCCCAACTGCAACAAACCCAGAACAATCCAGCCACAGCCAACCGCTCAAATCCACTACATTCCATTCATATTTAGTCTTTAAGAAAAAATTAGGCCCGGAAAGAATTAGTTCTACGAGCATCGACACGATTATCTTGATCGTGTTTCTTTCCGGGCAAGCCATGGATCAATTTATAAAACA
			AGATGAAACTGGTGATTTAATTGAGACAGGAATGAATGTTGCAAATCACTTCCTATCTGCCCCCATTCAGGGAACCAACTTGTTGAGCAAGGCCACAATCATCCCCGGTGTTGCACCAGTACTCATTGGCAATCCAGAGCAAAAGAACATTCAGTACCCCACTGCATCACATCAGGGATCCAAGTCAAAGGGAAGAAGCTCAGGGGCCAAGCCCATCATAGTCTCATCTTCCGAAGTAGGCACTGGAGGGACTCAGATTCCTGAGCCCCTTTTCGCACAAACCGGACAAGGTGGCACTGTCACCACCGTTTATCAAGATCCAACTATCCAACCAACAGGTTCATACCGAAGTGTGGAACTGGCTAAGATAGGAAAAGAGA-GAATGATTAATCGGTTTGTTGAAAAACCCAGGACCTCAACGCCGGTAACAGAATTTAAGAGGGGGGCCGGGAGCGGCTGCTCAAGGCCAGACAATCCAAGAGGAGGGCATAGACGGGAATGGAGCCTCAGCTGGGTCCAAGGAGAGGTCCGGGTCTTTGAGTGGTGCAACCCCATATGCTCACCTATCACTGCCGCAGCAAGATTCCACTCCTGCAAATGTGGGAATTGCCCAGCAAAGTGCGATCAGTGCGAACGAGATTATGGACCTCCTTAGAGGGATGGATGCTCGCCTGCAACATCTTGAACAAAAGGTGGACAAGGTGCTTGCACAGGGCAGCATGGTGACCCAAATAAAGAATGAATTATCAACAGTAAAGACAACACTAGCTACAATTGAAGGAATGATGGCGACAGTAAAGATCATGGATCCGGGAAACCCGACAGGGGTCCCAGTTGATGAGCTTAGAAGAAGTTTTAGTGATCATGTAACAATTGTTAGTGGACCAGGAGATGTGTCATTCAGCTCCAGTGAAGAACCCACACTGTATTTGGATGAACTAGCGAGGCCTATCCCCAAGCCTCGTCCTGCAAAGCAGCCAAAACCCCAACCCGTAAAGGATTTAGCAGGACGGAAGGTGATGATAACCAAAATGATCACTGACTGTGTGGCCAATCCTCAAATGAAGCAGGCGTTCGAGCAACGATTGGCAAAGGCCAGCACCGAGGATGCCCTGAATGATATCAAGCGAGACATCATACGAAGCGCCATATGAACCTACCAAGAACACCAGACTCACGAGAAAATCCATGAACTGATAGCCGCAATGAATCCCTATTAAATAAAAAATAAGCACGAACACAAGTCCAACCCAGCCACAGCAGCAATGGCCGGATCACAGATCAAAATTCCTCTTCCGAAGCCCCCCGATTCAGATTCTCAAAGACTAAATGCATTCCCTGTAATCATGGCTCAAGAAGGCAAAGGGCGACTCCTCAGACAGATCAGACTTAGGAAAATATTATCAGGGGATCCGTCTGATCAGCAAATTACATTTGTGAATACATATGGATTCATCCGTGCTACTCCAGAAACATCAGAGTTCATCTCTGAATCATCACAACAAAAGGTAACTCCTGTAGTGACGGCGTGCATGTTATCCTTCGGTGCTGGACCAGTACTAGAAGACCCACAACATATGCTGAAAGCTCTTGATCAGACAGATATCAGGGTTCGGAAGACAGCAAGTGATAAAGAGCAGATCTTATTTGAGATCAACCGCATTCCCAATCTATTCAGGCATCATCAAATATCTGCGGACCATCTGATTCAGGCCAGCTCCGATAAATATGTCAAGTCACCAGCTAAGTTGATTGCAGGAGTAAATTACATTTACTGTGTCACATTTTTATCCGTGACAGTTTGTTCTGCCTCACTCAAGTTTCGAGTTGCGCGCCCATTGCTTGCTGCACGATCTAGATTAGTGAGAGCAGTTCAGATGGAAGTTTTGCTTCGGGTAACCTGCAAAAAAGACTCTCAAATGGCAAAGAGCATGCTAAATGACCCTGATGGAGAAGGTTGCATTGCATCCGTGTGGTTCCACCTGTGTAATCTGTGCAA
			AGGCAGGAACAAACTTAGAAGTTACGATGAAAATTATTTTGCATCTAAGTGCCGTAAGATGAATTTGACAGTCAGCATAGGGGACATGTGGGGACCAACCATTCTAGTCCATGCAGGCGGTCACGTTCCGACAACTGCAAAACCTTTCTTCAACTCAAGAGGCTGGGTCTGTCACCCCATCCATCAATCATCACCATCGTTGGCGAAGACCCTATGGTCATCTGGGTGTGAAATCAAGGCTGCCAGTGCTATCCTCCAGGGCTCAGACTATGCATCACTCGCAAAAACTGATGACATAATATATTCAAAGATAAAGGTCGACAAGGATGCAGCCAACTACAAGGGAGTATCCTGGAGTCCATTTAGGAAGTCTGCCTCAATGAGCAACCTATGATAATTCTCTCTATTTTCAATGATGCCTTCAGGAGGATCAACAATCAGTCCAATTTTACCGGTGATAACTTGATTGAAATTATAGAAAAAATAAGCCTAGAAAGATATCCCACCTCTCGACTTTCCAACTTTGAAAATAGAATTGATCAGTAATCATGAAGGTTTCTTTAGTTACTTGCTTGGGCTTTGCAGTCTTTTCATTTTCTATATGTGTGAATATCAATATCTTGCAGCAAATTGGATATATCAAGCAACAAGTCAGGCAATTGAGCTATTACTCACAAAGTTCAAGCTCCTACATAGTGGTCAAGCTTTTACCGAATATCCAACCCACTGATAACAGCTGTGAATTCAAGAGTGTAACTCAATACAATAAGACCTTGAGTAATTTGCTTCTTCCAATTGCAGAAAACATAAATAATATTGCATCGCCCTCACCTGGATCAAGACGTCATAAAAGGTTTGCTGGCATTGCCATTGGCATTGCTGCACTCGGTGTTGCAACCGCAGCACAAGTAACCGCCGCTGTCTCATTAGTTCAAGCACAGACAAATGCACGCGCAATAGCGGCGATGAAAAATTCAATACAGGCAACTAATCGAGCAGTCTTCGAAGTGAAAGAAGGCACCCAACAGTTAGCTATAGCGGTACAAGCAATACAGAATCACATCAATACTATTATGAACACCCAATTGAACAATATGTCCTGTCAGATTCTTGATAACCAGCTTGCAACCTCCCTGGGATTATACCTAACAGAATTAACAACAGTGTTCCAGCCACAATTAATTAATCCGGCATTGTCACCGATTAGTATACAAGCCTTGAGGTCTTTGCTTGGAAGTATGACACCTGCAGTGGTTCAAGCAACAT-TATCTACTTCAATTTCTGCTGCTGAAATACTAAG-TG-CCGG-TCTAATGGAGGGTCAGATTGTTTCTGTTCTGCTGGATGAGATGCAGATGATAGTTAAGATAAATATTCCAACCATTGTCACACAATCAAATGCATTGGTGATTGACTTCTACTCAATTTCGAGCTTTATTAATAGTCAGGAATCCATAATTCAATTACCAGACAGGATCTTGGAGATCGGGAATGAACAATGGAGCTATCCAGCAAAAAATTGTAAGTTGACAAGACACAACATATTCTGCCAATACAATGAGGCAGAGAGGCTGAGCTTAGAATCAAAACTATGCCTTGCAGGCAATATAAGTGCCTGTGTGTTCTCACCCATAGCAGGGAGTTATATGAGGCGATTTGTAGCACTGGATGGAACAATTGTTGCAAACTGTCGAAGTCTAACGTGTCTATGCAAGAGTCCATCTTATCCTATATACCAACCTGACCATCATGCAGTCACGACCATTGATCTAACCGCATGTCAGACGTTGTCCCTAGACGGATTGGATTTCAGCATTGTCTCTCTAAGCAACATCACTTACGCTGAGAACCTTACCATTTCATTGTCTCAGACAATCAATACTCAACCCATTGACATATCAACTGAACTGATCAAGGTCAATGCATCCCTCCAAAATGCCGTTAAGTACATAAAGGAGAGCAACCATCAACTCCAATCTGTGAGTATAAATTCTAAAAT
			CGGAGCTATAATCATAGCAGCCTTAGCTTTGAGCATCCTGTCAATGATCATTTCACTGTTGTTTTGCTGCTGGGCTTACATTGCAACTAAAGAGATCAGAAGAATCAACTTCAAAACAAATCATATCAACACAATATCAAGTAGTGTCGATGATCTCATCAGGTACTAATCCTAACATGGTGATTCATTCTGTATTTAGAAAATATTTAGAAAAAAACTAAATTAAGAATGAATCTCATGGGGTCGTAACGTCTCGTGACCCTGCCGTTGCACTATGCCGGCGATCCAACCCCCATTATACCTCACATTTCTATTGCTAATTCTTCTTTATC-TGATCATGACTTTGTATGT-CTGGATTGTATTGGCTGTTACTTATAGGACTGCGGTGCGACATGCAGCACTGTACCAGAGATCCTTCTTTCACTGGAGTTTCGATCACTCACTCTAAGAAGATCCCCAGTTAGGACAAGTCCCGATCCATCATGCAAGAACAATCTGCATTTGAATAATGCCGTTCAATCATGAGACATAAAGAAAAAACCAAGCCAGAACAAACTTAGGGTCATAATACAACACAAAACCTTAGCTTCTATCTCAATTGTGCTCCGACCGCTCGAAAGATGGAGCCCTCGAAATTCTTCACAATATCGGACAGTGCCACCTTTGCACCTGGGCCTGTTAGCAATGCGGCTAACAAGAAGACATTCCGAACCTGCTTCCGAATACTGGCACTATCTGTACAAGCTGTCACCCTTATATTAGTTATTGTCACTTTAGGTGAGCTTGTAAGGATGATCAATGATCAAGGCTTGAGCAATCAGTTGTCTTCAATTACAGACAAGATAAGAGAGTCAGCTACTATGATTGCATCTGCTGTGGGAGTAATGAATCAAGTTATTCATGGAGTAACGGTATCCTTACCCCTACAAATTGAGGGAAACCAAAATCAATTGTTAGCCACACTTGCCACAATCTGCACCAGCCAAAAACAAGTCTCAAACTGCTCTACAAACATCCCCTTAGTCAATGACCTCAGGTTTATAAATGGGATCAATAAATTCATCATTGAAGATTACGCAACTCATGATTTCTCTATCGGCCATCCACTCAATATGCCCAGCTTTATCCCAACTGCAACTTCACCCAATGGTTGCACAAGAATTCCATCCTTTTCTTTAGGTAAGACACACTGGTGCTACACACATAATGTAATTAATGCCAACTGCAAGGACCATACTTCGTCTAACCAATATGTGTCCATGGGGATTCTCGTTCAGACCGCGTCAGGTTATCCTATGTTCAAAACCTTAAAAATCCAATATCTCAGTGATGGCCTGAATCGGAAAAGCTGCTCAATTGCAACAGTCCCTGATGGGTGCGCGATGTACTGTTATGTCTCCACTCAACTTGAAACCGACGACTATGCGGGGTCCAGTCCACCCACCCAAAAACTTACCCTGTTATTCTATAATGACACCGTCACAGAAAGGACAATATCTCCATCTGGTCTTGAAGGGAATTGGGCTACTTTGGTGCCAGGAGTGGGGAGTGGGATATATTTTGAGAATAAGTTGATCTTCCCTGCATATGGTGGTGTCTTGCCCAATAGTACACTCGGGGTTAAATCAGCAAGAGAATTTTTCCGGCCTGTTAATCCATATAATCCATGTTCAGGACCACAACAAGATTTAGACCAGCGTGCTTTGAGGTCATACTTCCCAAGTTATTTCTCTAATCGAAGAATACAGAGTGCATTTCTTGTCTGTGCCTGGAATCAGATCTTAGTTACAAATTGTGAACTAGTTGTCCCCTCAAACAATCAGACAATGATGGGTGCAGAAGGAAGAGTTTTATTGATCAATAATCGACTATTATATTATCAGAGAAGTACCAGCTGGTGGCCGTATGAACTCCTCTACGAGATATCATTCACATTTACAAACTCTGGTCCATCATCTGTAAATATGTCCTGGATACCTATATATTCATTCACTCGTC
			CTGGTTCAGGCAATTGCAGTGGTGAAAATGTGTGCCCGACTGCTTGTGTGTCAGGGGTTTATCTTGATCCCTGGCCATTAACTCCATATAGCCACCAATCAGGTATTAACAGAAATTTCTATTTTACAGGTGCTCTATTAAATTCAAGTACAACTAGAGTAAATCCTACCCTTTATGTCTCTGCTCTTAATAATCTTAAAGTATTAGCCCCATATGGTACTCAAGGACTGTTTGCCTCGTACACCACAACCACCTGCTTTCAAGATACCGGTGATGCTAGTGTGTATTGTGTTTATATTATGGAACTAGCATCAAATATTGTTGGAGAATTCCAAATTCTACCTGTGCTAACTAGATTGACTATCACTTGAATCATAGTGAATGCAGCGGGAAGCCCTATTGGCGTGTCTCAATTTTTATCGATTATTAAGAAAAAACAGGCCAGAATGGCGGGCCTAAATGAGATACTCCTACCTGAAGTACATTTAAACTCACCCATCGTTAGATATAAGCTTTTCTACTATATATTACATGGCCAGTTACCAAATGATTTGGAGCCAGATGACTTGGGCCCACTAGCAAATCAGAATTGGAAGGCAATTCGAGCCGAAGAATCCCAGGTTCATGCACGTTTAAAACAGATCAGAGTAGAACTCATCGCAAGGATTCCTAGTCTCCGGTGGACCCGCTCTCAAAGAGAGATTGCTATACTCATTTGGCCAAGAATACTTCCAATCCTCCAAGCATATGATCTTCGGCAAAGTATGCAATTGCCCACAGTATGGGAGAAATTGACTCAATCCACAGTTAATCTTATAAGTGATGGTCTAGAACGAGTTGTATTACACATCAGCAATCAACTGACAGGCAAGCCAAACTTGTTTACCAGATCTCGAACAGGACAAGACACTAAGGACTACTCAATTCCATCCACTAGAGAGCTATCTCAAATATGGTTTAACAATGAGTGGAGTGGACCTGTAAAGACCTGGCTTATGATTAAATATAGAATGAGGCAACTAATCACAAACCAAAAGACAGGTGAGTTAACAGATTTAGTAACCATTGTGGATACTAGGTCCACTCTATGCATTATTACCCCAGAATTAGTTGCTTTATACTCTAATGAGCACAAAGCATTAACGTACCTCACCTTTGAAATGGTACTAATGGTCACTGATATGTTGGAAGGACGACTGAATGTTTCTTCTTTGTGCACAGCTAGTCATTATCTGTCCCCACTAAAGAAAAGAATCGAAATTCTCCTAACATTAGTTGATGACCTTGCTCTACTCATGGGGGACAAAGTATACGGTGTTGTCTCTTCACTTGAGAGTTTTGTTTACGCCCAATTACAGTATGGTGATCCTGTTGTAGACATTAAGGGTACATTCTATGGATTTATATGTAATGAGATTCTCGATCTGCTGACTGAGGACAACATCTTTACTGAGGAGGAGGCAAACAAGGTTCTCCAGGACTTGACTTCACAGTTTGACAATCTATCCCCTGATTTAACTGCTGAACTCCTCTGCATTATGAGACTTTGGGGCCACCCCACATTAACCGCCAGCCAAGCAGCATCCAAGGTCCGAGAGTCCATGTGCGCTCCCAAGGTGTTAGATTTCCAAACAATAATGAAGACCCTGGCTTTCTTTCACGCAATCCTTATTAACGGTTATAGGAGGAGCCATAATGGAATCTGGCCTCCTACTACTCTTCATGGCAATGCCCCCAAAAGCCTCATTGAGATGCGGCATGATAATTCAGAGCTTAAGTATGAGTATGTCCTCAAGAATTGGAAAAGTATATCTATGTTAAGAATACACAAATGCTTTGATGCATCACCTGATGAAGATCTCAGCATATTCATGAAGGATAAGGCAATAAGCTGTCCAAAGCAAGACTGGATGGGAGTATTTAGGAGGAGCCTCATAAAACAGCGATATCGAGATGCGAATCGACCTCTACCACAGCCATTCAACCGACGGCTACTGTTG
			AATTTTCTAGAGGATGACAGATTCGATCCCATTAAAGAGCTTGAGTATGTCACCAGTGGAGAATATCTTAGGGACCCAGAATTTTGTGCATCTTACTCTCTCAAAGAGAAGGAGATAAAGGCTACAGGTCGAATATTTGCAAAAATGACAAAGAGAATGAGATCGTGCCAAGTAATTGCGGAATCATTGTTGGCCAATCATGCAGGTAAATTAATGAGAGAAAATGGAGTTGTTTTAGACCAGTTAAAATTGACAAAATCTTTGTTAACGATGAACCAAATTGGTATTATATCAGAGCACAGCCGAAGATCCACTGCTGACAACATGACTTTGGCACACTCCGGTTCAAATAAGCACAGAATTAATAATAGTCAATTCAAGAAGAATAAAGACAATAAACATGAGATGCCTGATGATGGTTTTGAGATAGCAGCCTGCTTTCTAACAACTGACCTCACAAAATACTGCTTAAATTGGAGGTACCAAGTCATCATCCCCTTTGCTCGTACATTGAATTCAATGTATGGTATACCTCACCTGTTCGAATGGATACATTTAAGGCTAATGCGAAGCACTCTCTATGTCGGTGATCCCTTCAATCCTCCATCAGATCCTACCCAACTTGACCTTGATACAGCTCTCAATGATGATATATTTATAGTATCTCCTCGAGGAGGAATCGAGGGTTTATGTCAAAAATTATGGACTATGATTTCCATCTCAACAATCATATTATCTGCAACTGAGGCAAACACTAGAGTTATGAGCATGGTCCAGGGTGACAACCAGGCAATTGCAATCACCACTAGAGTAGTACGCTCGCTCAGTCATTCCGAGAAGAAGGAGCAAGCTTATAAAGCAAGTAAATTATTCTTTGAAAGGCTTAGAGCCAACAATCATGGAATTGGACACCACTTGAAAGAACAAGAAACTATCCTCAGTTCTGATTTCTTCATATACAGTAAGAGAGTGTTTTACAAAGGTCGGATTTTGACTCAAGCATTAAAGAACGTGAGCAAGATGTGCTTAACAGCCGATATACTAGGGGACTGTTCACAAGCATCATGCTCCAATTTAGCTACTACTGTAATGCGCCTGACTGAGAATGGGGTTGAGAAAGATTTGTGTTACTTTCTGAATGCATTCATGACAATCAGACAGTTATGTTATGATCTAGTATTTCCCCAAACTAAATCTCTTAGTCAGGACATCACTAATGCTTATCTTAACCATCCAATACTTATCTCAAGATTGTGTCTATTACCATCTCAATTGGGGGGCCTAAACTTTCTCTCATGTAGTCGCCTGTTCAATAGAAACATCGGAGACCCATTAGTGTCTGCAATTGCTGATGTGAAACGATTAATTAAAGCTGGCTGTCTAGATATCTGGGTCCTGTATAACATCCTTGGAAGGAGGCCTGGAAAAGGTAAGTGGAGCACTCTGGCAGCTGATCCTTATACTCTAAACATAGATTATTTAGTTCCTTCAACAACTTTTTTAAAGAAGCATGCCCAATATACATTGATGGAACGGAGTGTTAATCCCATGCTCCGTGGAGTATTCAGTGAAAATGCAGCTGAGGAAGAAGAGGAACTCGCACAGTATCTATTAGATCGTGAGGTAGTCATGCCCAGGGTTGCACATGTAATACTTGCCCAGTCTAGTTGCGGTAGAAGAAAACAGATTCAAGGTTACTTGGATTCCACTAGAACTATTATCAGGTATTCACTGGAGGTGAGACCATTGTCAGCAAAGAAGCTAAATACAGTAATAGAATATAACTTATTGTATCTATCTTACAATTTGGAGATTATTGAAAAACCCAATATAGTCCAACCTTTTTTGAATGCAATCAATGTTGATACTTGTAGCATCGATATAGCCAGGTCCCTTAGAAAACTATCCTGGGCAACTTTACTTAATGGACGTCCCATCGAGGGATTAGAAACACCTGATCCCATTGAATTGGTACATGGGTGTTTGATAATTGGGTCAGA
			TGAATGTGAGCATTGCAGTAGTGGTGATGATAAATTCACCTGGTTTTTCCTACCCAAGGGGATAAGGCTAGATAATGATCCGGCATCCAACCCACCCATCAGAGTACCTTACATCGGATCTAAAACAGATGAGCGGAGGGTTGCGTCAATGGCTTACATCAAAGGAGCATCTGTATCACTGAAATCAGCACTCAGGTTAGCGGGAGTATATATTTGGGCTTTCGGAGATACAGAATAATCATGGCAGGACGCCTATGAGTTAGCTTCCACTCGTGTTAATCTCACACTAGAGCAATTGCAATCTCTCACTCCTTTACCAACATCTGCTAACCTAGTACACAGATTAGATGATGGCACCACTCAATTAAAATTTACCCCGGCAAGTTCCTATGCATTCTCTAGCTTCGTTCATATATCTAACGACTGTCAAGTTCTGGAGATCGATGATCAGGTTACAGATTCTAACCTGATTTACCAACAAGTTATGATTACTGGCCTTGCTTTAATTGAGACATGGAACAATCCTCCAATCAACTTCTCTGTCTATGAGACTACACTACACTTGCACACAGGCTCATCTTGCTGTATAAGACCTGTCGAATCTTGTGTAGTAAATCCTCCTTTGCTTCCTGTACCCTTCATTAATGTTCCTCAAATGAATAAATTTGTATATGACCCTGAACCACTCAGTTTGCTAGAAATGGAAAAAATTGAGGATATTGCTTATCAGACCAGAATCGGTGGTTTAGATCAAATCCCACTTCTGGAAAAAATACCCTTACTAGCTCACCTCACCGCCAAGCAGATGGTAAACAGCATCACTGGGCTTGATGAAGCAACATCTATAGTGAATGATGCTGTAGTTCAAGCAGACTACACTAGCAATTGGATTAGTGAATGCTGCTACACTTACATTGATTCTGTGTTTGTTTACTCTGGCTGGGCATTATTATTGGAGCTTTCGTATCAAATGTACTACTTAAGAATTCAAGGCATCCAAGGAATTCTAGACTATGTGTATATGACCTTGAGGAGGATACCAGGAATGGCTATAACAGGTATCTCATCCACGATTAGTCACCCTCGTATACTCAGAAGATGCATCAATTTGGATGTAATAGCCCCAATCAATTCTCCACACATAGCTTCACTGGATTACACAAAATTGAGCATAGATGCAGTAATGTGGGGAACTAAGCAGGTTTTGACCAACATTTCGCAAGGTATCGATTATGAGATAGTAGTTCCTTCTGAAAGCCAACTAACACTTAGTGATAGAGTTCTAAATCTAGTTGCTCGAAAATTATCACTACTGGCAATCATCTGGGCCAATTATAACTATCCTCCAAAGGTTAAAGGTATGTCACCTGAGGACAAATGTCAAGCTTTAACTACACATCTAATCCAAACTGTCGAATATGTTGAGCACATTCAGATTGAGAAGACAAACATCAGGAGGATGATTATTGAACCAAAATTAACTGCCTACCCTAGTAATTTGTTTTATCTATCTCGAAAGTTGCTTAATGCTATTCGAGATTCTGAAGAAGGACAATTTCTGATTGCATCCTATTATAACAGTTTTGGATTTCTGGAACCAATACTAATGGAATCTAAAATATTCAATCTAAATTCATCCGAATCAGCATCTCTTACAGAATTTGATTTCATCCTCAACTTGGAATTGTCTGAAGCCAGTCTTGAGAAATACTCTCTCCCAAGTTTGTTGATGACGGCTGAGAATATGGATAACCCATTTCCTCAACCACCCCTTCATCATGTTCTCAGACCACTAGGATTATCATCCACTTCATGGTATAAAACAATCAGTGTTTTAAATTATATTAGCCATATGAAAATATCTGACGGTGCCCATCTATACTTGGCAGAGGGAAGCGGGGCCTCTATGTCACTTATAGAGACTTTCTTGCCCGGTGAAACAATATGGTACAACAGCCTATTCAATAGTGGTGAAAATCCTCCCCAACGCAATTTTGCTC
			CTTTGCCCACCCAGTTTATTGAAAGTGTCCCTTACAGATTGATTCAAGCAGGTATAGCAGCAGGAAGTGGTGTAGTGCAAAGTTTCTATCCACTCTGGAACGGTAACAGCGATATCACTGACTTGAGCACGAAAACCAGTGTCGAATACATTATTCACAAGGTAGGAGCTGATACATGTGCATTGGTCCATGTGGATTTGGAGGGTGTGCCCGGCTCAATGAACAGCATGTTGGAGAGAGCCCAAGTGCATGCGCTACTGATCACAGTAACTGTATTAAAGCCAGGCGGCTTACTAATCTTGAAAGCTTCATGGGAACCTTTTAATCGATTTTCCTTTTTACTCACAATACTCTGGCAATTCTTCTCCACAATAAGGATCCTGCGATCTTCATACTCCGACCCGAACAATCACGAGGTATACATAATAGCTACACTAGCAGTTGATCCCACCACATCCTCTTTTACGACTGCTCTGAATAGAGCGCGCACCCTGAATGAACAGGGGTTTTCACTTATCCCACCTGAATTAGTGAGCGAGTACTGGAGGAGGCGTGTTGAACAAGGGCAGATTATACAGGATCGTATAGATAAAGTCATATCAGAGTGTGTCAGAGACCAATATCTGACGGACAACAACATTATCCTTCAGGCGGGAGGGACTCCAAGCACAAGAAAATGGTTGGATCTACCTGACTACCCGTCGTTCAATGAATTACAATCAGAGATGGCCAGACTCATAACAATTCATCTCAAAGAGGTAATAGAAATCCTAAAAGGCCAATCATCAGATCATGACACCCTATTATTTACTTCATACAATGTAGGTCCCCTCGGGAAAATAAATACGATACTCAGGTTGATTGTTGAGAGAATTCTTATGTACACTGTAAGAAACTGGTGTATCTTGCCCACCCAAACTCGTCTCACCTTACGACAGTCTATCGAGCTTGGAGAGTTTAGACTAAGGGACGTGATAACACCCATGGAGATCCTTAAATTATCCCCCAACAGGAAATATCTGAAGTCTGCATTAAACCAATCAACATTCAATCATCTAATGGGAGAAACATCTGACATATTGTTAAATCGAGCCTATCAAAAGAGAATTTGGAAAGCCATTGGGTGTGTAATCTATTGCTTTGGTTTGCTTACTCCTGATGTTNNNNNNNNNNNNNNNNNNNNNNNNNNNNNNNNNNNNNNNNNNNNNNNNNNNNNNNNNNNNNNNNNNNNNNNNNNNNNNNNNNNNNNNNNNNNNNNNNNNNNNNNNNNNNNNNNNNNNNNNNNNNNNNNNNNNNNNNNNNNNNNNNNNNNNNNNNNNNNNNNNNNNNNNNNNNNNNNNNNNNNNNNNNNNNNNNNNNNNNNNNNNNNNNNNNNNNNNNNNNNNNNNNNNNN
		</sequence>
		<sequence>
			<taxon idref="Massachusetts.USA/21.16/1/G|2016-05-24|north_america|usa|massachusetts"/>
			-----------------------------------------GTGTAAGAAACAGTAAGCCCGGAAGTGGTGTTTTGCGATTTCGAGGCCGGGCTCGATCCTCACCTTTCATTGTCAATAGGGGACACTTTGACGCTACCTTGAAAATGTCGTCCGTGCTCAAAGCATTTGAGCGATTCACTATAGAACAGGAACTTCAAGACAGGGGTGAGGAGGGTTCAATTCCGCCGGAGACTTTAAAGTCAGCAGTCAAGGTCTTCGTTATTAACACACCCAATCCCACCACACGCTACCAGATGCTAAACTTTTGCCTAAGAATAATTTGCAGTCAAAATGCTAGGGCATCTCACAGGGTAGGTGCATTGATAACATTATTCTCACTTCCCTCGGCAGGTATGCAAAATCATATTAGACTAGCAGATAGATCACCCGAAGCCCAGATAGAACGCTGT-GAGATTGATGGCTTTGAGCCTGGCACATATAGGCTGATTCCGAATGCACGCGCCAATCTTACTGCCAATGAAATTGCTGCCTATGCTTTGCTTGCAGATGACCTCCCTCCAACCATAAATAATGGAACTCCTTATGTACATGCAGATGTTGAAGGGCAGCCATGTGATGAAATTGAACAATTCCTGGATCGATGCTACAGTGTACTAATCCAGGCTTGGGTGATGGTCTGTAAATGTATGACAGCTTACGACCAACCTGCTGGATCTGCTGATCGGCGATTTGCGAAATACCAGCAGCAAGGTCGCCTGGAAGCAAGATACATGCTGCAGCCAGAAGCTCAAAGGTTGATTCAAACTGCCATCAGGAAAAGTCTTGTTGTTAGACAGTATCTTACCTTTGAACTCCAACTGGCAAGACGGCAGGGGTTGCTATCAAACAGATACTATGCAATGGTGGGTGACATTGGAAAGTACATTGAGAATTCAGGCCTTACTGCCTTCTTTCTCACCCTCAAATATGCACTAGGCACCAAATGGAGTCCTCTGTCATTGGCCGCATTCACCGGTGAACTCACTAAGCTCCGGTCCTTGATGATGTTATATCGAGATCTCGGAGAACAAGCCAGATACCTTGCTCTGTTGGAGGCTCCCCAAATAATGGACTTTGCTCCCGGGGGCTACCCATTGATATTCAGTTATGCTATGGGAGTCGGTACAGTCCTAGAT-GTCCAAATGCGAAATTACACTTATGCACGACCTTTCCTAAATGGTTACTATTTCCAGATTGGGGTTGAGACCGCACGACGGCAACAAGGCACTGTTGACAACAGAGTAGCAGATGATCTAGGCCTGACTCCTGAACAAAGAACTGAGGTCACTCAGCTTGTTGACAGGCTTGCAAGAGGCAGAGGTGCGGGAATACCAGGTGGGCCGGTGAATCCCTTTGTTCCTCCAGTTCAACAACAACAACCTGCTGCCGTATATGAGGACATTCCTGCATTGGAGGAATCAGATGACGATGGTGATGAAGATGGAGGTGCAGGATTCCAAAATGGAGCACAAGCACCAGCTGTAAGACAGGGAGGTCAAAATGACTTTAGAGCACAGCCGTTACAGGATCCAATTCAAGCACAACTCTTCATGCCATTATATCCTCAAGTCAGCAACATCCCAAATCATCAGAATCATCAGATTAATCGCATCGGGGGGATGGAACACCAAGATTTATTACGATACAACGAGAATGGCGATTCTCAGCAGGATGCAAGGGGCGAACACGGAAATACCTTCCCAAACAATCCCAATCAAAACGCACAGTCACAAGTGGGTGACTGGGATGAGTAGATCACCGACATGACCAAACTACCCCCAACTGCAACAAACCCAGAACAATCCAGCCACAGCCAACCGCTCAAATCCACTACATTCCATTCATATTTAGTCTTTAAGAAAAAATTAGGCCCGGAAAGAATTAGTTCTACGAGCATCGACACGATTATCTTGATCGTGTTTCTTTCCGGGCAAGCCATGGATCAATTTATAAAACA
			AGATGAAACTGGTGATTTAATTGAGACAGGAATGAATGTTGCAAATCACTTCCTATCTGCCCCCATTCAGGGAACCAACTTGTTGAGCAAGGCCACAATCATCCCCGGTGTTGCACCAGTACTCATTGGCAATCCAGAGCAAAAGAACATTCAGTACCCCACTGCATCACATCAGGGATCCAAGTCAAAGGGAAGAAGCTCAGGGGCCAAGCCCATCATAGTCTCATCTTCCGAAGTAGGCACTGGAGGGACTCAGATTCCTGAGCCCCTTTTCGCACAAACCGGACAAGGTGGCACTGTCACCACCGTTTATCAAGATCCAACTATCCAACCAACAGGTTCATACCGAAGTGTGGAATTGGCTAAGATAGGAAAAGAGA-GAATGATTAATCGGTTTGTTGAAAAACCCAGGACCTCAACGCCGGTAACAGAATTTAAGAGGGGGGCCGGGAGCGGCTGCTCAAGGCCAGACAATCCAAGAGGAGGGCATAGACGGGAATGGAGCCTCAGCTGGGTCCAAGGAGAGGTCCGGGTCTTTGAGTGGTGCAACCCCATATGCTCACCTATCACTGCCGCAGCAAGATTCCACTCCTGCAAATGTGGGAATTGCCCAGCAAAGTGCGATCAGTGCGAACGAGATTATGGACCTCCTTAGAGGGATGGATGCTCGCCTGCAACATCTTGAACAAAAGGTGGACAAGGTGCTTGCACAGGGCAGCATGGTGACCCAAATAAAGAATGAATTATCAACAGTAAAGACAACACTAGCTACAATTGAAGGAATGATGGCGACAGTAAAGATCATGGATCCGGGAAACCCGACAGGGGTCCCAGTTGATGAGCTTAGAAGAAGTTTTAGTGATCATGTAACAATTGTTAGTGGACCAGGAGATGTGTCATTCAGCTCCAGTGAAGAACCCACACTGTATTTGGATGAACTAGCGAGGCCTATCCCCAAGCCTCGTCCTGCAAAGCAGCCAAAACCCCAACCCGTAAAGGATTTAGCAGGACGGAAGGTGATGATAACCAAAATGATCACTGACTGTGTGGCCAATCCTCAAATGAAGCAGGCGTTCGAGCAACGATTGGCAAAGGCCAGCACCGAGGATGCCCTGAATGATATCAAGCGAGACATCATACGAAGCGCCATATGAACCTACCAAGAACACCAGACTCACGGGAAAATCCATGAACTGATAGCCGCAATGATTCCCTATTAAATAAAAAATAAGCACGAACACAAGTCCAACCCAGCCACAGCAGCAATGGCCGGATCACAGATCAAAATTCCTCTTCCGAAGCCCCCCGATTCAGATTCTCAAAGACTAAATGCATTCCCTGTAATCATGGCTCAAGAAGGCAAAGGGCGACTCCTCAGACAGATCAGACTTAGGAAAATATTATCAGGGGATCCGTCTGATCAGCAAATTACATTTGTGAATACATATGGATTCATCCGTGCTACTCCAGAAACATCAGAGTTCATCTCTGAATCATCACAACAAAAGGTAACTCCTGTAGTGACGGCGTGCATGTTATCCTTCGGTGCTGGACCAGTACTAGAAGACCCACAACATATGCTGAAAGCTCTTGATCAGACAGATATCAGGGTTCGGAAGACAGCAAGTGATAAAGAGCAGATCTTATTTGAGATCAACCGCATTCCCAATCTATTCAGGCATCATCAAATATCTGCGGACCATCTGATTCAGGCCAGCTCCGATAAATATGTCAAGTCACCAGCTAAGTTGATTGCAGGAGTAAATTACATTTACTGTGTCACATTTTTATCCGTGACAGTTTGTTCTGCCTCACTCAAGTTTCGAGTTGCGCGCCCATTGCTTGCTGCACGATCTAGATTAGTGAGAGCAGTTCAGATGGAAGTTTTGCTTCGGGTAACCTGCAAAAAAGACTCTCAAATGGCAAAGAGCATGCTAAATGACCCTGATGGAGAAGGTTGCATTGCATCCGTGTGGTTCCACCTGTGTAATCTGTGCAA
			AGGCAGGAACAAACTTAGAAGTTACGATGAAAATTATTTTGCATCTAAGTGCCGTAAGATGAATTTGACAGTCAGCATAGGGGACATGTGGGGACCAACCATTCTAGTCCATGCAGGCGGTCACATTCCGACAACTGCAAAACCTTTCTTCAACTCAAGAGGCTGGGTCTGTCACCCCATCCATCAATCATCACCATCGTTGGCGAAGACCCTATGGTCATCTGGGTGTGAAATCAAGGCTGCCAGTGCTATCCTCCAGGGCTCAGACTATGCATCACTCGCAAAAACTGATGACATAATATATTCAAAGATAAAGGTCGACAAGGATGCAGCCAACTACAAGGGAGTATCCTGGAGTCCATTTAGGAAGTCTGCCTCAATGAGCAACCTATGATAATTCTCTCTATTTTCAATGATGCCTTCAGGAGGATCAACAATCAGTCCAATTTTACCGGTGATAACTTGATTGAAATTATAGAAAAAATAAGCCTAGAAAGATATCCCACCTCTCGACTTTCCCACTTTGAAAATAGAATTGATCAGTAATCATGAAGGTTTCTTTAGTTACTTGCTTGGGCTTTGCAGTCTTTTCATTTTCCATATGTGTGAATATCAATATCTTGCAGCAAATTGGATATATCAAGCAACAAGTCAGGCAACTGAGCTATTACTCACAAAGTTCAAGCTCCTACATAGTGGTCAAGCTTTTACCGAATATCCAACCCACTGATAACAGCTGTGAATTCAAGAGTGTAACTCAATACAATAAGACCTTGAGTAATTTGCTTCTTCCAATTGCAGAAAACATAAATAATATTGCATCGCCCTCACCTGGATCAAGACGTCATAAAAGGTTTGCTGGCATTGCCATTGGCATTGCTGCACTCGGTGTTGCAACCGCAGCACAAGTAACCGCCGCTGTCTCATTAGTTCAAGCACAGACAAATGCACGCGCAATAGCGGCGATGAAAAATTCAATACAGGCAACTAATCGAGCAGTCTTCGAAGTGAAAGAAGGCACCCAACAGTTAGCTATAGCGGTACAAGCAATACAGAACCACATCAATACTATTATGAACACCCAATTGAACAATATGTCCTGTCAGATTCTTGATAACCAGCTTGCAACCTCCCTGGGATTATACCTAACAGAATTAACAACAGTGTTCCAGCCACAATTAATTAATCCGGCATTGTCACCGATTAGCATACAAGCCTTGAGGTCTTTGCTTGGAAGTATGACACCTGCAGTGGTTCAAGCAACAT-TATCTACTTCAATTTCTGCAGCTGAAATACTAAG-TG-CCGG-TCTAATGGAGGGTCAGATTGTTTCTGTTCTGCTGGATGAGATGCAGATGATAGTTAAGATAAATATTCCAACCATTGTCACACAATCAAATGCATTGGTGATTGACTTCTACTCAATTTCGAGCTTTATTAATAGTCAGGAATCCATAATTCAATTACCAGACAGGATCTTGGAGATCGGGAATGAACAATGGAGCTATCCAGCAAAAAATTGTAAGTTGACAAGACACAACATATTCTGCCAATACAATGAGGCAGAGAGGCTGAGCTTAGAATCAAAACTATGCCTTGCAGGCAATATAAGTGCCTGTGTGTTCTCACCCATAGCAGGGAGTTATATGAGGCGATTTGTAGCACTGGATGGAACAATTGTTGCAAACTGTCGAAGTCTAACGTGTCTATGCAAGAGTCCATCTTATCCTATATACCAACCTGACCATCATGCAGTCACGACCATTGATCTAACCGCATGTCAGACGTTGTCCCTAGACGGATTGGATTTCAGCATTGTCTCTCTAAGCAACATCACTTACGCTGAGAACCTTACCATTTCATTGTCTCAGACAATCAATACTCAACCCATTGACATATCAACTGAACTGATCAAGGTCAATGCATCCCTCCAAAATGCCGTTAAGTACATAAAGGAGAGCAACCATCAACTCCAATCTGTGAGTATAAATTCTAAAAT
			CGGAGCTATAATCATAGCAGCCTTAGCTTTGAGCATCCTGTCAATGATCATTTCACTGTTGTTTTGCTGCTGGGCTTACATTGCAACTAAAGAGATCAGAAGAATCAACTTCAAAACAAATCATATCAACACAATATCAAGTAGTGTCGATGATCTCATCAGGTACTAATCCTAACATGGTGATTCATTCTGTATTTAGAAAATATTTAGAAAAAAACTAAATTAAGAATGAATCTCATGGGGTCGTAACGTCTCGTGACCCTGCCGTTGCACTATGCCGGCGATCCAACCCCCATTATACCTCACATTTCTATTGCTAATTCTTCTTTATC-TGATCATAACTTTGTATGT-CTGGATTATATTAACTGTTACTTATAAGACTGCGGTGCGACATGCAGCACTGTACCAGAGATCCTTCTTTCACTGGAGTTTCGATCACTCACTCTAAGAAGATCCCCAGTTAGGACAAGTCCCGATCCATCATGCAAGAACAATCTGCATTTGAATAATGCCGTTCAATCATGAGACATAAAGAAAAAACCAGGCCAGAACAAACTTAGGGTCATAATACAACACAAAACCTTAGCTTCTATCTCAATTGTGCTCCGACCGCTCGAAAGATGGAGCCCTCGAAATTCTTCACAATATCGGACAGTGCCACCTTTGCACCTGGGCCTGTTAGCAATGCGGCTAACAAGAAGACATTCCGAACCTGCTTCCGAATACTGGCACTATCTGTACAAGCTGTCACCCTTATATTAGTTATTGTCACTTTAGGTGAGCTTGTAAGGATGATCAATGATCAAGGCTTGAGCAATCAGTTGTCTTCAATTACAGACAAGATAAGAGAGTCAGCTACTATGATTGCATCTGCTGTGGGAGTAATGAATCAAGTTATTCATGGAGTAACGGTATCCTTACCCCTACAAATTGAGGGAAACCAAAATCAATTGTTAGCCACACTTGCCACAATCTGCACCAGCCAAAAACAAGTCTCAAACTGCTCTACAAACATCCCCTTAGTCAATGACCTCAGGTTTATAAATGGGATCAATAAATTCATCATTGAAGATTACGCAACTCATGATTTCTCTATCGGCCATCCACTCAATATGCCCAGCTTTATCCCAACTGCAACTTCACCCAATGGTTGCACAAGAATTCCATCCTTTTCTTTAGGTAAGACACACTGGTGCTACACACATAATGTAATTAATGCCAACTGCAAGGACCATACTTCGTCTAACCAATATGTGTCCATGGGGATTCTCGTTCAGACCGCGTCAGGTTATCCTATGTTCAAAACCTTAAAAATCCAATATCTCAGTGATGGCCTGAATCGGAAAAGCTGCTCAATTGCAACAGTCCCTGATGGGTGCGCGATGTACTGTTATGTCTCCACTCAACTTGAAACCGACGACTATGCGGGGTCCAGTCCACCCACCCAAAAACTTACCCTGTTATTCTATAATGACACCGTCACAGAAAGGACAATATCTCCATCTGGTCTTGAAGGGAATTGGGCTACTTTGGTGCCAGGAGTGGGGAGTGGGATATATTTTGAGAATAAGTTGATCTTCCCTGCATATGGTGGTGTCTTGCCCAATAGTACACTCGGGGTTAAATCAGCAAGAGAATTTTTCCGGCCTGTTAATCCATATAATCCATGTTCAGGACCACAACAAGATTTAGACCAGCGTGCTTTGAGGTCATACTTCCCAAGTTATTTCTCTAATCGAAGAATACAGAGTGCATTTCTTGTCTGTGCCTGGAATCAGATCTTAGTTACAAATTGTGAACTAGTTGTCCCCTCAAGCAATCAGACAATGATGGGTGCAGAAGGAAGAGTTTTATTGATCAATAATCGACTATTATATTATCAGAGAAGTACCAGCTGGTGGCCGTATGAACTCCTCTACGAGATATCATTCACATTTACAAACTCTGGTCCATCATCTGTAAATATGTCCTGGATACCTATATATTCATTCACTCGTC
			CTGGTTCAGGCAATTGCAGTGGTGAAAATGTGTGCCCGACTGCTTGTGTGTCAGGGGTTTATCTTGATCCCTGGCCATTAACTCCATATAGCCACCAATCAGGTATTAACAGAAATTTCTATTTTACAGGTGCTCTATTAAATTCAAGTACAACTAGAGTAAATCCTACCCTTTATGTCTCTGCTCTTAATAATCTTAAAGTATTAGCCCCATATGGTACTCAAGGACTGTTTGCCTCGTACACCACAACCACCTGCTTTCAAGATACCGGTGATGCTAGTGTGTATTGTGTTTATATTATGGAACTAGCATCAAATATTGTTGGAGAATTCCAAATTCTACCTGTGCTAACTAGATTGACTATCACTTGAATCATAGTGAATGCAGCGGGAAGCCCTATTGGCGTGTCTCAATTTTTATCGATTATTAAGAAAAAACAGGCCAGAATGGCGGGCCTAAATGAGATACTCCTACCTGAAGTACATTTAAACTCACCCATCGTTAGATATAAGCTTTTCTACTATATATTACATGGCCAGTTACCAAATGATTTGGAGCCAGATGACTTGGGCCCACTAGCAAATCAGAATTGGAAGGCAATTCGAGCCGAAGAATCCCAGGTTCATGCACGTTTAAAACAGATCAGAGTAGAACTCATCGCAAGGATTCCTAGTCTCCGGTGGACCCGCTCTCAAAGAGAGATTGCTATACTCATTTGGCCAAGAATACTTCCAATCCTCCAAGCATATGATCTTCGGCAAAGTATGCAATTGCCCACAGTATGGGAGAAATTGACTCAATCCACAGTTAATCTTATAAGTGATGGTCTAGAACGAGTTGTATTACACATCAGCAATCAACTGACAGGCAAGCCAAACTTGTTTACCAGATCTCGAACAGGACAAGACACTAAGGACTACTCAATTCCATCCACTAGAGAGCTATCTCAAATATGGTTTAACAATGAGTGGAGTGGACCTGTAAAGACCTGGCTTATGATTAAATATAGAATGAGGCAACTAATCACAAACCAAAAGACAGGTGAGTTAACAGATTTAGTAACCATTGTGGATACTAGGTCCACTCTATGCATTATTACCCCAGAATTAGTTGCTTTATACTCTAATGAGCACAAAGCATTAACGTACCTCACCTTTGAAATGGTACTAATGGTCACTGATATGTTGGAAGGACGACTGAATGTTTCTTCTTTGTGCACAGCTAGTCATTATCTGTCCCCACTAAAGAAAAGAATCGAAATTCTCCTAACATTAGTTGATGACCTTGCTCTACTCATGGGGGACAAAGTATACGGTGTTGTCTCTTCACTTGAGAGTTTTGTTTACGCCCAATTACAGTATGGTGATCCTGTTGTAGACATTAAGGGTACATTCTATGGATTTATATGTAATGAGATTCTCGATCTGCTGACTGAGGACAACATCTTTACTGAGGAGGAGGCAAACAAGGTTCTCCTGGACTTGACTTCACAGTTTGACAATCTATCCCCTGATTTAACTGCTGAACTCCTCTGCATTATGAGACTTTGGGGCCACCCCACATTAACCGCCAGCCAAGCAGCATCCAAGGTCCGAGAGTCCATGTGCGCTCCCAAGGTGTTAGATTTCCAAACAATAATGAAGACCCTGGCTTTCTTTCACGCAATCCTTATTAACGGTTATAGGAGGAGCCATAATGGAATCTGGCCTCCTACTACTCTTCATGGCAATGCCCCCAAAAGCCTCATTGAGATGCGGCATGATAATTCAGAACTTAAGTATGAGTATGTCCTCAAGAATTGGAAAAGTATATCTATGTTAAGAATACACAAATGCTTTGATGCATCACCTGATGAAGATCTCAGCATATTCATGAAGGATAAGGCAATAAGCTGTCCAAAGCAAGACTGGATGGGAGTATTTAGGAGGAGCCTCATAAAACAGCGATATCGAGATGCGAATCGACCTCTACCACAACCATTCAACCGACGGCTACTGTTG
			AATTTTCTAGAGGATGACAGATTCGATCCCATTAAAGAGCTTGAGTATGTCACCAGTGGAGAATATCTTAGGGACCCAGAATTTTGTGCATCTTACTCTCTCAAAGAGAAGGAGATAAAGGCTACAGGTCGAATATTTGCAAAAATGACAAAGAGAATGAGATCGTGCCAAGTAATTGCGGAATCATTGTTGGCCAATCATGCAGGTAAATTAATGAGAGAAAATGGAGTTGTTTTAGACCAGTTAAAATTGACAAAATCTTTGTTAACGATGAACCAAATTGGTATTATATCAGAGCACAGCCGAAGATCCACTGCTGACAACATGACTTTGGCACACTCCGGTTCAAATAAGCACAGAATTAATAATAGTCAATTCAAGAAGAATAAAGACAATAAACATGAGATGCCTGATGATGGTTTTGAGATAGCAGCCTGCTTTCTAACAACTGACCTCACAAAATACTGCTTAAATTGGAGGTACCAAGTCATCATCCCCTTTGCTCGTACATTGAATTCAATGTATGGTATACCTCACCTGTTCGAATGGATACATTTAAGGCTAATGCGAAGCACTCTCTATGTCGGTGATCCCTTCAATCCTCCATCAGATCCTACCCAACTTGACCTTGATACAGCTCTCAATGATGATATATTTATAGTTTCTCCTCGAGGAGGAATCGAGGGTTTATGTCAAAAATTATGGACTATGATTTCCATCTCAACAATCATATTATCTGCAACTGAGGCAAACACTAGAGTTATGAGCATGGTCCAGGGTGACAACCAGGCGATTGCAATCACCACTAGAGTAGTACGCTCGCTCAGTCATTCCGAGAAGAAGGAGCAAGCTTATAAAGCAAGTAAATTATTCTTTGAAAGGCTTAGAGCCAACAATCATGGAATTGGACACCACTTGAAAGAACAAGAAACTATCCTCAGTTCTGATTTCTTCATATACAGTAAGAGAGTGTTTTACAAAGGTCGGATTTTGACTCAAGCATTAAAGAACGTGAGCAAGATGTGCTTAACAGCCGATATACTAGGGGACTGTTCACAAGCATCATGCTCCAATTTAGCTACTACTGTAATGCGCCTGACTGAGAATGGGGTTGAGAAAGATTTGTGTTACTTTCTGAATGCATTCATGACAATCAGACAGTTATGTTATGATCTAGTATTTCCCCAAACTAAATCTCTTAGTCAGGACATCACTAATGCTTATCTTAACCATCCAATACTTATCTCAAGATTGTGTCTATTACCATCTCAATTGGGGGGCCTTAACTTTCTCTCATGTAGTCGCCTGTTCAATAGAAACATCGGAGACCCATTAGTGTCTGCAATTGCTGATGTGAAACGATTAATTAAAGCTGGCTGTCTAGATATCTGGGTCCTGTATAACATCCTTGGAAGGAGGCCTGGAAAAGGTAAGTGGAGCACTCTGGCAGCTGATCCTTATACTCTAAACATAGATTATTTAGTTCCTTCAACAACTTTTTTAAAGAAGCATGCCCAATATACATTGATGGAACGGAGTGTTAATCCCATGCTCCGTGGAGTATTCAGTGAAAATGCAGCTGAGGAAGAAGAGGAACTCGCACAGTATCTATTAGATCGTGAGGTAGTCATGCCCAGGGTTGCACATGTAATACTTGCCCAGTCTAGTTGCGGTAGAAGAAAACAGATTCAAGGTTACTTGGATTCCACTAGAACTATTATCAGGTATTCACTGGAGGTGAGACCATTGTCAGCAAAGAAGCTAAATACAGTAATAGAATACAACTTATTGTATCTATCTTACAATTTGGAGATTATTGAAAAACCCAATATAGTCCAACCCTTTTTGAATGCAATCAATGTTGATACTTGTAGCATCGATATAGCCAGGTCCCTTAGAAAACTATCCTGGGCAACTTTACTTAATGGACGTCCCATCGAGGGATTAGAAACACCTGATCCCATTGAATTGGTACATGGGTGTTTGATAATTGGGTCAGA
			TGAATGTGAGCATTGCAGTAGTGGTGATGATAAATTCACCTGGTTTTTCCTACCCAAGGGGATAAGGCTAGATAATGATCCGGCATCCAACCCACCCATCAGAGTACCTTACATCGGATCTAAAACAGATGAGCGGAGGGTTGCGTCAATGGCTTACATCAAAGGAGCATCTGTATCACTGAAATCAGCACTCAGGTTAGCGGGAGTATATATTTGGGCTTTCGGAGATACAGAAGAATCATGGCAGGACGCCTATGAGTTAGCTTCCACTCGTGTTAATCTCACACTAGAGCAATTGCAATCTCTCACTCCTTTACCAACATCTGCTAACCTAGTACACAGATTAGATGATGGCACCACTCAATTAAAATTTACCCCGGCAAGTTCCTATGCATTCTCTAGCTTCGTTCATATATCTAACGACTGTCAAGTTCTGGAGATCGATGATCAGGTTACAGATTCTAACCTGATTTACCAACAAGTTATGATTACTGGCCTTGCTTTAATTGAGACATGGAACAATCCTCCAATCAACTTCTCTGTCTATGAGACTACACTACACTTGCACACAGGCTCATCTTGCTGTATAAGACCTGTCGAATCTTGTGTAGTAAATCCTCCTTTGCTTCCTGTACCCTTCATTAATGTTCCTCAAATGAATAAATTTGTATATGACCCTGAACCACTCAGTTTGCTAGAAATGGAAAAAATTGAGGATATTGCTTATCAGACCAGAATCGGTGGTTTAGATCAAATCCCACTTCTGGAAAAAATACCCTTACTAGCTCACCTCACCGCCAAGCAGATGGTAAACAGCATCACTGGGCTTGATGAAGCAACATCTATAGTGAATGATGCTGTAGTTCAAGCAGACTACACTAGCAATTGGATTAGTGAATGCTGCTACACTTACATTGATTCTGTGTTTGTTTACTCTGGCTGGGCATTATTATTGGAGCTTTCGTATCAAATGTACTACTTAAGAATTCAAGGCATCCAAGGAATTCTAGACTATGTGTATATGACCTTGAGGAGGATACCAGGAATGGCTATAACAGGTATCTCATCCACGATTAGTCACCCTCGTATACTCAGAAGATGCATCAATTTGGATGTAATAGCCCCAATCAATTCTCCACACATAGCTTCACTGGATTACACAAAATTGAGCATAGATGCAGTAATGTGGGGAACTAAGCAGGTTTTGACCAACATTTCGCAAGGTATCGATTATGAGATAGTAGTTCCTTCTGAAAGCCAACTAACACTTAGTGATAGAGTTCTAAATCTAGTTGCTCGAAAATTATCACTACTGGCAATCATCTGGGCCAATTATAACTATCCTCCAAAGGTTAAAGGTATGTCACCTGAGGACAAATGTCAGGCTTTAACTACACATCTAATCCAAACTGTCGAATATGTTGAGCACATTCAGATTGAGAAGACAAACATCAGGAGGATGATTATTGAACCAAAATTAACTGCCTACCCTAGTAATTTGTTTTATCTATCTCGAAAGTTGCTTAATGCTATTCGAGATTCTGAAGAAGGACAATTTCTGATTGCATCCTATTATAACAGTTTTGGATTTCTGGAACCAATACTAATGGAATCTAAAATATTCAATCTAAATTCATCCGAATCAGCATCTCTTACAGAATTTGATTTCATCCTCAACTTGGAATTGTCTGAAGCCAGTCTTGAGAAATACTCTCTCCCAAGTTTGTTGATGACGGCTGAGAATATGGATAACCCATTTCCTCAACCACCCCTTCATCATGTTCTCAGACCACTAGGATTATCATCCACTTCATGGTATAAAACAATCAGTGTTTTAAATTATATTAGCCATATGAAAATATCTGACGGTGCCCATCTATACTTGGCAGAGGGAAGCGGGGCCTCTATGTCACTTATAGAGACTTTCTTGCCCGGTGAAACAATATGGTACAACAGCCTATTCAATAGTGGTGAAAATCCTCCCCAACGCAATTTTGCTC
			CTTTGCCCACCCAGTTTATTGAAAGTGTCCCTTACAGATTGATTCAAGCAGGTATAGCAGCAGGAAGTGGTGTAGTGCAAAGTTTCTATCCACTCTGGAACGGTAACAGCGATATCACTGACTTGAGCACGAAAACCAGTGTCGAATACATTATTCACAAGGTAGGAGCTGATACATGTGCATTGGTCCATGTGGATTTGGAGGGTGTGCCCGGCTCAATGAACAGCATGTTGGAGAGAGCCCAAGTGCATGCGCTACTGATCACAGTAACTGTATTAAAGCCAGGCGGCTTACTAATCTTGAAAGCTTCATGGGAACCTTTTAATCGATTTTCCTTTTTACTCACAATACTCTGGCAATTCTTCTCCACAATAAGGATCCTGCGATCTTCATACTCCGACCCGAATAATCACGAGGTATACATAATAGCTACACTAGCAGTTGATCCCACCACATCCTCTTTTACGACTGCTCTGAATAGAGCGCGCACCCTGAATGAACAGGGGTTTTCACTTATCCCACCTGAATTAGTGAGCGAGTACTGGAGGAGGCGTGTTGAACAAGGGCAGATTATACAGGATCGTATAGATAAAGTCATATCAGAGTGTGTCAGAGACCAATATCTGACGGACAACAACATTATCCTTCAGGCGGGAGGGACTCCAAGCACAAGAAAATGGTTGGATCTACCTGACTATCCGTCGTTCAATGAATTACAATCAGAGATGGCCAGACTCATAACAATTCATCTCAAAGAGGTAATAGAAATCCTAAAAGGCCAATCATCAGATCATGACACCCTATTATTTACTTCATACAATGTAGGTCCCCTCGGGAAAATAAATACGATACTCAGGTTGATTGTTGAGAGAATTCTTATGTACACTGTAAGAAACTGGTGTATCTTGCCCACCCAAACTCGTCTCACCTTACGACAGTCTATCGAGCTTGGAGAGTTTAGACTAAGGGACGTGATAACACCCATGGAGATCCTTAAATTATCCCCCAACAGGAAATATCTGAAGTCTGCATTAAACCAATCAACATTCAATCATCTAATGGGAGAAACATCTGACATATTGTTAAATCGAGCCTATCAAAAGAGAATTTGGAAAGCCATTGGGTGTGTAATCTATTGCTTTGGTTTGCTTACTCCTGATGTTGAAGATTCCGAGCGCATTGCTATTGACAATGATATACCTGATTATGATATCCACGGGGACATAATTTAAATCGACTAAAGACTCCTCTAGCACGATACGTCACCAAAAGGTGCCACACCGGCGCCAAAACTCCTCTAGACCGCACACGACCTCGAACAATCACAACCACATCAGTATTAAATCCATAATATC--------------------------------------
		</sequence>
		<sequence>
			<taxon idref="Massachusetts.USA/26.17/G|2017-06-29|north_america|usa|massachusetts"/>
			-------------------------------------------GTAAGAAACAGTAAGCCCGGAAGTGGTGTTTTGCGATTTCGAGGCCGGGCTCGATCCTCACCTTTCATTGTCAATAGGGGACACTTTGACACTATCTTGAAAATGTCGTCCGTGCTCAAAGCATTTGAGCGATTCACTATAGAACAGGAACTTCAAGACAGGGGTGAGGAGGGTTCAATTCCGCCGGAGACTTTAAAGTCAGCAGTCAAAGTCTTCGTTATTAACACACCCAATCCCACCACACGCTACCAGATGCTAAACTTTTGCCTAAGAATAATTTGCAGTCAAAATGCTAGGGCATCTCACAGGGTAGGTGCATTGATAACATTATTCTCACTTCCCTCGGCAGGTATGCAAAATCATATTAGACTAGCAGATAGATCACCCGAAGCCCAGATAGAACGTTGT-GAGATTGATGGCTTTGAGCCTGGCACATATAGGCTGATTCCGAATGCACGCGCCAATCTTACTGCCAATGAAATTGCTGCCTATGCTTTGCTTGCAGATGACCTCCCTCCAACCATAAATAATGGAACTCCTTATGTACATGCAGATGTTGAAGGGCAGCCATGTGATGAAATTGAACAATTCCTGGATCGATGCTACAGTGTACTAATCCAGGCTTGGGTGATGGTCTGTAAATGTATGACAGCTTACGACCAACCTGCTGGATCTGCTGATCGGCGATTTGCGAAATACCAGCAGCAAGGTCGCCTGGAAGCAAGATACATGCTGCAGCCAGAAGCCCAAAGGTTGATTCAAACTGCCATCAGGAAAAGTCTTGTTGTTAGACAGTATCTTACCTTTGAACTCCAACTGGCAAGACGGCAGGGGTTGCTATCAAACAGATACTATGCAATGGTGGGTGACATTGGAAAGTACATTGAGAATTCAGGCCTTACTGCCTTCTTTCTCACCCTCAAATATGCACTAGGCACCAAATGGAGTCCTCTGTCATTGGCCGCATTCACCGGTGAACTCACTAAGCTCCGATCCTTGATGATGTTATATCGAGATCTCGGAGAACAAGCCAGATACCTTGCTTTGTTGGAGGCTCCCCAAATAATGGACTTTGCTCCCGGGGGCTACCCATTGATATTCAGTTATGCTATGGGAGTCGGTACAGTCCTAGAT-GTCCAAATGCGAAATTACACTTATGCACGACCTTTCCTAAATGGTTACTATTTCCAGATTGGGGTTGAGACCGCACGACGGCAACAAGGCACTGTTGACAACAGAGTAGCAGATGATCTAGGCCTGACTCCTGAACAAAGAACTGAGGTCACTCAGCTTGTTGACAGGCTTGCAAGAGGCAGAGGTGCGGGAATACCAGGTGGGCCGGTGAATCCCTTTGTTCCTCCAGTTCAACAACAACAACCTGCTGCCGTATATGAGGACATTCCTGCATTGGAGGAATCAGATGACGATGGTGATGAAGATGGAGGTGCAGGATTCCAAAATGGAGCACAAGCACCAGCTGTAAGACAGGGAGGTCAAAATGACTTTAGAGCACAGCCGTTACAGGATCCAATTCAAGCACAACTCTTCATGCCATTATATCCTCAAGTCAGCAACATCCCAAATCATCAGAATCATCAGATTAATCGCATCGGGGGGATGGAACACCAAGATTTATTACGATACAACGAGAATGGCGATTCTCAGCAGGATGCAAGGGGCGAACATGGAAATACCTTTCCAAACAATCCCAATCAAAACGCACAGTCACAAGTGGGTGACTGGGATGAGTAGATCACCGACATGACCAAACTACCCCCAACTGCAACAAACCCAGAACAATCCAGCCACAGCCAACCGCTCAAATCCACTACATGCCATTCATATTTAGTCTTTAAGAAAAAATTAGGCCCGGAAAGAATTAGTTCTACGAGCATCGACACGATTATCTTGATCGTGTTTCTTTCCGGGCAAGCCATGGATCAATTTATAAAACA
			AGATGAAACTGGTGATTTAATTGAGACAGGAATGAATGTTGCAAATCACTTCCTATCTGCCCCCATTCAAGGAACCAACTTGTTGAGCAAGGCCACAATCATCCCCGGTGTTGCACCAGTACTCATTGGCAATCCAGAGCAAAAGAACATTCAGTACCCCACTGCATCACATCAGGGATCCAAGTCAAAGGGAAGAAGCTCAGGGGCCAAGCCCATCATAGTCTCATCTTCCGAAGTAGGCACTGGAGGGACTCAGATTCCTGAGCCCCTTTTCGCACAAACCGGACAAGGTGGCACTGTCACCACCGTTTATCAAGATCCAACTATCCAACCAACAGGTTCATACCGAAGTGTGGAATTGGCTAAGATAGGAAAAGAGA-GAATGATTAATCGGTTTGTTGAAAAACCCAGGACCTCAACGCCGGTAACAGAATTTAAGAGGGGGGCCGGGAGCGGCTGCTCAAGGCCAGACAATCCAAGAGGAGGGCATAGAAGGGAATGGAGCCTCAGCTGGGTCCAAGGAGAGGTCCGGGTCTTTGAGTGGTGCAACCCCATATGCTCACCTATCACTGCCGCAGCAAGATTCCACTCCTGCAAATGTGGGAATTGCCCAGCAAAGTGCGATCAGTGCGAACGAGATTATGGACCTCCTTAGAGGGATGGATGCTCGCCTGCAACATCTTGAACAAAAGGTGGACAAGGTGCTTGCACAGGGCAGCATGGTGACCCAAATAAAGAATGAATTATCAACAGTAAAGACAACACTAGCTACAATTGAAGGAATGATGGCGACAGTAAAGATCATGGATCCGGGAAACCCGACAGGGGTCCCAGTTGATGAGCTTAGAAGAAGTTTTAGTGATCATGTAACAATTGTTAGTGGACCAGGAGATGTGTCATTCAGCTCCAGTGAAGAACCCACACTGTATTTGGATGAACTAGCGAGGCCTATCCCCAAGCCTCGTCCTGCAAAGCAGCCAAAACCCCAACCCGTAAAGGATTTAGCAGGACGGAAGGTGATGATAACCAAAATGATCACTGACTGTGTGGCCAATCCTCAAATGAAGCAGGTGTTCGAGCAACGATTGGCAAAGGCCAGCACCGAGGATGCCCTGAATGATATCAAGCGAGACATCATACGAAGCGCCATATGAACCTACCAAGAACACCAGACTCATGGGAAAATCCATGAACTGATAGCCGCAATGATTCCCTATTAAATAAAAAATAAGCACGAACACAAGTCCAATCCAGCCACAGCAGCAATGGCCGGATCACAGATCAAAATTCCTCTTCCGAAGCCCCCCGATTCAGATTCTCAAAGACTAAATGCATTCCCTGTAATCATGGCTCAAGAAGGCAAAGGGCGACTCCTCAGACAGATCAGACTTAGGAAAATATTATCAGGGGATCCGTCTGATCAGCAAATTACATTTGTGAATACATATGGATTCATCCGTGCTACTCCAGAAACATCAGAGTTCATCTCTGAATCATCACAACAAAAGGTAACTCCTGTAGTGACGGCGTGCATGTTATCCTTCGGTGCTGGACCAGTACTAGAAGACCCACAACATATGCTGAAAGCTCTTGATCAGACAGATATCAGGGTTCGGAAGACAGCAAGTGATAAAGAGCAGATCTTATTTGAGATCAACCGCATTCCCAATCTATTCAGGCATCATCAAATATCTGCGGACCATCTGATTCAGGCCAGCTCCGATAAATATGTCAAGTCACCAGCTAAGTTGATTGCAGGAGTAAATTACATTTACTGTGTCACATTTTTATCCGTGACAGTTTGTTCTGCCTCACTCAAGTTTCGAGTTGCGCGCCCATTGCTTGCTGCACGATCTAGATTAGTGAGAGCAGTTCAGATGGAAGTTTTGCTTCGGGTAACCTGCAAAAAAGACTCTCAAATGGCAAAGAGCATGCTAAATGACCCTGATGGAGAAGGTTGCATTGCATCCGTGTGGTTCCACCTGTGTAATCTGTGCAA
			AGGCAGGAACAAACTTAGAAGTTACGATGAAAATTATTTTGCATCTAAGTGCCGTAAGATGAATTTGACAGTCAGCATAGGGGACATGTGGGGACCAACCATTCTAGTCCATGCAGGCGGTCACATTCCGACAACTGCAAAACCTTTCTTCAACTCAAGAGGCTGGGTCTGTCACCCCATCCATCAATCATCACCATCGTTGGCGAAGACCCTATGGTCATCTGGGTGTGAAATCAAGGCTGCCAGTGCTATCCTCCAGGGCTCAGACTATGCATCACTCGCAAAAACTGATGACATAATCTATTCAAAGATAAAGGTCGACAAGGATGCAGCCAACTACAAGGGAGTATCCTGGAGTCCATTTAGGAAGTCTGCCTCAATGAGCAACCTATGATAATTCTCTCTATTTTCAATGATGCCTTCAGGAGGATCAACAATCAGTCCGATTTTACCGGTGATAACTTGATTGAAATTATAGAAAAAATAAGCCTAGAAAGATATCCCACCTCTCGACTTTCCCACCTTGAAAATAGAATTGATCAGTAATCATGAAGGTTTCTTTAGTTACTTGCTTGGGCTTTGCAGTCTTTTCATTTTCCATATGTGTGAATATCAATATCTTGCAGCAAATTGGATATATCAAGCAACAAGTCAGGCAACTGAGCTATTACTCACAAAGTTCAAGCTCCTACATAGTGGTCAAGCTTTTACCGAATATCCAACCCACTGATAACAGCTGTGAATTCAAGAGTGTAACTCAATACAATAAGACCTTGAGTAATTTGCTTCTTCCAATTGCAGAAAACATAAACAATATTGCATCGCCCTCACCTGGATCAAGACGTCATAAAAGGTTTGCTGGCATTGCCATTGGCATTGCTGCACTCGGTGTTGCAACCGCAGCACAAGTAACCGCCGCTGTCTCATTAGTTCAAGCACAGACAAATGCACGCGCAATAGCGGCGATGAAAAATTCAATACAGGCAACTAATCGAGCAGTCTTCGAAGTGAAAGAAGGCACCCAACAGTTAGCTATAGCGGTACAAGCAATACAGAACCACATCAATACTATTATGAACACCCAATTGAACAATATGTCCTGTCAGATTCTTGATAACCAGCTTGCAACCTCCCTGGGATTATACCTAACAGAATTAACAACAGTGTTTCAGCCACAATTAATTAATCCGGCATTGTCACCGATTAGTATACAAGCCTTGAGGTCTTTGCTTGGAAGTATGACACCTGCAGTGGTTCAAGCAACAT-TATCTACTTCAATTTCTGCTGCTGAAATACTAAG-TG-CCGG-TCTAATGGAGGGTCAGATTGTTTCTGTTCTGCTGGATGAGATGCAGATGATAGTTAAGATAAATATTCCAACCATTGTCACACAATCAAATGCATTGGTGATTGACTTCTACTCAATTTCGAGCTTTATTAATAGTCAGGAATCCATAATTCAATTACCAGACAGGATCTTGGAGATCGGGAATGAACAATGGAGCTATCCAGCAAAAAATTGTAAGTTGACAAGACACAACATATTCTGCCAATACAATGAGGCAGAGAGGCTGAGCTTAGAATCAAAACTATGCCTTGCAGGCAATATAAGTGCCTGTGTGTTCTCACCCATAGCAGGGAGTTATATGAGGCGATTTGTAGCACTGGATGGGACAATTGTTGCAAACTGTCGAAGTCTAACGTGTCTATGCAAGAGTCCATCTTATCCTATATACCAACCTGACCATCATGCAGTCACGACCATTGATCTAACCGCATGTCAGACGTTGTCCCTAGACGGATTGGATTTCAGCATTGTCTCTCTAAGCAACATCACTTACGCTGAGAACCTTACCATTTCATTGTCTCAGACAATCAATACTCAACCCATTGACATATCAACTGAACTGATCAAGGTCAATGCATCCCTCCAAAATGCCGTTAAGTACATAAAGGAGAGCAACCATCAACTCCAATCTGTGAGTATAAATTCTAAAAT
			CGGAGCTATAATCATAGCAGCCTTAGCTTTGAGCATCCTGTCAATGATCATTTCACTGTTGTTTTGCTGCTGGGCTTACATTGCAACTAAAGAGATCAGAAGAATCAACTTCAAAACAAATCATATCAACACAATATCAAGTAGTGTCGATGATCTCATCAGGTACTAATCCTAACATGGTGATTCATTCTGTATTTAGAAAATATTTAGAAAAAAACTAAATTAAGAATGAATCTCATGGGGTCGTAACGTCTCGTGACCCTGCCGTTGCACTATGCCGGCGATCCAACCCCCATTATACCTCACATTTCTATTGCTAATTCTTCTTTATC-TGATCATAACTTTGTATGT-CTGGATTATATTAACTGTTACTTATAAGACTGCGGTGCGACATGCAGCACTGTACCAGAGATCCTTCTTTCACTGGAGTTTCGATCACTCACTCTAAGAAGATCCCCAGTTAGGACAAGTTCCGATCCATCATGCAAGAACAATCTGCATTTGAATAATGCCGTTCAATCATGAGACATAAAGAAAAAACCAAGCCAGAACAAACTTAGGGTCATAATACAACACAAAACCTTAGCTTCTATCTCAATTGTGCTCCGACCGCTCGAAAGATGGAGCCCTCGAAATTCTTCACAATATCGGACAGTGCCACCTTTGCACCTGGGCCTGTTAGCAATGCGGCTAACAAGAAGACATTCCGAACCTGCTTCCGAATACTGGCACTATCTGTACAAGCTGTCACCCTTATATTAGTTATTGTCACTTTAGGTGAGCTTGTAAGGATGATCAATGATCAAGGCTTGAGCAATCAGTTGTCTTCAATTACAGATAAGATAAGAGAGTCAGCTACTATGATTGCATCTGCTGTGGGAGTAATGAATCAAGTTATTCATGGAGTAACGGTATCCTTACCCCTACAAATTGAGGGAAACCAAAATCAATTGTTAGCCACACTTGCCACAATCTGCACCAGCCAAAAACAAGTCTCAAACTGCTCTACAAACATCCCCTTAGTCAATGACCTCAGGTTTATAAATGGGATCAATAAATTCATCATTGAAGATTACGCAACTCATGATTTCTCTATCGGCCATCCACTCAATATGCCCAGCTTTATCCCAACTGCAACTTCACCCAATGGTTGCACAAGAATTCCATCCTTTTCTTTAGGTAAGACACACTGGTGCTACACACATAATGTAATTAATGCCAACTGCAAGGACCATACTTCGTCTAACCAATATGTGTCCATGGGGATTCTCGTTCAGACCGCGTCAGGTTATCCTATGTTCAAAACCTTAAAAATCCAATATCTCAGTGATGGCCTGAATCGGAAAAGCTGCTCAATTGCAACAGTCCCTGATGGGTGCGCGATGTACTGTTATGTCTCAACTCAACTTGAAACCGATGACTATGCGGGGTCCAGTCCACCCACCCAAAAACTTACCCTGTTATTCTATAATGACACCGTCACAGAAAGGACAATATCTCCATCTGGTCTTGAAGGGAATTGGGCTACTTTGGTGCCAGGAGTGGGGAGTGGGATATATTTTGAGAATAAGTTGATCTTCCCTGCATATGGTGGTGTCTTGCCCAATAGTACACTCGGGGTTAAATCAGCAAGAGAATTCTTCCGGCCTGTTAATCCATATAATCCATGTTCAGGACCACAACAAGATTTAGACCAGCGTGCTTTGAGGTCATACTTCCCAAGTTATTTCTCTAATCGAAGAATACAGAGTGCATTTCTTGTCTGTGCCTGGAATCAGATCTTAGTTACAAATTGTGAACTAGTTGTCCCCTCAAGCAATCAGACAATGATGGGTGCAGAAGGGAGAGTTTTATTGATCAATAATCGACTATTATATTATCAGAGAAGTACCAGCTGGTGGCCGTATGAACTCCTCTACGAGATATCATTCACATTTACAAACTCTGGTCCATCATCTGTAAATATGTCCTGGATACCTATATATTCATTCACTCGTC
			CTGGTTCAGGCAATTGCAGTGGTGAAAATGTGTGCCCGACTGCTTGTGTGTCAGGGGTTTATCTTGATCCCTGGCCATTAACTCCATATAGCCACCAATCAGGTATTAACAGAAATTTCTATTTTACAGGTGCTCTATTAAATTCAAGTACAACTAGAGTAAATCCTACCCTTTATGTCTCTGCTCTTAATAATCTTAAAGTATTAGCCCCATATGGTACTCAAGGACTGTTTGCCTCGTACACCACAACCACCTGCTTTCAAGATACCGGTGATGCTAGTGTGTATTGTGTTTATATTATGGAACTAGCATCAAATATTGTTGGAGAATTCCAAATTCTACCTGTGCTAACTAGATTGACTATCACTTGAATCATAGTGAATGCAGCGGGAAGCCCTATTGGCGTGTCTCAATTTTTATCGATTATTAAGAAAAAATAGGCCAGAATGGCGGGCCTAAATGAGATACTCCTACCTGAAGTACATTTAAACTCACCCATCGTCAGATATAAGCTTTTCTACTATATATTACATGGCCAGTTACCAAATGATTTGGAGCCAGATGACTTGGGCCCACTAGCAAATCAGAATTGGAAGGCAATTCGAGCCGAAGAATCCCAGGTTCATGCACGTTTAAAACAGATCAGAGTAGAACTCATCGCAAGGATTCCCAGTCTCCGGTGGACCCGCTCTCAAAGAGAGATTGCTATACTCATTTGGCCAAGAATACTTCCAATCCTCCAAGCATATGATCTTCGGCAAAGTATGCAATTGCCCACAGTATGGGAGAAATTGACTCAATCCACAGTTAATCTTATAAGTGATGGTCTAGAACGAGTTGTATTACACATCAGCAATCAACTGACAGGCAAGCCAAACTTGTTTACCAGATCTCGAACAGGACAAGACACTAAGGACTACTCAATTCCATCCACTAGAGAGCTATCTCAAATATGGTTTAACAATGAGTGGAGTGGATCTGTAAAGACCTGGCTTATGATTAAATATAGAATGAGGCAACTAATCACAAACCAAAAGACAGGTGAGTTAACAGATTTAGTAACCATTGTGGATACTAGGTCCACTCTATGCATTATTACCCCAGAATTAGTTGCTTTATACTCTAATGAGCACAAAGCATTAACGTACCTCACCTTTGAAATGGTACTAATGGTCACTGATATGTTGGAGGGACGACTGAATGTTTCTTCTTTGTGCACAGCTAGTCATTATCTGTCCCCACTAAAGAAAAGAATCGAAATTCTCCTAACACTAGTTGATGACCTTGCTCTACTCATGGGGGACAAAGTATACGGTGTTGTCTCTTCACTTGAGAGTTTTGTTTACGCCCAATTACAGTATGGTGATCCTGTTGTAGACATTAAGGGTACATTCTATGGATTTATATGTAATGAGATTCTCGATCTGCTGACTGAGGACAACATTTTTACTGAGGAGGAGGCAAACAAGGTTCTCCTGGACTTGACTTCACAGTTTGACAATCTATCCCCTGATTTAACTGCTGAACTCCTCTGCATTATGAGACTTTGGGGCCACCCCACATTAACCGCCAGCCAAGCAGCATCCAAGGTCCGAGAGTCCATGTGCGCTCCCAAGGTGTTAGATTTCCAAACAATAATGAAGACCCTGGCTTTCTTTCACGCAATCCTTATTAACGGTTATAGGAGGAGCCATAATGGAATCTGGCCTCCTACTACTCTTCATGGCAATGCCCCCAAGAGCCTCATTGAGATGCGGCATGATAATTCAGAGCTTAAGTATGAGTATGTCCTCAAGAATTGGAAAAGTATATCTATGTTAAGAATACACAAATGCTTTGATGCATCACCTGATGAAGATCTCAGCATATTCATGAAGGATAAGGCAATAAGCTGTCCAAAGCAAGACTGGATGGGAGTATTTAGGAGGAGCCTCATAAAACAGCGATATCGAGATGCGAATCGACCTCTACCACAACCATTCAACCGACGGCTACTGTTG
			AATTTTCTAGAGGATGACAGATTCGATCCCATTAAAGAGCTTGAGTATGTCACCAGTGGAGAATATCTTAGGGACCCAGAATTTTGTGCATCTTACTCCCTCAAAGAGAAGGAGATAAAGGCTACAGGTCGAATATTTGCAAAAATGACAAAGAGAATGAGATCGTGCCAAGTAATTGCGGAATCATTGTTGGCCAATCATGCAGGTAAATTAATGAGAGAAAATGGAGTTGTTTTAGACCAGTTAAAATTGACAAAATCTTTGTTAACGATGAACCAAATTGGTATTATATCAGAGAACAGCCGAAGATCCACTGCTGACAACATGACTTTGGCACACTCCGGTTCAAATAAGCACAGAATTAATAATAGTCAATTCAAGAAGAATAAAGACAATAAACATGAGATGCCTGATGATGGTTTTGAGATAGCAGCCTGCTTTCTAACAACTGACCTCACAAAATACTGCTTAAATTGGAGGTACCAAGTCATCATCCCCTTTGCGCGTACATTGAATTCAATGTATGGTATACCTCACCTGTTCGAATGGATACATTTAAGGCTAATGCGAAGCACTCTCTATGTCGGTGATCCCTTCAATCCTCCATCAGATCCTACCCAACTTGACCTTGATACAGCTCTCAATGATGATATATTTATAGTTTCTCCTCGAGGAGGAATCGAGGGTTTATGTCAAAAATTATGGACTATGATTTCCATCTCAACAATCATATTATCTGCAACTGAGGCAAACACTAGAGTTATGAGCATGGTCCAGGGTGACAACCAGGCGATTGCAATCACCACTAGAGTAGTACGCTCGCTCAGTCATTCCGAGAAGAAGGAGCAAGCTTATAAAGCAAGTAAATTATTCTTTGAAAGGCTTAGAGCCAACAATCATGGAATTGGACACCACTTGAAAGAACAAGAAACGATCCTCAGTTCTGATTTCTTCATATACAGTAAGAGAGTGTTTTACAAAGGTCGGATTTTGACTCAAGCATTAAAGAACGTGAGCAAGATGTGCTTAACAGCCGATATACTAGGGGACTGTTCACAAGCATCATGCTCTAATTTAGCTACTACTGTAATGCGCCTGACTGAGAATGGGGTTGAGAAAGATTTGTGTTACTTTCTGAATGCATTCATGACAATCAGACAGTTATGTTATGATCTAGTATTTCCCCAAACTAAATCTCTTAGTCAGGACATCACTAATGCTTATCTTAACCATCCAATACTTATCTCAAGATTGTGTCTATTACCATCTCAATTGGGGGGCCTAAACTTTCTCTCATGTAGTCGCCTGTTCAATAGAAACATCGGAGACCCATTAGTGTCTGCAATTGCTGATGTGAAACGATTAATTAAAGCTGGCTGTCTAGATATCTGGGTCCTGTATAACATCCTTGGAAGGAGGCCTGGAAAAGGTAAGTGGAGCACTCTGGCAGCTGATCCTTATACTCTAAACATAGATTATTTAGTTCCTTCAACAACTTTTTTAAAGAAACATGCCCAATATACATTGATGGAACGGAGTGTTAATCCCATGCTCCGTGGAGTATTCAGTGAAAATGCAGCTGAGGAAGAAGAGGAACTCGCACAGTATCTATTAGATCGTGAGGTAGTCATGCCCAGGGTTGCACATGTAATACTTGCCCAGTCTAGCTGCGGTAGAAGAAAACAGATTCAAGGTTACTTGGATTCCACTAGAACTATTATCAGGTATTCACTGGAGGTGAGACCATTGTCAGCAAAGAAGCTAAATACAGTAATAGAATATAACTTATTGTATCTATCTTACAATTTGGAGATTATTGAAAAACCCAATATAGTACAACCTTTTTTGAATGCAATCAATGTTGATACTTGTAGCATCGATATAGCCAGGTCCCTTAGAAAACTATCCTGGGCAACTTTACTTAATGGACGTCCCATCGAGGGATTAGAAACACCTGATCCCATTGAATTGGTACATGGGTGTTTGATAATTGGGTCAGA
			TGAATGTGAGCATTGCAGTAGTGGTGATGATAAATTCACCTGGTTTTTCCTACCCAAGGGGATAAGGCTAGATAATGATCCGGCATCCAACCCACCCATCAGAGTACCTTACATCGGATCTAAAACAGATGAGCGGAGGGTTGCGTCAATGGCTTACATCAAAGGAGCATCTGTATCACTGAAATCAGCACTCAGGTTAGCGGGAGTATATATTTGGGCTTTCGGAGATACAGAAGAATCATGGCAGGACGCCTATGAGTTAGCTTCCACTCGTGTTAATCTCACACTAGAGCAATTGCAATCTCTCACTCCTTTACCAACATCTGCTAACCTAGTACACAGATTAGATGATGGCACCACTCAATTAAAATTTACCCCGGCAAGTTCCTATGCGTTCTCTAGCTTCGTTCATATATCTAACGACTGTCAAGTTCTGGAGATCGATGATCAGGTTACAGATTCTAACCTGATTTACCAACAAGTTATGATTACTGGCCTTGCTTTAATTGAGACATGGAACAATCCTCCAATCAACTTCTCTGTCTATGAGACTACACTACACTTGCACACAGGCTCATCTTGCTGTATAAGACCTGTCGAATCTTGTGTAGTAAATCCTCCTTTGCTTCCTGTACCCTTCATTAATGTTCCTCAAATGAATAAATTTGTATATGACCCTGAACCACTCAGTTTGCTAGAAATGGAAAAAATTGAGGATATTGCTTATCAGACCAGAATCGGTGGTTTAGATCAAATTCCACTTCTGGAAAAAATACCCTTACTAGCTCACCTCACCGCCAAGCAGATGGTAAACAGCATCACTGGGCTTGATGAAGCAACATCTATAGTGAATGATGCTGTAGTTCAAGCAGACTACACTAGCAATTGGATTAGTGAATGCTGCTACACTTACATTGATTCTGTGTTTGTTTACTCTGGCTGGGCATTATTATTGGAGCTTTCGTATCAAATGTACTACTTAAGAATTCAAGGCATCCAAGGAATTCTAGACTATGTGTATATGACCTTGAGGAGGATACCAGGAATGGCTATAACAGGCATCTCATCCACGATTAGTCACCCTCGTATACTCAGAAGATGCATCAATTTGGATGTAATAGCCCCAATCAATTCTCCACACATAGCTTCACTGGATTACACAAAATTGAGCATAGATGCAGTAATGTGGGGAACTAAGCAGGTTTTGACCAACATTTCGCAAGGTATCGATTATGAGATAGTAGTTCCTTCTGAAAGCCAACTAACACTTAGTGATAGAGTTCTAAATCTAGTTGCTCGAAAATTATCACTACTGGCAATCATCTGGGCCAATTATAACTATCCTCCAAAGGTTAAAGGTATGTCACCTGAGGACAAATGTCAGGCTTTAACTACACATCTAATCCAAACAGTCGAATATGTTGAGCACATTCAGATTGAGAAGACAAACATCAGGAGGATGATTATTGAACCAAAATTAACTGCCTACCCTAGTAATTTGTTTTATCTATCTCGAAAGTTGCTTAATGCTATTCGAGATTCTGAAGAAGGACAATTTCTGATTGCATCCTATTATAACAGTTTTGGATTTCTGGAACCAATACTAATGGAATCTAAAATATTCAATCTAAATTCATCCGAATCAGCATCTCTTACAGAATTTGATTTCATCCTCAACTTGGAATTGTCTGAAGCCAGTCTTGAGAAATACTCTCTCCCAAGTTTGTTGATGACGGCTGAGAATATGGATAACCCATTTCCTCAACCACCCCTTCATCATGTTCTCAGACCACTAGGATTATCATCCACTTCATGGTATAAAACAATCAGTGTTTTAAATTATATTAGCCATATGAAAATATCTGACGGTGCCCATCTATACTTGGCAGAGGGAAGCGGGGCCTCTATGTCACTTATAGAGACTTTCTTGCCCGGTGAAACAATATGGTACAACAGCCTATTCAATAGTGGTGAAAATCCTCCCCAACGCAATTTTGCTC
			CTTTGCCCACCCAGTTTATTGAAAGTGTCCCTTACAGATTGATTCAAGCAGGTATAGCAGCAGGAAGTGGTGTAGTGCAAAGTTTCTATCCACTCTGGAACGGTAACAGCGATATCACTGACTTGAGCACGAAAACCAGTGTCGAATACATTATTCACAAGGTAGGAGCTGATACATGTGCATTGGTCCATGTGGATTTGGAGGGTGTGCCCGGCTCAATGAACAGCATGTTGGAGAGAGCCCAAGTGCATGCGCTACTGATCACAGTAACTGTATTAAAGCCAGGCGGCTTACTAATCTTGAAAGCTTCATGGGAACCTTTTAATCGATTTTCCTTTTTACTCACAATACTCTGGCAATTCTTCTCCACAATAAGGATCCTGCGATCTTCATACTCCGACCCGAATAATCACGAGGTATACATAATAGCTACACTAGCAGTTGATCCCACCACATCCTCTTTTACGACTGCTCTGAATAGAGCGCGCACCCTGAATGAACAGGGGTTTTCACTTATCCCACCTGAATTAGTGAGCGAGTACTGGAGGAGGCGTGTTGAACAAGGGCAGATTATACAGGATCGTATAGATAAAGTCATATCAGAGTGTGTCAGAGACCAATATCTGACGGACAACAACATTATCCTTCAGGCGGGAGGGACTCCAAGCACAAGAAAATGGTTGGATCTACCTGACTATCCGTCGTTCAATGAATTACAATCAGAGATGGCCAGACTCATAACAATTCATCTCAAAGAGGTAATAGAAATCCTAAAAGGCCAATCATCAGATCATGACACCCTATTATTTACTTCATACAATGTAGGTCCCCTCGGGAAAATAAATACGATACTCAGGTTGATTGTTGAGAGAATTCTTATGTACACTGTAAGAAACTGGTGTATCTTGCCCACCCAAACTCGTCTCACCTTACGACAATCTATCGAGCTTGGAGAGTTTAGACTAAGGGACGTGATAACACCCATGGAGATCCTTAAATTATCCCCCAACAGGAAATATCTGAAGTCTGCATTAAACCAATCAACATTCAATCATCTAATGGGAGAAACATCTGACATATTGTTAAATCGAGCCTATCAAAAGAGAATTTGGAAAGCCATTGGGTGTGTAATCTATTGCTTTGGTTTGCTTACTCCTGATGTTGAAGATTCCGAGCGCATTGATATTGACAATGATATACCTGATTATGATATCCACGGGGACATAATTTAAATCGACTAAAGACTCCTCTAGCACGATACGTCACCAAAAGGTGCCACACCGGCGTCAAAACTCCTCTAGACCGCACACGACCTCGAGCAATCACAACCACATCAGTATTAAAT------------------------------------------------
		</sequence>
		<sequence>
			<taxon idref="Ontario.CAN/09.17/1/G|2017-02-28|north_america|canada|ontario"/>
			------------------------------------AAATAGTGTAAGAAACAGTAAGCCCGGAAGTGGTGTTTTGCGATTTCGAGGCCGGGCTCGATCCTCACCTTTCATTGTCAATAGGGGACACTTTGACACTACCTTGAAAATGTCGTCCGTGCTCAAAGCATTTGAGCGATTCACTATAGAACAGGAACTTCAAGACAGGGGTGAGGAGGGTTCAATTCCGCCGGAGACTTTAAAGTCAGCAGTCAAAGTCTTCGTTATTAACACACCCAATCCCACCACACGCTACCAGATGCTAAACTTTTGCCTAAGAATAATTTGCAGTCAAAATGCTAGGGCATCTCACAGGGTAGGTGCATTGATAACATTATTCTCACTTCCCTCGGCAGGTATGCAAAATCATATTAGACTAGCAGATAGATCACCCGAAGCCCAGATAGAACGTTGT-GAGATTGATGGCTTTGAGCCTGGCACATATAGGCTGATTCCGAATGCACGCGCCAATCTTACTGCCAATGAAATTGCTGCCTATGCTTTGCTTGCAGATGACCTCCCTCCAACCATAAATAATGGAACTCCTTATGTACATGCAGATGTTGAAGGGCAGCCATGTGATGAAATTGAACAATTCCTGGATCGATGCTACAGTGTACTAATCCAGGCTTGGGTGATGGTCTGTAAATGTATGACAGCTTACGACCAACCTGCTGGATCTGCTGATCGGCGATTTGCGAAATACCAGCAGCAAGGTCGCCTGGAAGCAAGATACATGCTGCAGCCAGAAGCCCAAAGGTTGATTCAAACTGCCATCAGGAAAAGTCTTGTTGTTAGACAGTATCTTACCTTTGAACTCCAACTGGCAAGACGGCAGGGGTTGCTATCAAACAGATACTATGCAATGGTGGGTGACATTGGAAAGTACATTGAGAATTCAGGCCTTACTGCCTTCTTTCTCACCCTCAAATATGCACTAGGCACCAAATGGAGTCCTCTGTCATTGGCCGCATTCACCGGTGAACTCACTAAGCTCCGATCCTTGATGATGTTATATCGAGATCTCGGAGAACAAGCCAGATACCTTGCTTTGTTGGAGGCTCCCCAAATAATGGACTTTGCTCCCGGGGGCTACCCATTGATATTCAGTTATGCTATGGGAGTCGGTACAGTCCTAGAT-GTCCAAATGCGAAATTACACTTATGCACGACCTTTCCTAAATGGTTACTATTTCCAGATTGGTGTTGAGACCGCACGACGGCAACAAGGCACTGTTGACAACAGAGTAGCAGATGATCTAGGCCTGACTCCTGAACAAAGAACTGAGGTCACTCAGCTTGTTGACAGGCTTGCAAGAGGCAGAGGTGCGGGAATACCAGGTGGGCCGGTGAATCCCTTTGTTCCTCCAGTTCAACAACAACAACCTGCTGCCGTATATGAGGACATTCCTGCATTGGAGGAATCAGATGACGATGGTGATGAAGATGGAGGTGCAGGATTCCAAAATGGAGCACAAGCACCAGCTGTAAGACAGGGAGGTCAAAATGACTTTAGAGCACAGCCGTTACAGGATCCAATTCAAGCACAACTCTTCATGCCATTATATCCTCAAGTCAGCAACATCCCAAATCATCAGAATCATCAGATTAATCGCATCGGGGGGATGGAACACCAAGATTTATTACGATACAACGAGAATGGCGATTCCCAGCAGGATGCAAGGGGCGAACACGGAAACACCTTCCCAAACAATCCCAATCAAAACGCACAGTCACAAGTGGGTGACTGGGATGAGTAGATCACCGACATGACCAAACTACCCCCAACTGCAACAAACCCAGAACAATCCAGCCACAGCCAACCGCTCAAATCCACTACATTCCATTCATATTTAGTCTTTAAGAAAAAATTAGGCCCGGAAAGAATTAGTTCTACGAGCATCGACACGATTATCTTGATCGTGTTTCTTTCCGGGCAAGCCATGGATCAATTTATAAAACA
			AGATGAAACTGGTGATTTAATTGAGACAGGAATGAATGTTGCAAATCACTTCCTATCTGCCCCCATTCAGGGAACCAACTTGTTGAGCAAGGCCACAATCATCCCCGGTGTTGCACCAGTACTCATTGGCAATCCAGAGCAAAAGAACATTCAGTACCCCACTGCATCACATCAGGGATCCAAGTCAAAGGGAAGAAGCTCAGGGGCCAAGCCCATCATAGTCTCATCTTCCGAAGTAGGCACTGGAGGGACTCAGATTCCTGAGCCCCTTTTCGCACAAACCGGACAAGGTGGCACTGTCACCACCGTTTATCAAGATCCAACTATCCAACCAACAGGTTCATACCGAAGTGTGGAATTGGCTAAGATAGGAAAAGAGA-GAATGATTAATCGGTTTGTTGAAAAACCCAGGACCTCAACGCCGGTAACAGAATTTAAGAGGGGGGCCGGGAGCGGCTGCTCAAGGCCAGACAATCCAAGAGGAGGGCATAGAAGGGAATGGAGCCTCAGCTGGGTCCAAGGAGAGGTCCGGGTCTTTGAGTGGTGCAACCCCATATGCTCACCTATCACTGCCGCAGCAAGATTCCACTCCTGCAAATGTGGGAATTGCCCAGCAAAGTGCGATCAGTGCGAACGAGATTATGGACCTCCTTAGAGGGATGGATGCTCGCCTGCAACATCTTGAACAAAAGGTGGACAAGGTGCTTGCACAGGGCAGCATGGTGACCCAAATAAAGAATGAATTATCAACAGTAAAGACAACACTAGCTACAATTGAAGGAATGATGGCGACAGTAAAGATCATGGATCCGGGAAACCCGACAGGGGTCCCAGTTGATGAGCTTAGAAGAAGTTTTAGTGATCATGTAACAATTGTTAGTGGACCAGGAGATGTGTCATTCAGCTCCAGTGAAGAACCCACACTGTATTTGGATGAACTAGCGAGGCCTATCCCCAAGCCTCGTCCTGCAAAGCAGCCAAAACCCCAACCCGTAAAAGATTTAGCAGGACGGAAGGTGATGATAACCAAAATGATCACTGACTGTGTGGCCAATCCTCAAATGAAGCAGGCGTTCGAGCAACGATTGGCAAAGGCCAGCACCGAGGATGCCCTGAATGATATCAAGCGAGACATCATACGAAGCGCCATATGAACCTACCAAGAACACCAGACTCATGGGAAAATACATGAACTGATAGCCGCAATGATTCCCTATTAAATAAAAAATAAGCACGAACACAAGTCCAATCCAGCCACAGCAGCAATGGCCGGATCACAGATCAAAATTCCTCTTCCGAAGCCCCCCGATTCAGATTCTCAAAGACTAAATGCATTCCCTGTAATCATGGCTCAAGAAGGCAAAGGGCGACTCCTCAGACAGATCAGACTTAGGAAAATATTATCAGGGGATCCGTCTGATCAGCAAATTACATTTGTGAATACATATGGATTCATCCGTGCTACTCCAGAAACATCAGAGTTCATCTCTGAATCATCACAACAAAAGGTAACTCCTGTAGTGACGGCGTGCATGTTGTCCTTCGGTGCTGGACCAGTACTAGAAGACCCACAACATATGCTGAAAGCTCTTGATCAGACAGATATCAGGGTTCGGAAGACAGCAAGTGATAAAGAGCAGATCTTATTTGAGATCAACCGCATTCCCAATCTATTCAGGCATCATCAAATATCTGCGGACCATCTGATTCAGGCCAGCTCCGATAAATATGTCAAGTCACCAGCTAAGTTGATTGCAGGAGTAAATTACATTTACTGTGTCACATTTTTATCCGTGACAGTTTGTTCTGCCTCACTCAAGTTTCGAGTTGCGCGCCCATTGCTTGCTGCACGATCTAGATTAGTGAGAGCAGTTCAGATGGAAGTTTTGCTTCGGGTAACCTGCAAAAAAGACTCTCAAATGGCAAAGAGCATGCTAAATGACCCTGATGGAGAAGGTTGCATTGCATCCGTGTGGTTCCACCTGTGTAATCTGTGCAA
			AGGCAGGAACAAACTTAGAAGTTACGATGAAAATTATTTTGCATCTAAGTGCCGTAAGATGAATTTGACAGTCAGCATAGGGGACATGTGGGGACCAACCATTCTAGTCCATGCAGGCGGTCACATTCCGACAACTGCAAAACCTTTCTTCAACTCAAGAGGCTGGGTCTGTCACCCCATCCATCAATCATCACCATCGTTGGCGAAGACCCTATGGTCATCTGGGTGTGAAATCAAGGCTGCCAGTGCTATCCTCCAGGGCTCAGACTATGCATCACTCGCAAAAACTGATGACATAATCTATTCAAAGATAAAGGTCGACAAGGATGCAGCCAACTACAAGGGAGTATCCTGGAGTCCATTTAGGAAGTCTGCCTCAATGAGCAACCTATGATAATTCTCTCTATTTTCAATGATGCCTTCAGGAGGATCAACAATCAGTCCGATTTTACCGGTGATAACTTGATTGAAATTATAGAAAAAATAAGCCTAGAAAGATATCCCACCTCTCGACTTTCCCACTTTGAAAATAGAATTGATCAGTAATCATGAAGGTTTCTTTAGTTACTTGCTTGGGCTTTGCAGTCTTTTCATTTTCCATATGTGTGAATATCAATATCTTGCAGCAAATTGGATATATCAAGCAACAAGTCAGGCAACTGAGCTATTACTCACAAAGTTCAAGCTCCTACATAGTGGTCAAGCTTTTACCGAATATCCAACCCACTGATAACAGCTGTGAATTCAAGAGTGTAACTCAATACAATAAGACCTTGAGTAATTTGCTTCTTCCAATTGCAGAAAACATAAACAATATTGCATCGCCCTCATCTGGATCAAGACGTCATAAAAGGTTTGCTGGCATTGCCATTGGCATTGCTGCACTCGGTGTTGCAACCGCAGCACAAGTAACCGCCGCTGTCTCATTAGTTCAAGCACAGACAAATGCACGCGCAATAGCGGCGATGAAAAATTCAATACAGGCAACTAATCGAGCAGTCTTCGAAGTGAAAGAAGGCACCCAACAGTTAGCTATAGCGGTACAAGCAATACAGAACCACATCAATACTATTATGAACACCCAATTGAACAATATGTCCTGTCAGATTCTTGATAACCAGCTTGCAACCTCCCTGGGATTATACCTAACAGAATTAACAACAGTGTTTCAGCCACAATTAATTAATCCGGCATTGTCACCGATTAGTATACAAGCCTTGAGGTCTTTGCTTGGAAGTATGACACCTGCAGTGGTTCAAGCAACAT-TATCTACTTCAATTTCTGCTGCTGAAATACTAAG-TG-CCGG-TCTAATGGAGGGTCAGATTGTTTCTGTTCTGCTGGATGAGATGCAGATGATAGTTAAGATAAATATTCCAACCATTGTCACACAATCAAATGCATTGGTGATTGACTTCTACTCAATTTCGAGCTTTATTAATAGTCAGGAATCCATAATTCAATTACCAGACAGGATCTTGGAGATCGGGAATGAACAATGGAGCTATCCAGCAAAAAATTGTAAGTTGACAAGACACAACATATTCTGCCAATACAATGAGGCAGAGAGGCTGAGCTTAGAATCAAAACTATGCCTTGCAGGCAATATAAGTGCCTGTGTGTTCTCACCCATAGCAGGGAGTTATATGAGGCGATTTGTAGCACTGGATGGGACAATTGTTGCAAACTGTCGAAGTCTAACGTGTCTATGCAAGAGTCCATCTTATCCTATATACCAACCTGACCATCATGCAGTCACGACCATTGATCTAACCGCATGTCAGACGTTGTCCCTAGACGGATTGGATTTCAGCATTGTCTCTCTAAGCAACATCACTTACGCTGAGAACCTTACCATTTCATTGTCTCAGACAATCAATACTCAACCCATTGACATATCAACTGAACTGATCAAGGTCAATGCATCCCTCCAAAATGCCGTTAAGTACATAAAGGAGAGCAACCATCAACTCCAATCTGTGAGTATAAATTCTAAAAT
			CGGAGCTATAATCATAGCAGCCTTAGCTTTGAGCATCCTGTCAATGATCATTTCACTGTTGTTTTGCTGCTGGGCTTACATTGCAACTAAAGAGATCAGAAGAATCAACTTCAAAACAAATCATATCAACACAATATCAAGTAGTGTCGATGATCTCATCAGGTACTAATCCTAACATGGTGATTCATTCTGTATTTAGAAAATATTTAGAAAAAAACTAAATTAAGAATGAATCTCATGGGGTCGTAACGTCTCGTGACCCTGCCGTTGCACTATGCCGGCGATCCAACCCCCATTATACCTCACATTTCTATTGCTAATTCTTCTTTATC-TGATCATAACTTTGTATGT-CTGGATTATATTAACTGTTACTTATAAGACTGCGGTGCGACATGCAGCACTGTACCAGAGATCCTTCTTTCACTGGAGTTTCGATCACTCACTCTAAGAAGATCCCCAGTTAGGACAAGTTCCGATCCATCATGCAAGAACAATCTGCATTTGAATAATGCCGTTCAATCATGAGACATAAAGAAAAAACCAAGCCAGAACAAACTTAGGGTCATAATACAACACAAAACCTTAGCTTCTATCTCAATTGTGCTCCGACCGCTCGAAAGATGGAGCCCTCGAAATTCTTCACAATATCGGACAGTGCCACCTTTGCACCTGGGCCTGTTAGCAATGCGGCTAACAAGAAGACATTCCGAACTTGCTTCCGAATACTGGCACTATCTGTACAAGCTGTCACCCTTATATTAGTTATTGTCACTTTAGGTGAGCTTGTAAGGATGATCAATGATCAAGGCTTGAGCAATCAGTTGTCTTCAATTACAGATAAGATAAGAGAGTCAGCTACTATGATTGCATCTGCTGTGGGAGTAATGAATCAAGTTATTCATGGAGTAACGGTATCCTTACCCCTACAAATTGAGGGAAACCAAAATCAATTGTTAGCCACACTTGCCACAATCTGCACCAGCCAAAAACAAGTCTCAAACTGCTCTACAAACATCCCCTTAGTCAATGACCTCAGGTTTATAAATGGGATCAATAAATTCATCATTGAAGATTACGCAACTCATGATTTCTCTATCGGCCATCCACTCAATATGCCCAGCTTTATCCCAACTGCAACTTCACCCAATGGTTGCACAAGAATTCCATCCTTTTCTTTAGGTAAGACACACTGGTGCTACACACATAATGTAATTAATGCCAACTGCAAGGACCATACTTCGTCTAACCAATATGTGTCCATGGGGATTCTCGTTCAGACCGCGTCAGGTTATCCTATGTTCAAAACCTTAAAAATCCAATATCTCAGTGATGGCCTGAATCGGAAAAGCTGCTCAATTGCAACAGTCCCTGATGGGTGCGCGATGTACTGTTATGTCTCAACTCAACTTGAAACCGACGACTATGCGGGGTCCAGTCCACCCACCCAAAAACTTACCCTGTTATTCTATAATGACACCGTCACAGAAAGGACAATATCTCCATCTGGTCTTGAAGGGAATTGGGCTACTTTGGTGCCAGGAGTGGGGAGTGGGATATATTTTGAGAATAAGTTGATCTTCCCTGCATATGGTGGTGTCTTGCCCAATAGTACACTCGGGGTTAAATCAGCAAGAGAATTTTTCCGGCCTGTTAATCCATATAATCCATGTTCAGGACTACAACAAGATTTAGACCAGCGTGCTTTGAGGTCATACTTCCCAAGTTATTTCTCTAATCGAAGAATACAGAGTGCATTTCTTGTCTGTGCCTGGAATCAGATCTTAGTTACAAATTGTGAACTAGTTGTCCCCTCAAGCAATCAGACAATGATGGGTGCAGAAGGGAGAGTTTTATTGATCAATAATCGACTATTATATTATCAGAGAAGTACCAGCTGGTGGCCGTATGAACTCCTCTACGAGATATCATTCACATTTACAAACTCTGGTCCATCATCTGTAAATATGTCCTGGATACCTATATATTCATTCACTCGTC
			CTGGTTCAGGCAATTGCAGTGGTGAAAATGTGTGCCCGACTGCTTGTGTGTCAGGGGTTTATCTTGATCCCTGGCCATTAACTCCATATAGCCACCAATCAGGTATTAACAGAAATTTCTATTTTACAGGTGCTCTATTAAATTCAAGTACAACTAGAGTAAATCCTACCCTTTATGTCTCTGCTCTTAATAATCTTAAAGTATTAGCCCCATATGGTACTCAAGGACTGTTTGCCTCGTACACCACAACCACCTGCTTTCAAGATACCGGTGATGCTAGTGTGTATTGTGTTTATATTATGGAACTAGCATCAAATATTGTTGGAGAATTCCAAATTCTACCTGTGCTAACTAGATTGACTATCACTTGAATCATAGTGAATGCAGCGGGAAGCCCTATTGGCGTGTCTCAATTTTTATCGATTATTAAGAAAAAATAGGCCAGAATGGCGGGCCTAAATGAGATACTCCTACCTGAAGTACATTTAAACTCACCCATCGTTAGATATAAGCTTTTCTACTATATATTACATGGCCAGTTACCAAATGATTTGGAGCCAGATGACTTGGGCCCACTAGCAAATCAGAATTGGAAGGCAATTCGAGCCGAAGAATCCCAGGTTCATGCACGTTTAAAACAGATCAGAGTAGAACTCATCGCAAGGATTCCCAGTCTCCGGTGGACCCGCTCTCAAAGAGAGATTGCTATACTCATTTGGCCAAGAATACTTCCAATCCTCCAAGCATATGATCTTCGGCAAAGTATGCAATTGCCCACAGTATGGGAGAAATTGACTCAATCCACAGTTAATCTTATAAGTGATGGTCTAGAACGAGTTGTATTACACATCAGCAATCAACTGACAGGCAAGCCAAACTTGTTTACCAGATCTCGAACAGGACAAGACACTAAGGACTACTCAATTCCATCCACTAGAGAGCTATCTCAAATATGGTTTAACAATGAGTGGAGTGGATCTGTAAAGACCTGGCTTATGATTAAATATAGAATGAGGCAACTAATCACAAACCAAAAGACAGGTGAGTTAACAGATTTAGTAACCATTGTGGATACTAGGTCCACTCTATGCATTATTACCCCAGAATTAGTTGCTTTATACTCTAATGAGCACAAAGCATTAACGTACCTCACCTTTGAAATGGTACTAATGGTCACTGATATGTTGGAGGGACGACTGAATGTTTCTTCTTTGTGCACAGCTAGTCATTATCTGTCCCCACTAAAGAAAAGAATCGAAATTCTCCTAACATTAGTTGATGACCTTGCTCTACTCATGGGGGACAAAGTATACGGTGTTGTCTCTTCACTTGAGAGTTTTGTTTACGCCCAATTACAGTATGGTGATCCTGTTGTAGACATTAAGGGTACATTCTATGGATTTATATGTAATGAGATTCTCGATCTGCTGACTGAGGACAACATTTTTACTGAGGAGGAGGCAAACAAGGTTCTCCTGGACTTGACTTCACAGTTTGACAATCTATCCCCTGATTTAACTGCTGAACTCCTCTGCATTATGAGACTTTGGGGCCACCCCACATTAACCGCCAGCCAAGCAGCATCCAAGGTCCGAGAGTCCATGTGCGCTCCCAAGGTGTTAGATTTCCAAACAATAATGAAGACCCTGGCTTTCTTTCACGCAATCCTTATTAACGGTTATAGGAGGAGCCATAATGGAATCTGGCCTCCTACTACTCTTCATGGCAATGCCCCCAAAAGCCTCATTGAGATGCGGCATGATAATTCAGAGCTTAAGTATGAGTATGTCCTCAAGAATTGGAAAAGTATATCTATGTTAAGAATACACAAATGCTTTGATGCATCACCTGATGAAGATCTCAGCATATTCATGAAGGATAAGGCAATAAGCTGTCCAAAGCAAGACTGGATGGGAGTATTTAGGAGGAGCCTCATAAAACAGCGATATCGAGATGCGAATCGACCTCTACCACAACCATTCAACCGACGGCTACTGTTG
			AATTTTCTAGAGGATGACAGATTCGATCCCATTAAAGAGCTTGAGTATGTCACCAGTGGAGAATATCTTAGGGACCCAGAATTTTGTGCATCTTACTCCCTCAAAGAGAAGGAGATAAAGGCTACAGGTCGAATATTTGCAAAAATGACAAAGAGAATGAGATCGTGCCAAGTAATTGCGGAATCATTGTTGGCCAATCATGCAGGTAAATTAATGAGAGAAAATGGAGTTGTTTTAGACCAGTTAAAATTGACAAAATCTTTGTTAACGATGAACCAAATTGGTATTATATCAGAGCACAGCCGAAGATCCACTGCTGACAACATGACTTTGGCACACTCCGGTTCAAATAAGCACAGAATTAATAATAGTCAATTCAAGAAGAATAAAGACAATAAACATGAGATGCCTGATGATGGTTTTGAGATAGCAGCCTGCTTTCTAACAACTGACCTCACAAAATACTGCTTAAATTGGAGGTACCAAGTCATCATCCCCTTTGCGCGTACATTGAATTCAATGTATGGTATACCTCACCTGTTCGAATGGATACATTTAAGGCTAATGCGAAGCACTCTCTATGTCGGTGATCCCTTCAATCCTCCATCAGATCCTACCCAACTTGACCTTGATACAGCTCTCAATGATGATATATTTATAGTTTCTCCTCGAGGAGGAATCGAGGGTTTATGTCAAAAATTATGGACTATGATTTCCATCTCAACAATCATATTATCTGCAACTGAGGCAAACACTAGAGTTATGAGCATGGTCCAGGGTGACAACCAGGCGATTGCAATCACCACTAGAGTAGTACGCTCGCTCAGTCATTCCGAGAAGAAGGAGCAAGCTTATAAAGCAAGTAAATTATTCTTTGAAAGGCTTAGAGCCAACAATCATGGAATTGGACACCACTTGAAAGAACAAGAAACGATCCTCAGTTCTGATTTCTTCATATACAGTAAGAGAGTGTTTTACAAAGGTCGGATTTTGACTCAAGCATTAAAGAACGTGAGCAAGATGTGCTTAACAGCCGATATACTAGGGGACTGTTCACAAGCATCATGCTCCAATTTAGCTACTACTGTAATGCGCCTGACTGAGAATGGGGTTGAGAAAGATTTGTGTTACTTTCTGAATGCATTCATGACAATCAGACAGTTATGTTATGATCTAGTATTTCCCCAAACTAAATCTCTTAGTCAGGACATCACTAATGCTTATCTTAACCATCCAATACTTATCTCAAGATTGTGTCTATTACCATCTCAATTGGGGGGCCTAAACTTTCTCTCATGTAGTCGCCTGTTCAATAGAAACATCGGAGACCCATTAGTGTCTGCAATTGCTGATGTGAAACGATTAATTAAAGCTGGCTGTCTAGATATCTGGGTCCTGTATAACATCCTTGGAAGGAGGCCTGGAAAAGGTAAGTGGAGCACTCTGGCAGCTGATCCTTATACTCTAAACATAGATTATTTAGTTCCTTCAACAACTTTTTTAAAGAAACATGCCCAATATACATTGATGGAACGGAGTGTTAACCCCATGCTCCGTGGAGTATTCAGTGAAAATGCAGCTGAGGAAGAAGAGGAACTCGCACAGTATCTATTAGATCGTGAGGTAGTCATGCCCAGGGTTGCACATGTAATACTTGCCCAGTCTAGCTGCGGTAGAAGAAAACAGATTCAAGGTTACTTGGATTCCACTAGAACTATTATCAGGTATTCACTGGAGGTGAGACCATTGTCAGCAAAGAAGCTAAATACAGTAATAGAATATAACTTATTGTATCTATCTTACAATTTGGAGATTATTGAAAAACCCAATATAGTACAACCTTTTTTGAATGCAATCAATGTTGATACTTGTAGCATCGATATAGCCAGGTCCCTTAGAAAACTATCCTGGGCAACTTTACTTAATGGACGTCCCATCGAGGGATTGGAAACACCTGATCCCATTGAATTGGTACATGGGTGTTTGATAATTGGGTCAGA
			TGAATGTGAGCATTGCAGTAGTGGTGATGATAAATTCACCTGGTTTTTCCTACCCAAGGGGATAAGGCTAGACAATGATCCGGCATCCAACCCACCCATCAGAGTACCTTACATCGGATCTAAAACAGATGAGCGGAGGGTTGCTTCAATGGCTTACATCAAAGGAGCATCTGTATCACTGAAATCAGCACTCAGGTTAGCGGGAGTATATATTTGGGCTTTCGGAGATACAGAAGAATCATGGCAGGACGCCTATGAGTTATCTTCCACTCGTGTTAATCTCACACTAGAGCAATTGCAATCTCTCACTCCTTTACCAACATCTGCTAACCTAGTACACAGATTAGATGATGGCACCACTCAATTAAAATTTACCCCGGCAAGTTCCTATGCATTCTCTAGCTTCGTTCATATATCTAACGACTGTCAAGTTCTGGAGATCGATGATCAGGTTACAGATTCTAACCTGATTTACCAACAAGTTATGATTACTGGCCTTGCTTTAATTGAGACATGGAACAATCCTCCAATCAACTTCTCTGTCTATGAGACTACACTACACTTGCACACAGGCTCATCTTGCTGTATAAGACCTGTCGAATCTTGTGTAGTAAATCCTCCTTTGCTTCCTGTACCCTTCATTAATGTCCCTCAAATGAATAAATTTGTATATGACCCTGAACCACTCAGTTTGCTAGAAATGGAAAAAATTGAGGATATTGCTTATCAGACCAGAATCGGTGGTTTAGATCAAATTCCACTTCTGGAAAAAATACCCTTACTAGCTCACCTCACCGCCAAGCAGATGGTAAACAGCATCACTGGGCTTGATGAAGCAACATCTATAGTGAATGATGCTGTAGTTCAAGCAGACTACACTAGCAATTGGATTAGTGAATGCTGCTACACTTACATTGATTCTGTGTTTGTTTACTCTGGCTGGGCATTATTATTGGAGCTTTCGTATCAAATGTACTACTTAAGAATTCAAGGCATCCAAGGAATTCTAGACTATGTGTATATGACCTTGAGGAGGATACCAGGAATGGCTATAACAGGCATCTCATCCACGATTAGTCACCCTCGTATACTCAGAAGATGCATCAATTTGGATGTAATAGCCCCAATCAATTCTCCACACATAGCTTCACTGGATTACACAAAATTGAGCATAGATGCAGTAATGTGGGGAACTAAGCAGGTTTTGACCAACATTTCGCAAGGTATCGATTATGAGATAGTAGTTCCTTCTGAAAGCCAACTAACACTTAGTGATAGAGTTCTAAATCTAGTTGCTCGAAAATTATCACTACTGGCAATCATCTGGGCCAATTATAACTATCCTCCAAAGGTCAAAGGTATGTCACCTGAGGACAAATGTCAGGCTTTAACTACACATCTAATCCAAACTGTCGAATATGTTGAGCACATTCAGATTGAGAAGACAAACATCAGGAGGATGATTATTGAACCAAAATTAACTGCCTACCCTAGTAATTTGTTTTATCTATCTCGAAAGTTGCTTAATGCTATTCGAGATTCTGAAGAAGGACAATTTCTGATTGCATCCTATTATAACAGTTTTGGATTTCTGGAACCAATACTAATGGAATCTAAAATATTCAATCTAAATTCATCCGAATCAGCATCTCTTACAGAATTTGATTTCATCCTCAACTTGGAATTGTCTGAAGCCAGTCTTGAGAAATACTCTCTCCCAAGTTTGTTGATGACGGCTGAGAATATGGATAACCCATTTCCTCAACCACCCCTTCATCATGTTCTCAGACCACTAGGATTATCATCCACTTCATGGTATAAAACAATCAGTGTTTTAAATTATATTAGCCATATGAAAATATCTGACGGTGCCCATCTATACTTGGCAGAGGGAAGCGGGGCCTCTATGTCACTTATAGAGACTTTCTTGCCCGGTGAAACAATATGGTACAACAGCCTATTCAATAGTGGTGAAAATCCTCCCCAACGCAATTTTGCTC
[truncated: 6,979,371 more chars]
