# Supplementary material for: Repeated introductions and intensive community transmission fueled a mumps virus outbreak in Washington State
Source: eLife. 2021 Apr 19;10:e66448. doi: 10.7554/eLife.66448 (PMC8079146; doi:10.7554/eLife.66448)
Supplement: Figure 2—source data 2. [file elife-66448-fig2-data2.zip]

Archive with 8 entries (7 files):
- divergence-tree-jsons/
- divergence-tree-jsons/mumps_north-america-full-genomes.json
- __MACOSX/divergence-tree-jsons/._mumps_north-america-full-genomes.json
- divergence-tree-jsons/metadata.tsv
- __MACOSX/divergence-tree-jsons/._metadata.tsv
- divergence-tree-jsons/mumps_north-america-SH-only.json
- divergence-tree-jsons/mumps_global.json
- __MACOSX/divergence-tree-jsons/._mumps_global.json
