# Supplementary material for: Repeated introductions and intensive community transmission fueled a mumps virus outbreak in Washington State
Source: eLife. 2021 Apr 19;10:e66448. doi: 10.7554/eLife.66448 (PMC8079146; doi:10.7554/eLife.66448)
Supplement: Figure 2—source data 2. [file elife-66448-fig2-data2.zip › divergence-tree-jsons/mumps_north-america-full-genomes.json]

{
  "meta": {
    "build_url": "https://github.com/nextstrain/mumps",
    "colorings": [
      {
        "key": "gt",
        "title": "Genotype",
        "type": "categorical"
      },
      {
        "key": "num_date",
        "title": "Date",
        "type": "continuous"
      },
      {
        "key": "author",
        "title": "Author",
        "type": "categorical"
      },
      {
        "key": "MuV_genotype",
        "scale": [
          [
            "G",
            "#7CB878"
          ]
        ],
        "title": "MuV genotype",
        "type": "categorical"
      },
      {
        "key": "division",
        "scale": [
          [
            "Wisconsin",
            "#290F54"
          ],
          [
            "North Carolina",
            "#3D167E"
          ],
          [
            "California",
            "#511EA8"
          ],
          [
            "New York",
            "#4928B4"
          ],
          [
            "Massachusetts",
            "#4334BF"
          ],
          [
            "Virginia",
            "#3F50CC"
          ],
          [
            "Georgia",
            "#3F5ED0"
          ],
          [
            "Manitoba",
            "#416CCE"
          ],
          [
            "Arkansas",
            "#4784C7"
          ],
          [
            "North Dakota",
            "#5098B9"
          ],
          [
            "Louisiana",
            "#5CA7A4"
          ],
          [
            "Ontario",
            "#6BB18E"
          ],
          [
            "Missouri",
            "#7CB878"
          ],
          [
            "Indiana",
            "#A4BE56"
          ],
          [
            "Michigan",
            "#B9BC4A"
          ],
          [
            "Montana",
            "#C2BA46"
          ],
          [
            "New Hampshire",
            "#CCB742"
          ],
          [
            "Ohio",
            "#DAAC3D"
          ],
          [
            "Washington",
            "#E39B39"
          ],
          [
            "Illinois",
            "#E68234"
          ],
          [
            "Kansas",
            "#E67431"
          ],
          [
            "Pennsylvania",
            "#E1512A"
          ],
          [
            "New Jersey",
            "#DF4027"
          ],
          [
            "British Columbia",
            "#DC2F24"
          ],
          [
            "Texas",
            "#C12920"
          ],
          [
            "Iowa",
            "#A5231B"
          ],
          [
            "Alabama",
            "#891D17"
          ]
        ],
        "title": "Division",
        "type": "categorical"
      }
    ],
    "description": "This work is made possible by the open sharing of genetic data by research groups from all over the world. We gratefully acknowledge their contributions.\n\nSpecial thanks to Duah Alkam, Piroon Jenjaroenpun, Thidathip Wongsurawat, Zulema Udaondo, Preecha Patumcharoenpol, Michael Robeson, Dirk Haselow, William Mason, Intawat Nookaew, David Ussery, Se-Ran Jun, Jennifer Gardy, Shirlee Wohl, Jeff Joy, Patrick Stapleton, Nathan Yozwiak, Hayden Metsky, Agatha Jassem, Kelsey Florek, Gytis Dudas and Pardis Sabeti for data sharing, comments and suggestions.\n",
    "display_defaults": {
      "color_by": "division",
      "map_triplicate": true
    },
    "filters": [
      "division",
      "author"
    ],
    "genome_annotations": {
      "F": {
        "end": 6099,
        "seqid": "config/mumps_reference.gb",
        "start": 4483,
        "strand": "+",
        "type": "CDS"
      },
      "HN": {
        "end": 8299,
        "seqid": "config/mumps_reference.gb",
        "start": 6551,
        "strand": "+",
        "type": "CDS"
      },
      "I": {
        "end": 2431,
        "seqid": "config/mumps_reference.gb",
        "start": 1916,
        "strand": "+",
        "type": "CDS"
      },
      "L": {
        "end": 15160,
        "seqid": "config/mumps_reference.gb",
        "start": 8375,
        "strand": "+",
        "type": "CDS"
      },
      "M": {
        "end": 4328,
        "seqid": "config/mumps_reference.gb",
        "start": 3201,
        "strand": "+",
        "type": "CDS"
      },
      "NC": {
        "end": 1732,
        "seqid": "config/mumps_reference.gb",
        "start": 422,
        "strand": "+",
        "type": "CDS"
      },
      "P": {
        "end": 3089,
        "seqid": "config/mumps_reference.gb",
        "start": 1916,
        "strand": "+",
        "type": "CDS"
      },
      "SH": {
        "end": 6378,
        "seqid": "config/mumps_reference.gb",
        "start": 6205,
        "strand": "+",
        "type": "CDS"
      },
      "V": {
        "end": 2590,
        "seqid": "config/mumps_reference.gb",
        "start": 1916,
        "strand": "+",
        "type": "CDS"
      },
      "nuc": {
        "end": 15263,
        "seqid": "config/mumps_reference.gb",
        "start": 1,
        "strand": "+",
        "type": "source"
      }
    },
    "geo_resolutions": [
      {
        "demes": {
          "Alabama": {
            "latitude": 33.2588817,
            "longitude": -86.8295336
          },
          "Arkansas": {
            "latitude": 35.2048883,
            "longitude": -92.4479107
          },
          "British Columbia": {
            "latitude": 49.24966,
            "longitude": -123.11934
          },
          "California": {
            "latitude": 36.7014631,
            "longitude": -118.7559973
          },
          "Georgia": {
            "latitude": 32.3293809,
            "longitude": -83.1137365
          },
          "Illinois": {
            "latitude": 40.0796319,
            "longitude": -89.4339808
          },
          "Indiana": {
            "latitude": 40.3270127,
            "longitude": -86.1746932
          },
          "Iowa": {
            "latitude": 41.9216734,
            "longitude": -93.3122704
          },
          "Kansas": {
            "latitude": 38.27312,
            "longitude": -98.5821871
          },
          "Louisiana": {
            "latitude": 30.8703881,
            "longitude": -92.0071259
          },
          "Manitoba": {
            "latitude": 49.8844,
            "longitude": -97.14704
          },
          "Massachusetts": {
            "latitude": 42.3788774,
            "longitude": -72.0323659
          },
          "Michigan": {
            "latitude": 43.6211955,
            "longitude": -84.6824345
          },
          "Missouri": {
            "latitude": 37.9643,
            "longitude": -91.8318
          },
          "Montana": {
            "latitude": 47.3752671,
            "longitude": -109.6387578
          },
          "New Hampshire": {
            "latitude": 43.4718339,
            "longitude": -71.6182147
          },
          "New Jersey": {
            "latitude": 40.0757384,
            "longitude": -74.4041621
          },
          "New York": {
            "latitude": 40.7642499,
            "longitude": -73.9545249
          },
          "North Carolina": {
            "latitude": 35.6729639,
            "longitude": -79.0392918
          },
          "North Dakota": {
            "latitude": 47.6201461,
            "longitude": -100.5407369
          },
          "Ohio": {
            "latitude": 40.2253569,
            "longitude": -82.6881394
          },
          "Ontario": {
            "latitude": 50.0000002,
            "longitude": -86.0
          },
          "Pennsylvania": {
            "latitude": 40.9699889,
            "longitude": -77.727883
          },
          "Texas": {
            "latitude": 31.8160381,
            "longitude": -99.5120985
          },
          "Virginia": {
            "latitude": 37.1232245,
            "longitude": -78.492772
          },
          "Washington": {
            "latitude": 47.6,
            "longitude": -122.33
          },
          "Wisconsin": {
            "latitude": 44.4308975,
            "longitude": -89.6884636
          }
        },
        "key": "division"
      }
    ],
    "maintainers": [
      {
        "name": "Louise Moncla",
        "url": "http://bedford.io/team/louise-moncla/"
      }
    ],
    "panels": [
      "tree",
      "map",
      "entropy"
    ],
    "title": "Real-time tracking of mumps virus evolution",
    "updated": "2020-01-24"
  },
  "tree": {
    "branch_attrs": {
      "mutations": {}
    },
    "children": [
      {
        "branch_attrs": {
          "labels": {
            "aa": "F: S15P, Q445K, N480H, M498I; HN: S21I, N25D, S293T, Q354K, V410I; NC: N404T, G405S; P: T262I, D271N, K273Q, E322K, T368K, R389C; SH: I4T"
          },
          "mutations": {
            "F": [
              "S15P",
              "Q445K",
              "N480H",
              "M498I"
            ],
            "HN": [
              "S21I",
              "N25D",
              "S293T",
              "Q354K",
              "V410I"
            ],
            "NC": [
              "N404T",
              "G405S"
            ],
            "P": [
              "T262I",
              "D271N",
              "K273Q",
              "E322K",
              "T368K",
              "R389C"
            ],
            "SH": [
              "I4T"
            ],
            "nuc": [
              "T46C",
              "G60A",
              "A62G",
              "C188A",
              "C442T",
              "T451C",
              "A580G",
              "G610A",
              "T658A",
              "C797T",
              "T907C",
              "T931C",
              "T964C",
              "A1219G",
              "T1246G",
              "T1345C",
              "T1381C",
              "G1390A",
              "C1405T",
              "A1462G",
              "C1591A",
              "C1627T",
              "A1632C",
              "G1634A",
              "A1770G",
              "A1811G",
              "C1817T",
              "G1829A",
              "T1887C",
              "T2164C",
              "A2182G",
              "A2308G",
              "C2700T",
              "G2726A",
              "A2732C",
              "G2879A",
              "C2978T",
              "C3018A",
              "C3080T",
              "A3117G",
              "T3133G",
              "G3138C",
              "C3196T",
              "C3311T",
              "T3471C",
              "T3579C",
              "A3695G",
              "C3728T",
              "A3785C",
              "C3786A",
              "A3806T",
              "A4166G",
              "G4250A",
              "C4256T",
              "A4330C",
              "A4392G",
              "T4393C",
              "T4451C",
              "T4525C",
              "A4728C",
              "C4938T",
              "C4956T",
              "A5397G",
              "G5412A",
              "T5544C",
              "C5694T",
              "G5718T",
              "C5815A",
              "T5874C",
              "A5920C",
              "G5976T",
              "G5988A",
              "T6215C",
              "C6282T",
              "A6294G",
              "C6345T",
              "C6422T",
              "T6487C",
              "T6499C",
              "A6509G",
              "C6537T",
              "T6544A",
              "A6565G",
              "G6612T",
              "A6623G",
              "G6712A",
              "C6907T",
              "C6946T",
              "C6955T",
              "G6967A",
              "A6973C",
              "C7177T",
              "G7186A",
              "T7204A",
              "C7210T",
              "G7306T",
              "T7427A",
              "T7429C",
              "A7468C",
              "C7534T",
              "G7549A",
              "C7610A",
              "G7753A",
              "A7768G",
              "G7778A",
              "A7870G",
              "T8092C",
              "C8156T",
              "G8158A",
              "A8242G",
              "G8275A",
              "C8313T",
              "T8338C",
              "T8344C",
              "T8413C",
              "A8533G",
              "G8608A",
              "G8800A",
              "T8821C",
              "C8992T",
              "C9076T",
              "C9082T",
              "T9253C",
              "T9352C",
              "G9415T",
              "T9652C",
              "C9721T",
              "T9742G",
              "T9850C",
              "T9934C",
              "C9958T",
              "T9997G",
              "A10033G",
              "A10111G",
              "T10135G",
              "A10174G",
              "A10234G",
              "A10474G",
              "A10807G",
              "G10810A",
              "T10876C",
              "G10942C",
              "G11044A",
              "T11155C",
              "G11182A",
              "A11212G",
              "G11236A",
              "A11263G",
              "G11266A",
              "C11309T",
              "A11326G",
              "G11566A",
              "T11656C",
              "A11698G",
              "C11806A",
              "A11881T",
              "G12064A",
              "G12109A",
              "A12115G",
              "G12220A",
              "A12265G",
              "C12325T",
              "C12334T",
              "T12361C",
              "A12967C",
              "A13111C",
              "T13327C",
              "C13606T",
              "T13678C",
              "T13792G",
              "C13805T",
              "A14104G",
              "C14186T",
              "C14191T",
              "C14293T",
              "A14383G",
              "G14497A",
              "C14566T",
              "C14665A"
            ]
          }
        },
        "children": [
          {
            "branch_attrs": {
              "mutations": {
                "nuc": [
                  "A1288G"
                ]
              }
            },
            "children": [
              {
                "branch_attrs": {
                  "labels": {
                    "aa": "NC: L203W, E204M, A205L, P206A, Q207*"
                  },
                  "mutations": {
                    "NC": [
                      "L203W",
                      "E204M",
                      "A205L",
                      "P206A",
                      "Q207*"
                    ],
                    "nuc": [
                      "T1029G",
                      "G1031A",
                      "A1032T",
                      "G1034C",
                      "C1035T",
                      "T1036C",
                      "C1037G",
                      "C1040T",
                      "G10234A"
                    ]
                  }
                },
                "name": "Washington.USA/19.17/FH100/G",
                "node_attrs": {
                  "MuV_genotype": {
                    "value": "G"
                  },
                  "accession": "Washington_outbreak_93",
                  "author": {
                    "author": "Moncla et al",
                    "title": "Unpublished",
                    "value": "Moncla et al"
                  },
                  "div": 0.010229654072796473,
                  "division": {
                    "confidence": {
                      "Washington": 1.0
                    },
                    "entropy": -1.000088900581841e-12,
                    "value": "Washington"
                  },
                  "num_date": {
                    "confidence": [
                      2017.3586584531142,
                      2017.3586584531142
                    ],
                    "value": 2017.3586584531142
                  }
                }
              },
              {
                "branch_attrs": {
                  "mutations": {
                    "nuc": [
                      "A10114G",
                      "G11989T"
                    ]
                  }
                },
                "name": "Washington.USA/14.17/FH145/G",
                "node_attrs": {
                  "MuV_genotype": {
                    "value": "G"
                  },
                  "accession": "Washington_outbreak_89",
                  "author": {
                    "author": "Moncla et al",
                    "title": "Unpublished",
                    "value": "Moncla et al"
                  },
                  "div": 0.009770372956231873,
                  "division": {
                    "confidence": {
                      "Washington": 1.0
                    },
                    "entropy": -1.000088900581841e-12,
                    "value": "Washington"
                  },
                  "num_date": {
                    "confidence": [
                      2017.2628336755647,
                      2017.2628336755647
                    ],
                    "value": 2017.2628336755647
                  }
                }
              },
              {
                "branch_attrs": {
                  "mutations": {
                    "nuc": [
                      "G1798A"
                    ]
                  }
                },
                "name": "Washington.USA/9.17/FH16/G",
                "node_attrs": {
                  "MuV_genotype": {
                    "value": "G"
                  },
                  "accession": "Washington_outbreak_16",
                  "author": {
                    "author": "Moncla et al",
                    "title": "Unpublished",
                    "value": "Moncla et al"
                  },
                  "div": 0.009704856222894142,
                  "division": {
                    "confidence": {
                      "Washington": 1.0
                    },
                    "entropy": -1.000088900581841e-12,
                    "value": "Washington"
                  },
                  "num_date": {
                    "confidence": [
                      2017.1615331964408,
                      2017.1615331964408
                    ],
                    "value": 2017.1615331964408
                  }
                }
              }
            ],
            "name": "NODE_0000233",
            "node_attrs": {
              "div": 0.009639344436153637,
              "division": {
                "confidence": {
                  "Washington": 0.9999999353605078
                },
                "entropy": 1.2001843038543453e-06,
                "value": "Washington"
              },
              "num_date": {
                "confidence": [
                  2016.8855660117554,
                  2017.1277253203284
                ],
                "value": 2017.0215771576711
              }
            }
          },
          {
            "branch_attrs": {
              "mutations": {}
            },
            "children": [
              {
                "branch_attrs": {
                  "labels": {
                    "aa": "I: Q58L; P: Q58L; V: Q58L"
                  },
                  "mutations": {
                    "I": [
                      "Q58L"
                    ],
                    "P": [
                      "Q58L"
                    ],
                    "V": [
                      "Q58L"
                    ],
                    "nuc": [
                      "A2088T"
                    ]
                  }
                },
                "name": "Washington.USA/8.17/FH142/G",
                "node_attrs": {
                  "MuV_genotype": {
                    "value": "G"
                  },
                  "accession": "Washington_outbreak_81",
                  "author": {
                    "author": "Moncla et al",
                    "title": "Unpublished",
                    "value": "Moncla et al"
                  },
                  "div": 0.009639351761824793,
                  "division": {
                    "confidence": {
                      "Washington": 0.9999999999999999
                    },
                    "entropy": -9.99866855976916e-13,
                    "value": "Washington"
                  },
                  "num_date": {
                    "confidence": [
                      2017.145106091718,
                      2017.145106091718
                    ],
                    "value": 2017.145106091718
                  }
                }
              },
              {
                "branch_attrs": {
                  "mutations": {}
                },
                "children": [
                  {
                    "branch_attrs": {
                      "labels": {
                        "aa": "L: L508P"
                      },
                      "mutations": {
                        "L": [
                          "L508P"
                        ],
                        "nuc": [
                          "T9897C"
                        ]
                      }
                    },
                    "name": "Washington.USA/14.17/FH98/G",
                    "node_attrs": {
                      "MuV_genotype": {
                        "value": "G"
                      },
                      "accession": "Washington_outbreak_88",
                      "author": {
                        "author": "Moncla et al",
                        "title": "Unpublished",
                        "value": "Moncla et al"
                      },
                      "div": 0.009639344870345611,
                      "division": {
                        "confidence": {
                          "Washington": 1.0
                        },
                        "entropy": -1.000088900581841e-12,
                        "value": "Washington"
                      },
                      "num_date": {
                        "confidence": [
                          2017.2628336755647,
                          2017.2628336755647
                        ],
                        "value": 2017.2628336755647
                      }
                    }
                  },
                  {
                    "branch_attrs": {
                      "mutations": {}
                    },
                    "children": [
                      {
                        "branch_attrs": {
                          "mutations": {}
                        },
                        "name": "Washington.USA/11.17/FH95/G",
                        "node_attrs": {
                          "MuV_genotype": {
                            "value": "G"
                          },
                          "accession": "Washington_outbreak_84",
                          "author": {
                            "author": "Moncla et al",
                            "title": "Unpublished",
                            "value": "Moncla et al"
                          },
                          "div": 0.009573832617027472,
                          "division": {
                            "confidence": {
                              "Washington": 0.9999999999999999
                            },
                            "entropy": -9.99866855976916e-13,
                            "value": "Washington"
                          },
                          "num_date": {
                            "confidence": [
                              2017.2026009582478,
                              2017.2026009582478
                            ],
                            "value": 2017.2026009582478
                          }
                        }
                      },
                      {
                        "branch_attrs": {
                          "mutations": {}
                        },
                        "name": "Washington.USA/5.17/FH104/G",
                        "node_attrs": {
                          "MuV_genotype": {
                            "value": "G"
                          },
                          "accession": "Washington_outbreak_104",
                          "author": {
                            "author": "Moncla et al",
                            "title": "Unpublished",
                            "value": "Moncla et al"
                          },
                          "div": 0.009573832617027472,
                          "division": {
                            "confidence": {
                              "Washington": 0.9999999999999999
                            },
                            "entropy": -9.99866855976916e-13,
                            "value": "Washington"
                          },
                          "num_date": {
                            "confidence": [
                              2017.1067761806983,
                              2017.1067761806983
                            ],
                            "value": 2017.1067761806983
                          }
                        }
                      }
                    ],
                    "name": "NODE_0000005",
                    "node_attrs": {
                      "div": 0.009573832617027472,
                      "division": {
                        "confidence": {
                          "Washington": 0.999995297781677
                        },
                        "entropy": 7.1085815095321e-05,
                        "value": "Washington"
                      },
                      "num_date": {
                        "confidence": [
                          2017.050076204914,
                          2017.1067761806983
                        ],
                        "value": 2017.1067761806983
                      }
                    }
                  }
                ],
                "name": "NODE_0000004",
                "node_attrs": {
                  "div": 0.009573832617027472,
                  "division": {
                    "confidence": {
                      "Washington": 0.9999952315467568
                    },
                    "entropy": 7.197525643158736e-05,
                    "value": "Washington"
                  },
                  "num_date": {
                    "confidence": [
                      2016.9916091440684,
                      2017.0986359324331
                    ],
                    "value": 2017.076754152888
                  }
                }
              }
            ],
            "name": "NODE_0000003",
            "node_attrs": {
              "div": 0.009573832617027472,
              "division": {
                "confidence": {
                  "Washington": 0.9999942110118588
                },
                "entropy": 8.608282056686198e-05,
                "value": "Washington"
              },
              "num_date": {
                "confidence": [
                  2016.8848670937973,
                  2017.0876046945584
                ],
                "value": 2017.0067985940495
              }
            }
          }
        ],
        "name": "NODE_0000229",
        "node_attrs": {
          "div": 0.009573832617027472,
          "division": {
            "confidence": {
              "Washington": 0.999886346363031
            },
            "entropy": 0.0014064468767536636,
            "value": "Washington"
          },
          "num_date": {
            "confidence": [
              2016.7112224027417,
              2017.0488506242739
            ],
            "value": 2016.9662471954448
          }
        }
      },
      {
        "branch_attrs": {
          "mutations": {}
        },
        "children": [
          {
            "branch_attrs": {
              "labels": {
                "aa": "I: S63P; P: S63P, H314Y; V: S63P"
              },
              "mutations": {
                "I": [
                  "S63P"
                ],
                "P": [
                  "S63P",
                  "H314Y"
                ],
                "V": [
                  "S63P"
                ],
                "nuc": [
                  "T2102C",
                  "C2855T",
                  "T6488C",
                  "T6496C",
                  "T6704C",
                  "G8317A",
                  "T9586C",
                  "G12109T"
                ]
              }
            },
            "children": [
              {
                "branch_attrs": {
                  "labels": {
                    "aa": "F: N62D, E65K, V125I, N298S, V492A; HN: L115I; I: A38T, T150A; L: K267R; NC: I387T; P: A38T, T150A, I192L, C229Y, K290T, A333T, G364S, R389C; V: A38T, T150A, I192L"
                  },
                  "mutations": {
                    "F": [
                      "N62D",
                      "E65K",
                      "V125I",
                      "N298S",
                      "V492A"
                    ],
                    "HN": [
                      "L115I"
                    ],
                    "I": [
                      "A38T",
                      "T150A"
                    ],
                    "L": [
                      "K267R"
                    ],
                    "NC": [
                      "I387T"
                    ],
                    "P": [
                      "A38T",
                      "T150A",
                      "I192L",
                      "C229Y",
                      "K290T",
                      "A333T",
                      "G364S",
                      "R389C"
                    ],
                    "V": [
                      "A38T",
                      "T150A",
                      "I192L"
                    ],
                    "nuc": [
                      "G164A",
                      "C287T",
                      "T410C",
                      "C493T",
                      "A541G",
                      "G673A",
                      "A1111G",
                      "G1177T",
                      "C1186A",
                      "A1396G",
                      "T1499C",
                      "G1504A",
                      "A1534C",
                      "T1573C",
                      "T1576C",
                      "T1581C",
                      "T1616C",
                      "G1739A",
                      "C1821T",
                      "G2027A",
                      "C2282A",
                      "A2363G",
                      "A2489C",
                      "G2601A",
                      "A2784C",
                      "G2912A",
                      "G3005A",
                      "C3007T",
                      "C3080T",
                      "A3100G",
                      "C3137T",
                      "C3148T",
                      "G3179A",
                      "G3350T",
                      "C4007T",
                      "G4139A",
                      "G4172A",
                      "A4247C",
                      "C4456T",
                      "A4463G",
                      "G4542A",
                      "A4666G",
                      "G4675A",
                      "T4779C",
                      "T4782C",
                      "T4791C",
                      "C4797T",
                      "T4800C",
                      "T4827C",
                      "G4855A",
                      "C4857T",
                      "A5199G",
                      "A5375G",
                      "T5957C",
                      "C6534A",
                      "C6893A",
                      "A6916G",
                      "C6955A",
                      "C6991T",
                      "A7090G",
                      "T7135C",
                      "C7246T",
                      "G7639A",
                      "A8026G",
                      "A8233G",
                      "C8494T",
                      "T8551C",
                      "C8584T",
                      "C8776T",
                      "A9174G",
                      "C9184T",
                      "T9281C",
                      "G9355T",
                      "C9356T",
                      "T9787C",
                      "G9886A",
                      "A10132C",
                      "A10174G",
                      "A10186G",
                      "T10291A",
                      "T10402C",
                      "C10939T",
                      "T11143C",
                      "C11173T",
                      "T11180C",
                      "G11206A",
                      "T11308C",
                      "C11317T",
                      "G11899A",
                      "C12016T",
                      "C12019T",
                      "A12022G",
                      "C12526A",
                      "A12688C",
                      "C12988T",
                      "G13384A",
                      "A13558T",
                      "A13576G",
                      "C13681T",
                      "C13882T",
                      "A13978G",
                      "C14077T",
                      "G14089A"
                    ]
                  }
                },
                "name": "Washington.USA/12.17/FH78/G",
                "node_attrs": {
                  "MuV_genotype": {
                    "value": "G"
                  },
                  "accession": "Washington_outbreak_74",
                  "author": {
                    "author": "Moncla et al",
                    "title": "Unpublished",
                    "value": "Moncla et al"
                  },
                  "div": 0.009536871520762265,
                  "division": {
                    "confidence": {
                      "Washington": 1.0
                    },
                    "entropy": -1.000088900581841e-12,
                    "value": "Washington"
                  },
                  "num_date": {
                    "confidence": [
                      2017.2272416153319,
                      2017.2272416153319
                    ],
                    "value": 2017.2272416153319
                  }
                }
              },
              {
                "branch_attrs": {
                  "labels": {
                    "aa": "F: V35I, K101R, V271I, A409S, Q411R, M498I; HN: V20A, N25D; I: S82P, T91A; L: S1214A; M: K221R; NC: V308S, D354E; P: S82P, T91A, N257Y, R282G, N351D; SH: F12L, S47P, S56T; V: S82P, T91A"
                  },
                  "mutations": {
                    "F": [
                      "V35I",
                      "K101R",
                      "V271I",
                      "A409S",
                      "Q411R",
                      "M498I"
                    ],
                    "HN": [
                      "V20A",
                      "N25D"
                    ],
                    "I": [
                      "S82P",
                      "T91A"
                    ],
                    "L": [
                      "S1214A"
                    ],
                    "M": [
                      "K221R"
                    ],
                    "NC": [
                      "V308S",
                      "D354E"
                    ],
                    "P": [
                      "S82P",
                      "T91A",
                      "N257Y",
                      "R282G",
                      "N351D"
                    ],
                    "SH": [
                      "F12L",
                      "S47P",
                      "S56T"
                    ],
                    "V": [
                      "S82P",
                      "T91A"
                    ],
                    "nuc": [
                      "T1135G",
                      "A1252G",
                      "G1343A",
                      "T1344G",
                      "T1474C",
                      "C1483A",
                      "A1759G",
                      "C1789A",
                      "G1891T",
                      "G2017A",
                      "C2035T",
                      "G2140A",
                      "T2159C",
                      "A2186G",
                      "T2197C",
                      "C2236T",
                      "T2536C",
                      "A2684T",
                      "A2759G",
                      "A2966G",
                      "C3092T",
                      "C3129T",
                      "G3198A",
                      "G3215A",
                      "C3476T",
                      "G3632A",
                      "A3719T",
                      "C3770A",
                      "A3862G",
                      "C4038T",
                      "C4214T",
                      "A4340G",
                      "G4446A",
                      "A4463C",
                      "G4585A",
                      "A4593G",
                      "A4784G",
                      "C4803T",
                      "C4809T",
                      "A4869G",
                      "G5293A",
                      "G5337A",
                      "A5397G",
                      "C5472T",
                      "A5523C",
                      "C5535G",
                      "T5544C",
                      "G5553A",
                      "A5595G",
                      "T5658C",
                      "G5707T",
                      "A5714G",
                      "A5856G",
                      "G5976T",
                      "T6238C",
                      "T6300C",
                      "T6303C",
                      "T6343C",
                      "T6370A",
                      "A6430G",
                      "A6507C",
                      "T6514C",
                      "T6521C",
                      "A6527C",
                      "G6556A",
                      "T6607C",
                      "T6609C",
                      "A6623G",
                      "T6790C",
                      "C6904T",
                      "C7099T",
                      "C7126T",
                      "T7450C",
                      "T7489C",
                      "A7954G",
                      "A8155G",
                      "A8314C",
                      "C8332T",
                      "C8398T",
                      "T8518C",
                      "T8620C",
                      "A8707G",
                      "T8875C",
                      "T8902C",
                      "T9376C",
                      "A9433G",
                      "C9496T",
                      "G9547T",
                      "T9637C",
                      "A9949G",
                      "C10024T",
                      "C10231T",
                      "T10504A",
                      "A10837G",
                      "T11329C",
                      "A11353G",
                      "T11497C",
                      "C11599T",
                      "G11665A",
                      "T11941C",
                      "T12014G",
                      "C12424T",
                      "C12448T",
                      "C12616T",
                      "A12739T",
                      "G13000T",
                      "A13045G",
                      "A13525G",
                      "T13687C",
                      "T14017C",
                      "C14326T",
                      "T14338C"
                    ]
                  }
                },
                "name": "Washington.USA/28.17/FH151/G",
                "node_attrs": {
                  "MuV_genotype": {
                    "value": "G"
                  },
                  "accession": "Washington_outbreak_97",
                  "author": {
                    "author": "Moncla et al",
                    "title": "Unpublished",
                    "value": "Moncla et al"
                  },
                  "div": 0.009870813857467391,
                  "division": {
                    "confidence": {
                      "Washington": 1.0
                    },
                    "entropy": -1.000088900581841e-12,
                    "value": "Washington"
                  },
                  "num_date": {
                    "confidence": [
                      2017.5284052019165,
                      2017.5284052019165
                    ],
                    "value": 2017.5284052019165
                  }
                }
              }
            ],
            "name": "NODE_0000227",
            "node_attrs": {
              "div": 0.002623768375043729,
              "division": {
                "confidence": {
                  "Arkansas": 0.0015420912662145205,
                  "Massachusetts": 0.0012621937996650774,
                  "Washington": 0.9799175425991692,
                  "Wisconsin": 0.014779265628472657
                },
                "entropy": 0.12296604325023702,
                "value": "Washington"
              },
              "num_date": {
                "confidence": [
                  1996.567135133082,
                  2001.2971130526846
                ],
                "value": 1999.1010611898007
              }
            }
          },
          {
            "branch_attrs": {
              "labels": {
                "aa": "HN: V37A; I: S34L, R77K; L: Y1715F; P: S34L, R77K, Y374H; V: S34L, R77K"
              },
              "mutations": {
                "HN": [
                  "V37A"
                ],
                "I": [
                  "S34L",
                  "R77K"
                ],
                "L": [
                  "Y1715F"
                ],
                "P": [
                  "S34L",
                  "R77K",
                  "Y374H"
                ],
                "V": [
                  "S34L",
                  "R77K"
                ],
                "nuc": [
                  "G54A",
                  "T65C",
                  "G119T",
                  "T401C",
                  "G796A",
                  "G1306A",
                  "T1321G",
                  "A1630G",
                  "A1732G",
                  "C2016T",
                  "G2145A",
                  "G2251A",
                  "T3035C",
                  "A3800G",
                  "T4082C",
                  "C4335T",
                  "G4430A",
                  "G4818A",
                  "C6123T",
                  "G6134T",
                  "C6297T",
                  "G6378A",
                  "A6405G",
                  "C6513T",
                  "C6610T",
                  "T6660C",
                  "G7219T",
                  "G7522T",
                  "C7657T",
                  "A8062T",
                  "C8113T",
                  "C8132T",
                  "G8321A",
                  "C8491T",
                  "G9598T",
                  "T10030C",
                  "C10462T",
                  "A10720G",
                  "C10825T",
                  "G11692A",
                  "C12784T",
                  "A12886G",
                  "C13198T",
                  "C13448T",
                  "A13518T",
                  "T14464C"
                ]
              }
            },
            "children": [
              {
                "branch_attrs": {
                  "labels": {
                    "aa": "HN: S336L, A474T; L: I1674L"
                  },
                  "mutations": {
                    "HN": [
                      "S336L",
                      "A474T"
                    ],
                    "L": [
                      "I1674L"
                    ],
                    "nuc": [
                      "C1099T",
                      "C1772T",
                      "T4376G",
                      "T4692A",
                      "C7557T",
                      "G7970A",
                      "C12802T",
                      "A13394C"
                    ]
                  }
                },
                "children": [
                  {
                    "branch_attrs": {
                      "labels": {
                        "aa": "I: G159S; P: G159S; V: G159S"
                      },
                      "mutations": {
                        "I": [
                          "G159S"
                        ],
                        "P": [
                          "G159S"
                        ],
                        "V": [
                          "G159S"
                        ],
                        "nuc": [
                          "G2390A",
                          "T4474C"
                        ]
                      }
                    },
                    "name": "Wisconsin.USA/15.06/FH131/G",
                    "node_attrs": {
                      "MuV_genotype": {
                        "value": "G"
                      },
                      "accession": "Wisconsin_sample_22",
                      "author": {
                        "author": "Moncla et al",
                        "title": "Unpublished",
                        "value": "Moncla et al"
                      },
                      "div": 0.0060386150044350944,
                      "division": {
                        "confidence": {
                          "Wisconsin": 1.0
                        },
                        "entropy": -1.000088900581841e-12,
                        "value": "Wisconsin"
                      },
                      "num_date": {
                        "confidence": [
                          2006.2491444216291,
                          2006.3200792436396
                        ],
                        "value": 2006.2491444216291
                      }
                    }
                  },
                  {
                    "branch_attrs": {
                      "labels": {
                        "aa": "F: S195F; L: H426Y"
                      },
                      "mutations": {
                        "F": [
                          "S195F"
                        ],
                        "L": [
                          "H426Y"
                        ],
                        "nuc": [
                          "C5066T",
                          "C9650T"
                        ]
                      }
                    },
                    "name": "Iowa.USA/06/G",
                    "node_attrs": {
                      "MuV_genotype": {
                        "value": "G"
                      },
                      "accession": "JX287385",
                      "author": {
                        "author": "Kirkness et al",
                        "journal": "Submitted (12-JUN-2012) J. Craig Venter Institute, 9704 Medical Center Drive, Rockville, MD 20850, USA",
                        "paper_url": "https://www.ncbi.nlm.nih.gov/pubmed/",
                        "title": "Direct Submission",
                        "value": "Kirkness et al"
                      },
                      "div": 0.0060386153661922395,
                      "division": {
                        "confidence": {
                          "Iowa": 1.0
                        },
                        "entropy": -1.000088900581841e-12,
                        "value": "Iowa"
                      },
                      "num_date": {
                        "confidence": [
                          2006.002737850787,
                          2006.9993155373031
                        ],
                        "value": 2006.1331014660277
                      },
                      "url": "https://www.ncbi.nlm.nih.gov/nuccore/JX287385"
                    }
                  },
                  {
                    "branch_attrs": {
                      "labels": {
                        "aa": "HN: S271F"
                      },
                      "mutations": {
                        "HN": [
                          "S271F"
                        ],
                        "nuc": [
                          "C3639T",
                          "A6495G",
                          "C7362T",
                          "C8302T",
                          "T9703A",
                          "T12007C"
                        ]
                      }
                    },
                    "children": [
                      {
                        "branch_attrs": {
                          "mutations": {}
                        },
                        "name": "Wisconsin.USA/28.06/FH159/G",
                        "node_attrs": {
                          "MuV_genotype": {
                            "value": "G"
                          },
                          "accession": "Wisconsin_sample_27",
                          "author": {
                            "author": "Moncla et al",
                            "title": "Unpublished",
                            "value": "Moncla et al"
                          },
                          "div": 0.006300858785318902,
                          "division": {
                            "confidence": {
                              "Wisconsin": 1.0
                            },
                            "entropy": -1.000088900581841e-12,
                            "value": "Wisconsin"
                          },
                          "num_date": {
                            "confidence": [
                              2006.498288843258,
                              2006.5705581019067
                            ],
                            "value": 2006.498288843258
                          }
                        }
                      },
                      {
                        "branch_attrs": {
                          "labels": {
                            "aa": "L: H229Y"
                          },
                          "mutations": {
                            "L": [
                              "H229Y"
                            ],
                            "nuc": [
                              "A4911T",
                              "G6556A",
                              "G7708A",
                              "C9059T"
                            ]
                          }
                        },
                        "children": [
                          {
                            "branch_attrs": {
                              "mutations": {}
                            },
                            "name": "Wisconsin.USA/37.06/FH93/G",
                            "node_attrs": {
                              "MuV_genotype": {
                                "value": "G"
                              },
                              "accession": "Wisconsin_sample_6",
                              "author": {
                                "author": "Moncla et al",
                                "title": "Unpublished",
                                "value": "Moncla et al"
                              },
                              "div": 0.006563050643036653,
                              "division": {
                                "confidence": {
                                  "Wisconsin": 1.0
                                },
                                "entropy": -1.000088900581841e-12,
                                "value": "Wisconsin"
                              },
                              "num_date": {
                                "confidence": [
                                  2006.6780581154085,
                                  2006.7474332648871
                                ],
                                "value": 2006.7474332648871
                              }
                            }
                          },
                          {
                            "branch_attrs": {
                              "mutations": {}
                            },
                            "children": [
                              {
                                "branch_attrs": {
                                  "mutations": {}
                                },
                                "name": "Wisconsin.USA/41.06/FH99/G",
                                "node_attrs": {
                                  "MuV_genotype": {
                                    "value": "G"
                                  },
                                  "accession": "Wisconsin_sample_7",
                                  "author": {
                                    "author": "Moncla et al",
                                    "title": "Unpublished",
                                    "value": "Moncla et al"
                                  },
                                  "div": 0.006563050643036663,
                                  "division": {
                                    "confidence": {
                                      "Wisconsin": 0.9999999999999999
                                    },
                                    "entropy": -9.99866855976916e-13,
                                    "value": "Wisconsin"
                                  },
                                  "num_date": {
                                    "confidence": [
                                      2006.7501711156742,
                                      2006.8323066392882
                                    ],
                                    "value": 2006.7898945951679
                                  }
                                }
                              },
                              {
                                "branch_attrs": {
                                  "mutations": {}
                                },
                                "name": "Wisconsin.USA/41.06/FH153/G",
                                "node_attrs": {
                                  "MuV_genotype": {
                                    "value": "G"
                                  },
                                  "accession": "Wisconsin_sample_25",
                                  "author": {
                                    "author": "Moncla et al",
                                    "title": "Unpublished",
                                    "value": "Moncla et al"
                                  },
                                  "div": 0.006563050643036663,
                                  "division": {
                                    "confidence": {
                                      "Wisconsin": 0.9999999999999999
                                    },
                                    "entropy": -9.99866855976916e-13,
                                    "value": "Wisconsin"
                                  },
                                  "num_date": {
                                    "confidence": [
                                      2006.7501711156742,
                                      2006.8323066392882
                                    ],
                                    "value": 2006.7898945951679
                                  }
                                }
                              }
                            ],
                            "name": "NODE_0000012",
                            "node_attrs": {
                              "div": 0.006563050643036653,
                              "division": {
                                "confidence": {
                                  "Wisconsin": 0.9999981935210456
                                },
                                "entropy": 2.9349405503183288e-05,
                                "value": "Wisconsin"
                              },
                              "num_date": {
                                "confidence": [
                                  2006.655011429825,
                                  2006.8221097084993
                                ],
                                "value": 2006.7469977100175
                              }
                            }
                          }
                        ],
                        "name": "NODE_0000224",
                        "node_attrs": {
                          "div": 0.006563050643036644,
                          "division": {
                            "confidence": {
                              "Wisconsin": 0.9999981775308854
                            },
                            "entropy": 2.9581375724903386e-05,
                            "value": "Wisconsin"
                          },
                          "num_date": {
                            "confidence": [
                              2006.5476267865222,
                              2006.737236336836
                            ],
                            "value": 2006.6692374511674
                          }
                        }
                      }
                    ],
                    "name": "NODE_0000223",
                    "node_attrs": {
                      "div": 0.006300858785318893,
                      "division": {
                        "confidence": {
                          "Wisconsin": 0.999997670502287
                        },
                        "entropy": 3.6989126703564234e-05,
                        "value": "Wisconsin"
                      },
                      "num_date": {
                        "confidence": [
                          2006.1839543344836,
                          2006.557870106152
                        ],
                        "value": 2006.4163766408474
                      }
                    }
                  }
                ],
                "name": "NODE_0000221",
                "node_attrs": {
                  "div": 0.005907547025677061,
                  "division": {
                    "confidence": {
                      "Wisconsin": 0.9999134466265808
                    },
                    "entropy": 0.001000620202180747,
                    "value": "Wisconsin"
                  },
                  "num_date": {
                    "confidence": [
                      2005.5793252088342,
                      2006.0794871744636
                    ],
                    "value": 2005.8017056224865
                  }
                }
              },
              {
                "branch_attrs": {
                  "mutations": {
                    "nuc": [
                      "A2329G",
                      "T4848C",
                      "T7624C",
                      "A11326G"
                    ]
                  }
                },
                "children": [
                  {
                    "branch_attrs": {
                      "labels": {
                        "aa": "F: F14V, S97L; NC: I390S"
                      },
                      "mutations": {
                        "F": [
                          "F14V",
                          "S97L"
                        ],
                        "NC": [
                          "I390S"
                        ],
                        "nuc": [
                          "C37T",
                          "T119C",
                          "T1590G",
                          "C2029T",
                          "C2143A",
                          "A2569G",
                          "T4522G",
                          "C4772T",
                          "G6213A",
                          "A11191G",
                          "G12754T"
                        ]
                      }
                    },
                    "children": [
                      {
                        "branch_attrs": {
                          "labels": {
                            "aa": "L: I86T"
                          },
                          "mutations": {
                            "L": [
                              "I86T"
                            ],
                            "nuc": [
                              "T8631C",
                              "T12100C"
                            ]
                          }
                        },
                        "name": "Wisconsin.USA/7.07/FH107/G",
                        "node_attrs": {
                          "MuV_genotype": {
                            "value": "G"
                          },
                          "accession": "Wisconsin_sample_8",
                          "author": {
                            "author": "Moncla et al",
                            "title": "Unpublished",
                            "value": "Moncla et al"
                          },
                          "div": 0.0064973940234233935,
                          "division": {
                            "confidence": {
                              "Wisconsin": 1.0
                            },
                            "entropy": -1.000088900581841e-12,
                            "value": "Wisconsin"
                          },
                          "num_date": {
                            "confidence": [
                              2007.095511709584,
                              2007.1615331964408
                            ],
                            "value": 2007.1615331964408
                          }
                        }
                      },
                      {
                        "branch_attrs": {
                          "mutations": {}
                        },
                        "children": [
                          {
                            "branch_attrs": {
                              "mutations": {
                                "nuc": [
                                  "T10504A"
                                ]
                              }
                            },
                            "name": "Wisconsin.USA/11.07/FH108/G",
                            "node_attrs": {
                              "MuV_genotype": {
                                "value": "G"
                              },
                              "accession": "Wisconsin_sample_9",
                              "author": {
                                "author": "Moncla et al",
                                "title": "Unpublished",
                                "value": "Moncla et al"
                              },
                              "div": 0.00643187167745611,
                              "division": {
                                "confidence": {
                                  "Wisconsin": 1.0
                                },
                                "entropy": -1.000088900581841e-12,
                                "value": "Wisconsin"
                              },
                              "num_date": {
                                "confidence": [
                                  2007.1642710472279,
                                  2007.2374830352135
                                ],
                                "value": 2007.1642710472279
                              }
                            }
                          },
                          {
                            "branch_attrs": {
                              "mutations": {}
                            },
                            "children": [
                              {
                                "branch_attrs": {
                                  "mutations": {}
                                },
                                "name": "Wisconsin.USA/7.07/FH154/G",
                                "node_attrs": {
                                  "MuV_genotype": {
                                    "value": "G"
                                  },
                                  "accession": "Wisconsin_sample_26",
                                  "author": {
                                    "author": "Moncla et al",
                                    "title": "Unpublished",
                                    "value": "Moncla et al"
                                  },
                                  "div": 0.006366339268579654,
                                  "division": {
                                    "confidence": {
                                      "Wisconsin": 1.0
                                    },
                                    "entropy": -1.000088900581841e-12,
                                    "value": "Wisconsin"
                                  },
                                  "num_date": {
                                    "confidence": [
                                      2007.0876112251883,
                                      2007.1532849684766
                                    ],
                                    "value": 2007.0876112251883
                                  }
                                }
                              },
                              {
                                "branch_attrs": {
                                  "mutations": {
                                    "nuc": [
                                      "T13435C"
                                    ]
                                  }
                                },
                                "name": "Wisconsin.USA/11.07/FH109/G",
                                "node_attrs": {
                                  "MuV_genotype": {
                                    "value": "G"
                                  },
                                  "accession": "Wisconsin_sample_10",
                                  "author": {
                                    "author": "Moncla et al",
                                    "title": "Unpublished",
                                    "value": "Moncla et al"
                                  },
                                  "div": 0.006431864126648559,
                                  "division": {
                                    "confidence": {
                                      "Wisconsin": 1.0
                                    },
                                    "entropy": -1.000088900581841e-12,
                                    "value": "Wisconsin"
                                  },
                                  "num_date": {
                                    "confidence": [
                                      2007.1642710472279,
                                      2007.2464065708418
                                    ],
                                    "value": 2007.191733507395
                                  }
                                }
                              }
                            ],
                            "name": "NODE_0000016",
                            "node_attrs": {
                              "div": 0.006366339268579644,
                              "division": {
                                "confidence": {
                                  "Wisconsin": 0.9999981856395331
                                },
                                "entropy": 2.945915893161653e-05,
                                "value": "Wisconsin"
                              },
                              "num_date": {
                                "confidence": [
                                  2006.8622907597596,
                                  2007.1350730769198
                                ],
                                "value": 2007.0639686027005
                              }
                            }
                          }
                        ],
                        "name": "NODE_0000015",
                        "node_attrs": {
                          "div": 0.006366339268579635,
                          "division": {
                            "confidence": {
                              "Wisconsin": 0.9999972977440822
                            },
                            "entropy": 4.16209301656023e-05,
                            "value": "Wisconsin"
                          },
                          "num_date": {
                            "confidence": [
                              2006.8063898544017,
                              2007.0761296831658
                            ],
                            "value": 2006.9641143942488
                          }
                        }
                      }
                    ],
                    "name": "NODE_0000217",
                    "node_attrs": {
                      "div": 0.006366339268579625,
                      "division": {
                        "confidence": {
                          "Wisconsin": 0.9998968164857269
                        },
                        "entropy": 0.0011133895301957365,
                        "value": "Wisconsin"
                      },
                      "num_date": {
                        "confidence": [
                          2006.5828435010224,
                          2007.0435917027573
                        ],
                        "value": 2006.9085941674978
                      }
                    }
                  },
                  {
                    "branch_attrs": {
                      "labels": {
                        "aa": "P: W278G, S338R"
                      },
                      "mutations": {
                        "P": [
                          "W278G",
                          "S338R"
                        ],
                        "nuc": [
                          "T1783C",
                          "T1797C",
                          "C2044T",
                          "T2747G",
                          "A2927C",
                          "T4334C",
                          "C4343T",
                          "C4344T",
                          "C4347A",
                          "C4356T",
                          "T4437C",
                          "T4438C",
                          "T4441C",
                          "T4454C",
                          "C4746T",
                          "A5070G",
                          "A8839T",
                          "A10717G",
                          "C11041T",
                          "C12313T",
                          "C14389T",
                          "A14395G",
                          "A15214G"
                        ]
                      }
                    },
                    "children": [
                      {
                        "branch_attrs": {
                          "mutations": {
                            "nuc": [
                              "G6631A"
                            ]
                          }
                        },
                        "children": [
                          {
                            "branch_attrs": {
                              "mutations": {
                                "nuc": [
                                  "G60A",
                                  "A1561G",
                                  "T4343G",
                                  "T6958C",
                                  "G9343A",
                                  "T13655C"
                                ]
                              }
                            },
                            "children": [
                              {
                                "branch_attrs": {
                                  "mutations": {
                                    "nuc": [
                                      "A213C",
                                      "G1960A",
                                      "G8167T"
                                    ]
                                  }
                                },
                                "name": "Ontario.CAN/37.09/G",
                                "node_attrs": {
                                  "MuV_genotype": {
                                    "value": "G"
                                  },
                                  "accession": "KY006856",
                                  "author": {
                                    "author": "Eshaghi et al",
                                    "journal": "Unpublished",
                                    "paper_url": "https://www.ncbi.nlm.nih.gov/pubmed/",
                                    "title": "A Review of Laboratory Testing During a Mumps Outbreak in Ontario, Canada",
                                    "value": "Eshaghi et al A"
                                  },
                                  "div": 0.007809138332272343,
                                  "division": {
                                    "confidence": {
                                      "Ontario": 0.9999999999999999
                                    },
                                    "entropy": -9.99866855976916e-13,
                                    "value": "Ontario"
                                  },
                                  "num_date": {
                                    "confidence": [
                                      2009.7008898015058,
                                      2009.7008898015058
                                    ],
                                    "value": 2009.7008898015058
                                  },
                                  "url": "https://www.ncbi.nlm.nih.gov/nuccore/KY006856"
                                }
                              },
                              {
                                "branch_attrs": {
                                  "labels": {
                                    "aa": "F: T280A; HN: S490G; I: Q7*; L: M242I, L508R, K569R, F699L, A1147S, Y1237C, E1264*, D2246A; P: Q7*; V: Q7*"
                                  },
                                  "mutations": {
                                    "F": [
                                      "T280A"
                                    ],
                                    "HN": [
                                      "S490G"
                                    ],
                                    "I": [
                                      "Q7*"
                                    ],
                                    "L": [
                                      "M242I",
                                      "L508R",
                                      "K569R",
                                      "F699L",
                                      "A1147S",
                                      "Y1237C",
                                      "E1264*",
                                      "D2246A"
                                    ],
                                    "P": [
                                      "Q7*"
                                    ],
                                    "V": [
                                      "Q7*"
                                    ],
                                    "nuc": [
                                      "G16T",
                                      "C1934T",
                                      "A5320G",
                                      "A8018G",
                                      "G9100A",
                                      "T9897G",
                                      "A10080G",
                                      "T10469C",
                                      "G11813T",
                                      "A12084G",
                                      "G12164T",
                                      "A15111C",
                                      "G15180A",
                                      "T15215C",
                                      "C15221A"
                                    ]
                                  }
                                },
                                "name": "BritishColumbia.CAN/14.11/2/G",
                                "node_attrs": {
                                  "MuV_genotype": {
                                    "value": "G"
                                  },
                                  "accession": "BCCDC26",
                                  "author": {
                                    "author": "Gardy et al",
                                    "title": "Unpublished",
                                    "value": "Gardy et al"
                                  },
                                  "div": 0.008595991683157106,
                                  "division": {
                                    "confidence": {
                                      "British Columbia": 1.0
                                    },
                                    "entropy": -1.000088900581841e-12,
                                    "value": "British Columbia"
                                  },
                                  "num_date": {
                                    "confidence": [
                                      2011.2546201232033,
                                      2011.2546201232033
                                    ],
                                    "value": 2011.2546201232033
                                  }
                                }
                              }
                            ],
                            "name": "NODE_0000236",
                            "node_attrs": {
                              "div": 0.007612557864664944,
                              "division": {
                                "confidence": {
                                  "British Columbia": 0.011449450298270951,
                                  "Massachusetts": 0.0024844019337744378,
                                  "Ontario": 0.9851713707233485
                                },
                                "entropy": 0.08852257906006147,
                                "value": "Ontario"
                              },
                              "num_date": {
                                "confidence": [
                                  2008.869164865055,
                                  2009.5558131801042
                                ],
                                "value": 2009.2123596904585
                              }
                            }
                          },
                          {
                            "branch_attrs": {
                              "labels": {
                                "aa": "L: V291I"
                              },
                              "mutations": {
                                "L": [
                                  "V291I"
                                ],
                                "nuc": [
                                  "G3233T",
                                  "A4462G",
                                  "G8791T",
                                  "G9245A",
                                  "G14122A"
                                ]
                              }
                            },
                            "children": [
                              {
                                "branch_attrs": {
                                  "mutations": {
                                    "nuc": [
                                      "A7468G",
                                      "A15165C"
                                    ]
                                  }
                                },
                                "children": [
                                  {
                                    "branch_attrs": {
                                      "mutations": {
                                        "nuc": [
                                          "G4384A",
                                          "C10270T",
                                          "G11455A"
                                        ]
                                      }
                                    },
                                    "name": "Ontario.CAN/40.09/1/G",
                                    "node_attrs": {
                                      "MuV_genotype": {
                                        "value": "G"
                                      },
                                      "accession": "KY680538",
                                      "author": {
                                        "author": "Eshaghi et al",
                                        "journal": "Unpublished",
                                        "paper_url": "https://www.ncbi.nlm.nih.gov/pubmed/",
                                        "title": "Mumps Outbreak in Ontario, Canada 2009-2010",
                                        "value": "Eshaghi et al B"
                                      },
                                      "div": 0.007874645595453122,
                                      "division": {
                                        "confidence": {
                                          "Ontario": 1.0
                                        },
                                        "entropy": -1.000088900581841e-12,
                                        "value": "Ontario"
                                      },
                                      "num_date": {
                                        "confidence": [
                                          2009.7419575633128,
                                          2009.7419575633128
                                        ],
                                        "value": 2009.7419575633128
                                      },
                                      "url": "https://www.ncbi.nlm.nih.gov/nuccore/KY680538"
                                    }
                                  },
                                  {
                                    "branch_attrs": {
                                      "mutations": {}
                                    },
                                    "name": "Ontario.CAN/38.09/2/G",
                                    "node_attrs": {
                                      "MuV_genotype": {
                                        "value": "G"
                                      },
                                      "accession": "KY680537",
                                      "author": {
                                        "author": "Eshaghi et al",
                                        "journal": "Unpublished",
                                        "paper_url": "https://www.ncbi.nlm.nih.gov/pubmed/",
                                        "title": "Mumps Outbreak in Ontario, Canada 2009-2010",
                                        "value": "Eshaghi et al B"
                                      },
                                      "div": 0.007678068160002696,
                                      "division": {
                                        "confidence": {
                                          "Ontario": 1.0
                                        },
                                        "entropy": -1.000088900581841e-12,
                                        "value": "Ontario"
                                      },
                                      "num_date": {
                                        "confidence": [
                                          2009.7118412046543,
                                          2009.7118412046543
                                        ],
                                        "value": 2009.7118412046543
                                      },
                                      "url": "https://www.ncbi.nlm.nih.gov/nuccore/KY680537"
                                    }
                                  }
                                ],
                                "name": "NODE_0000238",
                                "node_attrs": {
                                  "div": 0.007678068160002696,
                                  "division": {
                                    "confidence": {
                                      "Ontario": 0.9999988134473843
                                    },
                                    "entropy": 2.0401376214752687e-05,
                                    "value": "Ontario"
                                  },
                                  "num_date": {
                                    "confidence": [
                                      2009.2434545157448,
                                      2009.637624392906
                                    ],
                                    "value": 2009.48937855316
                                  }
                                }
                              },
                              {
                                "branch_attrs": {
                                  "mutations": {
                                    "nuc": [
                                      "A6021G"
                                    ]
                                  }
                                },
                                "children": [
                                  {
                                    "branch_attrs": {
                                      "labels": {
                                        "aa": "F: S294G; I: M18I; L: A1147S, L2183I; P: M18I; V: M18I"
                                      },
                                      "mutations": {
                                        "F": [
                                          "S294G"
                                        ],
                                        "I": [
                                          "M18I"
                                        ],
                                        "L": [
                                          "A1147S",
                                          "L2183I"
                                        ],
                                        "P": [
                                          "M18I"
                                        ],
                                        "V": [
                                          "M18I"
                                        ],
                                        "nuc": [
                                          "G1969T",
                                          "A4283G",
                                          "A4950G",
                                          "A5362G",
                                          "G11813T",
                                          "A13195G",
                                          "C14921A"
                                        ]
                                      }
                                    },
                                    "name": "Ontario.CAN/50.09/1/G",
                                    "node_attrs": {
                                      "MuV_genotype": {
                                        "value": "G"
                                      },
                                      "accession": "KY680539",
                                      "author": {
                                        "author": "Eshaghi et al",
                                        "journal": "Unpublished",
                                        "paper_url": "https://www.ncbi.nlm.nih.gov/pubmed/",
                                        "title": "Mumps Outbreak in Ontario, Canada 2009-2010",
                                        "value": "Eshaghi et al B"
                                      },
                                      "div": 0.008071306436339654,
                                      "division": {
                                        "confidence": {
                                          "Ontario": 1.0
                                        },
                                        "entropy": -1.000088900581841e-12,
                                        "value": "Ontario"
                                      },
                                      "num_date": {
                                        "confidence": [
                                          2009.950034223135,
                                          2009.950034223135
                                        ],
                                        "value": 2009.950034223135
                                      },
                                      "url": "https://www.ncbi.nlm.nih.gov/nuccore/KY680539"
                                    }
                                  },
                                  {
                                    "branch_attrs": {
                                      "labels": {
                                        "aa": "F: K141R, P397S"
                                      },
                                      "mutations": {
                                        "F": [
                                          "K141R",
                                          "P397S"
                                        ],
                                        "nuc": [
                                          "G3767A",
                                          "A4904G",
                                          "G5646A",
                                          "C5671T",
                                          "T15091C"
                                        ]
                                      }
                                    },
                                    "name": "Ontario.CAN/50.09/3/G",
                                    "node_attrs": {
                                      "MuV_genotype": {
                                        "value": "G"
                                      },
                                      "accession": "KY680540",
                                      "author": {
                                        "author": "Eshaghi et al",
                                        "journal": "Unpublished",
                                        "paper_url": "https://www.ncbi.nlm.nih.gov/pubmed/",
                                        "title": "Mumps Outbreak in Ontario, Canada 2009-2010",
                                        "value": "Eshaghi et al B"
                                      },
                                      "div": 0.007940200490486196,
                                      "division": {
                                        "confidence": {
                                          "Ontario": 1.0
                                        },
                                        "entropy": -1.000088900581841e-12,
                                        "value": "Ontario"
                                      },
                                      "num_date": {
                                        "confidence": [
                                          2009.9445585215606,
                                          2009.9445585215606
                                        ],
                                        "value": 2009.9445585215606
                                      },
                                      "url": "https://www.ncbi.nlm.nih.gov/nuccore/KY680540"
                                    }
                                  },
                                  {
                                    "branch_attrs": {
                                      "labels": {
                                        "aa": "F: V492G; SH: S52N"
                                      },
                                      "mutations": {
                                        "F": [
                                          "V492G"
                                        ],
                                        "SH": [
                                          "S52N"
                                        ],
                                        "nuc": [
                                          "T1129C",
                                          "C3261T",
                                          "T5957G",
                                          "A6321G",
                                          "G6359A",
                                          "C8107T",
                                          "T11593G",
                                          "A11875G",
                                          "A14986G"
                                        ]
                                      }
                                    },
                                    "children": [
                                      {
                                        "branch_attrs": {
                                          "labels": {
                                            "aa": "F: S63G, E344G; L: T2061A; M: R20K"
                                          },
                                          "mutations": {
                                            "F": [
                                              "S63G",
                                              "E344G"
                                            ],
                                            "L": [
                                              "T2061A"
                                            ],
                                            "M": [
                                              "R20K"
                                            ],
                                            "nuc": [
                                              "G799T",
                                              "C2407T",
                                              "C3242T",
                                              "G3259A",
                                              "A4669G",
                                              "G5271A",
                                              "A5513G",
                                              "T6529C",
                                              "C7387T",
                                              "T10828C",
                                              "T11470C",
                                              "C12107T",
                                              "A14555G"
                                            ]
                                          }
                                        },
                                        "name": "California.USA/40.11/G",
                                        "node_attrs": {
                                          "MuV_genotype": {
                                            "value": "G"
                                          },
                                          "accession": "KY969482",
                                          "author": {
                                            "author": "Espinosa et al",
                                            "journal": "Submitted (20-APR-2017) Viral and Rickettsial Disease Laboratory, California Department of Public Health, 850 Marina Bay Parkway, Richmond, CA 94804, USA",
                                            "paper_url": "https://www.ncbi.nlm.nih.gov/pubmed/",
                                            "title": "Direct Submission",
                                            "value": "Espinosa et al"
                                          },
                                          "div": 0.00905458218357725,
                                          "division": {
                                            "confidence": {
                                              "California": 1.0
                                            },
                                            "entropy": -1.000088900581841e-12,
                                            "value": "California"
                                          },
                                          "num_date": {
                                            "confidence": [
                                              2011.7693360711842,
                                              2011.7693360711842
                                            ],
                                            "value": 2011.7693360711842
                                          },
                                          "url": "https://www.ncbi.nlm.nih.gov/nuccore/KY969482"
                                        }
                                      },
                                      {
                                        "branch_attrs": {
                                          "labels": {
                                            "aa": "HN: T402A; I: A27V; L: G1869S; P: A27V, D274N; V: A27V"
                                          },
                                          "mutations": {
                                            "HN": [
                                              "T402A"
                                            ],
                                            "I": [
                                              "A27V"
                                            ],
                                            "L": [
                                              "G1869S"
                                            ],
                                            "P": [
                                              "A27V",
                                              "D274N"
                                            ],
                                            "V": [
                                              "A27V"
                                            ],
                                            "nuc": [
                                              "G377A",
                                              "C1204A",
                                              "G1321T",
                                              "C1995T",
                                              "G2735A",
                                              "A5463G",
                                              "A7754G",
                                              "C8665T",
                                              "A11179G",
                                              "A11606C",
                                              "A12610G",
                                              "T13462C",
                                              "G13979A",
                                              "G14188T",
                                              "C14938T",
                                              "A15007C",
                                              "C15189T",
                                              "G15229A"
                                            ]
                                          }
                                        },
                                        "children": [
                                          {
                                            "branch_attrs": {
                                              "labels": {
                                                "aa": "F: L372M"
                                              },
                                              "mutations": {
                                                "F": [
                                                  "L372M"
                                                ],
                                                "nuc": [
                                                  "T3230C",
                                                  "G3641A",
                                                  "T5529C",
                                                  "C5596A",
                                                  "C6559T",
                                                  "G7213A",
                                                  "A9064G",
                                                  "G9382A"
                                                ]
                                              }
                                            },
                                            "name": "NewJersey.USA/16.14/2/G",
                                            "node_attrs": {
                                              "MuV_genotype": {
                                                "value": "G"
                                              },
                                              "accession": "MG986442",
                                              "author": {
                                                "author": "Bankamp et al",
                                                "journal": "Unpublished",
                                                "paper_url": "https://www.ncbi.nlm.nih.gov/pubmed/",
                                                "title": "Mumps rubulavirus sample sequencing from the 2016-2017 outbreak in Massachusetts",
                                                "value": "Bankamp et al"
                                              },
                                              "div": 0.00990699555765238,
                                              "division": {
                                                "confidence": {
                                                  "New Jersey": 1.0
                                                },
                                                "entropy": -1.000088900581841e-12,
                                                "value": "New Jersey"
                                              },
                                              "num_date": {
                                                "confidence": [
                                                  2014.3230663928816,
                                                  2014.3230663928816
                                                ],
                                                "value": 2014.3230663928816
                                              },
                                              "url": "https://www.ncbi.nlm.nih.gov/nuccore/MG986442"
                                            }
                                          },
                                          {
                                            "branch_attrs": {
                                              "mutations": {
                                                "nuc": [
                                                  "A3428G",
                                                  "C4386T",
                                                  "C12811T"
                                                ]
                                              }
                                            },
                                            "children": [
                                              {
                                                "branch_attrs": {
                                                  "labels": {
                                                    "aa": "L: S580A"
                                                  },
                                                  "mutations": {
                                                    "L": [
                                                      "S580A"
                                                    ],
                                                    "nuc": [
                                                      "T10112G"
                                                    ]
                                                  }
                                                },
                                                "name": "Indiana.USA/5.14/G",
                                                "node_attrs": {
                                                  "MuV_genotype": {
                                                    "value": "G"
                                                  },
                                                  "accession": "MG986387",
                                                  "author": {
                                                    "author": "Bankamp et al",
                                                    "journal": "Unpublished",
                                                    "paper_url": "https://www.ncbi.nlm.nih.gov/pubmed/",
                                                    "title": "Mumps rubulavirus sample sequencing from the 2016-2017 outbreak in Massachusetts",
                                                    "value": "Bankamp et al"
                                                  },
                                                  "div": 0.009644761411806094,
                                                  "division": {
                                                    "confidence": {
                                                      "Indiana": 1.0
                                                    },
                                                    "entropy": -1.000088900581841e-12,
                                                    "value": "Indiana"
                                                  },
                                                  "num_date": {
                                                    "confidence": [
                                                      2014.084873374401,
                                                      2014.084873374401
                                                    ],
                                                    "value": 2014.084873374401
                                                  },
                                                  "url": "https://www.ncbi.nlm.nih.gov/nuccore/MG986387"
                                                }
                                              },
                                              {
                                                "branch_attrs": {
                                                  "labels": {
                                                    "aa": "M: E255G"
                                                  },
                                                  "mutations": {
                                                    "M": [
                                                      "E255G"
                                                    ],
                                                    "nuc": [
                                                      "A3964G",
                                                      "C7822A"
                                                    ]
                                                  }
                                                },
                                                "name": "Wisconsin.USA/16.14/FH110/G",
                                                "node_attrs": {
                                                  "MuV_genotype": {
                                                    "value": "G"
                                                  },
                                                  "accession": "Wisconsin_sample_11",
                                                  "author": {
                                                    "author": "Moncla et al",
                                                    "title": "Unpublished",
                                                    "value": "Moncla et al"
                                                  },
                                                  "div": 0.009710286225971332,
                                                  "division": {
                                                    "confidence": {
                                                      "Wisconsin": 1.0
                                                    },
                                                    "entropy": -1.000088900581841e-12,
                                                    "value": "Wisconsin"
                                                  },
                                                  "num_date": {
                                                    "confidence": [
                                                      2014.2491444216291,
                                                      2014.321660798085
                                                    ],
                                                    "value": 2014.2491444216291
                                                  }
                                                }
                                              },
                                              {
                                                "branch_attrs": {
                                                  "labels": {
                                                    "aa": "NC: G298S"
                                                  },
                                                  "mutations": {
                                                    "NC": [
                                                      "G298S"
                                                    ],
                                                    "nuc": [
                                                      "G1313A",
                                                      "A3677G"
                                                    ]
                                                  }
                                                },
                                                "name": "Wisconsin.USA/16.14/FH85/G",
                                                "node_attrs": {
                                                  "MuV_genotype": {
                                                    "value": "G"
                                                  },
                                                  "accession": "Wisconsin_sample_1",
                                                  "author": {
                                                    "author": "Moncla et al",
                                                    "title": "Unpublished",
                                                    "value": "Moncla et al"
                                                  },
                                                  "div": 0.009710283928777652,
                                                  "division": {
                                                    "confidence": {
                                                      "Wisconsin": 1.0
                                                    },
                                                    "entropy": -1.000088900581841e-12,
                                                    "value": "Wisconsin"
                                                  },
                                                  "num_date": {
                                                    "confidence": [
                                                      2014.2491444216291,
                                                      2014.3216599010457
                                                    ],
                                                    "value": 2014.2491444216291
                                                  }
                                                }
                                              },
                                              {
                                                "branch_attrs": {
                                                  "mutations": {}
                                                },
                                                "children": [
                                                  {
                                                    "branch_attrs": {
                                                      "labels": {
                                                        "aa": "I: R162M; L: M1419I; P: R162M; V: R162M"
                                                      },
                                                      "mutations": {
                                                        "I": [
                                                          "R162M"
                                                        ],
                                                        "L": [
                                                          "M1419I"
                                                        ],
                                                        "P": [
                                                          "R162M"
                                                        ],
                                                        "V": [
                                                          "R162M"
                                                        ],
                                                        "nuc": [
                                                          "G2400T",
                                                          "G12631T"
                                                        ]
                                                      }
                                                    },
                                                    "name": "Wisconsin.USA/20.14/FH86/G",
                                                    "node_attrs": {
                                                      "MuV_genotype": {
                                                        "value": "G"
                                                      },
                                                      "accession": "Wisconsin_sample_2",
                                                      "author": {
                                                        "author": "Moncla et al",
                                                        "title": "Unpublished",
                                                        "value": "Moncla et al"
                                                      },
                                                      "div": 0.009710288120040622,
                                                      "division": {
                                                        "confidence": {
                                                          "Wisconsin": 1.0
                                                        },
                                                        "entropy": -1.000088900581841e-12,
                                                        "value": "Wisconsin"
                                                      },
                                                      "num_date": {
                                                        "confidence": [
                                                          2014.331279945243,
                                                          2014.413415468857
                                                        ],
                                                        "value": 2014.3710000353046
                                                      }
                                                    }
                                                  },
                                                  {
                                                    "branch_attrs": {
                                                      "mutations": {}
                                                    },
                                                    "children": [
                                                      {
                                                        "branch_attrs": {
                                                          "mutations": {
                                                            "nuc": [
                                                              "A8803G"
                                                            ]
                                                          }
                                                        },
                                                        "name": "Wisconsin.USA/24.14/FH112/G",
                                                        "node_attrs": {
                                                          "MuV_genotype": {
                                                            "value": "G"
                                                          },
                                                          "accession": "Wisconsin_sample_13",
                                                          "author": {
                                                            "author": "Moncla et al",
                                                            "title": "Unpublished",
                                                            "value": "Moncla et al"
                                                          },
                                                          "div": 0.009644760069253178,
                                                          "division": {
                                                            "confidence": {
                                                              "Wisconsin": 1.0
                                                            },
                                                            "entropy": -1.000088900581841e-12,
                                                            "value": "Wisconsin"
                                                          },
                                                          "num_date": {
                                                            "confidence": [
                                                              2014.416153319644,
                                                              2014.4868812456598
                                                            ],
                                                            "value": 2014.416153319644
                                                          }
                                                        }
                                                      },
                                                      {
                                                        "branch_attrs": {
                                                          "mutations": {}
                                                        },
                                                        "children": [
                                                          {
                                                            "branch_attrs": {
                                                              "mutations": {
                                                                "nuc": [
                                                                  "T2098C"
                                                                ]
                                                              }
                                                            },
                                                            "name": "Wisconsin.USA/29.14/FH113/G",
                                                            "node_attrs": {
                                                              "MuV_genotype": {
                                                                "value": "G"
                                                              },
                                                              "accession": "Wisconsin_sample_14",
                                                              "author": {
                                                                "author": "Moncla et al",
                                                                "title": "Unpublished",
                                                                "value": "Moncla et al"
                                                              },
                                                              "div": 0.009644760503937476,
                                                              "division": {
                                                                "confidence": {
                                                                  "Wisconsin": 1.0
                                                                },
                                                                "entropy": -1.000088900581841e-12,
                                                                "value": "Wisconsin"
                                                              },
                                                              "num_date": {
                                                                "confidence": [
                                                                  2014.498288843258,
                                                                  2014.5714352207524
                                                                ],
                                                                "value": 2014.498288843258
                                                              }
                                                            }
                                                          },
                                                          {
                                                            "branch_attrs": {
                                                              "mutations": {}
                                                            },
                                                            "name": "Wisconsin.USA/20.14/FH111/G",
                                                            "node_attrs": {
                                                              "MuV_genotype": {
                                                                "value": "G"
                                                              },
                                                              "accession": "Wisconsin_sample_12",
                                                              "author": {
                                                                "author": "Moncla et al",
                                                                "title": "Unpublished",
                                                                "value": "Moncla et al"
                                                              },
                                                              "div": 0.009579243180370288,
                                                              "division": {
                                                                "confidence": {
                                                                  "Wisconsin": 1.0
                                                                },
                                                                "entropy": -1.000088900581841e-12,
                                                                "value": "Wisconsin"
                                                              },
                                                              "num_date": {
                                                                "confidence": [
                                                                  2014.331279945243,
                                                                  2014.413415468857
                                                                ],
                                                                "value": 2014.413415468857
                                                              }
                                                            }
                                                          }
                                                        ],
                                                        "name": "NODE_0000028",
                                                        "node_attrs": {
                                                          "div": 0.009579243180370279,
                                                          "division": {
                                                            "confidence": {
                                                              "Wisconsin": 0.9999981935502116
                                                            },
                                                            "entropy": 2.9348995106194922e-05,
                                                            "value": "Wisconsin"
                                                          },
                                                          "num_date": {
                                                            "confidence": [
                                                              2014.1629828654618,
                                                              2014.3994888928848
                                                            ],
                                                            "value": 2014.3345699874149
                                                          }
                                                        }
                                                      }
                                                    ],
                                                    "name": "NODE_0000027",
                                                    "node_attrs": {
                                                      "div": 0.00957924318037027,
                                                      "division": {
                                                        "confidence": {
                                                          "Wisconsin": 0.9999981810259716
                                                        },
                                                        "entropy": 2.9531410753146993e-05,
                                                        "value": "Wisconsin"
                                                      },
                                                      "num_date": {
                                                        "confidence": [
                                                          2014.0459841771585,
                                                          2014.3430444205012
                                                        ],
                                                        "value": 2014.1332193310618
                                                      }
                                                    }
                                                  }
                                                ],
                                                "name": "NODE_0000026",
                                                "node_attrs": {
                                                  "div": 0.009579243180370262,
                                                  "division": {
                                                    "confidence": {
                                                      "Wisconsin": 0.9999981320442044
                                                    },
                                                    "entropy": 3.0341643888755563e-05,
                                                    "value": "Wisconsin"
                                                  },
                                                  "num_date": {
                                                    "confidence": [
                                                      2013.9232401754691,
                                                      2014.2520624077843
                                                    ],
                                                    "value": 2014.0865694837423
                                                  }
                                                }
                                              },
                                              {
                                                "branch_attrs": {
                                                  "labels": {
                                                    "aa": "F: P397S"
                                                  },
                                                  "mutations": {
                                                    "F": [
                                                      "P397S"
                                                    ],
                                                    "nuc": [
                                                      "C5671T"
                                                    ]
                                                  }
                                                },
                                                "children": [
                                                  {
                                                    "branch_attrs": {
                                                      "mutations": {
                                                        "nuc": [
                                                          "C886A",
                                                          "C1755T",
                                                          "G6109A"
                                                        ]
                                                      }
                                                    },
                                                    "children": [
                                                      {
                                                        "branch_attrs": {
                                                          "mutations": {}
                                                        },
                                                        "name": "NewYork.USA/10.14/2/G",
                                                        "node_attrs": {
                                                          "MuV_genotype": {
                                                            "value": "G"
                                                          },
                                                          "accession": "Broad_sequence_52",
                                                          "author": {
                                                            "author": "Wohl et al",
                                                            "title": "Unpublished",
                                                            "value": "Wohl et al"
                                                          },
                                                          "div": 0.00984134056613954,
                                                          "division": {
                                                            "confidence": {
                                                              "New York": 0.9999999999999999
                                                            },
                                                            "entropy": -9.99866855976916e-13,
                                                            "value": "New York"
                                                          },
                                                          "num_date": {
                                                            "confidence": [
                                                              2014.1697467488023,
                                                              2014.1697467488023
                                                            ],
                                                            "value": 2014.1697467488023
                                                          }
                                                        }
                                                      },
                                                      {
                                                        "branch_attrs": {
                                                          "mutations": {}
                                                        },
                                                        "name": "NewYork.USA/10.14/3/G",
                                                        "node_attrs": {
                                                          "MuV_genotype": {
                                                            "value": "G"
                                                          },
                                                          "accession": "MG986436",
                                                          "author": {
                                                            "author": "Bankamp et al",
                                                            "journal": "Unpublished",
                                                            "paper_url": "https://www.ncbi.nlm.nih.gov/pubmed/",
                                                            "title": "Mumps rubulavirus sample sequencing from the 2016-2017 outbreak in Massachusetts",
                                                            "value": "Bankamp et al"
                                                          },
                                                          "div": 0.00984134056613954,
                                                          "division": {
                                                            "confidence": {
                                                              "New York": 0.9999999999999999
                                                            },
                                                            "entropy": -9.99866855976916e-13,
                                                            "value": "New York"
                                                          },
                                                          "num_date": {
                                                            "confidence": [
                                                              2014.1724845995893,
                                                              2014.1724845995893
                                                            ],
                                                            "value": 2014.1724845995893
                                                          },
                                                          "url": "https://www.ncbi.nlm.nih.gov/nuccore/MG986436"
                                                        }
                                                      }
                                                    ],
                                                    "name": "NODE_0000251",
                                                    "node_attrs": {
                                                      "div": 0.009841340566139532,
                                                      "division": {
                                                        "confidence": {
                                                          "New York": 0.9999588745502276
                                                        },
                                                        "entropy": 0.0005032912331434737,
                                                        "value": "New York"
                                                      },
                                                      "num_date": {
                                                        "confidence": [
                                                          2014.104289755918,
                                                          2014.1697467488023
                                                        ],
                                                        "value": 2014.1697467488023
                                                      }
                                                    }
                                                  },
                                                  {
                                                    "branch_attrs": {
                                                      "mutations": {}
                                                    },
                                                    "children": [
                                                      {
                                                        "branch_attrs": {
                                                          "mutations": {}
                                                        },
                                                        "name": "NewYork.USA/8.14/G",
                                                        "node_attrs": {
                                                          "MuV_genotype": {
                                                            "value": "G"
                                                          },
                                                          "accession": "MG986395",
                                                          "author": {
                                                            "author": "Bankamp et al",
                                                            "journal": "Unpublished",
                                                            "paper_url": "https://www.ncbi.nlm.nih.gov/pubmed/",
                                                            "title": "Mumps rubulavirus sample sequencing from the 2016-2017 outbreak in Massachusetts",
                                                            "value": "Bankamp et al"
                                                          },
                                                          "div": 0.009644761053885688,
                                                          "division": {
                                                            "confidence": {
                                                              "New York": 0.9999999999999999
                                                            },
                                                            "entropy": -9.99866855976916e-13,
                                                            "value": "New York"
                                                          },
                                                          "num_date": {
                                                            "confidence": [
                                                              2014.1396303901438,
                                                              2014.1396303901438
                                                            ],
                                                            "value": 2014.1396303901438
                                                          },
                                                          "url": "https://www.ncbi.nlm.nih.gov/nuccore/MG986395"
                                                        }
                                                      },
                                                      {
                                                        "branch_attrs": {
                                                          "mutations": {}
                                                        },
                                                        "name": "NewYork.USA.USA/51.14/G",
                                                        "node_attrs": {
                                                          "MuV_genotype": {
                                                            "value": "G"
                                                          },
                                                          "accession": "MG986410",
                                                          "author": {
                                                            "author": "Bankamp et al",
                                                            "journal": "Unpublished",
                                                            "paper_url": "https://www.ncbi.nlm.nih.gov/pubmed/",
                                                            "title": "Mumps rubulavirus sample sequencing from the 2016-2017 outbreak in Massachusetts",
                                                            "value": "Bankamp et al"
                                                          },
                                                          "div": 0.009644761053885688,
                                                          "division": {
                                                            "confidence": {
                                                              "New York": 0.9999999999999999
                                                            },
                                                            "entropy": -9.99866855976916e-13,
                                                            "value": "New York"
                                                          },
                                                          "num_date": {
                                                            "confidence": [
                                                              2014.9582477754961,
                                                              2014.9582477754961
                                                            ],
                                                            "value": 2014.9582477754961
                                                          },
                                                          "url": "https://www.ncbi.nlm.nih.gov/nuccore/MG986410"
                                                        }
                                                      }
                                                    ],
                                                    "name": "NODE_0000032",
                                                    "node_attrs": {
                                                      "div": 0.009644761053885679,
                                                      "division": {
                                                        "confidence": {
                                                          "New York": 0.9999588745502276
                                                        },
                                                        "entropy": 0.0005032912331434737,
                                                        "value": "New York"
                                                      },
                                                      "num_date": {
                                                        "confidence": [
                                                          2014.0172417699982,
                                                          2014.1396303901438
                                                        ],
                                                        "value": 2014.1396303901438
                                                      }
                                                    }
                                                  },
                                                  {
                                                    "branch_attrs": {
                                                      "mutations": {
                                                        "nuc": [
                                                          "C6541T"
                                                        ]
                                                      }
                                                    },
                                                    "children": [
                                                      {
                                                        "branch_attrs": {
                                                          "labels": {
                                                            "aa": "I: G104D; P: G104D; V: G104D"
                                                          },
                                                          "mutations": {
                                                            "I": [
                                                              "G104D"
                                                            ],
                                                            "P": [
                                                              "G104D"
                                                            ],
                                                            "V": [
                                                              "G104D"
                                                            ],
                                                            "nuc": [
                                                              "G2226A",
                                                              "G5250A"
                                                            ]
                                                          }
                                                        },
                                                        "name": "Ohio.USA/13.14/10/G",
                                                        "node_attrs": {
                                                          "MuV_genotype": {
                                                            "value": "G"
                                                          },
                                                          "accession": "MG986451",
                                                          "author": {
                                                            "author": "Bankamp et al",
                                                            "journal": "Unpublished",
                                                            "paper_url": "https://www.ncbi.nlm.nih.gov/pubmed/",
                                                            "title": "Mumps rubulavirus sample sequencing from the 2016-2017 outbreak in Massachusetts",
                                                            "value": "Bankamp et al"
                                                          },
                                                          "div": 0.009841325171973307,
                                                          "division": {
                                                            "confidence": {
                                                              "Ohio": 0.9999999999999999
                                                            },
                                                            "entropy": -9.99866855976916e-13,
                                                            "value": "Ohio"
                                                          },
                                                          "num_date": {
                                                            "confidence": [
                                                              2014.2436687200548,
                                                              2014.2436687200548
                                                            ],
                                                            "value": 2014.2436687200548
                                                          },
                                                          "url": "https://www.ncbi.nlm.nih.gov/nuccore/MG986451"
                                                        }
                                                      },
                                                      {
                                                        "branch_attrs": {
                                                          "mutations": {}
                                                        },
                                                        "children": [
                                                          {
                                                            "branch_attrs": {
                                                              "mutations": {}
                                                            },
                                                            "name": "Ohio.USA/12.14/9/G",
                                                            "node_attrs": {
                                                              "MuV_genotype": {
                                                                "value": "G"
                                                              },
                                                              "accession": "MG986409",
                                                              "author": {
                                                                "author": "Bankamp et al",
                                                                "journal": "Unpublished",
                                                                "paper_url": "https://www.ncbi.nlm.nih.gov/pubmed/",
                                                                "title": "Mumps rubulavirus sample sequencing from the 2016-2017 outbreak in Massachusetts",
                                                                "value": "Bankamp et al"
                                                              },
                                                              "div": 0.009710279480350024,
                                                              "division": {
                                                                "confidence": {
                                                                  "Ohio": 1.0
                                                                },
                                                                "entropy": -1.000088900581841e-12,
                                                                "value": "Ohio"
                                                              },
                                                              "num_date": {
                                                                "confidence": [
                                                                  2014.2190280629707,
                                                                  2014.2190280629707
                                                                ],
                                                                "value": 2014.2190280629707
                                                              },
                                                              "url": "https://www.ncbi.nlm.nih.gov/nuccore/MG986409"
                                                            }
                                                          },
                                                          {
                                                            "branch_attrs": {
                                                              "mutations": {}
                                                            },
                                                            "name": "Ohio.USA/13.14/6/G",
                                                            "node_attrs": {
                                                              "MuV_genotype": {
                                                                "value": "G"
                                                              },
                                                              "accession": "MG986455",
                                                              "author": {
                                                                "author": "Bankamp et al",
                                                                "journal": "Unpublished",
                                                                "paper_url": "https://www.ncbi.nlm.nih.gov/pubmed/",
                                                                "title": "Mumps rubulavirus sample sequencing from the 2016-2017 outbreak in Massachusetts",
                                                                "value": "Bankamp et al"
                                                              },
                                                              "div": 0.009710279480350024,
                                                              "division": {
                                                                "confidence": {
                                                                  "Ohio": 1.0
                                                                },
                                                                "entropy": -1.000088900581841e-12,
                                                                "value": "Ohio"
                                                              },
                                                              "num_date": {
                                                                "confidence": [
                                                                  2014.2327173169062,
                                                                  2014.2327173169062
                                                                ],
                                                                "value": 2014.2327173169062
                                                              },
                                                              "url": "https://www.ncbi.nlm.nih.gov/nuccore/MG986455"
                                                            }
                                                          }
                                                        ],
                                                        "name": "NODE_0000034",
                                                        "node_attrs": {
                                                          "div": 0.009710279480350015,
                                                          "division": {
                                                            "confidence": {
                                                              "Ohio": 0.9999985995563213
                                                            },
                                                            "entropy": 2.423941976642146e-05,
                                                            "value": "Ohio"
                                                          },
                                                          "num_date": {
                                                            "confidence": [
                                                              2014.0699148383233,
                                                              2014.2190280629707
                                                            ],
                                                            "value": 2014.1653709151258
                                                          }
                                                        }
                                                      },
                                                      {
                                                        "branch_attrs": {
                                                          "labels": {
                                                            "aa": "I: I57T; P: I57T; V: I57T"
                                                          },
                                                          "mutations": {
                                                            "I": [
                                                              "I57T"
                                                            ],
                                                            "P": [
                                                              "I57T"
                                                            ],
                                                            "V": [
                                                              "I57T"
                                                            ],
                                                            "nuc": [
                                                              "T2085C",
                                                              "T2086C",
                                                              "G5718A"
                                                            ]
                                                          }
                                                        },
                                                        "children": [
                                                          {
                                                            "branch_attrs": {
                                                              "mutations": {
                                                                "nuc": [
                                                                  "T4713C",
                                                                  "A8089G"
                                                                ]
                                                              }
                                                            },
                                                            "name": "Michigan.USA/12.14/G",
                                                            "node_attrs": {
                                                              "MuV_genotype": {
                                                                "value": "G"
                                                              },
                                                              "accession": "MG986450",
                                                              "author": {
                                                                "author": "Bankamp et al",
                                                                "journal": "Unpublished",
                                                                "paper_url": "https://www.ncbi.nlm.nih.gov/pubmed/",
                                                                "title": "Mumps rubulavirus sample sequencing from the 2016-2017 outbreak in Massachusetts",
                                                                "value": "Bankamp et al"
                                                              },
                                                              "div": 0.010037894150218326,
                                                              "division": {
                                                                "confidence": {
                                                                  "Michigan": 1.0
                                                                },
                                                                "entropy": -1.000088900581841e-12,
                                                                "value": "Michigan"
                                                              },
                                                              "num_date": {
                                                                "confidence": [
                                                                  2014.2162902121834,
                                                                  2014.2162902121834
                                                                ],
                                                                "value": 2014.2162902121834
                                                              },
                                                              "url": "https://www.ncbi.nlm.nih.gov/nuccore/MG986450"
                                                            }
                                                          },
                                                          {
                                                            "branch_attrs": {
                                                              "mutations": {
                                                                "nuc": [
                                                                  "T11062C"
                                                                ]
                                                              }
                                                            },
                                                            "children": [
                                                              {
                                                                "branch_attrs": {
                                                                  "mutations": {}
                                                                },
                                                                "name": "Ohio.USA/16.14/2/G",
                                                                "node_attrs": {
                                                                  "MuV_genotype": {
                                                                    "value": "G"
                                                                  },
                                                                  "accession": "MG986390",
                                                                  "author": {
                                                                    "author": "Bankamp et al",
                                                                    "journal": "Unpublished",
                                                                    "paper_url": "https://www.ncbi.nlm.nih.gov/pubmed/",
                                                                    "title": "Mumps rubulavirus sample sequencing from the 2016-2017 outbreak in Massachusetts",
                                                                    "value": "Bankamp et al"
                                                                  },
                                                                  "div": 0.009972371315270172,
                                                                  "division": {
                                                                    "confidence": {
                                                                      "Ohio": 1.0
                                                                    },
                                                                    "entropy": -1.000088900581841e-12,
                                                                    "value": "Ohio"
                                                                  },
                                                                  "num_date": {
                                                                    "confidence": [
                                                                      2014.2874743326488,
                                                                      2014.2874743326488
                                                                    ],
                                                                    "value": 2014.2874743326488
                                                                  },
                                                                  "url": "https://www.ncbi.nlm.nih.gov/nuccore/MG986390"
                                                                }
                                                              },
                                                              {
                                                                "branch_attrs": {
                                                                  "mutations": {}
                                                                },
                                                                "name": "Ohio.USA/16.14/1/G",
                                                                "node_attrs": {
                                                                  "MuV_genotype": {
                                                                    "value": "G"
                                                                  },
                                                                  "accession": "MG986449",
                                                                  "author": {
                                                                    "author": "Bankamp et al",
                                                                    "journal": "Unpublished",
                                                                    "paper_url": "https://www.ncbi.nlm.nih.gov/pubmed/",
                                                                    "title": "Mumps rubulavirus sample sequencing from the 2016-2017 outbreak in Massachusetts",
                                                                    "value": "Bankamp et al"
                                                                  },
                                                                  "div": 0.009972371315270172,
                                                                  "division": {
                                                                    "confidence": {
                                                                      "Ohio": 1.0
                                                                    },
                                                                    "entropy": -1.000088900581841e-12,
                                                                    "value": "Ohio"
                                                                  },
                                                                  "num_date": {
                                                                    "confidence": [
                                                                      2014.2874743326488,
                                                                      2014.2874743326488
                                                                    ],
                                                                    "value": 2014.2874743326488
                                                                  },
                                                                  "url": "https://www.ncbi.nlm.nih.gov/nuccore/MG986449"
                                                                }
                                                              }
                                                            ],
                                                            "name": "NODE_0000260",
                                                            "node_attrs": {
                                                              "div": 0.009972371315270163,
                                                              "division": {
                                                                "confidence": {
                                                                  "Ohio": 0.9999985296091219
                                                                },
                                                                "entropy": 2.5254219443052125e-05,
                                                                "value": "Ohio"
                                                              },
                                                              "num_date": {
                                                                "confidence": [
                                                                  2014.1815400020027,
                                                                  2014.2874743326488
                                                                ],
                                                                "value": 2014.2874743326488
                                                              }
                                                            }
                                                          },
                                                          {
                                                            "branch_attrs": {
                                                              "mutations": {}
                                                            },
                                                            "children": [
                                                              {
                                                                "branch_attrs": {
                                                                  "mutations": {}
                                                                },
                                                                "name": "Ohio.USA/11.14/2/G",
                                                                "node_attrs": {
                                                                  "MuV_genotype": {
                                                                    "value": "G"
                                                                  },
                                                                  "accession": "MG986426",
                                                                  "author": {
                                                                    "author": "Bankamp et al",
                                                                    "journal": "Unpublished",
                                                                    "paper_url": "https://www.ncbi.nlm.nih.gov/pubmed/",
                                                                    "title": "Mumps rubulavirus sample sequencing from the 2016-2017 outbreak in Massachusetts",
                                                                    "value": "Bankamp et al"
                                                                  },
                                                                  "div": 0.009906852592851524,
                                                                  "division": {
                                                                    "confidence": {
                                                                      "Ohio": 1.0
                                                                    },
                                                                    "entropy": -1.000088900581841e-12,
                                                                    "value": "Ohio"
                                                                  },
                                                                  "num_date": {
                                                                    "confidence": [
                                                                      2014.2053388090349,
                                                                      2014.2053388090349
                                                                    ],
                                                                    "value": 2014.2053388090349
                                                                  },
                                                                  "url": "https://www.ncbi.nlm.nih.gov/nuccore/MG986426"
                                                                }
                                                              },
                                                              {
                                                                "branch_attrs": {
                                                                  "mutations": {}
                                                                },
                                                                "name": "Ohio.USA/13.14/7/G",
                                                                "node_attrs": {
                                                                  "MuV_genotype": {
                                                                    "value": "G"
                                                                  },
                                                                  "accession": "MG986446",
                                                                  "author": {
                                                                    "author": "Bankamp et al",
                                                                    "journal": "Unpublished",
                                                                    "paper_url": "https://www.ncbi.nlm.nih.gov/pubmed/",
                                                                    "title": "Mumps rubulavirus sample sequencing from the 2016-2017 outbreak in Massachusetts",
                                                                    "value": "Bankamp et al"
                                                                  },
                                                                  "div": 0.009906852592851524,
                                                                  "division": {
                                                                    "confidence": {
                                                                      "Ohio": 1.0
                                                                    },
                                                                    "entropy": -1.000088900581841e-12,
                                                                    "value": "Ohio"
                                                                  },
                                                                  "num_date": {
                                                                    "confidence": [
                                                                      2014.2299794661192,
                                                                      2014.2299794661192
                                                                    ],
                                                                    "value": 2014.2299794661192
                                                                  },
                                                                  "url": "https://www.ncbi.nlm.nih.gov/nuccore/MG986446"
                                                                }
                                                              }
                                                            ],
                                                            "name": "NODE_0000038",
                                                            "node_attrs": {
                                                              "div": 0.009906852592851515,
                                                              "division": {
                                                                "confidence": {
                                                                  "Ohio": 0.9999985296091219
                                                                },
                                                                "entropy": 2.5254219443052125e-05,
                                                                "value": "Ohio"
                                                              },
                                                              "num_date": {
                                                                "confidence": [
                                                                  2014.1324845802942,
                                                                  2014.2053388090349
                                                                ],
                                                                "value": 2014.1865368312824
                                                              }
                                                            }
                                                          }
                                                        ],
                                                        "name": "NODE_0000257",
                                                        "node_attrs": {
                                                          "div": 0.009906852592851506,
                                                          "division": {
                                                            "confidence": {
                                                              "Ohio": 0.9999699477664565
                                                            },
                                                            "entropy": 0.00034844292630242373,
                                                            "value": "Ohio"
                                                          },
                                                          "num_date": {
                                                            "confidence": [
                                                              2014.0779127597907,
                                                              2014.1875085593315
                                                            ],
                                                            "value": 2014.133408655751
                                                          }
                                                        }
                                                      }
                                                    ],
                                                    "name": "NODE_0000254",
                                                    "node_attrs": {
                                                      "div": 0.009710279480350007,
                                                      "division": {
                                                        "confidence": {
                                                          "Ohio": 0.9999793953601216
                                                        },
                                                        "entropy": 0.0002500392914153964,
                                                        "value": "Ohio"
                                                      },
                                                      "num_date": {
                                                        "confidence": [
                                                          2013.9729587710906,
                                                          2014.1200294545013
                                                        ],
                                                        "value": 2014.0240732920377
                                                      }
                                                    }
                                                  }
                                                ],
                                                "name": "NODE_0000250",
                                                "node_attrs": {
                                                  "div": 0.00964476105388567,
                                                  "division": {
                                                    "confidence": {
                                                      "New York": 0.9915761289761438,
                                                      "Ohio": 0.004147314078877774,
                                                      "Wisconsin": 0.004086651385516293
                                                    },
                                                    "entropy": 0.05575696389793067,
                                                    "value": "New York"
                                                  },
                                                  "num_date": {
                                                    "confidence": [
                                                      2013.9148884870688,
                                                      2014.0534169962805
                                                    ],
                                                    "value": 2013.9906016487453
                                                  }
                                                }
                                              }
                                            ],
                                            "name": "NODE_0000243",
                                            "node_attrs": {
                                              "div": 0.009579243180370253,
                                              "division": {
                                                "confidence": {
                                                  "Wisconsin": 0.9999851694852567
                                                },
                                                "entropy": 0.00020200659103182642,
                                                "value": "Wisconsin"
                                              },
                                              "num_date": {
                                                "confidence": [
                                                  2013.8388478387626,
                                                  2014.0288592557606
                                                ],
                                                "value": 2013.910591694829
                                              }
                                            }
                                          }
                                        ],
                                        "name": "NODE_0000242",
                                        "node_attrs": {
                                          "div": 0.009382673316749466,
                                          "division": {
                                            "confidence": {
                                              "California": 0.09393412902287217,
                                              "New Jersey": 0.3566175061504045,
                                              "Ontario": 0.11721586175072243,
                                              "Wisconsin": 0.409093955370304
                                            },
                                            "entropy": 1.359861730551502,
                                            "value": "Wisconsin"
                                          },
                                          "num_date": {
                                            "confidence": [
                                              2012.8584434835197,
                                              2013.6756659677724
                                            ],
                                            "value": 2013.2888048338739
                                          }
                                        }
                                      }
                                    ],
                                    "name": "NODE_0000241",
                                    "node_attrs": {
                                      "div": 0.008202422399791335,
                                      "division": {
                                        "confidence": {
                                          "California": 0.3565533565268989,
                                          "New Jersey": 0.0937102623144259,
                                          "Ontario": 0.413962479281903,
                                          "Wisconsin": 0.11460361193914145
                                        },
                                        "entropy": 1.346674707460541,
                                        "value": "Ontario"
                                      },
                                      "num_date": {
                                        "confidence": [
                                          2009.8171703655312,
                                          2010.7299960232067
                                        ],
                                        "value": 2010.2806203240182
                                      }
                                    }
                                  }
                                ],
                                "name": "NODE_0000239",
                                "node_attrs": {
                                  "div": 0.007612541133280499,
                                  "division": {
                                    "confidence": {
                                      "Ontario": 0.9999919250827074
                                    },
                                    "entropy": 0.0001142550307775089,
                                    "value": "Ontario"
                                  },
                                  "num_date": {
                                    "confidence": [
                                      2008.9636129554153,
                                      2009.4468791607571
                                    ],
                                    "value": 2009.1647504992534
                                  }
                                }
                              }
                            ],
                            "name": "NODE_0000237",
                            "node_attrs": {
                              "div": 0.007547020312375464,
                              "division": {
                                "confidence": {
                                  "Ontario": 0.9999325480698709
                                },
                                "entropy": 0.0008018156107801635,
                                "value": "Ontario"
                              },
                              "num_date": {
                                "confidence": [
                                  2008.7705845470814,
                                  2009.3059348942832
                                ],
                                "value": 2009.0091438329214
                              }
                            }
                          }
                        ],
                        "name": "NODE_0000235",
                        "node_attrs": {
                          "div": 0.007219354517129074,
                          "division": {
                            "confidence": {
                              "British Columbia": 0.0037860810939236186,
                              "Massachusetts": 0.007010354420298233,
                              "Ontario": 0.9862944916158669,
                              "Wisconsin": 0.002533388268791144
                            },
                            "entropy": 0.08867672000277596,
                            "value": "Ontario"
                          },
                          "num_date": {
                            "confidence": [
                              2007.8449901598867,
                              2008.7586591743755
                            ],
                            "value": 2008.2795298451804
                          }
                        }
                      },
                      {
                        "branch_attrs": {
                          "labels": {
                            "aa": "F: N298S, V492A"
                          },
                          "mutations": {
                            "F": [
                              "N298S",
                              "V492A"
                            ],
                            "nuc": [
                              "T916C",
                              "G1351A",
                              "T1636C",
                              "T1738C",
                              "G4384T",
                              "A5375G",
                              "T5957C",
                              "G6519T",
                              "C7712T",
                              "G7729A",
                              "C8053T",
                              "T8536C",
                              "T8845C",
                              "G9415T",
                              "A10861G",
                              "T10867C",
                              "C11728T",
                              "G13765A",
                              "G13903A",
                              "G15180A"
                            ]
                          }
                        },
                        "children": [
                          {
                            "branch_attrs": {
                              "mutations": {
                                "nuc": [
                                  "C386T",
                                  "C2429A",
                                  "C3113T",
                                  "A4235C",
                                  "T4746C",
                                  "A5604G",
                                  "C6402T",
                                  "C6769T",
                                  "C9373T",
                                  "T10027C",
                                  "G11437A",
                                  "T11596C",
                                  "C11764A",
                                  "C12685T",
                                  "A15247G"
                                ]
                              }
                            },
                            "children": [
                              {
                                "branch_attrs": {
                                  "labels": {
                                    "aa": "I: P52Q, S83P; L: I1994M; P: P52Q, S83P; V: P52Q, S83P"
                                  },
                                  "mutations": {
                                    "I": [
                                      "P52Q",
                                      "S83P"
                                    ],
                                    "L": [
                                      "I1994M"
                                    ],
                                    "P": [
                                      "P52Q",
                                      "S83P"
                                    ],
                                    "V": [
                                      "P52Q",
                                      "S83P"
                                    ],
                                    "nuc": [
                                      "C43T",
                                      "C2070A",
                                      "T2162C",
                                      "C3105T",
                                      "T6402C",
                                      "A6718G",
                                      "T8461C",
                                      "C9250T",
                                      "A14356G",
                                      "C15207T"
                                    ]
                                  }
                                },
                                "name": "Massachusetts.USA/37.15/1/G",
                                "node_attrs": {
                                  "MuV_genotype": {
                                    "value": "G"
                                  },
                                  "accession": "MF965262",
                                  "author": {
                                    "author": "Byrne et al",
                                    "journal": "Unpublished",
                                    "paper_url": "https://www.ncbi.nlm.nih.gov/pubmed/",
                                    "title": "Mumps rubulavirus sample sequencing from the 2016-2017 outbreak in Massachusetts",
                                    "value": "Byrne et al"
                                  },
                                  "div": 0.00997309019899716,
                                  "division": {
                                    "confidence": {
                                      "Massachusetts": 1.0
                                    },
                                    "entropy": -1.000088900581841e-12,
                                    "value": "Massachusetts"
                                  },
                                  "num_date": {
                                    "confidence": [
                                      2015.7063655030802,
                                      2015.7063655030802
                                    ],
                                    "value": 2015.7063655030802
                                  },
                                  "url": "https://www.ncbi.nlm.nih.gov/nuccore/MF965262"
                                }
                              },
                              {
                                "branch_attrs": {
                                  "mutations": {}
                                },
                                "children": [
                                  {
                                    "branch_attrs": {
                                      "labels": {
                                        "aa": "L: I2260M; M: V179I"
                                      },
                                      "mutations": {
                                        "L": [
                                          "I2260M"
                                        ],
                                        "M": [
                                          "V179I"
                                        ],
                                        "nuc": [
                                          "G1763A",
                                          "G2026A",
                                          "C3191T",
                                          "G3735A",
                                          "T4118C",
                                          "A5109G",
                                          "A5685G",
                                          "T6694G",
                                          "T6862C",
                                          "C7348T",
                                          "C8023T",
                                          "A8557G",
                                          "A8638C",
                                          "G9685T",
                                          "A9949G",
                                          "G10117A",
                                          "C13567T",
                                          "C14329T",
                                          "C14824T",
                                          "A15154G"
                                        ]
                                      }
                                    },
                                    "children": [
                                      {
                                        "branch_attrs": {
                                          "labels": {
                                            "aa": "L: G1516S"
                                          },
                                          "mutations": {
                                            "L": [
                                              "G1516S"
                                            ],
                                            "nuc": [
                                              "T4184C",
                                              "G12920A"
                                            ]
                                          }
                                        },
                                        "name": "Massachusetts.USA/46.16/5/G",
                                        "node_attrs": {
                                          "MuV_genotype": {
                                            "value": "G"
                                          },
                                          "accession": "MF965207",
                                          "author": {
                                            "author": "Byrne et al",
                                            "journal": "Unpublished",
                                            "paper_url": "https://www.ncbi.nlm.nih.gov/pubmed/",
                                            "title": "Mumps rubulavirus sample sequencing from the 2016-2017 outbreak in Massachusetts",
                                            "value": "Byrne et al"
                                          },
                                          "div": 0.01089131203640567,
                                          "division": {
                                            "confidence": {
                                              "Massachusetts": 1.0
                                            },
                                            "entropy": -1.000088900581841e-12,
                                            "value": "Massachusetts"
                                          },
                                          "num_date": {
                                            "confidence": [
                                              2016.8815879534566,
                                              2016.8815879534566
                                            ],
                                            "value": 2016.8815879534566
                                          },
                                          "url": "https://www.ncbi.nlm.nih.gov/nuccore/MF965207"
                                        }
                                      },
                                      {
                                        "branch_attrs": {
                                          "labels": {
                                            "aa": "F: S4P; M: D101G; P: H374L"
                                          },
                                          "mutations": {
                                            "F": [
                                              "S4P"
                                            ],
                                            "M": [
                                              "D101G"
                                            ],
                                            "P": [
                                              "H374L"
                                            ],
                                            "nuc": [
                                              "C1435T",
                                              "A3036T",
                                              "A3103G",
                                              "A3502G",
                                              "T4492C",
                                              "T10402C",
                                              "G13849A",
                                              "A13903G"
                                            ]
                                          }
                                        },
                                        "name": "Ohio.USA/2.18/FH102/G",
                                        "node_attrs": {
                                          "MuV_genotype": {
                                            "value": "G"
                                          },
                                          "accession": "Ohio_sample_1",
                                          "author": {
                                            "author": "Moncla et al",
                                            "title": "Unpublished",
                                            "value": "Moncla et al"
                                          },
                                          "div": 0.011284631717741956,
                                          "division": {
                                            "confidence": {
                                              "Ohio": 1.0
                                            },
                                            "entropy": -1.000088900581841e-12,
                                            "value": "Ohio"
                                          },
                                          "num_date": {
                                            "confidence": [
                                              2018.002737850787,
                                              2018.084873374401
                                            ],
                                            "value": 2018.016544512676
                                          }
                                        }
                                      }
                                    ],
                                    "name": "NODE_0000263",
                                    "node_attrs": {
                                      "div": 0.010760261357089523,
                                      "division": {
                                        "confidence": {
                                          "Massachusetts": 0.9929992861854976,
                                          "Ohio": 0.006663030389570198
                                        },
                                        "entropy": 0.044043009066260214,
                                        "value": "Massachusetts"
                                      },
                                      "num_date": {
                                        "confidence": [
                                          2016.4531755912044,
                                          2016.8487648528028
                                        ],
                                        "value": 2016.7705439576066
                                      }
                                    }
                                  },
                                  {
                                    "branch_attrs": {
                                      "mutations": {
                                        "nuc": [
                                          "C8366T",
                                          "T8599C",
                                          "A9118G",
                                          "G14866A"
                                        ]
                                      }
                                    },
                                    "children": [
                                      {
                                        "branch_attrs": {
                                          "labels": {
                                            "aa": "F: P95S; P: G340R"
                                          },
                                          "mutations": {
                                            "F": [
                                              "P95S"
                                            ],
                                            "P": [
                                              "G340R"
                                            ],
                                            "nuc": [
                                              "G2933A",
                                              "C3122A",
                                              "C4765T",
                                              "G12073T",
                                              "T12577C"
                                            ]
                                          }
                                        },
                                        "children": [
                                          {
                                            "branch_attrs": {
                                              "labels": {
                                                "aa": "HN: D156E, T541S"
                                              },
                                              "mutations": {
                                                "HN": [
                                                  "D156E",
                                                  "T541S"
                                                ],
                                                "nuc": [
                                                  "T13A",
                                                  "T6450C",
                                                  "T7018G",
                                                  "C8172G",
                                                  "A11177C",
                                                  "G14332T"
                                                ]
                                              }
                                            },
                                            "name": "Massachusetts.USA/13.16/4/G",
                                            "node_attrs": {
                                              "MuV_genotype": {
                                                "value": "G"
                                              },
                                              "accession": "MF965213",
                                              "author": {
                                                "author": "Byrne et al",
                                                "journal": "Unpublished",
                                                "paper_url": "https://www.ncbi.nlm.nih.gov/pubmed/",
                                                "title": "Mumps rubulavirus sample sequencing from the 2016-2017 outbreak in Massachusetts",
                                                "value": "Byrne et al"
                                              },
                                              "div": 0.010431957387257045,
                                              "division": {
                                                "confidence": {
                                                  "Massachusetts": 1.0
                                                },
                                                "entropy": -1.000088900581841e-12,
                                                "value": "Massachusetts"
                                              },
                                              "num_date": {
                                                "confidence": [
                                                  2016.2518822724162,
                                                  2016.2518822724162
                                                ],
                                                "value": 2016.2518822724162
                                              },
                                              "url": "https://www.ncbi.nlm.nih.gov/nuccore/MF965213"
                                            }
                                          },
                                          {
                                            "branch_attrs": {
                                              "labels": {
                                                "aa": "L: S709G"
                                              },
                                              "mutations": {
                                                "L": [
                                                  "S709G"
                                                ],
                                                "nuc": [
                                                  "A1609G",
                                                  "G3767A",
                                                  "A4959G",
                                                  "G6129A",
                                                  "G6382A",
                                                  "T6829C",
                                                  "C8992T",
                                                  "T9640C",
                                                  "T9787C",
                                                  "A10499G"
                                                ]
                                              }
                                            },
                                            "name": "Washington.USA/19.17/FH53/G",
                                            "node_attrs": {
                                              "MuV_genotype": {
                                                "value": "G"
                                              },
                                              "accession": "Washington_outbreak_49",
                                              "author": {
                                                "author": "Moncla et al",
                                                "title": "Unpublished",
                                                "value": "Moncla et al"
                                              },
                                              "div": 0.01069402313686509,
                                              "division": {
                                                "confidence": {
                                                  "Washington": 1.0
                                                },
                                                "entropy": -1.000088900581841e-12,
                                                "value": "Washington"
                                              },
                                              "num_date": {
                                                "confidence": [
                                                  2017.3613963039015,
                                                  2017.3613963039015
                                                ],
                                                "value": 2017.3613963039015
                                              }
                                            }
                                          },
                                          {
                                            "branch_attrs": {
                                              "labels": {
                                                "aa": "F: T132A; L: E1264*, D2238V, D2246A"
                                              },
                                              "mutations": {
                                                "F": [
                                                  "T132A"
                                                ],
                                                "L": [
                                                  "E1264*",
                                                  "D2238V",
                                                  "D2246A"
                                                ],
                                                "nuc": [
                                                  "G16T",
                                                  "C1204T",
                                                  "A4876G",
                                                  "G12164T",
                                                  "A15087T",
                                                  "A15111C",
                                                  "T15215C",
                                                  "C15221A",
                                                  "G15247A"
                                                ]
                                              }
                                            },
                                            "name": "BritishColumbia.CAN/11.16/G",
                                            "node_attrs": {
                                              "MuV_genotype": {
                                                "value": "G"
                                              },
                                              "accession": "BCCDC107",
                                              "author": {
                                                "author": "Gardy et al",
                                                "title": "Unpublished",
                                                "value": "Gardy et al"
                                              },
                                              "div": 0.010628549806475932,
                                              "division": {
                                                "confidence": {
                                                  "British Columbia": 0.9999999999999999
                                                },
                                                "entropy": -9.99866855976916e-13,
                                                "value": "British Columbia"
                                              },
                                              "num_date": {
                                                "confidence": [
                                                  2016.2026009582478,
                                                  2016.2026009582478
                                                ],
                                                "value": 2016.2026009582478
                                              }
                                            }
                                          },
                                          {
                                            "branch_attrs": {
                                              "mutations": {
                                                "nuc": [
                                                  "A1750T",
                                                  "A3151G",
                                                  "C8848T",
                                                  "T11770A"
                                                ]
                                              }
                                            },
                                            "children": [
                                              {
                                                "branch_attrs": {
                                                  "labels": {
                                                    "aa": "F: T132K, A234T"
                                                  },
                                                  "mutations": {
                                                    "F": [
                                                      "T132K",
                                                      "A234T"
                                                    ],
                                                    "nuc": [
                                                      "C4877A",
                                                      "G5182A",
                                                      "G5604A",
                                                      "A7000G",
                                                      "T8413C"
                                                    ]
                                                  }
                                                },
                                                "children": [
                                                  {
                                                    "branch_attrs": {
                                                      "labels": {
                                                        "aa": "I: N51D; P: N51D; V: N51D"
                                                      },
                                                      "mutations": {
                                                        "I": [
                                                          "N51D"
                                                        ],
                                                        "P": [
                                                          "N51D"
                                                        ],
                                                        "V": [
                                                          "N51D"
                                                        ],
                                                        "nuc": [
                                                          "A2066G",
                                                          "T6402C",
                                                          "C11140T"
                                                        ]
                                                      }
                                                    },
                                                    "name": "Washington.USA/16.17/FH79/G",
                                                    "node_attrs": {
                                                      "MuV_genotype": {
                                                        "value": "G"
                                                      },
                                                      "accession": "Washington_outbreak_75",
                                                      "author": {
                                                        "author": "Moncla et al",
                                                        "title": "Unpublished",
                                                        "value": "Moncla et al"
                                                      },
                                                      "div": 0.010825001140291106,
                                                      "division": {
                                                        "confidence": {
                                                          "Washington": 1.0
                                                        },
                                                        "entropy": -1.000088900581841e-12,
                                                        "value": "Washington"
                                                      },
                                                      "num_date": {
                                                        "confidence": [
                                                          2017.3093771389458,
                                                          2017.3093771389458
                                                        ],
                                                        "value": 2017.3093771389458
                                                      }
                                                    }
                                                  },
                                                  {
                                                    "branch_attrs": {
                                                      "labels": {
                                                        "aa": "HN: T440A"
                                                      },
                                                      "mutations": {
                                                        "HN": [
                                                          "T440A"
                                                        ],
                                                        "nuc": [
                                                          "A7868G"
                                                        ]
                                                      }
                                                    },
                                                    "name": "Missouri.USA/15.17/FH135/G",
                                                    "node_attrs": {
                                                      "MuV_genotype": {
                                                        "value": "G"
                                                      },
                                                      "accession": "Missouri_sample_12",
                                                      "author": {
                                                        "author": "Moncla et al",
                                                        "title": "Unpublished",
                                                        "value": "Moncla et al"
                                                      },
                                                      "div": 0.01069393043505232,
                                                      "division": {
                                                        "confidence": {
                                                          "Missouri": 0.9999999999999999
                                                        },
                                                        "entropy": -9.99866855976916e-13,
                                                        "value": "Missouri"
                                                      },
                                                      "num_date": {
                                                        "confidence": [
                                                          2017.2491444216291,
                                                          2017.3197341560817
                                                        ],
                                                        "value": 2017.2491444216291
                                                      }
                                                    }
                                                  }
                                                ],
                                                "name": "NODE_0000302",
                                                "node_attrs": {
                                                  "div": 0.010628403262485962,
                                                  "division": {
                                                    "confidence": {
                                                      "Manitoba": 0.03782180053705143,
                                                      "Massachusetts": 0.1886199496214194,
                                                      "Missouri": 0.36365909069218605,
                                                      "Washington": 0.3987775496347966
                                                    },
                                                    "entropy": 1.256103208787651,
                                                    "value": "Washington"
                                                  },
                                                  "num_date": {
                                                    "confidence": [
                                                      2016.8805030831916,
                                                      2017.2002994124346
                                                    ],
                                                    "value": 2017.0765804489242
                                                  }
                                                }
                                              },
                                              {
                                                "branch_attrs": {
                                                  "labels": {
                                                    "aa": "L: E1264*"
                                                  },
                                                  "mutations": {
                                                    "L": [
                                                      "E1264*"
                                                    ],
                                                    "nuc": [
                                                      "G16T",
                                                      "T3093C",
                                                      "C3704T",
                                                      "T4494C",
                                                      "C7408A",
                                                      "C9499A",
                                                      "C10843T",
                                                      "G12164T"
                                                    ]
                                                  }
                                                },
                                                "children": [
                                                  {
                                                    "branch_attrs": {
                                                      "labels": {
                                                        "aa": "HN: P343A"
                                                      },
                                                      "mutations": {
                                                        "HN": [
                                                          "P343A"
                                                        ],
                                                        "nuc": [
                                                          "C4533T",
                                                          "C7577G"
                                                        ]
                                                      }
                                                    },
                                                    "name": "Manitoba.CAN/43.16/11/G",
                                                    "node_attrs": {
                                                      "MuV_genotype": {
                                                        "value": "G"
                                                      },
                                                      "accession": "BCCDC21",
                                                      "author": {
                                                        "author": "Gardy et al",
                                                        "title": "Unpublished",
                                                        "value": "Gardy et al"
                                                      },
                                                      "div": 0.010956226709790684,
                                                      "division": {
                                                        "confidence": {
                                                          "Manitoba": 1.0
                                                        },
                                                        "entropy": -1.000088900581841e-12,
                                                        "value": "Manitoba"
                                                      },
                                                      "num_date": {
                                                        "confidence": [
                                                          2016.8213552361397,
                                                          2016.8213552361397
                                                        ],
                                                        "value": 2016.8213552361397
                                                      }
                                                    }
                                                  },
                                                  {
                                                    "branch_attrs": {
                                                      "mutations": {
                                                        "nuc": [
                                                          "G4388T",
                                                          "A4392C",
                                                          "T4398A"
                                                        ]
                                                      }
                                                    },
                                                    "name": "Manitoba.CAN/44.16/15/G",
                                                    "node_attrs": {
                                                      "MuV_genotype": {
                                                        "value": "G"
                                                      },
                                                      "accession": "BCCDC23",
                                                      "author": {
                                                        "author": "Gardy et al",
                                                        "title": "Unpublished",
                                                        "value": "Gardy et al"
                                                      },
                                                      "div": 0.011021745214901216,
                                                      "division": {
                                                        "confidence": {
                                                          "Manitoba": 1.0
                                                        },
                                                        "entropy": -1.000088900581841e-12,
                                                        "value": "Manitoba"
                                                      },
                                                      "num_date": {
                                                        "confidence": [
                                                          2016.8405201916496,
                                                          2016.8405201916496
                                                        ],
                                                        "value": 2016.8405201916496
                                                      }
                                                    }
                                                  },
                                                  {
                                                    "branch_attrs": {
                                                      "mutations": {}
                                                    },
                                                    "children": [
                                                      {
                                                        "branch_attrs": {
                                                          "mutations": {}
                                                        },
                                                        "name": "Manitoba.CAN/43.16/5/G",
                                                        "node_attrs": {
                                                          "MuV_genotype": {
                                                            "value": "G"
                                                          },
                                                          "accession": "BCCDC22",
                                                          "author": {
                                                            "author": "Gardy et al",
                                                            "title": "Unpublished",
                                                            "value": "Gardy et al"
                                                          },
                                                          "div": 0.010825114085502118,
                                                          "division": {
                                                            "confidence": {
                                                              "Manitoba": 1.0
                                                            },
                                                            "entropy": -1.000088900581841e-12,
                                                            "value": "Manitoba"
                                                          },
                                                          "num_date": {
                                                            "confidence": [
                                                              2016.8186173853526,
                                                              2016.8186173853526
                                                            ],
                                                            "value": 2016.8186173853526
                                                          }
                                                        }
                                                      },
                                                      {
                                                        "branch_attrs": {
                                                          "mutations": {}
                                                        },
                                                        "name": "Manitoba.CAN/47.16/4/G",
                                                        "node_attrs": {
                                                          "MuV_genotype": {
                                                            "value": "G"
                                                          },
                                                          "accession": "BCCDC24",
                                                          "author": {
                                                            "author": "Gardy et al",
                                                            "title": "Unpublished",
                                                            "value": "Gardy et al"
                                                          },
                                                          "div": 0.010825114085502118,
                                                          "division": {
                                                            "confidence": {
                                                              "Manitoba": 1.0
                                                            },
                                                            "entropy": -1.000088900581841e-12,
                                                            "value": "Manitoba"
                                                          },
                                                          "num_date": {
                                                            "confidence": [
                                                              2016.8186173853526,
                                                              2016.8186173853526
                                                            ],
                                                            "value": 2016.8186173853526
                                                          }
                                                        }
                                                      }
                                                    ],
                                                    "name": "NODE_0000048",
                                                    "node_attrs": {
                                                      "div": 0.010825114085502107,
                                                      "division": {
                                                        "confidence": {
                                                          "Manitoba": 0.9999992081479623
                                                        },
                                                        "entropy": 1.445004145409742e-05,
                                                        "value": "Manitoba"
                                                      },
                                                      "num_date": {
                                                        "confidence": [
                                                          2016.6958118266418,
                                                          2016.8186173853526
                                                        ],
                                                        "value": 2016.8186173853526
                                                      }
                                                    }
                                                  }
                                                ],
                                                "name": "NODE_0000303",
                                                "node_attrs": {
                                                  "div": 0.010825114085502097,
                                                  "division": {
                                                    "confidence": {
                                                      "Manitoba": 0.9999879348375094
                                                    },
                                                    "entropy": 0.00016408275181132296,
                                                    "value": "Manitoba"
                                                  },
                                                  "num_date": {
                                                    "confidence": [
                                                      2016.5517760784487,
                                                      2016.762756035502
                                                    ],
                                                    "value": 2016.6839713546208
                                                  }
                                                }
                                              }
                                            ],
                                            "name": "NODE_0000301",
                                            "node_attrs": {
                                              "div": 0.010300709290847532,
                                              "division": {
                                                "confidence": {
                                                  "Manitoba": 0.16923225980038864,
                                                  "Massachusetts": 0.47740359468339494,
                                                  "Missouri": 0.14120462073227644,
                                                  "Washington": 0.1962082548495981
                                                },
                                                "entropy": 1.363370809294693,
                                                "value": "Massachusetts"
                                              },
                                              "num_date": {
                                                "confidence": [
                                                  2015.942270668903,
                                                  2016.344205034317
                                                ],
                                                "value": 2016.126026136848
                                              }
                                            }
                                          },
                                          {
                                            "branch_attrs": {
                                              "labels": {
                                                "aa": "HN: P353L; L: A1273S"
                                              },
                                              "mutations": {
                                                "HN": [
                                                  "P353L"
                                                ],
                                                "L": [
                                                  "A1273S"
                                                ],
                                                "nuc": [
                                                  "T1642C",
                                                  "T1672C",
                                                  "A3473G",
                                                  "C6643T",
                                                  "C7608T",
                                                  "T11473C",
                                                  "A11875G",
                                                  "T12001C",
                                                  "G12191T",
                                                  "G14557A",
                                                  "C14729T"
                                                ]
                                              }
                                            },
                                            "children": [
                                              {
                                                "branch_attrs": {
                                                  "mutations": {
                                                    "nuc": [
                                                      "G1177T",
                                                      "T13282C"
                                                    ]
                                                  }
                                                },
                                                "children": [
                                                  {
                                                    "branch_attrs": {
                                                      "mutations": {}
                                                    },
                                                    "name": "Ontario.CAN/13.17/1/G",
                                                    "node_attrs": {
                                                      "MuV_genotype": {
                                                        "value": "G"
                                                      },
                                                      "accession": "Ontario_outbreak_17",
                                                      "author": {
                                                        "author": "Stapleton et al",
                                                        "title": "Unpublished",
                                                        "value": "Stapleton et al"
                                                      },
                                                      "div": 0.010890667128367542,
                                                      "division": {
                                                        "confidence": {
                                                          "Ontario": 1.0
                                                        },
                                                        "entropy": -1.000088900581841e-12,
                                                        "value": "Ontario"
                                                      },
                                                      "num_date": {
                                                        "confidence": [
                                                          2017.2436687200548,
                                                          2017.2436687200548
                                                        ],
                                                        "value": 2017.2436687200548
                                                      }
                                                    }
                                                  },
                                                  {
                                                    "branch_attrs": {
                                                      "mutations": {
                                                        "nuc": [
                                                          "T14389C",
                                                          "G14395A"
                                                        ]
                                                      }
                                                    },
                                                    "name": "Ontario.CAN/09.17/1/G",
                                                    "node_attrs": {
                                                      "MuV_genotype": {
                                                        "value": "G"
                                                      },
                                                      "accession": "Ontario_outbreak_19",
                                                      "author": {
                                                        "author": "Stapleton et al",
                                                        "title": "Unpublished",
                                                        "value": "Stapleton et al"
                                                      },
                                                      "div": 0.011021722727030257,
                                                      "division": {
                                                        "confidence": {
                                                          "Ontario": 1.0
                                                        },
                                                        "entropy": -1.000088900581841e-12,
                                                        "value": "Ontario"
                                                      },
                                                      "num_date": {
                                                        "confidence": [
                                                          2017.1615331964408,
                                                          2017.1615331964408
                                                        ],
                                                        "value": 2017.1615331964408
                                                      }
                                                    }
                                                  }
                                                ],
                                                "name": "NODE_0000308",
                                                "node_attrs": {
                                                  "div": 0.010890667128367532,
                                                  "division": {
                                                    "confidence": {
                                                      "Ontario": 0.999999124311752
                                                    },
                                                    "entropy": 1.5545069610632577e-05,
                                                    "value": "Ontario"
                                                  },
                                                  "num_date": {
                                                    "confidence": [
                                                      2016.9993122364192,
                                                      2017.141415170735
                                                    ],
                                                    "value": 2017.085016788005
                                                  }
                                                }
                                              },
                                              {
                                                "branch_attrs": {
                                                  "mutations": {
                                                    "nuc": [
                                                      "T6244C",
                                                      "A10618G",
                                                      "C14402T"
                                                    ]
                                                  }
                                                },
                                                "children": [
                                                  {
                                                    "branch_attrs": {
                                                      "labels": {
                                                        "aa": "NC: F338S"
                                                      },
                                                      "mutations": {
                                                        "NC": [
                                                          "F338S"
                                                        ],
                                                        "nuc": [
                                                          "T1434C"
                                                        ]
                                                      }
                                                    },
                                                    "name": "Ontario.CAN/12.17/1/G",
                                                    "node_attrs": {
                                                      "MuV_genotype": {
                                                        "value": "G"
                                                      },
                                                      "accession": "Ontario_outbreak_12",
                                                      "author": {
                                                        "author": "Stapleton et al",
                                                        "title": "Unpublished",
                                                        "value": "Stapleton et al"
                                                      },
                                                      "div": 0.01102172224871861,
                                                      "division": {
                                                        "confidence": {
                                                          "Ontario": 1.0
                                                        },
                                                        "entropy": -1.000088900581841e-12,
                                                        "value": "Ontario"
                                                      },
                                                      "num_date": {
                                                        "confidence": [
                                                          2017.2162902121834,
                                                          2017.2162902121834
                                                        ],
                                                        "value": 2017.2162902121834
                                                      }
                                                    }
                                                  },
                                                  {
                                                    "branch_attrs": {
                                                      "mutations": {}
                                                    },
                                                    "name": "Washington.USA/17.17/FH40/G",
                                                    "node_attrs": {
                                                      "MuV_genotype": {
                                                        "value": "G"
                                                      },
                                                      "accession": "Washington_outbreak_36",
                                                      "author": {
                                                        "author": "Moncla et al",
                                                        "title": "Unpublished",
                                                        "value": "Moncla et al"
                                                      },
                                                      "div": 0.010956199155053387,
                                                      "division": {
                                                        "confidence": {
                                                          "Washington": 1.0
                                                        },
                                                        "entropy": -1.000088900581841e-12,
                                                        "value": "Washington"
                                                      },
                                                      "num_date": {
                                                        "confidence": [
                                                          2017.3258042436687,
                                                          2017.3258042436687
                                                        ],
                                                        "value": 2017.3258042436687
                                                      }
                                                    }
                                                  }
                                                ],
                                                "name": "NODE_0000314",
                                                "node_attrs": {
                                                  "div": 0.010956199155053376,
                                                  "division": {
                                                    "confidence": {
                                                      "Ontario": 0.9952131833978224,
                                                      "Washington": 0.004615951513961918
                                                    },
                                                    "entropy": 0.03157106343307902,
                                                    "value": "Ontario"
                                                  },
                                                  "num_date": {
                                                    "confidence": [
                                                      2017.0773060094461,
                                                      2017.2090707084242
                                                    ],
                                                    "value": 2017.1744824629343
                                                  }
                                                }
                                              },
                                              {
                                                "branch_attrs": {
                                                  "labels": {
                                                    "aa": "M: V98I"
                                                  },
                                                  "mutations": {
                                                    "M": [
                                                      "V98I"
                                                    ],
                                                    "nuc": [
                                                      "G3492A"
                                                    ]
                                                  }
                                                },
                                                "children": [
                                                  {
                                                    "branch_attrs": {
                                                      "mutations": {}
                                                    },
                                                    "name": "Ontario.CAN/06.17/2/G",
                                                    "node_attrs": {
                                                      "MuV_genotype": {
                                                        "value": "G"
                                                      },
                                                      "accession": "Ontario_outbreak_22",
                                                      "author": {
                                                        "author": "Stapleton et al",
                                                        "title": "Unpublished",
                                                        "value": "Stapleton et al"
                                                      },
                                                      "div": 0.010825135972150407,
                                                      "division": {
                                                        "confidence": {
                                                          "Ontario": 1.0
                                                        },
                                                        "entropy": -1.000088900581841e-12,
                                                        "value": "Ontario"
                                                      },
                                                      "num_date": {
                                                        "confidence": [
                                                          2017.104038329911,
                                                          2017.104038329911
                                                        ],
                                                        "value": 2017.104038329911
                                                      }
                                                    }
                                                  },
                                                  {
                                                    "branch_attrs": {
                                                      "mutations": {}
                                                    },
                                                    "children": [
                                                      {
                                                        "branch_attrs": {
                                                          "mutations": {}
                                                        },
                                                        "name": "Ontario.CAN/09.17/6/G",
                                                        "node_attrs": {
                                                          "MuV_genotype": {
                                                            "value": "G"
                                                          },
                                                          "accession": "Ontario_outbreak_3",
                                                          "author": {
                                                            "author": "Stapleton et al",
                                                            "title": "Unpublished",
                                                            "value": "Stapleton et al"
                                                          },
                                                          "div": 0.010825135972150417,
                                                          "division": {
                                                            "confidence": {
                                                              "Ontario": 1.0
                                                            },
                                                            "entropy": -1.000088900581841e-12,
                                                            "value": "Ontario"
                                                          },
                                                          "num_date": {
                                                            "confidence": [
                                                              2017.1587953456537,
                                                              2017.1587953456537
                                                            ],
                                                            "value": 2017.1587953456537
                                                          }
                                                        }
                                                      },
                                                      {
                                                        "branch_attrs": {
                                                          "mutations": {}
                                                        },
                                                        "name": "Ontario.CAN/09.17/8/G",
                                                        "node_attrs": {
                                                          "MuV_genotype": {
                                                            "value": "G"
                                                          },
                                                          "accession": "Ontario_outbreak_5",
                                                          "author": {
                                                            "author": "Stapleton et al",
                                                            "title": "Unpublished",
                                                            "value": "Stapleton et al"
                                                          },
                                                          "div": 0.010825135972150417,
                                                          "division": {
                                                            "confidence": {
                                                              "Ontario": 1.0
                                                            },
                                                            "entropy": -1.000088900581841e-12,
                                                            "value": "Ontario"
                                                          },
                                                          "num_date": {
                                                            "confidence": [
                                                              2017.1615331964408,
                                                              2017.1615331964408
                                                            ],
                                                            "value": 2017.1615331964408
                                                          }
                                                        }
                                                      }
                                                    ],
                                                    "name": "NODE_0000054",
                                                    "node_attrs": {
                                                      "div": 0.010825135972150407,
                                                      "division": {
                                                        "confidence": {
                                                          "Ontario": 0.9999991291270994
                                                        },
                                                        "entropy": 1.5471409589567427e-05,
                                                        "value": "Ontario"
                                                      },
                                                      "num_date": {
                                                        "confidence": [
                                                          2017.0785185057737,
                                                          2017.1587953456537
                                                        ],
                                                        "value": 2017.1587953456537
                                                      }
                                                    }
                                                  }
                                                ],
                                                "name": "NODE_0000317",
                                                "node_attrs": {
                                                  "div": 0.010825135972150396,
                                                  "division": {
                                                    "confidence": {
                                                      "Ontario": 0.9999991209256274
                                                    },
                                                    "entropy": 1.5600855097189857e-05,
                                                    "value": "Ontario"
                                                  },
                                                  "num_date": {
                                                    "confidence": [
                                                      2017.0085167180162,
                                                      2017.104038329911
                                                    ],
                                                    "value": 2017.104038329911
                                                  }
                                                }
                                              },
                                              {
                                                "branch_attrs": {
                                                  "mutations": {}
                                                },
                                                "children": [
                                                  {
                                                    "branch_attrs": {
                                                      "mutations": {}
                                                    },
                                                    "children": [
                                                      {
                                                        "branch_attrs": {
                                                          "mutations": {
                                                            "nuc": [
                                                              "A9148G"
                                                            ]
                                                          }
                                                        },
                                                        "name": "Ontario.CAN/12.17/2/G",
                                                        "node_attrs": {
                                                          "MuV_genotype": {
                                                            "value": "G"
                                                          },
                                                          "accession": "Ontario_outbreak_13",
                                                          "author": {
                                                            "author": "Stapleton et al",
                                                            "title": "Unpublished",
                                                            "value": "Stapleton et al"
                                                          },
                                                          "div": 0.010825134596887867,
                                                          "division": {
                                                            "confidence": {
                                                              "Ontario": 0.9999999999999999
                                                            },
                                                            "entropy": -9.99866855976916e-13,
                                                            "value": "Ontario"
                                                          },
                                                          "num_date": {
                                                            "confidence": [
                                                              2017.2190280629707,
                                                              2017.2190280629707
                                                            ],
                                                            "value": 2017.2190280629707
                                                          }
                                                        }
                                                      },
                                                      {
                                                        "branch_attrs": {
                                                          "mutations": {
                                                            "nuc": [
                                                              "C10681T"
                                                            ]
                                                          }
                                                        },
                                                        "name": "Ontario.CAN/12.17/3/G",
                                                        "node_attrs": {
                                                          "MuV_genotype": {
                                                            "value": "G"
                                                          },
                                                          "accession": "Ontario_outbreak_14",
                                                          "author": {
                                                            "author": "Stapleton et al",
                                                            "title": "Unpublished",
                                                            "value": "Stapleton et al"
                                                          },
                                                          "div": 0.010825135550471085,
                                                          "division": {
                                                            "confidence": {
                                                              "Ontario": 0.9999999999999999
                                                            },
                                                            "entropy": -9.99866855976916e-13,
                                                            "value": "Ontario"
                                                          },
                                                          "num_date": {
                                                            "confidence": [
                                                              2017.2162902121834,
                                                              2017.2162902121834
                                                            ],
                                                            "value": 2017.2162902121834
                                                          }
                                                        }
                                                      }
                                                    ],
                                                    "name": "NODE_0000058",
                                                    "node_attrs": {
                                                      "div": 0.010759610537960958,
                                                      "division": {
                                                        "confidence": {
                                                          "Ontario": 0.9999991291129341
                                                        },
                                                        "entropy": 1.5471640065592682e-05,
                                                        "value": "Ontario"
                                                      },
                                                      "num_date": {
                                                        "confidence": [
                                                          2016.9828900153118,
                                                          2017.1619177129587
                                                        ],
                                                        "value": 2017.0779703280793
                                                      }
                                                    }
                                                  },
                                                  {
                                                    "branch_attrs": {
                                                      "mutations": {}
                                                    },
                                                    "children": [
                                                      {
                                                        "branch_attrs": {
                                                          "labels": {
                                                            "aa": "L: E617K"
                                                          },
                                                          "mutations": {
                                                            "L": [
                                                              "E617K"
                                                            ],
                                                            "nuc": [
                                                              "G10223A"
                                                            ]
                                                          }
                                                        },
                                                        "name": "Ontario.CAN/09.17/10/G",
                                                        "node_attrs": {
                                                          "MuV_genotype": {
                                                            "value": "G"
                                                          },
                                                          "accession": "Ontario_outbreak_7",
                                                          "author": {
                                                            "author": "Stapleton et al",
                                                            "title": "Unpublished",
                                                            "value": "Stapleton et al"
                                                          },
                                                          "div": 0.010825135972150417,
                                                          "division": {
                                                            "confidence": {
                                                              "Ontario": 0.9999999999999999
                                                            },
                                                            "entropy": -9.99866855976916e-13,
                                                            "value": "Ontario"
                                                          },
                                                          "num_date": {
                                                            "confidence": [
                                                              2017.1642710472279,
                                                              2017.1642710472279
                                                            ],
                                                            "value": 2017.1642710472279
                                                          }
                                                        }
                                                      },
                                                      {
                                                        "branch_attrs": {
                                                          "mutations": {}
                                                        },
                                                        "children": [
                                                          {
                                                            "branch_attrs": {
                                                              "mutations": {}
                                                            },
                                                            "name": "Ontario.CAN/04.17/1/G",
                                                            "node_attrs": {
                                                              "MuV_genotype": {
                                                                "value": "G"
                                                              },
                                                              "accession": "Ontario_outbreak_20",
                                                              "author": {
                                                                "author": "Stapleton et al",
                                                                "title": "Unpublished",
                                                                "value": "Stapleton et al"
                                                              },
                                                              "div": 0.010759610537960979,
                                                              "division": {
                                                                "confidence": {
                                                                  "Ontario": 1.0
                                                                },
                                                                "entropy": -1.000088900581841e-12,
                                                                "value": "Ontario"
                                                              },
                                                              "num_date": {
                                                                "confidence": [
                                                                  2017.062970568104,
                                                                  2017.062970568104
                                                                ],
                                                                "value": 2017.062970568104
                                                              }
                                                            }
                                                          },
                                                          {
                                                            "branch_attrs": {
                                                              "mutations": {}
                                                            },
                                                            "children": [
                                                              {
                                                                "branch_attrs": {
                                                                  "mutations": {}
                                                                },
                                                                "name": "Ontario.CAN/12.17/5/G",
                                                                "node_attrs": {
                                                                  "MuV_genotype": {
                                                                    "value": "G"
                                                                  },
                                                                  "accession": "Ontario_outbreak_16",
                                                                  "author": {
                                                                    "author": "Stapleton et al",
                                                                    "title": "Unpublished",
                                                                    "value": "Stapleton et al"
                                                                  },
                                                                  "div": 0.01075961053796099,
                                                                  "division": {
                                                                    "confidence": {
                                                                      "Ontario": 1.0
                                                                    },
                                                                    "entropy": -1.000088900581841e-12,
                                                                    "value": "Ontario"
                                                                  },
                                                                  "num_date": {
                                                                    "confidence": [
                                                                      2017.2299794661192,
                                                                      2017.2299794661192
                                                                    ],
                                                                    "value": 2017.2299794661192
                                                                  }
                                                                }
                                                              },
                                                              {
                                                                "branch_attrs": {
                                                                  "mutations": {}
                                                                },
                                                                "children": [
                                                                  {
                                                                    "branch_attrs": {
                                                                      "mutations": {}
                                                                    },
                                                                    "name": "Ontario.CAN/09.17/7/G",
                                                                    "node_attrs": {
                                                                      "MuV_genotype": {
                                                                        "value": "G"
                                                                      },
                                                                      "accession": "Ontario_outbreak_4",
                                                                      "author": {
                                                                        "author": "Stapleton et al",
                                                                        "title": "Unpublished",
                                                                        "value": "Stapleton et al"
                                                                      },
                                                                      "div": 0.010759610537961,
                                                                      "division": {
                                                                        "confidence": {
                                                                          "Ontario": 0.9999999999999999
                                                                        },
                                                                        "entropy": -9.99866855976916e-13,
                                                                        "value": "Ontario"
                                                                      },
                                                                      "num_date": {
                                                                        "confidence": [
                                                                          2017.1587953456537,
                                                                          2017.1587953456537
                                                                        ],
                                                                        "value": 2017.1587953456537
                                                                      }
                                                                    }
                                                                  },
                                                                  {
                                                                    "branch_attrs": {
                                                                      "mutations": {}
                                                                    },
                                                                    "name": "Ontario.CAN/09.17/3/G",
                                                                    "node_attrs": {
                                                                      "MuV_genotype": {
                                                                        "value": "G"
                                                                      },
                                                                      "accession": "Ontario_outbreak_26",
                                                                      "author": {
                                                                        "author": "Stapleton et al",
                                                                        "title": "Unpublished",
                                                                        "value": "Stapleton et al"
                                                                      },
                                                                      "div": 0.010759610537961,
                                                                      "division": {
                                                                        "confidence": {
                                                                          "Ontario": 0.9999999999999999
                                                                        },
                                                                        "entropy": -9.99866855976916e-13,
                                                                        "value": "Ontario"
                                                                      },
                                                                      "num_date": {
                                                                        "confidence": [
                                                                          2017.1505817932923,
                                                                          2017.1505817932923
                                                                        ],
                                                                        "value": 2017.1505817932923
                                                                      }
                                                                    }
                                                                  }
                                                                ],
                                                                "name": "NODE_0000063",
                                                                "node_attrs": {
                                                                  "div": 0.01075961053796099,
                                                                  "division": {
                                                                    "confidence": {
                                                                      "Ontario": 0.9999991291529545
                                                                    },
                                                                    "entropy": 1.547100681891344e-05,
                                                                    "value": "Ontario"
                                                                  },
                                                                  "num_date": {
                                                                    "confidence": [
                                                                      2017.0920390326576,
                                                                      2017.1505817932923
                                                                    ],
                                                                    "value": 2017.1505817932923
                                                                  }
                                                                }
                                                              }
                                                            ],
                                                            "name": "NODE_0000062",
                                                            "node_attrs": {
                                                              "div": 0.010759610537960979,
                                                              "division": {
                                                                "confidence": {
                                                                  "Ontario": 0.9999991257924894
                                                                },
                                                                "entropy": 1.5526420630819313e-05,
                                                                "value": "Ontario"
                                                              },
                                                              "num_date": {
                                                                "confidence": [
                                                                  2017.0138929050015,
                                                                  2017.1423632493463
                                                                ],
                                                                "value": 2017.0818173822024
                                                              }
                                                            }
                                                          }
                                                        ],
                                                        "name": "NODE_0000060",
                                                        "node_attrs": {
                                                          "div": 0.010759610537960968,
                                                          "division": {
                                                            "confidence": {
                                                              "Ontario": 0.9999991257783254
                                                            },
                                                            "entropy": 1.5526651029718206e-05,
                                                            "value": "Ontario"
                                                          },
                                                          "num_date": {
                                                            "confidence": [
                                                              2017.011947897782,
                                                              2017.062970568104
                                                            ],
                                                            "value": 2017.062970568104
                                                          }
                                                        }
                                                      }
                                                    ],
                                                    "name": "NODE_0000059",
                                                    "node_attrs": {
                                                      "div": 0.010759610537960958,
                                                      "division": {
                                                        "confidence": {
                                                          "Ontario": 0.9999991257383057
                                                        },
                                                        "entropy": 1.552728405891471e-05,
                                                        "value": "Ontario"
                                                      },
                                                      "num_date": {
                                                        "confidence": [
                                                          2016.9682512508286,
                                                          2017.054205110018
                                                        ],
                                                        "value": 2017.027664377403
                                                      }
                                                    }
                                                  }
                                                ],
                                                "name": "NODE_0000057",
                                                "node_attrs": {
                                                  "div": 0.010759610537960948,
                                                  "division": {
                                                    "confidence": {
                                                      "Ontario": 0.9999991175111758
                                                    },
                                                    "entropy": 1.5657086690425406e-05,
                                                    "value": "Ontario"
                                                  },
                                                  "num_date": {
                                                    "confidence": [
                                                      2016.8890178139056,
                                                      2017.035404635483
                                                    ],
                                                    "value": 2016.983396366627
                                                  }
                                                }
                                              }
                                            ],
                                            "name": "NODE_0000306",
                                            "node_attrs": {
                                              "div": 0.010759610537960937,
                                              "division": {
                                                "confidence": {
                                                  "Ontario": 0.9999983171672576
                                                },
                                                "entropy": 2.5051686430372624e-05,
                                                "value": "Ontario"
                                              },
                                              "num_date": {
                                                "confidence": [
                                                  2016.8129431941027,
                                                  2017.0255603210207
                                                ],
                                                "value": 2016.9721922034532
                                              }
                                            }
                                          }
                                        ],
                                        "name": "NODE_0000297",
                                        "node_attrs": {
                                          "div": 0.010038516916753216,
                                          "division": {
                                            "confidence": {
                                              "British Columbia": 0.001308407705123621,
                                              "Massachusetts": 0.925369620560845,
                                              "Ontario": 0.0019459427809787465,
                                              "Washington": 0.0710854666193017
                                            },
                                            "entropy": 0.2832061337801167,
                                            "value": "Massachusetts"
                                          },
                                          "num_date": {
                                            "confidence": [
                                              2015.4053066254908,
                                              2015.8634915619855
                                            ],
                                            "value": 2015.7062769255392
                                          }
                                        }
                                      },
                                      {
                                        "branch_attrs": {
                                          "mutations": {}
                                        },
                                        "children": [
                                          {
                                            "branch_attrs": {
                                              "labels": {
                                                "aa": "HN: A529T; L: P143A"
                                              },
                                              "mutations": {
                                                "HN": [
                                                  "A529T"
                                                ],
                                                "L": [
                                                  "P143A"
                                                ],
                                                "nuc": [
                                                  "T1535C",
                                                  "A1561G",
                                                  "C3187T",
                                                  "T5277C",
                                                  "T7225C",
                                                  "G8135A",
                                                  "C8801G",
                                                  "C10747T"
                                                ]
                                              }
                                            },
                                            "children": [
                                              {
                                                "branch_attrs": {
                                                  "labels": {
                                                    "aa": "L: N505H"
                                                  },
                                                  "mutations": {
                                                    "L": [
                                                      "N505H"
                                                    ],
                                                    "nuc": [
                                                      "G8467A",
                                                      "A9887C"
                                                    ]
                                                  }
                                                },
                                                "name": "Massachusetts.USA/52.16/G",
                                                "node_attrs": {
                                                  "MuV_genotype": {
                                                    "value": "G"
                                                  },
                                                  "accession": "MG986382",
                                                  "author": {
                                                    "author": "Byrne et al",
                                                    "journal": "Unpublished",
                                                    "paper_url": "https://www.ncbi.nlm.nih.gov/pubmed/",
                                                    "title": "Mumps rubulavirus sample sequencing from the 2016-2017 outbreak in Massachusetts",
                                                    "value": "Byrne et al"
                                                  },
                                                  "div": 0.010366409530773274,
                                                  "division": {
                                                    "confidence": {
                                                      "Massachusetts": 0.9999999999999999
                                                    },
                                                    "entropy": -9.99866855976916e-13,
                                                    "value": "Massachusetts"
                                                  },
                                                  "num_date": {
                                                    "confidence": [
                                                      2016.991101984942,
                                                      2016.991101984942
                                                    ],
                                                    "value": 2016.991101984942
                                                  },
                                                  "url": "https://www.ncbi.nlm.nih.gov/nuccore/MG986382"
                                                }
                                              },
                                              {
                                                "branch_attrs": {
                                                  "labels": {
                                                    "aa": "L: V2050I"
                                                  },
                                                  "mutations": {
                                                    "L": [
                                                      "V2050I"
                                                    ],
                                                    "nuc": [
                                                      "G14522A"
                                                    ]
                                                  }
                                                },
                                                "children": [
                                                  {
                                                    "branch_attrs": {
                                                      "labels": {
                                                        "aa": "L: L8I"
                                                      },
                                                      "mutations": {
                                                        "L": [
                                                          "L8I"
                                                        ],
                                                        "nuc": [
                                                          "T6513C",
                                                          "T6518C",
                                                          "C8396A"
                                                        ]
                                                      }
                                                    },
                                                    "name": "Ontario.CAN/06.17/4/G",
                                                    "node_attrs": {
                                                      "MuV_genotype": {
                                                        "value": "G"
                                                      },
                                                      "accession": "Ontario_outbreak_9",
                                                      "author": {
                                                        "author": "Stapleton et al",
                                                        "title": "Unpublished",
                                                        "value": "Stapleton et al"
                                                      },
                                                      "div": 0.01049747239628545,
                                                      "division": {
                                                        "confidence": {
                                                          "Ontario": 0.9999999999999999
                                                        },
                                                        "entropy": -9.99866855976916e-13,
                                                        "value": "Ontario"
                                                      },
                                                      "num_date": {
                                                        "confidence": [
                                                          2017.101300479124,
                                                          2017.101300479124
                                                        ],
                                                        "value": 2017.101300479124
                                                      }
                                                    }
                                                  },
                                                  {
                                                    "branch_attrs": {
                                                      "labels": {
                                                        "aa": "L: D1807N"
                                                      },
                                                      "mutations": {
                                                        "L": [
                                                          "D1807N"
                                                        ],
                                                        "nuc": [
                                                          "C7264A",
                                                          "C12334T",
                                                          "G13793A",
                                                          "G14506A"
                                                        ]
                                                      }
                                                    },
                                                    "name": "Ontario.CAN/09.17/9/G",
                                                    "node_attrs": {
                                                      "MuV_genotype": {
                                                        "value": "G"
                                                      },
                                                      "accession": "Ontario_outbreak_6",
                                                      "author": {
                                                        "author": "Stapleton et al",
                                                        "title": "Unpublished",
                                                        "value": "Stapleton et al"
                                                      },
                                                      "div": 0.010563023138929824,
                                                      "division": {
                                                        "confidence": {
                                                          "Ontario": 0.9999999999999999
                                                        },
                                                        "entropy": -9.99866855976916e-13,
                                                        "value": "Ontario"
                                                      },
                                                      "num_date": {
                                                        "confidence": [
                                                          2017.1615331964408,
                                                          2017.1615331964408
                                                        ],
                                                        "value": 2017.1615331964408
                                                      }
                                                    }
                                                  },
                                                  {
                                                    "branch_attrs": {
                                                      "labels": {
                                                        "aa": "L: E1264*"
                                                      },
                                                      "mutations": {
                                                        "L": [
                                                          "E1264*"
                                                        ],
                                                        "nuc": [
                                                          "G16T",
                                                          "G12164T"
                                                        ]
                                                      }
                                                    },
                                                    "children": [
                                                      {
                                                        "branch_attrs": {
                                                          "mutations": {
                                                            "nuc": [
                                                              "T6198C"
                                                            ]
                                                          }
                                                        },
                                                        "name": "BritishColumbia.CAN/8.17/5/G",
                                                        "node_attrs": {
                                                          "MuV_genotype": {
                                                            "value": "G"
                                                          },
                                                          "accession": "BCCDC61",
                                                          "author": {
                                                            "author": "Gardy et al",
                                                            "title": "Unpublished",
                                                            "value": "Gardy et al"
                                                          },
                                                          "div": 0.010497462105991342,
                                                          "division": {
                                                            "confidence": {
                                                              "British Columbia": 1.0
                                                            },
                                                            "entropy": -1.000088900581841e-12,
                                                            "value": "British Columbia"
                                                          },
                                                          "num_date": {
                                                            "confidence": [
                                                              2017.1505817932923,
                                                              2017.1505817932923
                                                            ],
                                                            "value": 2017.1505817932923
                                                          }
                                                        }
                                                      },
                                                      {
                                                        "branch_attrs": {
                                                          "mutations": {}
                                                        },
                                                        "children": [
                                                          {
                                                            "branch_attrs": {
                                                              "mutations": {}
                                                            },
                                                            "name": "BritishColumbia.CAN/8.17/8/G",
                                                            "node_attrs": {
                                                              "MuV_genotype": {
                                                                "value": "G"
                                                              },
                                                              "accession": "BCCDC62",
                                                              "author": {
                                                                "author": "Gardy et al",
                                                                "title": "Unpublished",
                                                                "value": "Gardy et al"
                                                              },
                                                              "div": 0.01043193763571833,
                                                              "division": {
                                                                "confidence": {
                                                                  "British Columbia": 1.0
                                                                },
                                                                "entropy": -1.000088900581841e-12,
                                                                "value": "British Columbia"
                                                              },
                                                              "num_date": {
                                                                "confidence": [
                                                                  2017.1560574948664,
                                                                  2017.1560574948664
                                                                ],
                                                                "value": 2017.1560574948664
                                                              }
                                                            }
                                                          },
                                                          {
                                                            "branch_attrs": {
                                                              "mutations": {}
                                                            },
                                                            "name": "BritishColumbia.CAN/8.17/2/G",
                                                            "node_attrs": {
                                                              "MuV_genotype": {
                                                                "value": "G"
                                                              },
                                                              "accession": "BCCDC98",
                                                              "author": {
                                                                "author": "Gardy et al",
                                                                "title": "Unpublished",
                                                                "value": "Gardy et al"
                                                              },
                                                              "div": 0.01043193763571833,
                                                              "division": {
                                                                "confidence": {
                                                                  "British Columbia": 1.0
                                                                },
                                                                "entropy": -1.000088900581841e-12,
                                                                "value": "British Columbia"
                                                              },
                                                              "num_date": {
                                                                "confidence": [
                                                                  2017.1478439425052,
                                                                  2017.1478439425052
                                                                ],
                                                                "value": 2017.1478439425052
                                                              }
                                                            }
                                                          }
                                                        ],
                                                        "name": "NODE_0000068",
                                                        "node_attrs": {
                                                          "div": 0.010431937635718319,
                                                          "division": {
                                                            "confidence": {
                                                              "British Columbia": 0.9999658726427867
                                                            },
                                                            "entropy": 0.0004014906500372005,
                                                            "value": "British Columbia"
                                                          },
                                                          "num_date": {
                                                            "confidence": [
                                                              2017.069009422947,
                                                              2017.1478439425052
                                                            ],
                                                            "value": 2017.1478439425052
                                                          }
                                                        }
                                                      }
                                                    ],
                                                    "name": "NODE_0000285",
                                                    "node_attrs": {
                                                      "div": 0.010431937635718308,
                                                      "division": {
                                                        "confidence": {
                                                          "British Columbia": 0.9942093336983755,
                                                          "Ontario": 0.00561963391994245
                                                        },
                                                        "entropy": 0.03686667673960265,
                                                        "value": "British Columbia"
                                                      },
                                                      "num_date": {
                                                        "confidence": [
                                                          2016.9817737802782,
                                                          2017.1396253985592
                                                        ],
                                                        "value": 2017.0790376177044
                                                      }
                                                    }
                                                  },
                                                  {
                                                    "branch_attrs": {
                                                      "labels": {
                                                        "aa": "SH: F53L"
                                                      },
                                                      "mutations": {
                                                        "SH": [
                                                          "F53L"
                                                        ],
                                                        "nuc": [
                                                          "T3999C",
                                                          "T6361C",
                                                          "C6387T"
                                                        ]
                                                      }
                                                    },
                                                    "children": [
                                                      {
                                                        "branch_attrs": {
                                                          "mutations": {
                                                            "nuc": [
                                                              "T6166C",
                                                              "C10417A"
                                                            ]
                                                          }
                                                        },
                                                        "name": "Ontario.CAN/08.17/3/G",
                                                        "node_attrs": {
                                                          "MuV_genotype": {
                                                            "value": "G"
                                                          },
                                                          "accession": "Ontario_outbreak_11",
                                                          "author": {
                                                            "author": "Stapleton et al",
                                                            "title": "Unpublished",
                                                            "value": "Stapleton et al"
                                                          },
                                                          "div": 0.0106285229808902,
                                                          "division": {
                                                            "confidence": {
                                                              "Ontario": 1.0
                                                            },
                                                            "entropy": -1.000088900581841e-12,
                                                            "value": "Ontario"
                                                          },
                                                          "num_date": {
                                                            "confidence": [
                                                              2017.1505817932923,
                                                              2017.1505817932923
                                                            ],
                                                            "value": 2017.1505817932923
                                                          }
                                                        }
                                                      },
                                                      {
                                                        "branch_attrs": {
                                                          "mutations": {
                                                            "nuc": [
                                                              "G11284A"
                                                            ]
                                                          }
                                                        },
                                                        "name": "Ontario.CAN/09.17/2/G",
                                                        "node_attrs": {
                                                          "MuV_genotype": {
                                                            "value": "G"
                                                          },
                                                          "accession": "Ontario_outbreak_25",
                                                          "author": {
                                                            "author": "Stapleton et al",
                                                            "title": "Unpublished",
                                                            "value": "Stapleton et al"
                                                          },
                                                          "div": 0.010562991581038675,
                                                          "division": {
                                                            "confidence": {
                                                              "Ontario": 1.0
                                                            },
                                                            "entropy": -1.000088900581841e-12,
                                                            "value": "Ontario"
                                                          },
                                                          "num_date": {
                                                            "confidence": [
                                                              2017.1478439425052,
                                                              2017.1478439425052
                                                            ],
                                                            "value": 2017.1478439425052
                                                          }
                                                        }
                                                      },
                                                      {
                                                        "branch_attrs": {
                                                          "mutations": {}
                                                        },
                                                        "name": "Ontario.CAN/08.17/2/G",
                                                        "node_attrs": {
                                                          "MuV_genotype": {
                                                            "value": "G"
                                                          },
                                                          "accession": "Ontario_outbreak_24",
                                                          "author": {
                                                            "author": "Stapleton et al",
                                                            "title": "Unpublished",
                                                            "value": "Stapleton et al"
                                                          },
                                                          "div": 0.01049746749264689,
                                                          "division": {
                                                            "confidence": {
                                                              "Ontario": 1.0
                                                            },
                                                            "entropy": -1.000088900581841e-12,
                                                            "value": "Ontario"
                                                          },
                                                          "num_date": {
                                                            "confidence": [
                                                              2017.1368925393565,
                                                              2017.1368925393565
                                                            ],
                                                            "value": 2017.1368925393565
                                                          }
                                                        }
                                                      },
                                                      {
                                                        "branch_attrs": {
                                                          "mutations": {
                                                            "nuc": [
                                                              "T3821C"
                                                            ]
                                                          }
                                                        },
                                                        "name": "Ontario.CAN/07.17/1/G",
                                                        "node_attrs": {
                                                          "MuV_genotype": {
                                                            "value": "G"
                                                          },
                                                          "accession": "Ontario_outbreak_23",
                                                          "author": {
                                                            "author": "Stapleton et al",
                                                            "title": "Unpublished",
                                                            "value": "Stapleton et al"
                                                          },
                                                          "div": 0.01056299060411641,
                                                          "division": {
                                                            "confidence": {
                                                              "Ontario": 1.0
                                                            },
                                                            "entropy": -1.000088900581841e-12,
                                                            "value": "Ontario"
                                                          },
                                                          "num_date": {
                                                            "confidence": [
                                                              2017.125941136208,
                                                              2017.125941136208
                                                            ],
                                                            "value": 2017.125941136208
                                                          }
                                                        }
                                                      },
                                                      {
                                                        "branch_attrs": {
                                                          "labels": {
                                                            "aa": "L: S162P"
                                                          },
                                                          "mutations": {
                                                            "L": [
                                                              "S162P"
                                                            ],
                                                            "nuc": [
                                                              "T4332A",
                                                              "T8083A",
                                                              "T8858C"
                                                            ]
                                                          }
                                                        },
                                                        "name": "Ontario.CAN/13.17/2/G",
                                                        "node_attrs": {
                                                          "MuV_genotype": {
                                                            "value": "G"
                                                          },
                                                          "accession": "Ontario_outbreak_18",
                                                          "author": {
                                                            "author": "Stapleton et al",
                                                            "title": "Unpublished",
                                                            "value": "Stapleton et al"
                                                          },
                                                          "div": 0.010694098085061965,
                                                          "division": {
                                                            "confidence": {
                                                              "Ontario": 1.0
                                                            },
                                                            "entropy": -1.000088900581841e-12,
                                                            "value": "Ontario"
                                                          },
                                                          "num_date": {
                                                            "confidence": [
                                                              2017.2464065708418,
                                                              2017.2464065708418
                                                            ],
                                                            "value": 2017.2464065708418
                                                          }
                                                        }
                                                      }
                                                    ],
                                                    "name": "NODE_0000292",
                                                    "node_attrs": {
                                                      "div": 0.010497467492646882,
                                                      "division": {
                                                        "confidence": {
                                                          "Ontario": 0.9999999999999439
                                                        },
                                                        "entropy": 6.077386715788754e-13,
                                                        "value": "Ontario"
                                                      },
                                                      "num_date": {
                                                        "confidence": [
                                                          2016.9982447640393,
                                                          2017.1046787585412
                                                        ],
                                                        "value": 2017.07979433501
                                                      }
                                                    }
                                                  },
                                                  {
                                                    "branch_attrs": {
                                                      "mutations": {}
                                                    },
                                                    "children": [
                                                      {
                                                        "branch_attrs": {
                                                          "mutations": {}
                                                        },
                                                        "children": [
                                                          {
                                                            "branch_attrs": {
                                                              "mutations": {
                                                                "nuc": [
                                                                  "A5955G",
                                                                  "G10861A"
                                                                ]
                                                              }
                                                            },
                                                            "name": "Ontario.CAN/12.17/4/G",
                                                            "node_attrs": {
                                                              "MuV_genotype": {
                                                                "value": "G"
                                                              },
                                                              "accession": "Ontario_outbreak_15",
                                                              "author": {
                                                                "author": "Stapleton et al",
                                                                "title": "Unpublished",
                                                                "value": "Stapleton et al"
                                                              },
                                                              "div": 0.010431933428179904,
                                                              "division": {
                                                                "confidence": {
                                                                  "Ontario": 1.0
                                                                },
                                                                "entropy": -1.000088900581841e-12,
                                                                "value": "Ontario"
                                                              },
                                                              "num_date": {
                                                                "confidence": [
                                                                  2017.2217659137577,
                                                                  2017.2217659137577
                                                                ],
                                                                "value": 2017.2217659137577
                                                              }
                                                            }
                                                          },
                                                          {
                                                            "branch_attrs": {
                                                              "labels": {
                                                                "aa": "HN: E315K"
                                                              },
                                                              "mutations": {
                                                                "HN": [
                                                                  "E315K"
                                                                ],
                                                                "nuc": [
                                                                  "G7493A"
                                                                ]
                                                              }
                                                            },
                                                            "name": "Ontario.CAN/06.17/3/G",
                                                            "node_attrs": {
                                                              "MuV_genotype": {
                                                                "value": "G"
                                                              },
                                                              "accession": "Ontario_outbreak_8",
                                                              "author": {
                                                                "author": "Stapleton et al",
                                                                "title": "Unpublished",
                                                                "value": "Stapleton et al"
                                                              },
                                                              "div": 0.010366404724863734,
                                                              "division": {
                                                                "confidence": {
                                                                  "Ontario": 1.0
                                                                },
                                                                "entropy": -1.000088900581841e-12,
                                                                "value": "Ontario"
                                                              },
                                                              "num_date": {
                                                                "confidence": [
                                                                  2017.1067761806983,
                                                                  2017.1067761806983
                                                                ],
                                                                "value": 2017.1067761806983
                                                              }
                                                            }
                                                          }
                                                        ],
                                                        "name": "NODE_0000071",
                                                        "node_attrs": {
                                                          "div": 0.010300880105420898,
                                                          "division": {
                                                            "confidence": {
                                                              "Ontario": 0.9999991286351927
                                                            },
                                                            "entropy": 1.5479223229200067e-05,
                                                            "value": "Ontario"
                                                          },
                                                          "num_date": {
                                                            "confidence": [
                                                              2016.923199205282,
                                                              2017.0928334877315
                                                            ],
                                                            "value": 2017.0227505401278
                                                          }
                                                        }
                                                      },
                                                      {
                                                        "branch_attrs": {
                                                          "mutations": {}
                                                        },
                                                        "children": [
                                                          {
                                                            "branch_attrs": {
                                                              "mutations": {
                                                                "nuc": [
                                                                  "G799T",
                                                                  "T11302C"
                                                                ]
                                                              }
                                                            },
                                                            "name": "Ontario.CAN/09.17/4/G",
                                                            "node_attrs": {
                                                              "MuV_genotype": {
                                                                "value": "G"
                                                              },
                                                              "accession": "Ontario_outbreak_1",
                                                              "author": {
                                                                "author": "Stapleton et al",
                                                                "title": "Unpublished",
                                                                "value": "Stapleton et al"
                                                              },
                                                              "div": 0.010431935051948435,
                                                              "division": {
                                                                "confidence": {
                                                                  "Ontario": 1.0
                                                                },
                                                                "entropy": -1.000088900581841e-12,
                                                                "value": "Ontario"
                                                              },
                                                              "num_date": {
                                                                "confidence": [
                                                                  2017.1533196440794,
                                                                  2017.1533196440794
                                                                ],
                                                                "value": 2017.1533196440794
                                                              }
                                                            }
                                                          },
                                                          {
                                                            "branch_attrs": {
                                                              "mutations": {}
                                                            },
                                                            "children": [
                                                              {
                                                                "branch_attrs": {
                                                                  "labels": {
                                                                    "aa": "L: H405L"
                                                                  },
                                                                  "mutations": {
                                                                    "L": [
                                                                      "H405L"
                                                                    ],
                                                                    "nuc": [
                                                                      "A9588T"
                                                                    ]
                                                                  }
                                                                },
                                                                "name": "Washington.USA/11.17/FH96/G",
                                                                "node_attrs": {
                                                                  "MuV_genotype": {
                                                                    "value": "G"
                                                                  },
                                                                  "accession": "Washington_outbreak_85",
                                                                  "author": {
                                                                    "author": "Moncla et al",
                                                                    "title": "Unpublished",
                                                                    "value": "Moncla et al"
                                                                  },
                                                                  "div": 0.010366410448244542,
                                                                  "division": {
                                                                    "confidence": {
                                                                      "Washington": 1.0
                                                                    },
                                                                    "entropy": -1.000088900581841e-12,
                                                                    "value": "Washington"
                                                                  },
                                                                  "num_date": {
                                                                    "confidence": [
                                                                      2017.2108145106092,
                                                                      2017.2108145106092
                                                                    ],
                                                                    "value": 2017.2108145106092
                                                                  }
                                                                }
                                                              },
                                                              {
                                                                "branch_attrs": {
                                                                  "mutations": {}
                                                                },
                                                                "name": "Ontario.CAN/06.17/1/G",
                                                                "node_attrs": {
                                                                  "MuV_genotype": {
                                                                    "value": "G"
                                                                  },
                                                                  "accession": "Ontario_outbreak_21",
                                                                  "author": {
                                                                    "author": "Stapleton et al",
                                                                    "title": "Unpublished",
                                                                    "value": "Stapleton et al"
                                                                  },
                                                                  "div": 0.010300880105420915,
                                                                  "division": {
                                                                    "confidence": {
                                                                      "Ontario": 1.0
                                                                    },
                                                                    "entropy": -1.000088900581841e-12,
                                                                    "value": "Ontario"
                                                                  },
                                                                  "num_date": {
                                                                    "confidence": [
                                                                      2017.101300479124,
                                                                      2017.101300479124
                                                                    ],
                                                                    "value": 2017.101300479124
                                                                  }
                                                                }
                                                              }
                                                            ],
                                                            "name": "NODE_0000074",
                                                            "node_attrs": {
                                                              "div": 0.010300880105420906,
                                                              "division": {
                                                                "confidence": {
                                                                  "Ontario": 0.9951919271600086,
                                                                  "Washington": 0.004636756548958985
                                                                },
                                                                "entropy": 0.03168805937750528,
                                                                "value": "Ontario"
                                                              },
                                                              "num_date": {
                                                                "confidence": [
                                                                  2017.0146132643515,
                                                                  2017.101300479124
                                                                ],
                                                                "value": 2017.101300479124
                                                              }
                                                            }
                                                          }
                                                        ],
                                                        "name": "NODE_0000072",
                                                        "node_attrs": {
                                                          "div": 0.010300880105420898,
                                                          "division": {
                                                            "confidence": {
                                                              "Ontario": 0.9999762227198572
                                                            },
                                                            "entropy": 0.00029001834652251306,
                                                            "value": "Ontario"
                                                          },
                                                          "num_date": {
                                                            "confidence": [
                                                              2016.9315776783324,
                                                              2017.0897097650807
                                                            ],
                                                            "value": 2017.0041133900866
                                                          }
                                                        }
                                                      }
                                                    ],
                                                    "name": "NODE_0000070",
                                                    "node_attrs": {
                                                      "div": 0.01030088010542089,
                                                      "division": {
                                                        "confidence": {
                                                          "Ontario": 0.9999990159118756
                                                        },
                                                        "entropy": 1.723975350787217e-05,
                                                        "value": "Ontario"
                                                      },
                                                      "num_date": {
                                                        "confidence": [
                                                          2016.8405066613125,
                                                          2017.0560579237385
                                                        ],
                                                        "value": 2016.9802909919767
                                                      }
                                                    }
                                                  }
                                                ],
                                                "name": "NODE_0000282",
                                                "node_attrs": {
                                                  "div": 0.01030088010542088,
                                                  "division": {
                                                    "confidence": {
                                                      "Ontario": 0.9999997532081465
                                                    },
                                                    "entropy": 4.175535268602867e-06,
                                                    "value": "Ontario"
                                                  },
                                                  "num_date": {
                                                    "confidence": [
                                                      2016.7444514846989,
                                                      2017.044489059136
                                                    ],
                                                    "value": 2016.887899742663
                                                  }
                                                }
                                              }
                                            ],
                                            "name": "NODE_0000281",
                                            "node_attrs": {
                                              "div": 0.010235356911385269,
                                              "division": {
                                                "confidence": {
                                                  "Massachusetts": 0.9932778492615948,
                                                  "Ontario": 0.006338831710933277
                                                },
                                                "entropy": 0.0428692643743321,
                                                "value": "Massachusetts"
                                              },
                                              "num_date": {
                                                "confidence": [
                                                  2016.472410248946,
                                                  2016.8671143633833
                                                ],
                                                "value": 2016.7714949479553
                                              }
                                            }
                                          },
                                          {
                                            "branch_attrs": {
                                              "mutations": {}
                                            },
                                            "children": [
                                              {
                                                "branch_attrs": {
                                                  "labels": {
                                                    "aa": "P: G376R"
                                                  },
                                                  "mutations": {
                                                    "P": [
                                                      "G376R"
                                                    ],
                                                    "nuc": [
                                                      "C92T",
                                                      "G3041A",
                                                      "G8485A"
                                                    ]
                                                  }
                                                },
                                                "name": "Montana.USA/11.16/G",
                                                "node_attrs": {
                                                  "MuV_genotype": {
                                                    "value": "G"
                                                  },
                                                  "accession": "MG986420",
                                                  "author": {
                                                    "author": "Bankamp et al",
                                                    "journal": "Unpublished",
                                                    "paper_url": "https://www.ncbi.nlm.nih.gov/pubmed/",
                                                    "title": "Mumps rubulavirus sample sequencing from the 2016-2017 outbreak in Massachusetts",
                                                    "value": "Bankamp et al"
                                                  },
                                                  "div": 0.009907419242362409,
                                                  "division": {
                                                    "confidence": {
                                                      "Montana": 1.0
                                                    },
                                                    "entropy": -1.000088900581841e-12,
                                                    "value": "Montana"
                                                  },
                                                  "num_date": {
                                                    "confidence": [
                                                      2016.2053388090349,
                                                      2016.2053388090349
                                                    ],
                                                    "value": 2016.2053388090349
                                                  },
                                                  "url": "https://www.ncbi.nlm.nih.gov/nuccore/MG986420"
                                                }
                                              },
                                              {
                                                "branch_attrs": {
                                                  "mutations": {
                                                    "nuc": [
                                                      "A1804G",
                                                      "G2359A",
                                                      "T13627C"
                                                    ]
                                                  }
                                                },
                                                "children": [
                                                  {
                                                    "branch_attrs": {
                                                      "mutations": {}
                                                    },
                                                    "children": [
                                                      {
                                                        "branch_attrs": {
                                                          "mutations": {}
                                                        },
                                                        "name": "Massachusetts.USA/30.16/1/G",
                                                        "node_attrs": {
                                                          "MuV_genotype": {
                                                            "value": "G"
                                                          },
                                                          "accession": "MF965299",
                                                          "author": {
                                                            "author": "Byrne et al",
                                                            "journal": "Unpublished",
                                                            "paper_url": "https://www.ncbi.nlm.nih.gov/pubmed/",
                                                            "title": "Mumps rubulavirus sample sequencing from the 2016-2017 outbreak in Massachusetts",
                                                            "value": "Byrne et al"
                                                          },
                                                          "div": 0.009907413222284415,
                                                          "division": {
                                                            "confidence": {
                                                              "Massachusetts": 1.0
                                                            },
                                                            "entropy": -1.000088900581841e-12,
                                                            "value": "Massachusetts"
                                                          },
                                                          "num_date": {
                                                            "confidence": [
                                                              2016.5859000684463,
                                                              2016.5859000684463
                                                            ],
                                                            "value": 2016.5859000684463
                                                          },
                                                          "url": "https://www.ncbi.nlm.nih.gov/nuccore/MF965299"
                                                        }
                                                      },
                                                      {
                                                        "branch_attrs": {
                                                          "mutations": {}
                                                        },
                                                        "name": "Massachusetts.USA/27.16/1/G",
                                                        "node_attrs": {
                                                          "MuV_genotype": {
                                                            "value": "G"
                                                          },
                                                          "accession": "MF965202",
                                                          "author": {
                                                            "author": "Byrne et al",
                                                            "journal": "Unpublished",
                                                            "paper_url": "https://www.ncbi.nlm.nih.gov/pubmed/",
                                                            "title": "Mumps rubulavirus sample sequencing from the 2016-2017 outbreak in Massachusetts",
                                                            "value": "Byrne et al"
                                                          },
                                                          "div": 0.009907413222284415,
                                                          "division": {
                                                            "confidence": {
                                                              "Massachusetts": 1.0
                                                            },
                                                            "entropy": -1.000088900581841e-12,
                                                            "value": "Massachusetts"
                                                          },
                                                          "num_date": {
                                                            "confidence": [
                                                              2016.5229295003423,
                                                              2016.5229295003423
                                                            ],
                                                            "value": 2016.5229295003423
                                                          },
                                                          "url": "https://www.ncbi.nlm.nih.gov/nuccore/MF965202"
                                                        }
                                                      }
                                                    ],
                                                    "name": "NODE_0000078",
                                                    "node_attrs": {
                                                      "div": 0.009907413222284406,
                                                      "division": {
                                                        "confidence": {
                                                          "Massachusetts": 0.9999955751475981
                                                        },
                                                        "entropy": 7.05892778843583e-05,
                                                        "value": "Massachusetts"
                                                      },
                                                      "num_date": {
                                                        "confidence": [
                                                          2016.344678156257,
                                                          2016.5229295003423
                                                        ],
                                                        "value": 2016.5229295003423
                                                      }
                                                    }
                                                  },
                                                  {
                                                    "branch_attrs": {
                                                      "mutations": {
                                                        "nuc": [
                                                          "C4599T"
                                                        ]
                                                      }
                                                    },
                                                    "children": [
                                                      {
                                                        "branch_attrs": {
                                                          "mutations": {
                                                            "nuc": [
                                                              "A4461G",
                                                              "G8308A"
                                                            ]
                                                          }
                                                        },
                                                        "name": "Massachusetts.USA/46.16/7/G",
                                                        "node_attrs": {
                                                          "MuV_genotype": {
                                                            "value": "G"
                                                          },
                                                          "accession": "MF965308",
                                                          "author": {
                                                            "author": "Byrne et al",
                                                            "journal": "Unpublished",
                                                            "paper_url": "https://www.ncbi.nlm.nih.gov/pubmed/",
                                                            "title": "Mumps rubulavirus sample sequencing from the 2016-2017 outbreak in Massachusetts",
                                                            "value": "Byrne et al"
                                                          },
                                                          "div": 0.010103987287741891,
                                                          "division": {
                                                            "confidence": {
                                                              "Massachusetts": 0.9999999999999999
                                                            },
                                                            "entropy": -9.99866855976916e-13,
                                                            "value": "Massachusetts"
                                                          },
                                                          "num_date": {
                                                            "confidence": [
                                                              2016.8815879534566,
                                                              2016.8815879534566
                                                            ],
                                                            "value": 2016.8815879534566
                                                          },
                                                          "url": "https://www.ncbi.nlm.nih.gov/nuccore/MF965308"
                                                        }
                                                      },
                                                      {
                                                        "branch_attrs": {
                                                          "mutations": {
                                                            "nuc": [
                                                              "A829G",
                                                              "G3138A",
                                                              "C11815T"
                                                            ]
                                                          }
                                                        },
                                                        "name": "Massachusetts.USA/45.16/2/G",
                                                        "node_attrs": {
                                                          "MuV_genotype": {
                                                            "value": "G"
                                                          },
                                                          "accession": "MF965273",
                                                          "author": {
                                                            "author": "Byrne et al",
                                                            "journal": "Unpublished",
                                                            "paper_url": "https://www.ncbi.nlm.nih.gov/pubmed/",
                                                            "title": "Mumps rubulavirus sample sequencing from the 2016-2017 outbreak in Massachusetts",
                                                            "value": "Byrne et al"
                                                          },
                                                          "div": 0.010169522063367561,
                                                          "division": {
                                                            "confidence": {
                                                              "Massachusetts": 0.9999999999999999
                                                            },
                                                            "entropy": -9.99866855976916e-13,
                                                            "value": "Massachusetts"
                                                          },
                                                          "num_date": {
                                                            "confidence": [
                                                              2016.8596851471596,
                                                              2016.8596851471596
                                                            ],
                                                            "value": 2016.8596851471596
                                                          },
                                                          "url": "https://www.ncbi.nlm.nih.gov/nuccore/MF965273"
                                                        }
                                                      },
                                                      {
                                                        "branch_attrs": {
                                                          "mutations": {
                                                            "nuc": [
                                                              "G6604A",
                                                              "A7744G"
                                                            ]
                                                          }
                                                        },
                                                        "children": [
                                                          {
                                                            "branch_attrs": {
                                                              "labels": {
                                                                "aa": "I: Q3H; P: Q3H; V: Q3H"
                                                              },
                                                              "mutations": {
                                                                "I": [
                                                                  "Q3H"
                                                                ],
                                                                "P": [
                                                                  "Q3H"
                                                                ],
                                                                "V": [
                                                                  "Q3H"
                                                                ],
                                                                "nuc": [
                                                                  "A1924C"
                                                                ]
                                                              }
                                                            },
                                                            "name": "Massachusetts.USA/44.16/1/G",
                                                            "node_attrs": {
                                                              "MuV_genotype": {
                                                                "value": "G"
                                                              },
                                                              "accession": "MF965232",
                                                              "author": {
                                                                "author": "Byrne et al",
                                                                "journal": "Unpublished",
                                                                "paper_url": "https://www.ncbi.nlm.nih.gov/pubmed/",
                                                                "title": "Mumps rubulavirus sample sequencing from the 2016-2017 outbreak in Massachusetts",
                                                                "value": "Byrne et al"
                                                              },
                                                              "div": 0.010169510542078172,
                                                              "division": {
                                                                "confidence": {
                                                                  "Massachusetts": 1.0
                                                                },
                                                                "entropy": -1.000088900581841e-12,
                                                                "value": "Massachusetts"
                                                              },
                                                              "num_date": {
                                                                "confidence": [
                                                                  2016.8350444900752,
                                                                  2016.8350444900752
                                                                ],
                                                                "value": 2016.8350444900752
                                                              },
                                                              "url": "https://www.ncbi.nlm.nih.gov/nuccore/MF965232"
                                                            }
                                                          },
                                                          {
                                                            "branch_attrs": {
                                                              "labels": {
                                                                "aa": "HN: L278I"
                                                              },
                                                              "mutations": {
                                                                "HN": [
                                                                  "L278I"
                                                                ],
                                                                "nuc": [
                                                                  "C7382A"
                                                                ]
                                                              }
                                                            },
                                                            "children": [
                                                              {
                                                                "branch_attrs": {
                                                                  "mutations": {}
                                                                },
                                                                "name": "Massachusetts.USA/46.16/1/G",
                                                                "node_attrs": {
                                                                  "MuV_genotype": {
                                                                    "value": "G"
                                                                  },
                                                                  "accession": "MF965282",
                                                                  "author": {
                                                                    "author": "Byrne et al",
                                                                    "journal": "Unpublished",
                                                                    "paper_url": "https://www.ncbi.nlm.nih.gov/pubmed/",
                                                                    "title": "Mumps rubulavirus sample sequencing from the 2016-2017 outbreak in Massachusetts",
                                                                    "value": "Byrne et al"
                                                                  },
                                                                  "div": 0.01016951215909615,
                                                                  "division": {
                                                                    "confidence": {
                                                                      "Massachusetts": 1.0
                                                                    },
                                                                    "entropy": -1.000088900581841e-12,
                                                                    "value": "Massachusetts"
                                                                  },
                                                                  "num_date": {
                                                                    "confidence": [
                                                                      2016.8733744010951,
                                                                      2016.8733744010951
                                                                    ],
                                                                    "value": 2016.8733744010951
                                                                  },
                                                                  "url": "https://www.ncbi.nlm.nih.gov/nuccore/MF965282"
                                                                }
                                                              },
                                                              {
                                                                "branch_attrs": {
                                                                  "mutations": {}
                                                                },
                                                                "name": "Massachusetts.USA/46.16/6/G",
                                                                "node_attrs": {
                                                                  "MuV_genotype": {
                                                                    "value": "G"
                                                                  },
                                                                  "accession": "MF965204",
                                                                  "author": {
                                                                    "author": "Byrne et al",
                                                                    "journal": "Unpublished",
                                                                    "paper_url": "https://www.ncbi.nlm.nih.gov/pubmed/",
                                                                    "title": "Mumps rubulavirus sample sequencing from the 2016-2017 outbreak in Massachusetts",
                                                                    "value": "Byrne et al"
                                                                  },
                                                                  "div": 0.01016951215909615,
                                                                  "division": {
                                                                    "confidence": {
                                                                      "Massachusetts": 1.0
                                                                    },
                                                                    "entropy": -1.000088900581841e-12,
                                                                    "value": "Massachusetts"
                                                                  },
                                                                  "num_date": {
                                                                    "confidence": [
                                                                      2016.889801505818,
                                                                      2016.889801505818
                                                                    ],
                                                                    "value": 2016.889801505818
                                                                  },
                                                                  "url": "https://www.ncbi.nlm.nih.gov/nuccore/MF965204"
                                                                }
                                                              }
                                                            ],
                                                            "name": "NODE_0000280",
                                                            "node_attrs": {
                                                              "div": 0.010169512159096141,
                                                              "division": {
                                                                "confidence": {
                                                                  "Massachusetts": 0.9999957328173997
                                                                },
                                                                "entropy": 6.81672595788304e-05,
                                                                "value": "Massachusetts"
                                                              },
                                                              "num_date": {
                                                                "confidence": [
                                                                  2016.775642780728,
                                                                  2016.8733744010951
                                                                ],
                                                                "value": 2016.8733744010951
                                                              }
                                                            }
                                                          },
                                                          {
                                                            "branch_attrs": {
                                                              "mutations": {}
                                                            },
                                                            "children": [
                                                              {
                                                                "branch_attrs": {
                                                                  "mutations": {}
                                                                },
                                                                "name": "Massachusetts.USA/39.16/1/G",
                                                                "node_attrs": {
                                                                  "MuV_genotype": {
                                                                    "value": "G"
                                                                  },
                                                                  "accession": "MF965306",
                                                                  "author": {
                                                                    "author": "Byrne et al",
                                                                    "journal": "Unpublished",
                                                                    "paper_url": "https://www.ncbi.nlm.nih.gov/pubmed/",
                                                                    "title": "Mumps rubulavirus sample sequencing from the 2016-2017 outbreak in Massachusetts",
                                                                    "value": "Byrne et al"
                                                                  },
                                                                  "div": 0.010103987287741908,
                                                                  "division": {
                                                                    "confidence": {
                                                                      "Massachusetts": 1.0
                                                                    },
                                                                    "entropy": -1.000088900581841e-12,
                                                                    "value": "Massachusetts"
                                                                  },
                                                                  "num_date": {
                                                                    "confidence": [
                                                                      2016.7583846680357,
                                                                      2016.7583846680357
                                                                    ],
                                                                    "value": 2016.7583846680357
                                                                  },
                                                                  "url": "https://www.ncbi.nlm.nih.gov/nuccore/MF965306"
                                                                }
                                                              },
                                                              {
                                                                "branch_attrs": {
                                                                  "mutations": {}
                                                                },
                                                                "name": "Massachusetts.USA/43.16/2/G",
                                                                "node_attrs": {
                                                                  "MuV_genotype": {
                                                                    "value": "G"
                                                                  },
                                                                  "accession": "MF965283",
                                                                  "author": {
                                                                    "author": "Byrne et al",
                                                                    "journal": "Unpublished",
                                                                    "paper_url": "https://www.ncbi.nlm.nih.gov/pubmed/",
                                                                    "title": "Mumps rubulavirus sample sequencing from the 2016-2017 outbreak in Massachusetts",
                                                                    "value": "Byrne et al"
                                                                  },
                                                                  "div": 0.010103987287741908,
                                                                  "division": {
                                                                    "confidence": {
                                                                      "Massachusetts": 1.0
                                                                    },
                                                                    "entropy": -1.000088900581841e-12,
                                                                    "value": "Massachusetts"
                                                                  },
                                                                  "num_date": {
                                                                    "confidence": [
                                                                      2016.8213552361397,
                                                                      2016.8213552361397
                                                                    ],
                                                                    "value": 2016.8213552361397
                                                                  },
                                                                  "url": "https://www.ncbi.nlm.nih.gov/nuccore/MF965283"
                                                                }
                                                              }
[truncated: 2,127,868 more chars]
