# Supplementary material for: Repeated introductions and intensive community transmission fueled a mumps virus outbreak in Washington State
Source: eLife. 2021 Apr 19;10:e66448. doi: 10.7554/eLife.66448 (PMC8079146; doi:10.7554/eLife.66448)
Supplement: Figure 2—source data 2. [file elife-66448-fig2-data2.zip › divergence-tree-jsons/metadata.tsv]

strain	virus	accession	date	region	country	division	city	db	segment	authors	url	title	journal	paper_url	MuV_genotype
Washington.USA/10.17/FH43/G	mumps	Fred_Hutch_seq_43	2017-03-07	North America	Usa	Washington	Washington	fh	genome	Moncla et al	?	Unpublished	?	?	G
Alabama.USA/50.17/FH156/G	mumps	Fred_Hutch_seq_156	2017-12-XX	North America	Usa	Alabama	Alabama	fh	genome	Moncla et al	?	Unpublished	?	?	G
Texas.USA/15.17/G	mumps	MG986391	2017-04-13	North America	Usa	Texas	Texas	genbank	genome	Bankamp et al	https://www.ncbi.nlm.nih.gov/nuccore/MG986391	Mumps rubulavirus sample sequencing from the 2016-2017 outbreak in Massachusetts	Unpublished	?	G
Pennsylvania.USA/19.16/G	mumps	MG986458	2016-05-10	North America	Usa	Pennsylvania	Pennsylvania	genbank	genome	Bankamp et al	https://www.ncbi.nlm.nih.gov/nuccore/MG986458	Mumps rubulavirus sample sequencing from the 2016-2017 outbreak in Massachusetts	Unpublished	?	G
BritishColumbia.CAN/25.16/5/G	mumps	BCCDC48	2016-06-22	North America	Canada	British Columbia	British Columbia	bccdc	genome	Gardy et al	?	Unpublished	?	?	G
Ontario.CAN/08.17/2/G	mumps	Ontario_outbreak_24	2017-02-19	North America	Canada	Ontario	Ontario	Ontario-public-health-lab	genome	Stapleton et al	?	Unpublished	?	?	G
BritishColumbia.CAN/27.16/4/G	mumps	BCCDC58	2016-07-06	North America	Canada	British Columbia	British Columbia	bccdc	genome	Gardy et al	?	Unpublished	?	?	G
Pennsylvania.USA/51.14/G	mumps	MG986465	2014-12-16	North America	Usa	Pennsylvania	Pennsylvania	genbank	genome	Bankamp et al	https://www.ncbi.nlm.nih.gov/nuccore/MG986465	Mumps rubulavirus sample sequencing from the 2016-2017 outbreak in Massachusetts	Unpublished	?	G
Massachusetts.USA/25.17/6/G	mumps	MG986404	2017-06-21	North America	Usa	Massachusetts	Massachusetts	genbank	genome	Byrne et al	https://www.ncbi.nlm.nih.gov/nuccore/MG986404	Mumps rubulavirus sample sequencing from the 2016-2017 outbreak in Massachusetts	Unpublished	?	G
Washington.USA/12.17/FH76/G	mumps	Fred_Hutch_seq_76	2017-03-22	North America	Usa	Washington	Washington	fh	genome	Moncla et al	?	Unpublished	?	?	G
Georgia.USA/13.17/G	mumps	MG986413	2017-03-27	North America	Usa	Georgia	Georgia	genbank	genome	Bankamp et al	https://www.ncbi.nlm.nih.gov/nuccore/MG986413	Mumps rubulavirus sample sequencing from the 2016-2017 outbreak in Massachusetts	Unpublished	?	G
NorthCarolina.USA/11.17/FH136/G	mumps	Fred_Hutch_seq_136	2017-03-XX	North America	Usa	North Carolina	North Carolina	fh	genome	Moncla et al	?	Unpublished	?	?	G
Washington.USA/2.17/FH58/G	mumps	Fred_Hutch_seq_58	2017-01-13	North America	Usa	Washington	Washington	fh	genome	Moncla et al	?	Unpublished	?	?	G
Washington.USA/29.17/FH83/G	mumps	Fred_Hutch_seq_83	2017-07-26	North America	Usa	Washington	Washington	fh	genome	Moncla et al	?	Unpublished	?	?	G
Washington.USA/5.17/FH9/G	mumps	Fred_Hutch_seq_9	2017-01-31	North America	Usa	Washington	Washington	fh	genome	Moncla et al	?	Unpublished	?	?	G
Springdale_745/2016/G	mumps	KY996511	2016-XX-XX	North America	Usa	Arkansas	Arkansas	genbank	genome	Wongsurawat et al	https://www.ncbi.nlm.nih.gov/nuccore/KY996511	Three Complete Genome Sequences of Genotype G Mumps Virus from the 2016 outbreak in Arkansas, USA	Unpublished	?	G
NewYork.USA/8.14/G	mumps	MG986395	2014-02-20	North America	Usa	New York	New York	genbank	genome	Bankamp et al	https://www.ncbi.nlm.nih.gov/nuccore/MG986395	Mumps rubulavirus sample sequencing from the 2016-2017 outbreak in Massachusetts	Unpublished	?	G
Massachusetts.USA/16.16/8/G	mumps	MF965245	2016-04-21	North America	Usa	Massachusetts	Massachusetts	genbank	genome	Byrne et al	https://www.ncbi.nlm.nih.gov/nuccore/MF965245	Mumps rubulavirus sample sequencing from the 2016-2017 outbreak in Massachusetts	Unpublished	?	G
Washington.USA/19.17/FH100/G	mumps	Fred_Hutch_seq_100	2017-05-11	North America	Usa	Washington	Washington	fh	genome	Moncla et al	?	Unpublished	?	?	G
Missouri.USA/15.17/FH134/G	mumps	Fred_Hutch_seq_134	2017-04-XX	North America	Usa	Missouri	Missouri	fh	genome	Moncla et al	?	Unpublished	?	?	G
Massachusetts.USA/27.16/2/G	mumps	MF965208	2016-07-12	North America	Usa	Massachusetts	Massachusetts	genbank	genome	Byrne et al	https://www.ncbi.nlm.nih.gov/nuccore/MF965208	Mumps rubulavirus sample sequencing from the 2016-2017 outbreak in Massachusetts	Unpublished	?	G
Massachusetts.USA/17.16/4/G	mumps	MF965247	2016-04-26	North America	Usa	Massachusetts	Massachusetts	genbank	genome	Byrne et al	https://www.ncbi.nlm.nih.gov/nuccore/MF965247	Mumps rubulavirus sample sequencing from the 2016-2017 outbreak in Massachusetts	Unpublished	?	G
Massachusetts.USA/8.16/1/G	mumps	MF965240	2016-02-24	North America	Usa	Massachusetts	Massachusetts	genbank	genome	Byrne et al	https://www.ncbi.nlm.nih.gov/nuccore/MF965240	Mumps rubulavirus sample sequencing from the 2016-2017 outbreak in Massachusetts	Unpublished	?	G
Massachusetts.USA/25.17/5/G	mumps	MG986401	2017-06-21	North America	Usa	Massachusetts	Massachusetts	genbank	genome	Byrne et al	https://www.ncbi.nlm.nih.gov/nuccore/MG986401	Mumps rubulavirus sample sequencing from the 2016-2017 outbreak in Massachusetts	Unpublished	?	G
BritishColumbia.CAN/28.16/1/G	mumps	BCCDC94	2016-07-11	North America	Canada	British Columbia	British Columbia	bccdc	genome	Gardy et al	?	Unpublished	?	?	G
Massachusetts.USA/11.16/2/G	mumps	MF965220	2016-03-15	North America	Usa	Massachusetts	Massachusetts	genbank	genome	Byrne et al	https://www.ncbi.nlm.nih.gov/nuccore/MF965220	Mumps rubulavirus sample sequencing from the 2016-2017 outbreak in Massachusetts	Unpublished	?	G
BritishColumbia.CAN/19.16/1/G	mumps	BCCDC70	2016-05-10	North America	Canada	British Columbia	British Columbia	bccdc	genome	Gardy et al	?	Unpublished	?	?	G
Massachusetts.USA/24.17/3/G	mumps	MG986464	2017-06-17	North America	Usa	Massachusetts	Massachusetts	genbank	genome	Byrne et al	https://www.ncbi.nlm.nih.gov/nuccore/MG986464	Mumps rubulavirus sample sequencing from the 2016-2017 outbreak in Massachusetts	Unpublished	?	G
Washington.USA/6.17/FH12/G	mumps	Fred_Hutch_seq_12	2017-02-08	North America	Usa	Washington	Washington	fh	genome	Moncla et al	?	Unpublished	?	?	G
Zhejiang.CHN/16.08/2	mumps	KF170918	2008-04-18	China	China	Zhejiang	Zhejiang	genbank	genome	He et al	https://www.ncbi.nlm.nih.gov/nuccore/KF170918	Mumps epidemiology and molecular charicterisation of mumps virus circulating in Zhejiang province, China during the period of 2005-2010	Unpublished	?	?
Massachusetts.USA/8.16/5/G	mumps	MF965268	2016-02-25	North America	Usa	Massachusetts	Massachusetts	genbank	genome	Byrne et al	https://www.ncbi.nlm.nih.gov/nuccore/MF965268	Mumps rubulavirus sample sequencing from the 2016-2017 outbreak in Massachusetts	Unpublished	?	G
Massachusetts.USA/19.16/7/G	mumps	MF965203	2016-05-10	North America	Usa	Massachusetts	Massachusetts	genbank	genome	Byrne et al	https://www.ncbi.nlm.nih.gov/nuccore/MF965203	Mumps rubulavirus sample sequencing from the 2016-2017 outbreak in Massachusetts	Unpublished	?	G
Leeds.GBR/9.04/J	mumps	KF878079	2004-03-04	Europe	United Kingdom	England	Leeds	genbank	genome	Jin et al	https://www.ncbi.nlm.nih.gov/nuccore/KF878079	Genomic diversity of mumps virus and global distribution of the 12 genotypes	Rev. Med. Virol. (2014) In press	https://www.ncbi.nlm.nih.gov/pubmed/25424978	J
Massachusetts.USA/11.16/3/G	mumps	MF965291	2016-03-16	North America	Usa	Massachusetts	Massachusetts	genbank	genome	Byrne et al	https://www.ncbi.nlm.nih.gov/nuccore/MF965291	Mumps rubulavirus sample sequencing from the 2016-2017 outbreak in Massachusetts	Unpublished	?	G
Wisconsin.USA/16.14/FH110/G	mumps	Fred_Hutch_seq_110	2014-04-XX	North America	Usa	Wisconsin	Wisconsin	fh	genome	Moncla et al	?	Unpublished	?	?	G
BritishColumbia.CAN/27.16/7/G	mumps	BCCDC93	2016-07-09	North America	Canada	British Columbia	British Columbia	bccdc	genome	Gardy et al	?	Unpublished	?	?	G
Massachusetts.USA/9.17/G	mumps	MG986468	2017-02-27	North America	Usa	Massachusetts	Massachusetts	genbank	genome	Byrne et al	https://www.ncbi.nlm.nih.gov/nuccore/MG986468	Mumps rubulavirus sample sequencing from the 2016-2017 outbreak in Massachusetts	Unpublished	?	G
Massachusetts.USA/22.17/6/G	mumps	MG986467	2017-05-31	North America	Usa	Massachusetts	Massachusetts	genbank	genome	Byrne et al	https://www.ncbi.nlm.nih.gov/nuccore/MG986467	Mumps rubulavirus sample sequencing from the 2016-2017 outbreak in Massachusetts	Unpublished	?	G
Wisconsin.USA/20.14/FH111/G	mumps	Fred_Hutch_seq_111	2014-05-XX	North America	Usa	Wisconsin	Wisconsin	fh	genome	Moncla et al	?	Unpublished	?	?	G
Ontario.CAN/08.17/1/G	mumps	Ontario_outbreak_10	2017-02-21	North America	Canada	Ontario	Ontario	Ontario-public-health-lab	genome	Stapleton et al	?	Unpublished	?	?	G
Texas.USA/27.17/G	mumps	MG986380	2017-07-03	North America	Usa	Texas	Texas	genbank	genome	Bankamp et al	https://www.ncbi.nlm.nih.gov/nuccore/MG986380	Mumps rubulavirus sample sequencing from the 2016-2017 outbreak in Massachusetts	Unpublished	?	G
31170187	mumps	LC325485	2017-XX-XX	Japan Korea	Japan	Japan	Japan	genbank	genome	Hasegawa et al	https://www.ncbi.nlm.nih.gov/nuccore/LC325485	Detection of Mumps rubulavirus Tokyo, Japan	Unpublished	?	?
Massachusetts.USA/19.16/9/G	mumps	MF965230	2016-05-13	North America	Usa	Massachusetts	Massachusetts	genbank	genome	Byrne et al	https://www.ncbi.nlm.nih.gov/nuccore/MF965230	Mumps rubulavirus sample sequencing from the 2016-2017 outbreak in Massachusetts	Unpublished	?	G
Washington.USA/52.16/FH28/G	mumps	Fred_Hutch_seq_28	2016-12-31	North America	Usa	Washington	Washington	fh	genome	Moncla et al	?	Unpublished	?	?	G
Massachusetts.USA/16.16/7/G	mumps	MF965259	2016-04-21	North America	Usa	Massachusetts	Massachusetts	genbank	genome	Byrne et al	https://www.ncbi.nlm.nih.gov/nuccore/MF965259	Mumps rubulavirus sample sequencing from the 2016-2017 outbreak in Massachusetts	Unpublished	?	G
Ontario.CAN/37.09/G	mumps	KY006856	2009-09-13	North America	Canada	Ontario	Ontario	genbank	genome	Eshaghi et al	https://www.ncbi.nlm.nih.gov/nuccore/KY006856	A Review of Laboratory Testing During a Mumps Outbreak in Ontario, Canada	Unpublished	?	G
Zhejiang.CHN/11.06/1	mumps	KF170917	2006-03-16	China	China	Zhejiang	Zhejiang	genbank	genome	He et al	https://www.ncbi.nlm.nih.gov/nuccore/KF170917	Mumps epidemiology and molecular charicterisation of mumps virus circulating in Zhejiang province, China during the period of 2005-2010	Unpublished	?	?
Arkansas.USA/46.16/G	mumps	MK585581	2016-11-10	North America	Usa	Arkansas	Arkansas	genbank	genome	Alkam et al	https://www.ncbi.nlm.nih.gov/nuccore/MK585581	Genomic characterization of mumps viruses from a large-scale mumps outbreak in Arkansas, 2016	Unpublished	?	G
Massachusetts.USA/23.17/2/G	mumps	MG986444	2017-06-07	North America	Usa	Massachusetts	Massachusetts	genbank	genome	Byrne et al	https://www.ncbi.nlm.nih.gov/nuccore/MG986444	Mumps rubulavirus sample sequencing from the 2016-2017 outbreak in Massachusetts	Unpublished	?	G
Arkansas.USA/43.16/G	mumps	MK585590	2016-10-18	North America	Usa	Arkansas	Arkansas	genbank	genome	Alkam et al	https://www.ncbi.nlm.nih.gov/nuccore/MK585590	Genomic characterization of mumps viruses from a large-scale mumps outbreak in Arkansas, 2016	Unpublished	?	G
BritishColumbia.CAN/21.16/2/G	mumps	BCCDC33	2016-05-23	North America	Canada	British Columbia	British Columbia	bccdc	genome	Gardy et al	?	Unpublished	?	?	G
Wisconsin.USA/15.17/FH89/G	mumps	Fred_Hutch_seq_89	2017-04-XX	North America	Usa	Wisconsin	Wisconsin	fh	genome	Moncla et al	?	Unpublished	?	?	G
Massachusetts.USA/19.16/2/G	mumps	MF965309	2016-05-09	North America	Usa	Massachusetts	Massachusetts	genbank	genome	Byrne et al	https://www.ncbi.nlm.nih.gov/nuccore/MF965309	Mumps rubulavirus sample sequencing from the 2016-2017 outbreak in Massachusetts	Unpublished	?	G
Massachusetts.USA/24.17/G	mumps	MG986443	2017-06-14	North America	Usa	Massachusetts	Massachusetts	genbank	genome	Byrne et al	https://www.ncbi.nlm.nih.gov/nuccore/MG986443	Mumps rubulavirus sample sequencing from the 2016-2017 outbreak in Massachusetts	Unpublished	?	G
New_York.USA/40.09/4	mumps	JX287391	2009-10-08	North America	Usa	New York	New York	genbank	genome	Kirkness et al	https://www.ncbi.nlm.nih.gov/nuccore/JX287391	Direct Submission	Submitted (12-JUN-2012) J. Craig Venter Institute, 9704 Medical Center Drive, Rockville, MD 20850, USA	?	?
Massachusetts.USA/18.16/3/G	mumps	MF965249	2016-05-05	North America	Usa	Massachusetts	Massachusetts	genbank	genome	Byrne et al	https://www.ncbi.nlm.nih.gov/nuccore/MF965249	Mumps rubulavirus sample sequencing from the 2016-2017 outbreak in Massachusetts	Unpublished	?	G
Massachusetts.USA/14.17/2/G	mumps	MG986397	2017-04-10	North America	Usa	Massachusetts	Massachusetts	genbank	genome	Byrne et al	https://www.ncbi.nlm.nih.gov/nuccore/MG986397	Mumps rubulavirus sample sequencing from the 2016-2017 outbreak in Massachusetts	Unpublished	?	G
Massachusetts.USA/46.16/7/G	mumps	MF965308	2016-11-17	North America	Usa	Massachusetts	Massachusetts	genbank	genome	Byrne et al	https://www.ncbi.nlm.nih.gov/nuccore/MF965308	Mumps rubulavirus sample sequencing from the 2016-2017 outbreak in Massachusetts	Unpublished	?	G
SBL	mumps	D00663	?	?	?	?	?	genbank	genome	Elliott et al	https://www.ncbi.nlm.nih.gov/nuccore/D00663	Nucleotide sequence of the matrix, fusion and putative SH protein genes of mumps virus and their deduced amino acid sequences	Virus Res. 12 (1), 61-75 (1989)	https://www.ncbi.nlm.nih.gov/pubmed/2718625	?
BritishColumbia.CAN/26.16/1/G	mumps	BCCDC85	2016-06-27	North America	Canada	British Columbia	British Columbia	bccdc	genome	Gardy et al	?	Unpublished	?	?	G
Missouri.USA/24.17/FH165/G	mumps	Fred_Hutch_seq_165	2017-06-XX	North America	Usa	Missouri	Missouri	fh	genome	Moncla et al	?	Unpublished	?	?	G
Massachusetts.USA/45.16/7/G	mumps	MF965271	2016-11-15	North America	Usa	Massachusetts	Massachusetts	genbank	genome	Byrne et al	https://www.ncbi.nlm.nih.gov/nuccore/MF965271	Mumps rubulavirus sample sequencing from the 2016-2017 outbreak in Massachusetts	Unpublished	?	G
Massachusetts.USA/22.17/4/G	mumps	MG986399	2017-05-31	North America	Usa	Massachusetts	Massachusetts	genbank	genome	Byrne et al	https://www.ncbi.nlm.nih.gov/nuccore/MG986399	Mumps rubulavirus sample sequencing from the 2016-2017 outbreak in Massachusetts	Unpublished	?	G
Washington.USA/18.17/FH147/G	mumps	Fred_Hutch_seq_147	2017-05-04	North America	Usa	Washington	Washington	fh	genome	Moncla et al	?	Unpublished	?	?	G
Ontario.CAN/06.17/2/G	mumps	Ontario_outbreak_22	2017-02-07	North America	Canada	Ontario	Ontario	Ontario-public-health-lab	genome	Stapleton et al	?	Unpublished	?	?	G
Alabama.USA/7.17/FH164/G	mumps	Fred_Hutch_seq_164	2017-02-XX	North America	Usa	Alabama	Alabama	fh	genome	Moncla et al	?	Unpublished	?	?	G
Massachusetts.USA/46.16/4/G	mumps	MF965217	2016-11-15	North America	Usa	Massachusetts	Massachusetts	genbank	genome	Byrne et al	https://www.ncbi.nlm.nih.gov/nuccore/MF965217	Mumps rubulavirus sample sequencing from the 2016-2017 outbreak in Massachusetts	Unpublished	?	G
Washington.USA/2.17/FH23/G	mumps	Fred_Hutch_seq_23	2017-01-13	North America	Usa	Washington	Washington	fh	genome	Moncla et al	?	Unpublished	?	?	G
BritishColumbia.CAN/28.16/3/G	mumps	BCCDC86	2016-07-12	North America	Canada	British Columbia	British Columbia	bccdc	genome	Gardy et al	?	Unpublished	?	?	G
Massachusetts.USA/46.16/6/G	mumps	MF965204	2016-11-20	North America	Usa	Massachusetts	Massachusetts	genbank	genome	Byrne et al	https://www.ncbi.nlm.nih.gov/nuccore/MF965204	Mumps rubulavirus sample sequencing from the 2016-2017 outbreak in Massachusetts	Unpublished	?	G
NewJersey.USA/16.14/2/G	mumps	MG986442	2014-04-28	North America	Usa	New Jersey	New Jersey	genbank	genome	Bankamp et al	https://www.ncbi.nlm.nih.gov/nuccore/MG986442	Mumps rubulavirus sample sequencing from the 2016-2017 outbreak in Massachusetts	Unpublished	?	G
Massachusetts.USA/13.16/4/G	mumps	MF965213	2016-04-01	North America	Usa	Massachusetts	Massachusetts	genbank	genome	Byrne et al	https://www.ncbi.nlm.nih.gov/nuccore/MF965213	Mumps rubulavirus sample sequencing from the 2016-2017 outbreak in Massachusetts	Unpublished	?	G
Massachusetts.USA/8.16/6/G	mumps	MF965235	2016-02-27	North America	Usa	Massachusetts	Massachusetts	genbank	genome	Byrne et al	https://www.ncbi.nlm.nih.gov/nuccore/MF965235	Mumps rubulavirus sample sequencing from the 2016-2017 outbreak in Massachusetts	Unpublished	?	G
Washington.USA/6.17/FH105/G	mumps	Fred_Hutch_seq_105	2017-02-10	North America	Usa	Washington	Washington	fh	genome	Moncla et al	?	Unpublished	?	?	G
Massachusetts.USA/17.16/9/G	mumps	MF965289	2016-04-29	North America	Usa	Massachusetts	Massachusetts	genbank	genome	Byrne et al	https://www.ncbi.nlm.nih.gov/nuccore/MF965289	Mumps rubulavirus sample sequencing from the 2016-2017 outbreak in Massachusetts	Unpublished	?	G
31170186	mumps	LC325484	2017-XX-XX	Japan Korea	Japan	Japan	Japan	genbank	genome	Hasegawa et al	https://www.ncbi.nlm.nih.gov/nuccore/LC325484	Detection of Mumps rubulavirus Tokyo, Japan	Unpublished	?	?
BritishColumbia.CAN/19.16/5/G	mumps	BCCDC32	2016-05-10	North America	Canada	British Columbia	British Columbia	bccdc	genome	Gardy et al	?	Unpublished	?	?	G
Missouri.USA/7.17/FH129/G	mumps	Fred_Hutch_seq_129	2017-02-XX	North America	Usa	Missouri	Missouri	fh	genome	Moncla et al	?	Unpublished	?	?	G
Manitoba.CAN/43.16/5/G	mumps	BCCDC22	2016-10-25	North America	Canada	Manitoba	Manitoba	bccdc	genome	Gardy et al	?	Unpublished	?	?	G
Massachusetts.USA/13.16/3/G	mumps	MF965292	2016-03-31	North America	Usa	Massachusetts	Massachusetts	genbank	genome	Byrne et al	https://www.ncbi.nlm.nih.gov/nuccore/MF965292	Mumps rubulavirus sample sequencing from the 2016-2017 outbreak in Massachusetts	Unpublished	?	G
RS-12	mumps	JQ388690	?	West Asia	Iran	Iran	Iran	genbank	genome	Alirezaie et al	https://www.ncbi.nlm.nih.gov/nuccore/JQ388690	Wild and attenuated vaccine RS-12 strains of mumps virus exhibit differences in amino acid sequences of their proteins	Acta Virol. 58 (3), 287-291 (2014)	https://www.ncbi.nlm.nih.gov/pubmed/25283866	?
Massachusetts.USA/16.16/9/G	mumps	MF965251	2016-04-21	North America	Usa	Massachusetts	Massachusetts	genbank	genome	Byrne et al	https://www.ncbi.nlm.nih.gov/nuccore/MF965251	Mumps rubulavirus sample sequencing from the 2016-2017 outbreak in Massachusetts	Unpublished	?	G
Massachusetts.USA/21.17/2/G	mumps	MG986437	2017-05-30	North America	Usa	Massachusetts	Massachusetts	genbank	genome	Byrne et al	https://www.ncbi.nlm.nih.gov/nuccore/MG986437	Mumps rubulavirus sample sequencing from the 2016-2017 outbreak in Massachusetts	Unpublished	?	G
Massachusetts.USA/17.16/8/G	mumps	MF965224	2016-04-26	North America	Usa	Massachusetts	Massachusetts	genbank	genome	Byrne et al	https://www.ncbi.nlm.nih.gov/nuccore/MF965224	Mumps rubulavirus sample sequencing from the 2016-2017 outbreak in Massachusetts	Unpublished	?	G
California.USA/50.07/1	mumps	JX287386	2007-12-12	North America	Usa	California	California	genbank	genome	Kirkness et al	https://www.ncbi.nlm.nih.gov/nuccore/JX287386	Direct Submission	Submitted (12-JUN-2012) J. Craig Venter Institute, 9704 Medical Center Drive, Rockville, MD 20850, USA	?	?
Hoshino_vaccine	mumps	AB470486	?	?	?	?	?	genbank	genome	Ninomiya et al	https://www.ncbi.nlm.nih.gov/nuccore/AB470486	Amino acid substitution at position 464 in the haemagglutinin-neuraminidase protein of a mumps virus Urabe strain enhanced the virus growth in neuroblastoma SH-SY5Y cells	Vaccine 27 (44), 6160-6165 (2009)	https://www.ncbi.nlm.nih.gov/pubmed/19712764	?
Massachusetts.USA/16.16/15/G	mumps	MF965233	2016-04-22	North America	Usa	Massachusetts	Massachusetts	genbank	genome	Byrne et al	https://www.ncbi.nlm.nih.gov/nuccore/MF965233	Mumps rubulavirus sample sequencing from the 2016-2017 outbreak in Massachusetts	Unpublished	?	G
Washington.USA/5.17/FH27/G	mumps	Fred_Hutch_seq_27	2017-01-30	North America	Usa	Washington	Washington	fh	genome	Moncla et al	?	Unpublished	?	?	G
Massachusetts.USA/13.17/2/G	mumps	MG986393	2017-03-28	North America	Usa	Massachusetts	Massachusetts	genbank	genome	Byrne et al	https://www.ncbi.nlm.nih.gov/nuccore/MG986393	Mumps rubulavirus sample sequencing from the 2016-2017 outbreak in Massachusetts	Unpublished	?	G
Massachusetts.USA/10.16/14/G	mumps	MF965248	2016-03-15	North America	Usa	Massachusetts	Massachusetts	genbank	genome	Byrne et al	https://www.ncbi.nlm.nih.gov/nuccore/MF965248	Mumps rubulavirus sample sequencing from the 2016-2017 outbreak in Massachusetts	Unpublished	?	G
BritishColumbia.CAN/33.16/3/G	mumps	BCCDC96	2016-08-19	North America	Canada	British Columbia	British Columbia	bccdc	genome	Gardy et al	?	Unpublished	?	?	G
BritishColumbia.CAN/21.16/3/G	mumps	BCCDC84	2016-05-24	North America	Canada	British Columbia	British Columbia	bccdc	genome	Gardy et al	?	Unpublished	?	?	G
BritishColumbia.CAN/13.16/G	mumps	BCCDC15	2016-04-01	North America	Canada	British Columbia	British Columbia	bccdc	genome	Gardy et al	?	Unpublished	?	?	G
BritishColumbia.CAN/24.16/1/G	mumps	BCCDC69	2016-06-13	North America	Canada	British Columbia	British Columbia	bccdc	genome	Gardy et al	?	Unpublished	?	?	G
Ontario.CAN/38.09/2/G	mumps	KY680537	2009-09-17	North America	Canada	Ontario	Ontario	genbank	genome	Eshaghi et al	https://www.ncbi.nlm.nih.gov/nuccore/KY680537	Mumps Outbreak in Ontario, Canada 2009-2010	Unpublished	?	G
London.GBR/27.14/A	mumps	KX223397	2014-07-10	Europe	United Kingdom	England	London	genbank	genome	Morfopoulou et al	https://www.ncbi.nlm.nih.gov/nuccore/KX223397	Deep sequencing reveals persistence of cell-associated mumps vaccine virus in chronic encephalitis	Acta Neuropathol. 133 (1), 139-147 (2017)	https://www.ncbi.nlm.nih.gov/pubmed/27770235	A
Ohio.USA/13.14/10/G	mumps	MG986451	2014-03-30	North America	Usa	Ohio	Ohio	genbank	genome	Bankamp et al	https://www.ncbi.nlm.nih.gov/nuccore/MG986451	Mumps rubulavirus sample sequencing from the 2016-2017 outbreak in Massachusetts	Unpublished	?	G
Washington.USA/4.17/FH71/G	mumps	Fred_Hutch_seq_71	2017-01-30	North America	Usa	Washington	Washington	fh	genome	Moncla et al	?	Unpublished	?	?	G
Ontario.CAN/08.17/3/G	mumps	Ontario_outbreak_11	2017-02-24	North America	Canada	Ontario	Ontario	Ontario-public-health-lab	genome	Stapleton et al	?	Unpublished	?	?	G
Massachusetts.USA/15.16/2/G	mumps	MF965228	2016-04-14	North America	Usa	Massachusetts	Massachusetts	genbank	genome	Byrne et al	https://www.ncbi.nlm.nih.gov/nuccore/MF965228	Mumps rubulavirus sample sequencing from the 2016-2017 outbreak in Massachusetts	Unpublished	?	G
Wisconsin.USA/24.14/FH112/G	mumps	Fred_Hutch_seq_112	2014-06-XX	North America	Usa	Wisconsin	Wisconsin	fh	genome	Moncla et al	?	Unpublished	?	?	G
Massachusetts.USA/45.16/4/G	mumps	MF965201	2016-11-11	North America	Usa	Massachusetts	Massachusetts	genbank	genome	Byrne et al	https://www.ncbi.nlm.nih.gov/nuccore/MF965201	Mumps rubulavirus sample sequencing from the 2016-2017 outbreak in Massachusetts	Unpublished	?	G
Massachusetts.USA/16.16/5/G	mumps	MF965209	2016-04-20	North America	Usa	Massachusetts	Massachusetts	genbank	genome	Byrne et al	https://www.ncbi.nlm.nih.gov/nuccore/MF965209	Mumps rubulavirus sample sequencing from the 2016-2017 outbreak in Massachusetts	Unpublished	?	G
Washington.USA/28.17/FH151/G	mumps	Fred_Hutch_seq_151	2017-07-12	North America	Usa	Washington	Washington	fh	genome	Moncla et al	?	Unpublished	?	?	G
Wisconsin.USA/37.06/FH93/G	mumps	Fred_Hutch_seq_93	2006-09-XX	North America	Usa	Wisconsin	Wisconsin	fh	genome	Moncla et al	?	Unpublished	?	?	G
87_1005	mumps	AF314562	?	?	?	?	?	genbank	genome	Amexis et al	https://www.ncbi.nlm.nih.gov/nuccore/AF314562	Correlation of genetic variability with safety of mumps vaccine Urabe AM9 strain	Virology 287 (1), 234-241 (2001)	https://www.ncbi.nlm.nih.gov/pubmed/11504558	?
Massachusetts.USA/18.17/G	mumps	MG986384	2017-05-04	North America	Usa	Massachusetts	Massachusetts	genbank	genome	Byrne et al	https://www.ncbi.nlm.nih.gov/nuccore/MG986384	Mumps rubulavirus sample sequencing from the 2016-2017 outbreak in Massachusetts	Unpublished	?	G
Washington.USA/51.16/FH41/G	mumps	Fred_Hutch_seq_41	2016-12-21	North America	Usa	Washington	Washington	fh	genome	Moncla et al	?	Unpublished	?	?	G
Missouri.USA/33.17/FH155/G	mumps	Fred_Hutch_seq_155	2017-08-XX	North America	Usa	Missouri	Missouri	fh	genome	Moncla et al	?	Unpublished	?	?	G
Indiana.USA/1.17/G	mumps	MG986453	2017-01-06	North America	Usa	Indiana	Indiana	genbank	genome	Bankamp et al	https://www.ncbi.nlm.nih.gov/nuccore/MG986453	Mumps rubulavirus sample sequencing from the 2016-2017 outbreak in Massachusetts	Unpublished	?	G
Massachusetts.USA/9.16/4/G	mumps	MF965197	2016-03-08	North America	Usa	Massachusetts	Massachusetts	genbank	genome	Byrne et al	https://www.ncbi.nlm.nih.gov/nuccore/MF965197	Mumps rubulavirus sample sequencing from the 2016-2017 outbreak in Massachusetts	Unpublished	?	G
Missouri.USA/32.16/FH88/G	mumps	Fred_Hutch_seq_88	2016-08-XX	North America	Usa	Missouri	Missouri	fh	genome	Moncla et al	?	Unpublished	?	?	G
Massachusetts.USA/20.16/2/G	mumps	MF965312	2016-05-20	North America	Usa	Massachusetts	Massachusetts	genbank	genome	Byrne et al	https://www.ncbi.nlm.nih.gov/nuccore/MF965312	Mumps rubulavirus sample sequencing from the 2016-2017 outbreak in Massachusetts	Unpublished	?	G
BritishColumbia.CAN/18.17/2/G	mumps	BCCDC3	2017-05-05	North America	Canada	British Columbia	British Columbia	bccdc	genome	Gardy et al	?	Unpublished	?	?	G
Hikaru.JPN/22.97-B	mumps	AB823535	1997-06-04	Japan Korea	Japan	Japan	Japan	genbank	genome	Kidokoro et al	https://www.ncbi.nlm.nih.gov/nuccore/AB823535	MuV isolate in Japan	Unpublished	?	?
Washington.USA/4.17/FH70/G	mumps	Fred_Hutch_seq_70	2017-01-30	North America	Usa	Washington	Washington	fh	genome	Moncla et al	?	Unpublished	?	?	G
Massachusetts.USA/46.16/2/G	mumps	MF965212	2016-11-14	North America	Usa	Massachusetts	Massachusetts	genbank	genome	Byrne et al	https://www.ncbi.nlm.nih.gov/nuccore/MF965212	Mumps rubulavirus sample sequencing from the 2016-2017 outbreak in Massachusetts	Unpublished	?	G
Massachusetts.USA/5.17/G	mumps	MG986414	2017-01-30	North America	Usa	Massachusetts	Massachusetts	genbank	genome	Byrne et al	https://www.ncbi.nlm.nih.gov/nuccore/MG986414	Mumps rubulavirus sample sequencing from the 2016-2017 outbreak in Massachusetts	Unpublished	?	G
Ontario.CAN/13.17/2/G	mumps	Ontario_outbreak_18	2017-03-31	North America	Canada	Ontario	Ontario	Ontario-public-health-lab	genome	Stapleton et al	?	Unpublished	?	?	G
Ontario.CAN/09.17/9/G	mumps	Ontario_outbreak_6	2017-02-28	North America	Canada	Ontario	Ontario	Ontario-public-health-lab	genome	Stapleton et al	?	Unpublished	?	?	G
Washington.USA/7.17/FH61/G	mumps	Fred_Hutch_seq_61	2017-02-22	North America	Usa	Washington	Washington	fh	genome	Moncla et al	?	Unpublished	?	?	G
Ontario.CAN/13.10/G	mumps	KY006858	2010-03-31	North America	Canada	Ontario	Ontario	genbank	genome	Eshaghi et al	https://www.ncbi.nlm.nih.gov/nuccore/KY006858	A Review of Laboratory Testing During a Mumps Outbreak in Ontario, Canada	Unpublished	?	G
BritishColumbia.CAN/8.17/5/G	mumps	BCCDC61	2017-02-24	North America	Canada	British Columbia	British Columbia	bccdc	genome	Gardy et al	?	Unpublished	?	?	G
New_York.USA/01.10	mumps	JX287389	2010-01-04	North America	Usa	New York	New York	genbank	genome	Kirkness et al	https://www.ncbi.nlm.nih.gov/nuccore/JX287389	Direct Submission	Submitted (12-JUN-2012) J. Craig Venter Institute, 9704 Medical Center Drive, Rockville, MD 20850, USA	?	?
Massachusetts.USA/21.17/G	mumps	MG986445	2017-05-26	North America	Usa	Massachusetts	Massachusetts	genbank	genome	Byrne et al	https://www.ncbi.nlm.nih.gov/nuccore/MG986445	Mumps rubulavirus sample sequencing from the 2016-2017 outbreak in Massachusetts	Unpublished	?	G
Massachusetts.USA/21.16/1/G	mumps	MF965260	2016-05-24	North America	Usa	Massachusetts	Massachusetts	genbank	genome	Byrne et al	https://www.ncbi.nlm.nih.gov/nuccore/MF965260	Mumps rubulavirus sample sequencing from the 2016-2017 outbreak in Massachusetts	Unpublished	?	G
BritishColumbia.CAN/42.16/G	mumps	BCCDC60	2016-10-17	North America	Canada	British Columbia	British Columbia	bccdc	genome	Gardy et al	?	Unpublished	?	?	G
Massachusetts.USA/45.16/2/G	mumps	MF965273	2016-11-09	North America	Usa	Massachusetts	Massachusetts	genbank	genome	Byrne et al	https://www.ncbi.nlm.nih.gov/nuccore/MF965273	Mumps rubulavirus sample sequencing from the 2016-2017 outbreak in Massachusetts	Unpublished	?	G
Massachusetts.USA/19.16/6/G	mumps	MF965315	2016-05-09	North America	Usa	Massachusetts	Massachusetts	genbank	genome	Byrne et al	https://www.ncbi.nlm.nih.gov/nuccore/MF965315	Mumps rubulavirus sample sequencing from the 2016-2017 outbreak in Massachusetts	Unpublished	?	G
Manitoba.CAN/47.16/4/G	mumps	BCCDC24	2016-10-25	North America	Canada	Manitoba	Manitoba	bccdc	genome	Gardy et al	?	Unpublished	?	?	G
Massachusetts.USA/45.16/3/G	mumps	MF965221	2016-11-11	North America	Usa	Massachusetts	Massachusetts	genbank	genome	Byrne et al	https://www.ncbi.nlm.nih.gov/nuccore/MF965221	Mumps rubulavirus sample sequencing from the 2016-2017 outbreak in Massachusetts	Unpublished	?	G
Massachusetts.USA/14.16/2/G	mumps	MF965239	2016-04-08	North America	Usa	Massachusetts	Massachusetts	genbank	genome	Byrne et al	https://www.ncbi.nlm.nih.gov/nuccore/MF965239	Mumps rubulavirus sample sequencing from the 2016-2017 outbreak in Massachusetts	Unpublished	?	G
BritishColumbia.CAN/30.16/1/G	mumps	BCCDC16	2016-07-31	North America	Canada	British Columbia	British Columbia	bccdc	genome	Gardy et al	?	Unpublished	?	?	G
Missouri.USA/15.17/FH135/G	mumps	Fred_Hutch_seq_135	2017-04-XX	North America	Usa	Missouri	Missouri	fh	genome	Moncla et al	?	Unpublished	?	?	G
Washington.USA/1.17/FH7/G	mumps	Fred_Hutch_seq_7	2017-01-06	North America	Usa	Washington	Washington	fh	genome	Moncla et al	?	Unpublished	?	?	G
Massachusetts.USA/26.17/G	mumps	MG986408	2017-06-29	North America	Usa	Massachusetts	Massachusetts	genbank	genome	Byrne et al	https://www.ncbi.nlm.nih.gov/nuccore/MG986408	Mumps rubulavirus sample sequencing from the 2016-2017 outbreak in Massachusetts	Unpublished	?	G
Illinois.USA/11.17/G	mumps	MG986454	2017-03-18	North America	Usa	Illinois	Illinois	genbank	genome	Bankamp et al	https://www.ncbi.nlm.nih.gov/nuccore/MG986454	Mumps rubulavirus sample sequencing from the 2016-2017 outbreak in Massachusetts	Unpublished	?	G
Ontario.CAN/09.17/4/G	mumps	Ontario_outbreak_1	2017-02-25	North America	Canada	Ontario	Ontario	Ontario-public-health-lab	genome	Stapleton et al	?	Unpublished	?	?	G
Washington.USA/4.17/FH48/G	mumps	Fred_Hutch_seq_48	2017-01-28	North America	Usa	Washington	Washington	fh	genome	Moncla et al	?	Unpublished	?	?	G
MuVi-MNG09-024	mumps	AB600843	2009-05-28	West Asia	Mongolia	Mongolia	Mongolia	genbank	genome	Kidokoro et al	https://www.ncbi.nlm.nih.gov/nuccore/AB600843	Characterization of mumps viruses circulating in mongolia: identification of a novel cluster of genotype h	J. Clin. Microbiol. 49 (5), 1917-1925 (2011)	https://www.ncbi.nlm.nih.gov/pubmed/21411578	?
Missouri.USA/41.16/FH122/G	mumps	Fred_Hutch_seq_122	2016-10-XX	North America	Usa	Missouri	Missouri	fh	genome	Moncla et al	?	Unpublished	?	?	G
MountIsa.AUS/10.17/G	mumps	MH638235	2017-XX-XX	Oceania	Australia	Australia	Australia	genbank	genome	Huang et al	https://www.ncbi.nlm.nih.gov/nuccore/MH638235	Illumina sequencing of clinical samples for virus detection in a public health laboratory: a feasibility study	Unpublished	?	G
Massachusetts.USA/11.16/5/G	mumps	MF965275	2016-03-20	North America	Usa	Massachusetts	Massachusetts	genbank	genome	Byrne et al	https://www.ncbi.nlm.nih.gov/nuccore/MF965275	Mumps rubulavirus sample sequencing from the 2016-2017 outbreak in Massachusetts	Unpublished	?	G
Ontario.CAN/06.17/1/G	mumps	Ontario_outbreak_21	2017-02-06	North America	Canada	Ontario	Ontario	Ontario-public-health-lab	genome	Stapleton et al	?	Unpublished	?	?	G
Massachusetts.USA/22.17/7/G	mumps	MG986405	2017-06-03	North America	Usa	Massachusetts	Massachusetts	genbank	genome	Byrne et al	https://www.ncbi.nlm.nih.gov/nuccore/MG986405	Mumps rubulavirus sample sequencing from the 2016-2017 outbreak in Massachusetts	Unpublished	?	G
Washington.USA/2.17/FH26/G	mumps	Fred_Hutch_seq_26	2017-01-12	North America	Usa	Washington	Washington	fh	genome	Moncla et al	?	Unpublished	?	?	G
Indiana.USA/49.16/G	mumps	MG986440	2016-12-12	North America	Usa	Indiana	Indiana	genbank	genome	Bankamp et al	https://www.ncbi.nlm.nih.gov/nuccore/MG986440	Mumps rubulavirus sample sequencing from the 2016-2017 outbreak in Massachusetts	Unpublished	?	G
Washington.USA/9.17/FH94/K	mumps	Fred_Hutch_seq_94	2017-02-28	North America	Usa	Washington	Washington	fh	genome	Moncla et al	?	Unpublished	?	?	K
Washington.USA/15.17/FH20/G	mumps	Fred_Hutch_seq_20	2017-04-13	North America	Usa	Washington	Washington	fh	genome	Moncla et al	?	Unpublished	?	?	G
Ontario.CAN/50.09/1/G	mumps	KY680539	2009-12-13	North America	Canada	Ontario	Ontario	genbank	genome	Eshaghi et al	https://www.ncbi.nlm.nih.gov/nuccore/KY680539	Mumps Outbreak in Ontario, Canada 2009-2010	Unpublished	?	G
Massachusetts.USA/22.17/9/G	mumps	MG986389	2017-06-05	North America	Usa	Massachusetts	Massachusetts	genbank	genome	Byrne et al	https://www.ncbi.nlm.nih.gov/nuccore/MG986389	Mumps rubulavirus sample sequencing from the 2016-2017 outbreak in Massachusetts	Unpublished	?	G
No_designation_vaccine_related/A	mumps	BCCDC75	2017-02-28	North America	Canada	British Columbia	British Columbia	bccdc	genome	Gardy et al	?	Unpublished	?	?	A
BritishColumbia.CAN/34.16/3/G	mumps	BCCDC106	2016-08-28	North America	Canada	British Columbia	British Columbia	bccdc	genome	Gardy et al	?	Unpublished	?	?	G
BritishColumbia.CAN/19.16/2/G	mumps	BCCDC82	2016-05-10	North America	Canada	British Columbia	British Columbia	bccdc	genome	Gardy et al	?	Unpublished	?	?	G
BritishColumbia.CAN/24.16/5/G	mumps	BCCDC64	2016-06-14	North America	Canada	British Columbia	British Columbia	bccdc	genome	Gardy et al	?	Unpublished	?	?	G
Massachusetts.USA/11.17/G	mumps	MG986383	2017-03-14	North America	Usa	Massachusetts	Massachusetts	genbank	genome	Byrne et al	https://www.ncbi.nlm.nih.gov/nuccore/MG986383	Mumps rubulavirus sample sequencing from the 2016-2017 outbreak in Massachusetts	Unpublished	?	G
SBL-1	mumps	AB560663	?	?	?	?	?	genbank	genome	Fujieda et al	https://www.ncbi.nlm.nih.gov/nuccore/AB560663	Phenotype of mumps virus deficient of the SH gene	Unpublished	?	?
Pune.Ind/50.08/C	mumps	KF843893	2008-12-30	South Asia	India	India	India	genbank	genome	Vaidya et al	https://www.ncbi.nlm.nih.gov/nuccore/KF843893	Complete genome sequence of Mumps wild type strains isolated from India	Unpublished	?	C
Massachusetts.USA/25.17/3/G	mumps	MG986421	2017-06-21	North America	Usa	Massachusetts	Massachusetts	genbank	genome	Byrne et al	https://www.ncbi.nlm.nih.gov/nuccore/MG986421	Mumps rubulavirus sample sequencing from the 2016-2017 outbreak in Massachusetts	Unpublished	?	G
Washington.USA/20.17/FH82/G	mumps	Fred_Hutch_seq_82	2017-05-22	North America	Usa	Washington	Washington	fh	genome	Moncla et al	?	Unpublished	?	?	G
Ontario.CAN/09.17/7/G	mumps	Ontario_outbreak_4	2017-02-27	North America	Canada	Ontario	Ontario	Ontario-public-health-lab	genome	Stapleton et al	?	Unpublished	?	?	G
BritishColumbia.CAN/23.16/2/G	mumps	BCCDC80	2016-06-12	North America	Canada	British Columbia	British Columbia	bccdc	genome	Gardy et al	?	Unpublished	?	?	G
Washington.USA/5.17/FH50/G	mumps	Fred_Hutch_seq_50	2017-02-06	North America	Usa	Washington	Washington	fh	genome	Moncla et al	?	Unpublished	?	?	G
Massachusetts.USA/39.16/1/G	mumps	MF965306	2016-10-03	North America	Usa	Massachusetts	Massachusetts	genbank	genome	Byrne et al	https://www.ncbi.nlm.nih.gov/nuccore/MF965306	Mumps rubulavirus sample sequencing from the 2016-2017 outbreak in Massachusetts	Unpublished	?	G
Hoshino	mumps	MK279727	?	?	?	?	?	genbank	genome	Alirezaie et al	https://www.ncbi.nlm.nih.gov/nuccore/MK279727	Direct Submission	Submitted (08-DEC-2018) Human Viral Vaccines Department, Razi Vaccine and Serum Research Institute, Hessarak, Karaj, Alborz 11365/1558, Iran	?	?
Massachusetts.USA/17.16/3/G	mumps	MF965296	2016-04-25	North America	Usa	Massachusetts	Massachusetts	genbank	genome	Byrne et al	https://www.ncbi.nlm.nih.gov/nuccore/MF965296	Mumps rubulavirus sample sequencing from the 2016-2017 outbreak in Massachusetts	Unpublished	?	G
Washington.USA/16.17/FH36/G	mumps	Fred_Hutch_seq_36	2017-04-19	North America	Usa	Washington	Washington	fh	genome	Moncla et al	?	Unpublished	?	?	G
Washington.USA/1.17/FH77/G	mumps	Fred_Hutch_seq_77	2017-01-11	North America	Usa	Washington	Washington	fh	genome	Moncla et al	?	Unpublished	?	?	G
Indiana.USA/48.16/G	mumps	MG986406	2016-11-28	North America	Usa	Indiana	Indiana	genbank	genome	Bankamp et al	https://www.ncbi.nlm.nih.gov/nuccore/MG986406	Mumps rubulavirus sample sequencing from the 2016-2017 outbreak in Massachusetts	Unpublished	?	G
Ohio.USA/11.14/2/G	mumps	MG986426	2014-03-16	North America	Usa	Ohio	Ohio	genbank	genome	Bankamp et al	https://www.ncbi.nlm.nih.gov/nuccore/MG986426	Mumps rubulavirus sample sequencing from the 2016-2017 outbreak in Massachusetts	Unpublished	?	G
Washington.USA/51.16/FH46/G	mumps	Fred_Hutch_seq_46	2016-12-22	North America	Usa	Washington	Washington	fh	genome	Moncla et al	?	Unpublished	?	?	G
Massachusetts.USA/46.16/1/G	mumps	MF965282	2016-11-14	North America	Usa	Massachusetts	Massachusetts	genbank	genome	Byrne et al	https://www.ncbi.nlm.nih.gov/nuccore/MF965282	Mumps rubulavirus sample sequencing from the 2016-2017 outbreak in Massachusetts	Unpublished	?	G
Wisconsin.USA/42.15/FH115/G	mumps	Fred_Hutch_seq_115	2015-10-XX	North America	Usa	Wisconsin	Wisconsin	fh	genome	Moncla et al	?	Unpublished	?	?	G
Massachusetts.USA/26.15/1/G	mumps	MF965222	2015-07-04	North America	Usa	Massachusetts	Massachusetts	genbank	genome	Byrne et al	https://www.ncbi.nlm.nih.gov/nuccore/MF965222	Mumps rubulavirus sample sequencing from the 2016-2017 outbreak in Massachusetts	Unpublished	?	G
Wisconsin.USA/7.07/FH154/G	mumps	Fred_Hutch_seq_154	2007-02-XX	North America	Usa	Wisconsin	Wisconsin	fh	genome	Moncla et al	?	Unpublished	?	?	G
Kansas.USA/8.17/G	mumps	MG986432	2017-02-21	North America	Usa	Kansas	Kansas	genbank	genome	Bankamp et al	https://www.ncbi.nlm.nih.gov/nuccore/MG986432	Mumps rubulavirus sample sequencing from the 2016-2017 outbreak in Massachusetts	Unpublished	?	G
Wisconsin.USA/41.06/FH153/G	mumps	Fred_Hutch_seq_153	2006-10-XX	North America	Usa	Wisconsin	Wisconsin	fh	genome	Moncla et al	?	Unpublished	?	?	G
Washington.USA/11.17/FH96/G	mumps	Fred_Hutch_seq_96	2017-03-18	North America	Usa	Washington	Washington	fh	genome	Moncla et al	?	Unpublished	?	?	G
Washington.USA/7.17/FH106/G	mumps	Fred_Hutch_seq_106	2017-02-14	North America	Usa	Washington	Washington	fh	genome	Moncla et al	?	Unpublished	?	?	G
Massachusetts.USA/16.16/2/G	mumps	MF965257	2016-04-19	North America	Usa	Massachusetts	Massachusetts	genbank	genome	Byrne et al	https://www.ncbi.nlm.nih.gov/nuccore/MF965257	Mumps rubulavirus sample sequencing from the 2016-2017 outbreak in Massachusetts	Unpublished	?	G
Massachusetts.USA/33.16/1/G	mumps	MF965295	2016-08-19	North America	Usa	Massachusetts	Massachusetts	genbank	genome	Byrne et al	https://www.ncbi.nlm.nih.gov/nuccore/MF965295	Mumps rubulavirus sample sequencing from the 2016-2017 outbreak in Massachusetts	Unpublished	?	G
Missouri.USA/46.16/FH124/G	mumps	Fred_Hutch_seq_124	2016-11-XX	North America	Usa	Missouri	Missouri	fh	genome	Moncla et al	?	Unpublished	?	?	G
31170132	mumps	LC325482	2017-XX-XX	Japan Korea	Japan	Japan	Japan	genbank	genome	Hasegawa et al	https://www.ncbi.nlm.nih.gov/nuccore/LC325482	Detection of Mumps rubulavirus Tokyo, Japan	Unpublished	?	?
Massachusetts.USA/12.16/4/G	mumps	MF965293	2016-03-27	North America	Usa	Massachusetts	Massachusetts	genbank	genome	Byrne et al	https://www.ncbi.nlm.nih.gov/nuccore/MF965293	Mumps rubulavirus sample sequencing from the 2016-2017 outbreak in Massachusetts	Unpublished	?	G
Ontario.CAN/07.17/1/G	mumps	Ontario_outbreak_23	2017-02-15	North America	Canada	Ontario	Ontario	Ontario-public-health-lab	genome	Stapleton et al	?	Unpublished	?	?	G
Washington.USA/19.17/FH44/G	mumps	Fred_Hutch_seq_44	2017-05-10	North America	Usa	Washington	Washington	fh	genome	Moncla et al	?	Unpublished	?	?	G
Massachusetts.USA/13.16/1/G	mumps	MF965274	2016-03-31	North America	Usa	Massachusetts	Massachusetts	genbank	genome	Byrne et al	https://www.ncbi.nlm.nih.gov/nuccore/MF965274	Mumps rubulavirus sample sequencing from the 2016-2017 outbreak in Massachusetts	Unpublished	?	G
Massachusetts.USA/17.16/2/G	mumps	MF965316	2016-04-24	North America	Usa	Massachusetts	Massachusetts	genbank	genome	Byrne et al	https://www.ncbi.nlm.nih.gov/nuccore/MF965316	Mumps rubulavirus sample sequencing from the 2016-2017 outbreak in Massachusetts	Unpublished	?	G
Wisconsin.USA/42.15/FH116/G	mumps	Fred_Hutch_seq_116	2015-10-XX	North America	Usa	Wisconsin	Wisconsin	fh	genome	Moncla et al	?	Unpublished	?	?	G
Massachusetts.USA/21.16/2/G	mumps	MF965231	2016-05-26	North America	Usa	Massachusetts	Massachusetts	genbank	genome	Byrne et al	https://www.ncbi.nlm.nih.gov/nuccore/MF965231	Mumps rubulavirus sample sequencing from the 2016-2017 outbreak in Massachusetts	Unpublished	?	G
BritishColumbia.CAN/11.16/G	mumps	BCCDC107	2016-03-14	North America	Canada	British Columbia	British Columbia	bccdc	genome	Gardy et al	?	Unpublished	?	?	G
Washington.USA/5.17/FH104/G	mumps	Fred_Hutch_seq_104	2017-02-08	North America	Usa	Washington	Washington	fh	genome	Moncla et al	?	Unpublished	?	?	G
Massachusetts.USA/12.17/G	mumps	MG986425	2017-03-24	North America	Usa	Massachusetts	Massachusetts	genbank	genome	Byrne et al	https://www.ncbi.nlm.nih.gov/nuccore/MG986425	Mumps rubulavirus sample sequencing from the 2016-2017 outbreak in Massachusetts	Unpublished	?	G
Wisconsin.USA/15.06/FH87/H	mumps	Fred_Hutch_seq_87	2006-04-XX	North America	Usa	Wisconsin	Wisconsin	fh	genome	Moncla et al	?	Unpublished	?	?	H
BritishColumbia.CAN/27.16/3/G	mumps	BCCDC57	2016-07-07	North America	Canada	British Columbia	British Columbia	bccdc	genome	Gardy et al	?	Unpublished	?	?	G
Washington.USA/15.17/FH146/G	mumps	Fred_Hutch_seq_146	2017-04-18	North America	Usa	Washington	Washington	fh	genome	Moncla et al	?	Unpublished	?	?	G
Gabon/13/2/G	mumps	KM597072	2013-03-01	Africa	Gabon	Gabon	Gabon	genbank	genome	Maganga et al	https://www.ncbi.nlm.nih.gov/nuccore/KM597072	Complete genome sequence of mumps virus genotype g from a vaccinated child in franceville, southeastern Gabon, in 2013	Genome Announc 2 (6) (2014)	https://www.ncbi.nlm.nih.gov/pubmed/25428961	G
Wisconsin.USA/20.14/FH86/G	mumps	Fred_Hutch_seq_86	2014-05-XX	North America	Usa	Wisconsin	Wisconsin	fh	genome	Moncla et al	?	Unpublished	?	?	G
Massachusetts.USA/22.17/2/G	mumps	MG986461	2017-05-30	North America	Usa	Massachusetts	Massachusetts	genbank	genome	Byrne et al	https://www.ncbi.nlm.nih.gov/nuccore/MG986461	Mumps rubulavirus sample sequencing from the 2016-2017 outbreak in Massachusetts	Unpublished	?	G
BritishColumbia.CAN/31.16/1/G	mumps	BCCDC17	2016-08-02	North America	Canada	British Columbia	British Columbia	bccdc	genome	Gardy et al	?	Unpublished	?	?	G
NorthDakota.USA/9.17/G	mumps	MG986411	2017-02-27	North America	Usa	North Dakota	North Dakota	genbank	genome	Bankamp et al	https://www.ncbi.nlm.nih.gov/nuccore/MG986411	Mumps rubulavirus sample sequencing from the 2016-2017 outbreak in Massachusetts	Unpublished	?	G
Missouri.USA/46.16/FH123/G	mumps	Fred_Hutch_seq_123	2016-11-XX	North America	Usa	Missouri	Missouri	fh	genome	Moncla et al	?	Unpublished	?	?	G
Massachusetts.USA/13.16/2/G	mumps	MF965267	2016-03-30	North America	Usa	Massachusetts	Massachusetts	genbank	genome	Byrne et al	https://www.ncbi.nlm.nih.gov/nuccore/MF965267	Mumps rubulavirus sample sequencing from the 2016-2017 outbreak in Massachusetts	Unpublished	?	G
Massachusetts.USA/10.17/G	mumps	MG986424	2017-03-06	North America	Usa	Massachusetts	Massachusetts	genbank	genome	Byrne et al	https://www.ncbi.nlm.nih.gov/nuccore/MG986424	Mumps rubulavirus sample sequencing from the 2016-2017 outbreak in Massachusetts	Unpublished	?	G
Ohio.USA/2.17/FH128/G	mumps	Fred_Hutch_seq_128	2017-01-XX	North America	Usa	Ohio	Ohio	fh	genome	Moncla et al	?	Unpublished	?	?	G
Washington.USA/9.17/FH31/G	mumps	Fred_Hutch_seq_31	2017-03-01	North America	Usa	Washington	Washington	fh	genome	Moncla et al	?	Unpublished	?	?	G
31170254	mumps	LC325487	2017-XX-XX	Japan Korea	Japan	Japan	Japan	genbank	genome	Hasegawa et al	https://www.ncbi.nlm.nih.gov/nuccore/LC325487	Detection of Mumps rubulavirus Tokyo, Japan	Unpublished	?	?
Dunedin.NZL/32.17/G	mumps	MG765427	2017-08-11	Oceania	New Zealand	?	?	genbank	genome	Dilcher et al	https://www.ncbi.nlm.nih.gov/nuccore/MG765427	Monitoring viral genetic variation as a tool to improve molecular diagnostics for Mumps virus	J. Clin. Microbiol. (2018) In press	https://www.ncbi.nlm.nih.gov/pubmed/30021826	G
BritishColumbia.CAN/36.16/G	mumps	BCCDC101	2016-09-07	North America	Canada	British Columbia	British Columbia	bccdc	genome	Gardy et al	?	Unpublished	?	?	G
Washington.USA/49.16/FH45/G	mumps	Fred_Hutch_seq_45	2016-12-10	North America	Usa	Washington	Washington	fh	genome	Moncla et al	?	Unpublished	?	?	G
Alabama.USA/11.17/FH90/G	mumps	Fred_Hutch_seq_90	2017-03-XX	North America	Usa	Alabama	Alabama	fh	genome	Moncla et al	?	Unpublished	?	?	G
Washington.USA/17.17/FH40/G	mumps	Fred_Hutch_seq_40	2017-04-29	North America	Usa	Washington	Washington	fh	genome	Moncla et al	?	Unpublished	?	?	G
Washington.USA/3.17/FH25/G	mumps	Fred_Hutch_seq_25	2017-01-20	North America	Usa	Washington	Washington	fh	genome	Moncla et al	?	Unpublished	?	?	G
Ontario.CAN/50.09/3/G	mumps	KY680540	2009-12-11	North America	Canada	Ontario	Ontario	genbank	genome	Eshaghi et al	https://www.ncbi.nlm.nih.gov/nuccore/KY680540	Mumps Outbreak in Ontario, Canada 2009-2010	Unpublished	?	G
Washington.USA/5.17/FH30/G	mumps	Fred_Hutch_seq_30	2017-02-02	North America	Usa	Washington	Washington	fh	genome	Moncla et al	?	Unpublished	?	?	G
Osmanabad.IND/10.12/18/C	mumps	KF843895	2012-03-11	South Asia	India	India	India	genbank	genome	Vaidya et al	https://www.ncbi.nlm.nih.gov/nuccore/KF843895	Complete genome sequence of Mumps wild type strains isolated from India	Unpublished	?	C
NewYork.USA/10.14/3/G	mumps	MG986436	2014-03-04	North America	Usa	New York	New York	genbank	genome	Bankamp et al	https://www.ncbi.nlm.nih.gov/nuccore/MG986436	Mumps rubulavirus sample sequencing from the 2016-2017 outbreak in Massachusetts	Unpublished	?	G
NewYork/10.14/2/G	mumps	MG986398	2014-03-03	North America	Usa	New York	New York	genbank	genome	Bankamp et al	https://www.ncbi.nlm.nih.gov/nuccore/MG986398	Mumps rubulavirus sample sequencing from the 2016-2017 outbreak in Massachusetts	Unpublished	?	G
Washington.USA/11.17/FH95/G	mumps	Fred_Hutch_seq_95	2017-03-15	North America	Usa	Washington	Washington	fh	genome	Moncla et al	?	Unpublished	?	?	G
Massachusetts.USA/27.16/1/G	mumps	MF965202	2016-07-09	North America	Usa	Massachusetts	Massachusetts	genbank	genome	Byrne et al	https://www.ncbi.nlm.nih.gov/nuccore/MF965202	Mumps rubulavirus sample sequencing from the 2016-2017 outbreak in Massachusetts	Unpublished	?	G
Arkansas.USA/44.16/G	mumps	MK585578	2016-10-26	North America	Usa	Arkansas	Arkansas	genbank	genome	Alkam et al	https://www.ncbi.nlm.nih.gov/nuccore/MK585578	Genomic characterization of mumps viruses from a large-scale mumps outbreak in Arkansas, 2016	Unpublished	?	G
BritishColumbia.CAN/22.16/1/G	mumps	BCCDC54	2016-05-31	North America	Canada	British Columbia	British Columbia	bccdc	genome	Gardy et al	?	Unpublished	?	?	G
Massachusetts.USA/22.17/8/G	mumps	MG986392	2017-06-04	North America	Usa	Massachusetts	Massachusetts	genbank	genome	Byrne et al	https://www.ncbi.nlm.nih.gov/nuccore/MG986392	Mumps rubulavirus sample sequencing from the 2016-2017 outbreak in Massachusetts	Unpublished	?	G
NorthDakota.USA/15.17/G	mumps	MG986381	2017-04-13	North America	Usa	North Dakota	North Dakota	genbank	genome	Bankamp et al	https://www.ncbi.nlm.nih.gov/nuccore/MG986381	Mumps rubulavirus sample sequencing from the 2016-2017 outbreak in Massachusetts	Unpublished	?	G
Manitoba.CAN/44.16/15/G	mumps	BCCDC23	2016-11-02	North America	Canada	Manitoba	Manitoba	bccdc	genome	Gardy et al	?	Unpublished	?	?	G
Massachusetts.USA/47.16/1/G	mumps	MF965307	2016-11-26	North America	Usa	Massachusetts	Massachusetts	genbank	genome	Byrne et al	https://www.ncbi.nlm.nih.gov/nuccore/MF965307	Mumps rubulavirus sample sequencing from the 2016-2017 outbreak in Massachusetts	Unpublished	?	G
ODATE-3	mumps	AB600942	?	Japan Korea	Japan	Japan	Japan	genbank	genome	Saito et al	https://www.ncbi.nlm.nih.gov/nuccore/AB600942	Isolation and characterization of mumps virus strains in a mumps outbreak with a high incidence of aseptic meningitis	Microbiol. Immunol. 40 (4), 271-275 (1996)	https://www.ncbi.nlm.nih.gov/pubmed/8709862	?
Washington.USA/48.16/FH1/G	mumps	Fred_Hutch_seq_1	2016-12-07	North America	Usa	Washington	Washington	fh	genome	Moncla et al	?	Unpublished	?	?	G
Washington.USA/7.17/FH166/G	mumps	Fred_Hutch_seq_166	2017-02-19	North America	Usa	Washington	Washington	fh	genome	Moncla et al	?	Unpublished	?	?	G
Washington.USA/1.17/FH160/G	mumps	Fred_Hutch_seq_160	2017-01-03	North America	Usa	Washington	Washington	fh	genome	Moncla et al	?	Unpublished	?	?	G
Washington.USA/6.17/FH13/G	mumps	Fred_Hutch_seq_13	2017-02-13	North America	Usa	Washington	Washington	fh	genome	Moncla et al	?	Unpublished	?	?	G
Massachusetts.USA/44.16/1/G	mumps	MF965232	2016-10-31	North America	Usa	Massachusetts	Massachusetts	genbank	genome	Byrne et al	https://www.ncbi.nlm.nih.gov/nuccore/MF965232	Mumps rubulavirus sample sequencing from the 2016-2017 outbreak in Massachusetts	Unpublished	?	G
Massachusetts.USA/14.16/1/G	mumps	MF965305	2016-04-08	North America	Usa	Massachusetts	Massachusetts	genbank	genome	Byrne et al	https://www.ncbi.nlm.nih.gov/nuccore/MF965305	Mumps rubulavirus sample sequencing from the 2016-2017 outbreak in Massachusetts	Unpublished	?	G
BritishColumbia.CAN/27.16/_/_	mumps	BCCDC65	2016-07-07	North America	Canada	Canada	Canada	bccdc	genome	Gardy et al	?	Unpublished	?	?	?
Michigan.USA/12.14/G	mumps	MG986450	2014-03-20	North America	Usa	Michigan	Michigan	genbank	genome	Bankamp et al	https://www.ncbi.nlm.nih.gov/nuccore/MG986450	Mumps rubulavirus sample sequencing from the 2016-2017 outbreak in Massachusetts	Unpublished	?	G
Massachusetts.USA/30.16/1/G	mumps	MF965299	2016-08-01	North America	Usa	Massachusetts	Massachusetts	genbank	genome	Byrne et al	https://www.ncbi.nlm.nih.gov/nuccore/MF965299	Mumps rubulavirus sample sequencing from the 2016-2017 outbreak in Massachusetts	Unpublished	?	G
Alabama.USA/15.17/FH139/G	mumps	Fred_Hutch_seq_139	2017-04-XX	North America	Usa	Alabama	Alabama	fh	genome	Moncla et al	?	Unpublished	?	?	G
Massachusetts.USA/19.17/2/G	mumps	MG986412	2017-05-11	North America	Usa	Massachusetts	Massachusetts	genbank	genome	Byrne et al	https://www.ncbi.nlm.nih.gov/nuccore/MG986412	Mumps rubulavirus sample sequencing from the 2016-2017 outbreak in Massachusetts	Unpublished	?	G
BritishColumbia.CAN/19.16/3/G	mumps	BCCDC83	2016-05-10	North America	Canada	British Columbia	British Columbia	bccdc	genome	Gardy et al	?	Unpublished	?	?	G
Washington.USA/9.17/FH42/G	mumps	Fred_Hutch_seq_42	2017-03-06	North America	Usa	Washington	Washington	fh	genome	Moncla et al	?	Unpublished	?	?	G
Arkansas.USA/12.17/G	mumps	MK585570	2017-03-21	North America	Usa	Arkansas	Arkansas	genbank	genome	Alkam et al	https://www.ncbi.nlm.nih.gov/nuccore/MK585570	Genomic characterization of mumps viruses from a large-scale mumps outbreak in Arkansas, 2016	Unpublished	?	G
Massachusetts.USA/16.16/10/G	mumps	MF965255	2016-04-22	North America	Usa	Massachusetts	Massachusetts	genbank	genome	Byrne et al	https://www.ncbi.nlm.nih.gov/nuccore/MF965255	Mumps rubulavirus sample sequencing from the 2016-2017 outbreak in Massachusetts	Unpublished	?	G
Arkansas.USA/49.16/G	mumps	MK585615	2016-11-29	North America	Usa	Arkansas	Arkansas	genbank	genome	Alkam et al	https://www.ncbi.nlm.nih.gov/nuccore/MK585615	Genomic characterization of mumps viruses from a large-scale mumps outbreak in Arkansas, 2016	Unpublished	?	G
NewHampshire.USA/40.16/G	mumps	MG986463	2016-10-07	North America	Usa	New Hampshire	New Hampshire	genbank	genome	Bankamp et al	https://www.ncbi.nlm.nih.gov/nuccore/MG986463	Mumps rubulavirus sample sequencing from the 2016-2017 outbreak in Massachusetts	Unpublished	?	G
Ontario.CAN/12.17/5/G	mumps	Ontario_outbreak_16	2017-03-25	North America	Canada	Ontario	Ontario	Ontario-public-health-lab	genome	Stapleton et al	?	Unpublished	?	?	G
Wisconsin.USA/41.06/FH99/G	mumps	Fred_Hutch_seq_99	2006-10-XX	North America	Usa	Wisconsin	Wisconsin	fh	genome	Moncla et al	?	Unpublished	?	?	G
Massachusetts.USA/8.16/3/G	mumps	MF965254	2016-02-25	North America	Usa	Massachusetts	Massachusetts	genbank	genome	Byrne et al	https://www.ncbi.nlm.nih.gov/nuccore/MF965254	Mumps rubulavirus sample sequencing from the 2016-2017 outbreak in Massachusetts	Unpublished	?	G
Washington.USA/10.17/FH52/G	mumps	Fred_Hutch_seq_52	2017-03-12	North America	Usa	Washington	Washington	fh	genome	Moncla et al	?	Unpublished	?	?	G
Springdale_754/2016/G	mumps	KY996512	2016-XX-XX	North America	Usa	Arkansas	Arkansas	genbank	genome	Wongsurawat et al	https://www.ncbi.nlm.nih.gov/nuccore/KY996512	Three Complete Genome Sequences of Genotype G Mumps Virus from the 2016 outbreak in Arkansas, USA	Unpublished	?	G
Massachusetts.USA/16.16/18/G	mumps	MF965288	2016-04-25	North America	Usa	Massachusetts	Massachusetts	genbank	genome	Byrne et al	https://www.ncbi.nlm.nih.gov/nuccore/MF965288	Mumps rubulavirus sample sequencing from the 2016-2017 outbreak in Massachusetts	Unpublished	?	G
Wisconsin.USA/50.16/FH126/G	mumps	Fred_Hutch_seq_126	2016-12-XX	North America	Usa	Wisconsin	Wisconsin	fh	genome	Moncla et al	?	Unpublished	?	?	G
Washington.USA/3.17/FH62/G	mumps	Fred_Hutch_seq_62	2017-01-19	North America	Usa	Washington	Washington	fh	genome	Moncla et al	?	Unpublished	?	?	G
Massachusetts.USA/17.17/G	mumps	MG986435	2017-04-23	North America	Usa	Massachusetts	Massachusetts	genbank	genome	Byrne et al	https://www.ncbi.nlm.nih.gov/nuccore/MG986435	Mumps rubulavirus sample sequencing from the 2016-2017 outbreak in Massachusetts	Unpublished	?	G
Ohio.USA/19.16/FH119/G	mumps	Fred_Hutch_seq_119	2016-05-XX	North America	Usa	Ohio	Ohio	fh	genome	Moncla et al	?	Unpublished	?	?	G
NewYork.USA.USA/51.14/G	mumps	MG986410	2014-12-16	North America	Usa	New York	New York	genbank	genome	Bankamp et al	https://www.ncbi.nlm.nih.gov/nuccore/MG986410	Mumps rubulavirus sample sequencing from the 2016-2017 outbreak in Massachusetts	Unpublished	?	G
RIT4385	mumps	FJ211585	?	?	?	?	?	genbank	genome	Tillieux et al	https://www.ncbi.nlm.nih.gov/nuccore/FJ211585	Comparative analysis of the complete nucleotide sequences of measles, mumps, and rubella strain genomes contained in Priorix-Tetra and ProQuad live attenuated combined vaccines	Vaccine 27 (16), 2265-2273 (2009)	https://www.ncbi.nlm.nih.gov/pubmed/19428841	?
Massachusetts.USA/17.16/6/G	mumps	MF965196	2016-04-25	North America	Usa	Massachusetts	Massachusetts	genbank	genome	Byrne et al	https://www.ncbi.nlm.nih.gov/nuccore/MF965196	Mumps rubulavirus sample sequencing from the 2016-2017 outbreak in Massachusetts	Unpublished	?	G
BritishColumbia.CAN/20.16/1/G	mumps	BCCDC71	2016-05-22	North America	Canada	British Columbia	British Columbia	bccdc	genome	Gardy et al	?	Unpublished	?	?	G
New_York.USA/53.09/3	mumps	JX287387	2010-01-07	North America	Usa	New York	New York	genbank	genome	Kirkness et al	https://www.ncbi.nlm.nih.gov/nuccore/JX287387	Direct Submission	Submitted (12-JUN-2012) J. Craig Venter Institute, 9704 Medical Center Drive, Rockville, MD 20850, USA	?	?
Washington.USA/9.17/FH16/G	mumps	Fred_Hutch_seq_16	2017-02-28	North America	Usa	Washington	Washington	fh	genome	Moncla et al	?	Unpublished	?	?	G
Washington.USA/2.17/FH66/G	mumps	Fred_Hutch_seq_66	2017-01-13	North America	Usa	Washington	Washington	fh	genome	Moncla et al	?	Unpublished	?	?	G
Massachusetts.USA/12.16/3/G	mumps	MF965278	2016-03-25	North America	Usa	Massachusetts	Massachusetts	genbank	genome	Byrne et al	https://www.ncbi.nlm.nih.gov/nuccore/MF965278	Mumps rubulavirus sample sequencing from the 2016-2017 outbreak in Massachusetts	Unpublished	?	G
Du/CRO05	mumps	EU370207	2005-XX-XX	Europe	Croatia	Croatia	Croatia	genbank	genome	Santak et al	https://www.ncbi.nlm.nih.gov/nuccore/EU370207	Mumps virus isolate in Croatia in 2005	Unpublished	?	?
BritishColumbia.CAN/8.17/3/G	mumps	BCCDC35	2017-02-22	North America	Canada	British Columbia	British Columbia	bccdc	genome	Gardy et al	?	Unpublished	?	?	G
Washington.USA/4.17/FH103/G	mumps	Fred_Hutch_seq_103	2017-01-29	North America	Usa	Washington	Washington	fh	genome	Moncla et al	?	Unpublished	?	?	G
Indiana.USA/5.14/G	mumps	MG986387	2014-01-31	North America	Usa	Indiana	Indiana	genbank	genome	Bankamp et al	https://www.ncbi.nlm.nih.gov/nuccore/MG986387	Mumps rubulavirus sample sequencing from the 2016-2017 outbreak in Massachusetts	Unpublished	?	G
BritishColumbia.CAN/24.16/7/G	mumps	BCCDC56	2016-06-15	North America	Canada	British Columbia	British Columbia	bccdc	genome	Gardy et al	?	Unpublished	?	?	G
Ge9.DEU/0.77/D	mumps	KF878076	1977-XX-XX	Europe	Germany	Germany	Germany	genbank	genome	Jin et al	https://www.ncbi.nlm.nih.gov/nuccore/KF878076	Genomic diversity of mumps virus and global distribution of the 12 genotypes	Rev. Med. Virol. (2014) In press	https://www.ncbi.nlm.nih.gov/pubmed/25424978	D
Massachusetts.USA/14.17/G	mumps	MG986439	2017-04-02	North America	Usa	Massachusetts	Massachusetts	genbank	genome	Byrne et al	https://www.ncbi.nlm.nih.gov/nuccore/MG986439	Mumps rubulavirus sample sequencing from the 2016-2017 outbreak in Massachusetts	Unpublished	?	G
Washington.USA/2.17/FH47/G	mumps	Fred_Hutch_seq_47	2017-01-11	North America	Usa	Washington	Washington	fh	genome	Moncla et al	?	Unpublished	?	?	G
Missouri.USA/2.17/FH127/G	mumps	Fred_Hutch_seq_127	2017-01-XX	North America	Usa	Missouri	Missouri	fh	genome	Moncla et al	?	Unpublished	?	?	G
31170263	mumps	LC325488	2017-XX-XX	Japan Korea	Japan	Japan	Japan	genbank	genome	Hasegawa et al	https://www.ncbi.nlm.nih.gov/nuccore/LC325488	Detection of Mumps rubulavirus Tokyo, Japan	Unpublished	?	?
NewYork.USA/51.14/G	mumps	Broad_sequence_54	2014-12-16	North America	Usa	New York	New York	broad	genome	Wohl et al	?	Unpublished	?	?	G
Glouc1/UK96	mumps	AF280799	1996-XX-XX	Europe	United Kingdom	England	Gloucester	genbank	genome	Jin et al	https://www.ncbi.nlm.nih.gov/nuccore/AF280799	The genomic sequence of a contemporary wild-type mumps virus strain	Virus Res. 70 (1-2), 75-83 (2000)	https://www.ncbi.nlm.nih.gov/pubmed/11074127	?
BritishColumbia.CAN/24.16/3/G	mumps	BCCDC55	2016-06-14	North America	Canada	British Columbia	British Columbia	bccdc	genome	Gardy et al	?	Unpublished	?	?	G
Kansas.USA/8.17/4/G	mumps	MG986456	2017-02-23	North America	Usa	Kansas	Kansas	genbank	genome	Bankamp et al	https://www.ncbi.nlm.nih.gov/nuccore/MG986456	Mumps rubulavirus sample sequencing from the 2016-2017 outbreak in Massachusetts	Unpublished	?	G
Massachusetts.USA/7.17/G	mumps	MG986422	2017-02-13	North America	Usa	Massachusetts	Massachusetts	genbank	genome	Byrne et al	https://www.ncbi.nlm.nih.gov/nuccore/MG986422	Mumps rubulavirus sample sequencing from the 2016-2017 outbreak in Massachusetts	Unpublished	?	G
Urabe_AM-9-A	mumps	AB000386	?	?	?	?	?	genbank	genome	Mori et al	https://www.ncbi.nlm.nih.gov/nuccore/AB000386	Complete Nucleotide Sequence of the Mumps Virus Urabe Vaccine Strain Genomic cDNA	Rinsho To Uirusu 23, 341-352 (1995)	?	?
BritishColumbia.CAN/31.16/2/G	mumps	BCCDC95	2016-08-04	North America	Canada	British Columbia	British Columbia	bccdc	genome	Gardy et al	?	Unpublished	?	?	G
Montana.USA/11.16/G	mumps	MG986420	2016-03-15	North America	Usa	Montana	Montana	genbank	genome	Bankamp et al	https://www.ncbi.nlm.nih.gov/nuccore/MG986420	Mumps rubulavirus sample sequencing from the 2016-2017 outbreak in Massachusetts	Unpublished	?	G
Wisconsin.USA/11.07/FH108/G	mumps	Fred_Hutch_seq_108	2007-03-XX	North America	Usa	Wisconsin	Wisconsin	fh	genome	Moncla et al	?	Unpublished	?	?	G
Dadra_NagarHaveli.IND/42.16/1/G	mumps	KY604739	2016-10-13	South Asia	India	India	India	genbank	genome	Vaidya et al	https://www.ncbi.nlm.nih.gov/nuccore/KY604739	Mumps outbreak in a tribal population from the Union Territory of Dadra and Nagar Haveli, India	Unpublished	?	G
Ontario.CAN/12.17/3/G	mumps	Ontario_outbreak_14	2017-03-20	North America	Canada	Ontario	Ontario	Ontario-public-health-lab	genome	Stapleton et al	?	Unpublished	?	?	G
Michigan.USA/4.16/G	mumps	MG986419	2016-01-26	North America	Usa	Michigan	Michigan	genbank	genome	Bankamp et al	https://www.ncbi.nlm.nih.gov/nuccore/MG986419	Mumps rubulavirus sample sequencing from the 2016-2017 outbreak in Massachusetts	Unpublished	?	G
Massachusetts.USA/18.16/1/G	mumps	MF965265	2016-05-04	North America	Usa	Massachusetts	Massachusetts	genbank	genome	Byrne et al	https://www.ncbi.nlm.nih.gov/nuccore/MF965265	Mumps rubulavirus sample sequencing from the 2016-2017 outbreak in Massachusetts	Unpublished	?	G
BritishColumbia.CAN/34.16/2/F	mumps	BCCDC37	2016-08-27	North America	Canada	British Columbia	British Columbia	bccdc	genome	Gardy et al	?	Unpublished	?	?	F
BritishColumbia.CAN/24.16/2/G	mumps	BCCDC18	2016-06-13	North America	Canada	British Columbia	British Columbia	bccdc	genome	Gardy et al	?	Unpublished	?	?	G
Gabon/9.13/2/G	mumps	KJ810514	2013-03-01	Africa	Gabon	Gabon	Gabon	genbank	genome	Maganga et al	https://www.ncbi.nlm.nih.gov/nuccore/KJ810514	Genotyping of Mumps virus strain ciruclating in Franceville, Gabon	Unpublished	?	G
Ontario.CAN/12.17/2/G	mumps	Ontario_outbreak_13	2017-03-21	North America	Canada	Ontario	Ontario	Ontario-public-health-lab	genome	Stapleton et al	?	Unpublished	?	?	G
Massachusetts.USA/17.16/10/G	mumps	MF965276	2016-05-01	North America	Usa	Massachusetts	Massachusetts	genbank	genome	Byrne et al	https://www.ncbi.nlm.nih.gov/nuccore/MF965276	Mumps rubulavirus sample sequencing from the 2016-2017 outbreak in Massachusetts	Unpublished	?	G
Massachusetts.USA/22.16/2/G	mumps	MF965237	2016-06-03	North America	Usa	Massachusetts	Massachusetts	genbank	genome	Byrne et al	https://www.ncbi.nlm.nih.gov/nuccore/MF965237	Mumps rubulavirus sample sequencing from the 2016-2017 outbreak in Massachusetts	Unpublished	?	G
Wisconsin.USA/7.07/FH107/G	mumps	Fred_Hutch_seq_107	2007-02-XX	North America	Usa	Wisconsin	Wisconsin	fh	genome	Moncla et al	?	Unpublished	?	?	G
Massachusetts.USA/19.16/4/G	mumps	MF965304	2016-05-09	North America	Usa	Massachusetts	Massachusetts	genbank	genome	Byrne et al	https://www.ncbi.nlm.nih.gov/nuccore/MF965304	Mumps rubulavirus sample sequencing from the 2016-2017 outbreak in Massachusetts	Unpublished	?	G
Ontario.CAN/06.17/3/G	mumps	Ontario_outbreak_8	2017-02-08	North America	Canada	Ontario	Ontario	Ontario-public-health-lab	genome	Stapleton et al	?	Unpublished	?	?	G
Massachusetts.USA/24.17/5/K	mumps	MG986430	2017-06-16	North America	Usa	Massachusetts	Massachusetts	genbank	genome	Byrne et al	https://www.ncbi.nlm.nih.gov/nuccore/MG986430	Mumps rubulavirus sample sequencing from the 2016-2017 outbreak in Massachusetts	Unpublished	?	K
Washington.USA/4.17/FH60/G	mumps	Fred_Hutch_seq_60	2017-02-03	North America	Usa	Washington	Washington	fh	genome	Moncla et al	?	Unpublished	?	?	G
BritishColumbia.CAN/16.16/4/G	mumps	BCCDC25	2016-04-21	North America	Canada	British Columbia	British Columbia	bccdc	genome	Gardy et al	?	Unpublished	?	?	G
Washington.USA/16.17/FH152/G	mumps	Fred_Hutch_seq_152	2017-04-17	North America	Usa	Washington	Washington	fh	genome	Moncla et al	?	Unpublished	?	?	G
Washington.USA/2.17/FH21/G	mumps	Fred_Hutch_seq_21	2017-01-13	North America	Usa	Washington	Washington	fh	genome	Moncla et al	?	Unpublished	?	?	G
Washington.USA/14.17/FH145/G	mumps	Fred_Hutch_seq_145	2017-04-06	North America	Usa	Washington	Washington	fh	genome	Moncla et al	?	Unpublished	?	?	G
Missouri.USA/29.15/FH114/G	mumps	Fred_Hutch_seq_114	2015-07-XX	North America	Usa	Missouri	Missouri	fh	genome	Moncla et al	?	Unpublished	?	?	G
Akita.JPN/42.93/I	mumps	KF878078	1993-10-22	Japan Korea	Japan	Japan	Japan	genbank	genome	Jin et al	https://www.ncbi.nlm.nih.gov/nuccore/KF878078	Genomic diversity of mumps virus and global distribution of the 12 genotypes	Rev. Med. Virol. (2014) In press	https://www.ncbi.nlm.nih.gov/pubmed/25424978	I
Massachusetts.USA/22.17/5/G	mumps	MG986427	2017-05-31	North America	Usa	Massachusetts	Massachusetts	genbank	genome	Byrne et al	https://www.ncbi.nlm.nih.gov/nuccore/MG986427	Mumps rubulavirus sample sequencing from the 2016-2017 outbreak in Massachusetts	Unpublished	?	G
Arkansas.USA/41.16/G	mumps	MK585596	2016-10-03	North America	Usa	Arkansas	Arkansas	genbank	genome	Alkam et al	https://www.ncbi.nlm.nih.gov/nuccore/MK585596	Genomic characterization of mumps viruses from a large-scale mumps outbreak in Arkansas, 2016	Unpublished	?	G
SP	mumps	DQ649478	2007-07-15	China	China	China	China	genbank	genome	Ma et al	https://www.ncbi.nlm.nih.gov/nuccore/DQ649478	Sequence analysis of the SH gene and its flanking region of mumps virus isolated strain (SP strain)	Microbes Infect. (2006) In press	?	?
Massachusetts.USA/10.16/5/G	mumps	MF965253	2016-03-10	North America	Usa	Massachusetts	Massachusetts	genbank	genome	Byrne et al	https://www.ncbi.nlm.nih.gov/nuccore/MF965253	Mumps rubulavirus sample sequencing from the 2016-2017 outbreak in Massachusetts	Unpublished	?	G
31170170	mumps	LC325483	2017-XX-XX	Japan Korea	Japan	Japan	Japan	genbank	genome	Hasegawa et al	https://www.ncbi.nlm.nih.gov/nuccore/LC325483	Detection of Mumps rubulavirus Tokyo, Japan	Unpublished	?	?
Wisconsin.USA/28.06/FH159/G	mumps	Fred_Hutch_seq_159	2006-07-XX	North America	Usa	Wisconsin	Wisconsin	fh	genome	Moncla et al	?	Unpublished	?	?	G
Massachusetts.USA/20.16/1/G	mumps	MF965311	2016-05-18	North America	Usa	Massachusetts	Massachusetts	genbank	genome	Byrne et al	https://www.ncbi.nlm.nih.gov/nuccore/MF965311	Mumps rubulavirus sample sequencing from the 2016-2017 outbreak in Massachusetts	Unpublished	?	G
Washington.USA/8.17/FH142/G	mumps	Fred_Hutch_seq_142	2017-02-22	North America	Usa	Washington	Washington	fh	genome	Moncla et al	?	Unpublished	?	?	G
BritishColumbia.CAN/28.16/6/G	mumps	BCCDC100	2016-07-14	North America	Canada	British Columbia	British Columbia	bccdc	genome	Gardy et al	?	Unpublished	?	?	G
Massachusetts.USA/45.16/1/G	mumps	MF965285	2016-11-09	North America	Usa	Massachusetts	Massachusetts	genbank	genome	Byrne et al	https://www.ncbi.nlm.nih.gov/nuccore/MF965285	Mumps rubulavirus sample sequencing from the 2016-2017 outbreak in Massachusetts	Unpublished	?	G
Bedford.GBR/0.89/H	mumps	KF878077	1989-XX-XX	Europe	United Kingdom	England	Bedford	genbank	genome	Jin et al	https://www.ncbi.nlm.nih.gov/nuccore/KF878077	Genomic diversity of mumps virus and global distribution of the 12 genotypes	Rev. Med. Virol. (2014) In press	https://www.ncbi.nlm.nih.gov/pubmed/25424978	H
BritishColumbia.CAN/26.16/5/G	mumps	BCCDC99	2016-06-30	North America	Canada	British Columbia	British Columbia	bccdc	genome	Gardy et al	?	Unpublished	?	?	G
attenuated_RS-12	mumps	JQ388691	?	West Asia	Iran	Iran	Iran	genbank	genome	Alirezaie et al	https://www.ncbi.nlm.nih.gov/nuccore/JQ388691	Wild and attenuated vaccine RS-12 strains of mumps virus exhibit differences in amino acid sequences of their proteins	Acta Virol. 58 (3), 287-291 (2014)	https://www.ncbi.nlm.nih.gov/pubmed/25283866	?
BritishColumbia.CAN/29.16/4/G	mumps	BCCDC103	2016-07-24	North America	Canada	British Columbia	British Columbia	bccdc	genome	Gardy et al	?	Unpublished	?	?	G
BritishColumbia.CAN/21.16/6/G	mumps	BCCDC34	2016-05-25	North America	Canada	British Columbia	British Columbia	bccdc	genome	Gardy et al	?	Unpublished	?	?	G
Massachusetts.USA/22.17/3/G	mumps	MG986402	2017-05-30	North America	Usa	Massachusetts	Massachusetts	genbank	genome	Byrne et al	https://www.ncbi.nlm.nih.gov/nuccore/MG986402	Mumps rubulavirus sample sequencing from the 2016-2017 outbreak in Massachusetts	Unpublished	?	G
Washington.USA/16.17/FH79/G	mumps	Fred_Hutch_seq_79	2017-04-23	North America	Usa	Washington	Washington	fh	genome	Moncla et al	?	Unpublished	?	?	G
BritishColumbia.CAN/22.16/2/G	mumps	BCCDC72	2016-05-31	North America	Canada	British Columbia	British Columbia	bccdc	genome	Gardy et al	?	Unpublished	?	?	G
Massachusetts.USA/10.16/10/G	mumps	MF965219	2016-03-12	North America	Usa	Massachusetts	Massachusetts	genbank	genome	Byrne et al	https://www.ncbi.nlm.nih.gov/nuccore/MF965219	Mumps rubulavirus sample sequencing from the 2016-2017 outbreak in Massachusetts	Unpublished	?	G
Massachusetts.USA/23.16/1/G	mumps	MF965314	2016-06-19	North America	Usa	Massachusetts	Massachusetts	genbank	genome	Byrne et al	https://www.ncbi.nlm.nih.gov/nuccore/MF965314	Mumps rubulavirus sample sequencing from the 2016-2017 outbreak in Massachusetts	Unpublished	?	G
Washington.USA/5.17/FH72/G	mumps	Fred_Hutch_seq_72	2017-02-01	North America	Usa	Washington	Washington	fh	genome	Moncla et al	?	Unpublished	?	?	G
BritishColumbia.CAN/18.16/G	mumps	BCCDC30	2016-05-04	North America	Canada	British Columbia	British Columbia	bccdc	genome	Gardy et al	?	Unpublished	?	?	G
Massachusetts.USA/16.16/3/G	mumps	MF965250	2016-04-19	North America	Usa	Massachusetts	Massachusetts	genbank	genome	Byrne et al	https://www.ncbi.nlm.nih.gov/nuccore/MF965250	Mumps rubulavirus sample sequencing from the 2016-2017 outbreak in Massachusetts	Unpublished	?	G
Massachusetts.USA/10.16/4/G	mumps	MF965318	2016-03-10	North America	Usa	Massachusetts	Massachusetts	genbank	genome	Byrne et al	https://www.ncbi.nlm.nih.gov/nuccore/MF965318	Mumps rubulavirus sample sequencing from the 2016-2017 outbreak in Massachusetts	Unpublished	?	G
Massachusetts.USA/16.16/19/G	mumps	MF965269	2016-04-22	North America	Usa	Massachusetts	Massachusetts	genbank	genome	Byrne et al	https://www.ncbi.nlm.nih.gov/nuccore/MF965269	Mumps rubulavirus sample sequencing from the 2016-2017 outbreak in Massachusetts	Unpublished	?	G
Washington.USA/3.17/FH67/G	mumps	Fred_Hutch_seq_67	2017-01-17	North America	Usa	Washington	Washington	fh	genome	Moncla et al	?	Unpublished	?	?	G
Massachusetts.USA/10.16/9/G	mumps	MF965270	2016-03-10	North America	Usa	Massachusetts	Massachusetts	genbank	genome	Byrne et al	https://www.ncbi.nlm.nih.gov/nuccore/MF965270	Mumps rubulavirus sample sequencing from the 2016-2017 outbreak in Massachusetts	Unpublished	?	G
Arkansas.USA/47.16/G	mumps	MK585577	2016-11-14	North America	Usa	Arkansas	Arkansas	genbank	genome	Alkam et al	https://www.ncbi.nlm.nih.gov/nuccore/MK585577	Genomic characterization of mumps viruses from a large-scale mumps outbreak in Arkansas, 2016	Unpublished	?	G
Ohio.USA/13.14/7/G	mumps	MG986446	2014-03-25	North America	Usa	Ohio	Ohio	genbank	genome	Bankamp et al	https://www.ncbi.nlm.nih.gov/nuccore/MG986446	Mumps rubulavirus sample sequencing from the 2016-2017 outbreak in Massachusetts	Unpublished	?	G
Massachusetts.USA/45.16/5/G	mumps	MF965300	2016-11-13	North America	Usa	Massachusetts	Massachusetts	genbank	genome	Byrne et al	https://www.ncbi.nlm.nih.gov/nuccore/MF965300	Mumps rubulavirus sample sequencing from the 2016-2017 outbreak in Massachusetts	Unpublished	?	G
Massachusetts.USA/10.16/8/G	mumps	MF965310	2016-03-12	North America	Usa	Massachusetts	Massachusetts	genbank	genome	Byrne et al	https://www.ncbi.nlm.nih.gov/nuccore/MF965310	Mumps rubulavirus sample sequencing from the 2016-2017 outbreak in Massachusetts	Unpublished	?	G
Massachusetts.USA/9.16/1/G	mumps	MF965227	2016-03-02	North America	Usa	Massachusetts	Massachusetts	genbank	genome	Byrne et al	https://www.ncbi.nlm.nih.gov/nuccore/MF965227	Mumps rubulavirus sample sequencing from the 2016-2017 outbreak in Massachusetts	Unpublished	?	G
Massachusetts.USA/10.16/12/G	mumps	MF965244	2016-03-12	North America	Usa	Massachusetts	Massachusetts	genbank	genome	Byrne et al	https://www.ncbi.nlm.nih.gov/nuccore/MF965244	Mumps rubulavirus sample sequencing from the 2016-2017 outbreak in Massachusetts	Unpublished	?	G
BritishColumbia.CAN/33.16/2/G	mumps	BCCDC91	2016-08-18	North America	Canada	British Columbia	British Columbia	bccdc	genome	Gardy et al	?	Unpublished	?	?	G
Wisconsin.USA/15.06/FH131/G	mumps	Fred_Hutch_seq_131	2006-04-XX	North America	Usa	Wisconsin	Wisconsin	fh	genome	Moncla et al	?	Unpublished	?	?	G
Massachusetts.USA/9.16/3/G	mumps	MF965286	2016-03-05	North America	Usa	Massachusetts	Massachusetts	genbank	genome	Byrne et al	https://www.ncbi.nlm.nih.gov/nuccore/MF965286	Mumps rubulavirus sample sequencing from the 2016-2017 outbreak in Massachusetts	Unpublished	?	G
BritishColumbia.CAN/29.16/3/G	mumps	BCCDC105	2016-07-22	North America	Canada	British Columbia	British Columbia	bccdc	genome	Gardy et al	?	Unpublished	?	?	G
Manitoba.CAN/43.16/11/G	mumps	BCCDC21	2016-10-26	North America	Canada	Manitoba	Manitoba	bccdc	genome	Gardy et al	?	Unpublished	?	?	G
Shandong.CHN/4.05/F	mumps	KF042304	2005-01-29	China	China	Shandong	Shandong	genbank	genome	Cui et al	https://www.ncbi.nlm.nih.gov/nuccore/KF042304	[Genetic analysis of a genotype F mumps virus based on its complete genome sequence]	Bing Du Xue Bao 29 (6), 602-607 (2013)	https://www.ncbi.nlm.nih.gov/pubmed/24520765	F
Wisconsin.USA/24.16/FH120/G	mumps	Fred_Hutch_seq_120	2016-06-XX	North America	Usa	Wisconsin	Wisconsin	fh	genome	Moncla et al	?	Unpublished	?	?	G
Massachusetts.USA/24.17/4/G	mumps	MG986428	2017-06-19	North America	Usa	Massachusetts	Massachusetts	genbank	genome	Byrne et al	https://www.ncbi.nlm.nih.gov/nuccore/MG986428	Mumps rubulavirus sample sequencing from the 2016-2017 outbreak in Massachusetts	Unpublished	?	G
Washington.USA/17.17/FH39/G	mumps	Fred_Hutch_seq_39	2017-04-27	North America	Usa	Washington	Washington	fh	genome	Moncla et al	?	Unpublished	?	?	G
Massachusetts.USA/22.16/3/G	mumps	MF965294	2016-06-03	North America	Usa	Massachusetts	Massachusetts	genbank	genome	Byrne et al	https://www.ncbi.nlm.nih.gov/nuccore/MF965294	Mumps rubulavirus sample sequencing from the 2016-2017 outbreak in Massachusetts	Unpublished	?	G
Massachusetts.USA/19.16/8/G	mumps	MF965317	2016-05-11	North America	Usa	Massachusetts	Massachusetts	genbank	genome	Byrne et al	https://www.ncbi.nlm.nih.gov/nuccore/MF965317	Mumps rubulavirus sample sequencing from the 2016-2017 outbreak in Massachusetts	Unpublished	?	G
Missouri.USA/28.17/FH101/G	mumps	Fred_Hutch_seq_101	2017-07-XX	North America	Usa	Missouri	Missouri	fh	genome	Moncla et al	?	Unpublished	?	?	G
SP-A	mumps	FJ556896	2005-XX-XX	China	China	China	China	genbank	genome	Ma et al	https://www.ncbi.nlm.nih.gov/nuccore/FJ556896	Direct Submission	Submitted (16-DEC-2008) Viral Immunology, Institute of Medical Biology, Chinese Academy of Medical Sciences, Peking Union Medical College, 379, Jiaoling Rd, Kunming, Yunnan 650118, China	?	?
Ohio.USA/2.18/FH102/G	mumps	Fred_Hutch_seq_102	2018-01-XX	North America	Usa	Ohio	Ohio	fh	genome	Moncla et al	?	Unpublished	?	?	G
Ontario.CAN/04.17/1/G	mumps	Ontario_outbreak_20	2017-01-23	North America	Canada	Ontario	Ontario	Ontario-public-health-lab	genome	Stapleton et al	?	Unpublished	?	?	G
Massachusetts.USA/16.16/13/G	mumps	MF965200	2016-04-22	North America	Usa	Massachusetts	Massachusetts	genbank	genome	Byrne et al	https://www.ncbi.nlm.nih.gov/nuccore/MF965200	Mumps rubulavirus sample sequencing from the 2016-2017 outbreak in Massachusetts	Unpublished	?	G
Massachusetts.USA/15.16/1/G	mumps	MF965214	2016-04-12	North America	Usa	Massachusetts	Massachusetts	genbank	genome	Byrne et al	https://www.ncbi.nlm.nih.gov/nuccore/MF965214	Mumps rubulavirus sample sequencing from the 2016-2017 outbreak in Massachusetts	Unpublished	?	G
NewHampshire.USA/8.16/1/G	mumps	MG986434	2016-02-25	North America	Usa	New Hampshire	New Hampshire	genbank	genome	Bankamp et al	https://www.ncbi.nlm.nih.gov/nuccore/MG986434	Mumps rubulavirus sample sequencing from the 2016-2017 outbreak in Massachusetts	Unpublished	?	G
Washington.USA/7.17/FH15/G	mumps	Fred_Hutch_seq_15	2017-02-15	North America	Usa	Washington	Washington	fh	genome	Moncla et al	?	Unpublished	?	?	G
02-49	mumps	AB618040	?	Japan Korea	Japan	Japan	Japan	genbank	genome	Kidokoro et al	https://www.ncbi.nlm.nih.gov/nuccore/AB618040	Characterization of mumps viruses circulating in mongolia: identification of a novel cluster of genotype h	J. Clin. Microbiol. 49 (5), 1917-1925 (2011)	https://www.ncbi.nlm.nih.gov/pubmed/21411578	?
Massachusetts.USA/25.17/4/G	mumps	MG986462	2017-06-21	North America	Usa	Massachusetts	Massachusetts	genbank	genome	Byrne et al	https://www.ncbi.nlm.nih.gov/nuccore/MG986462	Mumps rubulavirus sample sequencing from the 2016-2017 outbreak in Massachusetts	Unpublished	?	G
Washington.USA/5.17/FH10/G	mumps	Fred_Hutch_seq_10	2017-02-04	North America	Usa	Washington	Washington	fh	genome	Moncla et al	?	Unpublished	?	?	G
Pune.IND/07.12/G	mumps	KF738114	2012-02-14	South Asia	India	India	India	genbank	genome	Vaidya et al	https://www.ncbi.nlm.nih.gov/nuccore/KF738114	Complete genome sequence of mumps wild type strains isolated from India	Unpublished	?	G
Davangere.IND/01.14/C	mumps	KX953297	2014-02-02	South Asia	India	India	India	genbank	genome	Vaidya et al	https://www.ncbi.nlm.nih.gov/nuccore/KX953297	Complete Genome Sequence of Mumps Virus Isolated from Karnataka State, India	Unpublished	?	C
Massachusetts.USA/50.16/1/G	mumps	MF965198	2016-12-14	North America	Usa	Massachusetts	Massachusetts	genbank	genome	Byrne et al	https://www.ncbi.nlm.nih.gov/nuccore/MF965198	Mumps rubulavirus sample sequencing from the 2016-2017 outbreak in Massachusetts	Unpublished	?	G
Ontario.CAN/13.17/1/G	mumps	Ontario_outbreak_17	2017-03-30	North America	Canada	Ontario	Ontario	Ontario-public-health-lab	genome	Stapleton et al	?	Unpublished	?	?	G
NewYork.USA/10.14/2/G	mumps	Broad_sequence_52	2014-03-03	North America	Usa	New York	New York	broad	genome	Wohl et al	?	Unpublished	?	?	G
Kushinagar.IND/36.13/C	mumps	KM385447	2013-09-07	South Asia	India	India	India	genbank	genome	Vaidya et al	https://www.ncbi.nlm.nih.gov/nuccore/KM385447	Complete genome sequence of Mumps wild type strains isolated from India	Unpublished	?	C
Wisconsin.USA/19.17/FH141/G	mumps	Fred_Hutch_seq_141	2017-05-XX	North America	Usa	Wisconsin	Wisconsin	fh	genome	Moncla et al	?	Unpublished	?	?	G
Massachusetts.USA/17.16/13/G	mumps	MF965246	2016-05-02	North America	Usa	Massachusetts	Massachusetts	genbank	genome	Byrne et al	https://www.ncbi.nlm.nih.gov/nuccore/MF965246	Mumps rubulavirus sample sequencing from the 2016-2017 outbreak in Massachusetts	Unpublished	?	G
Massachusetts.USA/16.16/6/G	mumps	MF965279	2016-04-20	North America	Usa	Massachusetts	Massachusetts	genbank	genome	Byrne et al	https://www.ncbi.nlm.nih.gov/nuccore/MF965279	Mumps rubulavirus sample sequencing from the 2016-2017 outbreak in Massachusetts	Unpublished	?	G
L3/Russia/Vector	mumps	AY508995	?	West Asia	Russia	Russia	Russia	genbank	genome	Neverov et al	https://www.ncbi.nlm.nih.gov/nuccore/AY508995	Complete nucleotide sequence of L3 live mumps vaccine strain and its comparison with other vaccine and virulent strains sequences	Unpublished	?	?
Wisconsin.USA/29.14/FH113/G	mumps	Fred_Hutch_seq_113	2014-07-XX	North America	Usa	Wisconsin	Wisconsin	fh	genome	Moncla et al	?	Unpublished	?	?	G
Washington.USA/3.17/FH59/G	mumps	Fred_Hutch_seq_59	2017-01-18	North America	Usa	Washington	Washington	fh	genome	Moncla et al	?	Unpublished	?	?	G
Washington.USA/50.16/FH3/G	mumps	Fred_Hutch_seq_3	2016-12-12	North America	Usa	Washington	Washington	fh	genome	Moncla et al	?	Unpublished	?	?	G
Massachusetts.USA/16.16/17/G	mumps	MF965263	2016-04-24	North America	Usa	Massachusetts	Massachusetts	genbank	genome	Byrne et al	https://www.ncbi.nlm.nih.gov/nuccore/MF965263	Mumps rubulavirus sample sequencing from the 2016-2017 outbreak in Massachusetts	Unpublished	?	G
31170197	mumps	LC325486	2017-XX-XX	Japan Korea	Japan	Japan	Japan	genbank	genome	Hasegawa et al	https://www.ncbi.nlm.nih.gov/nuccore/LC325486	Detection of Mumps rubulavirus Tokyo, Japan	Unpublished	?	?
Washington.USA/4.17/FH68/G	mumps	Fred_Hutch_seq_68	2017-01-26	North America	Usa	Washington	Washington	fh	genome	Moncla et al	?	Unpublished	?	?	G
Massachusetts.USA/25.17/7/G	mumps	MG986447	2017-06-23	North America	Usa	Massachusetts	Massachusetts	genbank	genome	Byrne et al	https://www.ncbi.nlm.nih.gov/nuccore/MG986447	Mumps rubulavirus sample sequencing from the 2016-2017 outbreak in Massachusetts	Unpublished	?	G
unnamed	mumps	AF314559	?	?	?	?	?	genbank	genome	Amexis et al	https://www.ncbi.nlm.nih.gov/nuccore/AF314559	Correlation of genetic variability with safety of mumps vaccine Urabe AM9 strain	Virology 287 (1), 234-241 (2001)	https://www.ncbi.nlm.nih.gov/pubmed/11504558	?
Alabama.USA/19.17/FH92/G	mumps	Fred_Hutch_seq_92	2017-05-XX	North America	Usa	Alabama	Alabama	fh	genome	Moncla et al	?	Unpublished	?	?	G
Massachusetts.USA/16.16/16/G	mumps	MF965206	2016-04-23	North America	Usa	Massachusetts	Massachusetts	genbank	genome	Byrne et al	https://www.ncbi.nlm.nih.gov/nuccore/MF965206	Mumps rubulavirus sample sequencing from the 2016-2017 outbreak in Massachusetts	Unpublished	?	G
Zagreb.HRV/28.12/G	mumps	KF481689	2012-07-15	Europe	Croatia	Croatia	Croatia	genbank	genome	Santak et al	https://www.ncbi.nlm.nih.gov/nuccore/KF481689	Accumulation of defective interfering viral particles in only a few passages in Vero cells attenuates mumps virus neurovirulence	Microbes Infect. 17 (3), 228-236 (2015)	https://www.ncbi.nlm.nih.gov/pubmed/25479555	G
Rockhampton.AUS/41.16/G	mumps	MH638234	2016-XX-XX	Oceania	Australia	Australia	Australia	genbank	genome	Huang et al	https://www.ncbi.nlm.nih.gov/nuccore/MH638234	Illumina sequencing of clinical samples for virus detection in a public health laboratory: a feasibility study	Unpublished	?	G
Kansas.USA/10.17/G	mumps	MG986429	2017-03-10	North America	Usa	Kansas	Kansas	genbank	genome	Bankamp et al	https://www.ncbi.nlm.nih.gov/nuccore/MG986429	Mumps rubulavirus sample sequencing from the 2016-2017 outbreak in Massachusetts	Unpublished	?	G
Washington.USA/50.16/FH33/G	mumps	Fred_Hutch_seq_33	2016-12-19	North America	Usa	Washington	Washington	fh	genome	Moncla et al	?	Unpublished	?	?	G
Washington.USA/19.17/FH80/G	mumps	Fred_Hutch_seq_80	2017-05-11	North America	Usa	Washington	Washington	fh	genome	Moncla et al	?	Unpublished	?	?	G
Ohio.USA/13.14/6/G	mumps	MG986455	2014-03-26	North America	Usa	Ohio	Ohio	genbank	genome	Bankamp et al	https://www.ncbi.nlm.nih.gov/nuccore/MG986455	Mumps rubulavirus sample sequencing from the 2016-2017 outbreak in Massachusetts	Unpublished	?	G
Washington.USA/8.17/FH19/G	mumps	Fred_Hutch_seq_19	2017-02-28	North America	Usa	Washington	Washington	fh	genome	Moncla et al	?	Unpublished	?	?	G
BritishColumbia.CAN/18.16/2/G	mumps	BCCDC52	2016-05-07	North America	Canada	British Columbia	British Columbia	bccdc	genome	Gardy et al	?	Unpublished	?	?	G
Ontario.CAN/09.17/1/G	mumps	Ontario_outbreak_19	2017-02-28	North America	Canada	Ontario	Ontario	Ontario-public-health-lab	genome	Stapleton et al	?	Unpublished	?	?	G
BritishColumbia.CAN/18.16/4/G	mumps	BCCDC31	2016-05-08	North America	Canada	British Columbia	British Columbia	bccdc	genome	Gardy et al	?	Unpublished	?	?	G
Ohio.USA/12.14/9/G	mumps	MG986409	2014-03-21	North America	Usa	Ohio	Ohio	genbank	genome	Bankamp et al	https://www.ncbi.nlm.nih.gov/nuccore/MG986409	Mumps rubulavirus sample sequencing from the 2016-2017 outbreak in Massachusetts	Unpublished	?	G
Washington.USA/1.17/FH29/G	mumps	Fred_Hutch_seq_29	2017-01-10	North America	Usa	Washington	Washington	fh	genome	Moncla et al	?	Unpublished	?	?	G
Arkansas.USA/50.16/G	mumps	MK585609	2016-12-10	North America	Usa	Arkansas	Arkansas	genbank	genome	Alkam et al	https://www.ncbi.nlm.nih.gov/nuccore/MK585609	Genomic characterization of mumps viruses from a large-scale mumps outbreak in Arkansas, 2016	Unpublished	?	G
Fukuoka.JPN/41.00/L	mumps	KF878081	2000-10-14	Japan Korea	Japan	Fukuoka	Fukuoka	genbank	genome	Jin et al	https://www.ncbi.nlm.nih.gov/nuccore/KF878081	Genomic diversity of mumps virus and global distribution of the 12 genotypes	Rev. Med. Virol. (2014) In press	https://www.ncbi.nlm.nih.gov/pubmed/25424978	L
BritishColumbia.CAN/14.11/2/G	mumps	BCCDC26	2011-04-03	North America	Canada	British Columbia	British Columbia	bccdc	genome	Gardy et al	?	Unpublished	?	?	G
Ontario.CAN/12.17/1/G	mumps	Ontario_outbreak_12	2017-03-20	North America	Canada	Ontario	Ontario	Ontario-public-health-lab	genome	Stapleton et al	?	Unpublished	?	?	G
Virginia.USA/10.12/H	mumps	KY969483	2012-03-11	North America	Usa	Virginia	Virginia	genbank	genome	Elena et al	https://www.ncbi.nlm.nih.gov/nuccore/KY969483	Direct Submission	Submitted (20-APR-2017) Measles, Mumps, Rubella and Herpesvirus Laboratory Branch, Centers for Disease Control and Prevention, 1600 Clifton Road NE, Atlanta, GA 30329, USA	?	H
Arkansas.USA/48.16/G	mumps	MK585575	2016-11-21	North America	Usa	Arkansas	Arkansas	genbank	genome	Alkam et al	https://www.ncbi.nlm.nih.gov/nuccore/MK585575	Genomic characterization of mumps viruses from a large-scale mumps outbreak in Arkansas, 2016	Unpublished	?	G
Pune.IND/00.86/G	mumps	KF738113	1986-XX-XX	South Asia	India	India	India	genbank	genome	Vaidya et al	https://www.ncbi.nlm.nih.gov/nuccore/KF738113	Complete genome sequence of mumps wild type strains isolated from India	Unpublished	?	G
Urabe	mumps	FJ375177	1996-09-XX	North America	Canada	Canada	Canada	genbank	genome	Shah et al	https://www.ncbi.nlm.nih.gov/nuccore/FJ375177	Identification of genetic mutations associated with attenuation and changes in tropism of Urabe mumps virus	J. Med. Virol. 81 (1), 130-138 (2009)	https://www.ncbi.nlm.nih.gov/pubmed/19031463	?
Osmanabad.IND/10.12/17/C	mumps	KF843894	2012-03-11	South Asia	India	India	India	genbank	genome	Vaidya et al	https://www.ncbi.nlm.nih.gov/nuccore/KF843894	Complete genome sequence of Mumps wild type strains isolated from India	Unpublished	?	C
Massachusetts.USA/16.16/1/G	mumps	MF965241	2016-04-19	North America	Usa	Massachusetts	Massachusetts	genbank	genome	Byrne et al	https://www.ncbi.nlm.nih.gov/nuccore/MF965241	Mumps rubulavirus sample sequencing from the 2016-2017 outbreak in Massachusetts	Unpublished	?	G
Washington.USA/5.17/FH161/G	mumps	Fred_Hutch_seq_161	2017-01-31	North America	Usa	Washington	Washington	fh	genome	Moncla et al	?	Unpublished	?	?	G
Illinois.USA/26.15/2/G	mumps	MG986460	2015-06-24	North America	Usa	Illinois	Illinois	genbank	genome	Bankamp et al	https://www.ncbi.nlm.nih.gov/nuccore/MG986460	Mumps rubulavirus sample sequencing from the 2016-2017 outbreak in Massachusetts	Unpublished	?	G
Washington.USA/30.17/FH32/G	mumps	Fred_Hutch_seq_32	2017-07-25	North America	Usa	Washington	Washington	fh	genome	Moncla et al	?	Unpublished	?	?	G
Arkansas.USA/13.17/G	mumps	MK585574	2017-03-26	North America	Usa	Arkansas	Arkansas	genbank	genome	Alkam et al	https://www.ncbi.nlm.nih.gov/nuccore/MK585574	Genomic characterization of mumps viruses from a large-scale mumps outbreak in Arkansas, 2016	Unpublished	?	G
Arkansas.USA/5.17/G	mumps	MK585617	2017-02-02	North America	Usa	Arkansas	Arkansas	genbank	genome	Alkam et al	https://www.ncbi.nlm.nih.gov/nuccore/MK585617	Genomic characterization of mumps viruses from a large-scale mumps outbreak in Arkansas, 2016	Unpublished	?	G
Washington.USA/9.17/FH18/G	mumps	Fred_Hutch_seq_18	2017-03-01	North America	Usa	Washington	Washington	fh	genome	Moncla et al	?	Unpublished	?	?	G
NK-M46.JPN/0.70_B___Vac_	mumps	AB827968	?	Japan Korea	Japan	Japan	Japan	genbank	genome	Saika et al	https://www.ncbi.nlm.nih.gov/nuccore/AB827968	Neurovirulence of mumps virus: intraspinal inoculation test in marmosets	Biologicals 32 (3), 147-152 (2004)	https://www.ncbi.nlm.nih.gov/pubmed/15536045	?
Jeryl_Lynn	mumps	AF345290	?	China	China	China	China	genbank	genome	Amexis et al	https://www.ncbi.nlm.nih.gov/nuccore/AF345290	Sequence diversity of Jeryl Lynn strain of mumps virus: quantitative mutant analysis for vaccine quality control	Virology 300 (2), 171-179 (2002)	https://www.ncbi.nlm.nih.gov/pubmed/12350348	?
Texas.USA/18.17/G	mumps	MG986457	2017-05-05	North America	Usa	Texas	Texas	genbank	genome	Bankamp et al	https://www.ncbi.nlm.nih.gov/nuccore/MG986457	Mumps rubulavirus sample sequencing from the 2016-2017 outbreak in Massachusetts	Unpublished	?	G
BritishColumbia.CAN/25.16/3/G	mumps	BCCDC102	2016-06-20	North America	Canada	British Columbia	British Columbia	bccdc	genome	Gardy et al	?	Unpublished	?	?	G
Massachusetts.USA/17.16/12/G	mumps	MF965272	2016-05-02	North America	Usa	Massachusetts	Massachusetts	genbank	genome	Byrne et al	https://www.ncbi.nlm.nih.gov/nuccore/MF965272	Mumps rubulavirus sample sequencing from the 2016-2017 outbreak in Massachusetts	Unpublished	?	G
Ohio.USA/7.17/FH130/G	mumps	Fred_Hutch_seq_130	2017-02-XX	North America	Usa	Ohio	Ohio	fh	genome	Moncla et al	?	Unpublished	?	?	G
Missouri.USA/15.17/FH138/G	mumps	Fred_Hutch_seq_138	2017-04-XX	North America	Usa	Missouri	Missouri	fh	genome	Moncla et al	?	Unpublished	?	?	G
BritishColumbia.CAN/18.16/3/G	mumps	BCCDC81	2016-05-09	North America	Canada	British Columbia	British Columbia	bccdc	genome	Gardy et al	?	Unpublished	?	?	G
Wisconsin.USA/51.15/FH163/G	mumps	Fred_Hutch_seq_163	2015-12-XX	North America	Usa	Wisconsin	Wisconsin	fh	genome	Moncla et al	?	Unpublished	?	?	G
Massachusetts.USA/25.17/2/G	mumps	MG986431	2017-06-20	North America	Usa	Massachusetts	Massachusetts	genbank	genome	Byrne et al	https://www.ncbi.nlm.nih.gov/nuccore/MG986431	Mumps rubulavirus sample sequencing from the 2016-2017 outbreak in Massachusetts	Unpublished	?	G
S79-vaccine	mumps	MH426702	?	China	China	China	China	genbank	genome	Wang et al	https://www.ncbi.nlm.nih.gov/nuccore/MH426702	Rescue of a Chinese mumps virus vaccine strain S79	Unpublished	?	?
Washington.USA/12.17/FH34/G	mumps	Fred_Hutch_seq_34	2017-03-22	North America	Usa	Washington	Washington	fh	genome	Moncla et al	?	Unpublished	?	?	G
Ohio.USA/16.14/2/G	mumps	MG986390	2014-04-15	North America	Usa	Ohio	Ohio	genbank	genome	Bankamp et al	https://www.ncbi.nlm.nih.gov/nuccore/MG986390	Mumps rubulavirus sample sequencing from the 2016-2017 outbreak in Massachusetts	Unpublished	?	G
Washington.USA/1.17/FH8/G	mumps	Fred_Hutch_seq_8	2017-01-05	North America	Usa	Washington	Washington	fh	genome	Moncla et al	?	Unpublished	?	?	G
Massachusetts.USA/10.17/2/G	mumps	MG986438	2017-03-09	North America	Usa	Massachusetts	Massachusetts	genbank	genome	Byrne et al	https://www.ncbi.nlm.nih.gov/nuccore/MG986438	Mumps rubulavirus sample sequencing from the 2016-2017 outbreak in Massachusetts	Unpublished	?	G
Ontario.CAN/06.17/4/G	mumps	Ontario_outbreak_9	2017-02-06	North America	Canada	Ontario	Ontario	Ontario-public-health-lab	genome	Stapleton et al	?	Unpublished	?	?	G
Missouri.USA/19.17/FH140/G	mumps	Fred_Hutch_seq_140	2017-05-XX	North America	Usa	Missouri	Missouri	fh	genome	Moncla et al	?	Unpublished	?	?	G
Georgia.USA/2.17/G	mumps	MG986466	2017-01-12	North America	Usa	Georgia	Georgia	genbank	genome	Bankamp et al	https://www.ncbi.nlm.nih.gov/nuccore/MG986466	Mumps rubulavirus sample sequencing from the 2016-2017 outbreak in Massachusetts	Unpublished	?	G
Ohio.USA/11.17/FH132/G	mumps	Fred_Hutch_seq_132	2017-03-XX	North America	Usa	Ohio	Ohio	fh	genome	Moncla et al	?	Unpublished	?	?	G
Washington.USA/49.16/FH158/G	mumps	Fred_Hutch_seq_158	2016-12-11	North America	Usa	Washington	Washington	fh	genome	Moncla et al	?	Unpublished	?	?	G
NorthDakota.USA/14.17/G	mumps	MG986417	2017-04-07	North America	Usa	North Dakota	North Dakota	genbank	genome	Bankamp et al	https://www.ncbi.nlm.nih.gov/nuccore/MG986417	Mumps rubulavirus sample sequencing from the 2016-2017 outbreak in Massachusetts	Unpublished	?	G
Massachusetts.USA/19.16/3/G	mumps	MF965303	2016-05-09	North America	Usa	Massachusetts	Massachusetts	genbank	genome	Byrne et al	https://www.ncbi.nlm.nih.gov/nuccore/MF965303	Mumps rubulavirus sample sequencing from the 2016-2017 outbreak in Massachusetts	Unpublished	?	G
Massachusetts.USA/37.15/1/G	mumps	MF965262	2015-09-15	North America	Usa	Massachusetts	Massachusetts	genbank	genome	Byrne et al	https://www.ncbi.nlm.nih.gov/nuccore/MF965262	Mumps rubulavirus sample sequencing from the 2016-2017 outbreak in Massachusetts	Unpublished	?	G
Massachusetts.USA/8.17/G	mumps	MG986388	2017-02-19	North America	Usa	Massachusetts	Massachusetts	genbank	genome	Byrne et al	https://www.ncbi.nlm.nih.gov/nuccore/MG986388	Mumps rubulavirus sample sequencing from the 2016-2017 outbreak in Massachusetts	Unpublished	?	G
Washington.USA/3.17/FH24/G	mumps	Fred_Hutch_seq_24	2017-01-19	North America	Usa	Washington	Washington	fh	genome	Moncla et al	?	Unpublished	?	?	G
Washington.USA/2.17/FH54/G	mumps	Fred_Hutch_seq_54	2017-01-12	North America	Usa	Washington	Washington	fh	genome	Moncla et al	?	Unpublished	?	?	G
87_1004	mumps	AF314560	?	?	?	?	?	genbank	genome	Amexis et al	https://www.ncbi.nlm.nih.gov/nuccore/AF314560	Correlation of genetic variability with safety of mumps vaccine Urabe AM9 strain	Virology 287 (1), 234-241 (2001)	https://www.ncbi.nlm.nih.gov/pubmed/11504558	?
Urabe_AM-9-B	mumps	AB000387	?	?	?	?	?	genbank	genome	Mori et al	https://www.ncbi.nlm.nih.gov/nuccore/AB000387	Complete Nucleotide Sequence of the Mumps Virus Urabe Vaccine Strain Genomic cDNA	Rinsho To Uirusu 23, 341-352 (1995)	?	?
Washington.USA/5.17/FH11/G	mumps	Fred_Hutch_seq_11	2017-02-08	North America	Usa	Washington	Washington	fh	genome	Moncla et al	?	Unpublished	?	?	G
Ontario.CAN/09.17/5/C	mumps	Ontario_outbreak_2	2017-02-27	North America	Canada	Ontario	Ontario	Ontario-public-health-lab	genome	Stapleton et al	?	Unpublished	?	?	C
Miyahara	mumps	AB040874	?	?	?	?	?	genbank	genome	Okazaki et al	https://www.ncbi.nlm.nih.gov/nuccore/AB040874	Molecular cloning and sequence analysis of the mumps virus gene encoding the L protein and the trailer sequence	Virology 188 (2), 926-930 (1992)	https://www.ncbi.nlm.nih.gov/pubmed/1585659	?
Illinois.USA/14.17/G	mumps	MG986423	2017-04-05	North America	Usa	Illinois	Illinois	genbank	genome	Bankamp et al	https://www.ncbi.nlm.nih.gov/nuccore/MG986423	Mumps rubulavirus sample sequencing from the 2016-2017 outbreak in Massachusetts	Unpublished	?	G
Leningrad-3	mumps	JF727652	2010-XX-XX	West Asia	Russia	Russia	Russia	genbank	genome	Sidorenko et al	https://www.ncbi.nlm.nih.gov/nuccore/JF727652	Genetic stability and homogeneity of Leningrad-3 live attenuated mumps vaccine strain throughout the manufacturing process	Unpublished	?	?
Massachusetts.USA/10.16/7/G	mumps	MF965264	2016-03-10	North America	Usa	Massachusetts	Massachusetts	genbank	genome	Byrne et al	https://www.ncbi.nlm.nih.gov/nuccore/MF965264	Mumps rubulavirus sample sequencing from the 2016-2017 outbreak in Massachusetts	Unpublished	?	G
Washington.USA/23.17/FH150/G	mumps	Fred_Hutch_seq_150	2017-06-12	North America	Usa	Washington	Washington	fh	genome	Moncla et al	?	Unpublished	?	?	G
Washington.USA/22.17/FH74/G	mumps	Fred_Hutch_seq_74	2017-05-30	North America	Usa	Washington	Washington	fh	genome	Moncla et al	?	Unpublished	?	?	G
Washington.USA/20.17/FH81/G	mumps	Fred_Hutch_seq_81	2017-05-21	North America	Usa	Washington	Washington	fh	genome	Moncla et al	?	Unpublished	?	?	G
Kansas.USA/13.17/2/G	mumps	MG986452	2017-03-29	North America	Usa	Kansas	Kansas	genbank	genome	Bankamp et al	https://www.ncbi.nlm.nih.gov/nuccore/MG986452	Mumps rubulavirus sample sequencing from the 2016-2017 outbreak in Massachusetts	Unpublished	?	G
Massachusetts.USA/10.16/13/G	mumps	MF965218	2016-03-14	North America	Usa	Massachusetts	Massachusetts	genbank	genome	Byrne et al	https://www.ncbi.nlm.nih.gov/nuccore/MF965218	Mumps rubulavirus sample sequencing from the 2016-2017 outbreak in Massachusetts	Unpublished	?	G
Drag94	mumps	AY669145	?	West Asia	Russia	Russia	Russia	genbank	genome	Neverov et al	https://www.ncbi.nlm.nih.gov/nuccore/AY669145	Characterization of Mumps viruses isolated in Novosibirsk (Western Siberia) during 1994-2003	Unpublished	?	?
Massachusetts.USA/42.16/1/G	mumps	MF965301	2016-10-21	North America	Usa	Massachusetts	Massachusetts	genbank	genome	Byrne et al	https://www.ncbi.nlm.nih.gov/nuccore/MF965301	Mumps rubulavirus sample sequencing from the 2016-2017 outbreak in Massachusetts	Unpublished	?	G
Massachusetts.USA/19.16/5/G	mumps	MF965199	2016-05-09	North America	Usa	Massachusetts	Massachusetts	genbank	genome	Byrne et al	https://www.ncbi.nlm.nih.gov/nuccore/MF965199	Mumps rubulavirus sample sequencing from the 2016-2017 outbreak in Massachusetts	Unpublished	?	G
BritishColumbia.CAN/28.16/4/G	mumps	BCCDC68	2016-07-13	North America	Canada	British Columbia	British Columbia	bccdc	genome	Gardy et al	?	Unpublished	?	?	G
RW154.USA/0.70s/K	mumps	KF878080	1970-XX-XX	North America	Usa	Usa	Usa	genbank	genome	Jin et al	https://www.ncbi.nlm.nih.gov/nuccore/KF878080	Genomic diversity of mumps virus and global distribution of the 12 genotypes	Rev. Med. Virol. (2014) In press	https://www.ncbi.nlm.nih.gov/pubmed/25424978	K
Washington.USA/4.17/FH49/G	mumps	Fred_Hutch_seq_49	2017-01-31	North America	Usa	Washington	Washington	fh	genome	Moncla et al	?	Unpublished	?	?	G
Massachusetts.USA/11.16/6/G	mumps	MF965281	2016-03-22	North America	Usa	Massachusetts	Massachusetts	genbank	genome	Byrne et al	https://www.ncbi.nlm.nih.gov/nuccore/MF965281	Mumps rubulavirus sample sequencing from the 2016-2017 outbreak in Massachusetts	Unpublished	?	G
Massachusetts.USA/12.16/2/G	mumps	MF965256	2016-03-24	North America	Usa	Massachusetts	Massachusetts	genbank	genome	Byrne et al	https://www.ncbi.nlm.nih.gov/nuccore/MF965256	Mumps rubulavirus sample sequencing from the 2016-2017 outbreak in Massachusetts	Unpublished	?	G
Massachusetts.USA/10.16/1/G	mumps	MF965266	2016-03-07	North America	Usa	Massachusetts	Massachusetts	genbank	genome	Byrne et al	https://www.ncbi.nlm.nih.gov/nuccore/MF965266	Mumps rubulavirus sample sequencing from the 2016-2017 outbreak in Massachusetts	Unpublished	?	G
Massachusetts.USA/13.17/G	mumps	MG986396	2017-03-26	North America	Usa	Massachusetts	Massachusetts	genbank	genome	Byrne et al	https://www.ncbi.nlm.nih.gov/nuccore/MG986396	Mumps rubulavirus sample sequencing from the 2016-2017 outbreak in Massachusetts	Unpublished	?	G
Massachusetts.USA/17.16/1/G	mumps	MF965313	2016-04-25	North America	Usa	Massachusetts	Massachusetts	genbank	genome	Byrne et al	https://www.ncbi.nlm.nih.gov/nuccore/MF965313	Mumps rubulavirus sample sequencing from the 2016-2017 outbreak in Massachusetts	Unpublished	?	G
Virginia.USA/51.14/G	mumps	MG986433	2014-12-19	North America	Usa	Virginia	Virginia	genbank	genome	Bankamp et al	https://www.ncbi.nlm.nih.gov/nuccore/MG986433	Mumps rubulavirus sample sequencing from the 2016-2017 outbreak in Massachusetts	Unpublished	?	G
Washington.USA/52.16/FH75/G	mumps	Fred_Hutch_seq_75	2016-12-30	North America	Usa	Washington	Washington	fh	genome	Moncla et al	?	Unpublished	?	?	G
Massachusetts.USA/43.16/2/G	mumps	MF965283	2016-10-26	North America	Usa	Massachusetts	Massachusetts	genbank	genome	Byrne et al	https://www.ncbi.nlm.nih.gov/nuccore/MF965283	Mumps rubulavirus sample sequencing from the 2016-2017 outbreak in Massachusetts	Unpublished	?	G
BritishColumbia.CAN/33.16/1/G	mumps	BCCDC87	2016-08-16	North America	Canada	British Columbia	British Columbia	bccdc	genome	Gardy et al	?	Unpublished	?	?	G
Washington.USA/21.17/FH69/G	mumps	Fred_Hutch_seq_69	2017-05-22	North America	Usa	Washington	Washington	fh	genome	Moncla et al	?	Unpublished	?	?	G
Massachusetts.USA/12.16/5/G	mumps	MF965290	2016-03-22	North America	Usa	Massachusetts	Massachusetts	genbank	genome	Byrne et al	https://www.ncbi.nlm.nih.gov/nuccore/MF965290	Mumps rubulavirus sample sequencing from the 2016-2017 outbreak in Massachusetts	Unpublished	?	G
Massachusetts.USA/10.16/2/G	mumps	MF965225	2016-03-08	North America	Usa	Massachusetts	Massachusetts	genbank	genome	Byrne et al	https://www.ncbi.nlm.nih.gov/nuccore/MF965225	Mumps rubulavirus sample sequencing from the 2016-2017 outbreak in Massachusetts	Unpublished	?	G
Kansas.USA/15.17/G	mumps	MG986385	2017-04-10	North America	Usa	Kansas	Kansas	genbank	genome	Bankamp et al	https://www.ncbi.nlm.nih.gov/nuccore/MG986385	Mumps rubulavirus sample sequencing from the 2016-2017 outbreak in Massachusetts	Unpublished	?	G
BritishColumbia.CAN/8.17/2/G	mumps	BCCDC98	2017-02-23	North America	Canada	British Columbia	British Columbia	bccdc	genome	Gardy et al	?	Unpublished	?	?	G
Iowa.USA/06/G	mumps	JX287385	2006-XX-XX	North America	Usa	Iowa	Iowa	genbank	genome	Kirkness et al	https://www.ncbi.nlm.nih.gov/nuccore/JX287385	Direct Submission	Submitted (12-JUN-2012) J. Craig Venter Institute, 9704 Medical Center Drive, Rockville, MD 20850, USA	?	G
Wisconsin.USA/15.06/FH91/A	mumps	Fred_Hutch_seq_91	2006-04-XX	North America	Usa	Wisconsin	Wisconsin	fh	genome	Moncla et al	?	Unpublished	?	?	A
BritishColumbia.CAN/21.16/4/G	mumps	BCCDC53	2016-05-25	North America	Canada	British Columbia	British Columbia	bccdc	genome	Gardy et al	?	Unpublished	?	?	G
Washington.USA/19.17/FH53/G	mumps	Fred_Hutch_seq_53	2017-05-12	North America	Usa	Washington	Washington	fh	genome	Moncla et al	?	Unpublished	?	?	G
Massachusetts.USA/19.16/11/G	mumps	MF965223	2016-05-14	North America	Usa	Massachusetts	Massachusetts	genbank	genome	Byrne et al	https://www.ncbi.nlm.nih.gov/nuccore/MF965223	Mumps rubulavirus sample sequencing from the 2016-2017 outbreak in Massachusetts	Unpublished	?	G
Massachusetts.USA/19.17/4/G	mumps	MG986416	2017-05-14	North America	Usa	Massachusetts	Massachusetts	genbank	genome	Byrne et al	https://www.ncbi.nlm.nih.gov/nuccore/MG986416	Mumps rubulavirus sample sequencing from the 2016-2017 outbreak in Massachusetts	Unpublished	?	G
BritishColumbia.CAN/31.16/4/G	mumps	BCCDC59	2016-08-04	North America	Canada	British Columbia	British Columbia	bccdc	genome	Gardy et al	?	Unpublished	?	?	G
Wisconsin.USA/11.07/FH109/G	mumps	Fred_Hutch_seq_109	2007-03-XX	North America	Usa	Wisconsin	Wisconsin	fh	genome	Moncla et al	?	Unpublished	?	?	G
Washington.USA/12.17/FH78/G	mumps	Fred_Hutch_seq_78	2017-03-24	North America	Usa	Washington	Washington	fh	genome	Moncla et al	?	Unpublished	?	?	G
Arkansas.USA/51.16/G	mumps	MK585589	2016-12-16	North America	Usa	Arkansas	Arkansas	genbank	genome	Alkam et al	https://www.ncbi.nlm.nih.gov/nuccore/MK585589	Genomic characterization of mumps viruses from a large-scale mumps outbreak in Arkansas, 2016	Unpublished	?	G
Washington.USA/6.17/FH51/G	mumps	Fred_Hutch_seq_51	2017-02-06	North America	Usa	Washington	Washington	fh	genome	Moncla et al	?	Unpublished	?	?	G
Dadra_NagarHaveli.IND/42.16/2/G	mumps	MG460606	?	South Asia	India	India	India	genbank	genome	Vaidya et al	https://www.ncbi.nlm.nih.gov/nuccore/MG460606	Mumps outbreak in a tribal population from the Union Territory of Dadra and Nagar Haveli, India	Unpublished	?	G
Washington.USA/17.17/FH37/G	mumps	Fred_Hutch_seq_37	2017-05-02	North America	Usa	Washington	Washington	fh	genome	Moncla et al	?	Unpublished	?	?	G
Washington.USA/50.16/FH2/G	mumps	Fred_Hutch_seq_2	2016-12-13	North America	Usa	Washington	Washington	fh	genome	Moncla et al	?	Unpublished	?	?	G
Washington.USA/1.17/FH5/G	mumps	Fred_Hutch_seq_5	2017-01-03	North America	Usa	Washington	Washington	fh	genome	Moncla et al	?	Unpublished	?	?	G
Washington.USA/11.17/FH143/G	mumps	Fred_Hutch_seq_143	2017-03-15	North America	Usa	Washington	Washington	fh	genome	Moncla et al	?	Unpublished	?	?	G
Massachusetts.USA/16.16/4/G	mumps	MF965242	2016-04-19	North America	Usa	Massachusetts	Massachusetts	genbank	genome	Byrne et al	https://www.ncbi.nlm.nih.gov/nuccore/MF965242	Mumps rubulavirus sample sequencing from the 2016-2017 outbreak in Massachusetts	Unpublished	?	G
Dg1062/Korea/98	mumps	AY309060	1998-XX-XX	Japan Korea	South Korea	South Korea	South Korea	genbank	genome	Lee et al	https://www.ncbi.nlm.nih.gov/nuccore/AY309060	Complete nucleotide sequence of a mumps virus genotype I strain isolated in Korea	Virus Genes 28 (2), 201-205 (2004)	https://www.ncbi.nlm.nih.gov/pubmed/14976420	?
L-Zagreb	mumps	AY685921	?	?	?	?	?	genbank	genome	Ivancic et al	https://www.ncbi.nlm.nih.gov/nuccore/AY685921	Genetic characterization of a mumps virus isolate during passaging in the amniotic cavity of embryonated chicken eggs	Virus Res. 99 (2), 121-129 (2004)	https://www.ncbi.nlm.nih.gov/pubmed/14749177	?
Wisconsin.USA/15.17/FH137/G	mumps	Fred_Hutch_seq_137	2017-04-XX	North America	Usa	Wisconsin	Wisconsin	fh	genome	Moncla et al	?	Unpublished	?	?	G
Ontario.CAN/09.17/10/G	mumps	Ontario_outbreak_7	2017-03-01	North America	Canada	Ontario	Ontario	Ontario-public-health-lab	genome	Stapleton et al	?	Unpublished	?	?	G
Wisconsin.USA/19.16/FH121/G	mumps	Fred_Hutch_seq_121	2016-05-XX	North America	Usa	Wisconsin	Wisconsin	fh	genome	Moncla et al	?	Unpublished	?	?	G
Massachusetts.USA/16.16/14/G	mumps	MF965243	2016-04-22	North America	Usa	Massachusetts	Massachusetts	genbank	genome	Byrne et al	https://www.ncbi.nlm.nih.gov/nuccore/MF965243	Mumps rubulavirus sample sequencing from the 2016-2017 outbreak in Massachusetts	Unpublished	?	G
Y213	mumps	AB576764	?	?	?	?	?	genbank	genome	Saika et al	https://www.ncbi.nlm.nih.gov/nuccore/AB576764	Development and biological properties of a new live attenuated mumps vaccine	Comp. Immunol. Microbiol. Infect. Dis. 29 (2-3), 89-99 (2006)	https://www.ncbi.nlm.nih.gov/pubmed/16647119	?
88-1961	mumps	AF467767	?	?	?	?	?	genbank	genome	Amexis et al	https://www.ncbi.nlm.nih.gov/nuccore/AF467767	Identification of a new genotype H wild-type mumps virus strain and its molecular relatedness to other virulent and attenuated strains	J. Med. Virol. 70 (2), 284-286 (2003)	https://www.ncbi.nlm.nih.gov/pubmed/12696119	?
Washington.USA/6.17/FH14/G	mumps	Fred_Hutch_seq_14	2017-02-08	North America	Usa	Washington	Washington	fh	genome	Moncla et al	?	Unpublished	?	?	G
Ontario.CAN/40.09/1/G	mumps	KY680538	2009-09-28	North America	Canada	Ontario	Ontario	genbank	genome	Eshaghi et al	https://www.ncbi.nlm.nih.gov/nuccore/KY680538	Mumps Outbreak in Ontario, Canada 2009-2010	Unpublished	?	G
BritishColumbia.CAN/30.16/2/G	mumps	BCCDC4	2016-07-31	North America	Canada	British Columbia	British Columbia	bccdc	genome	Gardy et al	?	Unpublished	?	?	G
Massachusetts.USA/25.17/G	mumps	MG986441	2017-06-19	North America	Usa	Massachusetts	Massachusetts	genbank	genome	Byrne et al	https://www.ncbi.nlm.nih.gov/nuccore/MG986441	Mumps rubulavirus sample sequencing from the 2016-2017 outbreak in Massachusetts	Unpublished	?	G
Ohio.USA/16.14/1/G	mumps	MG986449	2014-04-15	North America	Usa	Ohio	Ohio	genbank	genome	Bankamp et al	https://www.ncbi.nlm.nih.gov/nuccore/MG986449	Mumps rubulavirus sample sequencing from the 2016-2017 outbreak in Massachusetts	Unpublished	?	G
Ontario.CAN/09.17/3/G	mumps	Ontario_outbreak_26	2017-02-24	North America	Canada	Ontario	Ontario	Ontario-public-health-lab	genome	Stapleton et al	?	Unpublished	?	?	G
Washington.USA/49.16/FH55/G	mumps	Fred_Hutch_seq_55	2016-12-07	North America	Usa	Washington	Washington	fh	genome	Moncla et al	?	Unpublished	?	?	G
Massachusetts.USA/23.17/G	mumps	MG986407	2017-06-05	North America	Usa	Massachusetts	Massachusetts	genbank	genome	Byrne et al	https://www.ncbi.nlm.nih.gov/nuccore/MG986407	Mumps rubulavirus sample sequencing from the 2016-2017 outbreak in Massachusetts	Unpublished	?	G
Massachusetts.USA/24.17/2/G	mumps	MG986448	2017-06-14	North America	Usa	Massachusetts	Massachusetts	genbank	genome	Byrne et al	https://www.ncbi.nlm.nih.gov/nuccore/MG986448	Mumps rubulavirus sample sequencing from the 2016-2017 outbreak in Massachusetts	Unpublished	?	G
Springdale_730/2016/G	mumps	KY996510	2016-XX-XX	North America	Usa	Arkansas	Arkansas	genbank	genome	Wongsurawat et al	https://www.ncbi.nlm.nih.gov/nuccore/KY996510	Three Complete Genome Sequences of Genotype G Mumps Virus from the 2016 outbreak in Arkansas, USA	Unpublished	?	G
Massachusetts.USA/52.16/G	mumps	MG986382	2016-12-27	North America	Usa	Massachusetts	Massachusetts	genbank	genome	Byrne et al	https://www.ncbi.nlm.nih.gov/nuccore/MG986382	Mumps rubulavirus sample sequencing from the 2016-2017 outbreak in Massachusetts	Unpublished	?	G
Massachusetts.USA/10.16/11/G	mumps	MF965216	2016-03-11	North America	Usa	Massachusetts	Massachusetts	genbank	genome	Byrne et al	https://www.ncbi.nlm.nih.gov/nuccore/MF965216	Mumps rubulavirus sample sequencing from the 2016-2017 outbreak in Massachusetts	Unpublished	?	G
BritishColumbia.CAN/23.16/1/G	mumps	BCCDC73	2016-06-06	North America	Canada	British Columbia	British Columbia	bccdc	genome	Gardy et al	?	Unpublished	?	?	G
Washington.USA/12.17/FH35/G	mumps	Fred_Hutch_seq_35	2017-03-24	North America	Usa	Washington	Washington	fh	genome	Moncla et al	?	Unpublished	?	?	G
BritishColumbia.CAN/17.16/G	mumps	BCCDC10	2016-04-29	North America	Canada	British Columbia	British Columbia	bccdc	genome	Gardy et al	?	Unpublished	?	?	G
SIPAR_02	mumps	AF314558	?	?	?	?	?	genbank	genome	Amexis et al	https://www.ncbi.nlm.nih.gov/nuccore/AF314558	Correlation of genetic variability with safety of mumps vaccine Urabe AM9 strain	Virology 287 (1), 234-241 (2001)	https://www.ncbi.nlm.nih.gov/pubmed/11504558	?
Novosibirsk.RUS/10.03-H	mumps	AY681495	2003-03-12	West Asia	Russia	Russia	Russia	genbank	genome	Agafonov et al	https://www.ncbi.nlm.nih.gov/nuccore/AY681495	Isolation, genotyping and analysis of the complete nucleotide sequence of mumps virus Siberian strain	Epidemiol Vakcinoprofil 5, 34-42 (2007)	?	?
Chennai.IND/35.12/C	mumps	KF843896	2012-08-31	South Asia	India	India	India	genbank	genome	Vaidya et al	https://www.ncbi.nlm.nih.gov/nuccore/KF843896	Complete genome sequence of mumps wild type strains isolated from India	Unpublished	?	C
Zhejiang.CHN/19.10	mumps	KF170919	2010-05-14	China	China	Zhejiang	Zhejiang	genbank	genome	He et al	https://www.ncbi.nlm.nih.gov/nuccore/KF170919	Mumps epidemiology and molecular charicterisation of mumps virus circulating in Zhejiang province, China during the period of 2005-2010	Unpublished	?	?
Massachusetts.USA/46.16/5/G	mumps	MF965207	2016-11-17	North America	Usa	Massachusetts	Massachusetts	genbank	genome	Byrne et al	https://www.ncbi.nlm.nih.gov/nuccore/MF965207	Mumps rubulavirus sample sequencing from the 2016-2017 outbreak in Massachusetts	Unpublished	?	G
Massachusetts.USA/19.16/1/G	mumps	MF965252	2016-05-08	North America	Usa	Massachusetts	Massachusetts	genbank	genome	Byrne et al	https://www.ncbi.nlm.nih.gov/nuccore/MF965252	Mumps rubulavirus sample sequencing from the 2016-2017 outbreak in Massachusetts	Unpublished	?	G
Massachusetts.USA/17.16/7/G	mumps	MF965280	2016-04-27	North America	Usa	Massachusetts	Massachusetts	genbank	genome	Byrne et al	https://www.ncbi.nlm.nih.gov/nuccore/MF965280	Mumps rubulavirus sample sequencing from the 2016-2017 outbreak in Massachusetts	Unpublished	?	G
Washington.USA/17.17/FH38/G	mumps	Fred_Hutch_seq_38	2017-04-25	North America	Usa	Washington	Washington	fh	genome	Moncla et al	?	Unpublished	?	?	G
Washington.USA/14.17/FH98/G	mumps	Fred_Hutch_seq_98	2017-04-06	North America	Usa	Washington	Washington	fh	genome	Moncla et al	?	Unpublished	?	?	G
BritishColumbia.CAN/29.16/6/G	mumps	BCCDC40	2016-07-21	North America	Canada	British Columbia	British Columbia	bccdc	genome	Gardy et al	?	Unpublished	?	?	G
Massachusetts.USA/7.17/2/G	mumps	MG986415	2017-02-18	North America	Usa	Massachusetts	Massachusetts	genbank	genome	Byrne et al	https://www.ncbi.nlm.nih.gov/nuccore/MG986415	Mumps rubulavirus sample sequencing from the 2016-2017 outbreak in Massachusetts	Unpublished	?	G
Massachusetts.USA/14.16/3/G	mumps	MF965297	2016-04-12	North America	Usa	Massachusetts	Massachusetts	genbank	genome	Byrne et al	https://www.ncbi.nlm.nih.gov/nuccore/MF965297	Mumps rubulavirus sample sequencing from the 2016-2017 outbreak in Massachusetts	Unpublished	?	G
Louisiana.USA/29.17/G	mumps	MG986394	2017-07-21	North America	Usa	Louisiana	Louisiana	genbank	genome	Bankamp et al	https://www.ncbi.nlm.nih.gov/nuccore/MG986394	Mumps rubulavirus sample sequencing from the 2016-2017 outbreak in Massachusetts	Unpublished	?	G
Washington.USA/16.17/FH63/G	mumps	Fred_Hutch_seq_63	2017-04-21	North America	Usa	Washington	Washington	fh	genome	Moncla et al	?	Unpublished	?	?	G
Washington.USA/1.17/FH65/G	mumps	Fred_Hutch_seq_65	2017-01-08	North America	Usa	Washington	Washington	fh	genome	Moncla et al	?	Unpublished	?	?	G
Massachusetts.USA/37.16/1/G	mumps	MF965284	2016-09-11	North America	Usa	Massachusetts	Massachusetts	genbank	genome	Byrne et al	https://www.ncbi.nlm.nih.gov/nuccore/MF965284	Mumps rubulavirus sample sequencing from the 2016-2017 outbreak in Massachusetts	Unpublished	?	G
rOdate/AcGFP	mumps	LC420150	?	Japan Korea	Japan	Japan	Japan	genbank	genome	Katoh et al	https://www.ncbi.nlm.nih.gov/nuccore/LC420150	Heat Shock Protein 90 Ensures Efficient Mumps Virus Replication by Assisting with Viral Polymerase Complex Formation	J. Virol. 91 (6), e02220-16 (2017)	https://www.ncbi.nlm.nih.gov/pubmed/28053100	?
Massachusetts.USA/43.16/1/G	mumps	MF965236	2016-10-24	North America	Usa	Massachusetts	Massachusetts	genbank	genome	Byrne et al	https://www.ncbi.nlm.nih.gov/nuccore/MF965236	Mumps rubulavirus sample sequencing from the 2016-2017 outbreak in Massachusetts	Unpublished	?	G
Ontario.CAN/09.17/2/G	mumps	Ontario_outbreak_25	2017-02-23	North America	Canada	Ontario	Ontario	Ontario-public-health-lab	genome	Stapleton et al	?	Unpublished	?	?	G
Massachusetts.USA/19.16/10/G	mumps	MF965261	2016-05-14	North America	Usa	Massachusetts	Massachusetts	genbank	genome	Byrne et al	https://www.ncbi.nlm.nih.gov/nuccore/MF965261	Mumps rubulavirus sample sequencing from the 2016-2017 outbreak in Massachusetts	Unpublished	?	G
Ohio.USA/46.17/FH157/G	mumps	Fred_Hutch_seq_157	2017-11-XX	North America	Usa	Ohio	Ohio	fh	genome	Moncla et al	?	Unpublished	?	?	G
Ontario.CAN/09.17/8/G	mumps	Ontario_outbreak_5	2017-02-28	North America	Canada	Ontario	Ontario	Ontario-public-health-lab	genome	Stapleton et al	?	Unpublished	?	?	G
Kansas.USA/9.17/2/G	mumps	MG986403	2017-02-28	North America	Usa	Kansas	Kansas	genbank	genome	Bankamp et al	https://www.ncbi.nlm.nih.gov/nuccore/MG986403	Mumps rubulavirus sample sequencing from the 2016-2017 outbreak in Massachusetts	Unpublished	?	G
Massachusetts.USA/19.17/G	mumps	MG986386	2017-05-11	North America	Usa	Massachusetts	Massachusetts	genbank	genome	Byrne et al	https://www.ncbi.nlm.nih.gov/nuccore/MG986386	Mumps rubulavirus sample sequencing from the 2016-2017 outbreak in Massachusetts	Unpublished	?	G
Washington.USA/12.17/FH57/G	mumps	Fred_Hutch_seq_57	2017-03-22	North America	Usa	Washington	Washington	fh	genome	Moncla et al	?	Unpublished	?	?	G
Washington.USA/20.17/FH148/G	mumps	Fred_Hutch_seq_148	2017-05-24	North America	Usa	Washington	Washington	fh	genome	Moncla et al	?	Unpublished	?	?	G
New_York.USA/40.09/1	mumps	JX287390	2009-09-21	North America	Usa	New York	New York	genbank	genome	Kirkness et al	https://www.ncbi.nlm.nih.gov/nuccore/JX287390	Direct Submission	Submitted (12-JUN-2012) J. Craig Venter Institute, 9704 Medical Center Drive, Rockville, MD 20850, USA	?	?
Massachusetts.USA/19.17/3/G	mumps	MG986459	2017-05-14	North America	Usa	Massachusetts	Massachusetts	genbank	genome	Byrne et al	https://www.ncbi.nlm.nih.gov/nuccore/MG986459	Mumps rubulavirus sample sequencing from the 2016-2017 outbreak in Massachusetts	Unpublished	?	G
California.USA/40.11/G	mumps	KY969482	2011-10-08	North America	Usa	California	California	genbank	genome	Espinosa et al	https://www.ncbi.nlm.nih.gov/nuccore/KY969482	Direct Submission	Submitted (20-APR-2017) Viral and Rickettsial Disease Laboratory, California Department of Public Health, 850 Marina Bay Parkway, Richmond, CA 94804, USA	?	G
London.GBR/3.02-Uncl	mumps	KF878082	2002-01-22	Europe	United Kingdom	England	London	genbank	genome	Jin et al	https://www.ncbi.nlm.nih.gov/nuccore/KF878082	Genomic diversity of mumps virus and global distribution of the 12 genotypes	Rev. Med. Virol. (2014) In press	https://www.ncbi.nlm.nih.gov/pubmed/25424978	?
Washington.USA/2.17/FH84/G	mumps	Fred_Hutch_seq_84	2017-01-13	North America	Usa	Washington	Washington	fh	genome	Moncla et al	?	Unpublished	?	?	G
Massachusetts.USA/11.16/1/G	mumps	MF965215	2016-03-14	North America	Usa	Massachusetts	Massachusetts	genbank	genome	Byrne et al	https://www.ncbi.nlm.nih.gov/nuccore/MF965215	Mumps rubulavirus sample sequencing from the 2016-2017 outbreak in Massachusetts	Unpublished	?	G
Arkansas.USA/40.16/G	mumps	MK585583	2016-09-30	North America	Usa	Arkansas	Arkansas	genbank	genome	Alkam et al	https://www.ncbi.nlm.nih.gov/nuccore/MK585583	Genomic characterization of mumps viruses from a large-scale mumps outbreak in Arkansas, 2016	Unpublished	?	G
Ontario.CAN/04.10/G	mumps	KY006857	2010-01-28	North America	Canada	Ontario	Ontario	genbank	genome	Eshaghi et al	https://www.ncbi.nlm.nih.gov/nuccore/KY006857	A Review of Laboratory Testing During a Mumps Outbreak in Ontario, Canada	Unpublished	?	G
Washington.USA/12.17/FH97/G	mumps	Fred_Hutch_seq_97	2017-03-23	North America	Usa	Washington	Washington	fh	genome	Moncla et al	?	Unpublished	?	?	G
NewPlymouth.NZL/30.17/G	mumps	MG765426	2017-07-24	Oceania	New Zealand	?	?	genbank	genome	Dilcher et al	https://www.ncbi.nlm.nih.gov/nuccore/MG765426	Monitoring viral genetic variation as a tool to improve molecular diagnostics for Mumps virus	J. Clin. Microbiol. (2018) In press	https://www.ncbi.nlm.nih.gov/pubmed/30021826	G
Washington.USA/11.17/FH56/G	mumps	Fred_Hutch_seq_56	2017-03-15	North America	Usa	Washington	Washington	fh	genome	Moncla et al	?	Unpublished	?	?	G
BritishColumbia.CAN/29.16/5/G	mumps	BCCDC90	2016-07-22	North America	Canada	British Columbia	British Columbia	bccdc	genome	Gardy et al	?	Unpublished	?	?	G
Massachusetts.USA/11.16/4/G	mumps	MF965277	2016-03-18	North America	Usa	Massachusetts	Massachusetts	genbank	genome	Byrne et al	https://www.ncbi.nlm.nih.gov/nuccore/MF965277	Mumps rubulavirus sample sequencing from the 2016-2017 outbreak in Massachusetts	Unpublished	?	G
Biken	mumps	AF314561	?	?	?	?	?	genbank	genome	Amexis et al	https://www.ncbi.nlm.nih.gov/nuccore/AF314561	Correlation of genetic variability with safety of mumps vaccine Urabe AM9 strain	Virology 287 (1), 234-241 (2001)	https://www.ncbi.nlm.nih.gov/pubmed/11504558	?
9218/Zg98	mumps	EU370206	1998-XX-XX	Europe	Croatia	Croatia	Croatia	genbank	genome	Santak et al	https://www.ncbi.nlm.nih.gov/nuccore/EU370206	Mumps virus isolate in Croatia in 1998	Unpublished	?	?
Enders	mumps	GU980052	?	?	?	?	?	genbank	genome	Young et al	https://www.ncbi.nlm.nih.gov/nuccore/GU980052	Mumps virus Enders strain is sensitive to interferon (IFN) despite encoding a functional IFN antagonist	J. Gen. Virol. 90 (PT 11), 2731-2738 (2009)	https://www.ncbi.nlm.nih.gov/pubmed/19625458	?
Missouri.USA/50.16/FH125/G	mumps	Fred_Hutch_seq_125	2016-12-XX	North America	Usa	Missouri	Missouri	fh	genome	Moncla et al	?	Unpublished	?	?	G
Ontario.CAN/12.17/4/G	mumps	Ontario_outbreak_15	2017-03-22	North America	Canada	Ontario	Ontario	Ontario-public-health-lab	genome	Stapleton et al	?	Unpublished	?	?	G
Ontario.CAN/09.17/6/G	mumps	Ontario_outbreak_3	2017-02-27	North America	Canada	Ontario	Ontario	Ontario-public-health-lab	genome	Stapleton et al	?	Unpublished	?	?	G
Massachusetts.USA/18.16/2/G	mumps	MF965238	2016-05-05	North America	Usa	Massachusetts	Massachusetts	genbank	genome	Byrne et al	https://www.ncbi.nlm.nih.gov/nuccore/MF965238	Mumps rubulavirus sample sequencing from the 2016-2017 outbreak in Massachusetts	Unpublished	?	G
Missouri.USA/11.17/FH133/G	mumps	Fred_Hutch_seq_133	2017-03-XX	North America	Usa	Missouri	Missouri	fh	genome	Moncla et al	?	Unpublished	?	?	G
BritishColumbia.CAN/30.16/3/G	mumps	BCCDC8	2016-07-27	North America	Canada	British Columbia	British Columbia	bccdc	genome	Gardy et al	?	Unpublished	?	?	G
Massachusetts.USA/16.16/12/G	mumps	MF965258	2016-04-21	North America	Usa	Massachusetts	Massachusetts	genbank	genome	Byrne et al	https://www.ncbi.nlm.nih.gov/nuccore/MF965258	Mumps rubulavirus sample sequencing from the 2016-2017 outbreak in Massachusetts	Unpublished	?	G
Arkansas.USA/38.16/G	mumps	MK585612	2016-09-15	North America	Usa	Arkansas	Arkansas	genbank	genome	Alkam et al	https://www.ncbi.nlm.nih.gov/nuccore/MK585612	Genomic characterization of mumps viruses from a large-scale mumps outbreak in Arkansas, 2016	Unpublished	?	G
Washington.USA/1.17/FH6/G	mumps	Fred_Hutch_seq_6	2017-01-04	North America	Usa	Washington	Washington	fh	genome	Moncla et al	?	Unpublished	?	?	G
Massachusetts.USA/10.16/6/G	mumps	MF965205	2016-03-09	North America	Usa	Massachusetts	Massachusetts	genbank	genome	Byrne et al	https://www.ncbi.nlm.nih.gov/nuccore/MF965205	Mumps rubulavirus sample sequencing from the 2016-2017 outbreak in Massachusetts	Unpublished	?	G
Washington.USA/2.17/FH22/G	mumps	Fred_Hutch_seq_22	2017-01-17	North America	Usa	Washington	Washington	fh	genome	Moncla et al	?	Unpublished	?	?	G
Massachusetts.USA/12.16/1/G	mumps	MF965287	2016-03-23	North America	Usa	Massachusetts	Massachusetts	genbank	genome	Byrne et al	https://www.ncbi.nlm.nih.gov/nuccore/MF965287	Mumps rubulavirus sample sequencing from the 2016-2017 outbreak in Massachusetts	Unpublished	?	G
Urabe_AM-9__parental_strain_	mumps	AB000388	?	?	?	?	?	genbank	genome	Mori et al	https://www.ncbi.nlm.nih.gov/nuccore/AB000388	Complete Nucleotide Sequence of the Mumps Virus Urabe Vaccine Strain Genomic cDNA	Rinsho To Uirusu 23, 341-352 (1995)	?	?
Washington.USA/8.17/FH17/G	mumps	Fred_Hutch_seq_17	2017-02-23	North America	Usa	Washington	Washington	fh	genome	Moncla et al	?	Unpublished	?	?	G
BritishColumbia.CAN/28.16/5/G	mumps	BCCDC89	2016-07-13	North America	Canada	British Columbia	British Columbia	bccdc	genome	Gardy et al	?	Unpublished	?	?	G
Wisconsin.USA/2.16/FH118/G	mumps	Fred_Hutch_seq_118	2016-01-XX	North America	Usa	Wisconsin	Wisconsin	fh	genome	Moncla et al	?	Unpublished	?	?	G
Arkansas.USA/52.16/G	mumps	MK585593	2016-12-19	North America	Usa	Arkansas	Arkansas	genbank	genome	Alkam et al	https://www.ncbi.nlm.nih.gov/nuccore/MK585593	Genomic characterization of mumps viruses from a large-scale mumps outbreak in Arkansas, 2016	Unpublished	?	G
Wisconsin.USA/16.14/FH85/G	mumps	Fred_Hutch_seq_85	2014-04-XX	North America	Usa	Wisconsin	Wisconsin	fh	genome	Moncla et al	?	Unpublished	?	?	G
Wisconsin.USA/46.15/FH117/G	mumps	Fred_Hutch_seq_117	2015-11-XX	North America	Usa	Wisconsin	Wisconsin	fh	genome	Moncla et al	?	Unpublished	?	?	G
Mass.USA/4.10	mumps	JX287388	2010-01-29	North America	Usa	Massachusetts	Massachusetts	genbank	genome	Kirkness et al	https://www.ncbi.nlm.nih.gov/nuccore/JX287388	Direct Submission	Submitted (12-JUN-2012) J. Craig Venter Institute, 9704 Medical Center Drive, Rockville, MD 20850, USA	?	?
Washington.USA/5.17/FH162/G	mumps	Fred_Hutch_seq_162	2017-02-02	North America	Usa	Washington	Washington	fh	genome	Moncla et al	?	Unpublished	?	?	G
Washington.USA/20.17/FH73/G	mumps	Fred_Hutch_seq_73	2017-05-21	North America	Usa	Washington	Washington	fh	genome	Moncla et al	?	Unpublished	?	?	G
Washington.USA/12.17/FH144/G	mumps	Fred_Hutch_seq_144	2017-03-27	North America	Usa	Washington	Washington	fh	genome	Moncla et al	?	Unpublished	?	?	G
Massachusetts.USA/17.16/11/G	mumps	MF965211	2016-04-30	North America	Usa	Massachusetts	Massachusetts	genbank	genome	Byrne et al	https://www.ncbi.nlm.nih.gov/nuccore/MF965211	Mumps rubulavirus sample sequencing from the 2016-2017 outbreak in Massachusetts	Unpublished	?	G
Zhejiang.CHN/26.05	mumps	KF170916	2005-06-28	China	China	Zhejiang	Zhejiang	genbank	genome	He et al	https://www.ncbi.nlm.nih.gov/nuccore/KF170916	Mumps epidemiology and molecular charicterisation of mumps virus circulating in Zhejiang province, China during the period of 2005-2010	Unpublished	?	?
Massachusetts.USA/10.16/3/G	mumps	MF965298	2016-03-09	North America	Usa	Massachusetts	Massachusetts	genbank	genome	Byrne et al	https://www.ncbi.nlm.nih.gov/nuccore/MF965298	Mumps rubulavirus sample sequencing from the 2016-2017 outbreak in Massachusetts	Unpublished	?	G
Massachusetts.USA/8.16/2/G	mumps	MF965234	2016-02-24	North America	Usa	Massachusetts	Massachusetts	genbank	genome	Byrne et al	https://www.ncbi.nlm.nih.gov/nuccore/MF965234	Mumps rubulavirus sample sequencing from the 2016-2017 outbreak in Massachusetts	Unpublished	?	G
BritishColumbia.CAN/24.16/4/G	mumps	BCCDC38	2016-06-15	North America	Canada	British Columbia	British Columbia	bccdc	genome	Gardy et al	?	Unpublished	?	?	G
Massachusetts.USA/9.16/2/G	mumps	MF965302	2016-03-06	North America	Usa	Massachusetts	Massachusetts	genbank	genome	Byrne et al	https://www.ncbi.nlm.nih.gov/nuccore/MF965302	Mumps rubulavirus sample sequencing from the 2016-2017 outbreak in Massachusetts	Unpublished	?	G
BritishColumbia.CAN/8.17/8/G	mumps	BCCDC62	2017-02-26	North America	Canada	British Columbia	British Columbia	bccdc	genome	Gardy et al	?	Unpublished	?	?	G
Washington.USA/50.16/FH4/G	mumps	Fred_Hutch_seq_4	2016-12-13	North America	Usa	Washington	Washington	fh	genome	Moncla et al	?	Unpublished	?	?	G
Washington.USA/50.16/FH64/G	mumps	Fred_Hutch_seq_64	2016-12-12	North America	Usa	Washington	Washington	fh	genome	Moncla et al	?	Unpublished	?	?	G
Split.CRO/05.11/G	mumps	JN635498	2011-02-05	Europe	Croatia	Croatia	Croatia	genbank	genome	Santak et al	https://www.ncbi.nlm.nih.gov/nuccore/JN635498	Antigenic Differences between Vaccine and Circulating Wild Type Mumps Viruses Decreases Neutralization Capacity of Vaccine Induced Antibodies	Unpublished	?	G
Massachusetts.USA/46.16/3/G	mumps	MF965229	2016-11-14	North America	Usa	Massachusetts	Massachusetts	genbank	genome	Byrne et al	https://www.ncbi.nlm.nih.gov/nuccore/MF965229	Mumps rubulavirus sample sequencing from the 2016-2017 outbreak in Massachusetts	Unpublished	?	G
Massachusetts.USA/22.16/1/G	mumps	MF965226	2016-06-03	North America	Usa	Massachusetts	Massachusetts	genbank	genome	Byrne et al	https://www.ncbi.nlm.nih.gov/nuccore/MF965226	Mumps rubulavirus sample sequencing from the 2016-2017 outbreak in Massachusetts	Unpublished	?	G
NewJersey.USA/49.14/G	mumps	MG986418	2014-12-06	North America	Usa	New Jersey	New Jersey	genbank	genome	Bankamp et al	https://www.ncbi.nlm.nih.gov/nuccore/MG986418	Mumps rubulavirus sample sequencing from the 2016-2017 outbreak in Massachusetts	Unpublished	?	G
Massachusetts.USA/22.17/G	mumps	MG986400	2017-05-30	North America	Usa	Massachusetts	Massachusetts	genbank	genome	Byrne et al	https://www.ncbi.nlm.nih.gov/nuccore/MG986400	Mumps rubulavirus sample sequencing from the 2016-2017 outbreak in Massachusetts	Unpublished	?	G
Washington.USA/23.17/FH149/G	mumps	Fred_Hutch_seq_149	2017-06-11	North America	Usa	Washington	Washington	fh	genome	Moncla et al	?	Unpublished	?	?	G
Arkansas.USA/45.16/G	mumps	MK585576	2016-10-30	North America	Usa	Arkansas	Arkansas	genbank	genome	Alkam et al	https://www.ncbi.nlm.nih.gov/nuccore/MK585576	Genomic characterization of mumps viruses from a large-scale mumps outbreak in Arkansas, 2016	Unpublished	?	G
Massachusetts.USA/18.16/4/G	mumps	MF965210	2016-05-08	North America	Usa	Massachusetts	Massachusetts	genbank	genome	Byrne et al	https://www.ncbi.nlm.nih.gov/nuccore/MF965210	Mumps rubulavirus sample sequencing from the 2016-2017 outbreak in Massachusetts	Unpublished	?	G
