# Supplementary material for: Repeated introductions and intensive community transmission fueled a mumps virus outbreak in Washington State
Source: eLife. 2021 Apr 19;10:e66448. doi: 10.7554/eLife.66448 (PMC8079146; doi:10.7554/eLife.66448)
Supplement: Figure 2—source data 2. [file elife-66448-fig2-data2.zip › divergence-tree-jsons/mumps_north-america-SH-only.json]

{
  "meta": {
    "build_url": "https://github.com/nextstrain/mumps",
    "colorings": [
      {
        "key": "gt",
        "title": "Genotype",
        "type": "categorical"
      },
      {
        "key": "num_date",
        "title": "Date",
        "type": "continuous"
      },
      {
        "key": "author",
        "title": "Author",
        "type": "categorical"
      },
      {
        "key": "MuV_genotype",
        "scale": [
          [
            "G",
            "#462EB9"
          ]
        ],
        "title": "MuV genotype",
        "type": "categorical"
      },
      {
        "key": "division",
        "scale": [
          [
            "California",
            "#511EA8"
          ],
          [
            "Massachusetts",
            "#4334BF"
          ],
          [
            "Virginia",
            "#3F50CC"
          ],
          [
            "Georgia",
            "#3F5ED0"
          ],
          [
            "Manitoba",
            "#416CCE"
          ],
          [
            "Arkansas",
            "#4784C7"
          ],
          [
            "Louisiana",
            "#5CA7A4"
          ],
          [
            "Ontario",
            "#6BB18E"
          ],
          [
            "Texas",
            "#7CB878"
          ],
          [
            "Indiana",
            "#A4BE56"
          ],
          [
            "Michigan",
            "#B9BC4A"
          ],
          [
            "Montana",
            "#C2BA46"
          ],
          [
            "Ohio",
            "#DAAC3D"
          ],
          [
            "Washington",
            "#E39B39"
          ],
          [
            "Illinois",
            "#E68234"
          ],
          [
            "Kansas",
            "#E67431"
          ],
          [
            "Pennsylvania",
            "#E1512A"
          ]
        ],
        "title": "Division",
        "type": "categorical"
      }
    ],
    "description": "This work is made possible by the open sharing of genetic data by research groups from all over the world. We gratefully acknowledge their contributions.\n\nSpecial thanks to Duah Alkam, Piroon Jenjaroenpun, Thidathip Wongsurawat, Zulema Udaondo, Preecha Patumcharoenpol, Michael Robeson, Dirk Haselow, William Mason, Intawat Nookaew, David Ussery, Se-Ran Jun, Jennifer Gardy, Shirlee Wohl, Jeff Joy, Patrick Stapleton, Nathan Yozwiak, Hayden Metsky, Agatha Jassem, Kelsey Florek, Gytis Dudas and Pardis Sabeti for data sharing, comments and suggestions.\n",
    "display_defaults": {
      "color_by": "division",
      "map_triplicate": true
    },
    "filters": [
      "division",
      "author"
    ],
    "geo_resolutions": [
      {
        "demes": {
          "Alabama": {
            "latitude": 33.2588817,
            "longitude": -86.8295336
          },
          "Arkansas": {
            "latitude": 35.2048883,
            "longitude": -92.4479107
          },
          "British Columbia": {
            "latitude": 49.24966,
            "longitude": -123.11934
          },
          "California": {
            "latitude": 36.7014631,
            "longitude": -118.7559973
          },
          "Georgia": {
            "latitude": 32.3293809,
            "longitude": -83.1137365
          },
          "Illinois": {
            "latitude": 40.0796319,
            "longitude": -89.4339808
          },
          "Indiana": {
            "latitude": 40.3270127,
            "longitude": -86.1746932
          },
          "Iowa": {
            "latitude": 41.9216734,
            "longitude": -93.3122704
          },
          "Kansas": {
            "latitude": 38.27312,
            "longitude": -98.5821871
          },
          "Louisiana": {
            "latitude": 30.8703881,
            "longitude": -92.0071259
          },
          "Manitoba": {
            "latitude": 49.8844,
            "longitude": -97.14704
          },
          "Massachusetts": {
            "latitude": 42.3788774,
            "longitude": -72.0323659
          },
          "Michigan": {
            "latitude": 43.6211955,
            "longitude": -84.6824345
          },
          "Missouri": {
            "latitude": 37.9643,
            "longitude": -91.8318
          },
          "Montana": {
            "latitude": 47.3752671,
            "longitude": -109.6387578
          },
          "New Hampshire": {
            "latitude": 43.4718339,
            "longitude": -71.6182147
          },
          "New Jersey": {
            "latitude": 40.0757384,
            "longitude": -74.4041621
          },
          "New York": {
            "latitude": 40.7642499,
            "longitude": -73.9545249
          },
          "North Carolina": {
            "latitude": 35.6729639,
            "longitude": -79.0392918
          },
          "North Dakota": {
            "latitude": 47.6201461,
            "longitude": -100.5407369
          },
          "Ohio": {
            "latitude": 40.2253569,
            "longitude": -82.6881394
          },
          "Ontario": {
            "latitude": 50.0000002,
            "longitude": -86.0
          },
          "Pennsylvania": {
            "latitude": 40.9699889,
            "longitude": -77.727883
          },
          "Texas": {
            "latitude": 31.8160381,
            "longitude": -99.5120985
          },
          "Virginia": {
            "latitude": 37.1232245,
            "longitude": -78.492772
          },
          "Washington": {
            "latitude": 47.6,
            "longitude": -122.33
          },
          "Wisconsin": {
            "latitude": 44.4308975,
            "longitude": -89.6884636
          }
        },
        "key": "division"
      }
    ],
    "maintainers": [
      {
        "name": "Louise Moncla",
        "url": "http://bedford.io/team/louise-moncla/"
      }
    ],
    "panels": [
      "tree",
      "map"
    ],
    "title": "Real-time tracking of mumps virus evolution",
    "updated": "2020-01-24"
  },
  "tree": {
    "branch_attrs": {
      "mutations": {}
    },
    "children": [
      {
        "branch_attrs": {
          "mutations": {}
        },
        "name": "Wisconsin.USA/7.07/FH154/G",
        "node_attrs": {
          "MuV_genotype": {
            "value": "G"
          },
          "accession": "Wisconsin_sample_26",
          "author": {
            "author": "Moncla et al",
            "title": "Unpublished",
            "value": "Moncla et al"
          },
          "div": 9.495552740690922e-18,
          "division": {
            "confidence": {
              "Wisconsin": 0.9999999999999999
            },
            "entropy": -9.99866855976916e-13,
            "value": "Wisconsin"
          },
          "num_date": {
            "confidence": [
              2007.0876112251883,
              2007.1541409993156
            ],
            "value": 2007.0876112251883
          }
        }
      },
      {
        "branch_attrs": {
          "mutations": {}
        },
        "children": [
          {
            "branch_attrs": {
              "mutations": {}
            },
            "children": [
              {
                "branch_attrs": {
                  "mutations": {}
                },
                "name": "Wisconsin.USA/7.07/FH107/G",
                "node_attrs": {
                  "MuV_genotype": {
                    "value": "G"
                  },
                  "accession": "Wisconsin_sample_8",
                  "author": {
                    "author": "Moncla et al",
                    "title": "Unpublished",
                    "value": "Moncla et al"
                  },
                  "div": 2.8486658222072767e-17,
                  "division": {
                    "confidence": {
                      "Wisconsin": 1.0
                    },
                    "entropy": -1.000088900581841e-12,
                    "value": "Wisconsin"
                  },
                  "num_date": {
                    "confidence": [
                      2007.0876112251883,
                      2007.1615331964408
                    ],
                    "value": 2007.0876112251883
                  }
                }
              },
              {
                "branch_attrs": {
                  "mutations": {}
                },
                "children": [
                  {
                    "branch_attrs": {
                      "mutations": {}
                    },
                    "name": "Wisconsin.USA/11.07/FH109/G",
                    "node_attrs": {
                      "MuV_genotype": {
                        "value": "G"
                      },
                      "accession": "Wisconsin_sample_10",
                      "author": {
                        "author": "Moncla et al",
                        "title": "Unpublished",
                        "value": "Moncla et al"
                      },
                      "div": 3.798221096276369e-17,
                      "division": {
                        "confidence": {
                          "Wisconsin": 1.0
                        },
                        "entropy": -1.000088900581841e-12,
                        "value": "Wisconsin"
                      },
                      "num_date": {
                        "confidence": [
                          2007.1642710472279,
                          2007.2381983641042
                        ],
                        "value": 2007.1642710472279
                      }
                    }
                  },
                  {
                    "branch_attrs": {
                      "mutations": {}
                    },
                    "name": "Wisconsin.USA/11.07/FH108/G",
                    "node_attrs": {
                      "MuV_genotype": {
                        "value": "G"
                      },
                      "accession": "Wisconsin_sample_9",
                      "author": {
                        "author": "Moncla et al",
                        "title": "Unpublished",
                        "value": "Moncla et al"
                      },
                      "div": 3.798221096276369e-17,
                      "division": {
                        "confidence": {
                          "Wisconsin": 1.0
                        },
                        "entropy": -1.000088900581841e-12,
                        "value": "Wisconsin"
                      },
                      "num_date": {
                        "confidence": [
                          2007.1642710472279,
                          2007.2381983641042
                        ],
                        "value": 2007.1642710472279
                      }
                    }
                  }
                ],
                "name": "NODE_0000003",
                "node_attrs": {
                  "div": 2.8486658222072767e-17,
                  "division": {
                    "confidence": {
                      "Wisconsin": 0.9999979220320575
                    },
                    "entropy": 3.369022105740089e-05,
                    "value": "Wisconsin"
                  },
                  "num_date": {
                    "confidence": [
                      1999.5803265322513,
                      2007.2199432762666
                    ],
                    "value": 2007.1596929324173
                  }
                }
              }
            ],
            "name": "NODE_0000002",
            "node_attrs": {
              "div": 1.8991105481381844e-17,
              "division": {
                "confidence": {
                  "Wisconsin": 0.9984785823077145
                },
                "entropy": 0.014096312122999187,
                "value": "Wisconsin"
              },
              "num_date": {
                "confidence": [
                  1988.6287168999008,
                  2007.156661651934
                ],
                "value": 2002.204295601729
              }
            }
          },
          {
            "branch_attrs": {
              "mutations": {
                "nuc": [
                  "A9G"
                ]
              }
            },
            "children": [
              {
                "branch_attrs": {
                  "mutations": {}
                },
                "name": "Wisconsin.USA/15.06/FH131/G",
                "node_attrs": {
                  "MuV_genotype": {
                    "value": "G"
                  },
                  "accession": "Wisconsin_sample_22",
                  "author": {
                    "author": "Moncla et al",
                    "title": "Unpublished",
                    "value": "Moncla et al"
                  },
                  "div": 0.005803410782172943,
                  "division": {
                    "confidence": {
                      "Wisconsin": 1.0
                    },
                    "entropy": -1.000088900581841e-12,
                    "value": "Wisconsin"
                  },
                  "num_date": {
                    "confidence": [
                      2006.2491444216291,
                      2006.3206023271732
                    ],
                    "value": 2006.2491444216291
                  }
                }
              },
              {
                "branch_attrs": {
                  "mutations": {}
                },
                "name": "Iowa.USA/06/G",
                "node_attrs": {
                  "MuV_genotype": {
                    "value": "G"
                  },
                  "accession": "JX287385",
                  "author": {
                    "author": "Kirkness et al",
                    "journal": "Submitted (12-JUN-2012) J. Craig Venter Institute, 9704 Medical Center Drive, Rockville, MD 20850, USA",
                    "paper_url": "https://www.ncbi.nlm.nih.gov/pubmed/",
                    "title": "Direct Submission",
                    "value": "Kirkness et al"
                  },
                  "div": 0.005803410782172943,
                  "division": {
                    "confidence": {
                      "Iowa": 1.0
                    },
                    "entropy": -1.000088900581841e-12,
                    "value": "Iowa"
                  },
                  "num_date": {
                    "confidence": [
                      2006.002737850787,
                      2006.8987433741281
                    ],
                    "value": 2006.002737850787
                  },
                  "url": "https://www.ncbi.nlm.nih.gov/nuccore/JX287385"
                }
              },
              {
                "branch_attrs": {
                  "mutations": {
                    "nuc": [
                      "C150T"
                    ]
                  }
                },
                "name": "Ohio.USA/46.17/FH157/G",
                "node_attrs": {
                  "MuV_genotype": {
                    "value": "G"
                  },
                  "accession": "Ohio_sample_6",
                  "author": {
                    "author": "Moncla et al",
                    "title": "Unpublished",
                    "value": "Moncla et al"
                  },
                  "div": 0.011604986568233139,
                  "division": {
                    "confidence": {
                      "Ohio": 1.0
                    },
                    "entropy": -1.000088900581841e-12,
                    "value": "Ohio"
                  },
                  "num_date": {
                    "confidence": [
                      2017.8350444900752,
                      2017.9065023956193
                    ],
                    "value": 2017.8350444900752
                  }
                }
              },
              {
                "branch_attrs": {
                  "mutations": {
                    "nuc": [
                      "G60A"
                    ]
                  }
                },
                "name": "Massachusetts.USA/17.16/8/G",
                "node_attrs": {
                  "MuV_genotype": {
                    "value": "G"
                  },
                  "accession": "MF965224",
                  "author": {
                    "author": "Byrne et al",
                    "journal": "Unpublished",
                    "paper_url": "https://www.ncbi.nlm.nih.gov/pubmed/",
                    "title": "Mumps rubulavirus sample sequencing from the 2016-2017 outbreak in Massachusetts",
                    "value": "Byrne et al"
                  },
                  "div": 0.011606821368208342,
                  "division": {
                    "confidence": {
                      "Massachusetts": 1.0
                    },
                    "entropy": -1.000088900581841e-12,
                    "value": "Massachusetts"
                  },
                  "num_date": {
                    "confidence": [
                      2016.3203285420946,
                      2016.3203285420946
                    ],
                    "value": 2016.3203285420946
                  },
                  "url": "https://www.ncbi.nlm.nih.gov/nuccore/MF965224"
                }
              },
              {
                "branch_attrs": {
                  "mutations": {
                    "nuc": [
                      "T22C"
                    ]
                  }
                },
                "name": "Missouri.USA/7.17/FH129/G",
                "node_attrs": {
                  "MuV_genotype": {
                    "value": "G"
                  },
                  "accession": "Missouri_sample_9",
                  "author": {
                    "author": "Moncla et al",
                    "title": "Unpublished",
                    "value": "Moncla et al"
                  },
                  "div": 0.01160269127235895,
                  "division": {
                    "confidence": {
                      "Missouri": 1.0
                    },
                    "entropy": -1.000088900581841e-12,
                    "value": "Missouri"
                  },
                  "num_date": {
                    "confidence": [
                      2017.0876112251883,
                      2017.1541409993156
                    ],
                    "value": 2017.0876112251883
                  }
                }
              },
              {
                "branch_attrs": {
                  "mutations": {
                    "nuc": [
                      "T99C",
                      "T100C",
                      "T102C"
                    ]
                  }
                },
                "name": "Massachusetts.USA/10.16/13/G",
                "node_attrs": {
                  "MuV_genotype": {
                    "value": "G"
                  },
                  "accession": "MF965218",
                  "author": {
                    "author": "Byrne et al",
                    "journal": "Unpublished",
                    "paper_url": "https://www.ncbi.nlm.nih.gov/pubmed/",
                    "title": "Mumps rubulavirus sample sequencing from the 2016-2017 outbreak in Massachusetts",
                    "value": "Byrne et al"
                  },
                  "div": 0.023325177738904836,
                  "division": {
                    "confidence": {
                      "Massachusetts": 1.0
                    },
                    "entropy": -1.000088900581841e-12,
                    "value": "Massachusetts"
                  },
                  "num_date": {
                    "confidence": [
                      2016.2026009582478,
                      2016.2026009582478
                    ],
                    "value": 2016.2026009582478
                  },
                  "url": "https://www.ncbi.nlm.nih.gov/nuccore/MF965218"
                }
              },
              {
                "branch_attrs": {
                  "mutations": {
                    "nuc": [
                      "C125A"
                    ]
                  }
                },
                "children": [
                  {
                    "branch_attrs": {
                      "mutations": {}
                    },
                    "name": "Indiana.USA/49.16/G",
                    "node_attrs": {
                      "MuV_genotype": {
                        "value": "G"
                      },
                      "accession": "MG986440",
                      "author": {
                        "author": "Bankamp et al",
                        "journal": "Unpublished",
                        "paper_url": "https://www.ncbi.nlm.nih.gov/pubmed/",
                        "title": "Mumps rubulavirus sample sequencing from the 2016-2017 outbreak in Massachusetts",
                        "value": "Bankamp et al"
                      },
                      "div": 0.011630726386583001,
                      "division": {
                        "confidence": {
                          "Indiana": 1.0
                        },
                        "entropy": -1.000088900581841e-12,
                        "value": "Indiana"
                      },
                      "num_date": {
                        "confidence": [
                          2016.950034223135,
                          2016.950034223135
                        ],
                        "value": 2016.950034223135
                      },
                      "url": "https://www.ncbi.nlm.nih.gov/nuccore/MG986440"
                    }
                  },
                  {
                    "branch_attrs": {
                      "mutations": {}
                    },
                    "name": "Indiana.USA/1.17/G",
                    "node_attrs": {
                      "MuV_genotype": {
                        "value": "G"
                      },
                      "accession": "MG986453",
                      "author": {
                        "author": "Bankamp et al",
                        "journal": "Unpublished",
                        "paper_url": "https://www.ncbi.nlm.nih.gov/pubmed/",
                        "title": "Mumps rubulavirus sample sequencing from the 2016-2017 outbreak in Massachusetts",
                        "value": "Bankamp et al"
                      },
                      "div": 0.011630726386583001,
                      "division": {
                        "confidence": {
                          "Indiana": 1.0
                        },
                        "entropy": -1.000088900581841e-12,
                        "value": "Indiana"
                      },
                      "num_date": {
                        "confidence": [
                          2017.0164271047229,
                          2017.0164271047229
                        ],
                        "value": 2017.0164271047229
                      },
                      "url": "https://www.ncbi.nlm.nih.gov/nuccore/MG986453"
                    }
                  }
                ],
                "name": "NODE_0000337",
                "node_attrs": {
                  "div": 0.011630726386582992,
                  "division": {
                    "confidence": {
                      "Indiana": 0.9998789876880574
                    },
                    "entropy": 0.0015485112090403818,
                    "value": "Indiana"
                  },
                  "num_date": {
                    "confidence": [
                      2005.5067516122338,
                      2016.950034223135
                    ],
                    "value": 2016.950034223135
                  }
                }
              },
              {
                "branch_attrs": {
                  "mutations": {
                    "nuc": [
                      "T40C"
                    ]
                  }
                },
                "children": [
                  {
                    "branch_attrs": {
                      "mutations": {}
                    },
                    "name": "Ontario.CAN/12.17/1/G",
                    "node_attrs": {
                      "MuV_genotype": {
                        "value": "G"
                      },
                      "accession": "Ontario_outbreak_12",
                      "author": {
                        "author": "Stapleton et al",
                        "title": "Unpublished",
                        "value": "Stapleton et al"
                      },
                      "div": 0.011602691272358958,
                      "division": {
                        "confidence": {
                          "Ontario": 1.0
                        },
                        "entropy": -1.000088900581841e-12,
                        "value": "Ontario"
                      },
                      "num_date": {
                        "confidence": [
                          2017.2162902121834,
                          2017.2162902121834
                        ],
                        "value": 2017.2162902121834
                      }
                    }
                  },
                  {
                    "branch_attrs": {
                      "mutations": {}
                    },
                    "name": "Washington.USA/17.17/FH40/G",
                    "node_attrs": {
                      "MuV_genotype": {
                        "value": "G"
                      },
                      "accession": "Washington_outbreak_36",
                      "author": {
                        "author": "Moncla et al",
                        "title": "Unpublished",
                        "value": "Moncla et al"
                      },
                      "div": 0.011602691272358958,
                      "division": {
                        "confidence": {
                          "Washington": 1.0
                        },
                        "entropy": -1.000088900581841e-12,
                        "value": "Washington"
                      },
                      "num_date": {
                        "confidence": [
                          2017.3258042436687,
                          2017.3258042436687
                        ],
                        "value": 2017.3258042436687
                      }
                    }
                  }
                ],
                "name": "NODE_0000360",
                "node_attrs": {
                  "div": 0.01160269127235895,
                  "division": {
                    "confidence": {
                      "Massachusetts": 0.0015437708858166666,
                      "Ontario": 0.15311790951588214,
                      "Washington": 0.8447025748815326
                    },
                    "entropy": 0.4464621689193325,
                    "value": "Washington"
                  },
                  "num_date": {
                    "confidence": [
                      2005.7150723642078,
                      2017.2162902121834
                    ],
                    "value": 2017.2162902121834
                  }
                }
              },
              {
                "branch_attrs": {
                  "mutations": {
                    "nuc": [
                      "G137A"
                    ]
                  }
                },
                "children": [
                  {
                    "branch_attrs": {
                      "mutations": {}
                    },
                    "name": "Washington.USA/19.17/FH44/G",
                    "node_attrs": {
                      "MuV_genotype": {
                        "value": "G"
                      },
                      "accession": "Washington_outbreak_40",
                      "author": {
                        "author": "Moncla et al",
                        "title": "Unpublished",
                        "value": "Moncla et al"
                      },
                      "div": 0.01160682136820835,
                      "division": {
                        "confidence": {
                          "Washington": 1.0
                        },
                        "entropy": -1.000088900581841e-12,
                        "value": "Washington"
                      },
                      "num_date": {
                        "confidence": [
                          2017.3559206023272,
                          2017.3559206023272
                        ],
                        "value": 2017.3559206023272
                      }
                    }
                  },
                  {
                    "branch_attrs": {
                      "mutations": {}
                    },
                    "children": [
                      {
                        "branch_attrs": {
                          "mutations": {}
                        },
                        "name": "Washington.USA/20.17/FH81/G",
                        "node_attrs": {
                          "MuV_genotype": {
                            "value": "G"
                          },
                          "accession": "Washington_outbreak_77",
                          "author": {
                            "author": "Moncla et al",
                            "title": "Unpublished",
                            "value": "Moncla et al"
                          },
                          "div": 0.01160682136820836,
                          "division": {
                            "confidence": {
                              "Washington": 1.0
                            },
                            "entropy": -1.000088900581841e-12,
                            "value": "Washington"
                          },
                          "num_date": {
                            "confidence": [
                              2017.3860369609856,
                              2017.3860369609856
                            ],
                            "value": 2017.3860369609856
                          }
                        }
                      },
                      {
                        "branch_attrs": {
                          "mutations": {}
                        },
                        "name": "Washington.USA/20.17/FH82/G",
                        "node_attrs": {
                          "MuV_genotype": {
                            "value": "G"
                          },
                          "accession": "Washington_outbreak_78",
                          "author": {
                            "author": "Moncla et al",
                            "title": "Unpublished",
                            "value": "Moncla et al"
                          },
                          "div": 0.01160682136820836,
                          "division": {
                            "confidence": {
                              "Washington": 1.0
                            },
                            "entropy": -1.000088900581841e-12,
                            "value": "Washington"
                          },
                          "num_date": {
                            "confidence": [
                              2017.3887748117727,
                              2017.3887748117727
                            ],
                            "value": 2017.3887748117727
                          }
                        }
                      }
                    ],
                    "name": "NODE_0000008",
                    "node_attrs": {
                      "div": 0.01160682136820835,
                      "division": {
                        "confidence": {
                          "Washington": 0.9999943400929283
                        },
                        "entropy": 7.796802255225968e-05,
                        "value": "Washington"
                      },
                      "num_date": {
                        "confidence": [
                          2010.6666738206434,
                          2017.3860369609856
                        ],
                        "value": 2017.3860369609856
                      }
                    }
                  }
                ],
                "name": "NODE_0000340",
                "node_attrs": {
                  "div": 0.011606821368208342,
                  "division": {
                    "confidence": {
                      "Washington": 0.9994571754348569
                    },
                    "entropy": 0.005129191805332335,
                    "value": "Washington"
                  },
                  "num_date": {
                    "confidence": [
                      2001.5579513415582,
                      2017.3559206023272
                    ],
                    "value": 2013.3127906789755
                  }
                }
              },
              {
                "branch_attrs": {
                  "mutations": {
                    "nuc": [
                      "T41C",
                      "T65C"
                    ]
                  }
                },
                "children": [
                  {
                    "branch_attrs": {
                      "mutations": {
                        "nuc": [
                          "A74G",
                          "T79A"
                        ]
                      }
                    },
                    "name": "Missouri.USA/28.17/FH101/G",
                    "node_attrs": {
                      "MuV_genotype": {
                        "value": "G"
                      },
                      "accession": "Missouri_sample_2",
                      "author": {
                        "author": "Moncla et al",
                        "title": "Unpublished",
                        "value": "Moncla et al"
                      },
                      "div": 0.029108892285966956,
                      "division": {
                        "confidence": {
                          "Missouri": 1.0
                        },
                        "entropy": -1.000088900581841e-12,
                        "value": "Missouri"
                      },
                      "num_date": {
                        "confidence": [
                          2017.5065059135486,
                          2017.580424366872
                        ],
                        "value": 2017.580424366872
                      }
                    }
                  },
                  {
                    "branch_attrs": {
                      "mutations": {}
                    },
                    "children": [
                      {
                        "branch_attrs": {
                          "mutations": {}
                        },
                        "name": "Massachusetts.USA/10.16/10/G",
                        "node_attrs": {
                          "MuV_genotype": {
                            "value": "G"
                          },
                          "accession": "MF965219",
                          "author": {
                            "author": "Byrne et al",
                            "journal": "Unpublished",
                            "paper_url": "https://www.ncbi.nlm.nih.gov/pubmed/",
                            "title": "Mumps rubulavirus sample sequencing from the 2016-2017 outbreak in Massachusetts",
                            "value": "Byrne et al"
                          },
                          "div": 0.017443142570048874,
                          "division": {
                            "confidence": {
                              "Massachusetts": 1.0
                            },
                            "entropy": -1.000088900581841e-12,
                            "value": "Massachusetts"
                          },
                          "num_date": {
                            "confidence": [
                              2016.1971252566734,
                              2016.1971252566734
                            ],
                            "value": 2016.1971252566734
                          },
                          "url": "https://www.ncbi.nlm.nih.gov/nuccore/MF965219"
                        }
                      },
                      {
                        "branch_attrs": {
                          "mutations": {}
                        },
                        "name": "Alabama.USA/19.17/FH92/G",
                        "node_attrs": {
                          "MuV_genotype": {
                            "value": "G"
                          },
                          "accession": "Alabama_sample_2",
                          "author": {
                            "author": "Moncla et al",
                            "title": "Unpublished",
                            "value": "Moncla et al"
                          },
                          "div": 0.017443142570048874,
                          "division": {
                            "confidence": {
                              "Alabama": 0.9999999999999999
                            },
                            "entropy": -9.99866855976916e-13,
                            "value": "Alabama"
                          },
                          "num_date": {
                            "confidence": [
                              2017.331279945243,
                              2017.4052019164956
                            ],
                            "value": 2017.331279945243
                          }
                        }
                      }
                    ],
                    "name": "NODE_0000010",
                    "node_attrs": {
                      "div": 0.017443142570048864,
                      "division": {
                        "confidence": {
                          "Alabama": 0.18032244293365535,
                          "Massachusetts": 0.7860672724159399,
                          "Missouri": 0.016918629934242757,
                          "Washington": 0.01340039723179239
                        },
                        "entropy": 0.6533618496570202,
                        "value": "Massachusetts"
                      },
                      "num_date": {
                        "confidence": [
                          2007.6359647293227,
                          2016.1971252566734
                        ],
                        "value": 2016.1971252566734
                      }
                    }
                  }
                ],
                "name": "NODE_0000389",
                "node_attrs": {
                  "div": 0.017443142570048854,
                  "division": {
                    "confidence": {
                      "Alabama": 0.06795511256105724,
                      "Massachusetts": 0.49825126865212094,
                      "Missouri": 0.22851655002910592,
                      "Washington": 0.1719499263986424
                    },
                    "entropy": 1.380940294651464,
                    "value": "Massachusetts"
                  },
                  "num_date": {
                    "confidence": [
                      1937.8544728770967,
                      2016.1876822115335
                    ],
                    "value": 2007.2568720916106
                  }
                }
              },
              {
                "branch_attrs": {
                  "mutations": {
                    "nuc": [
                      "T157C"
                    ]
                  }
                },
                "children": [
                  {
                    "branch_attrs": {
                      "mutations": {}
                    },
                    "name": "Ontario.CAN/09.17/2/G",
                    "node_attrs": {
                      "MuV_genotype": {
                        "value": "G"
                      },
                      "accession": "Ontario_outbreak_25",
                      "author": {
                        "author": "Stapleton et al",
                        "title": "Unpublished",
                        "value": "Stapleton et al"
                      },
                      "div": 0.011602691272358958,
                      "division": {
                        "confidence": {
                          "Ontario": 0.9999999999999999
                        },
                        "entropy": -9.99866855976916e-13,
                        "value": "Ontario"
                      },
                      "num_date": {
                        "confidence": [
                          2017.1478439425052,
                          2017.1478439425052
                        ],
                        "value": 2017.1478439425052
                      }
                    }
                  },
                  {
                    "branch_attrs": {
                      "mutations": {}
                    },
                    "children": [
                      {
                        "branch_attrs": {
                          "mutations": {}
                        },
                        "name": "Ontario.CAN/08.17/3/G",
                        "node_attrs": {
                          "MuV_genotype": {
                            "value": "G"
                          },
                          "accession": "Ontario_outbreak_11",
                          "author": {
                            "author": "Stapleton et al",
                            "title": "Unpublished",
                            "value": "Stapleton et al"
                          },
                          "div": 0.011602691272358967,
                          "division": {
                            "confidence": {
                              "Ontario": 1.0
                            },
                            "entropy": -1.000088900581841e-12,
                            "value": "Ontario"
                          },
                          "num_date": {
                            "confidence": [
                              2017.1505817932923,
                              2017.1505817932923
                            ],
                            "value": 2017.1505817932923
                          }
                        }
                      },
                      {
                        "branch_attrs": {
                          "mutations": {}
                        },
                        "children": [
                          {
                            "branch_attrs": {
                              "mutations": {}
                            },
                            "name": "Ontario.CAN/13.17/2/G",
                            "node_attrs": {
                              "MuV_genotype": {
                                "value": "G"
                              },
                              "accession": "Ontario_outbreak_18",
                              "author": {
                                "author": "Stapleton et al",
                                "title": "Unpublished",
                                "value": "Stapleton et al"
                              },
                              "div": 0.011602691272358976,
                              "division": {
                                "confidence": {
                                  "Ontario": 1.0
                                },
                                "entropy": -1.000088900581841e-12,
                                "value": "Ontario"
                              },
                              "num_date": {
                                "confidence": [
                                  2017.2464065708418,
                                  2017.2464065708418
                                ],
                                "value": 2017.2464065708418
                              }
                            }
                          },
                          {
                            "branch_attrs": {
                              "mutations": {}
                            },
                            "children": [
                              {
                                "branch_attrs": {
                                  "mutations": {}
                                },
                                "name": "Ontario.CAN/08.17/2/G",
                                "node_attrs": {
                                  "MuV_genotype": {
                                    "value": "G"
                                  },
                                  "accession": "Ontario_outbreak_24",
                                  "author": {
                                    "author": "Stapleton et al",
                                    "title": "Unpublished",
                                    "value": "Stapleton et al"
                                  },
                                  "div": 0.011602691272358984,
                                  "division": {
                                    "confidence": {
                                      "Ontario": 1.0
                                    },
                                    "entropy": -1.000088900581841e-12,
                                    "value": "Ontario"
                                  },
                                  "num_date": {
                                    "confidence": [
                                      2017.1368925393565,
                                      2017.1368925393565
                                    ],
                                    "value": 2017.1368925393565
                                  }
                                }
                              },
                              {
                                "branch_attrs": {
                                  "mutations": {}
                                },
                                "name": "Ontario.CAN/07.17/1/G",
                                "node_attrs": {
                                  "MuV_genotype": {
                                    "value": "G"
                                  },
                                  "accession": "Ontario_outbreak_23",
                                  "author": {
                                    "author": "Stapleton et al",
                                    "title": "Unpublished",
                                    "value": "Stapleton et al"
                                  },
                                  "div": 0.011602691272358984,
                                  "division": {
                                    "confidence": {
                                      "Ontario": 1.0
                                    },
                                    "entropy": -1.000088900581841e-12,
                                    "value": "Ontario"
                                  },
                                  "num_date": {
                                    "confidence": [
                                      2017.125941136208,
                                      2017.125941136208
                                    ],
                                    "value": 2017.125941136208
                                  }
                                }
                              }
                            ],
                            "name": "NODE_0000014",
                            "node_attrs": {
                              "div": 0.011602691272358976,
                              "division": {
                                "confidence": {
                                  "Ontario": 0.9999995593393319
                                },
                                "entropy": 7.538986064588844e-06,
                                "value": "Ontario"
                              },
                              "num_date": {
                                "confidence": [
                                  2013.4767552490953,
                                  2017.125941136208
                                ],
                                "value": 2017.125941136208
                              }
                            }
                          }
                        ],
                        "name": "NODE_0000013",
                        "node_attrs": {
                          "div": 0.011602691272358967,
                          "division": {
                            "confidence": {
                              "Ontario": 0.9999979302674198
                            },
                            "entropy": 3.1589795033555874e-05,
                            "value": "Ontario"
                          },
                          "num_date": {
                            "confidence": [
                              2009.744629242223,
                              2017.1161982059896
                            ],
                            "value": 2015.2763906048108
                          }
                        }
                      }
                    ],
                    "name": "NODE_0000012",
                    "node_attrs": {
                      "div": 0.011602691272358958,
                      "division": {
                        "confidence": {
                          "Ontario": 0.9999111595931114
                        },
                        "entropy": 0.0009604312480220273,
                        "value": "Ontario"
                      },
                      "num_date": {
                        "confidence": [
                          2004.3149906250442,
                          2017.106455395028
                        ],
                        "value": 2012.8553980957208
                      }
                    }
                  }
                ],
                "name": "NODE_0000344",
                "node_attrs": {
                  "div": 0.01160269127235895,
                  "division": {
                    "confidence": {
                      "Ontario": 0.9934210672701512,
                      "Washington": 0.005728680098292805
                    },
                    "entropy": 0.04416643010436775,
                    "value": "Ontario"
                  },
                  "num_date": {
                    "confidence": [
                      1995.5221589656264,
                      2017.0967124979843
                    ],
                    "value": 2008.93860841982
                  }
                }
              },
              {
                "branch_attrs": {
                  "mutations": {
                    "nuc": [
                      "T93C",
                      "A174G"
                    ]
                  }
                },
                "children": [
                  {
                    "branch_attrs": {
                      "mutations": {
                        "nuc": [
                          "T96C",
                          "T99C",
                          "T166A"
                        ]
                      }
                    },
                    "children": [
                      {
                        "branch_attrs": {
                          "mutations": {
                            "nuc": [
                              "T34C",
                              "T139C"
                            ]
                          }
                        },
                        "name": "Washington.USA/28.17/FH151/G",
                        "node_attrs": {
                          "MuV_genotype": {
                            "value": "G"
                          },
                          "accession": "Washington_outbreak_97",
                          "author": {
                            "author": "Moncla et al",
                            "title": "Unpublished",
                            "value": "Moncla et al"
                          },
                          "div": 0.04661094538408077,
                          "division": {
                            "confidence": {
                              "Washington": 1.0
                            },
                            "entropy": -1.000088900581841e-12,
                            "value": "Washington"
                          },
                          "num_date": {
                            "confidence": [
                              2017.5284052019165,
                              2017.5284052019165
                            ],
                            "value": 2017.5284052019165
                          }
                        }
                      },
                      {
                        "branch_attrs": {
                          "mutations": {
                            "nuc": [
                              "T40C",
                              "T47C"
                            ]
                          }
                        },
                        "name": "KM597072.1",
                        "node_attrs": {
                          "div": 0.04661094538408077,
                          "division": {
                            "confidence": {
                              "Massachusetts": 0.051239026909653325,
                              "Ohio": 0.021649617906825708,
                              "Ontario": 0.03719379023472271,
                              "Washington": 0.5579767788581736
                            },
                            "entropy": 2.084380414194686,
                            "value": "Washington"
                          },
                          "num_date": {
                            "confidence": [
                              2006.2687057850005,
                              2185.228019126153
                            ],
                            "value": 2018.9104191049312
                          }
                        }
                      }
                    ],
                    "name": "NODE_0000394",
                    "node_attrs": {
                      "div": 0.03499492701192977,
                      "division": {
                        "confidence": {
                          "Massachusetts": 0.013845891799639912,
                          "Ontario": 0.003876166141022097,
                          "Washington": 0.9708231883281405,
                          "Wisconsin": 0.0010760543016613909
                        },
                        "entropy": 0.1956790869177289,
                        "value": "Washington"
                      },
                      "num_date": {
                        "confidence": [
                          1953.3158034793316,
                          2017.5284052019165
                        ],
                        "value": 2009.0706379096318
                      }
                    }
                  },
                  {
                    "branch_attrs": {
                      "mutations": {
                        "nuc": [
                          "T11C",
                          "C78T",
                          "A90G",
                          "C141T"
                        ]
                      }
                    },
                    "children": [
                      {
                        "branch_attrs": {
                          "mutations": {}
                        },
                        "name": "Washington.USA/8.17/FH142/G",
                        "node_attrs": {
                          "MuV_genotype": {
                            "value": "G"
                          },
                          "accession": "Washington_outbreak_81",
                          "author": {
                            "author": "Moncla et al",
                            "title": "Unpublished",
                            "value": "Moncla et al"
                          },
                          "div": 0.04086253004676874,
                          "division": {
                            "confidence": {
                              "Washington": 0.9999999999999999
                            },
                            "entropy": -9.99866855976916e-13,
                            "value": "Washington"
                          },
                          "num_date": {
                            "confidence": [
                              2017.145106091718,
                              2017.145106091718
                            ],
                            "value": 2017.145106091718
                          }
                        }
                      },
                      {
                        "branch_attrs": {
                          "mutations": {}
                        },
                        "children": [
                          {
                            "branch_attrs": {
                              "mutations": {}
                            },
                            "name": "Washington.USA/14.17/FH145/G",
                            "node_attrs": {
                              "MuV_genotype": {
                                "value": "G"
                              },
                              "accession": "Washington_outbreak_89",
                              "author": {
                                "author": "Moncla et al",
                                "title": "Unpublished",
                                "value": "Moncla et al"
                              },
                              "div": 0.04086253004676875,
                              "division": {
                                "confidence": {
                                  "Washington": 1.0
                                },
                                "entropy": -1.000088900581841e-12,
                                "value": "Washington"
                              },
                              "num_date": {
                                "confidence": [
                                  2017.2628336755647,
                                  2017.2628336755647
                                ],
                                "value": 2017.2628336755647
                              }
                            }
                          },
                          {
                            "branch_attrs": {
                              "mutations": {}
                            },
                            "children": [
                              {
                                "branch_attrs": {
                                  "mutations": {}
                                },
                                "name": "Washington.USA/9.17/FH16/G",
                                "node_attrs": {
                                  "MuV_genotype": {
                                    "value": "G"
                                  },
                                  "accession": "Washington_outbreak_16",
                                  "author": {
                                    "author": "Moncla et al",
                                    "title": "Unpublished",
                                    "value": "Moncla et al"
                                  },
                                  "div": 0.04086253004676876,
                                  "division": {
                                    "confidence": {
                                      "Washington": 1.0
                                    },
                                    "entropy": -1.000088900581841e-12,
                                    "value": "Washington"
                                  },
                                  "num_date": {
                                    "confidence": [
                                      2017.1615331964408,
                                      2017.1615331964408
                                    ],
                                    "value": 2017.1615331964408
                                  }
                                }
                              },
                              {
                                "branch_attrs": {
                                  "mutations": {}
                                },
                                "name": "Washington.USA/11.17/FH95/G",
                                "node_attrs": {
                                  "MuV_genotype": {
                                    "value": "G"
                                  },
                                  "accession": "Washington_outbreak_84",
                                  "author": {
                                    "author": "Moncla et al",
                                    "title": "Unpublished",
                                    "value": "Moncla et al"
                                  },
                                  "div": 0.04086253004676876,
                                  "division": {
                                    "confidence": {
                                      "Washington": 1.0
                                    },
                                    "entropy": -1.000088900581841e-12,
                                    "value": "Washington"
                                  },
                                  "num_date": {
                                    "confidence": [
                                      2017.2026009582478,
                                      2017.2026009582478
                                    ],
                                    "value": 2017.2026009582478
                                  }
                                }
                              }
                            ],
                            "name": "NODE_0000019",
                            "node_attrs": {
                              "div": 0.04086253004676875,
                              "division": {
                                "confidence": {
                                  "Washington": 0.9999980488009631
                                },
                                "entropy": 2.9066738204709823e-05,
                                "value": "Washington"
                              },
                              "num_date": {
                                "confidence": [
                                  2013.8633070839,
                                  2017.1615331964408
                                ],
                                "value": 2017.1615331964408
                              }
                            }
                          }
                        ],
                        "name": "NODE_0000018",
                        "node_attrs": {
                          "div": 0.04086253004676874,
                          "division": {
                            "confidence": {
                              "Washington": 0.9999924533616079
                            },
                            "entropy": 0.00010152511691850662,
                            "value": "Washington"
                          },
                          "num_date": {
                            "confidence": [
                              2010.531136090687,
                              2017.1517902963387
                            ],
                            "value": 2015.3190411866042
                          }
                        }
                      }
                    ],
                    "name": "NODE_0000395",
                    "node_attrs": {
                      "div": 0.040862530046768736,
                      "division": {
                        "confidence": {
                          "Washington": 0.9998184946282906
                        },
                        "entropy": 0.0018994457096823357,
                        "value": "Washington"
                      },
                      "num_date": {
                        "confidence": [
                          2006.0126132118608,
                          2017.142047466212
                        ],
                        "value": 2013.2285591420616
                      }
                    }
                  }
                ],
                "name": "NODE_0000393",
                "node_attrs": {
                  "div": 0.01743943213727331,
                  "division": {
                    "confidence": {
                      "Massachusetts": 0.017626798794993983,
                      "Washington": 0.9808509553520266
                    },
                    "entropy": 0.10342832525528503,
                    "value": "Washington"
                  },
                  "num_date": {
                    "confidence": [
                      1860.6107452309914,
                      2017.1321904231684
                    ],
                    "value": 1994.007930707753
                  }
                }
              },
              {
                "branch_attrs": {
                  "mutations": {
                    "nuc": [
                      "A136G"
                    ]
                  }
                },
                "children": [
                  {
                    "branch_attrs": {
                      "mutations": {}
                    },
                    "name": "Washington.USA/15.17/FH146/G",
                    "node_attrs": {
                      "MuV_genotype": {
                        "value": "G"
                      },
                      "accession": "Washington_outbreak_90",
                      "author": {
                        "author": "Moncla et al",
                        "title": "Unpublished",
                        "value": "Moncla et al"
                      },
                      "div": 0.011600845282051278,
                      "division": {
                        "confidence": {
                          "Washington": 1.0
                        },
                        "entropy": -1.000088900581841e-12,
                        "value": "Washington"
                      },
                      "num_date": {
                        "confidence": [
                          2017.2956878850102,
                          2017.2956878850102
                        ],
                        "value": 2017.2956878850102
                      }
                    }
                  },
                  {
                    "branch_attrs": {
                      "mutations": {}
                    },
                    "children": [
                      {
                        "branch_attrs": {
                          "mutations": {}
                        },
                        "name": "Washington.USA/18.17/FH147/G",
                        "node_attrs": {
                          "MuV_genotype": {
                            "value": "G"
                          },
                          "accession": "Washington_outbreak_92",
                          "author": {
                            "author": "Moncla et al",
                            "title": "Unpublished",
                            "value": "Moncla et al"
                          },
                          "div": 0.011600845282051287,
                          "division": {
                            "confidence": {
                              "Washington": 1.0
                            },
                            "entropy": -1.000088900581841e-12,
                            "value": "Washington"
                          },
                          "num_date": {
                            "confidence": [
                              2017.3394934976043,
                              2017.3394934976043
                            ],
                            "value": 2017.3394934976043
                          }
                        }
                      },
                      {
                        "branch_attrs": {
                          "mutations": {}
                        },
                        "children": [
                          {
                            "branch_attrs": {
                              "mutations": {}
                            },
                            "name": "Washington.USA/2.17/FH84/G",
                            "node_attrs": {
                              "MuV_genotype": {
                                "value": "G"
                              },
                              "accession": "Washington_outbreak_80",
                              "author": {
                                "author": "Moncla et al",
                                "title": "Unpublished",
                                "value": "Moncla et al"
                              },
                              "div": 0.011600845282051296,
                              "division": {
                                "confidence": {
                                  "Washington": 1.0
                                },
                                "entropy": -1.000088900581841e-12,
                                "value": "Washington"
                              },
                              "num_date": {
                                "confidence": [
                                  2017.0355920602328,
                                  2017.0355920602328
                                ],
                                "value": 2017.0355920602328
                              }
                            }
                          },
                          {
                            "branch_attrs": {
                              "mutations": {}
                            },
                            "children": [
                              {
                                "branch_attrs": {
                                  "mutations": {}
                                },
                                "name": "Washington.USA/3.17/FH67/G",
                                "node_attrs": {
                                  "MuV_genotype": {
                                    "value": "G"
                                  },
                                  "accession": "Washington_outbreak_64",
                                  "author": {
                                    "author": "Moncla et al",
                                    "title": "Unpublished",
                                    "value": "Moncla et al"
                                  },
                                  "div": 0.011600845282051304,
                                  "division": {
                                    "confidence": {
                                      "Washington": 1.0
                                    },
                                    "entropy": -1.000088900581841e-12,
                                    "value": "Washington"
                                  },
                                  "num_date": {
                                    "confidence": [
                                      2017.0465434633813,
                                      2017.0465434633813
                                    ],
                                    "value": 2017.0465434633813
                                  }
                                }
                              },
                              {
                                "branch_attrs": {
                                  "mutations": {}
                                },
                                "children": [
                                  {
                                    "branch_attrs": {
                                      "mutations": {}
                                    },
                                    "name": "Washington.USA/11.17/FH143/G",
                                    "node_attrs": {
                                      "MuV_genotype": {
                                        "value": "G"
                                      },
                                      "accession": "Washington_outbreak_83",
                                      "author": {
                                        "author": "Moncla et al",
                                        "title": "Unpublished",
                                        "value": "Moncla et al"
                                      },
                                      "div": 0.011600845282051313,
                                      "division": {
                                        "confidence": {
                                          "Washington": 1.0
                                        },
                                        "entropy": -1.000088900581841e-12,
                                        "value": "Washington"
                                      },
                                      "num_date": {
                                        "confidence": [
                                          2017.2026009582478,
                                          2017.2026009582478
                                        ],
                                        "value": 2017.2026009582478
                                      }
                                    }
                                  },
                                  {
                                    "branch_attrs": {
                                      "mutations": {}
                                    },
                                    "children": [
                                      {
                                        "branch_attrs": {
                                          "mutations": {}
                                        },
                                        "name": "Washington.USA/3.17/FH62/G",
                                        "node_attrs": {
                                          "MuV_genotype": {
                                            "value": "G"
                                          },
                                          "accession": "Washington_outbreak_59",
                                          "author": {
                                            "author": "Moncla et al",
                                            "title": "Unpublished",
                                            "value": "Moncla et al"
                                          },
                                          "div": 0.011600845282051322,
                                          "division": {
                                            "confidence": {
                                              "Washington": 1.0
                                            },
                                            "entropy": -1.000088900581841e-12,
                                            "value": "Washington"
                                          },
                                          "num_date": {
                                            "confidence": [
                                              2017.0520191649555,
                                              2017.0520191649555
                                            ],
                                            "value": 2017.0520191649555
                                          }
                                        }
                                      },
                                      {
                                        "branch_attrs": {
                                          "mutations": {}
                                        },
                                        "children": [
                                          {
                                            "branch_attrs": {
                                              "mutations": {}
                                            },
                                            "name": "Washington.USA/7.17/FH15/G",
                                            "node_attrs": {
                                              "MuV_genotype": {
                                                "value": "G"
                                              },
                                              "accession": "Washington_outbreak_15",
                                              "author": {
                                                "author": "Moncla et al",
                                                "title": "Unpublished",
                                                "value": "Moncla et al"
                                              },
                                              "div": 0.01160084528205133,
                                              "division": {
                                                "confidence": {
                                                  "Washington": 1.0
                                                },
                                                "entropy": -1.000088900581841e-12,
                                                "value": "Washington"
                                              },
                                              "num_date": {
                                                "confidence": [
                                                  2017.125941136208,
                                                  2017.125941136208
                                                ],
                                                "value": 2017.125941136208
                                              }
                                            }
                                          },
                                          {
                                            "branch_attrs": {
                                              "mutations": {}
                                            },
                                            "name": "Washington.USA/12.17/FH144/G",
                                            "node_attrs": {
                                              "MuV_genotype": {
                                                "value": "G"
                                              },
                                              "accession": "Washington_outbreak_87",
                                              "author": {
                                                "author": "Moncla et al",
                                                "title": "Unpublished",
                                                "value": "Moncla et al"
                                              },
                                              "div": 0.01160084528205133,
                                              "division": {
                                                "confidence": {
                                                  "Washington": 1.0
                                                },
                                                "entropy": -1.000088900581841e-12,
                                                "value": "Washington"
                                              },
                                              "num_date": {
                                                "confidence": [
                                                  2017.2354551676933,
                                                  2017.2354551676933
                                                ],
                                                "value": 2017.2354551676933
                                              }
                                            }
                                          }
                                        ],
                                        "name": "NODE_0000026",
                                        "node_attrs": {
                                          "div": 0.011600845282051322,
                                          "division": {
                                            "confidence": {
                                              "Washington": 0.9999987305907808
                                            },
                                            "entropy": 1.9454216517903674e-05,
                                            "value": "Washington"
                                          },
                                          "num_date": {
                                            "confidence": [
                                              2014.9763869664757,
                                              2017.125941136208
                                            ],
                                            "value": 2017.125941136208
                                          }
                                        }
                                      }
                                    ],
                                    "name": "NODE_0000025",
                                    "node_attrs": {
                                      "div": 0.011600845282051313,
                                      "division": {
                                        "confidence": {
                                          "Washington": 0.9999985963966225
                                        },
                                        "entropy": 2.1362384496426122e-05,
                                        "value": "Washington"
                                      },
                                      "num_date": {
                                        "confidence": [
                                          2013.0674537555885,
                                          2017.0520191649555
                                        ],
                                        "value": 2016.1516579706197
                                      }
                                    }
                                  }
                                ],
                                "name": "NODE_0000024",
                                "node_attrs": {
                                  "div": 0.011600845282051304,
                                  "division": {
                                    "confidence": {
                                      "Washington": 0.9999970011466277
                                    },
                                    "entropy": 4.3384907564134335e-05,
                                    "value": "Washington"
                                  },
                                  "num_date": {
                                    "confidence": [
                                      2010.536348999517,
                                      2017.0422762237856
                                    ],
                                    "value": 2014.8283225303871
                                  }
                                }
                              }
                            ],
                            "name": "NODE_0000023",
                            "node_attrs": {
                              "div": 0.011600845282051296,
                              "division": {
                                "confidence": {
                                  "Washington": 0.9999936246825084
                                },
                                "entropy": 8.746465610177386e-05,
                                "value": "Washington"
                              },
                              "num_date": {
                                "confidence": [
                                  2007.616590653835,
                                  2017.0325334429403
                                ],
                                "value": 2013.5255413747627
                              }
                            }
                          }
                        ],
                        "name": "NODE_0000022",
                        "node_attrs": {
                          "div": 0.011600845282051287,
                          "division": {
                            "confidence": {
                              "Washington": 0.9999797854143955
                            },
                            "entropy": 0.00025356903040349026,
                            "value": "Washington"
                          },
                          "num_date": {
                            "confidence": [
                              2003.7456074780555,
                              2017.0227905157806
                            ],
                            "value": 2011.699865197641
                          }
                        }
                      }
                    ],
                    "name": "NODE_0000021",
                    "node_attrs": {
                      "div": 0.011600845282051278,
                      "division": {
                        "confidence": {
                          "Washington": 0.9998879544328079
                        },
                        "entropy": 0.0012006747637712326,
                        "value": "Washington"
                      },
                      "num_date": {
                        "confidence": [
                          1998.5373629615551,
                          2017.013047587412
                        ],
                        "value": 2009.329842157981
                      }
                    }
                  }
                ],
                "name": "NODE_0000348",
                "node_attrs": {
                  "div": 0.01160084528205127,
                  "division": {
                    "confidence": {
                      "Massachusetts": 0.0013217152509486345,
                      "Washington": 0.9984448976551294
                    },
                    "entropy": 0.012753603372357342,
                    "value": "Washington"
                  },
                  "num_date": {
                    "confidence": [
                      1990.2687604324267,
                      2017.003304972688
                    ],
                    "value": 2005.4623343012101
                  }
                }
              },
              {
                "branch_attrs": {
                  "mutations": {
                    "nuc": [
                      "A117G",
                      "G155A"
                    ]
                  }
                },
                "children": [
                  {
                    "branch_attrs": {
                      "mutations": {}
                    },
                    "name": "California.USA/40.11/G",
                    "node_attrs": {
                      "MuV_genotype": {
                        "value": "G"
                      },
                      "accession": "KY969482",
                      "author": {
                        "author": "Espinosa et al",
                        "journal": "Submitted (20-APR-2017) Viral and Rickettsial Disease Laboratory, California Department of Public Health, 850 Marina Bay Parkway, Richmond, CA 94804, USA",
                        "paper_url": "https://www.ncbi.nlm.nih.gov/pubmed/",
                        "title": "Direct Submission",
                        "value": "Espinosa et al"
                      },
                      "div": 0.017447807315696968,
                      "division": {
                        "confidence": {
                          "California": 1.0
                        },
                        "entropy": -1.000088900581841e-12,
                        "value": "California"
                      },
                      "num_date": {
                        "confidence": [
                          2011.7693360711842,
                          2011.7693360711842
                        ],
                        "value": 2011.7693360711842
                      },
                      "url": "https://www.ncbi.nlm.nih.gov/nuccore/KY969482"
                    }
                  },
                  {
                    "branch_attrs": {
                      "mutations": {}
                    },
                    "children": [
                      {
                        "branch_attrs": {
                          "mutations": {}
                        },
                        "children": [
                          {
                            "branch_attrs": {
                              "mutations": {}
                            },
                            "children": [
                              {
                                "branch_attrs": {
                                  "mutations": {}
                                },
                                "name": "NewYork.USA/10.14/2/G",
                                "node_attrs": {
                                  "MuV_genotype": {
                                    "value": "G"
                                  },
                                  "accession": "Broad_sequence_52",
                                  "author": {
                                    "author": "Wohl et al",
                                    "title": "Unpublished",
                                    "value": "Wohl et al"
                                  },
                                  "div": 0.017447807315697,
                                  "division": {
                                    "confidence": {
                                      "New York": 1.0
                                    },
                                    "entropy": -1.000088900581841e-12,
                                    "value": "New York"
                                  },
                                  "num_date": {
                                    "confidence": [
                                      2014.1697467488023,
                                      2014.1697467488023
                                    ],
                                    "value": 2014.1697467488023
                                  }
                                }
                              },
                              {
                                "branch_attrs": {
                                  "mutations": {}
                                },
                                "name": "NewYork.USA/8.14/G",
                                "node_attrs": {
                                  "MuV_genotype": {
                                    "value": "G"
                                  },
                                  "accession": "MG986395",
                                  "author": {
                                    "author": "Bankamp et al",
                                    "journal": "Unpublished",
                                    "paper_url": "https://www.ncbi.nlm.nih.gov/pubmed/",
                                    "title": "Mumps rubulavirus sample sequencing from the 2016-2017 outbreak in Massachusetts",
                                    "value": "Bankamp et al"
                                  },
                                  "div": 0.017447807315697,
                                  "division": {
                                    "confidence": {
                                      "New York": 1.0
                                    },
                                    "entropy": -1.000088900581841e-12,
                                    "value": "New York"
                                  },
                                  "num_date": {
                                    "confidence": [
                                      2014.1396303901438,
                                      2014.1396303901438
                                    ],
                                    "value": 2014.1396303901438
                                  },
                                  "url": "https://www.ncbi.nlm.nih.gov/nuccore/MG986395"
                                }
                              }
                            ],
                            "name": "NODE_0000030",
                            "node_attrs": {
                              "div": 0.01744780731569699,
                              "division": {
                                "confidence": {
                                  "New York": 0.9994917847902535
                                },
                                "entropy": 0.004677767358068288,
                                "value": "New York"
                              },
                              "num_date": {
                                "confidence": [
                                  2006.7811039580129,
                                  2014.1396303901438
                                ],
                                "value": 2014.1396303901438
                              }
                            }
                          },
                          {
                            "branch_attrs": {
                              "mutations": {}
                            },
                            "children": [
                              {
                                "branch_attrs": {
                                  "mutations": {}
                                },
                                "children": [
                                  {
                                    "branch_attrs": {
                                      "mutations": {}
                                    },
                                    "name": "Ohio.USA/13.14/6/G",
                                    "node_attrs": {
                                      "MuV_genotype": {
                                        "value": "G"
                                      },
                                      "accession": "MG986455",
                                      "author": {
                                        "author": "Bankamp et al",
                                        "journal": "Unpublished",
                                        "paper_url": "https://www.ncbi.nlm.nih.gov/pubmed/",
                                        "title": "Mumps rubulavirus sample sequencing from the 2016-2017 outbreak in Massachusetts",
                                        "value": "Bankamp et al"
                                      },
                                      "div": 0.01744780731569701,
                                      "division": {
                                        "confidence": {
                                          "Ohio": 1.0
                                        },
                                        "entropy": -1.000088900581841e-12,
                                        "value": "Ohio"
                                      },
                                      "num_date": {
                                        "confidence": [
                                          2014.2327173169062,
                                          2014.2327173169062
                                        ],
                                        "value": 2014.2327173169062
                                      },
                                      "url": "https://www.ncbi.nlm.nih.gov/nuccore/MG986455"
                                    }
                                  },
                                  {
                                    "branch_attrs": {
                                      "mutations": {}
                                    },
                                    "name": "Ohio.USA/13.14/7/G",
                                    "node_attrs": {
                                      "MuV_genotype": {
                                        "value": "G"
                                      },
                                      "accession": "MG986446",
                                      "author": {
                                        "author": "Bankamp et al",
                                        "journal": "Unpublished",
                                        "paper_url": "https://www.ncbi.nlm.nih.gov/pubmed/",
                                        "title": "Mumps rubulavirus sample sequencing from the 2016-2017 outbreak in Massachusetts",
                                        "value": "Bankamp et al"
                                      },
                                      "div": 0.01744780731569701,
                                      "division": {
                                        "confidence": {
                                          "Ohio": 1.0
                                        },
                                        "entropy": -1.000088900581841e-12,
                                        "value": "Ohio"
                                      },
                                      "num_date": {
                                        "confidence": [
                                          2014.2299794661192,
                                          2014.2299794661192
                                        ],
                                        "value": 2014.2299794661192
                                      },
                                      "url": "https://www.ncbi.nlm.nih.gov/nuccore/MG986446"
                                    }
                                  }
                                ],
                                "name": "NODE_0000032",
                                "node_attrs": {
                                  "div": 0.017447807315697,
                                  "division": {
                                    "confidence": {
                                      "Ohio": 0.9999977749264269
                                    },
                                    "entropy": 3.569341243855299e-05,
                                    "value": "Ohio"
                                  },
                                  "num_date": {
                                    "confidence": [
                                      2009.0419547989625,
                                      2014.2299794661192
                                    ],
                                    "value": 2014.2299794661192
                                  }
                                }
                              },
                              {
                                "branch_attrs": {
                                  "mutations": {}
                                },
                                "children": [
                                  {
                                    "branch_attrs": {
                                      "mutations": {}
                                    },
                                    "name": "Michigan.USA/12.14/G",
                                    "node_attrs": {
                                      "MuV_genotype": {
                                        "value": "G"
                                      },
                                      "accession": "MG986450",
                                      "author": {
                                        "author": "Bankamp et al",
                                        "journal": "Unpublished",
                                        "paper_url": "https://www.ncbi.nlm.nih.gov/pubmed/",
                                        "title": "Mumps rubulavirus sample sequencing from the 2016-2017 outbreak in Massachusetts",
                                        "value": "Bankamp et al"
                                      },
                                      "div": 0.01744780731569701,
                                      "division": {
                                        "confidence": {
                                          "Michigan": 1.0
                                        },
                                        "entropy": -1.000088900581841e-12,
                                        "value": "Michigan"
                                      },
                                      "num_date": {
                                        "confidence": [
                                          2014.2162902121834,
                                          2014.2162902121834
                                        ],
                                        "value": 2014.2162902121834
                                      },
                                      "url": "https://www.ncbi.nlm.nih.gov/nuccore/MG986450"
                                    }
                                  },
                                  {
                                    "branch_attrs": {
                                      "mutations": {}
                                    },
                                    "name": "Ohio.USA/12.14/9/G",
                                    "node_attrs": {
                                      "MuV_genotype": {
                                        "value": "G"
                                      },
                                      "accession": "MG986409",
                                      "author": {
                                        "author": "Bankamp et al",
                                        "journal": "Unpublished",
                                        "paper_url": "https://www.ncbi.nlm.nih.gov/pubmed/",
                                        "title": "Mumps rubulavirus sample sequencing from the 2016-2017 outbreak in Massachusetts",
                                        "value": "Bankamp et al"
                                      },
                                      "div": 0.01744780731569701,
                                      "division": {
                                        "confidence": {
                                          "Ohio": 1.0
                                        },
                                        "entropy": -1.000088900581841e-12,
                                        "value": "Ohio"
                                      },
                                      "num_date": {
                                        "confidence": [
                                          2014.2190280629707,
                                          2014.2190280629707
                                        ],
                                        "value": 2014.2190280629707
                                      },
                                      "url": "https://www.ncbi.nlm.nih.gov/nuccore/MG986409"
                                    }
                                  }
                                ],
                                "name": "NODE_0000033",
                                "node_attrs": {
                                  "div": 0.017447807315697,
                                  "division": {
                                    "confidence": {
                                      "Michigan": 0.00891518862134676,
                                      "Ohio": 0.9906869554272982
                                    },
                                    "entropy": 0.0554431397731017,
                                    "value": "Ohio"
                                  },
                                  "num_date": {
                                    "confidence": [
                                      2009.0378570507523,
                                      2014.2162902121834
                                    ],
                                    "value": 2014.2162902121834
                                  }
                                }
                              }
                            ],
                            "name": "NODE_0000031",
                            "node_attrs": {
                              "div": 0.01744780731569699,
                              "division": {
                                "confidence": {
                                  "New York": 0.0011142477561276588,
                                  "Ohio": 0.9979925777789646
                                },
                                "entropy": 0.017230728177440983,
                                "value": "Ohio"
                              },
                              "num_date": {
                                "confidence": [
                                  2002.77203842556,
                                  2014.2065472737513
                                ],
                                "value": 2009.7727488136268
                              }
                            }
                          }
                        ],
                        "name": "NODE_0000029",
                        "node_attrs": {
                          "div": 0.017447807315696978,
                          "division": {
                            "confidence": {
                              "New York": 0.05473071822335007,
                              "Ohio": 0.9297364486816908,
                              "Washington": 0.002365560922424414,
                              "Wisconsin": 0.009888395467724893
                            },
                            "entropy": 0.31432710152204624,
                            "value": "Ohio"
                          },
                          "num_date": {
                            "confidence": [
                              1995.5331879727069,
                              2014.1298874790903
                            ],
                            "value": 2005.675211147871
                          }
                        }
                      },
                      {
                        "branch_attrs": {
                          "mutations": {}
                        },
                        "children": [
                          {
                            "branch_attrs": {
                              "mutations": {}
                            },
                            "children": [
                              {
                                "branch_attrs": {
                                  "mutations": {}
                                },
                                "name": "Indiana.USA/5.14/G",
                                "node_attrs": {
                                  "MuV_genotype": {
                                    "value": "G"
                                  },
                                  "accession": "MG986387",
                                  "author": {
                                    "author": "Bankamp et al",
                                    "journal": "Unpublished",
                                    "paper_url": "https://www.ncbi.nlm.nih.gov/pubmed/",
                                    "title": "Mumps rubulavirus sample sequencing from the 2016-2017 outbreak in Massachusetts",
                                    "value": "Bankamp et al"
                                  },
                                  "div": 0.017447807315697,
                                  "division": {
                                    "confidence": {
                                      "Indiana": 1.0
                                    },
                                    "entropy": -1.000088900581841e-12,
                                    "value": "Indiana"
                                  },
                                  "num_date": {
                                    "confidence": [
                                      2014.084873374401,
                                      2014.084873374401
                                    ],
                                    "value": 2014.084873374401
                                  },
                                  "url": "https://www.ncbi.nlm.nih.gov/nuccore/MG986387"
                                }
                              },
                              {
                                "branch_attrs": {
                                  "mutations": {}
                                },
                                "children": [
                                  {
                                    "branch_attrs": {
                                      "mutations": {}
                                    },
                                    "name": "Wisconsin.USA/29.14/FH113/G",
                                    "node_attrs": {
                                      "MuV_genotype": {
                                        "value": "G"
                                      },
                                      "accession": "Wisconsin_sample_14",
                                      "author": {
                                        "author": "Moncla et al",
                                        "title": "Unpublished",
                                        "value": "Moncla et al"
                                      },
                                      "div": 0.01744780731569701,
                                      "division": {
                                        "confidence": {
                                          "Wisconsin": 1.0
                                        },
                                        "entropy": -1.000088900581841e-12,
                                        "value": "Wisconsin"
                                      },
                                      "num_date": {
                                        "confidence": [
                                          2014.498288843258,
                                          2014.580424366872
                                        ],
                                        "value": 2014.580424366872
                                      }
                                    }
                                  },
                                  {
                                    "branch_attrs": {
                                      "mutations": {}
                                    },
                                    "name": "NewYork.USA.USA/51.14/G",
                                    "node_attrs": {
                                      "MuV_genotype": {
                                        "value": "G"
                                      },
                                      "accession": "MG986410",
                                      "author": {
                                        "author": "Bankamp et al",
                                        "journal": "Unpublished",
                                        "paper_url": "https://www.ncbi.nlm.nih.gov/pubmed/",
                                        "title": "Mumps rubulavirus sample sequencing from the 2016-2017 outbreak in Massachusetts",
                                        "value": "Bankamp et al"
                                      },
                                      "div": 0.01744780731569701,
                                      "division": {
                                        "confidence": {
                                          "New York": 1.0
                                        },
                                        "entropy": -1.000088900581841e-12,
                                        "value": "New York"
                                      },
                                      "num_date": {
                                        "confidence": [
                                          2014.9582477754961,
                                          2014.9582477754961
                                        ],
                                        "value": 2014.9582477754961
                                      },
                                      "url": "https://www.ncbi.nlm.nih.gov/nuccore/MG986410"
                                    }
                                  }
                                ],
                                "name": "NODE_0000036",
                                "node_attrs": {
                                  "div": 0.017447807315697,
                                  "division": {
                                    "confidence": {
                                      "Indiana": 0.02471530898113183,
                                      "New York": 0.4668676547662545,
                                      "Ohio": 0.04774649378321136,
                                      "Wisconsin": 0.4522277311336862
                                    },
                                    "entropy": 1.0171850620860945,
                                    "value": "New York"
                                  },
                                  "num_date": {
                                    "confidence": [
                                      2009.1342535481654,
                                      2014.5755528141515
                                    ],
                                    "value": 2014.4937107284475
                                  }
                                }
                              }
                            ],
                            "name": "NODE_0000035",
                            "node_attrs": {
                              "div": 0.01744780731569699,
                              "division": {
                                "confidence": {
                                  "Indiana": 0.26074979186180103,
                                  "New York": 0.210749691409303,
                                  "Ohio": 0.3002813978466703,
                                  "Wisconsin": 0.19953650873082787
                                },
                                "entropy": 1.551217858251094,
                                "value": "Ohio"
                              },
                              "num_date": {
                                "confidence": [
                                  2002.9676154394601,
                                  2014.084873374401
                                ],
                                "value": 2010.0251756775447
                              }
                            }
                          },
                          {
                            "branch_attrs": {
                              "mutations": {}
                            },
                            "children": [
                              {
                                "branch_attrs": {
                                  "mutations": {}
                                },
                                "children": [
                                  {
                                    "branch_attrs": {
                                      "mutations": {}
                                    },
                                    "name": "Ohio.USA/11.14/2/G",
                                    "node_attrs": {
                                      "MuV_genotype": {
                                        "value": "G"
                                      },
                                      "accession": "MG986426",
                                      "author": {
                                        "author": "Bankamp et al",
                                        "journal": "Unpublished",
                                        "paper_url": "https://www.ncbi.nlm.nih.gov/pubmed/",
                                        "title": "Mumps rubulavirus sample sequencing from the 2016-2017 outbreak in Massachusetts",
                                        "value": "Bankamp et al"
                                      },
                                      "div": 0.01744780731569701,
                                      "division": {
                                        "confidence": {
                                          "Ohio": 1.0
                                        },
                                        "entropy": -1.000088900581841e-12,
                                        "value": "Ohio"
                                      },
                                      "num_date": {
                                        "confidence": [
                                          2014.2053388090349,
                                          2014.2053388090349
                                        ],
                                        "value": 2014.2053388090349
                                      },
                                      "url": "https://www.ncbi.nlm.nih.gov/nuccore/MG986426"
                                    }
                                  },
                                  {
                                    "branch_attrs": {
                                      "mutations": {}
                                    },
                                    "name": "NewYork.USA/10.14/3/G",
                                    "node_attrs": {
                                      "MuV_genotype": {
                                        "value": "G"
                                      },
                                      "accession": "MG986436",
                                      "author": {
                                        "author": "Bankamp et al",
                                        "journal": "Unpublished",
                                        "paper_url": "https://www.ncbi.nlm.nih.gov/pubmed/",
                                        "title": "Mumps rubulavirus sample sequencing from the 2016-2017 outbreak in Massachusetts",
                                        "value": "Bankamp et al"
                                      },
                                      "div": 0.01744780731569701,
                                      "division": {
                                        "confidence": {
                                          "New York": 1.0
                                        },
                                        "entropy": -1.000088900581841e-12,
                                        "value": "New York"
                                      },
                                      "num_date": {
                                        "confidence": [
                                          2014.1724845995893,
                                          2014.1724845995893
                                        ],
                                        "value": 2014.1724845995893
                                      },
                                      "url": "https://www.ncbi.nlm.nih.gov/nuccore/MG986436"
                                    }
                                  }
                                ],
                                "name": "NODE_0000038",
                                "node_attrs": {
                                  "div": 0.017447807315697,
                                  "division": {
                                    "confidence": {
                                      "New York": 0.06803007611374641,
                                      "Ohio": 0.9290239170265303,
                                      "Wisconsin": 0.0023533830035630354
                                    },
                                    "entropy": 0.2717242770336791,
                                    "value": "Ohio"
                                  },
                                  "num_date": {
                                    "confidence": [
                                      2007.0887502246057,
                                      2014.1724845995893
                                    ],
                                    "value": 2014.1724845995893
                                  }
                                }
                              },
                              {
                                "branch_attrs": {
                                  "mutations": {}
                                },
                                "children": [
                                  {
                                    "branch_attrs": {
                                      "mutations": {}
                                    },
                                    "children": [
                                      {
                                        "branch_attrs": {
                                          "mutations": {}
                                        },
                                        "name": "Wisconsin.USA/16.14/FH110/G",
                                        "node_attrs": {
                                          "MuV_genotype": {
                                            "value": "G"
                                          },
                                          "accession": "Wisconsin_sample_11",
                                          "author": {
                                            "author": "Moncla et al",
                                            "title": "Unpublished",
                                            "value": "Moncla et al"
                                          },
                                          "div": 0.01744780731569702,
                                          "division": {
                                            "confidence": {
                                              "Wisconsin": 1.0
                                            },
                                            "entropy": -1.000088900581841e-12,
                                            "value": "Wisconsin"
                                          },
                                          "num_date": {
                                            "confidence": [
                                              2014.2491444216291,
                                              2014.3208676201948
                                            ],
                                            "value": 2014.2491444216291
                                          }
                                        }
                                      },
                                      {
                                        "branch_attrs": {
                                          "mutations": {}
                                        },
                                        "name": "Ohio.USA/13.14/10/G",
                                        "node_attrs": {
                                          "MuV_genotype": {
                                            "value": "G"
                                          },
                                          "accession": "MG986451",
                                          "author": {
                                            "author": "Bankamp et al",
                                            "journal": "Unpublished",
                                            "paper_url": "https://www.ncbi.nlm.nih.gov/pubmed/",
                                            "title": "Mumps rubulavirus sample sequencing from the 2016-2017 outbreak in Massachusetts",
                                            "value": "Bankamp et al"
                                          },
                                          "div": 0.01744780731569702,
                                          "division": {
                                            "confidence": {
                                              "Ohio": 1.0
                                            },
                                            "entropy": -1.000088900581841e-12,
                                            "value": "Ohio"
                                          },
                                          "num_date": {
                                            "confidence": [
                                              2014.2436687200548,
                                              2014.2436687200548
                                            ],
                                            "value": 2014.2436687200548
                                          },
                                          "url": "https://www.ncbi.nlm.nih.gov/nuccore/MG986451"
                                        }
                                      }
                                    ],
                                    "name": "NODE_0000040",
                                    "node_attrs": {
                                      "div": 0.01744780731569701,
                                      "division": {
                                        "confidence": {
                                          "Ohio": 0.9058213224303104,
                                          "Wisconsin": 0.09380968924758129
                                        },
                                        "entropy": 0.31548287439297495,
                                        "value": "Ohio"
                                      },
                                      "num_date": {
                                        "confidence": [
                                          2008.3639798133665,
                                          2014.2436687200548
                                        ],
                                        "value": 2014.2396363072728
                                      }
                                    }
                                  },
                                  {
                                    "branch_attrs": {
                                      "mutations": {}
                                    },
                                    "children": [
                                      {
                                        "branch_attrs": {
                                          "mutations": {}
                                        },
                                        "children": [
                                          {
                                            "branch_attrs": {
                                              "mutations": {}
                                            },
                                            "name": "Ohio.USA/16.14/1/G",
                                            "node_attrs": {
                                              "MuV_genotype": {
                                                "value": "G"
                                              },
                                              "accession": "MG986449",
                                              "author": {
                                                "author": "Bankamp et al",
                                                "journal": "Unpublished",
                                                "paper_url": "https://www.ncbi.nlm.nih.gov/pubmed/",
                                                "title": "Mumps rubulavirus sample sequencing from the 2016-2017 outbreak in Massachusetts",
                                                "value": "Bankamp et al"
                                              },
                                              "div": 0.01744780731569703,
                                              "division": {
                                                "confidence": {
                                                  "Ohio": 1.0
                                                },
                                                "entropy": -1.000088900581841e-12,
                                                "value": "Ohio"
                                              },
                                              "num_date": {
                                                "confidence": [
                                                  2014.2874743326488,
                                                  2014.2874743326488
                                                ],
                                                "value": 2014.2874743326488
                                              },
                                              "url": "https://www.ncbi.nlm.nih.gov/nuccore/MG986449"
                                            }
                                          },
                                          {
                                            "branch_attrs": {
                                              "mutations": {}
                                            },
                                            "name": "Ohio.USA/16.14/2/G",
                                            "node_attrs": {
                                              "MuV_genotype": {
                                                "value": "G"
                                              },
                                              "accession": "MG986390",
                                              "author": {
                                                "author": "Bankamp et al",
                                                "journal": "Unpublished",
                                                "paper_url": "https://www.ncbi.nlm.nih.gov/pubmed/",
                                                "title": "Mumps rubulavirus sample sequencing from the 2016-2017 outbreak in Massachusetts",
                                                "value": "Bankamp et al"
                                              },
                                              "div": 0.01744780731569703,
                                              "division": {
                                                "confidence": {
                                                  "Ohio": 1.0
                                                },
                                                "entropy": -1.000088900581841e-12,
                                                "value": "Ohio"
                                              },
                                              "num_date": {
                                                "confidence": [
                                                  2014.2874743326488,
                                                  2014.2874743326488
                                                ],
                                                "value": 2014.2874743326488
                                              },
                                              "url": "https://www.ncbi.nlm.nih.gov/nuccore/MG986390"
                                            }
                                          }
                                        ],
                                        "name": "NODE_0000042",
                                        "node_attrs": {
                                          "div": 0.01744780731569702,
                                          "division": {
                                            "confidence": {
                                              "Ohio": 0.9999233288654323
                                            },
                                            "entropy": 0.0008410293625575065,
                                            "value": "Ohio"
                                          },
                                          "num_date": {
                                            "confidence": [
                                              2009.587995824975,
                                              2014.2874743326488
                                            ],
                                            "value": 2014.2874743326488
                                          }
                                        }
                                      },
                                      {
                                        "branch_attrs": {
                                          "mutations": {}
                                        },
                                        "children": [
                                          {
                                            "branch_attrs": {
                                              "mutations": {}
                                            },
                                            "children": [
                                              {
                                                "branch_attrs": {
                                                  "mutations": {}
                                                },
                                                "name": "Wisconsin.USA/20.14/FH111/G",
                                                "node_attrs": {
                                                  "MuV_genotype": {
                                                    "value": "G"
                                                  },
                                                  "accession": "Wisconsin_sample_12",
                                                  "author": {
                                                    "author": "Moncla et al",
                                                    "title": "Unpublished",
                                                    "value": "Moncla et al"
                                                  },
                                                  "div": 0.01744780731569704,
                                                  "division": {
                                                    "confidence": {
                                                      "Wisconsin": 1.0
                                                    },
                                                    "entropy": -1.000088900581841e-12,
                                                    "value": "Wisconsin"
                                                  },
                                                  "num_date": {
                                                    "confidence": [
                                                      2014.331279945243,
                                                      2014.4052280674794
                                                    ],
                                                    "value": 2014.331279945243
                                                  }
                                                }
                                              },
                                              {
                                                "branch_attrs": {
                                                  "mutations": {}
                                                },
                                                "name": "Wisconsin.USA/20.14/FH86/G",
                                                "node_attrs": {
                                                  "MuV_genotype": {
                                                    "value": "G"
                                                  },
                                                  "accession": "Wisconsin_sample_2",
                                                  "author": {
                                                    "author": "Moncla et al",
                                                    "title": "Unpublished",
                                                    "value": "Moncla et al"
                                                  },
                                                  "div": 0.01744780731569704,
                                                  "division": {
                                                    "confidence": {
                                                      "Wisconsin": 1.0
                                                    },
                                                    "entropy": -1.000088900581841e-12,
                                                    "value": "Wisconsin"
                                                  },
                                                  "num_date": {
                                                    "confidence": [
                                                      2014.331279945243,
                                                      2014.4052280674794
                                                    ],
                                                    "value": 2014.331279945243
                                                  }
                                                }
                                              }
                                            ],
                                            "name": "NODE_0000044",
                                            "node_attrs": {
                                              "div": 0.01744780731569703,
                                              "division": {
                                                "confidence": {
                                                  "Wisconsin": 0.9999757520500936
                                                },
                                                "entropy": 0.0002999625718638734,
                                                "value": "Wisconsin"
                                              },
                                              "num_date": {
                                                "confidence": [
                                                  2010.8715389293814,
                                                  2014.378496532552
                                                ],
                                                "value": 2014.3267018304325
                                              }
                                            }
                                          },
                                          {
                                            "branch_attrs": {
                                              "mutations": {}
                                            },
                                            "children": [
                                              {
                                                "branch_attrs": {
                                                  "mutations": {}
                                                },
                                                "name": "NewJersey.USA/16.14/2/G",
                                                "node_attrs": {
                                                  "MuV_genotype": {
                                                    "value": "G"
                                                  },
                                                  "accession": "MG986442",
                                                  "author": {
                                                    "author": "Bankamp et al",
                                                    "journal": "Unpublished",
                                                    "paper_url": "https://www.ncbi.nlm.nih.gov/pubmed/",
                                                    "title": "Mumps rubulavirus sample sequencing from the 2016-2017 outbreak in Massachusetts",
                                                    "value": "Bankamp et al"
                                                  },
                                                  "div": 0.01744780731569704,
                                                  "division": {
                                                    "confidence": {
                                                      "New Jersey": 1.0
                                                    },
                                                    "entropy": -1.000088900581841e-12,
                                                    "value": "New Jersey"
                                                  },
                                                  "num_date": {
                                                    "confidence": [
                                                      2014.3230663928816,
                                                      2014.3230663928816
                                                    ],
                                                    "value": 2014.3230663928816
                                                  },
                                                  "url": "https://www.ncbi.nlm.nih.gov/nuccore/MG986442"
                                                }
                                              },
                                              {
                                                "branch_attrs": {
                                                  "mutations": {}
                                                },
                                                "name": "Wisconsin.USA/24.14/FH112/G",
                                                "node_attrs": {
                                                  "MuV_genotype": {
                                                    "value": "G"
                                                  },
                                                  "accession": "Wisconsin_sample_13",
                                                  "author": {
                                                    "author": "Moncla et al",
                                                    "title": "Unpublished",
                                                    "value": "Moncla et al"
                                                  },
                                                  "div": 0.01744780731569704,
                                                  "division": {
                                                    "confidence": {
                                                      "Wisconsin": 0.9999999999999999
                                                    },
                                                    "entropy": -9.99866855976916e-13,
                                                    "value": "Wisconsin"
                                                  },
                                                  "num_date": {
                                                    "confidence": [
                                                      2014.416153319644,
                                                      2014.4876112251882
                                                    ],
                                                    "value": 2014.416153319644
                                                  }
                                                }
                                              }
                                            ],
                                            "name": "NODE_0000045",
                                            "node_attrs": {
                                              "div": 0.01744780731569703,
                                              "division": {
                                                "confidence": {
                                                  "New Jersey": 0.011938672911047062,
                                                  "Ohio": 0.0029802447057923234,
                                                  "Wisconsin": 0.9846767113938101
                                                },
                                                "entropy": 0.08976741730799949,
                                                "value": "Wisconsin"
                                              },
                                              "num_date": {
                                                "confidence": [
                                                  2010.873527722541,
                                                  2014.3230663928816
                                                ],
                                                "value": 2014.3230663928816
                                              }
                                            }
                                          }
                                        ],
                                        "name": "NODE_0000043",
                                        "node_attrs": {
                                          "div": 0.01744780731569702,
                                          "division": {
                                            "confidence": {
                                              "New Jersey": 0.002015508359124235,
                                              "Ohio": 0.01918672707521688,
                                              "Wisconsin": 0.9782491081873604
                                            },
                                            "entropy": 0.11558336420001665,
                                            "value": "Wisconsin"
                                          },
                                          "num_date": {
                                            "confidence": [
                                              2006.9915101221618,
                                              2014.3136223070107
                                            ],
                                            "value": 2011.394383135653
                                          }
                                        }
                                      }
                                    ],
                                    "name": "NODE_0000041",
                                    "node_attrs": {
                                      "div": 0.01744780731569701,
                                      "division": {
                                        "confidence": {
                                          "Ohio": 0.9080304074565511,
                                          "Wisconsin": 0.0912376528265774
                                        },
                                        "entropy": 0.3126170257863461,
                                        "value": "Ohio"
                                      },
                                      "num_date": {
                                        "confidence": [
                                          2003.8615086451139,
                                          2014.277731391479
                                        ],
                                        "value": 2009.8169224951846
                                      }
                                    }
                                  }
                                ],
                                "name": "NODE_0000039",
                                "node_attrs": {
                                  "div": 0.017447807315697,
                                  "division": {
                                    "confidence": {
                                      "New York": 0.0010639163395555953,
                                      "Ohio": 0.9183790169244004,
                                      "Wisconsin": 0.08047683728665006
                                    },
                                    "entropy": 0.28923384645302785,
                                    "value": "Ohio"
                                  },
                                  "num_date": {
                                    "confidence": [
                                      2000.6318036358216,
                                      2014.2396363072728
                                    ],
                                    "value": 2008.1661066927572
                                  }
                                }
                              }
                            ],
                            "name": "NODE_0000037",
                            "node_attrs": {
                              "div": 0.01744780731569699,
                              "division": {
                                "confidence": {
                                  "New York": 0.03160522933432465,
                                  "Ohio": 0.9234567408361372,
                                  "Wisconsin": 0.044299112056811564
                                },
                                "entropy": 0.32673021239771555,
                                "value": "Ohio"
                              },
                              "num_date": {
                                "confidence": [
                                  1996.6878271812318,
                                  2014.1627416912736
                                ],
                                "value": 2006.0473784379715
                              }
                            }
                          }
                        ],
                        "name": "NODE_0000034",
                        "node_attrs": {
                          "div": 0.017447807315696978,
                          "division": {
                            "confidence": {
                              "New York": 0.04372230623142039,
                              "Ohio": 0.9073715025659564,
                              "Washington": 0.002096526927033792,
                              "Wisconsin": 0.04400263198061303
                            },
                            "entropy": 0.3967229284370614,
                            "value": "Ohio"
                          },
                          "num_date": {
                            "confidence": [
                              1992.6342893225026,
                              2014.0751304332312
                            ],
                            "value": 2003.9937803308367
                          }
                        }
                      }
                    ],
                    "name": "NODE_0000028",
                    "node_attrs": {
                      "div": 0.017447807315696968,
                      "division": {
                        "confidence": {
                          "New York": 0.04462648860201728,
                          "Ohio": 0.913013570735445,
                          "Washington": 0.007956988847692668,
                          "Wisconsin": 0.02840460049840638
                        },
                        "entropy": 0.40454376935359304,
                        "value": "Ohio"
                      },
                      "num_date": {
                        "confidence": [
                          1987.7626845247985,
                          2014.061113021325
                        ],
                        "value": 2001.5357258389242
                      }
                    }
                  }
                ],
                "name": "NODE_0000368",
                "node_attrs": {
                  "div": 0.017447807315696957,
                  "division": {
                    "confidence": {
                      "California": 0.07740284767184437,
                      "New York": 0.03222864475484651,
                      "Ohio": 0.6956315885937313,
                      "Washington": 0.12359833759580922
                    },
                    "entropy": 1.1839441851267316,
                    "value": "Ohio"
                  },
                  "num_date": {
                    "confidence": [
                      1984.5048275980303,
                      2011.7693360711842
                    ],
                    "value": 1998.846233282252
                  }
                }
              },
              {
                "branch_attrs": {
                  "mutations": {
                    "nuc": [
                      "A66G",
                      "A85G",
                      "A91G",
                      "A104G"
                    ]
                  }
                },
                "children": [
                  {
                    "branch_attrs": {
                      "mutations": {}
                    },
                    "name": "BritishColumbia.CAN/23.16/1/G",
                    "node_attrs": {
                      "MuV_genotype": {
                        "value": "G"
                      },
                      "accession": "BCCDC73",
                      "author": {
                        "author": "Gardy et al",
                        "title": "Unpublished",
                        "value": "Gardy et al"
                      },
                      "div": 0.02921929867623479,
                      "division": {
                        "confidence": {
                          "British Columbia": 1.0
                        },
                        "entropy": -1.000088900581841e-12,
                        "value": "British Columbia"
                      },
                      "num_date": {
                        "confidence": [
                          2016.432580424367,
                          2016.432580424367
                        ],
                        "value": 2016.432580424367
                      }
                    }
                  },
                  {
                    "branch_attrs": {
                      "mutations": {
                        "nuc": [
                          "A90G"
                        ]
                      }
                    },
                    "children": [
                      {
                        "branch_attrs": {
                          "mutations": {}
                        },
                        "children": [
                          {
                            "branch_attrs": {
                              "mutations": {}
                            },
                            "children": [
                              {
                                "branch_attrs": {
                                  "mutations": {}
                                },
                                "name": "BritishColumbia.CAN/30.16/3/G",
                                "node_attrs": {
                                  "MuV_genotype": {
                                    "value": "G"
                                  },
                                  "accession": "BCCDC8",
                                  "author": {
                                    "author": "Gardy et al",
                                    "title": "Unpublished",
                                    "value": "Gardy et al"
                                  },
                                  "div": 0.0349929530800625,
                                  "division": {
                                    "confidence": {
                                      "British Columbia": 1.0
                                    },
                                    "entropy": -1.000088900581841e-12,
                                    "value": "British Columbia"
                                  },
                                  "num_date": {
                                    "confidence": [
                                      2016.5722108145105,
                                      2016.5722108145105
                                    ],
                                    "value": 2016.5722108145105
                                  }
                                }
                              },
                              {
                                "branch_attrs": {
                                  "mutations": {}
                                },
                                "children": [
                                  {
                                    "branch_attrs": {
                                      "mutations": {}
                                    },
                                    "name": "BritishColumbia.CAN/29.16/4/G",
                                    "node_attrs": {
                                      "MuV_genotype": {
                                        "value": "G"
                                      },
                                      "accession": "BCCDC103",
                                      "author": {
                                        "author": "Gardy et al",
                                        "title": "Unpublished",
                                        "value": "Gardy et al"
                                      },
                                      "div": 0.034992953080062505,
                                      "division": {
                                        "confidence": {
                                          "British Columbia": 1.0
                                        },
                                        "entropy": -1.000088900581841e-12,
                                        "value": "British Columbia"
                                      },
                                      "num_date": {
                                        "confidence": [
                                          2016.5639972621493,
                                          2016.5639972621493
                                        ],
                                        "value": 2016.5639972621493
                                      }
                                    }
                                  },
                                  {
                                    "branch_attrs": {
                                      "mutations": {}
                                    },
                                    "children": [
                                      {
                                        "branch_attrs": {
                                          "mutations": {}
                                        },
                                        "name": "BritishColumbia.CAN/18.16/2/G",
                                        "node_attrs": {
                                          "MuV_genotype": {
                                            "value": "G"
                                          },
                                          "accession": "BCCDC50",
                                          "author": {
                                            "author": "Gardy et al",
                                            "title": "Unpublished",
                                            "value": "Gardy et al"
                                          },
                                          "div": 0.03499295308006251,
                                          "division": {
                                            "confidence": {
                                              "British Columbia": 1.0
                                            },
                                            "entropy": -1.000088900581841e-12,
                                            "value": "British Columbia"
                                          },
                                          "num_date": {
                                            "confidence": [
                                              2016.350444900753,
                                              2016.350444900753
                                            ],
                                            "value": 2016.350444900753
                                          }
                                        }
                                      },
                                      {
                                        "branch_attrs": {
                                          "mutations": {}
                                        },
                                        "children": [
                                          {
                                            "branch_attrs": {
                                              "mutations": {}
                                            },
                                            "name": "BritishColumbia.CAN/13.16/G",
                                            "node_attrs": {
                                              "MuV_genotype": {
                                                "value": "G"
                                              },
                                              "accession": "BCCDC15",
                                              "author": {
                                                "author": "Gardy et al",
                                                "title": "Unpublished",
                                                "value": "Gardy et al"
                                              },
                                              "div": 0.03499295308006252,
                                              "division": {
                                                "confidence": {
                                                  "British Columbia": 1.0
                                                },
                                                "entropy": -1.000088900581841e-12,
                                                "value": "British Columbia"
                                              },
                                              "num_date": {
                                                "confidence": [
                                                  2016.2518822724162,
                                                  2016.2518822724162
                                                ],
                                                "value": 2016.2518822724162
                                              }
                                            }
                                          },
                                          {
                                            "branch_attrs": {
                                              "mutations": {}
                                            },
                                            "children": [
                                              {
                                                "branch_attrs": {
                                                  "mutations": {}
                                                },
                                                "name": "BritishColumbia.CAN/19.16/3/G",
                                                "node_attrs": {
                                                  "MuV_genotype": {
                                                    "value": "G"
                                                  },
                                                  "accession": "BCCDC83",
                                                  "author": {
                                                    "author": "Gardy et al",
                                                    "title": "Unpublished",
                                                    "value": "Gardy et al"
                                                  },
                                                  "div": 0.034992953080062526,
                                                  "division": {
                                                    "confidence": {
                                                      "British Columbia": 0.9999999999999999
                                                    },
                                                    "entropy": -9.99866855976916e-13,
                                                    "value": "British Columbia"
                                                  },
                                                  "num_date": {
                                                    "confidence": [
                                                      2016.3586584531142,
                                                      2016.3586584531142
                                                    ],
                                                    "value": 2016.3586584531142
                                                  }
                                                }
                                              },
                                              {
                                                "branch_attrs": {
                                                  "mutations": {}
                                                },
                                                "children": [
                                                  {
                                                    "branch_attrs": {
                                                      "mutations": {}
                                                    },
                                                    "name": "BritishColumbia.CAN/20.16/1/G",
                                                    "node_attrs": {
                                                      "MuV_genotype": {
                                                        "value": "G"
                                                      },
                                                      "accession": "BCCDC71",
                                                      "author": {
                                                        "author": "Gardy et al",
                                                        "title": "Unpublished",
                                                        "value": "Gardy et al"
                                                      },
                                                      "div": 0.03499295308006253,
                                                      "division": {
                                                        "confidence": {
                                                          "British Columbia": 0.9999999999999999
                                                        },
                                                        "entropy": -9.99866855976916e-13,
                                                        "value": "British Columbia"
                                                      },
                                                      "num_date": {
                                                        "confidence": [
                                                          2016.39151266256,
                                                          2016.39151266256
                                                        ],
                                                        "value": 2016.39151266256
                                                      }
                                                    }
                                                  },
                                                  {
                                                    "branch_attrs": {
                                                      "mutations": {}
                                                    },
                                                    "name": "BritishColumbia.CAN/23.16/2/G",
                                                    "node_attrs": {
                                                      "MuV_genotype": {
                                                        "value": "G"
                                                      },
                                                      "accession": "BCCDC80",
                                                      "author": {
                                                        "author": "Gardy et al",
                                                        "title": "Unpublished",
                                                        "value": "Gardy et al"
                                                      },
                                                      "div": 0.03499295308006253,
                                                      "division": {
                                                        "confidence": {
                                                          "British Columbia": 0.9999999999999999
                                                        },
                                                        "entropy": -9.99866855976916e-13,
                                                        "value": "British Columbia"
                                                      },
                                                      "num_date": {
                                                        "confidence": [
                                                          2016.4490075290896,
                                                          2016.4490075290896
                                                        ],
                                                        "value": 2016.4490075290896
                                                      }
                                                    }
                                                  }
                                                ],
                                                "name": "NODE_0000054",
                                                "node_attrs": {
                                                  "div": 0.034992953080062526,
                                                  "division": {
                                                    "confidence": {
                                                      "British Columbia": 0.999999885301855
                                                    },
                                                    "entropy": 2.2825032666447356e-06,
                                                    "value": "British Columbia"
                                                  },
                                                  "num_date": {
                                                    "confidence": [
                                                      2014.1468740536998,
                                                      2016.39151266256
                                                    ],
                                                    "value": 2016.39151266256
                                                  }
                                                }
                                              }
                                            ],
                                            "name": "NODE_0000053",
                                            "node_attrs": {
                                              "div": 0.03499295308006252,
                                              "division": {
                                                "confidence": {
                                                  "British Columbia": 0.9999998699095449
                                                },
                                                "entropy": 2.572346116156325e-06,
                                                "value": "British Columbia"
                                              },
                                              "num_date": {
                                                "confidence": [
                                                  2012.0891205873834,
                                                  2016.3586584531142
                                                ],
                                                "value": 2015.2516825756456
                                              }
                                            }
                                          }
                                        ],
                                        "name": "NODE_0000052",
                                        "node_attrs": {
                                          "div": 0.03499295308006251,
                                          "division": {
                                            "confidence": {
                                              "British Columbia": 0.9999996452375277
                                            },
                                            "entropy": 6.6622084525006855e-06,
                                            "value": "British Columbia"
                                          },
                                          "num_date": {
                                            "confidence": [
                                              2009.4999284129124,
                                              2016.2518822724162
                                            ],
                                            "value": 2013.8796142166548
                                          }
                                        }
                                      }
                                    ],
                                    "name": "NODE_0000051",
                                    "node_attrs": {
                                      "div": 0.034992953080062505,
                                      "division": {
                                        "confidence": {
                                          "British Columbia": 0.9999989348735441
                                        },
                                        "entropy": 1.8846693388508688e-05,
                                        "value": "British Columbia"
                                      },
                                      "num_date": {
                                        "confidence": [
                                          2006.2372251562924,
                                          2016.2421393312463
                                        ],
                                        "value": 2012.214297706307
                                      }
                                    }
                                  }
                                ],
                                "name": "NODE_0000050",
                                "node_attrs": {
                                  "div": 0.0349929530800625,
                                  "division": {
                                    "confidence": {
                                      "British Columbia": 0.999996463102846
                                    },
                                    "entropy": 5.842006644467837e-05,
                                    "value": "British Columbia"
                                  },
                                  "num_date": {
                                    "confidence": [
                                      2001.9190514323575,
                                      2016.2323964983818
                                    ],
                                    "value": 2009.9458581570802
                                  }
                                }
                              }
                            ],
                            "name": "NODE_0000049",
                            "node_attrs": {
                              "div": 0.03499295308006249,
                              "division": {
                                "confidence": {
                                  "British Columbia": 0.999989921716129
                                },
                                "entropy": 0.00015622379846459602,
                                "value": "British Columbia"
                              },
                              "num_date": {
                                "confidence": [
                                  1995.845910765559,
                                  2016.2226538888128
                                ],
                                "value": 2006.6825672073653
                              }
                            }
                          },
                          {
                            "branch_attrs": {
                              "mutations": {}
                            },
                            "children": [
                              {
                                "branch_attrs": {
                                  "mutations": {}
                                },
                                "children": [
                                  {
                                    "branch_attrs": {
                                      "mutations": {}
                                    },
                                    "name": "BritishColumbia.CAN/17.16/G",
                                    "node_attrs": {
                                      "MuV_genotype": {
                                        "value": "G"
                                      },
                                      "accession": "BCCDC10",
                                      "author": {
                                        "author": "Gardy et al",
                                        "title": "Unpublished",
                                        "value": "Gardy et al"
                                      },
                                      "div": 0.034992953080062505,
                                      "division": {
                                        "confidence": {
                                          "British Columbia": 0.9999999999999999
                                        },
                                        "entropy": -9.99866855976916e-13,
                                        "value": "British Columbia"
                                      },
                                      "num_date": {
                                        "confidence": [
                                          2016.3285420944558,
                                          2016.3285420944558
                                        ],
                                        "value": 2016.3285420944558
                                      }
                                    }
                                  },
                                  {
                                    "branch_attrs": {
                                      "mutations": {}
                                    },
                                    "children": [
                                      {
                                        "branch_attrs": {
                                          "mutations": {}
                                        },
                                        "name": "BritishColumbia.CAN/25.16/3/G",
                                        "node_attrs": {
                                          "MuV_genotype": {
                                            "value": "G"
                                          },
                                          "accession": "BCCDC102",
                                          "author": {
                                            "author": "Gardy et al",
                                            "title": "Unpublished",
                                            "value": "Gardy et al"
                                          },
                                          "div": 0.03499295308006251,
                                          "division": {
                                            "confidence": {
                                              "British Columbia": 0.9999999999999999
                                            },
                                            "entropy": -9.99866855976916e-13,
                                            "value": "British Columbia"
                                          },
                                          "num_date": {
                                            "confidence": [
                                              2016.4709103353866,
                                              2016.4709103353866
                                            ],
                                            "value": 2016.4709103353866
                                          }
                                        }
                                      },
                                      {
                                        "branch_attrs": {
                                          "mutations": {}
                                        },
                                        "children": [
                                          {
                                            "branch_attrs": {
                                              "mutations": {}
                                            },
                                            "name": "BritishColumbia.CAN/30.16/1/G",
                                            "node_attrs": {
                                              "MuV_genotype": {
                                                "value": "G"
                                              },
                                              "accession": "BCCDC16",
                                              "author": {
                                                "author": "Gardy et al",
                                                "title": "Unpublished",
                                                "value": "Gardy et al"
                                              },
                                              "div": 0.03499295308006252,
                                              "division": {
                                                "confidence": {
                                                  "British Columbia": 1.0
                                                },
                                                "entropy": -1.000088900581841e-12,
                                                "value": "British Columbia"
                                              },
                                              "num_date": {
                                                "confidence": [
                                                  2016.583162217659,
                                                  2016.583162217659
                                                ],
                                                "value": 2016.583162217659
                                              }
                                            }
                                          },
                                          {
                                            "branch_attrs": {
                                              "mutations": {}
                                            },
                                            "children": [
                                              {
                                                "branch_attrs": {
                                                  "mutations": {}
                                                },
                                                "name": "BritishColumbia.CAN/24.16/7/G",
                                                "node_attrs": {
                                                  "MuV_genotype": {
                                                    "value": "G"
                                                  },
                                                  "accession": "BCCDC56",
                                                  "author": {
                                                    "author": "Gardy et al",
                                                    "title": "Unpublished",
                                                    "value": "Gardy et al"
                                                  },
                                                  "div": 0.034992953080062526,
                                                  "division": {
                                                    "confidence": {
                                                      "British Columbia": 1.0
                                                    },
                                                    "entropy": -1.000088900581841e-12,
                                                    "value": "British Columbia"
                                                  },
                                                  "num_date": {
                                                    "confidence": [
                                                      2016.457221081451,
                                                      2016.457221081451
                                                    ],
                                                    "value": 2016.457221081451
                                                  }
                                                }
                                              },
                                              {
                                                "branch_attrs": {
                                                  "mutations": {}
                                                },
                                                "children": [
                                                  {
                                                    "branch_attrs": {
                                                      "mutations": {}
                                                    },
                                                    "name": "BritishColumbia.CAN/27.16/3/G",
                                                    "node_attrs": {
                                                      "MuV_genotype": {
                                                        "value": "G"
                                                      },
                                                      "accession": "BCCDC57",
                                                      "author": {
                                                        "author": "Gardy et al",
                                                        "title": "Unpublished",
                                                        "value": "Gardy et al"
                                                      },
                                                      "div": 0.03499295308006253,
                                                      "division": {
                                                        "confidence": {
                                                          "British Columbia": 1.0
                                                        },
                                                        "entropy": -1.000088900581841e-12,
                                                        "value": "British Columbia"
                                                      },
                                                      "num_date": {
                                                        "confidence": [
                                                          2016.517453798768,
                                                          2016.517453798768
                                                        ],
                                                        "value": 2016.517453798768
                                                      }
                                                    }
                                                  },
                                                  {
                                                    "branch_attrs": {
                                                      "mutations": {}
                                                    },
                                                    "children": [
                                                      {
                                                        "branch_attrs": {
                                                          "mutations": {}
                                                        },
                                                        "name": "BritishColumbia.CAN/21.16/4/G",
                                                        "node_attrs": {
                                                          "MuV_genotype": {
                                                            "value": "G"
                                                          },
                                                          "accession": "BCCDC53",
                                                          "author": {
                                                            "author": "Gardy et al",
                                                            "title": "Unpublished",
                                                            "value": "Gardy et al"
                                                          },
                                                          "div": 0.03499295308006254,
                                                          "division": {
                                                            "confidence": {
                                                              "British Columbia": 1.0
                                                            },
                                                            "entropy": -1.000088900581841e-12,
                                                            "value": "British Columbia"
                                                          },
                                                          "num_date": {
                                                            "confidence": [
                                                              2016.3997262149212,
                                                              2016.3997262149212
                                                            ],
                                                            "value": 2016.3997262149212
                                                          }
                                                        }
                                                      },
                                                      {
                                                        "branch_attrs": {
                                                          "mutations": {}
                                                        },
                                                        "name": "BritishColumbia.CAN/24.16/5/G",
                                                        "node_attrs": {
                                                          "MuV_genotype": {
                                                            "value": "G"
                                                          },
                                                          "accession": "BCCDC64",
                                                          "author": {
                                                            "author": "Gardy et al",
                                                            "title": "Unpublished",
                                                            "value": "Gardy et al"
                                                          },
                                                          "div": 0.03499295308006254,
                                                          "division": {
                                                            "confidence": {
                                                              "British Columbia": 1.0
                                                            },
                                                            "entropy": -1.000088900581841e-12,
                                                            "value": "British Columbia"
                                                          },
                                                          "num_date": {
                                                            "confidence": [
                                                              2016.454483230664,
                                                              2016.454483230664
                                                            ],
                                                            "value": 2016.454483230664
                                                          }
                                                        }
                                                      }
                                                    ],
                                                    "name": "NODE_0000061",
                                                    "node_attrs": {
                                                      "div": 0.03499295308006253,
                                                      "division": {
                                                        "confidence": {
                                                          "British Columbia": 0.9999998853337857
                                                        },
                                                        "entropy": 2.2819108203892726e-06,
                                                        "value": "British Columbia"
                                                      },
                                                      "num_date": {
                                                        "confidence": [
                                                          2014.316445768418,
                                                          2016.3997262149212
                                                        ],
                                                        "value": 2016.3997262149212
                                                      }
                                                    }
                                                  }
                                                ],
                                                "name": "NODE_0000060",
                                                "node_attrs": {
                                                  "div": 0.034992953080062526,
                                                  "division": {
                                                    "confidence": {
                                                      "British Columbia": 0.9999998847882691
                                                    },
                                                    "entropy": 2.292030374958731e-06,
                                                    "value": "British Columbia"
                                                  },
                                                  "num_date": {
                                                    "confidence": [
                                                      2012.50014288485,
                                                      2016.3899833285084
                                                    ],
                                                    "value": 2015.4254375736314
                                                  }
                                                }
                                              }
                                            ],
                                            "name": "NODE_0000059",
                                            "node_attrs": {
                                              "div": 0.03499295308006252,
                                              "division": {
                                                "confidence": {
                                                  "British Columbia": 0.9999997459493786
                                                },
                                                "entropy": 4.854874779332474e-06,
                                                "value": "British Columbia"
                                              },
                                              "num_date": {
                                                "confidence": [
                                                  2010.2077483357468,
                                                  2016.380240514809
                                                ],
                                                "value": 2014.2404042650708
                                              }
                                            }
                                          }
                                        ],
                                        "name": "NODE_0000058",
                                        "node_attrs": {
                                          "div": 0.03499295308006251,
                                          "division": {
                                            "confidence": {
                                              "British Columbia": 0.9999992468043722
                                            },
                                            "entropy": 1.3585476224806005e-05,
                                            "value": "British Columbia"
                                          },
                                          "num_date": {
                                            "confidence": [
                                              2007.3966646816245,
                                              2016.3704976506194
                                            ],
                                            "value": 2012.793238701674
                                          }
                                        }
                                      }
                                    ],
                                    "name": "NODE_0000057",
                                    "node_attrs": {
                                      "div": 0.034992953080062505,
                                      "division": {
                                        "confidence": {
                                          "British Columbia": 0.9999978752872188
                                        },
                                        "entropy": 3.615782099273583e-05,
                                        "value": "British Columbia"
                                      },
                                      "num_date": {
                                        "confidence": [
                                          2003.637368397889,
                                          2016.3607549221142
                                        ],
                                        "value": 2010.7500641825002
                                      }
                                    }
                                  }
                                ],
                                "name": "NODE_0000056",
                                "node_attrs": {
                                  "div": 0.0349929530800625,
                                  "division": {
                                    "confidence": {
                                      "British Columbia": 0.9999954939898357
                                    },
                                    "entropy": 7.339161635925812e-05,
                                    "value": "British Columbia"
                                  },
                                  "num_date": {
                                    "confidence": [
                                      1998.7874632221676,
                                      2016.3285420944558
                                    ],
                                    "value": 2008.1575009005692
                                  }
                                }
                              },
                              {
                                "branch_attrs": {
                                  "mutations": {}
                                },
                                "children": [
                                  {
                                    "branch_attrs": {
                                      "mutations": {}
                                    },
                                    "name": "BritishColumbia.CAN/27.16/7/G",
                                    "node_attrs": {
                                      "MuV_genotype": {
                                        "value": "G"
                                      },
                                      "accession": "BCCDC93",
                                      "author": {
                                        "author": "Gardy et al",
                                        "title": "Unpublished",
                                        "value": "Gardy et al"
                                      },
                                      "div": 0.034992953080062505,
                                      "division": {
                                        "confidence": {
                                          "British Columbia": 0.9999999999999999
                                        },
                                        "entropy": -9.99866855976916e-13,
                                        "value": "British Columbia"
                                      },
                                      "num_date": {
                                        "confidence": [
                                          2016.5229295003423,
                                          2016.5229295003423
                                        ],
                                        "value": 2016.5229295003423
                                      }
                                    }
                                  },
                                  {
                                    "branch_attrs": {
                                      "mutations": {}
                                    },
                                    "children": [
                                      {
                                        "branch_attrs": {
                                          "mutations": {}
                                        },
                                        "name": "BritishColumbia.CAN/28.16/6/G",
                                        "node_attrs": {
                                          "MuV_genotype": {
                                            "value": "G"
                                          },
                                          "accession": "BCCDC100",
                                          "author": {
                                            "author": "Gardy et al",
                                            "title": "Unpublished",
                                            "value": "Gardy et al"
                                          },
                                          "div": 0.03499295308006251,
                                          "division": {
                                            "confidence": {
                                              "British Columbia": 1.0
                                            },
                                            "entropy": -1.000088900581841e-12,
                                            "value": "British Columbia"
                                          },
                                          "num_date": {
                                            "confidence": [
                                              2016.536618754278,
                                              2016.536618754278
                                            ],
                                            "value": 2016.536618754278
                                          }
                                        }
                                      },
                                      {
                                        "branch_attrs": {
                                          "mutations": {}
                                        },
                                        "children": [
                                          {
                                            "branch_attrs": {
                                              "mutations": {}
                                            },
                                            "name": "BritishColumbia.CAN/28.16/5/G",
                                            "node_attrs": {
                                              "MuV_genotype": {
                                                "value": "G"
                                              },
                                              "accession": "BCCDC89",
                                              "author": {
                                                "author": "Gardy et al",
                                                "title": "Unpublished",
                                                "value": "Gardy et al"
                                              },
                                              "div": 0.03499295308006252,
                                              "division": {
                                                "confidence": {
                                                  "British Columbia": 0.9999999999999999
                                                },
                                                "entropy": -9.99866855976916e-13,
                                                "value": "British Columbia"
                                              },
                                              "num_date": {
                                                "confidence": [
                                                  2016.5338809034909,
                                                  2016.5338809034909
                                                ],
                                                "value": 2016.5338809034909
                                              }
                                            }
                                          },
                                          {
                                            "branch_attrs": {
                                              "mutations": {}
                                            },
                                            "children": [
                                              {
                                                "branch_attrs": {
                                                  "mutations": {}
                                                },
                                                "name": "BritishColumbia.CAN/29.16/6/G",
                                                "node_attrs": {
                                                  "MuV_genotype": {
                                                    "value": "G"
                                                  },
                                                  "accession": "BCCDC40",
                                                  "author": {
                                                    "author": "Gardy et al",
                                                    "title": "Unpublished",
                                                    "value": "Gardy et al"
                                                  },
                                                  "div": 0.034992953080062526,
                                                  "division": {
                                                    "confidence": {
                                                      "British Columbia": 0.9999999999999999
                                                    },
                                                    "entropy": -9.99866855976916e-13,
                                                    "value": "British Columbia"
                                                  },
                                                  "num_date": {
                                                    "confidence": [
                                                      2016.5557837097879,
                                                      2016.5557837097879
                                                    ],
                                                    "value": 2016.5557837097879
                                                  }
                                                }
                                              },
                                              {
                                                "branch_attrs": {
                                                  "mutations": {}
                                                },
                                                "children": [
                                                  {
                                                    "branch_attrs": {
                                                      "mutations": {}
                                                    },
                                                    "name": "BritishColumbia.CAN/16.16/4/G",
                                                    "node_attrs": {
                                                      "MuV_genotype": {
                                                        "value": "G"
                                                      },
                                                      "accession": "BCCDC25",
                                                      "author": {
                                                        "author": "Gardy et al",
                                                        "title": "Unpublished",
                                                        "value": "Gardy et al"
                                                      },
                                                      "div": 0.03499295308006253,
                                                      "division": {
                                                        "confidence": {
                                                          "British Columbia": 0.9999999999999999
                                                        },
                                                        "entropy": -9.99866855976916e-13,
                                                        "value": "British Columbia"
                                                      },
                                                      "num_date": {
                                                        "confidence": [
                                                          2016.3066392881587,
                                                          2016.3066392881587
                                                        ],
                                                        "value": 2016.3066392881587
                                                      }
                                                    }
                                                  },
                                                  {
                                                    "branch_attrs": {
                                                      "mutations": {}
                                                    },
                                                    "children": [
                                                      {
                                                        "branch_attrs": {
                                                          "mutations": {}
                                                        },
                                                        "name": "BritishColumbia.CAN/24.16/3/G",
                                                        "node_attrs": {
                                                          "MuV_genotype": {
                                                            "value": "G"
                                                          },
                                                          "accession": "BCCDC55",
                                                          "author": {
                                                            "author": "Gardy et al",
                                                            "title": "Unpublished",
                                                            "value": "Gardy et al"
                                                          },
                                                          "div": 0.03499295308006254,
                                                          "division": {
                                                            "confidence": {
                                                              "British Columbia": 0.9999999999999999
                                                            },
                                                            "entropy": -9.99866855976916e-13,
                                                            "value": "British Columbia"
                                                          },
                                                          "num_date": {
                                                            "confidence": [
                                                              2016.454483230664,
                                                              2016.454483230664
                                                            ],
                                                            "value": 2016.454483230664
                                                          }
                                                        }
                                                      },
                                                      {
                                                        "branch_attrs": {
                                                          "mutations": {}
                                                        },
                                                        "name": "BritishColumbia.CAN/21.16/6/G",
                                                        "node_attrs": {
                                                          "MuV_genotype": {
                                                            "value": "G"
                                                          },
                                                          "accession": "BCCDC34",
                                                          "author": {
                                                            "author": "Gardy et al",
                                                            "title": "Unpublished",
                                                            "value": "Gardy et al"
                                                          },
                                                          "div": 0.03499295308006254,
                                                          "division": {
                                                            "confidence": {
                                                              "British Columbia": 0.9999999999999999
                                                            },
                                                            "entropy": -9.99866855976916e-13,
                                                            "value": "British Columbia"
                                                          },
                                                          "num_date": {
                                                            "confidence": [
                                                              2016.3997262149212,
                                                              2016.3997262149212
                                                            ],
                                                            "value": 2016.3997262149212
                                                          }
                                                        }
                                                      }
                                                    ],
                                                    "name": "NODE_0000067",
                                                    "node_attrs": {
                                                      "div": 0.03499295308006253,
                                                      "division": {
                                                        "confidence": {
                                                          "British Columbia": 0.9999998853080425
                                                        },
                                                        "entropy": 2.2823885319325095e-06,
                                                        "value": "British Columbia"
                                                      },
                                                      "num_date": {
                                                        "confidence": [
                                                          2014.3086937730773,
                                                          2016.3997262149212
                                                        ],
                                                        "value": 2016.3997262149212
                                                      }
                                                    }
                                                  }
                                                ],
                                                "name": "NODE_0000066",
                                                "node_attrs": {
                                                  "div": 0.034992953080062526,
                                                  "division": {
                                                    "confidence": {
                                                      "British Columbia": 0.9999998727778724
                                                    },
                                                    "entropy": 2.5184770556673065e-06,
                                                    "value": "British Columbia"
                                                  },
                                                  "num_date": {
                                                    "confidence": [
                                                      2012.5643201069797,
                                                      2016.3066392881587
                                                    ],
                                                    "value": 2015.4254375736314
                                                  }
                                                }
                                              }
                                            ],
                                            "name": "NODE_0000065",
                                            "node_attrs": {
                                              "div": 0.03499295308006252,
                                              "division": {
                                                "confidence": {
                                                  "British Columbia": 0.9999997156466509
                                                },
                                                "entropy": 5.402393244342936e-06,
                                                "value": "British Columbia"
                                              },
                                              "num_date": {
                                                "confidence": [
                                                  2010.139009147258,
                                                  2016.296896346989
                                                ],
                                                "value": 2014.0820300366615
                                              }
                                            }
                                          }
                                        ],
                                        "name": "NODE_0000064",
                                        "node_attrs": {
                                          "div": 0.03499295308006251,
                                          "division": {
                                            "confidence": {
                                              "British Columbia": 0.9999993880309416
                                            },
                                            "entropy": 1.1163132648662253e-05,
                                            "value": "British Columbia"
                                          },
                                          "num_date": {
                                            "confidence": [
                                              2007.424365381357,
                                              2016.2871536647062
                                            ],
                                            "value": 2012.7695095472475
                                          }
                                        }
                                      }
                                    ],
                                    "name": "NODE_0000063",
                                    "node_attrs": {
                                      "div": 0.034992953080062505,
                                      "division": {
                                        "confidence": {
                                          "British Columbia": 0.9999979691928347
                                        },
                                        "entropy": 3.465103203467015e-05,
                                        "value": "British Columbia"
                                      },
                                      "num_date": {
                                        "confidence": [
                                          2003.8975581065868,
                                          2016.2774109702636
                                        ],
                                        "value": 2010.92551260847
                                      }
                                    }
                                  }
                                ],
                                "name": "NODE_0000062",
                                "node_attrs": {
                                  "div": 0.0349929530800625,
                                  "division": {
                                    "confidence": {
                                      "British Columbia": 0.9999950313651108
                                    },
                                    "entropy": 8.045428999444422e-05,
                                    "value": "British Columbia"
                                  },
                                  "num_date": {
                                    "confidence": [
                                      1998.7996757359413,
                                      2016.2676682883016
                                    ],
                                    "value": 2008.1200369819587
                                  }
                                }
                              }
                            ],
                            "name": "NODE_0000055",
                            "node_attrs": {
                              "div": 0.03499295308006249,
                              "division": {
                                "confidence": {
                                  "British Columbia": 0.9999984149132548
                                },
                                "entropy": 2.7407436850735714e-05,
                                "value": "British Columbia"
                              },
                              "num_date": {
                                "confidence": [
                                  1993.2510073968992,
                                  2016.2579256023928
                                ],
                                "value": 2005.218954620723
                              }
                            }
                          }
                        ],
                        "name": "NODE_0000048",
                        "node_attrs": {
                          "div": 0.034992953080062485,
                          "division": {
                            "confidence": {
                              "British Columbia": 0.9999973554401845
                            },
                            "entropy": 4.3114848924147634e-05,
                            "value": "British Columbia"
                          },
                          "num_date": {
                            "confidence": [
                              1988.1926888762328,
                              2016.2129112971998
                            ],
                            "value": 2002.5567253467975
                          }
                        }
                      },
                      {
                        "branch_attrs": {
                          "mutations": {}
                        },
                        "children": [
                          {
                            "branch_attrs": {
                              "mutations": {}
                            },
                            "children": [
                              {
                                "branch_attrs": {
                                  "mutations": {}
                                },
                                "children": [
                                  {
                                    "branch_attrs": {
                                      "mutations": {}
                                    },
                                    "name": "BritishColumbia.CAN/22.16/2/G",
                                    "node_attrs": {
                                      "MuV_genotype": {
                                        "value": "G"
                                      },
                                      "accession": "BCCDC72",
                                      "author": {
                                        "author": "Gardy et al",
                                        "title": "Unpublished",
                                        "value": "Gardy et al"
                                      },
                                      "div": 0.034992953080062505,
                                      "division": {
                                        "confidence": {
                                          "British Columbia": 1.0
                                        },
                                        "entropy": -1.000088900581841e-12,
                                        "value": "British Columbia"
                                      },
                                      "num_date": {
                                        "confidence": [
                                          2016.416153319644,
                                          2016.416153319644
                                        ],
                                        "value": 2016.416153319644
                                      }
                                    }
                                  },
                                  {
                                    "branch_attrs": {
                                      "mutations": {}
                                    },
                                    "children": [
                                      {
                                        "branch_attrs": {
                                          "mutations": {}
                                        },
                                        "name": "BritishColumbia.CAN/18.16/4/G",
                                        "node_attrs": {
                                          "MuV_genotype": {
                                            "value": "G"
                                          },
                                          "accession": "BCCDC31",
                                          "author": {
                                            "author": "Gardy et al",
                                            "title": "Unpublished",
                                            "value": "Gardy et al"
                                          },
                                          "div": 0.03499295308006251,
                                          "division": {
                                            "confidence": {
                                              "British Columbia": 1.0
                                            },
                                            "entropy": -1.000088900581841e-12,
                                            "value": "British Columbia"
                                          },
                                          "num_date": {
                                            "confidence": [
                                              2016.35318275154,
                                              2016.35318275154
                                            ],
                                            "value": 2016.35318275154
                                          }
                                        }
                                      },
                                      {
                                        "branch_attrs": {
                                          "mutations": {}
                                        },
                                        "children": [
                                          {
                                            "branch_attrs": {
                                              "mutations": {}
                                            },
                                            "name": "BritishColumbia.CAN/27.16/4/G",
                                            "node_attrs": {
                                              "MuV_genotype": {
                                                "value": "G"
                                              },
                                              "accession": "BCCDC58",
                                              "author": {
                                                "author": "Gardy et al",
                                                "title": "Unpublished",
                                                "value": "Gardy et al"
                                              },
                                              "div": 0.03499295308006252,
                                              "division": {
                                                "confidence": {
                                                  "British Columbia": 1.0
                                                },
                                                "entropy": -1.000088900581841e-12,
                                                "value": "British Columbia"
                                              },
                                              "num_date": {
                                                "confidence": [
                                                  2016.514715947981,
                                                  2016.514715947981
                                                ],
                                                "value": 2016.514715947981
                                              }
                                            }
                                          },
                                          {
                                            "branch_attrs": {
                                              "mutations": {}
                                            },
                                            "children": [
                                              {
                                                "branch_attrs": {
                                                  "mutations": {}
                                                },
                                                "name": "BritishColumbia.CAN/18.16/G",
                                                "node_attrs": {
                                                  "MuV_genotype": {
                                                    "value": "G"
                                                  },
                                                  "accession": "BCCDC30",
                                                  "author": {
                                                    "author": "Gardy et al",
                                                    "title": "Unpublished",
                                                    "value": "Gardy et al"
                                                  },
                                                  "div": 0.034992953080062526,
                                                  "division": {
                                                    "confidence": {
                                                      "British Columbia": 1.0
                                                    },
                                                    "entropy": -1.000088900581841e-12,
                                                    "value": "British Columbia"
                                                  },
                                                  "num_date": {
                                                    "confidence": [
                                                      2016.3422313483916,
                                                      2016.3422313483916
                                                    ],
                                                    "value": 2016.3422313483916
                                                  }
                                                }
                                              },
                                              {
                                                "branch_attrs": {
                                                  "mutations": {}
                                                },
                                                "children": [
                                                  {
                                                    "branch_attrs": {
                                                      "mutations": {}
                                                    },
                                                    "name": "BritishColumbia.CAN/19.16/2/G",
                                                    "node_attrs": {
                                                      "MuV_genotype": {
                                                        "value": "G"
                                                      },
                                                      "accession": "BCCDC82",
                                                      "author": {
                                                        "author": "Gardy et al",
                                                        "title": "Unpublished",
                                                        "value": "Gardy et al"
                                                      },
                                                      "div": 0.03499295308006253,
                                                      "division": {
                                                        "confidence": {
                                                          "British Columbia": 1.0
                                                        },
                                                        "entropy": -1.000088900581841e-12,
                                                        "value": "British Columbia"
                                                      },
                                                      "num_date": {
                                                        "confidence": [
                                                          2016.3586584531142,
                                                          2016.3586584531142
                                                        ],
                                                        "value": 2016.3586584531142
                                                      }
                                                    }
                                                  },
                                                  {
                                                    "branch_attrs": {
                                                      "mutations": {}
                                                    },
                                                    "children": [
                                                      {
                                                        "branch_attrs": {
                                                          "mutations": {}
                                                        },
                                                        "name": "BritishColumbia.CAN/26.16/1/G",
                                                        "node_attrs": {
                                                          "MuV_genotype": {
                                                            "value": "G"
                                                          },
                                                          "accession": "BCCDC85",
                                                          "author": {
                                                            "author": "Gardy et al",
                                                            "title": "Unpublished",
                                                            "value": "Gardy et al"
                                                          },
                                                          "div": 0.03499295308006254,
                                                          "division": {
                                                            "confidence": {
                                                              "British Columbia": 1.0
                                                            },
                                                            "entropy": -1.000088900581841e-12,
                                                            "value": "British Columbia"
                                                          },
                                                          "num_date": {
                                                            "confidence": [
                                                              2016.4900752908966,
                                                              2016.4900752908966
                                                            ],
                                                            "value": 2016.4900752908966
                                                          }
                                                        }
                                                      },
                                                      {
                                                        "branch_attrs": {
                                                          "mutations": {}
                                                        },
                                                        "name": "BritishColumbia.CAN/29.16/3/G",
                                                        "node_attrs": {
                                                          "MuV_genotype": {
                                                            "value": "G"
                                                          },
                                                          "accession": "BCCDC105",
                                                          "author": {
                                                            "author": "Gardy et al",
                                                            "title": "Unpublished",
                                                            "value": "Gardy et al"
                                                          },
                                                          "div": 0.03499295308006254,
                                                          "division": {
                                                            "confidence": {
                                                              "British Columbia": 1.0
                                                            },
                                                            "entropy": -1.000088900581841e-12,
                                                            "value": "British Columbia"
                                                          },
                                                          "num_date": {
                                                            "confidence": [
                                                              2016.558521560575,
                                                              2016.558521560575
                                                            ],
                                                            "value": 2016.558521560575
                                                          }
                                                        }
                                                      }
                                                    ],
                                                    "name": "NODE_0000075",
                                                    "node_attrs": {
                                                      "div": 0.03499295308006253,
                                                      "division": {
                                                        "confidence": {
                                                          "British Columbia": 0.9999998853061309
                                                        },
                                                        "entropy": 2.2824240043054386e-06,
                                                        "value": "British Columbia"
                                                      },
                                                      "num_date": {
                                                        "confidence": [
                                                          2014.3746660461538,
                                                          2016.4900752908966
                                                        ],
                                                        "value": 2016.4900752908966
                                                      }
                                                    }
                                                  }
                                                ],
                                                "name": "NODE_0000074",
                                                "node_attrs": {
                                                  "div": 0.034992953080062526,
                                                  "division": {
                                                    "confidence": {
                                                      "British Columbia": 0.9999998718853063
                                                    },
                                                    "entropy": 2.5352608191573846e-06,
                                                    "value": "British Columbia"
                                                  },
                                                  "num_date": {
                                                    "confidence": [
                                                      2012.6046494437308,
                                                      2016.3586584531142
                                                    ],
                                                    "value": 2015.5157880185322
                                                  }
                                                }
                                              }
                                            ],
                                            "name": "NODE_0000073",
                                            "node_attrs": {
                                              "div": 0.03499295308006252,
                                              "division": {
                                                "confidence": {
                                                  "British Columbia": 0.9999997153219841
                                                },
                                                "entropy": 5.408109382192115e-06,
                                                "value": "British Columbia"
                                              },
                                              "num_date": {
                                                "confidence": [
                                                  2010.1600100395983,
                                                  2016.3422313483916
                                                ],
                                                "value": 2014.1630247891142
                                              }
                                            }
                                          }
                                        ],
                                        "name": "NODE_0000072",
                                        "node_attrs": {
                                          "div": 0.03499295308006251,
                                          "division": {
                                            "confidence": {
                                              "British Columbia": 0.9999992746968
                                            },
                                            "entropy": 1.3109198595692935e-05,
                                            "value": "British Columbia"
                                          },
                                          "num_date": {
                                            "confidence": [
                                              2007.2615114041082,
                                              2016.3324884072217
                                            ],
                                            "value": 2012.6786498545084
                                          }
                                        }
                                      }
                                    ],
                                    "name": "NODE_0000071",
                                    "node_attrs": {
                                      "div": 0.034992953080062505,
                                      "division": {
                                        "confidence": {
                                          "British Columbia": 0.9999980757448547
                                        },
                                        "entropy": 3.293199228445913e-05,
                                        "value": "British Columbia"
                                      },
                                      "num_date": {
                                        "confidence": [
                                          2003.6136863631039,
                                          2016.3227456482794
                                        ],
                                        "value": 2010.7838886274997
                                      }
                                    }
                                  }
                                ],
                                "name": "NODE_0000070",
                                "node_attrs": {
                                  "div": 0.0349929530800625,
                                  "division": {
                                    "confidence": {
                                      "British Columbia": 0.9999946568145327
                                    },
                                    "entropy": 8.61360141507658e-05,
                                    "value": "British Columbia"
                                  },
                                  "num_date": {
                                    "confidence": [
                                      1998.7313656013512,
                                      2016.3130027375464
                                    ],
                                    "value": 2008.1835079674959
                                  }
                                }
                              },
                              {
                                "branch_attrs": {
                                  "mutations": {}
                                },
                                "children": [
                                  {
                                    "branch_attrs": {
                                      "mutations": {}
                                    },
                                    "name": "BritishColumbia.CAN/30.16/2/G",
                                    "node_attrs": {
                                      "MuV_genotype": {
                                        "value": "G"
                                      },
                                      "accession": "BCCDC4",
                                      "author": {
                                        "author": "Gardy et al",
                                        "title": "Unpublished",
                                        "value": "Gardy et al"
                                      },
                                      "div": 0.034992953080062505,
                                      "division": {
                                        "confidence": {
                                          "British Columbia": 1.0
                                        },
                                        "entropy": -1.000088900581841e-12,
                                        "value": "British Columbia"
                                      },
                                      "num_date": {
                                        "confidence": [
                                          2016.583162217659,
                                          2016.583162217659
                                        ],
                                        "value": 2016.583162217659
                                      }
                                    }
                                  },
                                  {
                                    "branch_attrs": {
                                      "mutations": {}
                                    },
                                    "children": [
                                      {
                                        "branch_attrs": {
                                          "mutations": {}
                                        },
                                        "name": "BritishColumbia.CAN/36.16/G",
                                        "node_attrs": {
                                          "MuV_genotype": {
                                            "value": "G"
                                          },
                                          "accession": "BCCDC101",
                                          "author": {
                                            "author": "Gardy et al",
                                            "title": "Unpublished",
                                            "value": "Gardy et al"
                                          },
                                          "div": 0.03499295308006251,
                                          "division": {
                                            "confidence": {
                                              "British Columbia": 1.0
                                            },
                                            "entropy": -1.000088900581841e-12,
                                            "value": "British Columbia"
                                          },
                                          "num_date": {
                                            "confidence": [
                                              2016.6872005475702,
                                              2016.6872005475702
                                            ],
                                            "value": 2016.6872005475702
                                          }
                                        }
                                      },
                                      {
                                        "branch_attrs": {
                                          "mutations": {}
                                        },
                                        "children": [
                                          {
                                            "branch_attrs": {
                                              "mutations": {}
                                            },
                                            "name": "BritishColumbia.CAN/34.16/3/G",
                                            "node_attrs": {
                                              "MuV_genotype": {
                                                "value": "G"
                                              },
                                              "accession": "BCCDC106",
                                              "author": {
                                                "author": "Gardy et al",
                                                "title": "Unpublished",
                                                "value": "Gardy et al"
                                              },
                                              "div": 0.03499295308006252,
                                              "division": {
                                                "confidence": {
                                                  "British Columbia": 1.0
                                                },
                                                "entropy": -1.000088900581841e-12,
                                                "value": "British Columbia"
                                              },
                                              "num_date": {
                                                "confidence": [
                                                  2016.6598220396988,
                                                  2016.6598220396988
                                                ],
                                                "value": 2016.6598220396988
                                              }
                                            }
                                          },
                                          {
                                            "branch_attrs": {
                                              "mutations": {}
                                            },
                                            "children": [
                                              {
                                                "branch_attrs": {
                                                  "mutations": {}
                                                },
                                                "name": "BritishColumbia.CAN/29.16/5/G",
                                                "node_attrs": {
                                                  "MuV_genotype": {
                                                    "value": "G"
                                                  },
                                                  "accession": "BCCDC90",
                                                  "author": {
                                                    "author": "Gardy et al",
                                                    "title": "Unpublished",
                                                    "value": "Gardy et al"
                                                  },
                                                  "div": 0.034992953080062526,
                                                  "division": {
                                                    "confidence": {
                                                      "British Columbia": 1.0
                                                    },
                                                    "entropy": -1.000088900581841e-12,
                                                    "value": "British Columbia"
                                                  },
                                                  "num_date": {
                                                    "confidence": [
                                                      2016.558521560575,
                                                      2016.558521560575
                                                    ],
                                                    "value": 2016.558521560575
                                                  }
                                                }
                                              },
                                              {
                                                "branch_attrs": {
                                                  "mutations": {}
                                                },
                                                "children": [
                                                  {
                                                    "branch_attrs": {
                                                      "mutations": {}
                                                    },
                                                    "name": "BritishColumbia.CAN/28.16/1/G",
                                                    "node_attrs": {
                                                      "MuV_genotype": {
                                                        "value": "G"
                                                      },
                                                      "accession": "BCCDC94",
                                                      "author": {
                                                        "author": "Gardy et al",
                                                        "title": "Unpublished",
                                                        "value": "Gardy et al"
                                                      },
                                                      "div": 0.03499295308006253,
                                                      "division": {
                                                        "confidence": {
                                                          "British Columbia": 1.0
                                                        },
                                                        "entropy": -1.000088900581841e-12,
                                                        "value": "British Columbia"
                                                      },
                                                      "num_date": {
                                                        "confidence": [
                                                          2016.5284052019165,
                                                          2016.5284052019165
                                                        ],
                                                        "value": 2016.5284052019165
                                                      }
                                                    }
                                                  },
                                                  {
                                                    "branch_attrs": {
                                                      "mutations": {}
                                                    },
                                                    "children": [
                                                      {
                                                        "branch_attrs": {
                                                          "mutations": {}
                                                        },
                                                        "name": "BritishColumbia.CAN/33.16/2/G",
                                                        "node_attrs": {
                                                          "MuV_genotype": {
                                                            "value": "G"
                                                          },
                                                          "accession": "BCCDC91",
                                                          "author": {
                                                            "author": "Gardy et al",
                                                            "title": "Unpublished",
                                                            "value": "Gardy et al"
                                                          },
                                                          "div": 0.03499295308006254,
                                                          "division": {
                                                            "confidence": {
                                                              "British Columbia": 1.0
                                                            },
                                                            "entropy": -1.000088900581841e-12,
                                                            "value": "British Columbia"
                                                          },
                                                          "num_date": {
                                                            "confidence": [
                                                              2016.6324435318274,
                                                              2016.6324435318274
                                                            ],
                                                            "value": 2016.6324435318274
                                                          }
                                                        }
                                                      },
                                                      {
                                                        "branch_attrs": {
                                                          "mutations": {}
                                                        },
                                                        "name": "BritishColumbia.CAN/42.16/G",
                                                        "node_attrs": {
                                                          "MuV_genotype": {
                                                            "value": "G"
                                                          },
                                                          "accession": "BCCDC60",
                                                          "author": {
                                                            "author": "Gardy et al",
                                                            "title": "Unpublished",
                                                            "value": "Gardy et al"
                                                          },
                                                          "div": 0.03499295308006254,
                                                          "division": {
                                                            "confidence": {
                                                              "British Columbia": 1.0
                                                            },
                                                            "entropy": -1.000088900581841e-12,
                                                            "value": "British Columbia"
                                                          },
                                                          "num_date": {
                                                            "confidence": [
                                                              2016.7967145790553,
                                                              2016.7967145790553
                                                            ],
                                                            "value": 2016.7967145790553
                                                          }
                                                        }
                                                      }
                                                    ],
                                                    "name": "NODE_0000081",
                                                    "node_attrs": {
                                                      "div": 0.03499295308006253,
                                                      "division": {
                                                        "confidence": {
                                                          "British Columbia": 0.9999998853128841
                                                        },
                                                        "entropy": 2.2822986736143618e-06,
                                                        "value": "British Columbia"
                                                      },
                                                      "num_date": {
                                                        "confidence": [
                                                          2014.5301119721962,
                                                          2016.6324435318274
                                                        ],
                                                        "value": 2016.6324435318274
                                                      }
                                                    }
                                                  }
                                                ],
                                                "name": "NODE_0000080",
                                                "node_attrs": {
                                                  "div": 0.034992953080062526,
                                                  "division": {
                                                    "confidence": {
                                                      "British Columbia": 0.9999998750392373
                                                    },
                                                    "entropy": 2.4759256349963936e-06,
                                                    "value": "British Columbia"
                                                  },
                                                  "num_date": {
                                                    "confidence": [
                                                      2012.7120652973883,
                                                      2016.5284052019165
                                                    ],
                                                    "value": 2015.658165841941
                                                  }
                                                }
                                              }
                                            ],
                                            "name": "NODE_0000079",
                                            "node_attrs": {
                                              "div": 0.03499295308006252,
                                              "division": {
                                                "confidence": {
                                                  "British Columbia": 0.9999997165299214
                                                },
                                                "entropy": 5.386286276728635e-06,
                                                "value": "British Columbia"
                                              },
                                              "num_date": {
                                                "confidence": [
                                                  2010.2807391163522,
                                                  2016.5186622607466
                                                ],
                                                "value": 2014.3384753937228
                                              }
                                            }
                                          }
                                        ],
                                        "name": "NODE_0000078",
                                        "node_attrs": {
                                          "div": 0.03499295308006251,
                                          "division": {
                                            "confidence": {
                                              "British Columbia": 0.9999991902247914
                                            },
                                            "entropy": 1.4547756009441447e-05,
                                            "value": "British Columbia"
                                          },
                                          "num_date": {
                                            "confidence": [
                                              2007.3715615371382,
                                              2016.508919359436
                                            ],
                                            "value": 2012.8529985844232
                                          }
                                        }
                                      }
                                    ],
                                    "name": "NODE_0000077",
                                    "node_attrs": {
                                      "div": 0.034992953080062505,
                                      "division": {
                                        "confidence": {
                                          "British Columbia": 0.999997495229512
                                        },
                                        "entropy": 4.2220831435875225e-05,
                                        "value": "British Columbia"
                                      },
                                      "num_date": {
                                        "confidence": [
                                          2003.4489935312372,
                                          2016.4991765691686
                                        ],
                                        "value": 2010.7288660794836
                                      }
                                    }
                                  }
                                ],
                                "name": "NODE_0000076",
                                "node_attrs": {
                                  "div": 0.0349929530800625,
                                  "division": {
                                    "confidence": {
                                      "British Columbia": 0.9999943646190806
                                    },
                                    "entropy": 9.055531113330646e-05,
                                    "value": "British Columbia"
                                  },
                                  "num_date": {
                                    "confidence": [
                                      1998.2389216005583,
                                      2016.4894338160227
                                    ],
                                    "value": 2007.927301344667
                                  }
                                }
                              }
                            ],
                            "name": "NODE_0000069",
                            "node_attrs": {
                              "div": 0.03499295308006249,
                              "division": {
                                "confidence": {
                                  "British Columbia": 0.9999980980314179
                                },
                                "entropy": 3.255305114347422e-05,
                                "value": "British Columbia"
                              },
                              "num_date": {
                                "confidence": [
                                  1992.3701605851124,
                                  2016.3032598995271
                                ],
                                "value": 2004.7541458782234
                              }
                            }
                          },
                          {
                            "branch_attrs": {
                              "mutations": {}
                            },
                            "children": [
                              {
                                "branch_attrs": {
                                  "mutations": {}
                                },
                                "children": [
                                  {
                                    "branch_attrs": {
                                      "mutations": {}
                                    },
                                    "name": "BritishColumbia.CAN/24.16/2/G",
                                    "node_attrs": {
                                      "MuV_genotype": {
                                        "value": "G"
                                      },
                                      "accession": "BCCDC18",
                                      "author": {
                                        "author": "Gardy et al",
                                        "title": "Unpublished",
                                        "value": "Gardy et al"
                                      },
                                      "div": 0.034992953080062505,
                                      "division": {
                                        "confidence": {
                                          "British Columbia": 0.9999999999999999
                                        },
                                        "entropy": -9.99866855976916e-13,
                                        "value": "British Columbia"
                                      },
                                      "num_date": {
                                        "confidence": [
                                          2016.4517453798767,
                                          2016.4517453798767
                                        ],
                                        "value": 2016.4517453798767
                                      }
                                    }
                                  },
                                  {
                                    "branch_attrs": {
                                      "mutations": {}
                                    },
                                    "children": [
                                      {
                                        "branch_attrs": {
                                          "mutations": {}
                                        },
                                        "name": "BritishColumbia.CAN/31.16/1/G",
                                        "node_attrs": {
                                          "MuV_genotype": {
                                            "value": "G"
                                          },
                                          "accession": "BCCDC17",
                                          "author": {
                                            "author": "Gardy et al",
                                            "title": "Unpublished",
                                            "value": "Gardy et al"
                                          },
                                          "div": 0.03499295308006251,
                                          "division": {
                                            "confidence": {
                                              "British Columbia": 1.0
                                            },
                                            "entropy": -1.000088900581841e-12,
                                            "value": "British Columbia"
                                          },
                                          "num_date": {
                                            "confidence": [
                                              2016.5886379192334,
                                              2016.5886379192334
                                            ],
                                            "value": 2016.5886379192334
                                          }
                                        }
                                      },
                                      {
                                        "branch_attrs": {
                                          "mutations": {}
                                        },
                                        "children": [
                                          {
                                            "branch_attrs": {
                                              "mutations": {}
                                            },
                                            "name": "BritishColumbia.CAN/31.16/2/G",
                                            "node_attrs": {
                                              "MuV_genotype": {
                                                "value": "G"
                                              },
                                              "accession": "BCCDC95",
                                              "author": {
                                                "author": "Gardy et al",
                                                "title": "Unpublished",
                                                "value": "Gardy et al"
                                              },
                                              "div": 0.03499295308006252,
                                              "division": {
                                                "confidence": {
                                                  "British Columbia": 0.9999999999999999
                                                },
                                                "entropy": -9.99866855976916e-13,
                                                "value": "British Columbia"
                                              },
                                              "num_date": {
                                                "confidence": [
                                                  2016.5941136208078,
                                                  2016.5941136208078
                                                ],
                                                "value": 2016.5941136208078
                                              }
                                            }
                                          },
                                          {
                                            "branch_attrs": {
                                              "mutations": {}
                                            },
                                            "children": [
                                              {
                                                "branch_attrs": {
                                                  "mutations": {}
                                                },
                                                "name": "BritishColumbia.CAN/18.16/3/G",
                                                "node_attrs": {
                                                  "MuV_genotype": {
                                                    "value": "G"
                                                  },
                                                  "accession": "BCCDC79",
                                                  "author": {
                                                    "author": "Gardy et al",
                                                    "title": "Unpublished",
                                                    "value": "Gardy et al"
                                                  },
                                                  "div": 0.034992953080062526,
                                                  "division": {
                                                    "confidence": {
                                                      "British Columbia": 0.9999999999999999
                                                    },
                                                    "entropy": -9.99866855976916e-13,
                                                    "value": "British Columbia"
                                                  },
                                                  "num_date": {
                                                    "confidence": [
                                                      2016.3559206023272,
                                                      2016.3559206023272
                                                    ],
                                                    "value": 2016.3559206023272
                                                  }
                                                }
                                              },
                                              {
                                                "branch_attrs": {
                                                  "mutations": {}
                                                },
                                                "children": [
                                                  {
                                                    "branch_attrs": {
                                                      "mutations": {}
                                                    },
                                                    "name": "BritishColumbia.CAN/28.16/4/G",
                                                    "node_attrs": {
                                                      "MuV_genotype": {
                                                        "value": "G"
                                                      },
                                                      "accession": "BCCDC68",
                                                      "author": {
                                                        "author": "Gardy et al",
                                                        "title": "Unpublished",
                                                        "value": "Gardy et al"
                                                      },
                                                      "div": 0.03499295308006253,
                                                      "division": {
                                                        "confidence": {
                                                          "British Columbia": 1.0
                                                        },
                                                        "entropy": -1.000088900581841e-12,
                                                        "value": "British Columbia"
                                                      },
                                                      "num_date": {
                                                        "confidence": [
                                                          2016.5338809034909,
                                                          2016.5338809034909
                                                        ],
                                                        "value": 2016.5338809034909
                                                      }
                                                    }
                                                  },
                                                  {
                                                    "branch_attrs": {
                                                      "mutations": {}
                                                    },
                                                    "children": [
                                                      {
                                                        "branch_attrs": {
                                                          "mutations": {}
                                                        },
                                                        "name": "BritishColumbia.CAN/21.16/3/G",
                                                        "node_attrs": {
                                                          "MuV_genotype": {
                                                            "value": "G"
                                                          },
                                                          "accession": "BCCDC84",
                                                          "author": {
                                                            "author": "Gardy et al",
                                                            "title": "Unpublished",
                                                            "value": "Gardy et al"
                                                          },
                                                          "div": 0.03499295308006254,
                                                          "division": {
                                                            "confidence": {
                                                              "British Columbia": 0.9999999999999999
                                                            },
                                                            "entropy": -9.99866855976916e-13,
                                                            "value": "British Columbia"
                                                          },
                                                          "num_date": {
                                                            "confidence": [
                                                              2016.3969883641341,
                                                              2016.3969883641341
                                                            ],
                                                            "value": 2016.3969883641341
                                                          }
                                                        }
                                                      },
                                                      {
                                                        "branch_attrs": {
                                                          "mutations": {}
                                                        },
                                                        "name": "BritishColumbia.CAN/25.16/5/G",
                                                        "node_attrs": {
                                                          "MuV_genotype": {
                                                            "value": "G"
                                                          },
                                                          "accession": "BCCDC48",
                                                          "author": {
                                                            "author": "Gardy et al",
                                                            "title": "Unpublished",
                                                            "value": "Gardy et al"
                                                          },
                                                          "div": 0.03499295308006254,
                                                          "division": {
                                                            "confidence": {
                                                              "British Columbia": 0.9999999999999999
                                                            },
                                                            "entropy": -9.99866855976916e-13,
                                                            "value": "British Columbia"
                                                          },
                                                          "num_date": {
                                                            "confidence": [
                                                              2016.476386036961,
                                                              2016.476386036961
                                                            ],
                                                            "value": 2016.476386036961
                                                          }
                                                        }
                                                      }
                                                    ],
                                                    "name": "NODE_0000088",
                                                    "node_attrs": {
                                                      "div": 0.03499295308006253,
                                                      "division": {
                                                        "confidence": {
                                                          "British Columbia": 0.9999998853018292
                                                        },
                                                        "entropy": 2.282503881027232e-06,
                                                        "value": "British Columbia"
                                                      },
                                                      "num_date": {
                                                        "confidence": [
                                                          2014.2858198071176,
                                                          2016.3969883641341
                                                        ],
                                                        "value": 2016.3969883641341
                                                      }
                                                    }
                                                  }
                                                ],
                                                "name": "NODE_0000087",
                                                "node_attrs": {
                                                  "div": 0.034992953080062526,
                                                  "division": {
                                                    "confidence": {
                                                      "British Columbia": 0.999999869867436
                                                    },
                                                    "entropy": 2.5732009501566414e-06,
                                                    "value": "British Columbia"
                                                  },
                                                  "num_date": {
                                                    "confidence": [
                                                      2012.4475593411514,
                                                      2016.3872455023618
                                                    ],
                                                    "value": 2015.42270218691
                                                  }
                                                }
                                              }
                                            ],
                                            "name": "NODE_0000086",
                                            "node_attrs": {
                                              "div": 0.03499295308006252,
                                              "division": {
                                                "confidence": {
                                                  "British Columbia": 0.9999997423213629
                                                },
                                                "entropy": 4.920513171326985e-06,
                                                "value": "British Columbia"
                                              },
                                              "num_date": {
                                                "confidence": [
                                                  2010.002700153503,
                                                  2016.3559206023272
                                                ],
                                                "value": 2014.0482522201928
                                              }
                                            }
                                          }
                                        ],
                                        "name": "NODE_0000085",
                                        "node_attrs": {
                                          "div": 0.03499295308006251,
                                          "division": {
                                            "confidence": {
                                              "British Columbia": 0.9999993515022844
                                            },
                                            "entropy": 1.1792764595447924e-05,
                                            "value": "British Columbia"
                                          },
                                          "num_date": {
                                            "confidence": [
                                              2007.3109363981496,
                                              2016.3461776611573
                                            ],
                                            "value": 2012.8011784171013
                                          }
                                        }
                                      }
                                    ],
                                    "name": "NODE_0000084",
                                    "node_attrs": {
                                      "div": 0.034992953080062505,
                                      "division": {
                                        "confidence": {
                                          "British Columbia": 0.9999976945944332
                                        },
                                        "entropy": 3.904793903752323e-05,
                                        "value": "British Columbia"
                                      },
                                      "num_date": {
                                        "confidence": [
                                          2003.5391761422036,
                                          2016.3364349679232
                                        ],
                                        "value": 2010.7615235598155
                                      }
                                    }
                                  }
                                ],
                                "name": "NODE_0000083",
                                "node_attrs": {
                                  "div": 0.0349929530800625,
                                  "division": {
                                    "confidence": {
                                      "British Columbia": 0.9999943901797661
                                    },
                                    "entropy": 9.016725415874312e-05,
                                    "value": "British Columbia"
                                  },
                                  "num_date": {
                                    "confidence": [
                                      1998.4560002301855,
                                      2016.3266922789564
                                    ],
                                    "value": 2008.0068119696484
                                  }
                                }
                              },
                              {
                                "branch_attrs": {
                                  "mutations": {}
                                },
                                "children": [
                                  {
                                    "branch_attrs": {
                                      "mutations": {}
                                    },
                                    "name": "BritishColumbia.CAN/24.16/4/G",
                                    "node_attrs": {
                                      "MuV_genotype": {
                                        "value": "G"
                                      },
                                      "accession": "BCCDC38",
                                      "author": {
                                        "author": "Gardy et al",
                                        "title": "Unpublished",
                                        "value": "Gardy et al"
                                      },
                                      "div": 0.034992953080062505,
                                      "division": {
                                        "confidence": {
                                          "British Columbia": 1.0
                                        },
                                        "entropy": -1.000088900581841e-12,
                                        "value": "British Columbia"
                                      },
                                      "num_date": {
                                        "confidence": [
                                          2016.457221081451,
                                          2016.457221081451
                                        ],
                                        "value": 2016.457221081451
                                      }
                                    }
                                  },
                                  {
                                    "branch_attrs": {
                                      "mutations": {}
                                    },
                                    "children": [
                                      {
                                        "branch_attrs": {
                                          "mutations": {}
                                        },
                                        "name": "BritishColumbia.CAN/19.16/1/G",
                                        "node_attrs": {
                                          "MuV_genotype": {
                                            "value": "G"
                                          },
                                          "accession": "BCCDC70",
                                          "author": {
                                            "author": "Gardy et al",
                                            "title": "Unpublished",
                                            "value": "Gardy et al"
                                          },
                                          "div": 0.03499295308006251,
                                          "division": {
                                            "confidence": {
                                              "British Columbia": 1.0
                                            },
                                            "entropy": -1.000088900581841e-12,
                                            "value": "British Columbia"
                                          },
                                          "num_date": {
                                            "confidence": [
                                              2016.3586584531142,
                                              2016.3586584531142
                                            ],
                                            "value": 2016.3586584531142
                                          }
                                        }
                                      },
                                      {
                                        "branch_attrs": {
                                          "mutations": {}
                                        },
                                        "children": [
                                          {
                                            "branch_attrs": {
                                              "mutations": {}
                                            },
                                            "name": "BritishColumbia.CAN/31.16/4/G",
                                            "node_attrs": {
                                              "MuV_genotype": {
                                                "value": "G"
                                              },
                                              "accession": "BCCDC59",
                                              "author": {
                                                "author": "Gardy et al",
                                                "title": "Unpublished",
                                                "value": "Gardy et al"
                                              },
                                              "div": 0.03499295308006252,
                                              "division": {
                                                "confidence": {
                                                  "British Columbia": 1.0
                                                },
                                                "entropy": -1.000088900581841e-12,
                                                "value": "British Columbia"
                                              },
                                              "num_date": {
                                                "confidence": [
                                                  2016.5941136208078,
                                                  2016.5941136208078
                                                ],
                                                "value": 2016.5941136208078
                                              }
                                            }
                                          },
                                          {
                                            "branch_attrs": {
                                              "mutations": {}
                                            },
                                            "children": [
                                              {
                                                "branch_attrs": {
                                                  "mutations": {}
                                                },
                                                "name": "BritishColumbia.CAN/24.16/1/G",
                                                "node_attrs": {
                                                  "MuV_genotype": {
                                                    "value": "G"
                                                  },
                                                  "accession": "BCCDC69",
                                                  "author": {
                                                    "author": "Gardy et al",
                                                    "title": "Unpublished",
                                                    "value": "Gardy et al"
                                                  },
                                                  "div": 0.034992953080062526,
                                                  "division": {
                                                    "confidence": {
                                                      "British Columbia": 1.0
                                                    },
                                                    "entropy": -1.000088900581841e-12,
                                                    "value": "British Columbia"
                                                  },
                                                  "num_date": {
                                                    "confidence": [
                                                      2016.4517453798767,
                                                      2016.4517453798767
                                                    ],
                                                    "value": 2016.4517453798767
                                                  }
                                                }
                                              },
                                              {
                                                "branch_attrs": {
                                                  "mutations": {}
                                                },
                                                "children": [
                                                  {
                                                    "branch_attrs": {
                                                      "mutations": {}
                                                    },
                                                    "name": "BritishColumbia.CAN/19.16/5/G",
                                                    "node_attrs": {
                                                      "MuV_genotype": {
                                                        "value": "G"
                                                      },
                                                      "accession": "BCCDC32",
                                                      "author": {
                                                        "author": "Gardy et al",
                                                        "title": "Unpublished",
                                                        "value": "Gardy et al"
                                                      },
                                                      "div": 0.03499295308006253,
                                                      "division": {
                                                        "confidence": {
                                                          "British Columbia": 1.0
                                                        },
                                                        "entropy": -1.000088900581841e-12,
                                                        "value": "British Columbia"
                                                      },
                                                      "num_date": {
                                                        "confidence": [
                                                          2016.3586584531142,
                                                          2016.3586584531142
                                                        ],
                                                        "value": 2016.3586584531142
                                                      }
                                                    }
                                                  },
                                                  {
                                                    "branch_attrs": {
                                                      "mutations": {}
                                                    },
                                                    "children": [
                                                      {
                                                        "branch_attrs": {
                                                          "mutations": {}
                                                        },
                                                        "name": "BritishColumbia.CAN/21.16/2/G",
                                                        "node_attrs": {
                                                          "MuV_genotype": {
                                                            "value": "G"
                                                          },
                                                          "accession": "BCCDC33",
                                                          "author": {
                                                            "author": "Gardy et al",
                                                            "title": "Unpublished",
                                                            "value": "Gardy et al"
                                                          },
                                                          "div": 0.03499295308006254,
                                                          "division": {
                                                            "confidence": {
                                                              "British Columbia": 1.0
                                                            },
                                                            "entropy": -1.000088900581841e-12,
                                                            "value": "British Columbia"
                                                          },
                                                          "num_date": {
                                                            "confidence": [
                                                              2016.394250513347,
                                                              2016.394250513347
                                                            ],
                                                            "value": 2016.394250513347
                                                          }
                                                        }
                                                      },
                                                      {
                                                        "branch_attrs": {
                                                          "mutations": {}
                                                        },
                                                        "name": "BritishColumbia.CAN/26.16/5/G",
                                                        "node_attrs": {
                                                          "MuV_genotype": {
                                                            "value": "G"
                                                          },
                                                          "accession": "BCCDC99",
                                                          "author": {
                                                            "author": "Gardy et al",
                                                            "title": "Unpublished",
                                                            "value": "Gardy et al"
                                                          },
                                                          "div": 0.03499295308006254,
                                                          "division": {
                                                            "confidence": {
                                                              "British Columbia": 1.0
                                                            },
                                                            "entropy": -1.000088900581841e-12,
                                                            "value": "British Columbia"
                                                          },
                                                          "num_date": {
                                                            "confidence": [
                                                              2016.498288843258,
                                                              2016.498288843258
                                                            ],
                                                            "value": 2016.498288843258
                                                          }
                                                        }
                                                      }
                                                    ],
                                                    "name": "NODE_0000094",
                                                    "node_attrs": {
                                                      "div": 0.03499295308006253,
                                                      "division": {
                                                        "confidence": {
                                                          "British Columbia": 0.9999998853144306
                                                        },
                                                        "entropy": 2.282269963411112e-06,
                                                        "value": "British Columbia"
                                                      },
                                                      "num_date": {
                                                        "confidence": [
                                                          2014.2945611161424,
                                                          2016.394250513347
                                                        ],
                                                        "value": 2016.394250513347
                                                      }
                                                    }
                                                  }
                                                ],
                                                "name": "NODE_0000093",
                                                "node_attrs": {
                                                  "div": 0.034992953080062526,
                                                  "division": {
                                                    "confidence": {
                                                      "British Columbia": 0.9999998757638864
                                                    },
                                                    "entropy": 2.4622763791753092e-06,
                                                    "value": "British Columbia"
                                                  },
                                                  "num_date": {
                                                    "confidence": [
                                                      2012.4541162897067,
                                                      2016.3586584531142
                                                    ],
                                                    "value": 2015.4199668001886
                                                  }
                                                }
                                              }
                                            ],
                                            "name": "NODE_0000092",
                                            "node_attrs": {
                                              "div": 0.03499295308006252,
                                              "division": {
                                                "confidence": {
                                                  "British Columbia": 0.9999997086824941
                                                },
                                                "entropy": 5.527625359025303e-06,
                                                "value": "British Columbia"
                                              },
                                              "num_date": {
                                                "confidence": [
                                                  2010.0503176809634,
                                                  2016.3489155119444
                                                ],
                                                "value": 2014.1080396191392
                                              }
                                            }
                                          }
                                        ],
                                        "name": "NODE_0000091",
                                        "node_attrs": {
                                          "div": 0.03499295308006251,
                                          "division": {
                                            "confidence": {
                                              "British Columbia": 0.9999992472175148
                                            },
                                            "entropy": 1.3578520111035269e-05,
                                            "value": "British Columbia"
                                          },
                                          "num_date": {
                                            "confidence": [
                                              2007.1825270053062,
                                              2016.3391726736043
                                            ],
                                            "value": 2012.654423920094
                                          }
                                        }
                                      }
                                    ],
                                    "name": "NODE_0000090",
                                    "node_attrs": {
                                      "div": 0.034992953080062505,
                                      "division": {
                                        "confidence": {
                                          "British Columbia": 0.9999980094915354
                                        },
                                        "entropy": 3.399961570935085e-05,
                                        "value": "British Columbia"
                                      },
                                      "num_date": {
                                        "confidence": [
                                          2003.4777213933057,
                                          2016.3294299873753
                                        ],
                                        "value": 2010.7018274656834
                                      }
                                    }
                                  }
                                ],
                                "name": "NODE_0000089",
                                "node_attrs": {
                                  "div": 0.0349929530800625,
                                  "division": {
                                    "confidence": {
                                      "British Columbia": 0.9999946645304879
                                    },
                                    "entropy": 8.602006818184765e-05,
                                    "value": "British Columbia"
                                  },
                                  "num_date": {
                                    "confidence": [
                                      1998.6402646220122,
                                      2016.3196870754339
                                    ],
                                    "value": 2008.1364249027417
                                  }
                                }
                              }
                            ],
                            "name": "NODE_0000082",
                            "node_attrs": {
                              "div": 0.03499295308006249,
                              "division": {
                                "confidence": {
                                  "British Columbia": 0.9999980590133474
                                },
                                "entropy": 3.318264907762436e-05,
                                "value": "British Columbia"
                              },
                              "num_date": {
                                "confidence": [
                                  1992.2830332628282,
                                  2016.309944271798
                                ],
                                "value": 2004.7063400906497
                              }
                            }
                          }
                        ],
                        "name": "NODE_0000068",
                        "node_attrs": {
                          "div": 0.034992953080062485,
                          "division": {
                            "confidence": {
                              "British Columbia": 0.9999986003931381
                            },
                            "entropy": 2.349666859570907e-05,
                            "value": "British Columbia"
                          },
                          "num_date": {
                            "confidence": [
                              1987.54084726862,
                              2016.2892415751003
                            ],
                            "value": 2002.251769780983
                          }
                        }
                      }
                    ],
                    "name": "NODE_0000399",
                    "node_attrs": {
                      "div": 0.03499295308006248,
                      "division": {
                        "confidence": {
                          "British Columbia": 0.9999295884404688
                        },
                        "entropy": 0.0008103868211760313,
                        "value": "British Columbia"
                      },
                      "num_date": {
                        "confidence": [
                          1983.7139665560971,
                          2016.1988932527815
                        ],
                        "value": 2000.260109215895
                      }
                    }
                  }
                ],
                "name": "NODE_0000398",
                "node_attrs": {
                  "div": 0.02921929867623478,
                  "division": {
                    "confidence": {
                      "British Columbia": 0.9816402402171711,
                      "Massachusetts": 0.001592445300821284,
                      "Washington": 0.014508137004000204
                    },
                    "entropy": 0.11015657296069338,
                    "value": "British Columbia"
                  },
                  "num_date": {
                    "confidence": [
                      1985.5848174693142,
                      2016.1808339828135
                    ],
                    "value": 1997.0872976242968
                  }
                }
              },
              {
                "branch_attrs": {
                  "mutations": {}
                },
                "children": [
                  {
                    "branch_attrs": {
                      "mutations": {}
                    },
                    "children": [
                      {
                        "branch_attrs": {
                          "mutations": {}
                        },
                        "name": "Wisconsin.USA/41.06/FH153/G",
                        "node_attrs": {
                          "MuV_genotype": {
                            "value": "G"
                          },
                          "accession": "Wisconsin_sample_25",
                          "author": {
                            "author": "Moncla et al",
                            "title": "Unpublished",
                            "value": "Moncla et al"
                          },
                          "div": 0.005803410782172962,
                          "division": {
                            "confidence": {
                              "Wisconsin": 1.0
                            },
                            "entropy": -1.000088900581841e-12,
                            "value": "Wisconsin"
                          },
                          "num_date": {
                            "confidence": [
                              2006.7501711156742,
                              2006.8323066392882
                            ],
                            "value": 2006.7501711156742
                          }
                        }
                      },
                      {
                        "branch_attrs": {
                          "mutations": {}
                        },
                        "name": "Wisconsin.USA/41.06/FH99/G",
                        "node_attrs": {
                          "MuV_genotype": {
                            "value": "G"
                          },
                          "accession": "Wisconsin_sample_7",
                          "author": {
                            "author": "Moncla et al",
                            "title": "Unpublished",
                            "value": "Moncla et al"
                          },
                          "div": 0.005803410782172962,
                          "division": {
                            "confidence": {
                              "Wisconsin": 1.0
                            },
                            "entropy": -1.000088900581841e-12,
                            "value": "Wisconsin"
                          },
                          "num_date": {
                            "confidence": [
                              2006.7501711156742,
                              2006.8323066392882
                            ],
                            "value": 2006.7501711156742
                          }
                        }
                      }
                    ],
                    "name": "NODE_0000096",
                    "node_attrs": {
                      "div": 0.0058034107821729524,
                      "division": {
                        "confidence": {
                          "Wisconsin": 0.9997717032005007
                        },
                        "entropy": 0.002552702672077085,
                        "value": "Wisconsin"
                      },
                      "num_date": {
                        "confidence": [
                          1994.3369681650308,
                          2006.8274350865677
                        ],
                        "value": 2006.7455930008637
                      }
                    }
                  },
                  {
                    "branch_attrs": {
                      "mutations": {}
                    },
                    "children": [
                      {
                        "branch_attrs": {
                          "mutations": {}
                        },
                        "children": [
                          {
                            "branch_attrs": {
                              "mutations": {}
                            },
                            "name": "Ontario.CAN/38.09/2/G",
                            "node_attrs": {
                              "MuV_genotype": {
                                "value": "G"
                              },
                              "accession": "KY680537",
                              "author": {
                                "author": "Eshaghi et al",
                                "journal": "Unpublished",
                                "paper_url": "https://www.ncbi.nlm.nih.gov/pubmed/",
                                "title": "Mumps Outbreak in Ontario, Canada 2009-2010",
                                "value": "Eshaghi et al A"
                              },
                              "div": 0.0058034107821729715,
                              "division": {
                                "confidence": {
                                  "Ontario": 0.9999999999999999
                                },
                                "entropy": -9.99866855976916e-13,
                                "value": "Ontario"
                              },
                              "num_date": {
                                "confidence": [
                                  2009.7118412046543,
                                  2009.7118412046543
                                ],
                                "value": 2009.7118412046543
                              },
                              "url": "https://www.ncbi.nlm.nih.gov/nuccore/KY680537"
                            }
                          },
                          {
                            "branch_attrs": {
                              "mutations": {}
                            },
                            "name": "Ontario.CAN/37.09/G",
                            "node_attrs": {
                              "MuV_genotype": {
                                "value": "G"
                              },
                              "accession": "KY006856",
                              "author": {
                                "author": "Eshaghi et al",
                                "journal": "Unpublished",
                                "paper_url": "https://www.ncbi.nlm.nih.gov/pubmed/",
                                "title": "A Review of Laboratory Testing During a Mumps Outbreak in Ontario, Canada",
                                "value": "Eshaghi et al B"
                              },
                              "div": 0.0058034107821729715,
                              "division": {
                                "confidence": {
                                  "Ontario": 0.9999999999999999
                                },
                                "entropy": -9.99866855976916e-13,
                                "value": "Ontario"
                              },
                              "num_date": {
                                "confidence": [
                                  2009.7008898015058,
                                  2009.7008898015058
                                ],
                                "value": 2009.7008898015058
                              },
                              "url": "https://www.ncbi.nlm.nih.gov/nuccore/KY006856"
                            }
                          }
                        ],
                        "name": "NODE_0000098",
                        "node_attrs": {
                          "div": 0.005803410782172962,
                          "division": {
                            "confidence": {
                              "Ontario": 0.999857302842666
                            },
                            "entropy": 0.0015137144721460321,
                            "value": "Ontario"
                          },
                          "num_date": {
                            "confidence": [
                              1996.5105285418579,
                              2009.7008898015058
                            ],
                            "value": 2009.7008898015058
                          }
                        }
                      },
                      {
                        "branch_attrs": {
                          "mutations": {}
                        },
                        "children": [
                          {
                            "branch_attrs": {
                              "mutations": {}
                            },
                            "children": [
                              {
                                "branch_attrs": {
                                  "mutations": {}
                                },
                                "name": "Ontario.CAN/50.09/3/G",
                                "node_attrs": {
                                  "MuV_genotype": {
                                    "value": "G"
                                  },
                                  "accession": "KY680540",
                                  "author": {
                                    "author": "Eshaghi et al",
                                    "journal": "Unpublished",
                                    "paper_url": "https://www.ncbi.nlm.nih.gov/pubmed/",
                                    "title": "Mumps Outbreak in Ontario, Canada 2009-2010",
                                    "value": "Eshaghi et al A"
                                  },
                                  "div": 0.005803410782172981,
                                  "division": {
                                    "confidence": {
                                      "Ontario": 1.0
                                    },
                                    "entropy": -1.000088900581841e-12,
                                    "value": "Ontario"
                                  },
                                  "num_date": {
                                    "confidence": [
                                      2009.9445585215606,
                                      2009.9445585215606
                                    ],
                                    "value": 2009.9445585215606
                                  },
                                  "url": "https://www.ncbi.nlm.nih.gov/nuccore/KY680540"
                                }
                              },
                              {
                                "branch_attrs": {
                                  "mutations": {}
                                },
                                "name": "Ontario.CAN/40.09/1/G",
                                "node_attrs": {
                                  "MuV_genotype": {
                                    "value": "G"
                                  },
                                  "accession": "KY680538",
                                  "author": {
                                    "author": "Eshaghi et al",
                                    "journal": "Unpublished",
                                    "paper_url": "https://www.ncbi.nlm.nih.gov/pubmed/",
                                    "title": "Mumps Outbreak in Ontario, Canada 2009-2010",
                                    "value": "Eshaghi et al A"
                                  },
                                  "div": 0.005803410782172981,
                                  "division": {
                                    "confidence": {
                                      "Ontario": 1.0
                                    },
                                    "entropy": -1.000088900581841e-12,
                                    "value": "Ontario"
                                  },
                                  "num_date": {
                                    "confidence": [
                                      2009.7419575633128,
                                      2009.7419575633128
                                    ],
                                    "value": 2009.7419575633128
                                  },
                                  "url": "https://www.ncbi.nlm.nih.gov/nuccore/KY680538"
                                }
                              }
                            ],
                            "name": "NODE_0000100",
                            "node_attrs": {
                              "div": 0.0058034107821729715,
                              "division": {
                                "confidence": {
                                  "Ontario": 0.9998654481908228
                                },
                                "entropy": 0.00144510487203463,
                                "value": "Ontario"
                              },
                              "num_date": {
                                "confidence": [
                                  1996.8582269707154,
                                  2009.7419575633128
                                ],
                                "value": 2009.7419575633128
                              }
                            }
                          },
                          {
                            "branch_attrs": {
                              "mutations": {}
                            },
                            "children": [
                              {
                                "branch_attrs": {
                                  "mutations": {}
                                },
                                "children": [
                                  {
                                    "branch_attrs": {
                                      "mutations": {}
                                    },
                                    "name": "BritishColumbia.CAN/14.11/2/G",
                                    "node_attrs": {
                                      "MuV_genotype": {
                                        "value": "G"
                                      },
                                      "accession": "BCCDC26",
                                      "author": {
                                        "author": "Gardy et al",
                                        "title": "Unpublished",
                                        "value": "Gardy et al"
                                      },
                                      "div": 0.005803410782172991,
                                      "division": {
                                        "confidence": {
                                          "British Columbia": 1.0
                                        },
                                        "entropy": -1.000088900581841e-12,
                                        "value": "British Columbia"
                                      },
                                      "num_date": {
                                        "confidence": [
                                          2011.2546201232033,
                                          2011.2546201232033
                                        ],
                                        "value": 2011.2546201232033
                                      }
                                    }
                                  },
                                  {
                                    "branch_attrs": {
                                      "mutations": {}
                                    },
                                    "name": "Ontario.CAN/50.09/1/G",
                                    "node_attrs": {
                                      "MuV_genotype": {
                                        "value": "G"
                                      },
                                      "accession": "KY680539",
                                      "author": {
                                        "author": "Eshaghi et al",
                                        "journal": "Unpublished",
                                        "paper_url": "https://www.ncbi.nlm.nih.gov/pubmed/",
                                        "title": "Mumps Outbreak in Ontario, Canada 2009-2010",
                                        "value": "Eshaghi et al A"
                                      },
                                      "div": 0.005803410782172991,
                                      "division": {
                                        "confidence": {
                                          "Ontario": 1.0
                                        },
                                        "entropy": -1.000088900581841e-12,
                                        "value": "Ontario"
                                      },
                                      "num_date": {
                                        "confidence": [
                                          2009.950034223135,
                                          2009.950034223135
                                        ],
                                        "value": 2009.950034223135
                                      },
                                      "url": "https://www.ncbi.nlm.nih.gov/nuccore/KY680539"
                                    }
                                  }
                                ],
                                "name": "NODE_0000102",
                                "node_attrs": {
                                  "div": 0.005803410782172981,
                                  "division": {
                                    "confidence": {
                                      "British Columbia": 0.16131828747475463,
                                      "Massachusetts": 0.0054459350949627415,
                                      "Ontario": 0.817123169584249,
                                      "Washington": 0.013461780867632372
                                    },
                                    "entropy": 0.5696168409861976,
                                    "value": "Ontario"
                                  },
                                  "num_date": {
                                    "confidence": [
                                      1997.2825831717412,
                                      2009.950034223135
                                    ],
                                    "value": 2009.950034223135
                                  }
                                }
                              },
                              {
                                "branch_attrs": {
                                  "mutations": {}
                                },
                                "children": [
                                  {
                                    "branch_attrs": {
                                      "mutations": {}
                                    },
                                    "children": [
                                      {
                                        "branch_attrs": {
                                          "mutations": {}
                                        },
                                        "name": "NewYork/10.14/2/G",
                                        "node_attrs": {
                                          "MuV_genotype": {
                                            "value": "G"
                                          },
                                          "accession": "MG986398",
                                          "author": {
                                            "author": "Bankamp et al",
                                            "journal": "Unpublished",
                                            "paper_url": "https://www.ncbi.nlm.nih.gov/pubmed/",
                                            "title": "Mumps rubulavirus sample sequencing from the 2016-2017 outbreak in Massachusetts",
                                            "value": "Bankamp et al"
                                          },
                                          "div": 0.005803410782173,
                                          "division": {
                                            "confidence": {
                                              "New York": 1.0
                                            },
                                            "entropy": -1.000088900581841e-12,
                                            "value": "New York"
                                          },
                                          "num_date": {
                                            "confidence": [
                                              2014.1697467488023,
                                              2014.1697467488023
                                            ],
                                            "value": 2014.1697467488023
                                          },
                                          "url": "https://www.ncbi.nlm.nih.gov/nuccore/MG986398"
                                        }
                                      },
                                      {
                                        "branch_attrs": {
                                          "mutations": {}
                                        },
                                        "name": "NewJersey.USA/49.14/G",
                                        "node_attrs": {
                                          "MuV_genotype": {
                                            "value": "G"
                                          },
                                          "accession": "MG986418",
                                          "author": {
                                            "author": "Bankamp et al",
                                            "journal": "Unpublished",
                                            "paper_url": "https://www.ncbi.nlm.nih.gov/pubmed/",
                                            "title": "Mumps rubulavirus sample sequencing from the 2016-2017 outbreak in Massachusetts",
                                            "value": "Bankamp et al"
                                          },
                                          "div": 0.005803410782173,
                                          "division": {
                                            "confidence": {
                                              "New Jersey": 1.0
                                            },
                                            "entropy": -1.000088900581841e-12,
                                            "value": "New Jersey"
                                          },
                                          "num_date": {
                                            "confidence": [
                                              2014.930869267625,
                                              2014.930869267625
                                            ],
                                            "value": 2014.930869267625
                                          },
                                          "url": "https://www.ncbi.nlm.nih.gov/nuccore/MG986418"
                                        }
                                      }
                                    ],
                                    "name": "NODE_0000104",
                                    "node_attrs": {
                                      "div": 0.005803410782172991,
                                      "division": {
                                        "confidence": {
                                          "Massachusetts": 0.0034350028979722638,
                                          "New Jersey": 0.43105690346037495,
                                          "New York": 0.5427126255763276,
                                          "Ontario": 0.006313352353747953
                                        },
                                        "entropy": 0.8634723169409975,
                                        "value": "New York"
                                      },
                                      "num_date": {
                                        "confidence": [
                                          2000.2906240191626,
                                          2014.1697467488023
                                        ],
                                        "value": 2014.1697467488023
                                      }
                                    }
                                  },
                                  {
                                    "branch_attrs": {
                                      "mutations": {}
                                    },
                                    "children": [
                                      {
                                        "branch_attrs": {
                                          "mutations": {}
                                        },
                                        "children": [
                                          {
                                            "branch_attrs": {
                                              "mutations": {}
                                            },
                                            "name": "NewYork.USA/51.14/G",
                                            "node_attrs": {
                                              "MuV_genotype": {
                                                "value": "G"
                                              },
                                              "accession": "Broad_sequence_54",
                                              "author": {
                                                "author": "Wohl et al",
                                                "title": "Unpublished",
                                                "value": "Wohl et al"
                                              },
                                              "div": 0.00580341078217301,
                                              "division": {
                                                "confidence": {
                                                  "New York": 1.0
                                                },
                                                "entropy": -1.000088900581841e-12,
                                                "value": "New York"
                                              },
                                              "num_date": {
                                                "confidence": [
                                                  2014.9582477754961,
                                                  2014.9582477754961
                                                ],
                                                "value": 2014.9582477754961
                                              }
                                            }
                                          },
                                          {
                                            "branch_attrs": {
                                              "mutations": {}
                                            },
                                            "name": "Pennsylvania.USA/51.14/G",
                                            "node_attrs": {
                                              "MuV_genotype": {
                                                "value": "G"
                                              },
                                              "accession": "MG986465",
                                              "author": {
                                                "author": "Bankamp et al",
                                                "journal": "Unpublished",
                                                "paper_url": "https://www.ncbi.nlm.nih.gov/pubmed/",
                                                "title": "Mumps rubulavirus sample sequencing from the 2016-2017 outbreak in Massachusetts",
                                                "value": "Bankamp et al"
                                              },
                                              "div": 0.00580341078217301,
                                              "division": {
                                                "confidence": {
                                                  "Pennsylvania": 1.0
                                                },
                                                "entropy": -1.000088900581841e-12,
                                                "value": "Pennsylvania"
                                              },
                                              "num_date": {
                                                "confidence": [
                                                  2014.9582477754961,
                                                  2014.9582477754961
                                                ],
                                                "value": 2014.9582477754961
                                              },
                                              "url": "https://www.ncbi.nlm.nih.gov/nuccore/MG986465"
                                            }
                                          }
                                        ],
                                        "name": "NODE_0000106",
                                        "node_attrs": {
                                          "div": 0.005803410782173,
                                          "division": {
                                            "confidence": {
                                              "Massachusetts": 0.00654113375151178,
                                              "New York": 0.5139086799639281,
                                              "Ontario": 0.004265445477997079,
                                              "Pennsylvania": 0.45996757276987416
                                            },
                                            "entropy": 0.8664211761756992,
                                            "value": "New York"
                                          },
                                          "num_date": {
                                            "confidence": [
                                              2001.0386660450201,
                                              2014.9582477754961
                                            ],
                                            "value": 2014.9582477754961
                                          }
                                        }
                                      },
                                      {
                                        "branch_attrs": {
                                          "mutations": {}
                                        },
                                        "children": [
                                          {
                                            "branch_attrs": {
                                              "mutations": {}
                                            },
                                            "children": [
                                              {
                                                "branch_attrs": {
                                                  "mutations": {}
                                                },
                                                "name": "Illinois.USA/26.15/2/G",
                                                "node_attrs": {
                                                  "MuV_genotype": {
                                                    "value": "G"
                                                  },
                                                  "accession": "MG986460",
                                                  "author": {
                                                    "author": "Bankamp et al",
                                                    "journal": "Unpublished",
                                                    "paper_url": "https://www.ncbi.nlm.nih.gov/pubmed/",
                                                    "title": "Mumps rubulavirus sample sequencing from the 2016-2017 outbreak in Massachusetts",
                                                    "value": "Bankamp et al"
                                                  },
                                                  "div": 0.005803410782173019,
                                                  "division": {
                                                    "confidence": {
                                                      "Illinois": 1.0
                                                    },
                                                    "entropy": -1.000088900581841e-12,
                                                    "value": "Illinois"
                                                  },
                                                  "num_date": {
                                                    "confidence": [
                                                      2015.479123887748,
                                                      2015.479123887748
                                                    ],
                                                    "value": 2015.479123887748
                                                  },
                                                  "url": "https://www.ncbi.nlm.nih.gov/nuccore/MG986460"
                                                }
                                              },
                                              {
                                                "branch_attrs": {
                                                  "mutations": {}
                                                },
                                                "name": "Virginia.USA/51.14/G",
                                                "node_attrs": {
                                                  "MuV_genotype": {
                                                    "value": "G"
                                                  },
                                                  "accession": "MG986433",
                                                  "author": {
                                                    "author": "Bankamp et al",
                                                    "journal": "Unpublished",
                                                    "paper_url": "https://www.ncbi.nlm.nih.gov/pubmed/",
                                                    "title": "Mumps rubulavirus sample sequencing from the 2016-2017 outbreak in Massachusetts",
                                                    "value": "Bankamp et al"
                                                  },
                                                  "div": 0.005803410782173019,
                                                  "division": {
                                                    "confidence": {
                                                      "Virginia": 1.0
                                                    },
                                                    "entropy": -1.000088900581841e-12,
                                                    "value": "Virginia"
                                                  },
                                                  "num_date": {
                                                    "confidence": [
                                                      2014.9664613278576,
                                                      2014.9664613278576
                                                    ],
                                                    "value": 2014.9664613278576
                                                  },
                                                  "url": "https://www.ncbi.nlm.nih.gov/nuccore/MG986433"
                                                }
                                              }
                                            ],
                                            "name": "NODE_0000108",
                                            "node_attrs": {
                                              "div": 0.00580341078217301,
                                              "division": {
                                                "confidence": {
                                                  "Illinois": 0.5217625533242108,
                                                  "Massachusetts": 0.007647157043074876,
                                                  "Ontario": 0.0019890207558632108,
                                                  "Virginia": 0.4523636413431505
                                                },
                                                "entropy": 0.8648502606890134,
                                                "value": "Illinois"
                                              },
                                              "num_date": {
                                                "confidence": [
                                                  2001.2144058335582,
                                                  2014.9664613278576
                                                ],
                                                "value": 2014.9664613278576
                                              }
                                            }
                                          },
                                          {
                                            "branch_attrs": {
                                              "mutations": {}
                                            },
                                            "children": [
                                              {
                                                "branch_attrs": {
                                                  "mutations": {}
                                                },
                                                "children": [
                                                  {
                                                    "branch_attrs": {
                                                      "mutations": {}
                                                    },
                                                    "name": "Massachusetts.USA/26.15/1/G",
                                                    "node_attrs": {
                                                      "MuV_genotype": {
                                                        "value": "G"
                                                      },
                                                      "accession": "MF965222",
                                                      "author": {
                                                        "author": "Byrne et al",
                                                        "journal": "Unpublished",
                                                        "paper_url": "https://www.ncbi.nlm.nih.gov/pubmed/",
                                                        "title": "Mumps rubulavirus sample sequencing from the 2016-2017 outbreak in Massachusetts",
                                                        "value": "Byrne et al"
                                                      },
                                                      "div": 0.005803410782173029,
                                                      "division": {
                                                        "confidence": {
                                                          "Massachusetts": 1.0
                                                        },
                                                        "entropy": -1.000088900581841e-12,
                                                        "value": "Massachusetts"
                                                      },
                                                      "num_date": {
                                                        "confidence": [
                                                          2015.5065023956195,
                                                          2015.5065023956195
                                                        ],
                                                        "value": 2015.5065023956195
                                                      },
                                                      "url": "https://www.ncbi.nlm.nih.gov/nuccore/MF965222"
                                                    }
                                                  },
                                                  {
                                                    "branch_attrs": {
                                                      "mutations": {}
                                                    },
                                                    "name": "Missouri.USA/29.15/FH114/G",
                                                    "node_attrs": {
                                                      "MuV_genotype": {
                                                        "value": "G"
                                                      },
                                                      "accession": "Missouri_sample_3",
                                                      "author": {
                                                        "author": "Moncla et al",
                                                        "title": "Unpublished",
                                                        "value": "Moncla et al"
                                                      },
                                                      "div": 0.005803410782173029,
                                                      "division": {
                                                        "confidence": {
                                                          "Missouri": 1.0
                                                        },
                                                        "entropy": -1.000088900581841e-12,
                                                        "value": "Missouri"
                                                      },
                                                      "num_date": {
                                                        "confidence": [
                                                          2015.498288843258,
                                                          2015.5736110830082
                                                        ],
                                                        "value": 2015.498288843258
                                                      }
                                                    }
                                                  }
                                                ],
                                                "name": "NODE_0000110",
                                                "node_attrs": {
                                                  "div": 0.005803410782173019,
                                                  "division": {
                                                    "confidence": {
                                                      "Massachusetts": 0.9149431477247965,
                                                      "Missouri": 0.08239746657635877,
                                                      "Washington": 0.0015328506569802529
                                                    },
                                                    "entropy": 0.30768729735658545,
                                                    "value": "Massachusetts"
                                                  },
                                                  "num_date": {
                                                    "confidence": [
                                                      2001.7687752620627,
                                                      2015.5065023956195
                                                    ],
                                                    "value": 2015.4937107284475
                                                  }
                                                }
                                              },
                                              {
                                                "branch_attrs": {
                                                  "mutations": {}
                                                },
                                                "children": [
                                                  {
                                                    "branch_attrs": {
                                                      "mutations": {}
                                                    },
                                                    "children": [
                                                      {
                                                        "branch_attrs": {
                                                          "mutations": {}
                                                        },
                                                        "children": [
                                                          {
                                                            "branch_attrs": {
                                                              "mutations": {}
                                                            },
                                                            "name": "Wisconsin.USA/42.15/FH116/G",
                                                            "node_attrs": {
                                                              "MuV_genotype": {
                                                                "value": "G"
                                                              },
                                                              "accession": "Wisconsin_sample_16",
                                                              "author": {
                                                                "author": "Moncla et al",
                                                                "title": "Unpublished",
                                                                "value": "Moncla et al"
                                                              },
                                                              "div": 0.005803410782173048,
                                                              "division": {
                                                                "confidence": {
                                                                  "Wisconsin": 1.0
                                                                },
                                                                "entropy": -1.000088900581841e-12,
                                                                "value": "Wisconsin"
                                                              },
                                                              "num_date": {
                                                                "confidence": [
                                                                  2015.7501711156742,
                                                                  2015.8323066392882
                                                                ],
                                                                "value": 2015.7501711156742
                                                              }
                                                            }
                                                          },
                                                          {
                                                            "branch_attrs": {
                                                              "mutations": {}
                                                            },
                                                            "name": "Wisconsin.USA/42.15/FH115/G",
                                                            "node_attrs": {
                                                              "MuV_genotype": {
                                                                "value": "G"
                                                              },
                                                              "accession": "Wisconsin_sample_15",
                                                              "author": {
                                                                "author": "Moncla et al",
                                                                "title": "Unpublished",
                                                                "value": "Moncla et al"
                                                              },
                                                              "div": 0.005803410782173048,
                                                              "division": {
                                                                "confidence": {
                                                                  "Wisconsin": 1.0
                                                                },
                                                                "entropy": -1.000088900581841e-12,
                                                                "value": "Wisconsin"
                                                              },
                                                              "num_date": {
                                                                "confidence": [
                                                                  2015.7501711156742,
                                                                  2015.8323066392882
                                                                ],
                                                                "value": 2015.7501711156742
                                                              }
                                                            }
                                                          }
                                                        ],
                                                        "name": "NODE_0000113",
                                                        "node_attrs": {
                                                          "div": 0.005803410782173038,
                                                          "division": {
                                                            "confidence": {
                                                              "Wisconsin": 0.9997619234813692
                                                            },
                                                            "entropy": 0.0025201854260809655,
                                                            "value": "Wisconsin"
                                                          },
                                                          "num_date": {
                                                            "confidence": [
                                                              2002.8007727912516,
                                                              2015.8263169972947
                                                            ],
                                                            "value": 2015.7455930008637
                                                          }
                                                        }
                                                      },
                                                      {
                                                        "branch_attrs": {
                                                          "mutations": {}
                                                        },
                                                        "children": [
                                                          {
                                                            "branch_attrs": {
                                                              "mutations": {}
                                                            },
                                                            "children": [
                                                              {
                                                                "branch_attrs": {
                                                                  "mutations": {}
                                                                },
                                                                "children": [
                                                                  {
                                                                    "branch_attrs": {
                                                                      "mutations": {}
                                                                    },
                                                                    "name": "Michigan.USA/4.16/G",
                                                                    "node_attrs": {
                                                                      "MuV_genotype": {
                                                                        "value": "G"
                                                                      },
                                                                      "accession": "MG986419",
                                                                      "author": {
                                                                        "author": "Bankamp et al",
                                                                        "journal": "Unpublished",
                                                                        "paper_url": "https://www.ncbi.nlm.nih.gov/pubmed/",
                                                                        "title": "Mumps rubulavirus sample sequencing from the 2016-2017 outbreak in Massachusetts",
                                                                        "value": "Bankamp et al"
                                                                      },
                                                                      "div": 0.005803410782173067,
                                                                      "division": {
                                                                        "confidence": {
                                                                          "Michigan": 0.9999999999999999
                                                                        },
                                                                        "entropy": -9.99866855976916e-13,
                                                                        "value": "Michigan"
                                                                      },
                                                                      "num_date": {
                                                                        "confidence": [
                                                                          2016.0711841204654,
                                                                          2016.0711841204654
                                                                        ],
                                                                        "value": 2016.0711841204654
                                                                      },
                                                                      "url": "https://www.ncbi.nlm.nih.gov/nuccore/MG986419"
                                                                    }
                                                                  },
                                                                  {
                                                                    "branch_attrs": {
                                                                      "mutations": {}
                                                                    },
                                                                    "name": "Wisconsin.USA/51.15/FH163/G",
                                                                    "node_attrs": {
                                                                      "MuV_genotype": {
                                                                        "value": "G"
                                                                      },
                                                                      "accession": "Wisconsin_sample_28",
                                                                      "author": {
                                                                        "author": "Moncla et al",
                                                                        "title": "Unpublished",
                                                                        "value": "Moncla et al"
                                                                      },
                                                                      "div": 0.005803410782173067,
                                                                      "division": {
                                                                        "confidence": {
                                                                          "Wisconsin": 1.0
                                                                        },
                                                                        "entropy": -1.000088900581841e-12,
                                                                        "value": "Wisconsin"
                                                                      },
                                                                      "num_date": {
                                                                        "confidence": [
                                                                          2015.9240616831705,
                                                                          2015.9993155373031
                                                                        ],
                                                                        "value": 2015.9993155373031
                                                                      }
                                                                    }
                                                                  }
                                                                ],
                                                                "name": "NODE_0000116",
                                                                "node_attrs": {
                                                                  "div": 0.005803410782173057,
                                                                  "division": {
                                                                    "confidence": {
                                                                      "Massachusetts": 0.02850829398882566,
                                                                      "Michigan": 0.2832602094570508,
                                                                      "Washington": 0.002820845781135448,
                                                                      "Wisconsin": 0.674357736043791
                                                                    },
                                                                    "entropy": 0.8241722509038574,
                                                                    "value": "Wisconsin"
                                                                  },
                                                                  "num_date": {
                                                                    "confidence": [
                                                                      2004.7221785747056,
                                                                      2015.9944439845826
                                                                    ],
                                                                    "value": 2015.9126018988786
                                                                  }
                                                                }
                                                              },
                                                              {
                                                                "branch_attrs": {
                                                                  "mutations": {}
                                                                },
                                                                "children": [
                                                                  {
                                                                    "branch_attrs": {
                                                                      "mutations": {}
                                                                    },
                                                                    "children": [
                                                                      {
                                                                        "branch_attrs": {
                                                                          "mutations": {}
                                                                        },
                                                                        "children": [
                                                                          {
                                                                            "branch_attrs": {
                                                                              "mutations": {}
                                                                            },
                                                                            "children": [
                                                                              {
                                                                                "branch_attrs": {
                                                                                  "mutations": {}
                                                                                },
                                                                                "name": "Massachusetts.USA/8.16/3/G",
                                                                                "node_attrs": {
                                                                                  "MuV_genotype": {
                                                                                    "value": "G"
                                                                                  },
                                                                                  "accession": "MF965254",
                                                                                  "author": {
                                                                                    "author": "Byrne et al",
                                                                                    "journal": "Unpublished",
                                                                                    "paper_url": "https://www.ncbi.nlm.nih.gov/pubmed/",
                                                                                    "title": "Mumps rubulavirus sample sequencing from the 2016-2017 outbreak in Massachusetts",
                                                                                    "value": "Byrne et al"
                                                                                  },
                                                                                  "div": 0.0058034107821730956,
                                                                                  "division": {
                                                                                    "confidence": {
                                                                                      "Massachusetts": 1.0
                                                                                    },
                                                                                    "entropy": -1.000088900581841e-12,
                                                                                    "value": "Massachusetts"
                                                                                  },
                                                                                  "num_date": {
                                                                                    "confidence": [
                                                                                      2016.1533196440794,
                                                                                      2016.1533196440794
                                                                                    ],
                                                                                    "value": 2016.1533196440794
                                                                                  },
                                                                                  "url": "https://www.ncbi.nlm.nih.gov/nuccore/MF965254"
                                                                                }
                                                                              },
                                                                              {
                                                                                "branch_attrs": {
                                                                                  "mutations": {}
                                                                                },
                                                                                "name": "NewHampshire.USA/8.16/1/G",
                                                                                "node_attrs": {
                                                                                  "MuV_genotype": {
                                                                                    "value": "G"
                                                                                  },
                                                                                  "accession": "MG986434",
                                                                                  "author": {
                                                                                    "author": "Bankamp et al",
                                                                                    "journal": "Unpublished",
                                                                                    "paper_url": "https://www.ncbi.nlm.nih.gov/pubmed/",
                                                                                    "title": "Mumps rubulavirus sample sequencing from the 2016-2017 outbreak in Massachusetts",
                                                                                    "value": "Bankamp et al"
                                                                                  },
                                                                                  "div": 0.0058034107821730956,
                                                                                  "division": {
                                                                                    "confidence": {
                                                                                      "New Hampshire": 1.0
                                                                                    },
                                                                                    "entropy": -1.000088900581841e-12,
                                                                                    "value": "New Hampshire"
                                                                                  },
                                                                                  "num_date": {
                                                                                    "confidence": [
                                                                                      2016.1533196440794,
                                                                                      2016.1533196440794
                                                                                    ],
                                                                                    "value": 2016.1533196440794
                                                                                  },
                                                                                  "url": "https://www.ncbi.nlm.nih.gov/nuccore/MG986434"
                                                                                }
                                                                              }
                                                                            ],
                                                                            "name": "NODE_0000120",
                                                                            "node_attrs": {
                                                                              "div": 0.005803410782173086,
                                                                              "division": {
                                                                                "confidence": {
                                                                                  "Massachusetts": 0.8751729641273336,
                                                                                  "New Hampshire": 0.05795004585471449,
                                                                                  "Washington": 0.06323508938977385
                                                                                },
                                                                                "entropy": 0.4871414567103603,
                                                                                "value": "Massachusetts"
                                                                              },
                                                                              "num_date": {
                                                                                "confidence": [
                                                                                  2009.6042551554035,
                                                                                  2016.1533196440794
                                                                                ],
                                                                                "value": 2016.1533196440794
                                                                              }
                                                                            }
                                                                          },
                                                                          {
                                                                            "branch_attrs": {
                                                                              "mutations": {}
                                                                            },
                                                                            "children": [
                                                                              {
                                                                                "branch_attrs": {
                                                                                  "mutations": {}
                                                                                },
                                                                                "children": [
                                                                                  {
                                                                                    "branch_attrs": {
                                                                                      "mutations": {}
                                                                                    },
                                                                                    "name": "Arkansas.USA/5.17/G",
                                                                                    "node_attrs": {
                                                                                      "MuV_genotype": {
                                                                                        "value": "G"
                                                                                      },
                                                                                      "accession": "MK585617",
                                                                                      "author": {
                                                                                        "author": "Alkam et al",
                                                                                        "journal": "Unpublished",
                                                                                        "paper_url": "https://www.ncbi.nlm.nih.gov/pubmed/",
                                                                                        "title": "Genomic characterization of mumps viruses from a large-scale mumps outbreak in Arkansas, 2016",
                                                                                        "value": "Alkam et al"
                                                                                      },
                                                                                      "div": 0.005803410782173105,
                                                                                      "division": {
                                                                                        "confidence": {
                                                                                          "Arkansas": 1.0
                                                                                        },
                                                                                        "entropy": -1.000088900581841e-12,
                                                                                        "value": "Arkansas"
                                                                                      },
                                                                                      "num_date": {
                                                                                        "confidence": [
                                                                                          2017.0903490759754,
                                                                                          2017.0903490759754
                                                                                        ],
                                                                                        "value": 2017.0903490759754
                                                                                      },
                                                                                      "url": "https://www.ncbi.nlm.nih.gov/nuccore/MK585617"
                                                                                    }
                                                                                  },
[truncated: 1,974,824 more chars]
