# Supplementary material for: Repeated introductions and intensive community transmission fueled a mumps virus outbreak in Washington State
Source: eLife. 2021 Apr 19;10:e66448. doi: 10.7554/eLife.66448 (PMC8079146; doi:10.7554/eLife.66448)
Supplement: Figure 2—source data 2. [file elife-66448-fig2-data2.zip › divergence-tree-jsons/mumps_global.json]

{
  "meta": {
    "build_url": "https://github.com/nextstrain/mumps",
    "colorings": [
      {
        "key": "gt",
        "title": "Genotype",
        "type": "categorical"
      },
      {
        "key": "num_date",
        "title": "Date",
        "type": "continuous"
      },
      {
        "key": "author",
        "title": "Author",
        "type": "categorical"
      },
      {
        "key": "MuV_genotype",
        "scale": [
          [
            "A",
            "#511EA8"
          ],
          [
            "C",
            "#3F5ED0"
          ],
          [
            "D",
            "#4784C7"
          ],
          [
            "F",
            "#5CA7A4"
          ],
          [
            "G",
            "#7CB878"
          ],
          [
            "H",
            "#B9BC4A"
          ],
          [
            "I",
            "#CCB742"
          ],
          [
            "J",
            "#E39B39"
          ],
          [
            "K",
            "#E67431"
          ],
          [
            "L",
            "#DF4027"
          ]
        ],
        "title": "MuV genotype",
        "type": "categorical"
      },
      {
        "key": "country",
        "scale": [
          [
            "China",
            "#511EA8"
          ],
          [
            "Mongolia",
            "#403DC5"
          ],
          [
            "Usa",
            "#4063CF"
          ],
          [
            "Australia",
            "#4785C7"
          ],
          [
            "Russia",
            "#559EB1"
          ],
          [
            "Japan",
            "#67AF94"
          ],
          [
            "South Korea",
            "#7EB877"
          ],
          [
            "New Zealand",
            "#98BD5E"
          ],
          [
            "Gabon",
            "#CDB642"
          ],
          [
            "Germany",
            "#DFA53B"
          ],
          [
            "Canada",
            "#E68735"
          ],
          [
            "India",
            "#E35D2D"
          ],
          [
            "United Kingdom",
            "#DC2F24"
          ]
        ],
        "title": "Country",
        "type": "categorical"
      },
      {
        "key": "region",
        "scale": [
          [
            "China",
            "#4042C7"
          ],
          [
            "South Asia",
            "#5199B7"
          ],
          [
            "Japan Korea",
            "#69B091"
          ],
          [
            "Oceania",
            "#88BB6C"
          ],
          [
            "West Asia",
            "#ADBD51"
          ],
          [
            "Africa",
            "#CEB541"
          ],
          [
            "Europe",
            "#E39B39"
          ],
          [
            "North America",
            "#DC2F24"
          ]
        ],
        "title": "Region",
        "type": "categorical"
      }
    ],
    "description": "This work is made possible by the open sharing of genetic data by research groups from all over the world. We gratefully acknowledge their contributions.\n\nSpecial thanks to Duah Alkam, Piroon Jenjaroenpun, Thidathip Wongsurawat, Zulema Udaondo, Preecha Patumcharoenpol, Michael Robeson, Dirk Haselow, William Mason, Intawat Nookaew, David Ussery, Se-Ran Jun, Jennifer Gardy, Shirlee Wohl, Jeff Joy, Patrick Stapleton, Nathan Yozwiak, Hayden Metsky, Agatha Jassem, Kelsey Florek, Gytis Dudas and Pardis Sabeti for data sharing, comments and suggestions.\n",
    "display_defaults": {
      "color_by": "country",
      "map_triplicate": true
    },
    "filters": [
      "MuV_genotype",
      "country",
      "region",
      "author"
    ],
    "genome_annotations": {
      "F": {
        "end": 6099,
        "seqid": "config/mumps_reference.gb",
        "start": 4483,
        "strand": "+",
        "type": "CDS"
      },
      "HN": {
        "end": 8299,
        "seqid": "config/mumps_reference.gb",
        "start": 6551,
        "strand": "+",
        "type": "CDS"
      },
      "I": {
        "end": 2431,
        "seqid": "config/mumps_reference.gb",
        "start": 1916,
        "strand": "+",
        "type": "CDS"
      },
      "L": {
        "end": 15160,
        "seqid": "config/mumps_reference.gb",
        "start": 8375,
        "strand": "+",
        "type": "CDS"
      },
      "M": {
        "end": 4328,
        "seqid": "config/mumps_reference.gb",
        "start": 3201,
        "strand": "+",
        "type": "CDS"
      },
      "NC": {
        "end": 1732,
        "seqid": "config/mumps_reference.gb",
        "start": 422,
        "strand": "+",
        "type": "CDS"
      },
      "P": {
        "end": 3089,
        "seqid": "config/mumps_reference.gb",
        "start": 1916,
        "strand": "+",
        "type": "CDS"
      },
      "SH": {
        "end": 6378,
        "seqid": "config/mumps_reference.gb",
        "start": 6205,
        "strand": "+",
        "type": "CDS"
      },
      "V": {
        "end": 2590,
        "seqid": "config/mumps_reference.gb",
        "start": 1916,
        "strand": "+",
        "type": "CDS"
      },
      "nuc": {
        "end": 15263,
        "seqid": "config/mumps_reference.gb",
        "start": 1,
        "strand": "+",
        "type": "source"
      }
    },
    "geo_resolutions": [
      {
        "demes": {
          "Australia": {
            "latitude": -24.7761085,
            "longitude": 134.755
          },
          "Canada": {
            "latitude": 61.0666922,
            "longitude": -107.991707
          },
          "China": {
            "latitude": 35.000074,
            "longitude": 104.999927
          },
          "Gabon": {
            "latitude": -0.8999694,
            "longitude": 11.6899699
          },
          "Germany": {
            "latitude": 51.0834196,
            "longitude": 10.4234469
          },
          "India": {
            "latitude": 22.3511148,
            "longitude": 78.6677428
          },
          "Japan": {
            "latitude": 35.68536,
            "longitude": 139.75309
          },
          "Mongolia": {
            "latitude": 46.8250388,
            "longitude": 103.8499736
          },
          "New Zealand": {
            "latitude": -41.500083,
            "longitude": 172.8344077
          },
          "Russia": {
            "latitude": 64.6863136,
            "longitude": 97.7453061
          },
          "South Korea": {
            "latitude": 35.3985008,
            "longitude": 127.937111
          },
          "United Kingdom": {
            "latitude": 54.542713,
            "longitude": -2.384858
          },
          "Usa": {
            "latitude": 39.7837304,
            "longitude": -100.4458824
          }
        },
        "key": "country"
      },
      {
        "demes": {
          "Africa": {
            "latitude": 4.070194,
            "longitude": 21.824559
          },
          "China": {
            "latitude": 35.000074,
            "longitude": 104.999927
          },
          "Europe": {
            "latitude": 49.646237,
            "longitude": 10.799454
          },
          "Japan Korea": {
            "latitude": 35.845119,
            "longitude": 136.736386
          },
          "North America": {
            "latitude": 28.2367447,
            "longitude": -97.738017
          },
          "Oceania": {
            "latitude": -25.0562891,
            "longitude": 152.008576
          },
          "South Asia": {
            "latitude": 24.485438,
            "longitude": 76.513158
          },
          "West Asia": {
            "latitude": 34.000094,
            "longitude": 48.73228
          }
        },
        "key": "region"
      }
    ],
    "maintainers": [
      {
        "name": "Louise Moncla",
        "url": "http://bedford.io/team/louise-moncla/"
      }
    ],
    "panels": [
      "tree",
      "map",
      "entropy"
    ],
    "title": "Real-time tracking of mumps virus evolution",
    "updated": "2021-03-05"
  },
  "tree": {
    "branch_attrs": {
      "mutations": {}
    },
    "children": [
      {
        "branch_attrs": {
          "labels": {
            "aa": "F: S5P, T7I, V13I, I49V, S318R, S345T, A409S, N480S; HN: T8I, I9M, I21V, D25G, V56I, T80A, S121N, K122R, K123N, V287I, D356E, N372S, A474V, T577A; I: T39S, Y59H, A76V, P78S, S83P, G86A, T88N; L: A155T, I272V, V291I, V310I, N1210D, V1329I, V1468M, H1661Y, E1749D, V1876I, I1968V, R2035K, R2046C, P2085S, S2113A, D2241G, I2247V, I2261L; NC: A342V, A344V, N353T, H382N, M393L, S429L; P: T39S, Y59H, A76V, P78S, S83P, G86A, T88N, R226G, Y264N, N268D, D271N, P280S, N297D, I307V, T320A, C324R, P325L, A333D, N349H, Q358*, *366R, *380R, A383E; SH: I28T, T33N, H40Y, F49S, S52G; V: T39S, Y59H, A76V, P78S, S83P, G86A, T88N"
          },
          "mutations": {
            "F": [
              "S5P",
              "T7I",
              "V13I",
              "I49V",
              "S318R",
              "S345T",
              "A409S",
              "N480S"
            ],
            "HN": [
              "T8I",
              "I9M",
              "I21V",
              "D25G",
              "V56I",
              "T80A",
              "S121N",
              "K122R",
              "K123N",
              "V287I",
              "D356E",
              "N372S",
              "A474V",
              "T577A"
            ],
            "I": [
              "T39S",
              "Y59H",
              "A76V",
              "P78S",
              "S83P",
              "G86A",
              "T88N"
            ],
            "L": [
              "A155T",
              "I272V",
              "V291I",
              "V310I",
              "N1210D",
              "V1329I",
              "V1468M",
              "H1661Y",
              "E1749D",
              "V1876I",
              "I1968V",
              "R2035K",
              "R2046C",
              "P2085S",
              "S2113A",
              "D2241G",
              "I2247V",
              "I2261L"
            ],
            "NC": [
              "A342V",
              "A344V",
              "N353T",
              "H382N",
              "M393L",
              "S429L"
            ],
            "P": [
              "T39S",
              "Y59H",
              "A76V",
              "P78S",
              "S83P",
              "G86A",
              "T88N",
              "R226G",
              "Y264N",
              "N268D",
              "D271N",
              "P280S",
              "N297D",
              "I307V",
              "T320A",
              "C324R",
              "P325L",
              "A333D",
              "N349H",
              "Q358*",
              "*366R",
              "*380R",
              "A383E"
            ],
            "SH": [
              "I28T",
              "T33N",
              "H40Y",
              "F49S",
              "S52G"
            ],
            "V": [
              "T39S",
              "Y59H",
              "A76V",
              "P78S",
              "S83P",
              "G86A",
              "T88N"
            ],
            "nuc": [
              "A55C",
              "A62G",
              "A113G",
              "C413T",
              "G430A",
              "T523C",
              "A580G",
              "C583T",
              "G697T",
              "A802G",
              "T853C",
              "C898T",
              "T916G",
              "G934A",
              "C943T",
              "T1025C",
              "G1030A",
              "T1156C",
              "C1193A",
              "A1234G",
              "C1294A",
              "G1303T",
              "C1321T",
              "C1408T",
              "T1426C",
              "C1446T",
              "C1452T",
              "A1479C",
              "G1498T",
              "G1504A",
              "C1565A",
              "A1598C",
              "T1672C",
              "C1675T",
              "T1690C",
              "C1707T",
              "C1754A",
              "C1770T",
              "T1864G",
              "T1867C",
              "G1872T",
              "T1875C",
              "C1876A",
              "A1878G",
              "T1885C",
              "C1888T",
              "A1936G",
              "T2018C",
              "A2030T",
              "A2053T",
              "T2090C",
              "C2095T",
              "C2142T",
              "C2147T",
              "T2162C",
              "G2172C",
              "C2178A",
              "A2224G",
              "T2233A",
              "C2242A",
              "T2248C",
              "T2299G",
              "A2305C",
              "A2338G",
              "C2344T",
              "A2362G",
              "C2488T",
              "A2591G",
              "T2705A",
              "A2717G",
              "G2726A",
              "C2753T",
              "A2804G",
              "A2834G",
              "A2873G",
              "T2885C",
              "C2889T",
              "C2913A",
              "A2960C",
              "C2978T",
              "C2987T",
              "T3011C",
              "T3053C",
              "C3063A",
              "A3101G",
              "C3113A",
              "G3151A",
              "C3182A",
              "C3199A",
              "C3206A",
              "A3278C",
              "C3311T",
              "G3317A",
              "A3323G",
              "G3461A",
              "C3479T",
              "T3485C",
              "A3494G",
              "C3503T",
              "A3521G",
              "C3542T",
              "G3554A",
              "G3560A",
              "G3683A",
              "A3788G",
              "C3851T",
              "G3920A",
              "A3977T",
              "C4112A",
              "C4196T",
              "C4214T",
              "A4220G",
              "A4241G",
              "T4262C",
              "C4343T",
              "C4356A",
              "C4357T",
              "G4363A",
              "G4375A",
              "T4376G",
              "C4378A",
              "G4379A",
              "C4396T",
              "T4398C",
              "T4437C",
              "T4471A",
              "T4495C",
              "C4502T",
              "G4519A",
              "T4530C",
              "C4551T",
              "T4572C",
              "A4584G",
              "A4627G",
              "A4786C",
              "A4845G",
              "C4995T",
              "T5064C",
              "G5124A",
              "T5259A",
              "T5304C",
              "G5379A",
              "A5434C",
              "A5448G",
              "T5515A",
              "A5541T",
              "C5562T",
              "C5706A",
              "G5707T",
              "A5727G",
              "T5734C",
              "T5754G",
              "C5781T",
              "C5787T",
              "C5826T",
              "A5838G",
              "G5877A",
              "G5886A",
              "T5910C",
              "G5913T",
              "A5921G",
              "C5925T",
              "A5973G",
              "A6015G",
              "C6102T",
              "C6106A",
              "A6107T",
              "T6125A",
              "T6153A",
              "G6170A",
              "G6213A",
              "T6252C",
              "T6258C",
              "G6264A",
              "T6274C",
              "T6287C",
              "A6294G",
              "C6302A",
              "T6312G",
              "C6322T",
              "A6340C",
              "T6350C",
              "A6358G",
              "C6363T",
              "T6386C",
              "A6405G",
              "A6410G",
              "T6414C",
              "G6417T",
              "T6433C",
              "T6440A",
              "C6443T",
              "T6446G",
              "A6448T",
              "T6450C",
              "T6499C",
              "C6511T",
              "C6512A",
              "C6513T",
              "C6514T",
              "C6534T",
              "G6542A",
              "C6545A",
              "A6547G",
              "G6550A",
              "C6573T",
              "A6577G",
              "G6604A",
              "A6611G",
              "C6613T",
              "A6624G",
              "C6625T",
              "C6646T",
              "A6661C",
              "T6676A",
              "A6691G",
              "G6716A",
              "G6718T",
              "G6781A",
              "A6788G",
              "C6832T",
              "G6883A",
              "T6907C",
              "G6912A",
              "A6915G",
              "A6919C",
              "T7012C",
              "T7024C",
              "T7069C",
              "C7106T",
              "C7126T",
              "G7171A",
              "G7207A",
              "T7225C",
              "T7238C",
              "A7306T",
              "C7327T",
              "G7409A",
              "G7495A",
              "A7501G",
              "C7546A",
              "T7579C",
              "T7618G",
              "C7645T",
              "A7665G",
              "A7672G",
              "T7690G",
              "A7816G",
              "C7822T",
              "A7936G",
              "G7960A",
              "T7969A",
              "C7971T",
              "T7972C",
              "G7978A",
              "G7984A",
              "T8017C",
              "A8065G",
              "T8066C",
              "A8086G",
              "A8089G",
              "C8156T",
              "C8164T",
              "G8167A",
              "T8203C",
              "T8221C",
              "C8248T",
              "A8279G",
              "C8302T",
              "A8303G",
              "C8313T",
              "G8317A",
              "G8321A",
              "C8324T",
              "C8325T",
              "A8341T",
              "T8344C",
              "T8399C",
              "A8422C",
              "C8504T",
              "C8665A",
              "A8710G",
              "A8734G",
              "G8791A",
              "A8827C",
              "G8837A",
              "G8842A",
              "A8905G",
              "C8959T",
              "T9040C",
              "T9140C",
              "C9170T",
              "A9188G",
              "A9196G",
              "C9232T",
              "G9245A",
              "G9302A",
              "G9313A",
              "G9385A",
              "A9490C",
              "G9598A",
              "T9637G",
              "A9865T",
              "A9874C",
              "T9883C",
              "C9910T",
              "A9916G",
              "C9917A",
              "G9919A",
              "A9922G",
              "A9947C",
              "C9958T",
              "G10120A",
              "T10129C",
              "G10180A",
              "G10192A",
              "G10198T",
              "A10288G",
              "T10369C",
              "C10471T",
              "A10492G",
              "T10513C",
              "T10567C",
              "T10594C",
              "A10603C",
              "T10690A",
              "T10708C",
              "C10711T",
              "T10918C",
              "A10972G",
              "C10978T",
              "T11011C",
              "T11062C",
              "C11083T",
              "C11140T",
              "C11210T",
              "G11224A",
              "C11239T",
              "T11261C",
              "T11302G",
              "T11413C",
              "G11437A",
              "A11515G",
              "G11551A",
              "A11578T",
              "T11617C",
              "C11635T",
              "T11675C",
              "C11890T",
              "G11914A",
              "A11932G",
              "A11980C",
              "C11996T",
              "A12002G",
              "C12016T",
              "T12043C",
              "G12061A",
              "G12064A",
              "C12085T",
              "A12094G",
              "T12100A",
              "A12133G",
              "T12142C",
              "T12256C",
              "G12307A",
              "G12359A",
              "A12385G",
              "C12448T",
              "T12547G",
              "G12553A",
              "C12565T",
              "C12616T",
              "A12688G",
              "C12721T",
              "G12776A",
              "C12784T",
              "T12847C",
              "G12892A",
              "C12904T",
              "T12908C",
              "C12925A",
              "T12979C",
              "T13123C",
              "T13132G",
              "C13192T",
              "T13210C",
              "T13264C",
              "A13276G",
              "C13355T",
              "A13438C",
              "T13468C",
              "T13486C",
              "A13528G",
              "C13532T",
              "T13618C",
              "A13621C",
              "C13699A",
              "T13708C",
              "A13729G",
              "T13864G",
              "A13888G",
              "T13909C",
              "C13912T",
              "C13918T",
              "T13960C",
              "C13963T",
              "G14000A",
              "T14032A",
              "C14044A",
              "C14071T",
              "T14083C",
              "A14104T",
              "G14113A",
              "G14131A",
              "C14140T",
              "C14170T",
              "G14194A",
              "G14209A",
              "T14215C",
              "A14276G",
              "C14309T",
              "A14347T",
              "T14359C",
              "A14365G",
              "G14413A",
              "G14478A",
              "G14494A",
              "T14509C",
              "C14510T",
              "C14524T",
              "C14545T",
              "T14575C",
              "G14587T",
              "A14617G",
              "C14627T",
              "G14629T",
              "G14650T",
              "G14653A",
              "T14711G",
              "G14764A",
              "C14812T",
              "A14818G",
              "C14830T",
              "G14866A",
              "C14899T",
              "C14920T",
              "T14923A",
              "C14965T",
              "T15016C",
              "C15022T",
              "A15096G",
              "C15100T",
              "A15113G",
              "C15118T",
              "T15124C",
              "C15142T",
              "A15155C",
              "G15185T",
              "T15187C",
              "G15200A",
              "A15206G",
              "C15207A",
              "C15210T",
              "G15212A",
              "G15229A"
            ]
          }
        },
        "children": [
          {
            "branch_attrs": {
              "labels": {
                "aa": "F: F4Y, L326S; HN: T288K, Q354P, S462L, N464K, V470I; I: I80T, S82P, S84P, Y111H; L: Q47H, D331G, A504V, A1241S, E1264*, I1664S, I1725V, S1751R; M: R65H, H146Y, C171R; NC: G334R, H395N; P: I80T, S82P, S84P, Y111H, T236A, D274N, *311W, S342G, E345K, H353Y, S359P, A367T, Y381H, H385Y, K388E; SH: I16T, Y34H, K35N, H55Q; V: I80T, S82P, S84P, Y111H"
              },
              "mutations": {
                "F": [
                  "F4Y",
                  "L326S"
                ],
                "HN": [
                  "T288K",
                  "Q354P",
                  "S462L",
                  "N464K",
                  "V470I"
                ],
                "I": [
                  "I80T",
                  "S82P",
                  "S84P",
                  "Y111H"
                ],
                "L": [
                  "Q47H",
                  "D331G",
                  "A504V",
                  "A1241S",
                  "E1264*",
                  "I1664S",
                  "I1725V",
                  "S1751R"
                ],
                "M": [
                  "R65H",
                  "H146Y",
                  "C171R"
                ],
                "NC": [
                  "G334R",
                  "H395N"
                ],
                "P": [
                  "I80T",
                  "S82P",
                  "S84P",
                  "Y111H",
                  "T236A",
                  "D274N",
                  "*311W",
                  "S342G",
                  "E345K",
                  "H353Y",
                  "S359P",
                  "A367T",
                  "Y381H",
                  "H385Y",
                  "K388E"
                ],
                "SH": [
                  "I16T",
                  "Y34H",
                  "K35N",
                  "H55Q"
                ],
                "V": [
                  "I80T",
                  "S82P",
                  "S84P",
                  "Y111H"
                ],
                "nuc": [
                  "G16T",
                  "G54A",
                  "C88T",
                  "T107C",
                  "C368T",
                  "T389C",
                  "G407A",
                  "T553C",
                  "A856G",
                  "C877A",
                  "G967A",
                  "G1075A",
                  "A1111G",
                  "G1390A",
                  "G1421A",
                  "A1522G",
                  "C1604A",
                  "T1706C",
                  "C1717T",
                  "C1741T",
                  "C1773T",
                  "C1789T",
                  "T1793G",
                  "C1806T",
                  "C1817T",
                  "G1877T",
                  "T1889C",
                  "C1910T",
                  "T1981C",
                  "C2029T",
                  "T2154C",
                  "T2159C",
                  "A2161G",
                  "T2165C",
                  "T2245C",
                  "T2246C",
                  "T2260C",
                  "T2560C",
                  "A2621G",
                  "G2735A",
                  "A2848G",
                  "A2939G",
                  "G2948A",
                  "C2972T",
                  "T2990C",
                  "G3014A",
                  "T3056C",
                  "C3068T",
                  "A3077G",
                  "G3079A",
                  "G3099A",
                  "A3182G",
                  "A3200G",
                  "C3278T",
                  "C3296A",
                  "C3308T",
                  "G3344A",
                  "G3394A",
                  "A3491G",
                  "T3579C",
                  "C3636T",
                  "A3680G",
                  "T3711C",
                  "G3767A",
                  "T3795C",
                  "C3905A",
                  "A3953G",
                  "C3999T",
                  "A4016G",
                  "G4359A",
                  "G4446A",
                  "T4449C",
                  "T4493A",
                  "A4836G",
                  "A4959G",
                  "C5067T",
                  "T5103C",
                  "A5145C",
                  "G5178A",
                  "G5361A",
                  "C5364T",
                  "T5367C",
                  "T5459C",
                  "C5469T",
                  "T5574C",
                  "A5595G",
                  "A5706G",
                  "G5754A",
                  "A5805G",
                  "C5892T",
                  "C6101T",
                  "G6129A",
                  "A6135G",
                  "T6251C",
                  "T6304C",
                  "G6309T",
                  "G6318T",
                  "A6321G",
                  "C6369A",
                  "C6387T",
                  "A6396G",
                  "T6432C",
                  "T6445C",
                  "G6446A",
                  "G6508A",
                  "T6586C",
                  "T6826A",
                  "C6925T",
                  "T6950C",
                  "A6988G",
                  "C7120T",
                  "T7174G",
                  "A7393G",
                  "C7413A",
                  "A7432G",
                  "G7447A",
                  "A7611C",
                  "G7759T",
                  "A7798G",
                  "T7924C",
                  "C7935T",
                  "C7942A",
                  "G7958A",
                  "C8023T",
                  "T8164G",
                  "C8316T",
                  "G8329T",
                  "G8515T",
                  "A8539G",
                  "T8560A",
                  "C8789T",
                  "C8827T",
                  "A8911G",
                  "C9122A",
                  "A9179C",
                  "A9366G",
                  "A9415G",
                  "T9448A",
                  "G9571A",
                  "C9885T",
                  "T9934C",
                  "G10033A",
                  "G10039A",
                  "A10174G",
                  "T10213C",
                  "C10243T",
                  "T10246C",
                  "T10258C",
                  "T10294C",
                  "T10324C",
                  "T10453C",
                  "A10564C",
                  "C10567A",
                  "T10573C",
                  "A10744G",
                  "G10771A",
                  "G10810A",
                  "C10996T",
                  "C11023T",
                  "G11026T",
                  "T11230C",
                  "A11356G",
                  "T11359C",
                  "T11453C",
                  "T11548C",
                  "A11698G",
                  "T11710C",
                  "A11716G",
                  "G12095T",
                  "A12127G",
                  "G12164T",
                  "T12178C",
                  "T12232G",
                  "C12235T",
                  "A12307T",
                  "C12496T",
                  "A12520G",
                  "G12730A",
                  "A12739G",
                  "A12877G",
                  "G13147T",
                  "C13226A",
                  "T13232C",
                  "A13336G",
                  "T13365G",
                  "A13547G",
                  "T13591C",
                  "C13627A",
                  "A13870C",
                  "G14059T",
                  "A14137C",
                  "T14179C",
                  "G14182A",
                  "A14197C",
                  "A14206G",
                  "T14248C",
                  "C14380T",
                  "G14461A",
                  "T14642C",
                  "G14950A",
                  "A14971G",
                  "T14980C",
                  "C15082T"
                ]
              }
            },
            "name": "No_designation_vaccine_related/A",
            "node_attrs": {
              "MuV_genotype": {
                "value": "A"
              },
              "accession": "BCCDC75",
              "author": {
                "author": "Gardy et al",
                "title": "Unpublished",
                "value": "Gardy et al"
              },
              "country": {
                "value": "Canada"
              },
              "div": 0.037332704755079535,
              "num_date": {
                "confidence": [
                  2017.1602739726027,
                  2017.1602739726027
                ],
                "value": 2017.1602739726027
              },
              "region": {
                "confidence": {
                  "North America": 1.0
                },
                "entropy": -1.000088900581841e-12,
                "value": "North America"
              }
            }
          },
          {
            "branch_attrs": {
              "labels": {
                "aa": "F: K2N, F11Y, I24T, P95L, N177S, I331M, F332Y, T408A, A431T, A463V, V477F, S480G, A489S; HN: T44I, M81V, V135I, V218A, T279I, S336L, S442Y, N464H, T473I, P488L, S490R; I: A27T, I41L, S69T; L: N227S, K485R, F1398L; M: V207I, Y253H, S373R; NC: T10A, D192G, V344L, I379M, G416V; P: A27T, I41L, S69T, C296R, R312K, T335I, H349Y; SH: L14V; V: A27T, I41L, S69T"
              },
              "mutations": {
                "F": [
                  "K2N",
                  "F11Y",
                  "I24T",
                  "P95L",
                  "N177S",
                  "I331M",
                  "F332Y",
                  "T408A",
                  "A431T",
                  "A463V",
                  "V477F",
                  "S480G",
                  "A489S"
                ],
                "HN": [
                  "T44I",
                  "M81V",
                  "V135I",
                  "V218A",
                  "T279I",
                  "S336L",
                  "S442Y",
                  "N464H",
                  "T473I",
                  "P488L",
                  "S490R"
                ],
                "I": [
                  "A27T",
                  "I41L",
                  "S69T"
                ],
                "L": [
                  "N227S",
                  "K485R",
                  "F1398L"
                ],
                "M": [
                  "V207I",
                  "Y253H",
                  "S373R"
                ],
                "NC": [
                  "T10A",
                  "D192G",
                  "V344L",
                  "I379M",
                  "G416V"
                ],
                "P": [
                  "A27T",
                  "I41L",
                  "S69T",
                  "C296R",
                  "R312K",
                  "T335I",
                  "H349Y"
                ],
                "SH": [
                  "L14V"
                ],
                "V": [
                  "A27T",
                  "I41L",
                  "S69T"
                ],
                "nuc": [
                  "G29A",
                  "T50C",
                  "G89A",
                  "A101G",
                  "G164A",
                  "C249T",
                  "A449G",
                  "A568G",
                  "T649C",
                  "A652G",
                  "A700G",
                  "G718A",
                  "G814A",
                  "T964C",
                  "A996G",
                  "C1117T",
                  "G1195A",
                  "T1264C",
                  "A1342G",
                  "G1451T",
                  "A1501G",
                  "C1558G",
                  "T1642C",
                  "G1668T",
                  "C1717A",
                  "T1762C",
                  "T1767C",
                  "T1783C",
                  "G1891T",
                  "T1945C",
                  "A1978G",
                  "G1994A",
                  "C1999A",
                  "C2014T",
                  "A2036C",
                  "C2044T",
                  "T2120A",
                  "G2140A",
                  "C2230T",
                  "T2801C",
                  "G2850A",
                  "C2919T",
                  "G2947A",
                  "C2960T",
                  "C3123T",
                  "A3269C",
                  "G3518C",
                  "G3671A",
                  "C3716T",
                  "T3791C",
                  "G3819A",
                  "T3957C",
                  "C4187T",
                  "T4319A",
                  "G4488C",
                  "T4514A",
                  "T4553C",
                  "G4632A",
                  "T4722C",
                  "C4766T",
                  "A5012G",
                  "G5055A",
                  "A5226G",
                  "C5313T",
                  "T5424C",
                  "A5475G",
                  "T5477A",
                  "T5622C",
                  "A5625G",
                  "G5634A",
                  "C5643T",
                  "A5704G",
                  "C5725T",
                  "C5763T",
                  "G5773A",
                  "T5814C",
                  "C5862T",
                  "C5870T",
                  "G5889A",
                  "G5911T",
                  "A5919G",
                  "A5920G",
                  "G5947T",
                  "A5955G",
                  "A6105G",
                  "A6117G",
                  "A6128T",
                  "G6129T",
                  "T6199C",
                  "T6244G",
                  "A6264C",
                  "T6273C",
                  "C6297T",
                  "G6390A",
                  "T6487C",
                  "C6496T",
                  "C6504T",
                  "C6571T",
                  "C6681T",
                  "A6791G",
                  "C6853T",
                  "A6868T",
                  "C6898T",
                  "C6919T",
                  "T6937C",
                  "G6953A",
                  "C7039T",
                  "A7060C",
                  "A7087G",
                  "T7174C",
                  "C7201T",
                  "T7203C",
                  "A7312G",
                  "C7386T",
                  "T7519C",
                  "C7528A",
                  "C7557T",
                  "A7670C",
                  "C7699T",
                  "T7792C",
                  "C7875A",
                  "T7876C",
                  "A7940C",
                  "C7968T",
                  "C8013T",
                  "C8020A",
                  "C8098A",
                  "T8200C",
                  "T8206C",
                  "A8236G",
                  "A8254G",
                  "T8328C",
                  "C8349T",
                  "T8479C",
                  "A8488G",
                  "C8545A",
                  "C8617A",
                  "T8720C",
                  "T8752C",
                  "T8887C",
                  "T8984C",
                  "C9028T",
                  "A9054G",
                  "A9124G",
                  "G9175A",
                  "T9217A",
                  "A9391T",
                  "C9394T",
                  "G9412A",
                  "G9421A",
                  "G9547A",
                  "T9553C",
                  "C9556T",
                  "T9643C",
                  "A9828G",
                  "A10156G",
                  "G10261A",
                  "A10399G",
                  "A10414G",
                  "C10466T",
                  "C10507T",
                  "A10663G",
                  "C10747T",
                  "T10780C",
                  "A10885T",
                  "T11350A",
                  "A11431G",
                  "T11485C",
                  "C11497T",
                  "T11509A",
                  "G11521A",
                  "C11587T",
                  "C11650T",
                  "G11668A",
                  "A11671G",
                  "T11722C",
                  "C11831T",
                  "C11983T",
                  "T12049C",
                  "G12124A",
                  "C12142A",
                  "C12260T",
                  "T12412C",
                  "T12431C",
                  "T12481C",
                  "T12566C",
                  "C12604T",
                  "C12623T",
                  "C12835T",
                  "T12865C",
                  "T12934C",
                  "G13300A",
                  "C13342T",
                  "T13351C",
                  "A13399G",
                  "T13435C",
                  "T13471A",
                  "A13558G",
                  "G13765A",
                  "G13849A",
                  "A13975G",
                  "T13999C",
                  "A14020G",
                  "A14185G",
                  "C14191T",
                  "A14197G",
                  "C14204T",
                  "A14302T",
                  "C14329T",
                  "T14437C",
                  "G14578A",
                  "A14593G",
                  "G14617T",
                  "T14749C",
                  "C15046T",
                  "T15079C",
                  "G15085A"
                ]
              }
            },
            "children": [
              {
                "branch_attrs": {
                  "labels": {
                    "aa": "F: Y30H, Q58P, R149Q; HN: S10L, G215E, V308A; I: V110F; L: S167P, D657V, S1751G, P1845S, Q1867E; M: L37P, M105T, Y170H, V172A, R187Q, L193P, S217P; NC: F338L, L344P, F355P, Y373C; P: V110F; V: V110F"
                  },
                  "mutations": {
                    "F": [
                      "Y30H",
                      "Q58P",
                      "R149Q"
                    ],
                    "HN": [
                      "S10L",
                      "G215E",
                      "V308A"
                    ],
                    "I": [
                      "V110F"
                    ],
                    "L": [
                      "S167P",
                      "D657V",
                      "S1751G",
                      "P1845S",
                      "Q1867E"
                    ],
                    "M": [
                      "L37P",
                      "M105T",
                      "Y170H",
                      "V172A",
                      "R187Q",
                      "L193P",
                      "S217P"
                    ],
                    "NC": [
                      "F338L",
                      "L344P",
                      "F355P",
                      "Y373C"
                    ],
                    "P": [
                      "V110F"
                    ],
                    "V": [
                      "V110F"
                    ],
                    "nuc": [
                      "T1433C",
                      "T1451C",
                      "T1452C",
                      "T1474C",
                      "T1484C",
                      "T1485C",
                      "A1539G",
                      "T1706C",
                      "T1752C",
                      "T1793C",
                      "T1797C",
                      "T1810C",
                      "T1819C",
                      "G2243T",
                      "T3310C",
                      "T3514C",
                      "T3566C",
                      "T3708C",
                      "T3715C",
                      "T3723C",
                      "T3743C",
                      "G3760A",
                      "T3778C",
                      "T3848C",
                      "T3849C",
                      "G3941A",
                      "C4512T",
                      "T4570C",
                      "A4655C",
                      "G4928A",
                      "C6579T",
                      "A6835G",
                      "T7165C",
                      "G7194A",
                      "C7309T",
                      "T7473C",
                      "C7693T",
                      "T8873C",
                      "T10324C",
                      "T10342C",
                      "A10344T",
                      "T10351C",
                      "C11368T",
                      "T11548C",
                      "C12316A",
                      "A13625G",
                      "C13907T",
                      "C13973G"
                    ]
                  }
                },
                "name": "London.GBR/27.14/A",
                "node_attrs": {
                  "MuV_genotype": {
                    "value": "A"
                  },
                  "accession": "KX223397",
                  "author": {
                    "author": "Morfopoulou et al",
                    "journal": "Acta Neuropathol. 133 (1), 139-147 (2017)",
                    "paper_url": "https://www.ncbi.nlm.nih.gov/pubmed/27770235",
                    "title": "Deep sequencing reveals persistence of cell-associated mumps vaccine virus in chronic encephalitis",
                    "value": "Morfopoulou et al"
                  },
                  "country": {
                    "value": "United Kingdom"
                  },
                  "div": 0.04102934975443073,
                  "num_date": {
                    "confidence": [
                      2014.521917808219,
                      2014.521917808219
                    ],
                    "value": 2014.521917808219
                  },
                  "region": {
                    "confidence": {
                      "Europe": 1.0
                    },
                    "entropy": -1.000088900581841e-12,
                    "value": "Europe"
                  },
                  "url": "https://www.ncbi.nlm.nih.gov/nuccore/KX223397"
                }
              },
              {
                "branch_attrs": {
                  "labels": {
                    "aa": "L: G1205E; M: H140Y"
                  },
                  "mutations": {
                    "L": [
                      "G1205E"
                    ],
                    "M": [
                      "H140Y"
                    ],
                    "nuc": [
                      "C3618T",
                      "G11988A"
                    ]
                  }
                },
                "name": "Wisconsin.USA/15.06/FH91/A",
                "node_attrs": {
                  "MuV_genotype": {
                    "value": "A"
                  },
                  "accession": "Fred_Hutch_seq_91",
                  "author": {
                    "author": "Moncla et al",
                    "title": "Unpublished",
                    "value": "Moncla et al"
                  },
                  "country": {
                    "value": "Usa"
                  },
                  "div": 0.03801949102705449,
                  "num_date": {
                    "confidence": [
                      2006.2479452054795,
                      2006.3253535485821
                    ],
                    "value": 2006.2479452054795
                  },
                  "region": {
                    "confidence": {
                      "North America": 1.0
                    },
                    "entropy": -1.000088900581841e-12,
                    "value": "North America"
                  }
                }
              }
            ],
            "name": "NODE_0000040",
            "node_attrs": {
              "div": 0.03787338055572889,
              "num_date": {
                "confidence": [
                  2004.841527239364,
                  2006.1570699728306
                ],
                "value": 2005.731553428675
              },
              "region": {
                "confidence": {
                  "Europe": 0.12454563330628603,
                  "North America": 0.87474331554945
                },
                "entropy": 0.38278823127535594,
                "value": "North America"
              }
            }
          }
        ],
        "name": "NODE_0000039",
        "node_attrs": {
          "div": 0.023663241283846375,
          "num_date": {
            "confidence": [
              1954.3921333075098,
              1965.6772328002953
            ],
            "value": 1961.9817150652175
          },
          "region": {
            "confidence": {
              "Europe": 0.07355447407347995,
              "Japan Korea": 0.006250768360590544,
              "North America": 0.9136326631491571,
              "South Asia": 0.0021614208568042147
            },
            "entropy": 0.3490645519582316,
            "value": "North America"
          }
        }
      },
      {
        "branch_attrs": {
          "mutations": {}
        },
        "children": [
          {
            "branch_attrs": {
              "labels": {
                "aa": "F: I22T, D61E, P95S, N181S, H329Q, K465M, S476A, V492I; HN: N12D, S69F, I71T, S126A, N131S, K203N, D266N, T402I, T511A; I: S34L, R72K, S158G, G159S; L: A54T, N647S, I1742N, R2034K, V2055G, P2085Q, V2239A; M: N225T; NC: H395P; P: S34L, R72K, S158G, G159S, K213R, K237E, N251D, K273E, R304G, P336S, E345K, T368A, G376R, T387K, R389C; SH: I16V, T31A, R39Q, R46G, F48L, L57F; V: S34L, R72K, S158G, G159S, K213R"
              },
              "mutations": {
                "F": [
                  "I22T",
                  "D61E",
                  "P95S",
                  "N181S",
                  "H329Q",
                  "K465M",
                  "S476A",
                  "V492I"
                ],
                "HN": [
                  "N12D",
                  "S69F",
                  "I71T",
                  "S126A",
                  "N131S",
                  "K203N",
                  "D266N",
                  "T402I",
                  "T511A"
                ],
                "I": [
                  "S34L",
                  "R72K",
                  "S158G",
                  "G159S"
                ],
                "L": [
                  "A54T",
                  "N647S",
                  "I1742N",
                  "R2034K",
                  "V2055G",
                  "P2085Q",
                  "V2239A"
                ],
                "M": [
                  "N225T"
                ],
                "NC": [
                  "H395P"
                ],
                "P": [
                  "S34L",
                  "R72K",
                  "S158G",
                  "G159S",
                  "K213R",
                  "K237E",
                  "N251D",
                  "K273E",
                  "R304G",
                  "P336S",
                  "E345K",
                  "T368A",
                  "G376R",
                  "T387K",
                  "R389C"
                ],
                "SH": [
                  "I16V",
                  "T31A",
                  "R39Q",
                  "R46G",
                  "F48L",
                  "L57F"
                ],
                "V": [
                  "S34L",
                  "R72K",
                  "S158G",
                  "G159S",
                  "K213R"
                ],
                "nuc": [
                  "C43T",
                  "T45C",
                  "G59T",
                  "G80A",
                  "T200C",
                  "C206T",
                  "G233A",
                  "C323T",
                  "C368T",
                  "C454T",
                  "A499T",
                  "A592G",
                  "C695T",
                  "G715T",
                  "A770C",
                  "C806A",
                  "C952T",
                  "G967A",
                  "T1028C",
                  "T1102C",
                  "A1111G",
                  "C1186T",
                  "G1240A",
                  "T1258C",
                  "A1432G",
                  "T1459G",
                  "T1474C",
                  "C1588T",
                  "A1605C",
                  "T1616C",
                  "C1675A",
                  "C1754T",
                  "C1817T",
                  "A1924G",
                  "T1957C",
                  "C1993T",
                  "C2016T",
                  "G2130A",
                  "C2176T",
                  "C2242T",
                  "G2296A",
                  "T2299C",
                  "A2308G",
                  "A2387G",
                  "G2390A",
                  "A2419G",
                  "G2422T",
                  "C2527A",
                  "A2553G",
                  "G2563A",
                  "A2624G",
                  "A2666G",
                  "A2732G",
                  "A2825G",
                  "C2921T",
                  "G2948A",
                  "A3017G",
                  "G3041A",
                  "C3075A",
                  "C3080T",
                  "C3093T",
                  "A3117G",
                  "C3123A",
                  "T3193C",
                  "G3195A",
                  "A3233G",
                  "T3275C",
                  "A3314G",
                  "G3350A",
                  "T3395G",
                  "T3401C",
                  "A3410G",
                  "C3419T",
                  "A3497C",
                  "T3644C",
                  "C3707T",
                  "G3776A",
                  "T3795C",
                  "A3801C",
                  "A3874C",
                  "T3899A",
                  "T3956C",
                  "C4007T",
                  "A4016G",
                  "A4091G",
                  "T4181C",
                  "C4286T",
                  "A4295G",
                  "A4331C",
                  "C4343A",
                  "C4344T",
                  "G4352A",
                  "G4359A",
                  "C4373T",
                  "C4386T",
                  "G4388A",
                  "G4391A",
                  "A4405G",
                  "T4438A",
                  "T4465C",
                  "T4547C",
                  "C4548A",
                  "C4575T",
                  "A4588C",
                  "T4665G",
                  "C4765T",
                  "C4821T",
                  "A4965G",
                  "A5024G",
                  "C5025T",
                  "A5070T",
                  "T5139C",
                  "A5196G",
                  "T5205C",
                  "C5385T",
                  "C5469A",
                  "C5478T",
                  "A5484G",
                  "A5517C",
                  "C5521T",
                  "T5574C",
                  "G5634A",
                  "T5637C",
                  "G5646A",
                  "T5655C",
                  "T5823C",
                  "A5876T",
                  "C5880T",
                  "T5908G",
                  "C5952G",
                  "G5956A",
                  "T5958C",
                  "T5976C",
                  "T5989C",
                  "C6009T",
                  "C6078T",
                  "C6090T",
                  "G6110A",
                  "C6123T",
                  "C6168T",
                  "G6213T",
                  "G6246A",
                  "A6250G",
                  "C6267T",
                  "T6273C",
                  "A6295G",
                  "T6306C",
                  "G6318A",
                  "G6320A",
                  "A6330G",
                  "A6340G",
                  "C6348A",
                  "C6373T",
                  "A6380T",
                  "G6390T",
                  "G6415A",
                  "A6434G",
                  "T6446C",
                  "C6458T",
                  "T6530C",
                  "C6583T",
                  "A6584G",
                  "T6733C",
                  "T6748C",
                  "G6751A",
                  "C6756T",
                  "T6762C",
                  "C6769T",
                  "A6775C",
                  "T6787C",
                  "T6805C",
                  "C6925T",
                  "T6926G",
                  "A6942G",
                  "C7030T",
                  "T7054C",
                  "A7066G",
                  "T7105C",
                  "A7141G",
                  "G7159T",
                  "C7210T",
                  "G7213T",
                  "T7225G",
                  "C7246T",
                  "A7342G",
                  "G7346A",
                  "G7357T",
                  "T7399C",
                  "T7429C",
                  "C7492T",
                  "G7522A",
                  "C7648T",
                  "T7663A",
                  "G7678A",
                  "T7705C",
                  "A7720C",
                  "C7755T",
                  "A7966G",
                  "A8081G",
                  "A8314G",
                  "T8338A",
                  "A8341G",
                  "T8348C",
                  "A8473G",
                  "T8479C",
                  "T8512C",
                  "T8518C",
                  "G8534A",
                  "G8716A",
                  "T8752C",
                  "G8764A",
                  "T8803C",
                  "G8896A",
                  "T9043C",
                  "A9046G",
                  "G9127T",
                  "A9172G",
                  "C9250T",
                  "C9394T",
                  "G9406T",
                  "G9517A",
                  "C9535T",
                  "G9829A",
                  "G9856A",
                  "T9889C",
                  "G9919T",
                  "A10078G",
                  "A10102G",
                  "T10153C",
                  "A10177G",
                  "T10213C",
                  "C10243T",
                  "T10258C",
                  "T10273A",
                  "C10285T",
                  "A10314G",
                  "C10370T",
                  "C10381T",
                  "C10393T",
                  "C10466T",
                  "A10487C",
                  "C10496A",
                  "C10522T",
                  "A10534G",
                  "A10582T",
                  "T10591A",
                  "A10685C",
                  "T10702C",
                  "C10714T",
                  "G10750A",
                  "T10759C",
                  "C10762T",
                  "A10861G",
                  "G10942A",
                  "T11002C",
                  "T11158C",
                  "G11266A",
                  "C11309T",
                  "G11326A",
                  "A11341G",
                  "T11413A",
                  "T11425C",
                  "T11584C",
                  "G11614A",
                  "T11632C",
                  "T11638C",
                  "G11686A",
                  "T11773C",
                  "G11908A",
                  "C11959T",
                  "T11974C",
                  "A11992C",
                  "T12001C",
                  "C12025T",
                  "A12029C",
                  "A12031G",
                  "A12034G",
                  "T12109G",
                  "A12166G",
                  "A12223G",
                  "G12406A",
                  "C12469T",
                  "C12724T",
                  "C12727T",
                  "T12823C",
                  "T12865A",
                  "T12916C",
                  "T12934A",
                  "C12988A",
                  "C12997T",
                  "T13003A",
                  "C13033T",
                  "G13147A",
                  "G13243A",
                  "C13267T",
                  "G13300A",
                  "A13330T",
                  "G13354A",
                  "C13381T",
                  "A13408G",
                  "T13423C",
                  "G13450A",
                  "C13487T",
                  "G13489A",
                  "C13498T",
                  "T13599A",
                  "T13702C",
                  "A13753G",
                  "A13822G",
                  "G13849A",
                  "A13915G",
                  "C13924T",
                  "A13987T",
                  "A13990G",
                  "C14038T",
                  "T14047C",
                  "A14092G",
                  "T14111C",
                  "T14219C",
                  "C14296T",
                  "T14374C",
                  "C14389T",
                  "T14401G",
                  "C14443T",
                  "C14470T",
                  "G14475A",
                  "T14538G",
                  "A14542G",
                  "G14554A",
                  "C14596T",
                  "C14628A",
                  "G14650A",
                  "A14743G",
                  "T14773C",
                  "T14869C",
                  "T14983C",
                  "T15037C",
                  "T15079A",
                  "T15090C",
                  "C15106T",
                  "C15151T",
                  "C15163T",
                  "G15200T",
                  "T15221C",
                  "T15224C",
                  "T15227C"
                ]
              }
            },
            "name": "Leeds.GBR/9.04/J",
            "node_attrs": {
              "MuV_genotype": {
                "value": "J"
              },
              "accession": "KF878079",
              "author": {
                "author": "Jin et al",
                "journal": "Rev. Med. Virol. (2014) In press",
                "paper_url": "https://www.ncbi.nlm.nih.gov/pubmed/25424978",
                "title": "Genomic diversity of mumps virus and global distribution of the 12 genotypes",
                "value": "Jin et al A"
              },
              "country": {
                "value": "United Kingdom"
              },
              "div": 0.0321003105203287,
              "num_date": {
                "confidence": [
                  2004.1734972677596,
                  2004.1734972677596
                ],
                "value": 2004.1734972677596
              },
              "region": {
                "confidence": {
                  "Europe": 1.0
                },
                "entropy": -1.000088900581841e-12,
                "value": "Europe"
              },
              "url": "https://www.ncbi.nlm.nih.gov/nuccore/KF878079"
            }
          },
          {
            "branch_attrs": {
              "labels": {
                "aa": "L: N1874S; P: I262T, Q310R, G321S"
              },
              "mutations": {
                "L": [
                  "N1874S"
                ],
                "P": [
                  "I262T",
                  "Q310R",
                  "G321S"
                ],
                "nuc": [
                  "T230C",
                  "A610G",
                  "T2209C",
                  "T2700C",
                  "A2844G",
                  "G2876A",
                  "A3116G",
                  "C3722T",
                  "T4019C",
                  "T4319C",
                  "A4896G",
                  "C6303T",
                  "A6546G",
                  "A6568C",
                  "A6979G",
                  "C8404T",
                  "T11221C",
                  "T11257C",
                  "C11329T",
                  "T11494C",
                  "C11920T",
                  "A12073G",
                  "T12485C",
                  "A12628G",
                  "A13995G",
                  "A14188G",
                  "T14680C",
                  "T14839C"
                ]
              }
            },
            "children": [
              {
                "branch_attrs": {
                  "labels": {
                    "aa": "F: S5L"
                  },
                  "mutations": {
                    "F": [
                      "S5L"
                    ],
                    "nuc": [
                      "T1972C",
                      "C3007T",
                      "G3126A",
                      "A3446G",
                      "C4496T",
                      "G4929A",
                      "C4956T",
                      "G6109T",
                      "T6127G",
                      "A6664G",
                      "A11962G",
                      "C12349T",
                      "C14296A"
                    ]
                  }
                },
                "children": [
                  {
                    "branch_attrs": {
                      "labels": {
                        "aa": "F: I18V; L: N650S, R2046C; NC: V347A; P: S328P, T387K"
                      },
                      "mutations": {
                        "F": [
                          "I18V"
                        ],
                        "L": [
                          "N650S",
                          "R2046C"
                        ],
                        "NC": [
                          "V347A"
                        ],
                        "P": [
                          "S328P",
                          "T387K"
                        ],
                        "nuc": [
                          "A254G",
                          "G574A",
                          "G1063A",
                          "C1186T",
                          "A1423G",
                          "T1461C",
                          "T1474C",
                          "T1486C",
                          "T1499C",
                          "C2344A",
                          "T2897C",
                          "C3075A",
                          "G3133A",
                          "A3494C",
                          "C4214T",
                          "A4346C",
                          "G4384T",
                          "A4534G",
                          "G4917A",
                          "G5406A",
                          "C6060T",
                          "T6300C",
                          "C6537T",
                          "G6562A",
                          "T7198A",
                          "A8152G",
                          "A8623G",
                          "C9223T",
                          "A10069C",
                          "A10323G",
                          "A10327G",
                          "T10966C",
                          "A11341G",
                          "C11386T",
                          "G11566A",
                          "T11854C",
                          "G12124A",
                          "T12577C",
                          "G12778A",
                          "T13037C",
                          "A13054T",
                          "T13232C",
                          "T13459A",
                          "C13738A",
                          "C13810T",
                          "C13924T",
                          "G13933A",
                          "A14074G",
                          "C14155T",
                          "T14398C",
                          "C14416T",
                          "C14419T",
                          "C14510T",
                          "C14566T",
                          "A14584G",
                          "G15028A",
                          "G15203T",
                          "C15234T"
                        ]
                      }
                    },
                    "children": [
                      {
                        "branch_attrs": {
                          "labels": {
                            "aa": "F: L5F, S92P, P95T, A355S, Q445K, V488I; HN: H161R, P483S, T582I; I: T119A; L: I27V, D157G, R164K, K1421R, I1467L, S1879N; M: V166I; NC: I296M; P: T119A, S285G, I307V, E322K, G370S; SH: L20M, R46G; V: T119A"
                          },
                          "mutations": {
                            "F": [
                              "L5F",
                              "S92P",
                              "P95T",
                              "A355S",
                              "Q445K",
                              "V488I"
                            ],
                            "HN": [
                              "H161R",
                              "P483S",
                              "T582I"
                            ],
                            "I": [
                              "T119A"
                            ],
                            "L": [
                              "I27V",
                              "D157G",
                              "R164K",
                              "K1421R",
                              "I1467L",
                              "S1879N"
                            ],
                            "M": [
                              "V166I"
                            ],
                            "NC": [
                              "I296M"
                            ],
                            "P": [
                              "T119A",
                              "S285G",
                              "I307V",
                              "E322K",
                              "G370S"
                            ],
                            "SH": [
                              "L20M",
                              "R46G"
                            ],
                            "V": [
                              "T119A"
                            ],
                            "nuc": [
                              "C47T",
                              "T49C",
                              "T146C",
                              "T359C",
                              "T529C",
                              "G673T",
                              "G724A",
                              "C727T",
                              "C751T",
                              "G1183A",
                              "A1297G",
                              "A1309G",
                              "C1321T",
                              "T1330G",
                              "G1351A",
                              "C1624T",
                              "T1690C",
                              "G1708A",
                              "G1763A",
                              "T1767C",
                              "T1783C",
                              "T1927C",
                              "G2017A",
                              "T2068C",
                              "C2230T",
                              "A2270G",
                              "C2407T",
                              "C2524T",
                              "A2768G",
                              "A2834G",
                              "G2879A",
                              "G3023A",
                              "A3101C",
                              "C3102T",
                              "A3117G",
                              "C3148T",
                              "C3206A",
                              "C3239T",
                              "C3272T",
                              "T3326C",
                              "G3350A",
                              "T3353C",
                              "T3371C",
                              "C3467T",
                              "C3539T",
                              "T3566C",
                              "C3653T",
                              "G3696A",
                              "C3704T",
                              "T3728C",
                              "A3761G",
                              "T3848C",
                              "C3959T",
                              "C4058T",
                              "T4061A",
                              "A4076G",
                              "C4253T",
                              "G4265A",
                              "G4430T",
                              "A4497T",
                              "T4756C",
                              "C4765A",
                              "C4809T",
                              "A4836C",
                              "A4845C",
                              "T4963C",
                              "C5052T",
                              "T5265C",
                              "T5295C",
                              "G5421A",
                              "C5472T",
                              "A5484G",
                              "A5496G",
                              "G5545T",
                              "C5815A",
                              "G5944A",
                              "C6039T",
                              "G6110A",
                              "G6170A",
                              "T6199A",
                              "T6252A",
                              "C6262A",
                              "G6315A",
                              "A6340G",
                              "C6403T",
                              "C6447T",
                              "T6453C",
                              "C6458A",
                              "G6471A",
                              "G6519A",
                              "C6529T",
                              "G6533A",
                              "C6769T",
                              "T6787C",
                              "G6841T",
                              "C6854T",
                              "G6883A",
                              "A6916G",
                              "C6994T",
                              "A7032G",
                              "T7480C",
                              "C7546T",
                              "T7582C",
                              "A7801G",
                              "A7912C",
                              "C7997T",
                              "C8077T",
                              "C8107T",
                              "T8161C",
                              "C8260T",
                              "A8278G",
                              "C8295T",
                              "C8337T",
                              "A8341G",
                              "A8453G",
                              "T8518C",
                              "A8533G",
                              "T8560C",
                              "G8686T",
                              "G8701A",
                              "G8791A",
                              "C8806T",
                              "A8844G",
                              "G8865A",
                              "C9082A",
                              "A9187G",
                              "A9199T",
                              "C9373A",
                              "T9376C",
                              "G9388A",
                              "G9421A",
                              "C9487T",
                              "C9514T",
                              "A9523G",
                              "T9640C",
                              "A10165G",
                              "G10261A",
                              "C10267T",
                              "C10465T",
                              "C10696T",
                              "T10804C",
                              "C10906T",
                              "G11737A",
                              "T11774C",
                              "C12019T",
                              "C12085T",
                              "T12193G",
                              "T12346G",
                              "A12636G",
                              "C12685T",
                              "A12773T",
                              "A12790T",
                              "T12844C",
                              "G12892A",
                              "T12916A",
                              "C12935T",
                              "T13123G",
                              "T13201C",
                              "G13300A",
                              "C13333T",
                              "A13438G",
                              "A13483G",
                              "G13489T",
                              "G13615A",
                              "A13720G",
                              "T13759C",
                              "T13909A",
                              "G14010A",
                              "T14215C",
                              "T14251C",
                              "C14281A",
                              "A14320G",
                              "C14377A",
                              "C14470T",
                              "G14581A",
                              "G14788A",
                              "T15073C",
                              "C15082T",
                              "G15185A"
                            ]
                          }
                        },
                        "children": [
                          {
                            "branch_attrs": {
                              "labels": {
                                "aa": "F: L418M; HN: D25N, S69A, D251G, K335R; I: S63P; L: T1667I, A1954T; NC: I387V; P: S63P, T233A; V: S63P"
                              },
                              "mutations": {
                                "F": [
                                  "L418M"
                                ],
                                "HN": [
                                  "D25N",
                                  "S69A",
                                  "D251G",
                                  "K335R"
                                ],
                                "I": [
                                  "S63P"
                                ],
                                "L": [
                                  "T1667I",
                                  "A1954T"
                                ],
                                "NC": [
                                  "I387V"
                                ],
                                "P": [
                                  "S63P",
                                  "T233A"
                                ],
                                "V": [
                                  "S63P"
                                ],
                                "nuc": [
                                  "T200C",
                                  "A416G",
                                  "G697A",
                                  "G796A",
                                  "A958G",
                                  "G1030A",
                                  "A1126G",
                                  "T1402C",
                                  "C1555T",
                                  "A1580G",
                                  "T1633C",
                                  "A1702G",
                                  "C1741A",
                                  "T1797C",
                                  "T1864C",
                                  "A1871G",
                                  "T1884C",
                                  "C2098T",
                                  "T2102C",
                                  "A2113G",
                                  "C2239T",
                                  "A2612G",
                                  "T3193C",
                                  "G3317A",
                                  "T3365C",
                                  "T3980C",
                                  "C4440T",
                                  "C4821T",
                                  "C4833T",
                                  "C4845T",
                                  "T4848C",
                                  "T4866G",
                                  "T5037C",
                                  "G5256A",
                                  "C5701T",
                                  "C5725T",
                                  "T5734A",
                                  "G6623A",
                                  "A6640G",
                                  "T6755G",
                                  "A7302G",
                                  "A7306G",
                                  "C7492T",
                                  "A7554G",
                                  "T8345G",
                                  "G8392A",
                                  "C8419T",
                                  "G8548A",
                                  "C9920T",
                                  "G9940A",
                                  "T10015C",
                                  "A10108G",
                                  "T10615G",
                                  "T10661C",
                                  "G10768A",
                                  "C10939T",
                                  "T11416C",
                                  "A11431G",
                                  "A11606C",
                                  "G11689A",
                                  "T11735C",
                                  "G11962A",
                                  "C11968T",
                                  "T12001C",
                                  "A12091G",
                                  "T12157C",
                                  "C12511T",
                                  "G13039T",
                                  "C13374T",
                                  "A13480G",
                                  "C13699T",
                                  "C13801T",
                                  "C13957T",
                                  "G14131A",
                                  "G14234A",
                                  "C14380T",
                                  "T14485C",
                                  "T14590A",
                                  "G15164A",
                                  "A15165G"
                                ]
                              }
                            },
                            "name": "Akita.JPN/42.93/I",
                            "node_attrs": {
                              "MuV_genotype": {
                                "value": "I"
                              },
                              "accession": "KF878078",
                              "author": {
                                "author": "Jin et al",
                                "journal": "Rev. Med. Virol. (2014) In press",
                                "paper_url": "https://www.ncbi.nlm.nih.gov/pubmed/25424978",
                                "title": "Genomic diversity of mumps virus and global distribution of the 12 genotypes",
                                "value": "Jin et al A"
                              },
                              "country": {
                                "value": "Japan"
                              },
                              "div": 0.03127133844256859,
                              "num_date": {
                                "confidence": [
                                  1993.8068493150686,
                                  1993.8068493150686
                                ],
                                "value": 1993.8068493150686
                              },
                              "region": {
                                "confidence": {
                                  "Japan Korea": 1.0
                                },
                                "entropy": -1.000088900581841e-12,
                                "value": "Japan Korea"
                              },
                              "url": "https://www.ncbi.nlm.nih.gov/nuccore/KF878078"
                            }
                          },
                          {
                            "branch_attrs": {
                              "labels": {
                                "aa": "F: N142T, S195F, E311D, C380Y, H472R; I: A38S, Y59H, P143L, R162M; L: I86V, T111I, T147A, K197R, L425F, A878P, S952I, D961N, D980N, H1067L, R1077K, S1192N, D1261N, Q1646L, I1669V, L1776F, S1801N, I1968V, R2012M, T2015S, N2064H, D2115N, N2125H, M2205I, K2223E, D2248G; NC: V267A; P: A38S, Y59H, P143L, R162M, T315I; SH: V26A; V: A38S, Y59H, P143L, R162M"
                              },
                              "mutations": {
                                "F": [
                                  "N142T",
                                  "S195F",
                                  "E311D",
                                  "C380Y",
                                  "H472R"
                                ],
                                "I": [
                                  "A38S",
                                  "Y59H",
                                  "P143L",
                                  "R162M"
                                ],
                                "L": [
                                  "I86V",
                                  "T111I",
                                  "T147A",
                                  "K197R",
                                  "L425F",
                                  "A878P",
                                  "S952I",
                                  "D961N",
                                  "D980N",
                                  "H1067L",
                                  "R1077K",
                                  "S1192N",
                                  "D1261N",
                                  "Q1646L",
                                  "I1669V",
                                  "L1776F",
                                  "S1801N",
                                  "I1968V",
                                  "R2012M",
                                  "T2015S",
                                  "N2064H",
                                  "D2115N",
                                  "N2125H",
                                  "M2205I",
                                  "K2223E",
                                  "D2248G"
                                ],
                                "NC": [
                                  "V267A"
                                ],
                                "P": [
                                  "A38S",
                                  "Y59H",
                                  "P143L",
                                  "R162M",
                                  "T315I"
                                ],
                                "SH": [
                                  "V26A"
                                ],
                                "V": [
                                  "A38S",
                                  "Y59H",
                                  "P143L",
                                  "R162M"
                                ],
                                "nuc": [
                                  "G233A",
                                  "T419C",
                                  "T1221C",
                                  "C1483T",
                                  "A1603G",
                                  "A1765G",
                                  "T1845A",
                                  "G2027T",
                                  "T2090C",
                                  "C2343T",
                                  "C2392T",
                                  "G2400T",
                                  "C2859T",
                                  "T3092C",
                                  "A3106T",
                                  "A3177C",
                                  "A3178G",
                                  "G3554A",
                                  "C3599T",
                                  "G3830A",
                                  "C4229T",
                                  "C4347T",
                                  "C4356A",
                                  "G4360T",
                                  "G4391A",
                                  "T4433C",
                                  "A4461G",
                                  "A4473G",
                                  "T4614C",
                                  "T4794C",
                                  "A4907C",
                                  "T4908C",
                                  "T4923C",
                                  "C5066T",
                                  "G5250A",
                                  "A5400T",
                                  "G5415T",
                                  "G5553T",
                                  "G5621A",
                                  "A5897G",
                                  "T5910C",
                                  "A6048T",
                                  "T6081C",
                                  "T6244C",
                                  "T6281C",
                                  "C6385A",
                                  "A6424G",
                                  "A6452C",
                                  "G6454C",
                                  "C6504T",
                                  "C6613T",
                                  "A7714T",
                                  "C8197A",
                                  "A8630G",
                                  "C8706T",
                                  "A8813G",
                                  "A8964G",
                                  "A9328G",
                                  "C9647T",
                                  "C9793T",
                                  "A9844G",
                                  "A9964G",
                                  "C10240T",
                                  "C10711T",
                                  "G10948A",
                                  "G11006C",
                                  "G11229T",
                                  "G11255A",
                                  "G11312A",
                                  "G11341A",
                                  "A11574T",
                                  "G11604A",
                                  "G11949A",
                                  "C12062A",
                                  "G12130A",
                                  "G12155A",
                                  "C12727T",
                                  "A13027G",
                                  "G13123A",
                                  "A13311T",
                                  "T13327C",
                                  "A13375G",
                                  "A13379G",
                                  "A13399G",
                                  "G13447A",
                                  "C13700T",
                                  "T13702C",
                                  "A13750G",
                                  "G13776A",
                                  "C13882T",
                                  "A14176T",
                                  "C14222T",
                                  "A14276G",
                                  "A14383T",
                                  "G14409T",
                                  "A14417T",
                                  "A14503T",
                                  "A14564C",
                                  "A14599T",
                                  "G14717A",
                                  "A14747C",
                                  "G14989A",
                                  "G15031A",
                                  "A15041G",
                                  "A15058G",
                                  "A15117G"
                                ]
                              }
                            },
                            "name": "Dg1062/Korea/98",
                            "node_attrs": {
                              "accession": "AY309060",
                              "author": {
                                "author": "Lee et al",
                                "journal": "Virus Genes 28 (2), 201-205 (2004)",
                                "paper_url": "https://www.ncbi.nlm.nih.gov/pubmed/14976420",
                                "title": "Complete nucleotide sequence of a mumps virus genotype I strain isolated in Korea",
                                "value": "Lee et al"
                              },
                              "country": {
                                "value": "South Korea"
                              },
                              "div": 0.033003182794003966,
                              "num_date": {
                                "confidence": [
                                  1998.11348867101,
                                  1998.9986301369863
                                ],
                                "value": 1998.9986301369863
                              },
                              "region": {
                                "confidence": {
                                  "Japan Korea": 1.0
                                },
                                "entropy": -1.000088900581841e-12,
                                "value": "Japan Korea"
                              },
                              "url": "https://www.ncbi.nlm.nih.gov/nuccore/AY309060"
                            }
                          }
                        ],
                        "name": "NODE_0000043",
                        "node_attrs": {
                          "div": 0.026004907309885868,
                          "num_date": {
                            "confidence": [
                              1972.8696210454843,
                              1978.7084827047838
                            ],
                            "value": 1975.8816532141593
                          },
                          "region": {
                            "confidence": {
                              "Japan Korea": 0.9990483737675123
                            },
                            "entropy": 0.007733230031883056,
                            "value": "Japan Korea"
                          }
                        }
                      },
                      {
                        "branch_attrs": {
                          "labels": {
                            "aa": "F: P95S; HN: I9M, T72A, S121G, V212I, S295T, T533N; I: A62T; L: T218A, T1832I, A2216S; NC: V316A, A357V; P: A62T, Q326K; SH: L10P, Y19S, L30S; V: A62T"
                          },
                          "mutations": {
                            "F": [
                              "P95S"
                            ],
                            "HN": [
                              "I9M",
                              "T72A",
                              "S121G",
                              "V212I",
                              "S295T",
                              "T533N"
                            ],
                            "I": [
                              "A62T"
                            ],
                            "L": [
                              "T218A",
                              "T1832I",
                              "A2216S"
                            ],
                            "NC": [
                              "V316A",
                              "A357V"
                            ],
                            "P": [
                              "A62T",
                              "Q326K"
                            ],
                            "SH": [
                              "L10P",
                              "Y19S",
                              "L30S"
                            ],
                            "V": [
                              "A62T"
                            ],
                            "nuc": [
                              "C46T",
                              "C368T",
                              "T398C",
                              "G424A",
                              "T520C",
                              "A667G",
                              "C784T",
                              "A1255G",
                              "T1368C",
                              "C1491T",
                              "G1498A",
                              "T1672C",
                              "C1817T",
                              "T1921C",
                              "G2099A",
                              "C2281T",
                              "C2891A",
                              "T3125C",
                              "C3242T",
                              "A3440G",
                              "G3830A",
                              "A3845G",
                              "G4363A",
                              "G4509A",
                              "C4765T",
                              "T4779G",
                              "C4803T",
                              "T5190C",
                              "A5592G",
                              "A5901G",
                              "T5922C",
                              "C5967T",
                              "C6090T",
                              "T6233C",
                              "T6258C",
                              "A6260C",
                              "T6293C",
                              "T6306C",
                              "A6393G",
                              "G6471T",
                              "A6485G",
                              "G6533T",
                              "A6577G",
                              "G6580A",
                              "A6764G",
                              "A6911G",
                              "G7184A",
                              "C7405T",
                              "T7433A",
                              "G7465T",
                              "C8083T",
                              "C8148A",
                              "A8626G",
                              "A8788G",
                              "T8893C",
                              "A9026G",
                              "G9127T",
                              "C9535T",
                              "G9805A",
                              "A9964G",
                              "T10060C",
                              "A10090G",
                              "C10243T",
                              "C10471T",
                              "A11104G",
                              "T11110C",
                              "G11725T",
                              "A11917C",
                              "A12013G",
                              "G12061A",
                              "G12307T",
                              "A12613G",
                              "T12646C",
                              "A12790G",
                              "A13324C",
                              "T13510C",
                              "T13579C",
                              "T13702C",
                              "C13869T",
                              "G14005T",
                              "A14095G",
                              "T14126C",
                              "A14176T",
                              "G14311T",
                              "A14368T",
                              "A14617G",
                              "C14842T",
                              "A14939C",
                              "G15020T",
                              "G15031A",
                              "G15085T",
                              "C15100T"
                            ]
                          }
                        },
                        "children": [
                          {
                            "branch_attrs": {
                              "labels": {
                                "aa": "F: G10S; P: K388E"
                              },
                              "mutations": {
                                "F": [
                                  "G10S"
                                ],
                                "P": [
                                  "K388E"
                                ],
                                "nuc": [
                                  "G673A",
                                  "G685A",
                                  "T977C",
                                  "A3077G",
                                  "T3224C",
                                  "G4510A",
                                  "C4797T",
                                  "T5214C",
                                  "T6391C",
                                  "T6432C",
                                  "T6433C",
                                  "T6521C",
                                  "G6604A",
                                  "T8059C",
                                  "T8755G",
                                  "T11602C",
                                  "A12985G",
                                  "A13375G"
                                ]
                              }
                            },
                            "children": [
                              {
                                "branch_attrs": {
                                  "labels": {
                                    "aa": "F: S15T, Q33K, S92P, S454N, H472Y; HN: K123N, D156E, F439L; L: I124V, K804R, N1138S, E2031D, I2261V; M: R367K; NC: N422D; P: V179I, R267G, K279E, V306I, S321R, P336S, *354R; SH: T33N, Y44H, S52G; V: V179I"
                                  },
                                  "mutations": {
                                    "F": [
                                      "S15T",
                                      "Q33K",
                                      "S92P",
                                      "S454N",
                                      "H472Y"
                                    ],
                                    "HN": [
                                      "K123N",
                                      "D156E",
                                      "F439L"
                                    ],
                                    "L": [
                                      "I124V",
                                      "K804R",
                                      "N1138S",
                                      "E2031D",
                                      "I2261V"
                                    ],
                                    "M": [
                                      "R367K"
                                    ],
                                    "NC": [
                                      "N422D"
                                    ],
                                    "P": [
                                      "V179I",
                                      "R267G",
                                      "K279E",
                                      "V306I",
                                      "S321R",
                                      "P336S",
                                      "*354R"
                                    ],
                                    "SH": [
                                      "T33N",
                                      "Y44H",
                                      "S52G"
                                    ],
                                    "V": [
                                      "V179I"
                                    ],
                                    "nuc": [
                                      "T50C",
                                      "G51A",
                                      "G59T",
                                      "G80A",
                                      "G128A",
                                      "T134C",
                                      "G143A",
                                      "T296G",
                                      "A362G",
                                      "C469T",
                                      "A484C",
                                      "C637T",
                                      "G664A",
                                      "C727T",
                                      "C1000T",
                                      "C1150T",
                                      "T1210G",
                                      "A1417G",
                                      "A1471G",
                                      "A1516G",
                                      "C1627T",
                                      "A1685G",
                                      "A1736G",
                                      "G1775A",
                                      "T1875C",
                                      "C1879T",
                                      "T1898G",
                                      "G2017A",
                                      "C2152T",
                                      "G2450A",
                                      "A2714G",
                                      "A2750G",
                                      "G2831A",
                                      "A2876C",
                                      "C2921T",
                                      "T2975C",
                                      "C3111A",
                                      "G3115A",
                                      "T3185A",
                                      "A3509G",
                                      "T3644C",
                                      "G3686A",
                                      "C3927T",
                                      "T4079C",
                                      "C4268T",
                                      "G4300A",
                                      "C4354A",
                                      "A4358G",
                                      "A4468C",
                                      "T4495C",
                                      "T4525A",
                                      "T4533G",
                                      "C4579A",
                                      "C4707T",
                                      "G4710A",
                                      "A4734T",
                                      "A4737G",
                                      "T4756C",
                                      "A4932T",
                                      "C5052T",
                                      "G5130A",
                                      "A5301C",
                                      "G5337A",
                                      "A5400G",
                                      "G5412A",
                                      "G5421A",
                                      "G5493A",
                                      "A5586G",
                                      "A5604G",
                                      "A5625T",
                                      "A5718T",
                                      "C5755T",
                                      "C5820A",
                                      "G5843A",
                                      "C5871T",
                                      "G5877A",
                                      "C5896T",
                                      "C6039T",
                                      "C6078T",
                                      "A6105C",
                                      "C6116T",
                                      "T6121A",
                                      "T6149C",
                                      "G6276A",
                                      "C6302A",
                                      "T6334C",
                                      "A6358G",
                                      "C6397A",
                                      "T6487C",
                                      "T6493C",
                                      "C6496T",
                                      "T6499C",
                                      "G6508T",
                                      "T6530C",
                                      "T6532C",
                                      "C6541T",
                                      "C6637T",
                                      "C6662T",
                                      "G6718A",
                                      "G6883A",
                                      "A6919C",
                                      "C6994T",
                                      "T7018G",
                                      "T7168C",
                                      "G7360A",
                                      "G7390A",
                                      "A7672G",
                                      "T7865C",
                                      "T7888C",
                                      "T7930A",
                                      "T8050C",
                                      "C8179A",
                                      "G8300A",
                                      "C8332G",
                                      "T8346C",
                                      "G8350A",
                                      "G8380A",
                                      "T8413C",
                                      "T8554C",
                                      "C8572A",
                                      "A8744G",
                                      "G8896A",
                                      "G9073A",
                                      "C9076T",
                                      "A9220C",
                                      "C9232T",
                                      "C9241T",
                                      "C9349A",
                                      "G9385A",
                                      "C9589T",
                                      "C9670T",
                                      "T9742C",
                                      "G9919A",
                                      "A9988G",
                                      "A10114G",
                                      "A10147G",
                                      "G10225A",
                                      "T10397C",
                                      "A10618G",
                                      "G10768A",
                                      "A10785G",
                                      "G11026A",
                                      "C11210T",
                                      "T11413C",
                                      "A11680G",
                                      "A11787G",
                                      "A11878G",
                                      "A12133G",
                                      "A12262T",
                                      "T12293C",
                                      "T12388C",
                                      "T12400C",
                                      "T12601C",
                                      "C12661T",
                                      "A12688G",
                                      "T12742C",
                                      "T12793C",
                                      "G12958A",
                                      "T13006C",
                                      "T13225A",
                                      "T13468C",
                                      "G13663A",
                                      "A13993G",
                                      "C14023G",
                                      "G14074A",
                                      "A14299C",
                                      "C14398A",
                                      "G14431A",
                                      "G14467T",
                                      "A14605G",
                                      "A14644G",
                                      "C14665A",
                                      "A14767G",
                                      "A14779C",
                                      "T14956C",
                                      "C14965T",
                                      "C15118T",
                                      "A15155G",
                                      "G15185A"
                                    ]
                                  }
                                },
                                "name": "Hikaru.JPN/22.97-B",
                                "node_attrs": {
                                  "accession": "AB823535",
                                  "author": {
                                    "author": "Kidokoro et al",
                                    "journal": "Unpublished",
                                    "title": "MuV isolate in Japan",
                                    "value": "Kidokoro et al A"
                                  },
                                  "country": {
                                    "value": "Japan"
                                  },
                                  "div": 0.033249818655804536,
                                  "num_date": {
                                    "confidence": [
                                      1997.4232876712329,
                                      1997.4232876712329
                                    ],
                                    "value": 1997.4232876712329
                                  },
                                  "region": {
                                    "confidence": {
                                      "Japan Korea": 0.9999999999999999
                                    },
                                    "entropy": -9.99866855976916e-13,
                                    "value": "Japan Korea"
                                  },
                                  "url": "https://www.ncbi.nlm.nih.gov/nuccore/AB823535"
                                }
                              },
                              {
                                "branch_attrs": {
                                  "labels": {
                                    "aa": "F: T60I, A91V, S195F, A246T, V370T, S389N; HN: V20F, N464K, K526N; L: N352K, R814K, L1085F, I1832V, A1871V, I2211M; M: M28V, Q53H; NC: P75H, Y317H, I320T, F338L, I390V, S407P; P: A199T, Q350*, G372S; SH: I22V, A37V, H40N; V: A199T"
                                  },
                                  "mutations": {
                                    "F": [
                                      "T60I",
                                      "A91V",
                                      "S195F",
                                      "A246T",
                                      "V370T",
                                      "S389N"
                                    ],
                                    "HN": [
                                      "V20F",
                                      "N464K",
                                      "K526N"
                                    ],
                                    "L": [
                                      "N352K",
                                      "R814K",
                                      "L1085F",
                                      "I1832V",
                                      "A1871V",
                                      "I2211M"
                                    ],
                                    "M": [
                                      "M28V",
                                      "Q53H"
                                    ],
                                    "NC": [
                                      "P75H",
                                      "Y317H",
                                      "I320T",
                                      "F338L",
                                      "I390V",
                                      "S407P"
                                    ],
                                    "P": [
                                      "A199T",
                                      "Q350*",
                                      "G372S"
                                    ],
                                    "SH": [
                                      "I22V",
                                      "A37V",
                                      "H40N"
                                    ],
                                    "V": [
                                      "A199T"
                                    ],
                                    "nuc": [
                                      "T487C",
                                      "C645A",
                                      "T739C",
                                      "C1213T",
                                      "G1270A",
                                      "T1370C",
                                      "T1380C",
                                      "T1381C",
                                      "T1402C",
                                      "T1411C",
                                      "T1420C",
                                      "T1433C",
                                      "A1589G",
                                      "T1640C",
                                      "A2113G",
                                      "C2116T",
                                      "G2510A",
                                      "C2963T",
                                      "A3028G",
                                      "G3029A",
                                      "T3091C",
                                      "A3209G",
                                      "A3282G",
                                      "G3359T",
                                      "T3482C",
                                      "G3647A",
                                      "C4336A",
                                      "T4433C",
                                      "C4661T",
                                      "C4754T",
                                      "C5066T",
                                      "G5218A",
                                      "C5313T",
                                      "T5391C",
                                      "G5590A",
                                      "T5591C",
                                      "G5648A",
                                      "A6268G",
                                      "C6314T",
                                      "C6322A",
                                      "C6363T",
                                      "C6526T",
                                      "G6608T",
                                      "T6622A",
                                      "A6634G",
                                      "G7267T",
                                      "C7507T",
                                      "T7510C",
                                      "C7942A",
                                      "A8039C",
                                      "A8128C",
                                      "C8316T",
                                      "T8336C",
                                      "C8337T",
                                      "T8343C",
                                      "C8545T",
                                      "G9142A",
                                      "T9325C",
                                      "T9430G",
                                      "A9817C",
                                      "C10466T",
                                      "A10651G",
                                      "G10815A",
                                      "G11203A",
                                      "G11629T",
                                      "T11851G",
                                      "T11947C",
                                      "T12125C",
                                      "T12334C",
                                      "T12751C",
                                      "C12832T",
                                      "T13105C",
                                      "A13868G",
                                      "C13986T",
                                      "C14035T",
                                      "C14539T",
                                      "C14680T",
                                      "T14923A",
                                      "A14926G",
                                      "A14944G",
                                      "A15007G",
                                      "A15190G"
                                    ]
                                  }
                                },
                                "name": "Urabe",
                                "node_attrs": {
                                  "accession": "FJ375177",
                                  "author": {
                                    "author": "Shah et al",
                                    "journal": "J. Med. Virol. 81 (1), 130-138 (2009)",
                                    "paper_url": "https://www.ncbi.nlm.nih.gov/pubmed/19031463",
                                    "title": "Identification of genetic mutations associated with attenuation and changes in tropism of Urabe mumps virus",
                                    "value": "Shah et al"
                                  },
                                  "country": {
                                    "value": "Canada"
                                  },
                                  "div": 0.02679378031487495,
                                  "num_date": {
                                    "confidence": [
                                      1996.6680327868853,
                                      1996.7393442622952
                                    ],
                                    "value": 1996.6680327868853
                                  },
                                  "region": {
                                    "confidence": {
                                      "North America": 1.0
                                    },
                                    "entropy": -1.000088900581841e-12,
                                    "value": "North America"
                                  },
                                  "url": "https://www.ncbi.nlm.nih.gov/nuccore/FJ375177"
                                }
                              }
                            ],
                            "name": "NODE_0000045",
                            "node_attrs": {
                              "div": 0.02139862241683341,
                              "num_date": {
                                "confidence": [
                                  1967.0806171647484,
                                  1973.618597312396
                                ],
                                "value": 1971.0868176251108
                              },
                              "region": {
                                "confidence": {
                                  "Japan Korea": 0.9690143866048609,
                                  "North America": 0.030875133202415743
                                },
                                "entropy": 0.13905368136510046,
                                "value": "Japan Korea"
                              }
                            }
                          },
                          {
                            "branch_attrs": {
                              "labels": {
                                "aa": "F: C8Y, F14L, L383Q; HN: I21V, C119R; L: D649G, P723S, L1393F, V1401I, V2050I, I2153V; NC: V116I, E318D, N381T, F419L, S429L; P: *286R, G318R, S338G, Q350*, R384G"
                              },
                              "mutations": {
                                "F": [
                                  "C8Y",
                                  "F14L",
                                  "L383Q"
                                ],
                                "HN": [
                                  "I21V",
                                  "C119R"
                                ],
                                "L": [
                                  "D649G",
                                  "P723S",
                                  "L1393F",
                                  "V1401I",
                                  "V2050I",
                                  "I2153V"
                                ],
                                "NC": [
                                  "V116I",
                                  "E318D",
                                  "N381T",
                                  "F419L",
                                  "S429L"
                                ],
                                "P": [
                                  "*286R",
                                  "G318R",
                                  "S338G",
                                  "Q350*",
                                  "R384G"
                                ],
                                "nuc": [
                                  "C230T",
                                  "A317T",
                                  "G767A",
                                  "C1000T",
                                  "C1366T",
                                  "G1375T",
                                  "T1381C",
                                  "A1563C",
                                  "A1645G",
                                  "T1676C",
                                  "C1707T",
                                  "T1814G",
                                  "C1873G",
                                  "C1894T",
                                  "T2018C",
                                  "C2038T",
                                  "C2098T",
                                  "G2431A",
                                  "T2771C",
                                  "G2867A",
                                  "A2927G",
                                  "C2963T",
                                  "T2998C",
                                  "A3065G",
                                  "T3091C",
                                  "C3113T",
                                  "A3117G",
                                  "T3145C",
                                  "T3193C",
                                  "T3452C",
                                  "G3461A",
                                  "T3722C",
                                  "T3870C",
                                  "A4148G",
                                  "A4280G",
                                  "A4325G",
                                  "C4354T",
                                  "T4441C",
                                  "T4500C",
                                  "G4505A",
                                  "T4522C",
                                  "T4555C",
                                  "T5331C",
                                  "G5361A",
                                  "C5385T",
                                  "A5448G",
                                  "A5511G",
                                  "T5630A",
                                  "C6165A",
                                  "G6390A",
                                  "G6415T",
                                  "C6526T",
                                  "C6541T",
                                  "A6611G",
                                  "A6844T",
                                  "T6905C",
                                  "C7822T",
                                  "C8047T",
                                  "A8128G",
                                  "C8173T",
                                  "T8218C",
                                  "T8404C",
                                  "G8467A",
                                  "T8587C",
                                  "G8896A",
                                  "C9184A",
                                  "G9313A",
                                  "C10030T",
                                  "C10270T",
                                  "A10320G",
                                  "G10348A",
                                  "A10447G",
                                  "C10541T",
                                  "A10669G",
                                  "T11453C",
                                  "T11632C",
                                  "T12193C",
                                  "A12538G",
                                  "G12553T",
                                  "G12575A",
                                  "A12928G",
                                  "A13840G",
                                  "C14204T",
                                  "G14209A",
                                  "C14398T",
                                  "G14413T",
                                  "G14422A",
                                  "G14497A",
                                  "G14522A",
                                  "A14831G",
                                  "A15190G",
                                  "T15202C",
                                  "T15221C",
                                  "C15248T"
                                ]
                              }
                            },
                            "children": [
                              {
                                "branch_attrs": {
                                  "mutations": {}
                                },
                                "name": "31170170",
                                "node_attrs": {
                                  "accession": "LC325483",
                                  "author": {
                                    "author": "Hasegawa et al",
                                    "journal": "Unpublished",
                                    "title": "Detection of Mumps rubulavirus Tokyo, Japan",
                                    "value": "Hasegawa et al"
                                  },
                                  "country": {
                                    "value": "Japan"
                                  },
                                  "div": 0.026408961214932976,
                                  "num_date": {
                                    "confidence": [
                                      2017.0013698630137,
                                      2017.9986301369863
                                    ],
                                    "value": 2017.0504021389272
                                  },
                                  "region": {
                                    "confidence": {
                                      "Japan Korea": 1.0
                                    },
                                    "entropy": -1.000088900581841e-12,
                                    "value": "Japan Korea"
                                  },
                                  "url": "https://www.ncbi.nlm.nih.gov/nuccore/LC325483"
                                }
                              },
                              {
                                "branch_attrs": {
                                  "labels": {
                                    "aa": "L: A1851V"
                                  },
                                  "mutations": {
                                    "L": [
                                      "A1851V"
                                    ],
                                    "nuc": [
                                      "T7618C",
                                      "C13926T"
                                    ]
                                  }
                                },
                                "name": "31170197",
                                "node_attrs": {
                                  "accession": "LC325486",
                                  "author": {
                                    "author": "Hasegawa et al",
                                    "journal": "Unpublished",
                                    "title": "Detection of Mumps rubulavirus Tokyo, Japan",
                                    "value": "Hasegawa et al"
                                  },
                                  "country": {
                                    "value": "Japan"
                                  },
                                  "div": 0.026540034293736418,
                                  "num_date": {
                                    "confidence": [
                                      2017.0013698630137,
                                      2017.9986301369863
                                    ],
                                    "value": 2017.514980244434
                                  },
                                  "region": {
                                    "confidence": {
                                      "Japan Korea": 1.0
                                    },
                                    "entropy": -1.000088900581841e-12,
                                    "value": "Japan Korea"
                                  },
                                  "url": "https://www.ncbi.nlm.nih.gov/nuccore/LC325486"
                                }
                              }
                            ],
                            "name": "NODE_0000046",
                            "node_attrs": {
                              "div": 0.026408961214932955,
                              "num_date": {
                                "confidence": [
                                  2016.5488548210817,
                                  2017.3034984178976
                                ],
                                "value": 2017.0016774548876
                              },
                              "region": {
                                "confidence": {
                                  "Japan Korea": 0.9999898577349962
                                },
                                "entropy": 0.0001283677763648276,
                                "value": "Japan Korea"
                              }
                            }
                          }
                        ],
                        "name": "NODE_0000044",
                        "node_attrs": {
                          "div": 0.02021814746110095,
                          "num_date": {
                            "confidence": [
                              1963.545295957062,
                              1970.7367861337254
                            ],
                            "value": 1967.4302381883208
                          },
                          "region": {
                            "confidence": {
                              "Japan Korea": 0.9724629599943351,
                              "North America": 0.02743144353703995
                            },
                            "entropy": 0.1269076399059691,
                            "value": "Japan Korea"
                          }
                        }
                      }
                    ],
                    "name": "NODE_0000042",
                    "node_attrs": {
                      "div": 0.014160001658836015,
                      "num_date": {
                        "confidence": [
                          1932.144238419098,
                          1942.6466115209375
                        ],
                        "value": 1937.696885994725
                      },
                      "region": {
                        "confidence": {
                          "Europe": 0.0020559527293398834,
                          "Japan Korea": 0.9203861702933961,
                          "North America": 0.07666094812586174
                        },
                        "entropy": 0.29335852597105727,
                        "value": "Japan Korea"
                      }
                    }
                  },
                  {
                    "branch_attrs": {
                      "labels": {
                        "aa": "F: T7I, S16Y, I28V, N181S, S301T, H330N, H472Q, V488I; HN: D73N, V98I; I: S36G, E53D, G73S, A76T; L: A54S, Y158S, A1750T, V2105I; NC: A357V, H415Q, A427T; P: S36G, E53D, G73S, A76T, P231S, R267G, S272R, *286R, *293Q, C299Y, T313A, E322K, S359P, I369T, S378P, Y381H; SH: Q5H, Y19H, I29M, R39Q, F48L; V: S36G, E53D, G73S, A76T"
                      },
                      "mutations": {
                        "F": [
                          "T7I",
                          "S16Y",
                          "I28V",
                          "N181S",
                          "S301T",
                          "H330N",
                          "H472Q",
                          "V488I"
                        ],
                        "HN": [
                          "D73N",
                          "V98I"
                        ],
                        "I": [
                          "S36G",
                          "E53D",
                          "G73S",
                          "A76T"
                        ],
                        "L": [
                          "A54S",
                          "Y158S",
                          "A1750T",
                          "V2105I"
                        ],
                        "NC": [
                          "A357V",
                          "H415Q",
                          "A427T"
                        ],
                        "P": [
                          "S36G",
                          "E53D",
                          "G73S",
                          "A76T",
                          "P231S",
                          "R267G",
                          "S272R",
                          "*286R",
                          "*293Q",
                          "C299Y",
                          "T313A",
                          "E322K",
                          "S359P",
                          "I369T",
                          "S378P",
                          "Y381H"
                        ],
                        "SH": [
                          "Q5H",
                          "Y19H",
                          "I29M",
                          "R39Q",
                          "F48L"
                        ],
                        "V": [
                          "S36G",
                          "E53D",
                          "G73S",
                          "A76T"
                        ],
                        "nuc": [
                          "G59A",
                          "C63T",
                          "C76T",
                          "T134C",
                          "T200C",
                          "A281G",
                          "T410C",
                          "T466C",
                          "A544T",
                          "A652G",
                          "G673T",
                          "A676G",
                          "G814A",
                          "A820G",
                          "G844A",
                          "T907C",
                          "C919T",
                          "C932T",
                          "A988G",
                          "A994G",
                          "A1003G",
                          "T1090C",
                          "T1165C",
                          "C1190A",
                          "G1303A",
                          "G1318A",
                          "C1321T",
                          "T1330A",
                          "C1366T",
                          "T1411C",
                          "C1491T",
                          "G1498A",
                          "A1522G",
                          "T1535C",
                          "T1651C",
                          "A1654G",
                          "C1666A",
                          "G1700A",
                          "C1735T",
                          "T1761A",
                          "A1768T",
                          "T1820C",
                          "G1872A",
                          "C1881A",
                          "A1883G",
                          "A2021G",
                          "G2026A",
                          "C2044T",
                          "G2074T",
                          "G2089A",
                          "G2132A",
                          "G2141A",
                          "C2164T",
                          "A2173G",
                          "A2362G",
                          "C2407T",
                          "C2606T",
                          "A2714G",
                          "A2729C",
                          "T2771C",
                          "T2792C",
                          "G2811A",
                          "A2852G",
                          "G2879A",
                          "T2990C",
                          "T3021C",
                          "T3047C",
                          "T3056C",
                          "T3092C",
                          "C3093A",
                          "G3099A",
                          "C3105A",
                          "T3110C",
                          "C3111T",
                          "T3125C",
                          "C3129T",
                          "G3131A",
                          "T3254C",
                          "C3281T",
                          "T3287C",
                          "T3530C",
                          "C3596T",
                          "A3842G",
                          "A3887C",
                          "G3983A",
                          "T4163C",
                          "C4202T",
                          "T4238C",
                          "G4265T",
                          "A4277G",
                          "A4280T",
                          "G4329A",
                          "T4465G",
                          "G4472A",
                          "C4502T",
                          "C4529A",
                          "A4536C",
                          "A4564G",
                          "T4722C",
                          "T4806C",
                          "A4890G",
                          "G4947A",
                          "C4953A",
                          "C5016T",
                          "A5024G",
                          "A5061G",
                          "A5109C",
                          "T5128C",
                          "G5178A",
                          "T5262G",
                          "T5383A",
                          "G5397A",
                          "A5430G",
                          "C5470A",
                          "G5691A",
                          "G5841A",
                          "G5847A",
                          "G5886A",
                          "T5898A",
                          "G5944A",
                          "A6030G",
                          "T6149C",
                          "G6213A",
                          "A6219C",
                          "T6259C",
                          "A6291G",
                          "T6306C",
                          "G6320A",
                          "T6346C",
                          "C6354T",
                          "G6390A",
                          "T6391C",
                          "T6392C",
                          "A6393C",
                          "C6416G",
                          "T6433C",
                          "C6443T",
                          "A6474G",
                          "T6488C",
                          "T6499C",
                          "G6538A",
                          "C6541A",
                          "C6545T",
                          "G6619A",
                          "T6694C",
                          "C6745T",
                          "G6767A",
                          "G6842A",
                          "A6940G",
                          "T7069C",
                          "A7090G",
                          "T7102C",
                          "G7357A",
                          "C7546T",
                          "A7675G",
                          "C7799T",
                          "A7864C",
                          "T7915C",
                          "C7939T",
                          "A7966G",
                          "T7996C",
                          "C7999T",
                          "T8285C",
                          "G8319T",
                          "T8338C",
                          "T8342G",
                          "A8416G",
                          "G8534T",
                          "T8755C",
                          "C8776T",
                          "A8847C",
                          "G9142A",
                          "A9148T",
                          "C9232T",
                          "C9274T",
                          "T9316C",
                          "T9361G",
                          "G9547A",
                          "G9685T",
                          "G9712A",
                          "A9751G",
                          "C9958T",
                          "A10069G",
                          "A10111G",
                          "T10135A",
                          "C10417T",
                          "T10444C",
                          "C10465T",
                          "T10513C",
                          "T10573C",
                          "C10657T",
                          "A10789G",
                          "A10927G",
                          "C10939T",
                          "A10972G",
                          "T10981C",
                          "T11008C",
                          "T11155C",
                          "C11309T",
                          "T11314C",
                          "C11324T",
                          "G11344A",
                          "G11347A",
                          "C11443A",
                          "A11518G",
                          "A11611G",
                          "A11641G",
                          "C11660T",
                          "A11701T",
                          "C11731T",
                          "A11767G",
                          "C11806A",
                          "T11912C",
                          "C11965T",
                          "T12007C",
                          "A12133G",
                          "G12175A",
                          "A12214G",
                          "A12244G",
                          "T12256C",
                          "C12283T",
                          "C12316T",
                          "T12337G",
                          "C12460T",
                          "T12491C",
                          "C12526T",
                          "A12592G",
                          "T13003C",
                          "T13171C",
                          "A13189G",
                          "G13243T",
                          "T13288C",
                          "T13327C",
                          "A13336G",
                          "A13345G",
                          "C13463A",
                          "T13468C",
                          "T13486C",
                          "C13498T",
                          "C13520T",
                          "C13567T",
                          "A13588G",
                          "T13591C",
                          "G13622A",
                          "C13721T",
                          "T14041C",
                          "A14092G",
                          "T14098A",
                          "C14152T",
                          "T14159C",
                          "C14204T",
                          "C14326T",
                          "T14482C",
                          "G14533A",
                          "T14551C",
                          "G14581A",
                          "G14687A",
                          "G14704A",
                          "C14729T",
                          "A14926G",
                          "A14992G",
                          "G15052A",
                          "C15118T",
                          "A15165G",
                          "C15166T",
                          "C15182T",
                          "A15218C"
                        ]
                      }
                    },
                    "children": [
                      {
                        "branch_attrs": {
                          "labels": {
                            "aa": "F: S77G, P209L; HN: R57S, P530S; L: N227S, E336D, N340H, T400K, N1210S, L1521I; M: V26I, R210K; NC: I387V; P: *311R, V316I, C324R; SH: M29L, Q45H"
                          },
                          "mutations": {
                            "F": [
                              "S77G",
                              "P209L"
                            ],
                            "HN": [
                              "R57S",
                              "P530S"
                            ],
                            "L": [
                              "N227S",
                              "E336D",
                              "N340H",
                              "T400K",
                              "N1210S",
                              "L1521I"
                            ],
                            "M": [
                              "V26I",
                              "R210K"
                            ],
                            "NC": [
                              "I387V"
                            ],
                            "P": [
                              "*311R",
                              "V316I",
                              "C324R"
                            ],
                            "SH": [
                              "M29L",
                              "Q45H"
                            ],
                            "nuc": [
                              "C134A",
                              "G377A",
                              "A700G",
                              "A703T",
                              "A772G",
                              "T797C",
                              "G868A",
                              "G1003T",
                              "T1073C",
                              "T1138C",
                              "C1186T",
                              "G1351A",
                              "C1408T",
                              "T1564C",
                              "A1580G",
                              "A1663G",
                              "T1690C",
                              "G1708A",
                              "A1759T",
                              "C1817T",
                              "G2119A",
                              "T2260G",
                              "T2846C",
                              "G2861A",
                              "T2885C",
                              "C3113A",
                              "T3152A",
                              "A3154T",
                              "G3276A",
                              "A3500G",
                              "G3518A",
                              "T3737G",
                              "C3828A",
                              "G3829A",
                              "T3998C",
                              "C4345A",
                              "T4348G",
                              "C4445T",
                              "T4471A",
                              "A4497G",
                              "C4599T",
                              "T4665C",
                              "A4711G",
                              "A4950G",
                              "C5108T",
                              "C5313T",
                              "C5478T",
                              "C5925T",
                              "T6006C",
                              "A6289C",
                              "G6339T",
                              "C6517T",
                              "T6521C",
                              "T6544C",
                              "G6546A",
                              "G6721T",
                              "A6838G",
                              "C6943T",
                              "T7024C",
                              "A7393G",
                              "A7555G",
                              "T7687C",
                              "C7699T",
                              "C7711T",
                              "G7753A",
                              "A7885G",
                              "C8107T",
                              "C8138T",
                              "C8332A",
                              "G8686A",
                              "A9054G",
                              "A9382T",
                              "A9392C",
                              "T9491C",
                              "C9573A",
                              "C9574G",
                              "T9685C",
                              "T9778C",
                              "G9856A",
                              "C10024T",
                              "A10276C",
                              "T10369C",
                              "T10615G",
                              "C10747T",
                              "T11035C",
                              "G11203A",
                              "A11353G",
                              "T11392G",
                              "A11461G",
                              "C11476A",
                              "C11563A",
                              "G11566A",
                              "A11842T",
                              "G11914A",
                              "G11938A",
                              "A12003G",
                              "A12166G",
                              "T12193G",
                              "T12430G",
                              "A12517C",
                              "C12841T",
                              "C12907T",
                              "C12935A",
                              "T13222C",
                              "T13945C",
                              "G14128A",
                              "G14164A",
                              "G14305A",
                              "A14716G",
                              "G14992T",
                              "A15169C"
                            ]
                          }
                        },
                        "name": "Shandong.CHN/4.05/F",
                        "node_attrs": {
                          "MuV_genotype": {
                            "value": "F"
                          },
                          "accession": "KF042304",
                          "author": {
                            "author": "Cui et al",
                            "journal": "Bing Du Xue Bao 29 (6), 602-607 (2013)",
                            "paper_url": "https://www.ncbi.nlm.nih.gov/pubmed/24520765",
                            "title": "[Genetic analysis of a genotype F mumps virus based on its complete genome sequence]",
                            "value": "Cui et al"
                          },
                          "country": {
                            "value": "China"
                          },
                          "div": 0.03541564221302006,
                          "num_date": {
                            "confidence": [
                              2005.0780821917808,
                              2005.0780821917808
                            ],
                            "value": 2005.0780821917808
                          },
                          "region": {
                            "confidence": {
                              "China": 1.0
                            },
                            "entropy": -1.000088900581841e-12,
                            "value": "China"
                          },
                          "url": "https://www.ncbi.nlm.nih.gov/nuccore/KF042304"
                        }
                      },
                      {
                        "branch_attrs": {
                          "mutations": {
                            "nuc": [
                              "A2347G",
                              "T3740C",
                              "C7318T",
                              "T7894C",
                              "T9541C",
                              "C9757T",
                              "A14278C"
                            ]
                          }
                        },
                        "children": [
                          {
                            "branch_attrs": {
                              "labels": {
                                "aa": "HN: V20A, A24T, K27R, Q355L, A474V; I: I49S; L: Y844F, S1729R, I2024L, S2242F; NC: V347I, M393I; P: I49S, S230P, K259*, N261Y, R272C, V316I, K339*, S346G, T369A; SH: T33I, H55N; V: I49S"
                              },
                              "mutations": {
                                "HN": [
                                  "V20A",
                                  "A24T",
                                  "K27R",
                                  "Q355L",
                                  "A474V"
                                ],
                                "I": [
                                  "I49S"
                                ],
                                "L": [
                                  "Y844F",
                                  "S1729R",
                                  "I2024L",
                                  "S2242F"
                                ],
                                "NC": [
                                  "V347I",
                                  "M393I"
                                ],
                                "P": [
                                  "I49S",
                                  "S230P",
                                  "K259*",
                                  "N261Y",
                                  "R272C",
                                  "V316I",
                                  "K339*",
                                  "S346G",
                                  "T369A"
                                ],
                                "SH": [
                                  "T33I",
                                  "H55N"
                                ],
                                "V": [
                                  "I49S"
                                ],
                                "nuc": [
                                  "G79A",
                                  "T174C",
                                  "A299G",
                                  "C410T",
                                  "C439T",
                                  "T451C",
                                  "G547A",
                                  "C598T",
                                  "G664A",
                                  "C713T",
                                  "C778T",
                                  "A802C",
                                  "G859A",
                                  "T919C",
                                  "T1243C",
                                  "T1267C",
                                  "T1285C",
                                  "A1303C",
                                  "T1388C",
                                  "G1460A",
                                  "T1474A",
                                  "T1564C",
                                  "G1600T",
                                  "C1651T",
                                  "C1792A",
                                  "T1814C",
                                  "C1972T",
                                  "C1993T",
                                  "T2061G",
                                  "T2603C",
                                  "A2690T",
                                  "A2696T",
                                  "C2729T",
                                  "G2861A",
                                  "A2930T",
                                  "A2951G",
                                  "A3020G",
                                  "A3138T",
                                  "T3227C",
                                  "A3257G",
                                  "C3606T",
                                  "G4139A",
                                  "C4214T",
                                  "A4313G",
                                  "C4319T",
                                  "C4357T",
                                  "G4359A",
                                  "C4445A",
                                  "C4653T",
                                  "G4683A",
                                  "T4908C",
                                  "C5238T",
                                  "G5337A",
                                  "A5400G",
                                  "T5538C",
                                  "C5667T",
                                  "G5985T",
                                  "C6302T",
                                  "C6367A",
                                  "A6410G",
                                  "T6532C",
                                  "C6534T",
                                  "T6609C",
                                  "T6610C",
                                  "G6620A",
                                  "A6630G",
                                  "T6709C",
                                  "A6988G",
                                  "T7288C",
                                  "A7357G",
                                  "T7429A",
                                  "A7614T",
                                  "C7741A",
                                  "C7971T",
                                  "T8301G",
                                  "A8327G",
                                  "T8328C",
                                  "G8329A",
                                  "T8344A",
                                  "G8608A",
                                  "A8671G",
                                  "T8807C",
                                  "C8836T",
                                  "C8890T",
                                  "G9127T",
                                  "C9352T",
                                  "T9439A",
                                  "T9637C",
                                  "G9871A",
                                  "G9973A",
                                  "C9979T",
                                  "C10030T",
                                  "A10045T",
                                  "T10115C",
                                  "T10178C",
                                  "T10216C",
                                  "A10549G",
                                  "C10573T",
                                  "C10666T",
                                  "A10726G",
                                  "G10789A",
                                  "A10905T",
                                  "G10930A",
                                  "C10954T",
                                  "T11051C",
                                  "T11128C",
                                  "C11239T",
                                  "T11359A",
                                  "A11554T",
                                  "T11644C",
                                  "T11647C",
                                  "G11818A",
                                  "A11875G",
                                  "G11986A",
                                  "T12058C",
                                  "G12130A",
                                  "T12199C",
                                  "T12283G",
                                  "T12451C",
                                  "A12541T",
                                  "G12622A",
                                  "A12973G",
                                  "C13156T",
                                  "T13264C",
                                  "T13297G",
                                  "T13339C",
                                  "C13417T",
                                  "T13471C",
                                  "A13516T",
                                  "T13561G",
                                  "C13805T",
                                  "T13921C",
                                  "T14111C",
                                  "A14444C",
                                  "C14560T",
                                  "C14635T",
                                  "T14729C",
                                  "T14834C",
                                  "C14872T",
                                  "C14891T",
                                  "G15085T",
                                  "C15099T"
                                ]
                              }
                            },
                            "name": "Zhejiang.CHN/16.08/2",
                            "node_attrs": {
                              "accession": "KF170918",
                              "author": {
                                "author": "He et al",
                                "journal": "Unpublished",
                                "title": "Mumps epidemiology and molecular charicterisation of mumps virus circulating in Zhejiang province, China during the period of 2005-2010",
                                "value": "He et al"
                              },
                              "country": {
                                "value": "China"
                              },
                              "div": 0.037933209752086784,
                              "num_date": {
                                "confidence": [
                                  2008.2964480874316,
                                  2008.2964480874316
                                ],
                                "value": 2008.2964480874316
                              },
                              "region": {
                                "confidence": {
                                  "China": 1.0
                                },
                                "entropy": -1.000088900581841e-12,
                                "value": "China"
                              },
                              "url": "https://www.ncbi.nlm.nih.gov/nuccore/KF170918"
                            }
                          },
                          {
                            "branch_attrs": {
                              "labels": {
                                "aa": "P: G318R; SH: Y34H"
                              },
                              "mutations": {
                                "P": [
                                  "G318R"
                                ],
                                "SH": [
                                  "Y34H"
                                ],
                                "nuc": [
                                  "A371G",
                                  "G796A",
                                  "C952A",
                                  "G2867A",
                                  "A3183G",
                                  "T3401C",
                                  "C4378T",
                                  "T6304C",
                                  "G8974A",
                                  "T12571C",
                                  "G15164T"
                                ]
                              }
                            },
                            "children": [
                              {
                                "branch_attrs": {
                                  "labels": {
                                    "aa": "P: R310Q"
                                  },
                                  "mutations": {
                                    "P": [
                                      "R310Q"
                                    ],
                                    "nuc": [
                                      "C442T",
                                      "G2844A",
                                      "C3251T",
                                      "T4082C",
                                      "G7465A",
                                      "G7576A",
                                      "T9491C",
                                      "C10243T",
                                      "T11947C",
                                      "C11959T",
                                      "T13273C"
                                    ]
                                  }
                                },
                                "children": [
                                  {
                                    "branch_attrs": {
                                      "labels": {
                                        "aa": "F: M269I, S345L, K521R; HN: V513I, L525I; I: I49S; L: I1517V, I1968L; M: T67N; P: I49S, *289Q, H374Y; SH: I28T; V: I49S"
                                      },
                                      "mutations": {
                                        "F": [
                                          "M269I",
                                          "S345L",
                                          "K521R"
                                        ],
                                        "HN": [
                                          "V513I",
                                          "L525I"
                                        ],
                                        "I": [
                                          "I49S"
                                        ],
                                        "L": [
                                          "I1517V",
                                          "I1968L"
                                        ],
                                        "M": [
                                          "T67N"
                                        ],
                                        "P": [
                                          "I49S",
                                          "*289Q",
                                          "H374Y"
                                        ],
                                        "SH": [
                                          "I28T"
                                        ],
                                        "V": [
                                          "I49S"
                                        ],
                                        "nuc": [
                                          "C47T",
                                          "C439T",
                                          "A541G",
                                          "C583T",
                                          "C598T",
                                          "A802G",
                                          "G1033A",
                                          "C1216T",
                                          "C1294T",
                                          "A1354G",
                                          "C1411T",
                                          "A1510G",
                                          "T1690C",
                                          "C1972T",
                                          "C1993T",
                                          "T2061G",
                                          "T2780C",
                                          "C3035T",
                                          "A3127C",
                                          "T3224A",
                                          "A3233C",
                                          "C3400A",
                                          "C3896T",
                                          "A4346G",
                                          "T4441C",
                                          "T4471C",
                                          "C4554A",
                                          "A4845G",
                                          "G5289A",
                                          "G5493A",
                                          "C5516T",
                                          "A5919G",
                                          "A6044G",
                                          "A6132G",
                                          "T6287C",
                                          "T6292C",
                                          "C6402T",
                                          "T7238C",
                                          "C7408T",
                                          "C7747T",
                                          "G8087A",
                                          "C8123A",
                                          "G8167T",
                                          "T8227C",
                                          "G8329A",
                                          "G8330A",
                                          "A8698G",
                                          "A8758G",
                                          "T8845C",
                                          "A9334C",
                                          "C9404T",
                                          "A9511G",
                                          "G10069A",
                                          "C10573T",
                                          "A10726T",
                                          "A11191G",
                                          "A11212G",
                                          "T11593C",
                                          "T11791C",
                                          "T11873C",
                                          "A12013G",
                                          "C12304T",
                                          "A12520G",
                                          "C12685T",
                                          "C12718T",
                                          "C12727T",
                                          "A12766G",
                                          "C12811T",
                                          "A12886G",
                                          "T12916C",
                                          "A12923G",
                                          "T12949C",
                                          "A13516C",
                                          "G13663A",
                                          "C13699T",
                                          "A14276C",
                                          "A14704G"
                                        ]
                                      }
                                    },
                                    "name": "Zhejiang.CHN/11.06/1",
                                    "node_attrs": {
                                      "accession": "KF170917",
                                      "author": {
                                        "author": "He et al",
                                        "journal": "Unpublished",
                                        "title": "Mumps epidemiology and molecular charicterisation of mumps virus circulating in Zhejiang province, China during the period of 2005-2010",
                                        "value": "He et al"
                                      },
                                      "country": {
                                        "value": "China"
                                      },
                                      "div": 0.0350602725029778,
                                      "num_date": {
                                        "confidence": [
                                          2006.204109589041,
                                          2006.204109589041
                                        ],
                                        "value": 2006.204109589041
                                      },
                                      "region": {
                                        "confidence": {
                                          "China": 0.9999999999999999
                                        },
                                        "entropy": -9.99866855976916e-13,
                                        "value": "China"
                                      },
                                      "url": "https://www.ncbi.nlm.nih.gov/nuccore/KF170917"
                                    }
                                  },
                                  {
                                    "branch_attrs": {
                                      "labels": {
                                        "aa": "F: L5F, L81I, H329Y; HN: D25N, T51A, Q354K; I: P163T; L: S106C, I193V, N227D, S255A, N352D, R570K, E1264*, E1749D, G1830S, L2183I; M: E255A; NC: Q349P, G391R, F419L, S429L; P: P163T, D227N, D281N, R286*, N351D; SH: T23P; V: P163T"
                                      },
                                      "mutations": {
                                        "F": [
                                          "L5F",
                                          "L81I",
                                          "H329Y"
                                        ],
                                        "HN": [
                                          "D25N",
                                          "T51A",
                                          "Q354K"
                                        ],
                                        "I": [
                                          "P163T"
                                        ],
                                        "L": [
                                          "S106C",
                                          "I193V",
                                          "N227D",
                                          "S255A",
                                          "N352D",
                                          "R570K",
                                          "E1264*",
                                          "E1749D",
                                          "G1830S",
                                          "L2183I"
                                        ],
                                        "M": [
                                          "E255A"
                                        ],
                                        "NC": [
                                          "Q349P",
                                          "G391R",
                                          "F419L",
                                          "S429L"
                                        ],
                                        "P": [
                                          "P163T",
                                          "D227N",
                                          "D281N",
                                          "R286*",
                                          "N351D"
                                        ],
                                        "SH": [
                                          "T23P"
                                        ],
                                        "V": [
                                          "P163T"
                                        ],
                                        "nuc": [
                                          "G16T",
                                          "A62G",
                                          "T66C",
                                          "T78A",
                                          "G233A",
                                          "G547A",
                                          "G721A",
                                          "G820A",
                                          "C898T",
                                          "G988A",
                                          "T1129C",
                                          "A1198G",
                                          "A1467C",
                                          "G1592A",
                                          "T1612C",
                                          "T1639C",
                                          "T1676C",
                                          "C1707T",
                                          "T1734C",
                                          "T1735C",
                                          "T1738C",
                                          "T1767C",
                                          "T1768C",
                                          "T1783C",
                                          "T1793C",
                                          "A1859G",
                                          "T1889G",
                                          "A2170G",
                                          "C2402A",
                                          "T2407C",
                                          "G2594A",
                                          "G2756A",
                                          "C2771T",
                                          "A2966G",
                                          "A3106C",
                                          "C3218A",
                                          "G3518A",
                                          "A3695G",
                                          "T3713C",
                                          "T3884C",
                                          "C3887A",
                                          "A3964C",
                                          "C3999T",
                                          "A4016G",
                                          "C4088T",
                                          "T4382C",
                                          "G4392A",
                                          "A4461G",
                                          "G4465A",
                                          "A4497T",
                                          "T4539C",
                                          "C4723A",
                                          "T4767A",
                                          "T4782C",
                                          "G4830A",
                                          "C5052T",
                                          "G5271A",
                                          "A5310G",
                                          "A5334G",
                                          "C5467T",
                                          "C5509T",
                                          "C5676T",
                                          "C5706T",
                                          "A5727G",
                                          "T5835A",
                                          "T6054C",
                                          "A6066T",
                                          "A6104G",
                                          "C6119T",
                                          "T6125C",
                                          "C6267A",
                                          "A6271C",
                                          "C6306T",
                                          "C6397T",
                                          "C6403T",
                                          "T6446G",
                                          "C6504T",
                                          "C6526T",
                                          "G6623A",
                                          "C6625T",
                                          "T6676C",
                                          "A6701G",
                                          "A6811G",
                                          "G6865A",
                                          "A6886G",
                                          "A6988G",
                                          "T7006C",
                                          "C7106T",
                                          "G7360A",
                                          "T7399C",
                                          "A7516G",
                                          "C7610A",
                                          "T7624C",
                                          "C7726T",
                                          "A7774G",
                                          "A7804G",
                                          "G7852A",
                                          "T7876C",
                                          "T7975C",
                                          "G8329T",
                                          "C8338T",
                                          "G8342T",
                                          "T8414C",
                                          "G8416A",
                                          "T8456C",
                                          "A8557G",
                                          "G8629A",
                                          "A8690T",
                                          "A8734G",
                                          "A8839G",
                                          "C8890T",
                                          "A8951G",
                                          "A8962G",
                                          "A9053G",
                                          "T9137G",
                                          "T9157C",
                                          "C9184T",
                                          "A9235G",
                                          "T9244C",
                                          "T9400C",
                                          "A9428G",
                                          "C9487A",
                                          "C9596T",
                                          "A9826G",
                                          "G10083A",
                                          "C10162A",
                                          "G10198A",
                                          "A10219T",
                                          "G10612A",
                                          "C10645T",
                                          "G11521A",
                                          "C11537T",
                                          "G11677A",
                                          "C11831T",
                                          "A12046G",
                                          "T12157C",
                                          "G12164T",
                                          "A12175G",
                                          "T12178C",
                                          "T12272C",
                                          "T12547G",
                                          "C12565A",
                                          "A12880G",
                                          "C12988T",
                                          "A13108G",
                                          "G13588A",
                                          "A13621C",
                                          "A13636G",
                                          "C13696T",
                                          "A13729G",
                                          "T13780C",
                                          "G13862A",
                                          "T13954C",
                                          "C14183T",
                                          "A14185G",
                                          "C14218A",
                                          "G14332A",
                                          "C14377T",
                                          "A14860G",
                                          "C14921A",
                                          "C15082T",
                                          "G15085T"
                                        ]
                                      }
                                    },
                                    "name": "BritishColumbia.CAN/34.16/2/F",
                                    "node_attrs": {
                                      "MuV_genotype": {
                                        "value": "F"
                                      },
                                      "accession": "BCCDC37",
                                      "author": {
                                        "author": "Gardy et al",
                                        "title": "Unpublished",
                                        "value": "Gardy et al"
                                      },
                                      "country": {
                                        "value": "Canada"
                                      },
                                      "div": 0.04083393454025155,
                                      "num_date": {
                                        "confidence": [
                                          2016.6543715846994,
                                          2016.6543715846994
                                        ],
                                        "value": 2016.6543715846994
                                      },
                                      "region": {
                                        "confidence": {
                                          "North America": 1.0
                                        },
                                        "entropy": -1.000088900581841e-12,
                                        "value": "North America"
                                      }
                                    }
                                  }
                                ],
                                "name": "NODE_0000050",
                                "node_attrs": {
                                  "div": 0.029995008037277168,
                                  "num_date": {
                                    "confidence": [
                                      1980.8919963506507,
                                      1986.6055128959943
                                    ],
                                    "value": 1983.5917298816466
                                  },
                                  "region": {
                                    "confidence": {
                                      "China": 0.9986177191004861,
                                      "North America": 0.0013076977738359617
                                    },
                                    "entropy": 0.010903741585485946,
                                    "value": "China"
                                  }
                                }
                              },
                              {
                                "branch_attrs": {
                                  "labels": {
                                    "aa": "F: V151I, H329Q; I: N33S; NC: N340R, F355L; P: N33S, T236A; SH: L8F; V: N33S"
                                  },
                                  "mutations": {
                                    "F": [
                                      "V151I",
                                      "H329Q"
                                    ],
                                    "I": [
                                      "N33S"
                                    ],
                                    "NC": [
                                      "N340R",
                                      "F355L"
                                    ],
                                    "P": [
                                      "N33S",
                                      "T236A"
                                    ],
                                    "SH": [
                                      "L8F"
                                    ],
                                    "V": [
                                      "N33S"
                                    ],
                                    "nuc": [
                                      "C751T",
                                      "A1105C",
                                      "A1252G",
                                      "A1440G",
                                      "T1441G",
                                      "T1486A",
                                      "A2013G",
                                      "A2221G",
                                      "C2344A",
                                      "T2473C",
                                      "A2621G",
                                      "A3117G",
                                      "C3206T",
                                      "C3746T",
                                      "G4133A",
                                      "T4491C",
                                      "G4704A",
                                      "A4905G",
                                      "G4933A",
                                      "G5361T",
                                      "C5469A",
                                      "C5871T",
                                      "T5910G",
                                      "A6228C",
                                      "A6381C",
                                      "T6445C",
                                      "C6504T",
                                      "G6562A",
                                      "C6682T",
                                      "G6841T",
                                      "C7129T",
                                      "C7237A",
                                      "G7267A",
                                      "G7378A",
                                      "T7579C",
                                      "T7975C",
                                      "T8224C",
                                      "A8578G",
                                      "A8824G",
                                      "T9136C",
                                      "C9463T",
                                      "C10393T",
                                      "T11824C",
                                      "C11944T",
                                      "A12613T",
                                      "T12934A",
                                      "A14165C",
                                      "C14623T",
                                      "C15207T"
                                    ]
                                  }
                                },
                                "children": [
                                  {
                                    "branch_attrs": {
                                      "labels": {
                                        "aa": "F: A91V; HN: S10P, P19S, M81T; I: G159S; L: M1580I, S2242F; M: H139Y; NC: R412G; P: G159S, Q373*, H385Y; SH: F53C; V: G159S"
                                      },
                                      "mutations": {
                                        "F": [
                                          "A91V"
                                        ],
                                        "HN": [
                                          "S10P",
                                          "P19S",
                                          "M81T"
                                        ],
                                        "I": [
                                          "G159S"
                                        ],
                                        "L": [
                                          "M1580I",
                                          "S2242F"
                                        ],
                                        "M": [
                                          "H139Y"
                                        ],
                                        "NC": [
                                          "R412G"
                                        ],
                                        "P": [
                                          "G159S",
                                          "Q373*",
                                          "H385Y"
                                        ],
                                        "SH": [
                                          "F53C"
                                        ],
                                        "V": [
                                          "G159S"
                                        ],
                                        "nuc": [
                                          "C466T",
                                          "A757G",
                                          "G1270A",
                                          "A1348G",
                                          "A1621G",
                                          "G1654A",
                                          "A1655G",
                                          "C1660T",
                                          "T1867C",
                                          "A2308G",
                                          "G2390A",
                                          "C3032T",
                                          "C3068T",
                                          "C3615T",
                                          "C3704T",
                                          "G4304A",
                                          "A4346T",
                                          "T4365C",
                                          "C4668T",
                                          "C4754T",
                                          "G4896A",
                                          "G5187A",
                                          "A5226G",
                                          "T5823C",
                                          "C6148A",
                                          "T6362G",
                                          "A6396G",
                                          "C6447A",
                                          "C6496A",
                                          "T6578C",
                                          "C6605T",
                                          "T6792C",
                                          "A6928C",
                                          "T7033C",
                                          "T7456A",
                                          "G7576A",
                                          "T8345C",
                                          "T9160C",
                                          "T9778C",
                                          "G10036A",
                                          "T10330C",
                                          "C10681T",
                                          "A11188G",
                                          "A11347G",
                                          "T12100C",
                                          "C12256A",
                                          "C12955T",
                                          "G13114A",
                                          "C13468T",
                                          "A13546G",
                                          "A14185G",
                                          "G14311A",
                                          "A14455G",
                                          "C14560T",
                                          "T14609C",
                                          "A14908G",
                                          "C15099T",
                                          "G15201A"
                                        ]
                                      }
                                    },
                                    "name": "Zhejiang.CHN/26.05",
                                    "node_attrs": {
                                      "accession": "KF170916",
                                      "author": {
                                        "author": "He et al",
                                        "journal": "Unpublished",
                                        "title": "Mumps epidemiology and molecular charicterisation of mumps virus circulating in Zhejiang province, China during the period of 2005-2010",
                                        "value": "He et al"
                                      },
                                      "country": {
                                        "value": "China"
                                      },
                                      "div": 0.0363054299656582,
                                      "num_date": {
                                        "confidence": [
                                          2005.4890410958903,
                                          2005.4890410958903
                                        ],
                                        "value": 2005.4890410958903
                                      },
                                      "region": {
                                        "confidence": {
                                          "China": 1.0
                                        },
                                        "entropy": -1.000088900581841e-12,
                                        "value": "China"
                                      },
                                      "url": "https://www.ncbi.nlm.nih.gov/nuccore/KF170916"
                                    }
                                  },
                                  {
                                    "branch_attrs": {
                                      "labels": {
                                        "aa": "M: V207I; P: K273*"
                                      },
                                      "mutations": {
                                        "M": [
                                          "V207I"
                                        ],
                                        "P": [
                                          "K273*"
                                        ],
                                        "nuc": [
                                          "A1417G",
                                          "C1770A",
                                          "T2194C",
                                          "G2431A",
                                          "A2732T",
                                          "T3130C",
                                          "T3485C",
                                          "G3819A",
                                          "A4454G",
                                          "A5193G",
                                          "A5520G",
                                          "T5754C",
                                          "G6580A",
                                          "T7063C",
                                          "A7132C",
                                          "C7648T",
                                          "G7891T",
                                          "T8119C",
                                          "T8399C",
                                          "T8404C",
                                          "T8414C",
                                          "G9571A",
                                          "G10042A",
                                          "A11491C",
                                          "T11593C",
                                          "T12472C",
                                          "G12883A",
                                          "G13429A",
                                          "T13492A",
                                          "G14059T",
                                          "C14380T"
                                        ]
                                      }
                                    },
                                    "children": [
                                      {
                                        "branch_attrs": {
                                          "labels": {
                                            "aa": "F: I495T; I: V81A, S158G; L: D157N, E1732G; NC: A294T, R340I, Q367R; P: V81A, S158G, *273Q, H381Y; SH: A37V; V: V81A, S158G"
                                          },
                                          "mutations": {
                                            "F": [
                                              "I495T"
                                            ],
                                            "I": [
                                              "V81A",
                                              "S158G"
                                            ],
                                            "L": [
                                              "D157N",
                                              "E1732G"
                                            ],
                                            "NC": [
                                              "A294T",
                                              "R340I",
                                              "Q367R"
                                            ],
                                            "P": [
                                              "V81A",
                                              "S158G",
                                              "*273Q",
                                              "H381Y"
                                            ],
                                            "SH": [
                                              "A37V"
                                            ],
                                            "V": [
                                              "V81A",
                                              "S158G"
                                            ],
                                            "nuc": [
                                              "C466T",
                                              "T481C",
                                              "T751C",
                                              "C1165T",
                                              "T1285C",
                                              "G1301A",
                                              "C1405T",
                                              "G1440T",
                                              "G1441A",
                                              "A1521G",
                                              "T1690C",
                                              "A1749G",
                                              "A1761G",
                                              "T1861C",
                                              "T1867C",
                                              "T1885C",
                                              "T2157C",
                                              "T2260C",
                                              "T2287C",
                                              "A2387G",
                                              "T2732C",
                                              "C3056T",
                                              "G3117A",
                                              "A3154T",
                                              "C3190T",
                                              "T3230C",
                                              "A3314G",
                                              "G3359A",
                                              "A3488G",
                                              "A3491T",
                                              "C3495T",
                                              "C3887A",
                                              "C3905A",
                                              "A5088G",
                                              "G5271T",
                                              "T5361A",
                                              "G5634A",
                                              "T5943C",
                                              "T5966C",
                                              "C6231T",
                                              "C6314T",
                                              "A6485G",
                                              "C6488T",
                                              "C6499T",
                                              "A6502C",
                                              "T6504C",
                                              "A6548T",
                                              "A6549T",
                                              "A7141C",
                                              "C7201T",
                                              "C7327A",
                                              "G7708A",
                                              "A7774G",
                                              "C7873T",
                                              "T7972C",
                                              "A8320G",
                                              "A8473G",
                                              "A8488T",
                                              "G8515A",
                                              "G8843A",
                                              "C9619T",
                                              "C10423T",
                                              "C11233T",
                                              "G11590A",
                                              "A11782G",
                                              "A12739G",
                                              "A13569G",
                                              "G14164A",
                                              "C14186T",
                                              "G14479A",
                                              "T14773C",
                                              "T15115A",
                                              "A15206C"
                                            ]
                                          }
                                        },
                                        "name": "Zhejiang.CHN/19.10",
                                        "node_attrs": {
                                          "accession": "KF170919",
                                          "author": {
                                            "author": "He et al",
                                            "journal": "Unpublished",
                                            "title": "Mumps epidemiology and molecular charicterisation of mumps virus circulating in Zhejiang province, China during the period of 2005-2010",
                                            "value": "He et al"
                                          },
                                          "country": {
                                            "value": "China"
                                          },
                                          "div": 0.039330731324801214,
                                          "num_date": {
                                            "confidence": [
                                              2010.3657534246574,
                                              2010.3657534246574
                                            ],
                                            "value": 2010.3657534246574
                                          },
                                          "region": {
                                            "confidence": {
                                              "China": 0.9999999999999999
                                            },
                                            "entropy": -9.99866855976916e-13,
                                            "value": "China"
                                          },
                                          "url": "https://www.ncbi.nlm.nih.gov/nuccore/KF170919"
                                        }
                                      },
                                      {
                                        "branch_attrs": {
                                          "labels": {
                                            "aa": "F: S195F; L: L670H, M1925I"
                                          },
                                          "mutations": {
                                            "F": [
                                              "S195F"
                                            ],
                                            "L": [
                                              "L670H",
                                              "M1925I"
                                            ],
                                            "nuc": [
                                              "G79A",
                                              "C695T",
                                              "T1797C",
                                              "G1891A",
                                              "C4857T",
                                              "C5066T",
                                              "G6122A",
                                              "T6164G",
                                              "C6331T",
                                              "T7186G",
                                              "C7573T",
                                              "T8413C",
                                              "G8809A",
                                              "A8956G",
                                              "A9199T",
                                              "G9406T",
                                              "C10249T",
                                              "T10383A",
                                              "C10384T",
                                              "A10831G",
                                              "G10972A",
                                              "G11512A",
                                              "T12346C",
                                              "A12790G",
                                              "A13111G",
                                              "G14149T",
                                              "G14686A"
                                            ]
                                          }
                                        },
                                        "children": [
                                          {
                                            "branch_attrs": {
                                              "labels": {
                                                "aa": "HN: F546K; L: L367F, T671R, N733S, T850A, D1194N, F1686C, L1705M, S1759R, W1834R; NC: V263A"
                                              },
                                              "mutations": {
                                                "HN": [
                                                  "F546K"
                                                ],
                                                "L": [
                                                  "L367F",
                                                  "T671R",
                                                  "N733S",
                                                  "T850A",
                                                  "D1194N",
                                                  "F1686C",
                                                  "L1705M",
                                                  "S1759R",
                                                  "W1834R"
                                                ],
                                                "NC": [
                                                  "V263A"
                                                ],
                                                "nuc": [
                                                  "C230T",
                                                  "T1209C",
                                                  "C6512T",
                                                  "T8186A",
                                                  "T8187A",
                                                  "T8188A",
                                                  "C9473T",
                                                  "C10386G",
                                                  "A10572G",
                                                  "A10618G",
                                                  "A10922G",
                                                  "G11954A",
                                                  "T12551C",
                                                  "T13431G",
                                                  "C13487A",
                                                  "T13651A",
                                                  "T13874C",
                                                  "G14926A"
                                                ]
                                              }
                                            },
                                            "name": "SP",
                                            "node_attrs": {
                                              "accession": "DQ649478",
                                              "author": {
                                                "author": "Ma et al",
                                                "journal": "Microbes Infect. (2006) In press",
                                                "title": "Sequence analysis of the SH gene and its flanking region of mumps virus isolated strain (SP strain)",
                                                "value": "Ma et al A"
                                              },
                                              "country": {
                                                "value": "China"
                                              },
                                              "div": 0.03748161487630121,
                                              "num_date": {
                                                "confidence": [
                                                  2007.535616438356,
                                                  2007.535616438356
                                                ],
                                                "value": 2007.535616438356
                                              },
                                              "region": {
                                                "confidence": {
                                                  "China": 0.9999999999999999
                                                },
                                                "entropy": -9.99866855976916e-13,
                                                "value": "China"
                                              },
                                              "url": "https://www.ncbi.nlm.nih.gov/nuccore/DQ649478"
                                            }
                                          },
                                          {
                                            "branch_attrs": {
                                              "labels": {
                                                "aa": "F: N89I, F504L; HN: S69P, G223R, N399S, N464S, K526T; I: R77G; L: D154G, T568I, L831V, V1366G, I2043T, V2050D, I2177M; M: L37R; NC: E93K, S169R, D192A, L193F, A197G, F249L, P275R, P321L, L360S, L368P, M370K, P371A, S377C, I379L, P380S, Q383L, R389G, H395R, R400W, S407P, P423L; P: R77G; V: R77G"
                                              },
                                              "mutations": {
                                                "F": [
                                                  "N89I",
                                                  "F504L"
                                                ],
                                                "HN": [
                                                  "S69P",
                                                  "G223R",
                                                  "N399S",
                                                  "N464S",
                                                  "K526T"
                                                ],
                                                "I": [
                                                  "R77G"
                                                ],
                                                "L": [
                                                  "D154G",
                                                  "T568I",
                                                  "L831V",
                                                  "V1366G",
                                                  "I2043T",
                                                  "V2050D",
                                                  "I2177M"
                                                ],
                                                "M": [
                                                  "L37R"
                                                ],
                                                "NC": [
                                                  "E93K",
                                                  "S169R",
                                                  "D192A",
                                                  "L193F",
                                                  "A197G",
                                                  "F249L",
                                                  "P275R",
                                                  "P321L",
                                                  "L360S",
                                                  "L368P",
                                                  "M370K",
                                                  "P371A",
                                                  "S377C",
                                                  "I379L",
                                                  "P380S",
                                                  "Q383L",
                                                  "R389G",
                                                  "H395R",
                                                  "R400W",
                                                  "S407P",
                                                  "P423L"
                                                ],
                                                "P": [
                                                  "R77G"
                                                ],
                                                "V": [
                                                  "R77G"
                                                ],
                                                "nuc": [
                                                  "T74A",
                                                  "T520A",
                                                  "G698A",
                                                  "T928A",
                                                  "A996C",
                                                  "C998T",
                                                  "C1011G",
                                                  "T1166C",
                                                  "C1245G",
                                                  "C1383T",
                                                  "T1500C",
                                                  "T1524C",
                                                  "T1530A",
                                                  "C1532G",
                                                  "A1550T",
                                                  "A1556C",
                                                  "C1558A",
                                                  "C1559T",
                                                  "A1569T",
                                                  "G1570T",
                                                  "C1586G",
                                                  "C1591A",
                                                  "A1605G",
                                                  "C1606T",
                                                  "C1619T",
                                                  "A1621G",
                                                  "T1640C",
                                                  "C1689T",
                                                  "A2144G",
                                                  "A2950G",
                                                  "T3310G",
                                                  "A4748T",
                                                  "A4863G",
                                                  "T5994A",
                                                  "T6755C",
                                                  "G7217A",
                                                  "A7746G",
                                                  "A7941G",
                                                  "A8127C",
                                                  "A8835G",
                                                  "A9826G",
                                                  "C10077T",
                                                  "A10264G",
                                                  "C10865G",
                                                  "T12471G",
                                                  "T14502C",
                                                  "T14523A",
                                                  "A14905G"
                                                ]
                                              }
                                            },
                                            "name": "SP-A",
                                            "node_attrs": {
                                              "accession": "FJ556896",
                                              "author": {
                                                "author": "Ma et al",
                                                "journal": "Submitted (16-DEC-2008) Viral Immunology, Institute of Medical Biology, Chinese Academy of Medical Sciences, Peking Union Medical College, 379, Jiaoling Rd, Kunming, Yunnan 650118, China",
                                                "title": "Direct Submission",
                                                "value": "Ma et al B"
                                              },
                                              "country": {
                                                "value": "China"
                                              },
                                              "div": 0.039461627578408195,
                                              "num_date": {
                                                "confidence": [
                                                  2005.382228314471,
                                                  2005.9986301369863
                                                ],
                                                "value": 2005.9986301369863
                                              },
                                              "region": {
                                                "confidence": {
                                                  "China": 0.9999999999999999
                                                },
                                                "entropy": -9.99866855976916e-13,
                                                "value": "China"
                                              },
                                              "url": "https://www.ncbi.nlm.nih.gov/nuccore/FJ556896"
                                            }
                                          }
                                        ],
                                        "name": "NODE_0000053",
                                        "node_attrs": {
                                          "div": 0.03630010611703372,
                                          "num_date": {
                                            "confidence": [
                                              1998.3517972503455,
                                              2000.9948736157323
                                            ],
                                            "value": 1999.8957526254746
                                          },
                                          "region": {
                                            "confidence": {
                                              "China": 0.9999998370964601
                                            },
                                            "entropy": 2.8798365993550536e-06,
                                            "value": "China"
                                          }
                                        }
                                      }
                                    ],
                                    "name": "NODE_0000052",
                                    "node_attrs": {
                                      "div": 0.03452822050435217,
                                      "num_date": {
                                        "confidence": [
                                          1993.2802859286967,
                                          1996.9000054080316
                                        ],
                                        "value": 1995.0145103429368
                                      },
                                      "region": {
                                        "confidence": {
                                          "China": 0.9999997212786962
                                        },
                                        "entropy": 4.778665257695204e-06,
                                        "value": "China"
                                      }
                                    }
                                  }
                                ],
                                "name": "NODE_0000051",
                                "node_attrs": {
                                  "div": 0.03249344483256101,
                                  "num_date": {
                                    "confidence": [
                                      1987.756402899391,
                                      1992.3440530726634
                                    ],
                                    "value": 1989.917236644704
                                  },
                                  "region": {
                                    "confidence": {
                                      "China": 0.9999994016829942
                                    },
                                    "entropy": 9.760632140364598e-06,
                                    "value": "China"
                                  }
                                }
                              }
                            ],
                            "name": "NODE_0000049",
                            "node_attrs": {
                              "div": 0.02927377797380281,
                              "num_date": {
                                "confidence": [
                                  1978.1159633046823,
                                  1983.7259200244366
                                ],
                                "value": 1980.6762459231759
                              },
                              "region": {
                                "confidence": {
                                  "China": 0.9999857614628919
                                },
                                "entropy": 0.0001755752405234323,
                                "value": "China"
                              }
                            }
                          }
                        ],
                        "name": "NODE_0000048",
                        "node_attrs": {
                          "div": 0.02855254321886771,
                          "num_date": {
                            "confidence": [
                              1975.773020136007,
                              1981.5541372535629
                            ],
                            "value": 1978.315809149161
                          },
                          "region": {
                            "confidence": {
                              "China": 0.999977754776298
                            },
                            "entropy": 0.00027101325196555504,
                            "value": "China"
                          }
                        }
                      }
                    ],
                    "name": "NODE_0000047",
                    "node_attrs": {
                      "div": 0.028093660108390546,
                      "num_date": {
                        "confidence": [
                          1974.216039247046,
                          1980.1706004094635
                        ],
                        "value": 1977.1237849388708
                      },
                      "region": {
                        "confidence": {
                          "China": 0.9990381487385069
                        },
                        "entropy": 0.008387722465644738,
                        "value": "China"
                      }
                    }
                  }
                ],
                "name": "NODE_0000041",
                "node_attrs": {
                  "div": 0.010346941025420048,
                  "num_date": {
                    "confidence": [
                      1915.176940674185,
                      1926.1596414987448
                    ],
                    "value": 1920.8356481992594
                  },
                  "region": {
                    "confidence": {
                      "China": 0.01811544577595078,
                      "Europe": 0.06424920976438461,
                      "Japan Korea": 0.14772663147315324,
                      "North America": 0.7675821987101747
                    },
                    "entropy": 0.7517350445137212,
                    "value": "North America"
                  }
                }
              },
              {
                "branch_attrs": {
                  "mutations": {
                    "nuc": [
                      "C8290T",
                      "A10108G"
                    ]
                  }
                },
                "children": [
                  {
                    "branch_attrs": {
                      "mutations": {
                        "nuc": [
                          "T1388C",
                          "C3102T",
                          "T11773C"
                        ]
                      }
                    },
                    "children": [
                      {
                        "branch_attrs": {
                          "labels": {
                            "aa": "HN: S336L; I: N56T, I80M; L: V310I; NC: I390M; P: N56T, I80M, K252Q, R375*; V: N56T, I80M"
                          },
                          "mutations": {
                            "HN": [
                              "S336L"
                            ],
                            "I": [
                              "N56T",
                              "I80M"
                            ],
                            "L": [
                              "V310I"
                            ],
                            "NC": [
                              "I390M"
                            ],
                            "P": [
                              "N56T",
                              "I80M",
                              "K252Q",
                              "R375*"
                            ],
                            "V": [
                              "N56T",
                              "I80M"
                            ],
                            "nuc": [
                              "T200C",
                              "A254G",
                              "C368T",
                              "T619C",
                              "T670C",
                              "A703T",
                              "G808A",
                              "C952T",
                              "A1126G",
                              "A1189C",
                              "C1366T",
                              "C1558A",
                              "C1591G",
                              "C1751A",
                              "A1790C",
                              "C1816T",
                              "T1889C",
                              "G2005A",
                              "A2082C",
                              "A2155G",
                              "C2209T",
                              "T2260C",
                              "T2326C",
                              "A2669C",
                              "C3038T",
                              "A3106G",
                              "G3133A",
                              "A3197T",
                              "A3338G",
                              "T3620C",
                              "T3758C",
                              "A4124C",
                              "G4142A",
                              "C4229T",
                              "T4256C",
                              "C4338T",
                              "A4434C",
                              "A4454C",
                              "A4527G",
                              "T4716C",
                              "T5064C",
                              "T5208G",
                              "T5295C",
                              "G5379A",
                              "G5412A",
                              "C5931T",
                              "C6102T",
                              "T6127C",
                              "G6339A",
                              "A6410C",
                              "A6418T",
                              "A6691G",
                              "A7141G",
                              "T7174C",
                              "A7342G",
                              "C7396T",
                              "T7441G",
                              "A7483T",
                              "C7557T",
                              "G7576A",
                              "T7600C",
                              "T8122C",
                              "T8206C",
                              "T8328C",
                              "C8731T",
                              "C8776T",
                              "A8911G",
                              "C8917T",
                              "G9302A",
                              "G9358T",
                              "G9406A",
                              "C9487A",
                              "C9595A",
                              "A9628G",
                              "T9926C",
                              "A10072G",
                              "C10204T",
                              "A10537G",
                              "C10714T",
                              "T10828C",
                              "A10831T",
                              "A10855G",
                              "C10954T",
                              "A11047G",
                              "T11125C",
                              "A11176G",
                              "C11527T",
                              "A11651C",
                              "T11897C",
                              "T12109C",
                              "T12301C",
                              "G12307T",
                              "G12397A",
                              "C12710T",
                              "T12772C",
                              "A13285G",
                              "C13567T",
                              "G14332A",
                              "A14368G",
                              "C14386A",
                              "C14434T",
                              "A14455G",
                              "C14552T",
                              "A15043G",
                              "T15097C",
                              "A15159G",
                              "G15164A"
                            ]
                          }
                        },
                        "children": [
                          {
                            "branch_attrs": {
                              "labels": {
                                "aa": "F: G10S, D61E, P95L, S97L, I168L, S318G, L502I; HN: L6F, I46T, S126L, D266E, V410I, Y455F; I: S36G, A62T, H64N, K70R, S82P, T91A, T119I; L: N227S, N647H, E1282D, L1716M, I1968V, R2034K, T2158I, V2239I, D2253N; M: V82I, R138K; P: S36G, A62T, H64N, K70R, S82P, T91A, T119I, H314C, T320A, C330R, N351D, R384G; SH: F12S, L14V, A41E, F49S; V: S36G, A62T, H64N, K70R, S82P, T91A, T119I"
                              },
                              "mutations": {
                                "F": [
                                  "G10S",
                                  "D61E",
                                  "P95L",
                                  "S97L",
                                  "I168L",
                                  "S318G",
                                  "L502I"
                                ],
                                "HN": [
                                  "L6F",
                                  "I46T",
                                  "S126L",
                                  "D266E",
                                  "V410I",
                                  "Y455F"
                                ],
                                "I": [
                                  "S36G",
                                  "A62T",
                                  "H64N",
                                  "K70R",
                                  "S82P",
                                  "T91A",
                                  "T119I"
                                ],
                                "L": [
                                  "N227S",
                                  "N647H",
                                  "E1282D",
                                  "L1716M",
                                  "I1968V",
                                  "R2034K",
                                  "T2158I",
                                  "V2239I",
                                  "D2253N"
                                ],
                                "M": [
                                  "V82I",
                                  "R138K"
                                ],
                                "P": [
                                  "S36G",
                                  "A62T",
                                  "H64N",
                                  "K70R",
                                  "S82P",
                                  "T91A",
                                  "T119I",
                                  "H314C",
                                  "T320A",
                                  "C330R",
                                  "N351D",
                                  "R384G"
                                ],
                                "SH": [
                                  "F12S",
                                  "L14V",
                                  "A41E",
                                  "F49S"
                                ],
                                "V": [
                                  "S36G",
                                  "A62T",
                                  "H64N",
                                  "K70R",
                                  "S82P",
                                  "T91A",
                                  "T119I"
                                ],
                                "nuc": [
                                  "A113G",
                                  "T272C",
                                  "T275C",
                                  "T344C",
                                  "G377A",
                                  "G424A",
                                  "T508C",
                                  "T520C",
                                  "G673A",
                                  "C784A",
                                  "C1213T",
                                  "T1267C",
                                  "A1369G",
                                  "G1393A",
                                  "T1486C",
                                  "G1495A",
                                  "T1507C",
                                  "T1633C",
                                  "C1773A",
                                  "C1801T",
                                  "A1803C",
                                  "T1823A",
                                  "T1826C",
                                  "A1843T",
                                  "A1963G",
                                  "A1966T",
                                  "A2021G",
                                  "C2098T",
                                  "G2099A",
                                  "C2105A",
                                  "A2124G",
                                  "T2159C",
                                  "A2186G",
                                  "C2271T",
                                  "A2353G",
                                  "G2431A",
                                  "T2536C",
                                  "C2855T",
                                  "A2856G",
                                  "A2873G",
                                  "T2903C",
                                  "A2966G",
                                  "A3065G",
                                  "A3233G",
                                  "C3308G",
                                  "C3320A",
                                  "C3413T",
                                  "G3444A",
                                  "T3548G",
                                  "G3551A",
                                  "C3590A",
                                  "G3613A",
                                  "A3833G",
                                  "A3854G",
                                  "C3959T",
                                  "T4037C",
                                  "T4061C",
                                  "A4130G",
                                  "C4169A",
                                  "T4332G",
                                  "C4336T",
                                  "G4362T",
                                  "G4510A",
                                  "G4542A",
                                  "A4611G",
                                  "T4665G",
                                  "C4766T",
                                  "C4772T",
                                  "T4923C",
                                  "A4984C",
                                  "G5157A",
                                  "A5169G",
                                  "T5223C",
                                  "A5434G",
                                  "C5472T",
                                  "C5509T",
                                  "G5634A",
                                  "T5734C",
                                  "T5811C",
                                  "T5850C",
                                  "A5973G",
                                  "C5986A",
                                  "T6018C",
                                  "A6024G",
                                  "C6116T",
                                  "T6121C",
                                  "T6239C",
                                  "T6244G",
                                  "C6326A",
                                  "T6350C",
                                  "C6385T",
                                  "C6409T",
                                  "C6416T",
                                  "C6536T",
                                  "C6541T",
                                  "C6566T",
                                  "A6670G",
                                  "T6687C",
                                  "T6704C",
                                  "G6772A",
                                  "A6811G",
                                  "T6862A",
                                  "C6927T",
                                  "T7033C",
                                  "T7183C",
                                  "T7225C",
                                  "C7345T",
                                  "C7348A",
                                  "G7357T",
                                  "C7375T",
                                  "T7391C",
                                  "C7408T",
                                  "A7417G",
                                  "T7438A",
                                  "A7756G",
                                  "G7778A",
                                  "A7914T",
                                  "G8167T",
                                  "T8266C",
                                  "G8308A",
                                  "A8340G",
                                  "T8596C",
                                  "C8797A",
                                  "G8944A",
                                  "A9054G",
                                  "G9073A",
                                  "C9409T",
                                  "C9683A",
                                  "G9856A",
                                  "C9859T",
                                  "T9970C",
                                  "T9994C",
                                  "G10093T",
                                  "T10172C",
                                  "G10198A",
                                  "A10234G",
                                  "C10243T",
                                  "A10313C",
                                  "A10390G",
                                  "G11026A",
                                  "G11266A",
                                  "T11359C",
                                  "T11473C",
                                  "T11623G",
                                  "A11683G",
                                  "G11686A",
                                  "G11689A",
                                  "A11698C",
                                  "C11755T",
                                  "T11797A",
                                  "T11845C",
                                  "A11878G",
                                  "A12103G",
                                  "G12220T",
                                  "T12319C",
                                  "C12370T",
                                  "T12550C",
                                  "A12634G",
                                  "C12661A",
                                  "C12784T",
                                  "C12955A",
                                  "A13054G",
                                  "A13090G",
                                  "G13135A",
                                  "C13138T",
                                  "T13144C",
                                  "T13270C",
                                  "C13328T",
                                  "A13399G",
                                  "C13520A",
                                  "A13534C",
                                  "A13729G",
                                  "T13811C",
                                  "T13972C",
                                  "G14113A",
                                  "G14182A",
                                  "A14276G",
                                  "C14296T",
                                  "C14323T",
                                  "C14329T",
                                  "G14404T",
                                  "G14475A",
                                  "C14665T",
                                  "G14764A",
                                  "C14847T",
                                  "C14920T",
                                  "T14923A",
                                  "T15016C",
                                  "A15058G",
                                  "G15089A",
                                  "G15131A",
                                  "A15165G",
                                  "A15168G",
                                  "C15213T"
                                ]
                              }
                            },
                            "name": "Ge9.DEU/0.77/D",
                            "node_attrs": {
                              "MuV_genotype": {
                                "value": "D"
                              },
                              "accession": "KF878076",
                              "author": {
                                "author": "Jin et al",
                                "journal": "Rev. Med. Virol. (2014) In press",
                                "paper_url": "https://www.ncbi.nlm.nih.gov/pubmed/25424978",
                                "title": "Genomic diversity of mumps virus and global distribution of the 12 genotypes",
                                "value": "Jin et al A"
                              },
                              "country": {
                                "value": "Germany"
                              },
                              "div": 0.029719782192533906,
                              "num_date": {
                                "confidence": [
                                  1977.128477702826,
                                  1977.9986301369863
                                ],
                                "value": 1977.9986301369863
                              },
                              "region": {
                                "confidence": {
                                  "Europe": 1.0
                                },
                                "entropy": -1.000088900581841e-12,
                                "value": "Europe"
                              },
                              "url": "https://www.ncbi.nlm.nih.gov/nuccore/KF878076"
                            }
                          },
                          {
                            "branch_attrs": {
                              "labels": {
                                "aa": "F: A409T; HN: F370L, T473I, F537S; L: I2106V; M: T315A; P: E322K; SH: Y44H"
                              },
                              "mutations": {
                                "F": [
                                  "A409T"
                                ],
                                "HN": [
                                  "F370L",
                                  "T473I",
                                  "F537S"
                                ],
                                "L": [
                                  "I2106V"
                                ],
                                "M": [
                                  "T315A"
                                ],
                                "P": [
                                  "E322K"
                                ],
                                "SH": [
                                  "Y44H"
                                ],
                                "nuc": [
                                  "G25A",
                                  "G634A",
                                  "C832T",
                                  "G1498A",
                                  "A1759T",
                                  "T2041C",
                                  "G2879A",
                                  "A3509G",
                                  "T3563C",
                                  "T3566C",
                                  "C4034T",
                                  "C4097A",
                                  "A4143G",
                                  "A4380G",
                                  "A4394G",
                                  "A4617T",
                                  "C5535T",
                                  "G5707A",
                                  "T5739C",
                                  "A6321G",
                                  "T6334C",
                                  "A6449G",
                                  "A6474G",
                                  "A6547G",
                                  "T6607G",
                                  "C7660A",
                                  "C7968T",
                                  "T8160C",
                                  "C8302A",
                                  "T8659C",
                                  "T9190C",
                                  "C9367T",
                                  "A9418G",
                                  "T9643A",
                                  "G9700A",
                                  "T10397C",
                                  "T10594C",
                                  "C10882T",
                                  "T11110C",
                                  "T11722C",
                                  "G11923T",
                                  "C13021T",
                                  "T13174A",
                                  "A13753C",
                                  "C14071T",
                                  "G14128A",
                                  "T14236C",
                                  "C14309T",
                                  "A14617G",
                                  "A14690G",
                                  "C14833A",
                                  "C15216T"
                                ]
                              }
                            },
                            "children": [
                              {
                                "branch_attrs": {
                                  "labels": {
                                    "aa": "F: A84V, R149Q, V260I, S454N, S478N; HN: S10L, V125A, S158A; I: T32A, S34L, S36G, E53D, K55N, R77K, T88I; L: G141S, Y158H, V205I, T335N, T2003A, P2085S; M: E230D, I233V, A339V; NC: Q339P, N426S, A427T; P: T32A, S34L, S36G, E53D, K55N, R77K, T88I, A199T, C229Y, N268D, P280S, R303W, F341S, V365L; SH: A37S, A41S, A42V; V: T32A, S34L, S36G, E53D, K55N, R77K, T88I, A199T"
                                  },
                                  "mutations": {
                                    "F": [
                                      "A84V",
                                      "R149Q",
                                      "V260I",
                                      "S454N",
                                      "S478N"
                                    ],
                                    "HN": [
                                      "S10L",
                                      "V125A",
                                      "S158A"
                                    ],
                                    "I": [
                                      "T32A",
                                      "S34L",
                                      "S36G",
                                      "E53D",
                                      "K55N",
                                      "R77K",
                                      "T88I"
                                    ],
                                    "L": [
                                      "G141S",
                                      "Y158H",
                                      "V205I",
                                      "T335N",
                                      "T2003A",
                                      "P2085S"
                                    ],
                                    "M": [
                                      "E230D",
                                      "I233V",
                                      "A339V"
                                    ],
                                    "NC": [
                                      "Q339P",
                                      "N426S",
                                      "A427T"
                                    ],
                                    "P": [
                                      "T32A",
                                      "S34L",
                                      "S36G",
                                      "E53D",
                                      "K55N",
                                      "R77K",
                                      "T88I",
                                      "A199T",
                                      "C229Y",
                                      "N268D",
                                      "P280S",
                                      "R303W",
                                      "F341S",
                                      "V365L"
                                    ],
                                    "SH": [
                                      "A37S",
                                      "A41S",
                                      "A42V"
                                    ],
                                    "V": [
                                      "T32A",
                                      "S34L",
                                      "S36G",
                                      "E53D",
                                      "K55N",
                                      "R77K",
                                      "T88I",
                                      "A199T"
                                    ],
                                    "nuc": [
                                      "T65C",
                                      "G110A",
                                      "G143A",
                                      "C249T",
                                      "G290A",
                                      "A293G",
                                      "A338G",
                                      "T389C",
                                      "T404C",
                                      "G407A",
                                      "A436G",
                                      "T466C",
                                      "A514G",
                                      "C572T",
                                      "C670T",
                                      "T703C",
                                      "T739C",
                                      "C787T",
                                      "G814A",
                                      "T907C",
                                      "T916A",
                                      "T938C",
                                      "C943A",
                                      "C1060T",
                                      "G1075A",
                                      "T1084C",
                                      "C1189T",
                                      "T1243C",
                                      "G1393A",
                                      "A1437C",
                                      "G1468A",
                                      "A1477G",
                                      "C1588A",
                                      "T1642C",
                                      "T1690C",
                                      "A1696G",
                                      "A1698G",
                                      "G1700A",
                                      "A1731G",
                                      "A1733G",
                                      "A1750G",
                                      "T1759C",
                                      "A1766G",
                                      "A1769G",
                                      "G1776A",
                                      "T1783C",
                                      "T1793C",
                                      "A1802G",
                                      "A1843T",
                                      "T1885C",
                                      "A1978C",
                                      "A2009G",
                                      "C2016T",
                                      "A2021G",
                                      "G2074C",
                                      "G2080T",
                                      "G2145A",
                                      "C2164T",
                                      "A2170G",
                                      "C2178T",
                                      "A2182G",
                                      "T2206C",
                                      "A2215G",
                                      "A2224G",
                                      "C2440T",
                                      "G2510A",
                                      "G2601A",
                                      "A2717G",
                                      "C2753T",
                                      "A2822T",
                                      "T2937C",
                                      "G3008C",
                                      "A3117G",
                                      "T3146C",
                                      "A3154T",
                                      "T3180C",
                                      "C3242T",
                                      "T3275G",
                                      "A3437G",
                                      "A3488G",
                                      "C3584T",
                                      "A3890C",
                                      "A3897G",
                                      "A3902G",
                                      "C3932T",
                                      "T4082C",
                                      "A4121G",
                                      "C4216T",
                                      "T4341C",
                                      "A4370C",
                                      "C4452T",
                                      "C4454T",
                                      "T4457C",
                                      "G4472A",
                                      "T4491C",
                                      "T4555C",
                                      "G4647A",
                                      "C4707A",
                                      "C4733T",
                                      "G4818A",
                                      "C4857T",
                                      "T4923C",
                                      "G4928A",
                                      "A4932T",
                                      "T4968G",
                                      "T5058C",
                                      "T5152C",
                                      "T5172C",
                                      "T5223C",
                                      "G5260A",
                                      "T5410C",
                                      "G5634T",
                                      "T5784C",
                                      "G5843A",
                                      "G5847A",
                                      "G5877A",
                                      "T5910C",
                                      "G5915A",
                                      "G6313T",
                                      "G6325T",
                                      "C6329T",
                                      "T6391C",
                                      "C6408A",
                                      "C6416T",
                                      "T6432C",
                                      "T6433C",
                                      "G6454A",
                                      "T6523C",
                                      "C6536T",
                                      "C6579T",
                                      "T6748C",
                                      "C6889T",
                                      "T6924C",
                                      "T7022G",
                                      "A7096G",
                                      "C7237T",
                                      "C7265T",
                                      "T7270C",
                                      "C7348T",
                                      "G7357T",
                                      "G7360A",
                                      "A7609C",
                                      "A7675G",
                                      "C7796A",
                                      "A7885T",
                                      "A7912T",
                                      "G7960A",
                                      "C8032A",
                                      "C8098T",
                                      "A8131G",
                                      "A8134T",
                                      "A8140G",
                                      "C8170T",
                                      "T8296A",
                                      "C8328T",
                                      "C8332T",
                                      "C8531A",
                                      "A8575G",
                                      "A8578C",
                                      "C8704T",
                                      "G8764T",
                                      "G8795A",
                                      "T8846C",
                                      "G8944A",
                                      "A8962G",
                                      "G8987A",
                                      "C9103A",
                                      "G9142A",
                                      "T9217C",
                                      "C9250T",
                                      "T9310C",
                                      "A9328G",
                                      "A9364G",
                                      "C9378A",
                                      "C9409T",
                                      "T9610C",
                                      "C9721A",
                                      "A9760G",
                                      "G9928A",
                                      "G9973A",
                                      "G10093A",
                                      "C10096T",
                                      "C10123T",
                                      "A10174G",
                                      "A10237G",
                                      "T10297C",
                                      "G10432A",
                                      "A10663G",
                                      "T10672A",
                                      "A10685C",
                                      "A10687G",
                                      "T10723C",
                                      "C10762T",
                                      "G10774A",
                                      "G10900A",
                                      "T10981C",
                                      "A10990C",
                                      "T11002C",
                                      "A11005G",
                                      "T11218C",
                                      "T11380C",
                                      "G11725T",
                                      "C11866T",
                                      "A11875G",
                                      "C11977T",
                                      "C11983A",
                                      "G11986A",
                                      "T12040C",
                                      "G12124A",
                                      "A12133G",
                                      "T12232C",
                                      "T12286C",
                                      "A12457G",
                                      "G12529A",
                                      "T12532C",
                                      "C12562T",
                                      "C12565T",
                                      "C12692T",
                                      "T12808C",
                                      "C12904T",
                                      "C12955T",
                                      "A13120G",
                                      "A13219G",
                                      "C13267T",
                                      "T13360C",
                                      "A13369G",
                                      "A13408G",
                                      "A13465G",
                                      "A13474G",
                                      "A13525G",
                                      "C13603T",
                                      "C13624T",
                                      "T13642C",
                                      "C13681T",
                                      "C13735T",
                                      "C13924T",
                                      "T13945C",
                                      "G14005A",
                                      "G14131A",
                                      "C14170T",
                                      "A14173G",
                                      "A14185G",
                                      "A14197G",
                                      "A14206G",
                                      "A14381G",
                                      "G14413A",
                                      "T14500C",
                                      "C14627T",
                                      "C14707T",
                                      "A14710G",
                                      "C14761T",
                                      "A14783C",
                                      "C14830T",
                                      "C14899T",
                                      "C15100T",
                                      "A15172G",
                                      "C15176T",
                                      "T15177C",
                                      "C15182T",
                                      "A15188G",
                                      "C15207T",
                                      "T15224C"
                                    ]
                                  }
                                },
                                "name": "California.USA/50.07/1",
                                "node_attrs": {
                                  "accession": "JX287386",
                                  "author": {
                                    "author": "Kirkness et al",
                                    "journal": "Submitted (12-JUN-2012) J. Craig Venter Institute, 9704 Medical Center Drive, Rockville, MD 20850, USA",
                                    "title": "Direct Submission",
                                    "value": "Kirkness et al"
                                  },
                                  "country": {
                                    "value": "Usa"
                                  },
                                  "div": 0.03770269142216133,
                                  "num_date": {
                                    "confidence": [
                                      2007.9465753424658,
                                      2007.9465753424658
                                    ],
                                    "value": 2007.9465753424658
                                  },
                                  "region": {
                                    "confidence": {
                                      "North America": 1.0
                                    },
                                    "entropy": -1.000088900581841e-12,
                                    "value": "North America"
                                  },
                                  "url": "https://www.ncbi.nlm.nih.gov/nuccore/JX287386"
                                }
                              },
                              {
                                "branch_attrs": {
                                  "labels": {
                                    "aa": "HN: V125I; L: S178P; P: *354R"
                                  },
                                  "mutations": {
                                    "HN": [
                                      "V125I"
                                    ],
                                    "L": [
                                      "S178P"
                                    ],
                                    "P": [
                                      "*354R"
                                    ],
                                    "nuc": [
                                      "C748T",
                                      "T1867C",
                                      "T2975C",
                                      "A6515G",
                                      "G6923A",
                                      "T8906C",
                                      "T10519C",
                                      "T11201C",
                                      "T12001C",
                                      "A13987G",
                                      "G14494A"
                                    ]
                                  }
                                },
                                "children": [
                                  {
                                    "branch_attrs": {
                                      "labels": {
                                        "aa": "F: V151I, S195Y; HN: I21N, T154N, N464K; I: A38V, G50D, A76T; L: M692I; M: H104N; NC: P359Q, I387F; P: A38V, G50D, A76T, *287G, V365I; V: A38V, G50D, A76T"
                                      },
                                      "mutations": {
                                        "F": [
                                          "V151I",
                                          "S195Y"
                                        ],
                                        "HN": [
                                          "I21N",
                                          "T154N",
                                          "N464K"
                                        ],
                                        "I": [
                                          "A38V",
                                          "G50D",
                                          "A76T"
                                        ],
                                        "L": [
                                          "M692I"
                                        ],
                                        "M": [
                                          "H104N"
                                        ],
                                        "NC": [
                                          "P359Q",
                                          "I387F"
                                        ],
                                        "P": [
                                          "A38V",
                                          "G50D",
                                          "A76T",
                                          "*287G",
                                          "V365I"
                                        ],
                                        "V": [
                                          "A38V",
                                          "G50D",
                                          "A76T"
                                        ],
                                        "nuc": [
                                          "G80A",
                                          "G119T",
                                          "C197T",
                                          "T451C",
                                          "T496C",
                                          "G715A",
                                          "G940A",
                                          "T1036A",
                                          "C1213T",
                                          "G1318A",
                                          "C1497A",
                                          "A1580T",
                                          "A1621G",
                                          "A1669G",
                                          "C1787G",
                                          "G1798A",
                                          "T1860C",
                                          "G2017T",
                                          "C2028T",
                                          "G2064A",
                                          "G2141A",
                                          "G2431A",
                                          "T2774G",
                                          "G3008A",
                                          "G3107A",
                                          "G3236A",
                                          "C3239T",
                                          "C3510A",
                                          "T3527C",
                                          "C4146T",
                                          "C4187A",
                                          "C4354T",
                                          "T4491C",
                                          "A4728C",
                                          "A4842G",
                                          "G4933A",
                                          "C5066A",
                                          "T5410C",
                                          "G5802A",
                                          "G5847A",
                                          "A6069G",
                                          "T6258C",
                                          "G6390A",
                                          "A6406G",
                                          "T6612A",
                                          "C7011A",
                                          "C7129T",
                                          "T7384A",
                                          "T7594C",
                                          "C7942A",
                                          "G7960A",
                                          "T8011G",
                                          "G8318A",
                                          "A8410G",
                                          "T8743C",
                                          "G9175A",
                                          "A9364G",
                                          "A9508G",
                                          "T9823C",
                                          "G10036A",
                                          "G10093A",
                                          "T10297C",
                                          "G10450A",
                                          "T10540C",
                                          "A10687G",
                                          "C10696T",
                                          "G10750A",
                                          "A10990G",
                                          "T11429C",
                                          "G11665A",
                                          "T11845C",
                                          "T11851C",
                                          "G11899T",
                                          "G11989T",
                                          "T12655C",
                                          "T12691C",
                                          "A12910G",
                                          "C13099T",
                                          "T13132C",
                                          "G13147A",
                                          "G13300A",
                                          "C13333T",
                                          "T13763C",
                                          "G13813A",
                                          "T13945C",
                                          "T14317C",
                                          "C14323T",
                                          "C14420T",
                                          "G14578A",
                                          "G14617T",
                                          "G14629T",
                                          "G14632A",
                                          "T15167C"
                                        ]
                                      }
                                    },
                                    "name": "RW154.USA/0.70s/K",
                                    "node_attrs": {
                                      "MuV_genotype": {
                                        "value": "K"
                                      },
                                      "accession": "KF878080",
                                      "author": {
                                        "author": "Jin et al",
                                        "journal": "Rev. Med. Virol. (2014) In press",
                                        "paper_url": "https://www.ncbi.nlm.nih.gov/pubmed/25424978",
                                        "title": "Genomic diversity of mumps virus and global distribution of the 12 genotypes",
                                        "value": "Jin et al A"
                                      },
                                      "country": {
                                        "value": "Usa"
                                      },
                                      "div": 0.02713876771901821,
                                      "num_date": {
                                        "confidence": [
                                          1970.1175377650904,
                                          1970.9986301369863
                                        ],
                                        "value": 1970.9986301369863
                                      },
                                      "region": {
                                        "confidence": {
                                          "North America": 1.0
                                        },
                                        "entropy": -1.000088900581841e-12,
                                        "value": "North America"
                                      },
                                      "url": "https://www.ncbi.nlm.nih.gov/nuccore/KF878080"
                                    }
                                  },
                                  {
                                    "branch_attrs": {
                                      "labels": {
                                        "aa": "F: S478D, V479I, V488I; HN: A13T, A16V, T114A, T275I, K335Q, N441S, I473V, A474T, V513A, N523S; I: V44I, G50A, Y59H, S63P, G159S; L: D154G, K156N, Y158C, N505H, P511S, N647Y, N650T, F1320Y, L1653I, N1727S, I2251T; M: V26I, E100D, G284S; NC: V316A, P345L, L360I, S377G; P: V44I, G50A, Y59H, S63P, G159S, Q240*, D249N, Q252*, R267G, T315I, A333T, H374Y; SH: Q5H, P6H, L17I, Y19H, V26I, I28T, L30P, A37S, F48L; V: V44I, G50A, Y59H, S63P, G159S"
                                      },
                                      "mutations": {
                                        "F": [
                                          "S478D",
                                          "V479I",
                                          "V488I"
                                        ],
                                        "HN": [
                                          "A13T",
                                          "A16V",
                                          "T114A",
                                          "T275I",
                                          "K335Q",
                                          "N441S",
                                          "I473V",
                                          "A474T",
                                          "V513A",
                                          "N523S"
                                        ],
                                        "I": [
                                          "V44I",
                                          "G50A",
                                          "Y59H",
                                          "S63P",
                                          "G159S"
                                        ],
                                        "L": [
                                          "D154G",
                                          "K156N",
                                          "Y158C",
                                          "N505H",
                                          "P511S",
                                          "N647Y",
                                          "N650T",
                                          "F1320Y",
                                          "L1653I",
                                          "N1727S",
                                          "I2251T"
                                        ],
                                        "M": [
                                          "V26I",
                                          "E100D",
                                          "G284S"
                                        ],
                                        "NC": [
                                          "V316A",
                                          "P345L",
                                          "L360I",
                                          "S377G"
                                        ],
                                        "P": [
                                          "V44I",
                                          "G50A",
                                          "Y59H",
                                          "S63P",
                                          "G159S",
                                          "Q240*",
                                          "D249N",
                                          "Q252*",
                                          "R267G",
                                          "T315I",
                                          "A333T",
                                          "H374Y"
                                        ],
                                        "SH": [
                                          "Q5H",
                                          "P6H",
                                          "L17I",
                                          "Y19H",
                                          "V26I",
                                          "I28T",
                                          "L30P",
                                          "A37S",
                                          "F48L"
                                        ],
                                        "V": [
                                          "V44I",
                                          "G50A",
                                          "Y59H",
                                          "S63P",
                                          "G159S"
                                        ],
                                        "nuc": [
                                          "T44C",
                                          "A113G",
                                          "C263T",
                                          "T266C",
                                          "A281T",
                                          "A305T",
                                          "A416G",
                                          "C586T",
                                          "T760C",
                                          "T763C",
                                          "A820C",
                                          "T871C",
                                          "C932T",
                                          "C1099T",
                                          "C1237T",
                                          "T1264A",
                                          "A1342G",
                                          "T1363A",
                                          "T1368C",
                                          "G1375A",
                                          "G1390A",
                                          "C1455T",
                                          "T1499A",
                                          "A1550G",
                                          "A1615G",
                                          "T1690C",
                                          "C1699T",
                                          "A1711G",
                                          "G1763A",
                                          "G1785A",
                                          "C1800T",
                                          "A1886G",
                                          "T1927C",
                                          "G2017A",
                                          "G2045A",
                                          "T2047A",
                                          "G2064C",
                                          "T2090C",
                                          "T2102C",
                                          "A2257G",
                                          "T2323C",
                                          "G2390A",
                                          "G2554A",
                                          "C2633T",
                                          "G2660A",
                                          "C2669T",
                                          "A2714G",
                                          "C2859T",
                                          "G2912A",
                                          "C3035T",
                                          "A3090G",
                                          "T3102C",
                                          "T3193C",
                                          "T3227C",
                                          "G3276A",
                                          "A3341G",
                                          "G3464T",
                                          "A3500T",
                                          "T3530C",
                                          "T3644C",
                                          "A3692G",
                                          "T3722C",
                                          "T3881G",
                                          "C3896T",
                                          "A3935G",
                                          "T3950C",
                                          "A4016G",
                                          "G4050A",
                                          "C4088T",
                                          "A4325G",
                                          "T4338C",
                                          "G4391A",
                                          "C4454A",
                                          "T4500C",
                                          "A4569G",
                                          "C4575A",
                                          "T4602C",
                                          "G4719A",
                                          "A4728G",
                                          "T4779G",
                                          "A4863G",
                                          "T4866C",
                                          "T4923A",
                                          "G4947A",
                                          "C4992T",
                                          "T5037C",
                                          "C5052T",
                                          "T5118C",
                                          "A5127T",
                                          "G5208A",
                                          "G5298A",
                                          "T5316C",
                                          "A5328G",
                                          "C5547T",
                                          "A5616G",
                                          "A5914G",
                                          "G5915A",
                                          "G5917A",
                                          "C5925T",
                                          "G5944A",
                                          "T5976C",
                                          "T6018C",
                                          "T6054C",
                                          "A6133G",
                                          "A6219T",
                                          "C6221A",
                                          "C6253A",
                                          "T6259C",
                                          "G6280A",
                                          "T6287C",
                                          "T6292C",
                                          "T6293C",
                                          "T6303C",
                                          "T6306C",
                                          "G6313T",
                                          "T6346C",
                                          "C6385T",
                                          "C6410T",
                                          "G6425A",
                                          "A6430G",
                                          "T6446C",
                                          "C6458A",
                                          "A6492G",
                                          "C6541T",
                                          "C6559T",
                                          "G6580A",
                                          "G6587A",
                                          "C6597T",
                                          "C6700A",
                                          "A6835G",
                                          "A6890G",
                                          "T6907C",
                                          "G6979A",
                                          "A6988G",
                                          "G7171T",
                                          "C7210T",
                                          "G7213A",
                                          "G7219A",
                                          "C7237T",
                                          "T7258C",
                                          "T7303C",
                                          "G7342A",
                                          "C7374T",
                                          "C7408T",
                                          "T7429C",
                                          "G7462A",
                                          "A7549G",
                                          "A7553C",
                                          "A7615G",
                                          "C7730T",
                                          "C7822T",
                                          "A7872G",
                                          "T7915C",
                                          "A7966G",
                                          "A7967G",
                                          "G7970A",
                                          "T7972C",
                                          "G7978A",
                                          "G7984C",
                                          "T8088C",
                                          "C8107A",
                                          "C8113T",
                                          "A8118G",
                                          "G8167A",
                                          "C8197T",
                                          "G8317A",
                                          "G8329A",
                                          "G8392A",
                                          "T8437C",
                                          "A8557G",
                                          "A8590C",
                                          "C8614T",
                                          "T8620C",
                                          "C8666T",
                                          "A8689G",
                                          "A8835G",
                                          "G8842T",
                                          "A8847G",
                                          "C8848T",
                                          "T8887C",
                                          "T8929A",
                                          "A8956C",
                                          "A8977G",
                                          "A8980G",
                                          "C9028T",
                                          "A9031G",
                                          "G9073A",
                                          "G9163A",
                                          "T9208C",
                                          "A9304C",
                                          "A9433G",
                                          "T9466C",
                                          "C9575T",
                                          "C9604T",
                                          "G9712A",
                                          "G9853A",
                                          "A9887C",
                                          "G9892A",
                                          "C9905T",
                                          "T9931C",
                                          "C9952T",
                                          "A9988G",
                                          "T10006A",
                                          "A10111G",
                                          "A10141G",
                                          "T10258C",
                                          "T10291C",
                                          "A10313T",
                                          "A10323C",
                                          "G10348T",
                                          "C10366T",
                                          "T10429C",
                                          "C10546T",
                                          "A10549G",
                                          "T10567C",
                                          "T10585C",
                                          "G10612A",
                                          "T10636C",
                                          "T10708C",
                                          "C10711T",
                                          "A10849G",
                                          "C10864T",
                                          "C10888T",
                                          "T10918C",
                                          "A11191G",
                                          "G11203A",
                                          "C11209T",
                                          "C11233A",
                                          "C11234T",
                                          "A11356G",
                                          "C11599T",
                                          "T11602C",
                                          "T11791A",
                                          "C11836T",
                                          "T11845G",
                                          "T11947C",
                                          "T11956C",
                                          "C11959T",
                                          "C11965T",
                                          "G12010A",
                                          "T12037C",
                                          "T12040C",
                                          "T12049C",
                                          "A12091G",
                                          "A12112G",
                                          "G12130T",
                                          "T12193C",
                                          "T12333A",
                                          "C12466T",
                                          "T12619C",
                                          "C12724T",
                                          "G12754A",
                                          "G12853T",
                                          "C12922G",
                                          "A12994G",
                                          "A13000T",
                                          "T13006C",
                                          "C13198T",
                                          "C13331A",
                                          "A13474G",
                                          "C13552T",
                                          "A13554G",
                                          "A13717G",
                                          "T13726A",
                                          "T13921C",
                                          "G13942A",
                                          "A13975G",
                                          "A13990G",
                                          "A14062G",
                                          "A14095G",
                                          "A14320G",
                                          "T14374C",
                                          "C14389T",
                                          "G14422A",
                                          "T14552C",
                                          "T14609C",
                                          "C14725T",
                                          "T14806C",
                                          "C14932A",
                                          "T15001G",
                                          "G15052A",
                                          "C15100T",
                                          "T15126C",
                                          "A15165G",
                                          "C15176A",
                                          "T15179C",
                                          "A15186G"
                                        ]
                                      }
                                    },
                                    "children": [
                                      {
                                        "branch_attrs": {
                                          "labels": {
                                            "aa": "I: M80V; L: V1139I; M: S373N; P: M80V, I192T, H203Y, C356R; V: M80V, I192T, H203Y"
                                          },
                                          "mutations": {
                                            "I": [
                                              "M80V"
                                            ],
                                            "L": [
                                              "V1139I"
                                            ],
                                            "M": [
                                              "S373N"
                                            ],
                                            "P": [
                                              "M80V",
                                              "I192T",
                                              "H203Y",
                                              "C356R"
                                            ],
                                            "V": [
                                              "M80V",
                                              "I192T",
                                              "H203Y"
                                            ],
                                            "nuc": [
                                              "G715A",
                                              "C1378T",
                                              "T1759C",
                                              "A2153G",
                                              "C2167T",
                                              "T2490C",
                                              "C2522T",
                                              "T2981C",
                                              "C3093T",
                                              "C3272T",
                                              "G4318A",
                                              "C4797T",
                                              "G11789A",
                                              "T12742C",
                                              "T13930C"
                                            ]
                                          }
                                        },
                                        "name": "Washington.USA/9.17/FH94/K",
                                        "node_attrs": {
                                          "MuV_genotype": {
                                            "value": "K"
                                          },
                                          "accession": "Fred_Hutch_seq_94",
                                          "author": {
                                            "author": "Moncla et al",
                                            "title": "Unpublished",
                                            "value": "Moncla et al"
                                          },
                                          "country": {
                                            "value": "Usa"
                                          },
                                          "div": 0.041252165704269615,
                                          "num_date": {
                                            "confidence": [
                                              2017.1602739726027,
                                              2017.1602739726027
                                            ],
                                            "value": 2017.1602739726027
                                          },
                                          "region": {
                                            "confidence": {
                                              "North America": 1.0
                                            },
                                            "entropy": -1.000088900581841e-12,
                                            "value": "North America"
                                          }
                                        }
                                      },
                                      {
                                        "branch_attrs": {
                                          "labels": {
                                            "aa": "HN: T402I"
                                          },
                                          "mutations": {
                                            "HN": [
                                              "T402I"
                                            ],
                                            "nuc": [
                                              "T646C",
                                              "T1021A",
                                              "A3188G",
                                              "C3308T",
                                              "A4004C",
                                              "T5241C",
                                              "C7755T",
                                              "A10990G",
                                              "G11206A",
                                              "T11275A",
                                              "A11311G",
                                              "A11554G",
                                              "T11911C",
                                              "C13051T",
                                              "G14059A"
                                            ]
                                          }
                                        },
                                        "name": "Massachusetts.USA/24.17/5/K",
                                        "node_attrs": {
                                          "MuV_genotype": {
                                            "value": "K"
                                          },
                                          "accession": "MG986430",
                                          "author": {
                                            "author": "Byrne et al",
                                            "journal": "Unpublished",
                                            "title": "Mumps rubulavirus sample sequencing from the 2016-2017 outbreak in Massachusetts",
                                            "value": "Byrne et al"
                                          },
                                          "country": {
                                            "value": "Usa"
                                          },
                                          "div": 0.041102087987601885,
                                          "num_date": {
                                            "confidence": [
                                              2017.4561643835616,
                                              2017.4561643835616
                                            ],
                                            "value": 2017.4561643835616
                                          },
                                          "region": {
                                            "confidence": {
                                              "North America": 1.0
                                            },
                                            "entropy": -1.000088900581841e-12,
                                            "value": "North America"
                                          },
                                          "url": "https://www.ncbi.nlm.nih.gov/nuccore/MG986430"
                                        }
                                      }
                                    ],
                                    "name": "NODE_0000058",
                                    "node_attrs": {
                                      "div": 0.040118825326251994,
                                      "num_date": {
                                        "confidence": [
                                          2012.7909835989258,
                                          2014.8012737323475
                                        ],
                                        "value": 2014.229030877586
                                      },
                                      "region": {
                                        "confidence": {
                                          "North America": 0.9999553125704
                                        },
                                        "entropy": 0.0005624837829123909,
                                        "value": "North America"
                                      }
                                    }
                                  }
                                ],
                                "name": "NODE_0000057",
                                "node_attrs": {
                                  "div": 0.021013200194484712,
                                  "num_date": {
                                    "confidence": [
                                      1946.4910375143413,
                                      1954.3051416686394
                                    ],
                                    "value": 1950.7249225274056
                                  },
                                  "region": {
                                    "confidence": {
                                      "Europe": 0.0077296440784696855,
                                      "North America": 0.9916995341260251
                                    },
                                    "entropy": 0.05077521832889177,
                                    "value": "North America"
                                  }
                                }
                              }
                            ],
                            "name": "NODE_0000056",
                            "node_attrs": {
                              "div": 0.020292189907643525,
                              "num_date": {
                                "confidence": [
                                  1943.9114526796377,
                                  1952.2792676405427
                                ],
                                "value": 1948.3306957385028
                              },
                              "region": {
                                "confidence": {
                                  "Europe": 0.01344728384714431,
                                  "North America": 0.9858218534831725
                                },
                                "entropy": 0.07804302355557612,
                                "value": "North America"
                              }
                            }
                          }
                        ],
                        "name": "NODE_0000055",
                        "node_attrs": {
                          "div": 0.01687573995323582,
                          "num_date": {
                            "confidence": [
                              1932.5960458440998,
                              1942.2376918926225
                            ],
                            "value": 1937.624209806967
                          },
                          "region": {
                            "confidence": {
                              "Europe": 0.09056945422846813,
                              "Japan Korea": 0.0027220089028362473,
                              "North America": 0.9059302357937171
                            },
                            "entropy": 0.32975988570969494,
                            "value": "North America"
                          }
                        }
                      },
                      {
                        "branch_attrs": {
                          "labels": {
                            "aa": "L: Y158C, I2051T"
                          },
                          "mutations": {
                            "L": [
                              "Y158C",
                              "I2051T"
                            ],
                            "nuc": [
                              "G164A",
                              "A1794G",
                              "G4265A",
                              "T4433C",
                              "T4545C",
                              "C6426T",
                              "T8326C",
                              "A8847G",
                              "C10666T",
                              "G12124A",
                              "A13375G",
                              "T14526C",
                              "A14548G",
                              "C14758T"
                            ]
                          }
                        },
                        "children": [
                          {
                            "branch_attrs": {
                              "labels": {
                                "aa": "F: T60P, N62D, V69I, T70S, T239A, S243A, I296V; HN: L115I, V125A, I132V, D156E, S351P, Q444L; I: S34P, L35P, S36G, T150A; L: E165D; M: H104N; NC: V347A; P: S34P, L35P, S36G, T150A; SH: Y9H, I29T, A42T, S56P; V: S34P, L35P, S36G, T150A"
                              },
                              "mutations": {
                                "F": [
                                  "T60P",
                                  "N62D",
                                  "V69I",
                                  "T70S",
                                  "T239A",
                                  "S243A",
                                  "I296V"
                                ],
                                "HN": [
                                  "L115I",
                                  "V125A",
                                  "I132V",
                                  "D156E",
                                  "S351P",
                                  "Q444L"
                                ],
                                "I": [
                                  "S34P",
                                  "L35P",
                                  "S36G",
                                  "T150A"
                                ],
                                "L": [
                                  "E165D"
                                ],
                                "M": [
                                  "H104N"
                                ],
                                "NC": [
                                  "V347A"
                                ],
                                "P": [
                                  "S34P",
                                  "L35P",
                                  "S36G",
                                  "T150A"
                                ],
                                "SH": [
                                  "Y9H",
                                  "I29T",
                                  "A42T",
                                  "S56P"
                                ],
                                "V": [
                                  "S34P",
                                  "L35P",
                                  "S36G",
                                  "T150A"
                                ],
                                "nuc": [
                                  "C53T",
                                  "G79T",
                                  "A104G",
                                  "A269G",
                                  "C368A",
                                  "G673T",
                                  "G697T",
                                  "T781C",
                                  "C787T",
                                  "T1021C",
                                  "G1177A",
                                  "G1303A",
                                  "G1324A",
                                  "G1375A",
                                  "T1426C",
                                  "T1461C",
                                  "T1525C",
                                  "T1576C",
                                  "A1609G",
                                  "T1693C",
                                  "G1708A",
                                  "C1717T",
                                  "C1757A",
                                  "C1758A",
                                  "C1879T",
                                  "T1890C",
                                  "G1897T",
                                  "A1924G",
                                  "A1936G",
                                  "A1990G",
                                  "T2015C",
                                  "T2018C",
                                  "T2019C",
                                  "A2021G",
                                  "T2107C",
                                  "C2164T",
                                  "A2212G",
                                  "C2230T",
                                  "C2239T",
                                  "C2282A",
                                  "A2363G",
                                  "C2464A",
                                  "T2500C",
                                  "T2506C",
                                  "A3103T",
                                  "G3107A",
                                  "A3118G",
                                  "T3193C",
                                  "T3245C",
                                  "A3290G",
                                  "T3336C",
                                  "C3413T",
                                  "C3503T",
                                  "C3510A",
                                  "G3560A",
                                  "C3656T",
                                  "A3677G",
                                  "C3704T",
                                  "G3941A",
                                  "T4079C",
                                  "T4184A",
                                  "C4214T",
                                  "C4253G",
                                  "T4256C",
                                  "A4265C",
                                  "G4352T",
                                  "A4385C",
                                  "C4387T",
                                  "A4455G",
                                  "A4469G",
                                  "C4475T",
                                  "T4515C",
                                  "A4660C",
                                  "A4666G",
                                  "G4687A",
                                  "C4691G",
                                  "A4737G",
                                  "C4740T",
                                  "G4830A",
                                  "C4833A",
                                  "G4896A",
                                  "C4935A",
                                  "C4938T",
                                  "T4968C",
                                  "A4983T",
                                  "T5001C",
                                  "T5160C",
                                  "A5169G",
                                  "G5178T",
                                  "T5181C",
                                  "A5197G",
                                  "T5209G",
                                  "T5235C",
                                  "A5368G",
                                  "A5448G",
                                  "C5562T",
                                  "A5709G",
                                  "T5739C",
                                  "C5742T",
                                  "C5952T",
                                  "T5958C",
                                  "G5985A",
                                  "G5991A",
                                  "A6033G",
                                  "A6104G",
                                  "A6117T",
                                  "G6213A",
                                  "T6229C",
                                  "T6258A",
                                  "T6290C",
                                  "G6328A",
                                  "T6370C",
                                  "C6403T",
                                  "A6410T",
                                  "C6422T",
                                  "G6441A",
                                  "A6485G",
                                  "A6515T",
                                  "A6548G",
                                  "G6556A",
                                  "G6580A",
                                  "A6835G",
                                  "A6892G",
                                  "C6893A",
                                  "A6901G",
                                  "T6924C",
                                  "A6944G",
                                  "T6976C",
                                  "T7018G",
                                  "T7111C",
                                  "A7240G",
                                  "T7300C",
                                  "A7426T",
                                  "G7474A",
                                  "T7594C",
                                  "T7601C",
                                  "T7619C",
                                  "T7630G",
                                  "A7651C",
                                  "A7675G",
                                  "C7880T",
                                  "A7881T",
                                  "C7945T",
                                  "T7948C",
                                  "T8017C",
                                  "T8059C",
                                  "T8194C",
                                  "G8319A",
                                  "C8324T",
                                  "G8335A",
                                  "A8341G",
                                  "T8599C",
                                  "A8794G",
                                  "C8815T",
                                  "G8869T",
                                  "C8953T",
                                  "G8998A",
                                  "A9124G",
                                  "T9151C",
                                  "T9200C",
                                  "C9250A",
                                  "C9274T",
                                  "A9304G",
                                  "C9394T",
                                  "A9472G",
                                  "T9496A",
                                  "A9505G",
                                  "A9550G",
                                  "G9616A",
                                  "C9793T",
                                  "A10069C",
                                  "T10118C",
                                  "C10306T",
                                  "C10420T",
                                  "C10426T",
                                  "A10492C",
                                  "A10534G",
                                  "C10753T",
                                  "C10822T",
                                  "T10844C",
                                  "C10888T",
                                  "T11029C",
                                  "T11149C",
                                  "A11164G",
                                  "C11210T",
                                  "T11449C",
                                  "G11455A",
                                  "A11461G",
                                  "T11545C",
                                  "G11566A",
                                  "A11659T",
                                  "G11719A",
                                  "C11755A",
                                  "C11836A",
                                  "A11878G",
                                  "C11944T",
                                  "A12034G",
                                  "A12094T",
                                  "T12142C",
                                  "C12211T",
                                  "G12220A",
                                  "C12259T",
                                  "C12469A",
                                  "A12688G",
                                  "A12709G",
                                  "C12922G",
                                  "C12925T",
                                  "T13015G",
                                  "C13030T",
                                  "A13120G",
                                  "A13465C",
                                  "C13606T",
                                  "C13738T",
                                  "C13879T",
                                  "T13906C",
                                  "A14053G",
                                  "A14137C",
                                  "C14296A",
                                  "C14380T",
                                  "T14392C",
                                  "G14413T",
                                  "G14431A",
                                  "A14458G",
                                  "G14461T",
                                  "T14482G",
                                  "A14521G",
                                  "C14545T",
                                  "G14581A",
                                  "A14731C",
                                  "A14863C",
                                  "T14983C",
                                  "A15013G",
                                  "T15097C",
                                  "C15100T",
                                  "A15170G",
                                  "T15177C",
                                  "C15182T",
                                  "T15191C",
                                  "C15236T"
                                ]
                              }
                            },
                            "children": [
                              {
                                "branch_attrs": {
                                  "labels": {
                                    "aa": "HN: V20A, Q67H, D266E, E315K, I495V; I: N33K, K55N; L: A155S, I2065V; P: N33K, K55N, E379*; SH: Y19C, V26I; V: N33K, K55N"
                                  },
                                  "mutations": {
                                    "HN": [
                                      "V20A",
                                      "Q67H",
                                      "D266E",
                                      "E315K",
                                      "I495V"
                                    ],
                                    "I": [
                                      "N33K",
                                      "K55N"
                                    ],
                                    "L": [
                                      "A155S",
                                      "I2065V"
                                    ],
                                    "P": [
                                      "N33K",
                                      "K55N",
                                      "E379*"
                                    ],
                                    "SH": [
                                      "Y19C",
                                      "V26I"
                                    ],
                                    "V": [
                                      "N33K",
                                      "K55N"
                                    ],
                                    "nuc": [
                                      "A48G",
                                      "A137G",
                                      "A305C",
                                      "C598T",
                                      "A994G",
                                      "G1027A",
                                      "C1151T",
                                      "A1222G",
                                      "T1264C",
                                      "C1555T",
                                      "T1567C",
                                      "A1742T",
                                      "C1894A",
                                      "T1952C",
                                      "C2014A",
                                      "G2080T",
                                      "A2224G",
                                      "T2260C",
                                      "A2311G",
                                      "G3050T",
                                      "C3422T",
                                      "T3884C",
                                      "G4136A",
                                      "T4478C",
                                      "T4782C",
                                      "A5232T",
                                      "T5538C",
                                      "T5811C",
                                      "T5910C",
                                      "T5922C",
                                      "A6228G",
                                      "A6260G",
                                      "G6280A",
                                      "A6436T",
                                      "A6457G",
                                      "G6490A",
                                      "A6497G",
                                      "C6540A",
                                      "T6609C",
                                      "T6610C",
                                      "G6751T",
                                      "G7207A",
                                      "G7219T",
                                      "G7267A",
                                      "C7348A",
                                      "G7493A",
                                      "C7573T",
                                      "G7576A",
                                      "A7606G",
                                      "A7637C",
                                      "T7957C",
                                      "A8033G",
                                      "C8234T",
                                      "C8323T",
                                      "A8728G",
                                      "G8764A",
                                      "T8785C",
                                      "G8800A",
                                      "G8837T",
                                      "G9313A",
                                      "G9412A",
                                      "A9445G",
                                      "A9667G",
                                      "C9952T",
                                      "A9991G",
                                      "A10618G",
                                      "A10960G",
                                      "C10999A",
                                      "T11101C",
                                      "A11377G",
                                      "T11407C",
                                      "T11596C",
                                      "A11830G",
                                      "G11908A",
                                      "A12358G",
                                      "T12451C",
                                      "C12685T",
                                      "T12787G",
                                      "G12853A",
                                      "C12955A",
                                      "G13375T",
                                      "T13462C",
                                      "T14101C",
                                      "C14140A",
                                      "T14236C",
                                      "A14567G",
                                      "C14911T",
                                      "C15004T",
                                      "G15052T",
                                      "T15079C"
                                    ]
                                  }
                                },
                                "children": [
                                  {
                                    "branch_attrs": {
                                      "labels": {
                                        "aa": "F: Y335S, V488I; HN: I9M, N400D, T402A; I: A62S; L: V68L, A151S, R1670S, E1738K, I1951V, I2100V; M: V82I; P: A62S, Q240*, A333T, P336S, *379Q, *380R; SH: F49L, R50H, H55R; V: A62S"
                                      },
                                      "mutations": {
                                        "F": [
                                          "Y335S",
                                          "V488I"
                                        ],
                                        "HN": [
                                          "I9M",
                                          "N400D",
                                          "T402A"
                                        ],
                                        "I": [
                                          "A62S"
                                        ],
                                        "L": [
                                          "V68L",
                                          "A151S",
                                          "R1670S",
                                          "E1738K",
                                          "I1951V",
                                          "I2100V"
                                        ],
                                        "M": [
                                          "V82I"
                                        ],
                                        "P": [
                                          "A62S",
                                          "Q240*",
                                          "A333T",
                                          "P336S",
                                          "*379Q",
                                          "*380R"
                                        ],
                                        "SH": [
                                          "F49L",
                                          "R50H",
                                          "H55R"
                                        ],
                                        "V": [
                                          "A62S"
                                        ],
                                        "nuc": [
                                          "C71T",
                                          "G104A",
                                          "A182T",
                                          "C314T",
                                          "G547A",
                                          "T1174A",
                                          "A1874G",
                                          "C1993T",
                                          "C2098A",
                                          "G2099T",
                                          "C2383T",
                                          "C2633T",
                                          "G2839A",
                                          "G2912A",
                                          "C2921T",
                                          "T3050C",
                                          "T3053C",
                                          "A3183G",
                                          "C3320T",
                                          "G3444A",
                                          "T3620C",
                                          "G3683A",
                                          "C3896T",
                                          "C4190T",
                                          "C4671T",
                                          "C5160T",
                                          "T5268C",
                                          "A5486C",
                                          "A5685G",
                                          "G5944A",
                                          "T6072C",
                                          "C6106T",
                                          "A6135C",
                                          "T6288C",
                                          "A6291C",
                                          "T6300C",
                                          "T6303C",
                                          "T6349C",
                                          "G6353A",
                                          "T6360C",
                                          "A6368G",
                                          "C6385T",
                                          "T6392C",
                                          "C6412A",
                                          "G6417A",
                                          "T6422C",
                                          "T6426C",
                                          "T6432C",
                                          "A6435C",
                                          "T6440C",
                                          "T6488C",
                                          "T6499C",
                                          "G6548A",
                                          "A6577G",
                                          "A6670C",
                                          "A6688C",
                                          "G6865A",
                                          "C7075T",
                                          "A7090G",
                                          "A7249G",
                                          "A7306G",
                                          "A7483G",
                                          "A7748G",
                                          "A7754G",
                                          "C7757T",
                                          "A7768G",
                                          "T7810C",
                                          "T7879C",
                                          "T8125C",
                                          "C8156T",
                                          "A8176T",
                                          "G8287A",
                                          "C8494T",
                                          "G8576T",
                                          "A8710G",
                                          "G8825T",
                                          "T8845C",
                                          "T9001C",
                                          "C9170T",
                                          "T9439G",
                                          "C9661T",
                                          "A9904G",
                                          "G10441A",
                                          "T10516A",
                                          "G10534A",
                                          "A11107G",
                                          "T11128G",
                                          "A11194C",
                                          "G11512A",
                                          "G11740A",
                                          "C12025A",
                                          "C12085T",
                                          "G12307T",
                                          "A12937G",
                                          "G13120A",
                                          "C13342T",
                                          "A13345G",
                                          "G13384T",
                                          "G13586A",
                                          "G13669A",
                                          "A14176G",
                                          "A14185G",
                                          "A14225G",
                                          "A14287G",
                                          "T14401C",
                                          "C14563T",
                                          "A14672G",
                                          "T14869C",
                                          "C15210T",
                                          "C15252T",
                                          "A15253G"
                                        ]
                                      }
                                    },
                                    "name": "MuVi-MNG09-024",
                                    "node_attrs": {
                                      "accession": "AB600843",
                                      "author": {
                                        "author": "Kidokoro et al",
                                        "journal": "J. Clin. Microbiol. 49 (5), 1917-1925 (2011)",
                                        "paper_url": "https://www.ncbi.nlm.nih.gov/pubmed/21411578",
                                        "title": "Characterization of mumps viruses circulating in mongolia: identification of a novel cluster of genotype h",
                                        "value": "Kidokoro et al B"
                                      },
                                      "country": {
                                        "value": "Mongolia"
                                      },
                                      "div": 0.0398514633719487,
                                      "num_date": {
                                        "confidence": [
                                          2009.4041095890411,
                                          2009.4041095890411
                                        ],
                                        "value": 2009.4041095890411
                                      },
                                      "region": {
                                        "confidence": {
                                          "West Asia": 1.0
                                        },
                                        "entropy": -1.000088900581841e-12,
                                        "value": "West Asia"
                                      },
                                      "url": "https://www.ncbi.nlm.nih.gov/nuccore/AB600843"
                                    }
                                  },
                                  {
                                    "branch_attrs": {
                                      "labels": {
                                        "aa": "F: I405V; HN: V40I, S69F, F314Y, N385S; L: V1991I, I2251L; NC: V316I, A347V, I390V; P: D274N, E322*"
                                      },
                                      "mutations": {
                                        "F": [
                                          "I405V"
                                        ],
                                        "HN": [
                                          "V40I",
                                          "S69F",
                                          "F314Y",
                                          "N385S"
                                        ],
                                        "L": [
                                          "V1991I",
                                          "I2251L"
                                        ],
                                        "NC": [
                                          "V316I",
                                          "A347V",
                                          "I390V"
                                        ],
                                        "P": [
                                          "D274N",
                                          "E322*"
                                        ],
                                        "nuc": [
                                          "C46T",
                                          "G290A",
                                          "A703T",
                                          "C898T",
                                          "T964C",
                                          "G1367A",
                                          "T1411C",
                                          "C1461T",
                                          "A1589G",
                                          "C1806T",
                                          "C2011T",
                                          "C2083T",
                                          "C2098T",
                                          "T2323C",
                                          "T2410C",
                                          "G2735A",
                                          "G2879T",
                                          "C3190T",
                                          "A3260G",
                                          "A3380G",
                                          "G3461A",
                                          "G3677A",
                                          "T3722C",
                                          "C3759A",
                                          "C3878T",
                                          "A4148G",
                                          "G4327A",
                                          "C4338T",
                                          "C4433T",
                                          "A4608G",
                                          "A4611G",
                                          "G4758A",
                                          "C4761T",
                                          "C4968T",
                                          "A5061G",
                                          "G5124A",
                                          "T5200C",
                                          "C5403T",
                                          "G5553A",
                                          "G5583A",
                                          "A5695G",
                                          "C5871T",
                                          "T5874C",
                                          "T6100A",
                                          "A6158T",
                                          "T6274C",
                                          "C6375T",
                                          "T6391G",
                                          "T6445C",
                                          "G6668A",
                                          "C6756T",
                                          "G7360A",
                                          "T7384C",
                                          "T7491A",
                                          "A7684G",
                                          "A7704G",
                                          "G7834T",
                                          "T7969C",
                                          "C7999T",
                                          "C8194T",
                                          "T8304A",
                                          "T8602C",
                                          "C8614T",
                                          "T8720C",
                                          "G8794A",
                                          "G9007A",
                                          "A9037G",
                                          "T9217C",
                                          "T10216C",
                                          "A10264G",
                                          "C10747T",
                                          "T11429C",
                                          "T11473C",
                                          "A11518G",
                                          "T11659C",
                                          "T11905C",
                                          "T12232A",
                                          "T12772C",
                                          "A12913G",
                                          "G13129A",
                                          "G13135A",
                                          "T13459C",
                                          "C13532T",
                                          "A14074G",
                                          "C14077T",
                                          "G14182A",
                                          "G14311T",
                                          "G14345A",
                                          "T14569C",
                                          "G14686A",
                                          "A14713G",
                                          "C14983T",
                                          "C15022T",
                                          "A15125C"
                                        ]
                                      }
                                    },
                                    "children": [
                                      {
                                        "branch_attrs": {
                                          "labels": {
                                            "aa": "P: Y221H; V: Y221H"
                                          },
                                          "mutations": {
                                            "P": [
                                              "Y221H"
                                            ],
                                            "V": [
                                              "Y221H"
                                            ],
                                            "nuc": [
                                              "T275C",
                                              "G1291A",
                                              "T2576C",
                                              "A10720G",
                                              "T11371G"
                                            ]
                                          }
                                        },
                                        "name": "Wisconsin.USA/15.06/FH87/H",
                                        "node_attrs": {
                                          "MuV_genotype": {
                                            "value": "H"
                                          },
                                          "accession": "Fred_Hutch_seq_87",
                                          "author": {
                                            "author": "Moncla et al",
                                            "title": "Unpublished",
                                            "value": "Moncla et al"
                                          },
                                          "country": {
                                            "value": "Usa"
                                          },
                                          "div": 0.03912301453151037,
                                          "num_date": {
                                            "confidence": [
                                              2006.2564012749597,
                                              2006.327397260274
                                            ],
                                            "value": 2006.327397260274
                                          },
                                          "region": {
                                            "confidence": {
                                              "North America": 1.0
                                            },
                                            "entropy": -1.000088900581841e-12,
                                            "value": "North America"
                                          }
                                        }
                                      },
                                      {
                                        "branch_attrs": {
                                          "labels": {
                                            "aa": "NC: N381T; P: N297D"
                                          },
                                          "mutations": {
                                            "NC": [
                                              "N381T"
                                            ],
                                            "P": [
                                              "N297D"
                                            ],
                                            "nuc": [
                                              "C38T",
                                              "A101G",
                                              "A338G",
                                              "C751T",
                                              "A1144G",
                                              "C1294T",
                                              "A1563C",
                                              "T2164C",
                                              "T2299C",
                                              "A2804G",
                                              "C3104T",
                                              "A3314G",
                                              "A3440G",
                                              "C3476T",
                                              "G3683A",
                                              "A12262G",
                                              "T12859C",
                                              "T14126C",
                                              "C14143T"
                                            ]
                                          }
                                        },
                                        "name": "Virginia.USA/10.12/H",
                                        "node_attrs": {
                                          "MuV_genotype": {
                                            "value": "H"
                                          },
                                          "accession": "KY969483",
                                          "author": {
                                            "author": "Elena et al",
                                            "journal": "Submitted (20-APR-2017) Measles, Mumps, Rubella and Herpesvirus Laboratory Branch, Centers for Disease Control and Prevention, 1600 Clifton Road NE, Atlanta, GA 30329, USA",
                                            "title": "Direct Submission",
                                            "value": "Elena et al"
                                          },
                                          "country": {
                                            "value": "Usa"
                                          },
                                          "div": 0.0399731497497185,
                                          "num_date": {
                                            "confidence": [
                                              2012.1926229508197,
                                              2012.1926229508197
                                            ],
                                            "value": 2012.1926229508197
                                          },
                                          "region": {
                                            "confidence": {
                                              "North America": 1.0
                                            },
                                            "entropy": -1.000088900581841e-12,
                                            "value": "North America"
                                          },
                                          "url": "https://www.ncbi.nlm.nih.gov/nuccore/KY969483"
                                        }
                                      }
                                    ],
                                    "name": "NODE_0000062",
                                    "node_attrs": {
                                      "div": 0.03872747621401403,
                                      "num_date": {
                                        "confidence": [
                                          2004.579779685643,
                                          2005.9153090884556
                                        ],
                                        "value": 2005.5087696156481
                                      },
                                      "region": {
                                        "confidence": {
                                          "North America": 0.9994862366311131
                                        },
                                        "entropy": 0.004818487504146429,
                                        "value": "North America"
                                      }
                                    }
                                  }
                                ],
                                "name": "NODE_0000061",
                                "node_attrs": {
                                  "div": 0.032540128237943576,
                                  "num_date": {
                                    "confidence": [
                                      1981.8980720003274,
                                      1987.5031708821878
                                    ],
                                    "value": 1985.1897406435166
                                  },
                                  "region": {
                                    "confidence": {
                                      "Europe": 0.020184828147931877,
                                      "North America": 0.8368380647256011,
                                      "West Asia": 0.1409347783761293
                                    },
                                    "entropy": 0.519585155836689,
                                    "value": "North America"
                                  }
                                }
                              },
                              {
                                "branch_attrs": {
                                  "labels": {
                                    "aa": "I: A38S; P: A38S; V: A38S"
                                  },
                                  "mutations": {
                                    "I": [
                                      "A38S"
                                    ],
                                    "P": [
                                      "A38S"
                                    ],
                                    "V": [
                                      "A38S"
                                    ],
                                    "nuc": [
                                      "T68G",
                                      "T401C",
                                      "G1351A",
                                      "G2027T",
                                      "A7775C",
                                      "A11194T",
                                      "C12088T",
                                      "G14194A"
                                    ]
                                  }
                                },
                                "children": [
                                  {
                                    "branch_attrs": {
                                      "labels": {
                                        "aa": "F: P95S, T178I, I500T; HN: A337T, P353S, S371F; I: T101P, G157R; L: L133S, K1126R, I1129L; NC: V301A; P: T101P, G157R, C299R, C324R, S359P, V365I, R384G; SH: H9Y, K35N; V: T101P, G157R"
                                      },
                                      "mutations": {
                                        "F": [
                                          "P95S",
                                          "T178I",
                                          "I500T"
                                        ],
                                        "HN": [
                                          "A337T",
                                          "P353S",
                                          "S371F"
                                        ],
                                        "I": [
                                          "T101P",
                                          "G157R"
                                        ],
                                        "L": [
                                          "L133S",
                                          "K1126R",
                                          "I1129L"
                                        ],
                                        "NC": [
                                          "V301A"
                                        ],
                                        "P": [
                                          "T101P",
                                          "G157R",
                                          "C299R",
                                          "C324R",
                                          "S359P",
                                          "V365I",
                                          "R384G"
                                        ],
                                        "SH": [
                                          "H9Y",
                                          "K35N"
                                        ],
                                        "V": [
                                          "T101P",
                                          "G157R"
                                        ],
                                        "nuc": [
                                          "C42T",
                                          "A185C",
                                          "G198A",
                                          "G278A",
                                          "C616T",
                                          "G685A",
                                          "T787C",
                                          "G796A",
                                          "C1066T",
                                          "C1108T",
                                          "T1323C",
                                          "T1330C",
                                          "T1360C",
                                          "A1681T",
                                          "C1754T",
                                          "C1773T",
                                          "C1807A",
                                          "A1828G",
                                          "G1872A",
                                          "A1886G",
                                          "T1893C",
                                          "G1913A",
                                          "G2119A",
                                          "A2216C",
                                          "G2314A",
                                          "G2384A",
                                          "T2810C",
                                          "T2885C",
                                          "T2990C",
                                          "G3008A",
                                          "A3065G",
                                          "G3133T",
                                          "G3198A",
                                          "A3323G",
                                          "G3632A",
                                          "A4232C",
                                          "C4265T",
                                          "A4280G",
                                          "T4341C",
                                          "T4381C",
                                          "T4491G",
                                          "C4765T",
                                          "T4779C",
                                          "C5015T",
                                          "C5016T",
                                          "G5361A",
                                          "C5772T",
                                          "T5775G",
                                          "T5850C",
                                          "T5976C",
                                          "T5981C",
                                          "C6229T",
                                          "G6309T",
                                          "G6339A",
                                          "A6598T",
                                          "T6694G",
                                          "C7237T",
                                          "A7291G",
                                          "A7369G",
                                          "G7559A",
                                          "C7607T",
                                          "C7662T",
                                          "T7696C",
                                          "G8569A",
                                          "T8772C",
                                          "T9013C",
                                          "C9061T",
                                          "A9433G",
                                          "C9721T",
                                          "C10024T",
                                          "G10120A",
                                          "A10186G",
                                          "C10363T",
                                          "T10435C",
                                          "T10628C",
                                          "T10661C",
                                          "A11116G",
                                          "C11186T",
                                          "G11206A",
                                          "T11275C",
                                          "A11751G",
                                          "A11759C",
                                          "A11816C",
                                          "T12082C",
                                          "T12148C",
                                          "T12205C",
                                          "T12280C",
                                          "T12286C",
                                          "G12307T",
                                          "T12430A",
                                          "C12562T",
                                          "A12613C",
                                          "A12712G",
                                          "T12889C",
                                          "A13285G",
                                          "T13420A",
                                          "G13522A",
                                          "A13753G",
                                          "A13951G",
                                          "C14350T",
                                          "A14581G",
                                          "A14617C",
                                          "A14752G",
                                          "T14815C",
                                          "G15010A",
                                          "G15085A",
                                          "A15160G"
                                        ]
                                      }
                                    },
                                    "name": "Bedford.GBR/0.89/H",
                                    "node_attrs": {
                                      "MuV_genotype": {
                                        "value": "H"
                                      },
                                      "accession": "KF878077",
                                      "author": {
                                        "author": "Jin et al",
                                        "journal": "Rev. Med. Virol. (2014) In press",
                                        "paper_url": "https://www.ncbi.nlm.nih.gov/pubmed/25424978",
                                        "title": "Genomic diversity of mumps virus and global distribution of the 12 genotypes",
                                        "value": "Jin et al A"
                                      },
                                      "country": {
                                        "value": "United Kingdom"
                                      },
                                      "div": 0.03418874818791276,
                                      "num_date": {
                                        "confidence": [
                                          1989.1226883824768,
                                          1989.9986301369863
                                        ],
                                        "value": 1989.9986301369863
                                      },
                                      "region": {
                                        "confidence": {
                                          "Europe": 1.0
                                        },
                                        "entropy": -1.000088900581841e-12,
                                        "value": "Europe"
                                      },
                                      "url": "https://www.ncbi.nlm.nih.gov/nuccore/KF878077"
                                    }
                                  },
                                  {
                                    "branch_attrs": {
                                      "labels": {
                                        "aa": "L: P2085Q; M: V207I; NC: G330D"
                                      },
                                      "mutations": {
                                        "L": [
                                          "P2085Q"
                                        ],
                                        "M": [
                                          "V207I"
                                        ],
                                        "NC": [
                                          "G330D"
                                        ],
                                        "nuc": [
                                          "T389C",
                                          "G634A",
                                          "C949T",
                                          "A1219G",
                                          "G1410A",
                                          "C2350T",
                                          "A3134G",
                                          "C3193T",
                                          "T3347C",
                                          "G3819A",
                                          "C3851T",
                                          "C4097T",
                                          "T4437C",
                                          "A4596C",
                                          "C5181T",
                                          "C5313T",
                                          "C5409T",
                                          "A7543G",
                                          "C8113A",
                                          "T8221C",
                                          "G8485A",
                                          "A8839G",
                                          "A9181G",
                                          "T9649C",
                                          "C10843T",
                                          "T10867A",
                                          "G11236T",
                                          "T11371G",
                                          "C11773T",
                                          "C12283T",
                                          "A12799G",
                                          "G13663T",
                                          "C14044T",
                                          "T14248G",
                                          "C14628A",
                                          "A14818G",
                                          "G14884A"
                                        ]
                                      }
                                    },
                                    "children": [
                                      {
                                        "branch_attrs": {
                                          "labels": {
                                            "aa": "HN: P19S, S70A, T117S, V334I, A378V, L418F, S553N; I: G71S, G86E; L: V243I, N1210S; NC: A294T; P: G71S, G86E, K237E, V306I, K334E, Q382*; SH: P6S; V: G71S, G86E"
                                          },
                                          "mutations": {
                                            "HN": [
                                              "P19S",
                                              "S70A",
                                              "T117S",
                                              "V334I",
                                              "A378V",
                                              "L418F",
                                              "S553N"
                                            ],
                                            "I": [
                                              "G71S",
                                              "G86E"
                                            ],
                                            "L": [
                                              "V243I",
                                              "N1210S"
                                            ],
                                            "NC": [
                                              "A294T"
                                            ],
                                            "P": [
                                              "G71S",
                                              "G86E",
                                              "K237E",
                                              "V306I",
                                              "K334E",
                                              "Q382*"
                                            ],
                                            "SH": [
                                              "P6S"
                                            ],
                                            "V": [
                                              "G71S",
                                              "G86E"
                                            ],
                                            "nuc": [
                                              "C46T",
                                              "C454A",
                                              "C616T",
                                              "C694T",
                                              "T697C",
                                              "C748T",
                                              "A1015G",
                                              "T1258C",
                                              "G1301A",
                                              "G1306A",
                                              "A1324G",
                                              "G1597A",
                                              "T1613C",
                                              "T1636C",
                                              "T1639C",
                                              "C1684T",
                                              "C1737A",
                                              "A1802G",
                                              "G1891A",
                                              "G2126A",
                                              "G2172A",
                                              "A2624G",
                                              "G2831A",
                                              "A2915G",
                                              "C3059T",
                                              "C3206T",
                                              "A3278T",
                                              "G3518A",
                                              "C3653T",
                                              "G3677A",
                                              "T3740C",
                                              "A4040G",
                                              "T4376C",
                                              "G4947A",
                                              "A5073G",
                                              "C5238T",
                                              "T5265A",
                                              "A5388C",
                                              "G5634A",
                                              "A5685G",
                                              "T5754G",
                                              "A5805G",
                                              "T5835C",
                                              "C6090T",
                                              "C6220T",
                                              "T6226C",
                                              "C6408T",
                                              "C6541T",
                                              "G6562A",
                                              "C6605T",
                                              "G6712A",
                                              "T6758G",
                                              "A6899T",
                                              "A7336G",
                                              "C7528A",
                                              "G7550A",
                                              "C7573T",
                                              "C7683T",
                                              "T7717C",
                                              "G7786A",
                                              "T7795C",
                                              "A7804C",
                                              "C7822T",
                                              "T8104C",
                                              "A8134G",
                                              "G8208A",
                                              "A8386G",
                                              "C8425T",
                                              "T8560C",
                                              "C8776T",
                                              "A8872C",
                                              "C8948T",
                                              "G9101A",
                                              "A9202G",
                                              "G9313A",
                                              "T9475G",
                                              "C9574T",
                                              "C9583T",
                                              "T9586C",
                                              "A9628T",
                                              "T9658C",
                                              "G9700A",
                                              "T9943C",
                                              "C9958A",
                                              "G10039A",
                                              "A10183G",
                                              "A10957G",
                                              "A11080C",
                                              "G11371A",
                                              "T11851C",
                                              "T11884C",
                                              "G11908A",
                                              "A12003G",
                                              "G12163A",
                                              "T12844A",
                                              "A12994C",
                                              "T13012C",
                                              "C13249T",
                                              "T13297C",
                                              "T13411G",
                                              "A14206G",
                                              "C14350T",
                                              "G14533A",
                                              "C14891T",
                                              "G15028A",
                                              "T15112C",
                                              "C15163T",
                                              "C15177T",
                                              "C15189T",
                                              "C15194T",
                                              "A15261G"
                                            ]
                                          }
                                        },
                                        "name": "Novosibirsk.RUS/10.03-H",
                                        "node_attrs": {
                                          "accession": "AY681495",
                                          "author": {
                                            "author": "Agafonov et al",
                                            "journal": "Epidemiol Vakcinoprofil 5, 34-42 (2007)",
                                            "title": "Isolation, genotyping and analysis of the complete nucleotide sequence of mumps virus Siberian strain",
                                            "value": "Agafonov et al"
                                          },
                                          "country": {
                                            "value": "Russia"
                                          },
                                          "div": 0.036884413330421834,
                                          "num_date": {
                                            "confidence": [
                                              2003.1931506849314,
                                              2003.1931506849314
                                            ],
                                            "value": 2003.1931506849314
                                          },
                                          "region": {
                                            "confidence": {
                                              "West Asia": 1.0
                                            },
                                            "entropy": -1.000088900581841e-12,
                                            "value": "West Asia"
                                          },
                                          "url": "https://www.ncbi.nlm.nih.gov/nuccore/AY681495"
                                        }
                                      },
                                      {
                                        "branch_attrs": {
                                          "labels": {
                                            "aa": "F: S5P; HN: L278I, A337S; L: V291I, T396I, M436I, I695V, Q1267K, L1341M, M2180V; NC: D331N, A357V; P: D271N, D281N, E322K, *354R, T368K, I369T, R375*, H386Y; SH: L15I, V26I"
                                          },
                                          "mutations": {
                                            "F": [
                                              "S5P"
                                            ],
                                            "HN": [
                                              "L278I",
                                              "A337S"
                                            ],
                                            "L": [
                                              "V291I",
                                              "T396I",
                                              "M436I",
                                              "I695V",
                                              "Q1267K",
                                              "L1341M",
                                              "M2180V"
                                            ],
                                            "NC": [
                                              "D331N",
                                              "A357V"
                                            ],
                                            "P": [
                                              "D271N",
                                              "D281N",
                                              "E322K",
                                              "*354R",
                                              "T368K",
                                              "I369T",
                                              "R375*",
                                              "H386Y"
                                            ],
                                            "SH": [
                                              "L15I",
                                              "V26I"
                                            ],
                                            "nuc": [
                                              "G104A",
                                              "G143A",
                                              "T156G",
                                              "A460G",
                                              "A676G",
                                              "C727T",
                                              "T739A",
                                              "C911T",
                                              "A973G",
                                              "C1066G",
                                              "T1267C",
                                              "G1412A",
                                              "C1491T",
                                              "A1874T",
                                              "G1891T",
                                              "T1896A",
                                              "G1913A",
                                              "T1975C",
                                              "A1978G",
                                              "G2089A",
                                              "C2128A",
                                              "C2203T",
                                              "A2218T",
                                              "G2461A",
                                              "C2509T",
                                              "C2530T",
                                              "G2726A",
                                              "G2756A",
                                              "G2879A",
                                              "T2975C",
                                              "C3018A",
                                              "T3021C",
                                              "C3038T",
                                              "C3071T",
                                              "C3095A",
                                              "C3122A",
                                              "A3154T",
                                              "A3209G",
                                              "C3251T",
                                              "C3296T",
                                              "C3320A",
                                              "C3584T",
                                              "G3614A",
                                              "A3734C",
                                              "A3941G",
                                              "C4038T",
                                              "C4202T",
                                              "T4333C",
                                              "G4384A",
                                              "A4476G",
                                              "T4495C",
                                              "C4515T",
                                              "T4794C",
                                              "G4818A",
                                              "A5082T",
                                              "A5133C",
                                              "G5169A",
                                              "C5403T",
                                              "A5715G",
                                              "A5727G",
                                              "C5772T",
                                              "C5871T",
                                              "C6119T",
                                              "C6247A",
                                              "G6280A",
                                              "T6360C",
                                              "C6385A",
                                              "T6410A",
                                              "T6414C",
                                              "A6439G",
                                              "A6441G",
                                              "C6458T",
                                              "G6491A",
                                              "C6504T",
                                              "C6536A",
                                              "T6697C",
                                              "T6703C",
                                              "T6826G",
                                              "T6862C",
                                              "A6916G",
                                              "T7006C",
                                              "T7024C",
                                              "C7084T",
                                              "T7105A",
                                              "T7186C",
                                              "C7382A",
                                              "A7393G",
                                              "G7447A",
                                              "T7525A",
                                              "G7559T",
                                              "C7651T",
                                              "G7675A",
                                              "G7813A",
                                              "G7984A",
                                              "A8008G",
                                              "C8059T",
                                              "T8095C",
                                              "C8332T",
                                              "C8349T",
                                              "C8428A",
                                              "A8758G",
                                              "A8950G",
                                              "G8974A",
                                              "C9211T",
                                              "G9245A",
                                              "T9271G",
                                              "T9316C",
                                              "G9472A",
                                              "C9561T",
                                              "G9682A",
                                              "G9862A",
                                              "C9982T",
                                              "C10003T",
                                              "A10078G",
                                              "G10180A",
                                              "G10192A",
                                              "T10213G",
                                              "A10234G",
                                              "A10457G",
                                              "T10483C",
                                              "T10543C",
                                              "T11003C",
                                              "T11155C",
                                              "G11164A",
                                              "A11311T",
                                              "G11326A",
                                              "C11497T",
                                              "T11623G",
                                              "G11662A",
                                              "G11665A",
                                              "A11749G",
                                              "T11824C",
                                              "A11825C",
                                              "C11983T",
                                              "G12073T",
                                              "A12136G",
                                              "C12173A",
                                              "G12175A",
                                              "T12328C",
                                              "C12395A",
                                              "C12460A",
                                              "A12700G",
                                              "A12898G",
                                              "A13219T",
                                              "T13468C",
                                              "T13471A",
                                              "C13567T",
                                              "T13687C",
                                              "C14140T",
                                              "A14287G",
                                              "G14467A",
                                              "A14527T",
                                              "A14542G",
                                              "G14632A",
                                              "A14662G",
                                              "T14719C",
                                              "G14836A",
                                              "A14912G",
                                              "C14935T",
                                              "A15058G",
                                              "C15178T",
                                              "G15180A",
                                              "C15205T"
                                            ]
                                          }
[truncated: 3,854,938 more chars]
