# Supplementary material for: Repeated introductions and intensive community transmission fueled a mumps virus outbreak in Washington State
Source: eLife. 2021 Apr 19;10:e66448. doi: 10.7554/eLife.66448 (PMC8079146; doi:10.7554/eLife.66448)
Supplement: Figure 3—source data 1. [file elife-66448-fig3-data1.txt]

sampled_MCMC_state	number_inferred_introductions_into_Washington
tree STATE_10000000	14
tree STATE_10010000	12
tree STATE_10020000	14
tree STATE_10030000	14
tree STATE_10040000	13
tree STATE_10050000	13
tree STATE_10060000	12
tree STATE_10070000	13
tree STATE_10080000	13
tree STATE_10090000	13
tree STATE_10100000	13
tree STATE_10110000	14
tree STATE_10120000	13
tree STATE_10130000	12
tree STATE_10140000	12
tree STATE_10150000	13
tree STATE_10160000	12
tree STATE_10170000	12
tree STATE_10180000	12
tree STATE_10190000	12
tree STATE_10200000	12
tree STATE_10210000	13
tree STATE_10220000	13
tree STATE_10230000	11
tree STATE_10240000	13
tree STATE_10250000	13
tree STATE_10260000	13
tree STATE_10270000	14
tree STATE_10280000	15
tree STATE_10290000	15
tree STATE_10300000	15
tree STATE_10310000	13
tree STATE_10320000	14
tree STATE_10330000	14
tree STATE_10340000	15
tree STATE_10350000	14
tree STATE_10360000	14
tree STATE_10370000	14
tree STATE_10380000	15
tree STATE_10390000	14
tree STATE_10400000	13
tree STATE_10410000	13
tree STATE_10420000	13
tree STATE_10430000	13
tree STATE_10440000	12
tree STATE_10450000	13
tree STATE_10460000	15
tree STATE_10470000	12
tree STATE_10480000	13
tree STATE_10490000	13
tree STATE_10500000	13
tree STATE_10510000	13
tree STATE_10520000	13
tree STATE_10530000	13
tree STATE_10540000	13
tree STATE_10550000	13
tree STATE_10560000	12
tree STATE_10570000	14
tree STATE_10580000	16
tree STATE_10590000	15
tree STATE_10600000	15
tree STATE_10610000	14
tree STATE_10620000	13
tree STATE_10630000	13
tree STATE_10640000	14
tree STATE_10650000	14
tree STATE_10660000	14
tree STATE_10670000	12
tree STATE_10680000	14
tree STATE_10690000	14
tree STATE_10700000	17
tree STATE_10710000	15
tree STATE_10720000	13
tree STATE_10730000	14
tree STATE_10740000	14
tree STATE_10750000	13
tree STATE_10760000	13
tree STATE_10770000	13
tree STATE_10780000	13
tree STATE_10790000	13
tree STATE_10800000	14
tree STATE_10810000	14
tree STATE_10820000	14
tree STATE_10830000	14
tree STATE_10840000	12
tree STATE_10850000	13
tree STATE_10860000	13
tree STATE_10870000	11
tree STATE_10880000	14
tree STATE_10890000	13
tree STATE_10900000	13
tree STATE_10910000	15
tree STATE_10920000	13
tree STATE_10930000	13
tree STATE_10940000	13
tree STATE_10950000	12
tree STATE_10960000	13
tree STATE_10970000	13
tree STATE_10980000	12
tree STATE_10990000	13
tree STATE_11000000	13
tree STATE_11010000	14
tree STATE_11020000	16
tree STATE_11030000	13
tree STATE_11040000	16
tree STATE_11050000	14
tree STATE_11060000	14
tree STATE_11070000	13
tree STATE_11080000	14
tree STATE_11090000	13
tree STATE_11100000	12
tree STATE_11110000	13
tree STATE_11120000	14
tree STATE_11130000	13
tree STATE_11140000	13
tree STATE_11150000	13
tree STATE_11160000	13
tree STATE_11170000	13
tree STATE_11180000	13
tree STATE_11190000	14
tree STATE_11200000	15
tree STATE_11210000	15
tree STATE_11220000	15
tree STATE_11230000	16
tree STATE_11240000	17
tree STATE_11250000	15
tree STATE_11260000	15
tree STATE_11270000	15
tree STATE_11280000	14
tree STATE_11290000	14
tree STATE_11300000	14
tree STATE_11310000	14
tree STATE_11320000	13
tree STATE_11330000	13
tree STATE_11340000	14
tree STATE_11350000	14
tree STATE_11360000	14
tree STATE_11370000	15
tree STATE_11380000	15
tree STATE_11390000	15
tree STATE_11400000	18
tree STATE_11410000	12
tree STATE_11420000	14
tree STATE_11430000	13
tree STATE_11440000	13
tree STATE_11450000	15
tree STATE_11460000	16
tree STATE_11470000	14
tree STATE_11480000	12
tree STATE_11490000	16
tree STATE_11500000	15
tree STATE_11510000	14
tree STATE_11520000	14
tree STATE_11530000	13
tree STATE_11540000	13
tree STATE_11550000	12
tree STATE_11560000	13
tree STATE_11570000	13
tree STATE_11580000	13
tree STATE_11590000	13
tree STATE_11600000	13
tree STATE_11610000	14
tree STATE_11620000	14
tree STATE_11630000	13
tree STATE_11640000	13
tree STATE_11650000	13
tree STATE_11660000	13
tree STATE_11670000	12
tree STATE_11680000	13
tree STATE_11690000	13
tree STATE_11700000	14
tree STATE_11710000	15
tree STATE_11720000	15
tree STATE_11730000	16
tree STATE_11740000	15
tree STATE_11750000	16
tree STATE_11760000	15
tree STATE_11770000	15
tree STATE_11780000	15
tree STATE_11790000	14
tree STATE_11800000	14
tree STATE_11810000	15
tree STATE_11820000	14
tree STATE_11830000	16
tree STATE_11840000	14
tree STATE_11850000	15
tree STATE_11860000	15
tree STATE_11870000	15
tree STATE_11880000	15
tree STATE_11890000	14
tree STATE_11900000	13
tree STATE_11910000	13
tree STATE_11920000	14
tree STATE_11930000	14
tree STATE_11940000	14
tree STATE_11950000	14
tree STATE_11960000	14
tree STATE_11970000	13
tree STATE_11980000	16
tree STATE_11990000	16
tree STATE_12000000	14
tree STATE_12010000	12
tree STATE_12020000	14
tree STATE_12030000	14
tree STATE_12040000	14
tree STATE_12050000	12
tree STATE_12060000	12
tree STATE_12070000	13
tree STATE_12080000	13
tree STATE_12090000	14
tree STATE_12100000	14
tree STATE_12110000	12
tree STATE_12120000	11
tree STATE_12130000	13
tree STATE_12140000	14
tree STATE_12150000	11
tree STATE_12160000	12
tree STATE_12170000	14
tree STATE_12180000	14
tree STATE_12190000	13
tree STATE_12200000	13
tree STATE_12210000	13
tree STATE_12220000	14
tree STATE_12230000	14
tree STATE_12240000	14
tree STATE_12250000	14
tree STATE_12260000	13
tree STATE_12270000	15
tree STATE_12280000	12
tree STATE_12290000	11
tree STATE_12300000	13
tree STATE_12310000	13
tree STATE_12320000	13
tree STATE_12330000	13
tree STATE_12340000	14
tree STATE_12350000	14
tree STATE_12360000	14
tree STATE_12370000	15
tree STATE_12380000	13
tree STATE_12390000	15
tree STATE_12400000	15
tree STATE_12410000	15
tree STATE_12420000	13
tree STATE_12430000	15
tree STATE_12440000	15
tree STATE_12450000	14
tree STATE_12460000	12
tree STATE_12470000	12
tree STATE_12480000	13
tree STATE_12490000	14
tree STATE_12500000	13
tree STATE_12510000	14
tree STATE_12520000	13
tree STATE_12530000	13
tree STATE_12540000	13
tree STATE_12550000	13
tree STATE_12560000	13
tree STATE_12570000	13
tree STATE_12580000	13
tree STATE_12590000	13
tree STATE_12600000	14
tree STATE_12610000	14
tree STATE_12620000	14
tree STATE_12630000	14
tree STATE_12640000	14
tree STATE_12650000	14
tree STATE_12660000	14
tree STATE_12670000	16
tree STATE_12680000	15
tree STATE_12690000	14
tree STATE_12700000	15
tree STATE_12710000	14
tree STATE_12720000	15
tree STATE_12730000	14
tree STATE_12740000	14
tree STATE_12750000	14
tree STATE_12760000	14
tree STATE_12770000	14
tree STATE_12780000	14
tree STATE_12790000	14
tree STATE_12800000	15
tree STATE_12810000	14
tree STATE_12820000	14
tree STATE_12830000	14
tree STATE_12840000	15
tree STATE_12850000	14
tree STATE_12860000	13
tree STATE_12870000	13
tree STATE_12880000	13
tree STATE_12890000	13
tree STATE_12900000	13
tree STATE_12910000	11
tree STATE_12920000	13
tree STATE_12930000	14
tree STATE_12940000	13
tree STATE_12950000	13
tree STATE_12960000	13
tree STATE_12970000	13
tree STATE_12980000	13
tree STATE_12990000	13
tree STATE_13000000	14
tree STATE_13010000	13
tree STATE_13020000	13
tree STATE_13030000	12
tree STATE_13040000	12
tree STATE_13050000	12
tree STATE_13060000	14
tree STATE_13070000	14
tree STATE_13080000	13
tree STATE_13090000	13
tree STATE_13100000	13
tree STATE_13110000	13
tree STATE_13120000	13
tree STATE_13130000	13
tree STATE_13140000	13
tree STATE_13150000	13
tree STATE_13160000	13
tree STATE_13170000	14
tree STATE_13180000	13
tree STATE_13190000	13
tree STATE_13200000	13
tree STATE_13210000	13
tree STATE_13220000	13
tree STATE_13230000	13
tree STATE_13240000	13
tree STATE_13250000	14
tree STATE_13260000	14
tree STATE_13270000	14
tree STATE_13280000	12
tree STATE_13290000	13
tree STATE_13300000	13
tree STATE_13310000	13
tree STATE_13320000	13
tree STATE_13330000	13
tree STATE_13340000	12
tree STATE_13350000	13
tree STATE_13360000	14
tree STATE_13370000	14
tree STATE_13380000	13
tree STATE_13390000	13
tree STATE_13400000	13
tree STATE_13410000	12
tree STATE_13420000	13
tree STATE_13430000	14
tree STATE_13440000	14
tree STATE_13450000	13
tree STATE_13460000	13
tree STATE_13470000	12
tree STATE_13480000	12
tree STATE_13490000	13
tree STATE_13500000	13
tree STATE_13510000	13
tree STATE_13520000	13
tree STATE_13530000	13
tree STATE_13540000	13
tree STATE_13550000	13
tree STATE_13560000	14
tree STATE_13570000	13
tree STATE_13580000	14
tree STATE_13590000	13
tree STATE_13600000	13
tree STATE_13610000	13
tree STATE_13620000	15
tree STATE_13630000	14
tree STATE_13640000	13
tree STATE_13650000	13
tree STATE_13660000	13
tree STATE_13670000	13
tree STATE_13680000	13
tree STATE_13690000	12
tree STATE_13700000	13
tree STATE_13710000	13
tree STATE_13720000	13
tree STATE_13730000	13
tree STATE_13740000	14
tree STATE_13750000	14
tree STATE_13760000	14
tree STATE_13770000	13
tree STATE_13780000	15
tree STATE_13790000	14
tree STATE_13800000	14
tree STATE_13810000	14
tree STATE_13820000	13
tree STATE_13830000	15
tree STATE_13840000	14
tree STATE_13850000	15
tree STATE_13860000	16
tree STATE_13870000	14
tree STATE_13880000	13
tree STATE_13890000	14
tree STATE_13900000	14
tree STATE_13910000	13
tree STATE_13920000	14
tree STATE_13930000	14
tree STATE_13940000	14
tree STATE_13950000	14
tree STATE_13960000	14
tree STATE_13970000	13
tree STATE_13980000	13
tree STATE_13990000	13
tree STATE_14000000	12
tree STATE_14010000	13
tree STATE_14020000	12
tree STATE_14030000	13
tree STATE_14040000	13
tree STATE_14050000	13
tree STATE_14060000	12
tree STATE_14070000	13
tree STATE_14080000	13
tree STATE_14090000	13
tree STATE_14100000	13
tree STATE_14110000	13
tree STATE_14120000	12
tree STATE_14130000	12
tree STATE_14140000	12
tree STATE_14150000	12
tree STATE_14160000	14
tree STATE_14170000	12
tree STATE_14180000	12
tree STATE_14190000	13
tree STATE_14200000	12
tree STATE_14210000	12
tree STATE_14220000	12
tree STATE_14230000	12
tree STATE_14240000	12
tree STATE_14250000	12
tree STATE_14260000	12
tree STATE_14270000	12
tree STATE_14280000	14
tree STATE_14290000	12
tree STATE_14300000	12
tree STATE_14310000	12
tree STATE_14320000	12
tree STATE_14330000	12
tree STATE_14340000	12
tree STATE_14350000	11
tree STATE_14360000	12
tree STATE_14370000	11
tree STATE_14380000	12
tree STATE_14390000	12
tree STATE_14400000	12
tree STATE_14410000	12
tree STATE_14420000	12
tree STATE_14430000	13
tree STATE_14440000	15
tree STATE_14450000	13
tree STATE_14460000	13
tree STATE_14470000	13
tree STATE_14480000	14
tree STATE_14490000	13
tree STATE_14500000	13
tree STATE_14510000	13
tree STATE_14520000	12
tree STATE_14530000	13
tree STATE_14540000	13
tree STATE_14550000	13
tree STATE_14560000	13
tree STATE_14570000	13
tree STATE_14580000	14
tree STATE_14590000	14
tree STATE_14600000	13
tree STATE_14610000	13
tree STATE_14620000	14
tree STATE_14630000	16
tree STATE_14640000	15
tree STATE_14650000	13
tree STATE_14660000	13
tree STATE_14670000	13
tree STATE_14680000	13
tree STATE_14690000	14
tree STATE_14700000	14
tree STATE_14710000	14
tree STATE_14720000	14
tree STATE_14730000	13
tree STATE_14740000	12
tree STATE_14750000	15
tree STATE_14760000	14
tree STATE_14770000	15
tree STATE_14780000	14
tree STATE_14790000	14
tree STATE_14800000	14
tree STATE_14810000	15
tree STATE_14820000	15
tree STATE_14830000	13
tree STATE_14840000	12
tree STATE_14850000	13
tree STATE_14860000	13
tree STATE_14870000	13
tree STATE_14880000	14
tree STATE_14890000	13
tree STATE_14900000	13
tree STATE_14910000	13
tree STATE_14920000	13
tree STATE_14930000	13
tree STATE_14940000	13
tree STATE_14950000	14
tree STATE_14960000	13
tree STATE_14970000	13
tree STATE_14980000	12
tree STATE_14990000	12
tree STATE_15000000	12
tree STATE_15010000	12
tree STATE_15020000	14
tree STATE_15030000	13
tree STATE_15040000	13
tree STATE_15050000	13
tree STATE_15060000	13
tree STATE_15070000	13
tree STATE_15080000	12
tree STATE_15090000	12
tree STATE_15100000	13
tree STATE_15110000	12
tree STATE_15120000	13
tree STATE_15130000	13
tree STATE_15140000	11
tree STATE_15150000	14
tree STATE_15160000	13
tree STATE_15170000	13
tree STATE_15180000	13
tree STATE_15190000	13
tree STATE_15200000	13
tree STATE_15210000	14
tree STATE_15220000	16
tree STATE_15230000	15
tree STATE_15240000	13
tree STATE_15250000	13
tree STATE_15260000	13
tree STATE_15270000	13
tree STATE_15280000	12
tree STATE_15290000	14
tree STATE_15300000	13
tree STATE_15310000	13
tree STATE_15320000	11
tree STATE_15330000	12
tree STATE_15340000	13
tree STATE_15350000	13
tree STATE_15360000	13
tree STATE_15370000	13
tree STATE_15380000	12
tree STATE_15390000	14
tree STATE_15400000	14
tree STATE_15410000	14
tree STATE_15420000	13
tree STATE_15430000	14
tree STATE_15440000	13
tree STATE_15450000	12
tree STATE_15460000	13
tree STATE_15470000	13
tree STATE_15480000	13
tree STATE_15490000	13
tree STATE_15500000	13
tree STATE_15510000	14
tree STATE_15520000	12
tree STATE_15530000	13
tree STATE_15540000	13
tree STATE_15550000	13
tree STATE_15560000	13
tree STATE_15570000	13
tree STATE_15580000	13
tree STATE_15590000	16
tree STATE_15600000	15
tree STATE_15610000	14
tree STATE_15620000	14
tree STATE_15630000	16
tree STATE_15640000	14
tree STATE_15650000	15
tree STATE_15660000	14
tree STATE_15670000	15
tree STATE_15680000	14
tree STATE_15690000	14
tree STATE_15700000	12
tree STATE_15710000	13
tree STATE_15720000	13
tree STATE_15730000	13
tree STATE_15740000	13
tree STATE_15750000	12
tree STATE_15760000	12
tree STATE_15770000	14
tree STATE_15780000	11
tree STATE_15790000	14
tree STATE_15800000	14
tree STATE_15810000	13
tree STATE_15820000	13
tree STATE_15830000	13
tree STATE_15840000	14
tree STATE_15850000	14
tree STATE_15860000	13
tree STATE_15870000	13
tree STATE_15880000	13
tree STATE_15890000	14
tree STATE_15900000	13
tree STATE_15910000	13
tree STATE_15920000	13
tree STATE_15930000	12
tree STATE_15940000	13
tree STATE_15950000	12
tree STATE_15960000	13
tree STATE_15970000	11
tree STATE_15980000	12
tree STATE_15990000	11
tree STATE_16000000	14
tree STATE_16010000	14
tree STATE_16020000	13
tree STATE_16030000	13
tree STATE_16040000	13
tree STATE_16050000	14
tree STATE_16060000	14
tree STATE_16070000	12
tree STATE_16080000	13
tree STATE_16090000	13
tree STATE_16100000	12
tree STATE_16110000	13
tree STATE_16120000	14
tree STATE_16130000	15
tree STATE_16140000	14
tree STATE_16150000	14
tree STATE_16160000	13
tree STATE_16170000	15
tree STATE_16180000	13
tree STATE_16190000	13
tree STATE_16200000	13
tree STATE_16210000	13
tree STATE_16220000	14
tree STATE_16230000	13
tree STATE_16240000	13
tree STATE_16250000	13
tree STATE_16260000	13
tree STATE_16270000	12
tree STATE_16280000	13
tree STATE_16290000	13
tree STATE_16300000	12
tree STATE_16310000	13
tree STATE_16320000	13
tree STATE_16330000	13
tree STATE_16340000	13
tree STATE_16350000	13
tree STATE_16360000	13
tree STATE_16370000	15
tree STATE_16380000	13
tree STATE_16390000	13
tree STATE_16400000	13
tree STATE_16410000	13
tree STATE_16420000	16
tree STATE_16430000	13
tree STATE_16440000	14
tree STATE_16450000	13
tree STATE_16460000	14
tree STATE_16470000	13
tree STATE_16480000	14
tree STATE_16490000	15
tree STATE_16500000	15
tree STATE_16510000	14
tree STATE_16520000	12
tree STATE_16530000	14
tree STATE_16540000	14
tree STATE_16550000	13
tree STATE_16560000	13
tree STATE_16570000	13
tree STATE_16580000	14
tree STATE_16590000	12
tree STATE_16600000	14
tree STATE_16610000	12
tree STATE_16620000	13
tree STATE_16630000	13
tree STATE_16640000	13
tree STATE_16650000	13
tree STATE_16660000	13
tree STATE_16670000	14
tree STATE_16680000	13
tree STATE_16690000	13
tree STATE_16700000	14
tree STATE_16710000	13
tree STATE_16720000	13
tree STATE_16730000	14
tree STATE_16740000	13
tree STATE_16750000	13
tree STATE_16760000	13
tree STATE_16770000	13
tree STATE_16780000	13
tree STATE_16790000	12
tree STATE_16800000	13
tree STATE_16810000	13
tree STATE_16820000	12
tree STATE_16830000	13
tree STATE_16840000	13
tree STATE_16850000	14
tree STATE_16860000	14
tree STATE_16870000	13
tree STATE_16880000	13
tree STATE_16890000	14
tree STATE_16900000	14
tree STATE_16910000	15
tree STATE_16920000	14
tree STATE_16930000	14
tree STATE_16940000	16
tree STATE_16950000	12
tree STATE_16960000	13
tree STATE_16970000	13
tree STATE_16980000	13
tree STATE_16990000	13
tree STATE_17000000	13
tree STATE_17010000	13
tree STATE_17020000	13
tree STATE_17030000	13
tree STATE_17040000	11
tree STATE_17050000	12
tree STATE_17060000	13
tree STATE_17070000	14
tree STATE_17080000	15
tree STATE_17090000	15
tree STATE_17100000	14
tree STATE_17110000	13
tree STATE_17120000	13
tree STATE_17130000	12
tree STATE_17140000	13
tree STATE_17150000	13
tree STATE_17160000	12
tree STATE_17170000	12
tree STATE_17180000	13
tree STATE_17190000	14
tree STATE_17200000	14
tree STATE_17210000	13
tree STATE_17220000	12
tree STATE_17230000	13
tree STATE_17240000	13
tree STATE_17250000	13
tree STATE_17260000	13
tree STATE_17270000	14
tree STATE_17280000	14
tree STATE_17290000	13
tree STATE_17300000	11
tree STATE_17310000	12
tree STATE_17320000	12
tree STATE_17330000	13
tree STATE_17340000	15
tree STATE_17350000	13
tree STATE_17360000	14
tree STATE_17370000	14
tree STATE_17380000	14
tree STATE_17390000	13
tree STATE_17400000	14
tree STATE_17410000	13
tree STATE_17420000	14
tree STATE_17430000	14
tree STATE_17440000	14
tree STATE_17450000	14
tree STATE_17460000	14
tree STATE_17470000	16
tree STATE_17480000	15
tree STATE_17490000	15
tree STATE_17500000	15
tree STATE_17510000	17
tree STATE_17520000	15
tree STATE_17530000	15
tree STATE_17540000	15
tree STATE_17550000	15
tree STATE_17560000	14
tree STATE_17570000	14
tree STATE_17580000	13
tree STATE_17590000	13
tree STATE_17600000	14
tree STATE_17610000	12
tree STATE_17620000	13
tree STATE_17630000	13
tree STATE_17640000	12
tree STATE_17650000	13
tree STATE_17660000	13
tree STATE_17670000	14
tree STATE_17680000	14
tree STATE_17690000	14
tree STATE_17700000	14
tree STATE_17710000	15
tree STATE_17720000	15
tree STATE_17730000	14
tree STATE_17740000	14
tree STATE_17750000	14
tree STATE_17760000	15
tree STATE_17770000	14
tree STATE_17780000	16
tree STATE_17790000	14
tree STATE_17800000	15
tree STATE_17810000	12
tree STATE_17820000	13
tree STATE_17830000	14
tree STATE_17840000	13
tree STATE_17850000	13
tree STATE_17860000	13
tree STATE_17870000	14
tree STATE_17880000	13
tree STATE_17890000	13
tree STATE_17900000	13
tree STATE_17910000	13
tree STATE_17920000	12
tree STATE_17930000	14
tree STATE_17940000	14
tree STATE_17950000	13
tree STATE_17960000	13
tree STATE_17970000	13
tree STATE_17980000	13
tree STATE_17990000	13
tree STATE_18000000	13
tree STATE_18010000	13
tree STATE_18020000	12
tree STATE_18030000	12
tree STATE_18040000	13
tree STATE_18050000	13
tree STATE_18060000	13
tree STATE_18070000	12
tree STATE_18080000	13
tree STATE_18090000	13
tree STATE_18100000	12
tree STATE_18110000	12
tree STATE_18120000	11
tree STATE_18130000	12
tree STATE_18140000	12
tree STATE_18150000	17
tree STATE_18160000	13
tree STATE_18170000	12
tree STATE_18180000	15
tree STATE_18190000	14
tree STATE_18200000	13
tree STATE_18210000	15
tree STATE_18220000	13
tree STATE_18230000	14
tree STATE_18240000	14
tree STATE_18250000	15
tree STATE_18260000	15
tree STATE_18270000	13
tree STATE_18280000	17
tree STATE_18290000	14
tree STATE_18300000	13
tree STATE_18310000	15
tree STATE_18320000	15
tree STATE_18330000	15
tree STATE_18340000	13
tree STATE_18350000	11
tree STATE_18360000	13
tree STATE_18370000	15
tree STATE_18380000	14
tree STATE_18390000	13
tree STATE_18400000	14
tree STATE_18410000	14
tree STATE_18420000	14
tree STATE_18430000	13
tree STATE_18440000	14
tree STATE_18450000	13
tree STATE_18460000	15
tree STATE_18470000	15
tree STATE_18480000	15
tree STATE_18490000	15
tree STATE_18500000	14
tree STATE_18510000	14
tree STATE_18520000	14
tree STATE_18530000	14
tree STATE_18540000	13
tree STATE_18550000	14
tree STATE_18560000	13
tree STATE_18570000	14
tree STATE_18580000	13
tree STATE_18590000	15
tree STATE_18600000	15
tree STATE_18610000	14
tree STATE_18620000	14
tree STATE_18630000	14
tree STATE_18640000	14
tree STATE_18650000	14
tree STATE_18660000	13
tree STATE_18670000	13
tree STATE_18680000	15
tree STATE_18690000	13
tree STATE_18700000	13
tree STATE_18710000	13
tree STATE_18720000	13
tree STATE_18730000	13
tree STATE_18740000	12
tree STATE_18750000	13
tree STATE_18760000	13
tree STATE_18770000	13
tree STATE_18780000	13
tree STATE_18790000	13
tree STATE_18800000	13
tree STATE_18810000	13
tree STATE_18820000	13
tree STATE_18830000	12
tree STATE_18840000	12
tree STATE_18850000	12
tree STATE_18860000	12
tree STATE_18870000	12
tree STATE_18880000	12
tree STATE_18890000	12
tree STATE_18900000	11
tree STATE_18910000	12
tree STATE_18920000	13
tree STATE_18930000	13
tree STATE_18940000	15
tree STATE_18950000	13
tree STATE_18960000	13
tree STATE_18970000	14
tree STATE_18980000	13
tree STATE_18990000	12
tree STATE_19000000	14
tree STATE_19010000	14
tree STATE_19020000	14
tree STATE_19030000	15
tree STATE_19040000	13
tree STATE_19050000	13
tree STATE_19060000	14
tree STATE_19070000	14
tree STATE_19080000	14
tree STATE_19090000	14
tree STATE_19100000	13
tree STATE_19110000	14
tree STATE_19120000	14
tree STATE_19130000	14
tree STATE_19140000	15
tree STATE_19150000	15
tree STATE_19160000	15
tree STATE_19170000	15
tree STATE_19180000	14
tree STATE_19190000	14
tree STATE_19200000	13
tree STATE_19210000	14
tree STATE_19220000	13
tree STATE_19230000	13
tree STATE_19240000	13
tree STATE_19250000	13
tree STATE_19260000	14
tree STATE_19270000	14
tree STATE_19280000	14
tree STATE_19290000	13
tree STATE_19300000	13
tree STATE_19310000	13
tree STATE_19320000	13
tree STATE_19330000	14
tree STATE_19340000	14
tree STATE_19350000	13
tree STATE_19360000	13
tree STATE_19370000	14
tree STATE_19380000	13
tree STATE_19390000	12
tree STATE_19400000	13
tree STATE_19410000	12
tree STATE_19420000	13
tree STATE_19430000	14
tree STATE_19440000	14
tree STATE_19450000	13
tree STATE_19460000	13
tree STATE_19470000	13
tree STATE_19480000	13
tree STATE_19490000	13
tree STATE_19500000	12
tree STATE_19510000	13
tree STATE_19520000	13
tree STATE_19530000	13
tree STATE_19540000	13
tree STATE_19550000	13
tree STATE_19560000	14
tree STATE_19570000	13
tree STATE_19580000	13
tree STATE_19590000	14
tree STATE_19600000	14
tree STATE_19610000	14
tree STATE_19620000	14
tree STATE_19630000	14
tree STATE_19640000	14
tree STATE_19650000	14
tree STATE_19660000	15
tree STATE_19670000	15
tree STATE_19680000	16
tree STATE_19690000	16
tree STATE_19700000	16
tree STATE_19710000	16
tree STATE_19720000	16
tree STATE_19730000	14
tree STATE_19740000	14
tree STATE_19750000	15
tree STATE_19760000	13
tree STATE_19770000	13
tree STATE_19780000	15
tree STATE_19790000	15
tree STATE_19800000	13
tree STATE_19810000	14
tree STATE_19820000	15
tree STATE_19830000	14
tree STATE_19840000	14
tree STATE_19850000	13
tree STATE_19860000	14
tree STATE_19870000	11
tree STATE_19880000	14
tree STATE_19890000	11
tree STATE_19900000	13
tree STATE_19910000	12
tree STATE_19920000	12
tree STATE_19930000	13
tree STATE_19940000	12
tree STATE_19950000	13
tree STATE_19960000	13
tree STATE_19970000	13
tree STATE_19980000	13
tree STATE_19990000	13
tree STATE_20000000	12
tree STATE_20010000	13
tree STATE_20020000	13
tree STATE_20030000	13
tree STATE_20040000	13
tree STATE_20050000	13
tree STATE_20060000	13
tree STATE_20070000	13
tree STATE_20080000	13
tree STATE_20090000	14
tree STATE_20100000	13
tree STATE_20110000	13
tree STATE_20120000	14
tree STATE_20130000	14
tree STATE_20140000	14
tree STATE_20150000	14
tree STATE_20160000	14
tree STATE_20170000	13
tree STATE_20180000	13
tree STATE_20190000	14
tree STATE_20200000	13
tree STATE_20210000	12
tree STATE_20220000	13
tree STATE_20230000	13
tree STATE_20240000	13
tree STATE_20250000	12
tree STATE_20260000	13
tree STATE_20270000	12
tree STATE_20280000	13
tree STATE_20290000	12
tree STATE_20300000	13
tree STATE_20310000	13
tree STATE_20320000	13
tree STATE_20330000	13
tree STATE_20340000	12
tree STATE_20350000	14
tree STATE_20360000	14
tree STATE_20370000	14
tree STATE_20380000	13
tree STATE_20390000	13
tree STATE_20400000	14
tree STATE_20410000	13
tree STATE_20420000	13
tree STATE_20430000	14
tree STATE_20440000	13
tree STATE_20450000	12
tree STATE_20460000	13
tree STATE_20470000	13
tree STATE_20480000	12
tree STATE_20490000	12
tree STATE_20500000	12
tree STATE_20510000	13
tree STATE_20520000	13
tree STATE_20530000	13
tree STATE_20540000	13
tree STATE_20550000	13
tree STATE_20560000	13
tree STATE_20570000	12
tree STATE_20580000	13
tree STATE_20590000	14
tree STATE_20600000	14
tree STATE_20610000	13
tree STATE_20620000	12
tree STATE_20630000	13
tree STATE_20640000	13
tree STATE_20650000	11
tree STATE_20660000	14
tree STATE_20670000	13
tree STATE_20680000	13
tree STATE_20690000	13
tree STATE_20700000	14
tree STATE_20710000	14
tree STATE_20720000	14
tree STATE_20730000	13
tree STATE_20740000	13
tree STATE_20750000	13
tree STATE_20760000	13
tree STATE_20770000	13
tree STATE_20780000	13
tree STATE_20790000	13
tree STATE_20800000	13
tree STATE_20810000	13
tree STATE_20820000	13
tree STATE_20830000	13
tree STATE_20840000	13
tree STATE_20850000	13
tree STATE_20860000	14
tree STATE_20870000	13
tree STATE_20880000	13
tree STATE_20890000	13
tree STATE_20900000	13
tree STATE_20910000	14
tree STATE_20920000	14
tree STATE_20930000	13
tree STATE_20940000	13
tree STATE_20950000	13
tree STATE_20960000	12
tree STATE_20970000	13
tree STATE_20980000	13
tree STATE_20990000	15
tree STATE_21000000	17
tree STATE_21010000	14
tree STATE_21020000	14
tree STATE_21030000	14
tree STATE_21040000	13
tree STATE_21050000	14
tree STATE_21060000	14
tree STATE_21070000	13
tree STATE_21080000	13
tree STATE_21090000	15
tree STATE_21100000	14
tree STATE_21110000	14
tree STATE_21120000	14
tree STATE_21130000	14
tree STATE_21140000	14
tree STATE_21150000	15
tree STATE_21160000	14
tree STATE_21170000	13
tree STATE_21180000	12
tree STATE_21190000	13
tree STATE_21200000	16
tree STATE_21210000	13
tree STATE_21220000	13
tree STATE_21230000	12
tree STATE_21240000	12
tree STATE_21250000	13
tree STATE_21260000	13
tree STATE_21270000	14
tree STATE_21280000	14
tree STATE_21290000	15
tree STATE_21300000	13
tree STATE_21310000	12
tree STATE_21320000	15
tree STATE_21330000	15
tree STATE_21340000	13
tree STATE_21350000	14
tree STATE_21360000	14
tree STATE_21370000	13
tree STATE_21380000	14
tree STATE_21390000	14
tree STATE_21400000	14
tree STATE_21410000	15
tree STATE_21420000	13
tree STATE_21430000	12
tree STATE_21440000	12
tree STATE_21450000	11
tree STATE_21460000	12
tree STATE_21470000	14
tree STATE_21480000	14
tree STATE_21490000	14
tree STATE_21500000	15
tree STATE_21510000	13
tree STATE_21520000	13
tree STATE_21530000	12
tree STATE_21540000	14
tree STATE_21550000	13
tree STATE_21560000	13
tree STATE_21570000	13
tree STATE_21580000	13
tree STATE_21590000	15
tree STATE_21600000	15
tree STATE_21610000	16
tree STATE_21620000	12
tree STATE_21630000	13
tree STATE_21640000	12
tree STATE_21650000	13
tree STATE_21660000	12
tree STATE_21670000	13
tree STATE_21680000	15
tree STATE_21690000	13
tree STATE_21700000	13
tree STATE_21710000	12
tree STATE_21720000	15
tree STATE_21730000	13
tree STATE_21740000	14
tree STATE_21750000	14
tree STATE_21760000	14
tree STATE_21770000	13
tree STATE_21780000	13
tree STATE_21790000	13
tree STATE_21800000	13
tree STATE_21810000	15
tree STATE_21820000	13
tree STATE_21830000	15
tree STATE_21840000	16
tree STATE_21850000	15
tree STATE_21860000	15
tree STATE_21870000	14
tree STATE_21880000	12
tree STATE_21890000	12
tree STATE_21900000	13
tree STATE_21910000	13
tree STATE_21920000	12
tree STATE_21930000	12
tree STATE_21940000	13
tree STATE_21950000	14
tree STATE_21960000	15
tree STATE_21970000	13
tree STATE_21980000	14
tree STATE_21990000	14
tree STATE_22000000	14
tree STATE_22010000	13
tree STATE_22020000	14
tree STATE_22030000	13
tree STATE_22040000	13
tree STATE_22050000	13
tree STATE_22060000	13
tree STATE_22070000	13
tree STATE_22080000	15
tree STATE_22090000	13
tree STATE_22100000	13
tree STATE_22110000	14
tree STATE_22120000	13
tree STATE_22130000	13
tree STATE_22140000	14
tree STATE_22150000	14
tree STATE_22160000	14
tree STATE_22170000	14
tree STATE_22180000	13
tree STATE_22190000	13
tree STATE_22200000	13
tree STATE_22210000	13
tree STATE_22220000	13
tree STATE_22230000	13
tree STATE_22240000	13
tree STATE_22250000	13
tree STATE_22260000	13
tree STATE_22270000	13
tree STATE_22280000	13
tree STATE_22290000	13
tree STATE_22300000	13
tree STATE_22310000	12
tree STATE_22320000	13
tree STATE_22330000	13
tree STATE_22340000	14
tree STATE_22350000	13
tree STATE_22360000	13
tree STATE_22370000	14
tree STATE_22380000	14
tree STATE_22390000	14
tree STATE_22400000	11
tree STATE_22410000	14
tree STATE_22420000	13
tree STATE_22430000	13
tree STATE_22440000	12
tree STATE_22450000	13
tree STATE_22460000	12
tree STATE_22470000	13
tree STATE_22480000	13
tree STATE_22490000	13
tree STATE_22500000	11
tree STATE_22510000	12
tree STATE_22520000	13
tree STATE_22530000	14
tree STATE_22540000	13
tree STATE_22550000	13
tree STATE_22560000	13
tree STATE_22570000	13
tree STATE_22580000	12
tree STATE_22590000	12
tree STATE_22600000	12
tree STATE_22610000	12
tree STATE_22620000	12
tree STATE_22630000	13
tree STATE_22640000	13
tree STATE_22650000	13
tree STATE_22660000	13
tree STATE_22670000	15
tree STATE_22680000	13
tree STATE_22690000	12
tree STATE_22700000	12
tree STATE_22710000	15
tree STATE_22720000	14
tree STATE_22730000	14
tree STATE_22740000	14
tree STATE_22750000	11
tree STATE_22760000	13
tree STATE_22770000	13
tree STATE_22780000	13
tree STATE_22790000	13
tree STATE_22800000	15
tree STATE_22810000	14
tree STATE_22820000	15
tree STATE_22830000	14
tree STATE_22840000	14
tree STATE_22850000	13
tree STATE_22860000	14
tree STATE_22870000	14
tree STATE_22880000	13
tree STATE_22890000	13
tree STATE_22900000	12
tree STATE_22910000	14
tree STATE_22920000	13
tree STATE_22930000	13
tree STATE_22940000	12
tree STATE_22950000	12
tree STATE_22960000	15
tree STATE_22970000	12
tree STATE_22980000	11
tree STATE_22990000	11
tree STATE_23000000	12
tree STATE_23010000	10
tree STATE_23020000	10
tree STATE_23030000	11
tree STATE_23040000	16
tree STATE_23050000	12
tree STATE_23060000	13
tree STATE_23070000	13
tree STATE_23080000	14
tree STATE_23090000	13
tree STATE_23100000	13
tree STATE_23110000	16
tree STATE_23120000	14
tree STATE_23130000	13
tree STATE_23140000	13
tree STATE_23150000	13
tree STATE_23160000	13
tree STATE_23170000	13
tree STATE_23180000	12
tree STATE_23190000	13
tree STATE_23200000	13
tree STATE_23210000	13
tree STATE_23220000	13
tree STATE_23230000	12
tree STATE_23240000	13
tree STATE_23250000	13
tree STATE_23260000	13
tree STATE_23270000	13
tree STATE_23280000	13
tree STATE_23290000	14
tree STATE_23300000	13
tree STATE_23310000	14
tree STATE_23320000	14
tree STATE_23330000	15
tree STATE_23340000	14
tree STATE_23350000	14
tree STATE_23360000	13
tree STATE_23370000	14
tree STATE_23380000	14
tree STATE_23390000	15
tree STATE_23400000	14
tree STATE_23410000	14
tree STATE_23420000	14
tree STATE_23430000	15
tree STATE_23440000	17
tree STATE_23450000	12
tree STATE_23460000	13
tree STATE_23470000	14
tree STATE_23480000	15
tree STATE_23490000	14
tree STATE_23500000	14
tree STATE_23510000	13
tree STATE_23520000	11
tree STATE_23530000	13
tree STATE_23540000	13
tree STATE_23550000	13
tree STATE_23560000	13
tree STATE_23570000	12
tree STATE_23580000	15
tree STATE_23590000	13
tree STATE_23600000	13
tree STATE_23610000	13
tree STATE_23620000	14
tree STATE_23630000	13
tree STATE_23640000	13
tree STATE_23650000	13
tree STATE_23660000	14
tree STATE_23670000	15
tree STATE_23680000	13
tree STATE_23690000	13
tree STATE_23700000	13
tree STATE_23710000	13
tree STATE_23720000	14
tree STATE_23730000	13
tree STATE_23740000	12
tree STATE_23750000	13
tree STATE_23760000	13
tree STATE_23770000	13
tree STATE_23780000	12
tree STATE_23790000	11
tree STATE_23800000	14
tree STATE_23810000	14
tree STATE_23820000	15
tree STATE_23830000	15
tree STATE_23840000	14
tree STATE_23850000	12
tree STATE_23860000	11
tree STATE_23870000	12
tree STATE_23880000	14
tree STATE_23890000	12
tree STATE_23900000	13
tree STATE_23910000	13
tree STATE_23920000	13
tree STATE_23930000	15
tree STATE_23940000	14
tree STATE_23950000	14
tree STATE_23960000	14
tree STATE_23970000	14
tree STATE_23980000	13
tree STATE_23990000	13
tree STATE_24000000	13
tree STATE_24010000	13
tree STATE_24020000	13
tree STATE_24030000	13
tree STATE_24040000	14
tree STATE_24050000	14
tree STATE_24060000	14
tree STATE_24070000	14
tree STATE_24080000	13
tree STATE_24090000	14
tree STATE_24100000	13
tree STATE_24110000	13
tree STATE_24120000	13
tree STATE_24130000	12
tree STATE_24140000	12
tree STATE_24150000	12
tree STATE_24160000	16
tree STATE_24170000	15
tree STATE_24180000	15
tree STATE_24190000	14
tree STATE_24200000	14
tree STATE_24210000	13
tree STATE_24220000	13
tree STATE_24230000	13
tree STATE_24240000	13
tree STATE_24250000	13
tree STATE_24260000	13
tree STATE_24270000	14
tree STATE_24280000	14
tree STATE_24290000	13
tree STATE_24300000	12
tree STATE_24310000	13
tree STATE_24320000	12
tree STATE_24330000	12
tree STATE_24340000	14
tree STATE_24350000	13
tree STATE_24360000	13
tree STATE_24370000	11
tree STATE_24380000	13
tree STATE_24390000	13
tree STATE_24400000	13
tree STATE_24410000	13
tree STATE_24420000	13
tree STATE_24430000	14
tree STATE_24440000	13
tree STATE_24450000	13
tree STATE_24460000	14
tree STATE_24470000	12
tree STATE_24480000	14
tree STATE_24490000	13
tree STATE_24500000	13
tree STATE_24510000	13
tree STATE_24520000	12
tree STATE_24530000	13
tree STATE_24540000	13
tree STATE_24550000	13
tree STATE_24560000	13
tree STATE_24570000	14
tree STATE_24580000	13
tree STATE_24590000	13
tree STATE_24600000	13
tree STATE_24610000	12
tree STATE_24620000	15
tree STATE_24630000	14
tree STATE_24640000	15
tree STATE_24650000	14
tree STATE_24660000	13
tree STATE_24670000	14
tree STATE_24680000	12
tree STATE_24690000	13
tree STATE_24700000	13
tree STATE_24710000	13
tree STATE_24720000	13
tree STATE_24730000	13
tree STATE_24740000	14
tree STATE_24750000	14
tree STATE_24760000	14
tree STATE_24770000	14
tree STATE_24780000	13
tree STATE_24790000	14
tree STATE_24800000	13
tree STATE_24810000	14
tree STATE_24820000	12
tree STATE_24830000	13
tree STATE_24840000	13
tree STATE_24850000	15
tree STATE_24860000	13
tree STATE_24870000	13
tree STATE_24880000	13
tree STATE_24890000	12
tree STATE_24900000	13
tree STATE_24910000	13
tree STATE_24920000	12
tree STATE_24930000	13
tree STATE_24940000	13
tree STATE_24950000	13
tree STATE_24960000	13
tree STATE_24970000	13
tree STATE_24980000	13
tree STATE_24990000	14
tree STATE_25000000	13
tree STATE_25010000	14
tree STATE_25020000	13
tree STATE_25030000	13
tree STATE_25040000	13
tree STATE_25050000	13
tree STATE_25060000	13
tree STATE_25070000	13
tree STATE_25080000	13
tree STATE_25090000	13
tree STATE_25100000	13
tree STATE_25110000	14
tree STATE_25120000	13
tree STATE_25130000	13
tree STATE_25140000	13
tree STATE_25150000	13
tree STATE_25160000	13
tree STATE_25170000	13
tree STATE_25180000	12
tree STATE_25190000	13
tree STATE_25200000	13
tree STATE_25210000	12
tree STATE_25220000	12
tree STATE_25230000	13
tree STATE_25240000	13
tree STATE_25250000	13
tree STATE_25260000	14
tree STATE_25270000	14
tree STATE_25280000	14
tree STATE_25290000	13
tree STATE_25300000	14
tree STATE_25310000	14
tree STATE_25320000	10
tree STATE_25330000	14
tree STATE_25340000	16
tree STATE_25350000	13
tree STATE_25360000	14
tree STATE_25370000	13
tree STATE_25380000	13
tree STATE_25390000	13
tree STATE_25400000	13
tree STATE_25410000	13
tree STATE_25420000	13
tree STATE_25430000	13
tree STATE_25440000	13
tree STATE_25450000	14
tree STATE_25460000	14
tree STATE_25470000	14
tree STATE_25480000	13
tree STATE_25490000	14
tree STATE_25500000	13
tree STATE_25510000	14
tree STATE_25520000	13
tree STATE_25530000	13
tree STATE_25540000	13
tree STATE_25550000	13
tree STATE_25560000	13
tree STATE_25570000	16
tree STATE_25580000	13
tree STATE_25590000	14
tree STATE_25600000	17
tree STATE_25610000	13
tree STATE_25620000	12
tree STATE_25630000	13
tree STATE_25640000	13
tree STATE_25650000	14
tree STATE_25660000	16
tree STATE_25670000	14
tree STATE_25680000	14
tree STATE_25690000	14
tree STATE_25700000	13
tree STATE_25710000	13
tree STATE_25720000	14
tree STATE_25730000	12
tree STATE_25740000	14
tree STATE_25750000	13
tree STATE_25760000	14
tree STATE_25770000	13
tree STATE_25780000	13
tree STATE_25790000	13
tree STATE_25800000	12
tree STATE_25810000	12
tree STATE_25820000	14
tree STATE_25830000	13
tree STATE_25840000	13
tree STATE_25850000	13
tree STATE_25860000	14
tree STATE_25870000	13
tree STATE_25880000	12
tree STATE_25890000	13
tree STATE_25900000	11
tree STATE_25910000	13
tree STATE_25920000	13
tree STATE_25930000	13
tree STATE_25940000	13
tree STATE_25950000	13
tree STATE_25960000	12
tree STATE_25970000	13
tree STATE_25980000	13
tree STATE_25990000	13
tree STATE_26000000	13
tree STATE_26010000	13
tree STATE_26020000	13
tree STATE_26030000	13
tree STATE_26040000	13
tree STATE_26050000	14
tree STATE_26060000	14
tree STATE_26070000	13
tree STATE_26080000	12
tree STATE_26090000	12
tree STATE_26100000	14
tree STATE_26110000	14
tree STATE_26120000	16
tree STATE_26130000	13
tree STATE_26140000	14
tree STATE_26150000	14
tree STATE_26160000	13
tree STATE_26170000	13
tree STATE_26180000	14
tree STATE_26190000	15
tree STATE_26200000	13
tree STATE_26210000	15
tree STATE_26220000	16
tree STATE_26230000	15
tree STATE_26240000	13
tree STATE_26250000	15
tree STATE_26260000	13
tree STATE_26270000	12
tree STATE_26280000	16
tree STATE_26290000	16
tree STATE_26300000	12
tree STATE_26310000	13
tree STATE_26320000	11
tree STATE_26330000	13
tree STATE_26340000	13
tree STATE_26350000	13
tree STATE_26360000	13
tree STATE_26370000	13
tree STATE_26380000	15
tree STATE_26390000	13
tree STATE_26400000	13
tree STATE_26410000	15
tree STATE_26420000	15
tree STATE_26430000	15
tree STATE_26440000	16
tree STATE_26450000	17
tree STATE_26460000	16
tree STATE_26470000	15
tree STATE_26480000	15
tree STATE_26490000	16
tree STATE_26500000	15
tree STATE_26510000	15
tree STATE_26520000	14
tree STATE_26530000	15
tree STATE_26540000	14
tree STATE_26550000	16
tree STATE_26560000	14
tree STATE_26570000	14
tree STATE_26580000	14
tree STATE_26590000	14
tree STATE_26600000	15
tree STATE_26610000	13
tree STATE_26620000	12
tree STATE_26630000	15
tree STATE_26640000	15
tree STATE_26650000	15
tree STATE_26660000	14
tree STATE_26670000	14
tree STATE_26680000	14
tree STATE_26690000	12
tree STATE_26700000	13
tree STATE_26710000	12
tree STATE_26720000	13
tree STATE_26730000	12
tree STATE_26740000	13
tree STATE_26750000	13
tree STATE_26760000	13
tree STATE_26770000	15
tree STATE_26780000	14
tree STATE_26790000	15
tree STATE_26800000	14
tree STATE_26810000	13
tree STATE_26820000	13
tree STATE_26830000	12
tree STATE_26840000	13
tree STATE_26850000	14
tree STATE_26860000	13
tree STATE_26870000	13
tree STATE_26880000	16
tree STATE_26890000	14
tree STATE_26900000	13
tree STATE_26910000	13
tree STATE_26920000	13
tree STATE_26930000	13
tree STATE_26940000	13
tree STATE_26950000	14
tree STATE_26960000	13
tree STATE_26970000	13
tree STATE_26980000	13
tree STATE_26990000	12
tree STATE_27000000	13
tree STATE_27010000	13
tree STATE_27020000	12
tree STATE_27030000	13
tree STATE_27040000	12
tree STATE_27050000	13
tree STATE_27060000	13
tree STATE_27070000	13
tree STATE_27080000	12
tree STATE_27090000	12
tree STATE_27100000	12
tree STATE_27110000	12
tree STATE_27120000	12
tree STATE_27130000	13
tree STATE_27140000	12
tree STATE_27150000	13
tree STATE_27160000	13
tree STATE_27170000	13
tree STATE_27180000	13
tree STATE_27190000	13
tree STATE_27200000	14
tree STATE_27210000	13
tree STATE_27220000	13
tree STATE_27230000	13
tree STATE_27240000	14
tree STATE_27250000	12
tree STATE_27260000	12
tree STATE_27270000	13
tree STATE_27280000	13
tree STATE_27290000	16
tree STATE_27300000	14
tree STATE_27310000	14
tree STATE_27320000	16
tree STATE_27330000	15
tree STATE_27340000	15
tree STATE_27350000	14
tree STATE_27360000	13
tree STATE_27370000	13
tree STATE_27380000	13
tree STATE_27390000	13
tree STATE_27400000	14
tree STATE_27410000	16
tree STATE_27420000	14
tree STATE_27430000	13
tree STATE_27440000	15
tree STATE_27450000	13
tree STATE_27460000	14
tree STATE_27470000	15
tree STATE_27480000	16
tree STATE_27490000	15
tree STATE_27500000	16
tree STATE_27510000	15
tree STATE_27520000	16
tree STATE_27530000	12
tree STATE_27540000	13
tree STATE_27550000	13
tree STATE_27560000	15
tree STATE_27570000	14
tree STATE_27580000	13
tree STATE_27590000	13
tree STATE_27600000	13
tree STATE_27610000	13
tree STATE_27620000	13
tree STATE_27630000	12
tree STATE_27640000	14
tree STATE_27650000	12
tree STATE_27660000	13
tree STATE_27670000	13
tree STATE_27680000	13
tree STATE_27690000	13
tree STATE_27700000	15
tree STATE_27710000	13
tree STATE_27720000	14
tree STATE_27730000	14
tree STATE_27740000	14
tree STATE_27750000	14
tree STATE_27760000	13
tree STATE_27770000	13
tree STATE_27780000	14
tree STATE_27790000	15
tree STATE_27800000	14
tree STATE_27810000	13
tree STATE_27820000	13
tree STATE_27830000	12
tree STATE_27840000	14
tree STATE_27850000	13
tree STATE_27860000	13
tree STATE_27870000	13
tree STATE_27880000	14
tree STATE_27890000	13
tree STATE_27900000	14
tree STATE_27910000	13
tree STATE_27920000	12
tree STATE_27930000	13
tree STATE_27940000	12
tree STATE_27950000	12
tree STATE_27960000	11
tree STATE_27970000	14
tree STATE_27980000	14
tree STATE_27990000	14
tree STATE_28000000	14
tree STATE_28010000	13
tree STATE_28020000	13
tree STATE_28030000	14
tree STATE_28040000	13
tree STATE_28050000	13
tree STATE_28060000	14
tree STATE_28070000	12
tree STATE_28080000	14
tree STATE_28090000	14
tree STATE_28100000	14
tree STATE_28110000	12
tree STATE_28120000	14
tree STATE_28130000	13
tree STATE_28140000	14
tree STATE_28150000	14
tree STATE_28160000	15
tree STATE_28170000	14
tree STATE_28180000	13
tree STATE_28190000	14
tree STATE_28200000	14
tree STATE_28210000	14
tree STATE_28220000	13
tree STATE_28230000	15
tree STATE_28240000	15
tree STATE_28250000	15
tree STATE_28260000	13
tree STATE_28270000	12
tree STATE_28280000	14
tree STATE_28290000	12
tree STATE_28300000	15
tree STATE_28310000	16
tree STATE_28320000	12
tree STATE_28330000	15
tree STATE_28340000	14
tree STATE_28350000	14
tree STATE_28360000	15
tree STATE_28370000	14
tree STATE_28380000	12
tree STATE_28390000	13
tree STATE_28400000	10
tree STATE_28410000	11
tree STATE_28420000	13
tree STATE_28430000	13
tree STATE_28440000	12
tree STATE_28450000	13
tree STATE_28460000	13
tree STATE_28470000	13
tree STATE_28480000	13
tree STATE_28490000	14
tree STATE_28500000	14
tree STATE_28510000	14
tree STATE_28520000	13
tree STATE_28530000	12
tree STATE_28540000	13
tree STATE_28550000	12
tree STATE_28560000	15
tree STATE_28570000	15
tree STATE_28580000	13
tree STATE_28590000	14
tree STATE_28600000	13
tree STATE_28610000	14
tree STATE_28620000	13
tree STATE_28630000	13
tree STATE_28640000	13
tree STATE_28650000	13
tree STATE_28660000	12
tree STATE_28670000	13
tree STATE_28680000	13
tree STATE_28690000	13
tree STATE_28700000	14
tree STATE_28710000	14
tree STATE_28720000	14
tree STATE_28730000	14
tree STATE_28740000	15
tree STATE_28750000	14
tree STATE_28760000	14
tree STATE_28770000	13
tree STATE_28780000	14
tree STATE_28790000	14
tree STATE_28800000	14
tree STATE_28810000	13
tree STATE_28820000	14
tree STATE_28830000	15
tree STATE_28840000	16
tree STATE_28850000	14
tree STATE_28860000	14
tree STATE_28870000	14
tree STATE_28880000	15
tree STATE_28890000	14
tree STATE_28900000	15
tree STATE_28910000	13
tree STATE_28920000	14
tree STATE_28930000	13
tree STATE_28940000	12
tree STATE_28950000	12
tree STATE_28960000	12
tree STATE_28970000	11
tree STATE_28980000	13
tree STATE_28990000	13
tree STATE_29000000	13
tree STATE_29010000	14
tree STATE_29020000	12
tree STATE_29030000	14
tree STATE_29040000	15
tree STATE_29050000	14
tree STATE_29060000	12
tree STATE_29070000	13
tree STATE_29080000	14
tree STATE_29090000	13
tree STATE_29100000	13
tree STATE_29110000	13
tree STATE_29120000	13
tree STATE_29130000	13
tree STATE_29140000	13
tree STATE_29150000	15
tree STATE_29160000	13
tree STATE_29170000	13
tree STATE_29180000	13
tree STATE_29190000	13
tree STATE_29200000	13
tree STATE_29210000	13
tree STATE_29220000	13
tree STATE_29230000	14
tree STATE_29240000	13
tree STATE_29250000	14
tree STATE_29260000	15
tree STATE_29270000	14
tree STATE_29280000	14
tree STATE_29290000	12
tree STATE_29300000	13
tree STATE_29310000	13
tree STATE_29320000	12
tree STATE_29330000	13
tree STATE_29340000	14
tree STATE_29350000	14
tree STATE_29360000	14
tree STATE_29370000	13
tree STATE_29380000	13
tree STATE_29390000	13
tree STATE_29400000	14
tree STATE_29410000	14
tree STATE_29420000	14
tree STATE_29430000	14
tree STATE_29440000	13
tree STATE_29450000	16
tree STATE_29460000	13
tree STATE_29470000	14
tree STATE_29480000	11
tree STATE_29490000	11
tree STATE_29500000	14
tree STATE_29510000	15
tree STATE_29520000	14
tree STATE_29530000	14
tree STATE_29540000	16
tree STATE_29550000	15
tree STATE_29560000	15
tree STATE_29570000	14
tree STATE_29580000	14
tree STATE_29590000	14
tree STATE_29600000	20
tree STATE_29610000	15
tree STATE_29620000	13
tree STATE_29630000	13
tree STATE_29640000	14
tree STATE_29650000	13
tree STATE_29660000	13
tree STATE_29670000	15
tree STATE_29680000	12
tree STATE_29690000	13
tree STATE_29700000	13
tree STATE_29710000	13
tree STATE_29720000	13
tree STATE_29730000	13
tree STATE_29740000	13
tree STATE_29750000	13
tree STATE_29760000	13
tree STATE_29770000	12
tree STATE_29780000	13
tree STATE_29790000	13
tree STATE_29800000	13
tree STATE_29810000	13
tree STATE_29820000	13
tree STATE_29830000	13
tree STATE_29840000	15
tree STATE_29850000	14
tree STATE_29860000	14
tree STATE_29870000	14
tree STATE_29880000	14
tree STATE_29890000	14
tree STATE_29900000	14
tree STATE_29910000	15
tree STATE_29920000	13
tree STATE_29930000	13
tree STATE_29940000	13
tree STATE_29950000	13
tree STATE_29960000	13
tree STATE_29970000	13
tree STATE_29980000	13
[truncated: 7,002 more rows]
