# Supplementary material for: Repeated introductions and intensive community transmission fueled a mumps virus outbreak in Washington State
Source: eLife. 2021 Apr 19;10:e66448. doi: 10.7554/eLife.66448 (PMC8079146; doi:10.7554/eLife.66448)
Supplement: Figure 4—source data 1. [file elife-66448-fig4-data1.txt]

trial	number_sequences	number_inferred_introductions	group	mean_inferred_cluster_size
1	1	1	marshallese	1
1	1	1	nonmarshallese	1
1	2	2	marshallese	1
1	2	1	nonmarshallese	2
1	3	2	marshallese	1.5
1	3	3	nonmarshallese	1
1	4	2	marshallese	2
1	4	3	nonmarshallese	1.333333333
1	5	3	marshallese	1.666666667
1	5	2	nonmarshallese	2.5
1	6	3	marshallese	2
1	6	4	nonmarshallese	1.5
1	7	3	marshallese	2.333333333
1	7	4	nonmarshallese	1.75
1	8	3	marshallese	2.666666667
1	8	4	nonmarshallese	2
1	9	4	marshallese	2.25
1	9	3	nonmarshallese	3
1	10	3	marshallese	3.333333333
1	10	6	nonmarshallese	1.666666667
1	11	4	marshallese	2.75
1	11	5	nonmarshallese	2.2
1	12	3	marshallese	4
1	12	5	nonmarshallese	2.4
1	13	4	marshallese	3.25
1	13	4	nonmarshallese	3.25
1	14	2	marshallese	7
1	14	4	nonmarshallese	2.75
1	15	5	marshallese	3
1	15	6	nonmarshallese	2.5
1	16	2	marshallese	8
1	16	8	nonmarshallese	2
1	17	2	marshallese	8.5
1	17	9	nonmarshallese	1.888888889
1	18	3	marshallese	6
1	18	6	nonmarshallese	3
1	19	2	marshallese	9.5
1	19	9	nonmarshallese	2.111111111
1	20	3	marshallese	6.666666667
1	20	7	nonmarshallese	2.857142857
1	21	2	marshallese	10.5
1	21	6	nonmarshallese	3.5
1	22	5	marshallese	4.4
1	22	11	nonmarshallese	2
1	23	2	marshallese	11.5
1	23	10	nonmarshallese	2.3
1	24	1	marshallese	24
1	24	6	nonmarshallese	4
1	25	2	marshallese	12.5
1	25	11	nonmarshallese	2.272727273
1	26	5	marshallese	5.2
1	26	8	nonmarshallese	3.25
1	27	2	marshallese	13.5
1	27	6	nonmarshallese	4.5
1	28	5	marshallese	5.6
1	28	10	nonmarshallese	2.8
1	29	6	marshallese	4.833333333
1	29	6	nonmarshallese	4.833333333
1	30	2	marshallese	15
1	30	7	nonmarshallese	4.142857143
1	31	2	marshallese	15.5
1	31	12	nonmarshallese	2.583333333
1	32	2	marshallese	16
1	32	12	nonmarshallese	2.666666667
1	33	7	marshallese	4.714285714
1	33	10	nonmarshallese	3.3
1	34	1	marshallese	34
1	34	9	nonmarshallese	3.777777778
1	35	4	marshallese	8.75
1	35	8	nonmarshallese	4.375
1	36	3	marshallese	12
1	36	12	nonmarshallese	3
1	37	3	marshallese	12.33333333
1	37	13	nonmarshallese	2.692307692
1	38	3	marshallese	12.66666667
1	38	9	nonmarshallese	4.222222222
1	39	3	marshallese	13
1	39	13	nonmarshallese	3
1	40	7	marshallese	5.714285714
1	40	9	nonmarshallese	4.444444444
1	41	4	marshallese	10.25
1	41	9	nonmarshallese	4.555555556
1	42	3	marshallese	14
1	42	10	nonmarshallese	4.2
1	43	3	marshallese	14.33333333
1	43	11	nonmarshallese	3.909090909
1	44	2	marshallese	22
1	44	11	nonmarshallese	4
1	45	2	marshallese	22.5
1	45	12	nonmarshallese	3.583333333
1	46	2	marshallese	23
1	46	12	nonmarshallese	3.833333333
1	47	2	marshallese	23.5
1	47	12	nonmarshallese	3.916666667
1	48	2	marshallese	24
1	48	8	nonmarshallese	6
1	49	2	marshallese	24.5
1	49	11	nonmarshallese	4.454545455
1	50	3	marshallese	16.66666667
1	50	12	nonmarshallese	4.166666667
1	51	3	marshallese	17
1	51	11	nonmarshallese	4.636363636
1	52	4	marshallese	13
1	52	12	nonmarshallese	4.333333333
1	53	2	marshallese	26.5
1	54	1	marshallese	54
1	55	4	marshallese	13.75
1	56	2	marshallese	28
1	57	2	marshallese	28.5
2	1	1	marshallese	1
2	1	1	nonmarshallese	1
2	2	2	marshallese	1
2	2	2	nonmarshallese	1
2	3	2	marshallese	1.5
2	3	3	nonmarshallese	1
2	4	3	marshallese	1.333333333
2	4	4	nonmarshallese	1
2	5	2	marshallese	2.5
2	5	5	nonmarshallese	1
2	6	2	marshallese	3
2	6	5	nonmarshallese	1.2
2	7	2	marshallese	3.5
2	7	4	nonmarshallese	1.75
2	8	3	marshallese	2.666666667
2	8	3	nonmarshallese	2.666666667
2	9	6	marshallese	1.5
2	9	4	nonmarshallese	2.25
2	10	3	marshallese	3.333333333
2	10	6	nonmarshallese	1.666666667
2	11	4	marshallese	2.75
2	11	4	nonmarshallese	2.75
2	12	4	marshallese	3
2	12	4	nonmarshallese	3
2	13	5	marshallese	2.6
2	13	6	nonmarshallese	2.166666667
2	14	6	marshallese	2.333333333
2	14	5	nonmarshallese	2.4
2	15	5	marshallese	3
2	15	9	nonmarshallese	1.666666667
2	16	4	marshallese	4
2	16	6	nonmarshallese	2.666666667
2	17	6	marshallese	2.833333333
2	17	6	nonmarshallese	2.833333333
2	18	2	marshallese	9
2	18	5	nonmarshallese	3.6
2	19	3	marshallese	6.333333333
2	19	9	nonmarshallese	2.111111111
2	20	4	marshallese	5
2	20	8	nonmarshallese	2.5
2	21	6	marshallese	3.5
2	21	6	nonmarshallese	3.5
2	22	5	marshallese	4.4
2	22	8	nonmarshallese	2.75
2	23	1	marshallese	23
2	23	9	nonmarshallese	2.555555556
2	24	2	marshallese	12
2	24	8	nonmarshallese	3
2	25	5	marshallese	5
2	25	8	nonmarshallese	3.125
2	26	2	marshallese	13
2	26	7	nonmarshallese	3.714285714
2	27	6	marshallese	4.5
2	27	8	nonmarshallese	3.375
2	28	7	marshallese	4
2	28	10	nonmarshallese	2.8
2	29	5	marshallese	5.8
2	29	8	nonmarshallese	3.625
2	30	2	marshallese	15
2	30	7	nonmarshallese	4.285714286
2	31	3	marshallese	10.33333333
2	31	7	nonmarshallese	4.428571429
2	32	2	marshallese	16
2	32	7	nonmarshallese	4.571428571
2	33	7	marshallese	4.714285714
2	33	12	nonmarshallese	2.75
2	34	3	marshallese	11.33333333
2	34	8	nonmarshallese	4.25
2	35	1	marshallese	35
2	35	7	nonmarshallese	5
2	36	2	marshallese	18
2	36	10	nonmarshallese	3.6
2	37	2	marshallese	18.5
2	37	8	nonmarshallese	4.625
2	38	2	marshallese	19
2	38	10	nonmarshallese	3.8
2	39	1	marshallese	39
2	39	10	nonmarshallese	3.9
2	40	3	marshallese	13.33333333
2	40	10	nonmarshallese	4
2	41	2	marshallese	20.5
2	41	9	nonmarshallese	4.555555556
2	42	3	marshallese	14
2	42	11	nonmarshallese	3.818181818
2	43	2	marshallese	21.5
2	43	9	nonmarshallese	4.777777778
2	44	4	marshallese	11
2	44	10	nonmarshallese	4.4
2	45	3	marshallese	15
2	45	9	nonmarshallese	5
2	46	2	marshallese	23
2	46	11	nonmarshallese	4.181818182
2	47	3	marshallese	15.66666667
2	47	11	nonmarshallese	4.272727273
2	48	2	marshallese	24
2	48	9	nonmarshallese	5.333333333
2	49	4	marshallese	12.25
2	49	15	nonmarshallese	3.266666667
2	50	3	marshallese	16.66666667
2	50	11	nonmarshallese	4.545454545
2	51	7	marshallese	7.285714286
2	51	9	nonmarshallese	5.666666667
2	52	3	marshallese	17.33333333
2	52	12	nonmarshallese	4.333333333
2	53	2	marshallese	26.5
2	54	2	marshallese	27
2	55	3	marshallese	18.33333333
2	56	2	marshallese	28
2	57	3	marshallese	19
3	1	1	marshallese	1
3	1	1	nonmarshallese	1
3	2	2	marshallese	1
3	2	2	nonmarshallese	1
3	3	2	marshallese	1.5
3	3	3	nonmarshallese	1
3	4	3	marshallese	1.333333333
3	4	3	nonmarshallese	1.333333333
3	5	3	marshallese	1.666666667
3	5	4	nonmarshallese	1.25
3	6	3	marshallese	2
3	6	5	nonmarshallese	1.2
3	7	1	marshallese	7
3	7	3	nonmarshallese	2.333333333
3	8	3	marshallese	2.666666667
3	8	4	nonmarshallese	2
3	9	4	marshallese	2.25
3	9	3	nonmarshallese	3
3	10	4	marshallese	2.5
3	10	6	nonmarshallese	1.666666667
3	11	5	marshallese	2.2
3	11	9	nonmarshallese	1.222222222
3	12	4	marshallese	3
3	12	3	nonmarshallese	4
3	13	1	marshallese	13
3	13	8	nonmarshallese	1.625
3	14	6	marshallese	2.333333333
3	14	5	nonmarshallese	2.8
3	15	1	marshallese	15
3	15	7	nonmarshallese	2.142857143
3	16	3	marshallese	5.333333333
3	16	8	nonmarshallese	2
3	17	3	marshallese	5.666666667
3	17	9	nonmarshallese	1.888888889
3	18	5	marshallese	3.6
3	18	6	nonmarshallese	3
3	19	2	marshallese	9.5
3	19	10	nonmarshallese	1.9
3	20	4	marshallese	5
3	20	7	nonmarshallese	2.857142857
3	21	6	marshallese	3.5
3	21	8	nonmarshallese	2.625
3	22	1	marshallese	22
3	22	8	nonmarshallese	2.75
3	23	4	marshallese	5.75
3	23	7	nonmarshallese	3.285714286
3	24	5	marshallese	4.8
3	24	5	nonmarshallese	4.6
3	25	1	marshallese	25
3	25	10	nonmarshallese	2.5
3	26	6	marshallese	4.333333333
3	26	9	nonmarshallese	2.888888889
3	27	2	marshallese	13.5
3	27	7	nonmarshallese	3.857142857
3	28	3	marshallese	9.333333333
3	28	8	nonmarshallese	3.5
3	29	1	marshallese	29
3	29	7	nonmarshallese	4.142857143
3	30	6	marshallese	5
3	30	9	nonmarshallese	3.333333333
3	31	2	marshallese	15.5
3	31	8	nonmarshallese	3.875
3	32	1	marshallese	32
3	32	8	nonmarshallese	4
3	33	3	marshallese	11
3	33	6	nonmarshallese	4.833333333
3	34	6	marshallese	5.666666667
3	34	7	nonmarshallese	4.857142857
3	35	2	marshallese	17.5
3	35	11	nonmarshallese	3.181818182
3	36	2	marshallese	18
3	36	9	nonmarshallese	4
3	37	2	marshallese	18.5
3	37	10	nonmarshallese	3.7
3	38	1	marshallese	38
3	38	11	nonmarshallese	3.454545455
3	39	2	marshallese	19.5
3	39	9	nonmarshallese	4.333333333
3	40	3	marshallese	13.33333333
3	40	10	nonmarshallese	4
3	41	2	marshallese	20.5
3	41	9	nonmarshallese	4.333333333
3	42	6	marshallese	7
3	42	10	nonmarshallese	4.2
3	43	1	marshallese	43
3	43	9	nonmarshallese	4.777777778
3	44	3	marshallese	14.66666667
3	44	11	nonmarshallese	4
3	45	2	marshallese	22.5
3	45	14	nonmarshallese	3.214285714
3	46	3	marshallese	15.33333333
3	46	11	nonmarshallese	4.181818182
3	47	3	marshallese	15.66666667
3	47	11	nonmarshallese	4.272727273
3	48	2	marshallese	24
3	48	11	nonmarshallese	4.363636364
3	49	2	marshallese	24.5
3	49	12	nonmarshallese	4.083333333
3	50	2	marshallese	25
3	50	11	nonmarshallese	4.545454545
3	51	3	marshallese	17
3	51	11	nonmarshallese	4.636363636
3	52	2	marshallese	26
3	52	13	nonmarshallese	4
3	53	2	marshallese	26.5
3	54	2	marshallese	27
3	55	4	marshallese	13.75
3	56	2	marshallese	28
3	57	2	marshallese	28.5
4	1	1	marshallese	1
4	1	1	nonmarshallese	1
4	2	2	marshallese	1
4	2	2	nonmarshallese	1
4	3	2	marshallese	1.5
4	3	2	nonmarshallese	1.5
4	4	2	marshallese	2
4	4	3	nonmarshallese	1.333333333
4	5	4	marshallese	1.25
4	5	4	nonmarshallese	1.25
4	6	3	marshallese	2
4	6	4	nonmarshallese	1.5
4	7	3	marshallese	2.333333333
4	7	1	nonmarshallese	7
4	8	3	marshallese	2.666666667
4	8	7	nonmarshallese	1.142857143
4	9	1	marshallese	9
4	9	5	nonmarshallese	1.8
4	10	4	marshallese	2.5
4	10	7	nonmarshallese	1.428571429
4	11	1	marshallese	11
4	11	5	nonmarshallese	2.2
4	12	4	marshallese	3
4	12	7	nonmarshallese	1.714285714
4	13	1	marshallese	13
4	13	7	nonmarshallese	1.857142857
4	14	3	marshallese	4.666666667
4	14	8	nonmarshallese	1.75
4	15	5	marshallese	3
4	15	8	nonmarshallese	1.875
4	16	1	marshallese	16
4	16	6	nonmarshallese	2.666666667
4	17	4	marshallese	4.25
4	17	5	nonmarshallese	3.4
4	18	2	marshallese	9
4	18	8	nonmarshallese	2.25
4	19	4	marshallese	4.75
4	19	8	nonmarshallese	2.375
4	20	3	marshallese	6.666666667
4	20	9	nonmarshallese	2.222222222
4	21	1	marshallese	21
4	21	9	nonmarshallese	2.111111111
4	22	6	marshallese	3.666666667
4	22	6	nonmarshallese	3.666666667
4	23	6	marshallese	3.833333333
4	23	9	nonmarshallese	2.555555556
4	24	1	marshallese	24
4	24	8	nonmarshallese	3
4	25	5	marshallese	5
4	25	6	nonmarshallese	4.166666667
4	26	4	marshallese	6.5
4	26	7	nonmarshallese	3.714285714
4	27	5	marshallese	5.4
4	27	8	nonmarshallese	3.375
4	28	1	marshallese	28
4	28	14	nonmarshallese	2
4	29	3	marshallese	9.666666667
4	29	10	nonmarshallese	2.9
4	30	2	marshallese	15
4	30	6	nonmarshallese	5
4	31	5	marshallese	6.2
4	31	7	nonmarshallese	4.428571429
4	32	2	marshallese	16
4	32	14	nonmarshallese	2.285714286
4	33	6	marshallese	5.5
4	33	9	nonmarshallese	3.666666667
4	34	2	marshallese	17
4	34	9	nonmarshallese	3.777777778
4	35	2	marshallese	17.5
4	35	10	nonmarshallese	3.5
4	36	5	marshallese	7.2
4	36	8	nonmarshallese	4.5
4	37	3	marshallese	12.33333333
4	37	10	nonmarshallese	3.7
4	38	3	marshallese	12.66666667
4	38	8	nonmarshallese	4.75
4	39	2	marshallese	19.5
4	39	8	nonmarshallese	4.875
4	40	3	marshallese	13.33333333
4	40	8	nonmarshallese	5
4	41	3	marshallese	13.66666667
4	41	14	nonmarshallese	2.928571429
4	42	3	marshallese	14
4	42	11	nonmarshallese	3.818181818
4	43	4	marshallese	10.75
4	43	9	nonmarshallese	4.777777778
4	44	2	marshallese	22
4	44	9	nonmarshallese	4.888888889
4	45	3	marshallese	15
4	45	10	nonmarshallese	4.5
4	46	4	marshallese	11.5
4	46	10	nonmarshallese	4.6
4	47	2	marshallese	23.5
4	47	11	nonmarshallese	4.272727273
4	48	3	marshallese	16
4	48	11	nonmarshallese	4.363636364
4	49	3	marshallese	16.33333333
4	49	9	nonmarshallese	5.444444444
4	50	2	marshallese	25
4	50	11	nonmarshallese	4.545454545
4	51	2	marshallese	25.5
4	51	14	nonmarshallese	3.642857143
4	52	4	marshallese	13
4	52	11	nonmarshallese	4.727272727
4	53	3	marshallese	17.66666667
4	54	2	marshallese	27
4	55	3	marshallese	18.33333333
4	56	3	marshallese	18.66666667
4	57	2	marshallese	28.5
5	1	1	marshallese	1
5	1	1	nonmarshallese	1
5	2	2	marshallese	1
5	2	2	nonmarshallese	1
5	3	1	marshallese	3
5	3	3	nonmarshallese	1
5	4	1	marshallese	4
5	4	4	nonmarshallese	1
5	5	3	marshallese	1.666666667
5	5	3	nonmarshallese	1.666666667
5	6	4	marshallese	1.5
5	6	3	nonmarshallese	2
5	7	2	marshallese	3.5
5	7	5	nonmarshallese	1.4
5	8	2	marshallese	4
5	8	5	nonmarshallese	1.6
5	9	4	marshallese	2.25
5	9	5	nonmarshallese	1.8
5	10	4	marshallese	2.5
5	10	5	nonmarshallese	2
5	11	3	marshallese	3.666666667
5	11	4	nonmarshallese	2.75
5	12	2	marshallese	6
5	12	5	nonmarshallese	2.4
5	13	3	marshallese	4.333333333
5	13	7	nonmarshallese	1.857142857
5	14	4	marshallese	3.5
5	14	7	nonmarshallese	2
5	15	5	marshallese	3
5	15	5	nonmarshallese	3
5	16	3	marshallese	5.333333333
5	16	11	nonmarshallese	1.454545455
5	17	4	marshallese	4.25
5	17	6	nonmarshallese	2.833333333
5	18	2	marshallese	9
5	18	4	nonmarshallese	4.5
5	19	6	marshallese	3.166666667
5	19	8	nonmarshallese	2.375
5	20	3	marshallese	6.666666667
5	20	9	nonmarshallese	2.222222222
5	21	6	marshallese	3.5
5	21	6	nonmarshallese	3
5	22	2	marshallese	11
5	22	8	nonmarshallese	2.75
5	23	1	marshallese	23
5	23	8	nonmarshallese	2.875
5	24	7	marshallese	3.428571429
5	24	4	nonmarshallese	5
5	25	1	marshallese	25
5	25	9	nonmarshallese	2.444444444
5	26	5	marshallese	5.2
5	26	7	nonmarshallese	3.714285714
5	27	3	marshallese	9
5	27	5	nonmarshallese	5.4
5	28	3	marshallese	9.333333333
5	28	7	nonmarshallese	4
5	29	3	marshallese	9.666666667
5	29	9	nonmarshallese	3.222222222
5	30	1	marshallese	30
5	30	11	nonmarshallese	2.545454545
5	31	2	marshallese	15.5
5	31	3	nonmarshallese	10.33333333
5	32	6	marshallese	5.333333333
5	32	6	nonmarshallese	4.666666667
5	33	1	marshallese	33
5	33	9	nonmarshallese	3.666666667
5	34	2	marshallese	17
5	34	9	nonmarshallese	3.777777778
5	35	4	marshallese	8.75
5	35	9	nonmarshallese	3.888888889
5	36	2	marshallese	18
5	36	8	nonmarshallese	4.5
5	37	2	marshallese	18.5
5	37	10	nonmarshallese	3.7
5	38	2	marshallese	19
5	38	8	nonmarshallese	4.75
5	39	3	marshallese	13
5	39	8	nonmarshallese	4.875
5	40	2	marshallese	20
5	40	12	nonmarshallese	3.333333333
5	41	2	marshallese	20.5
5	41	10	nonmarshallese	4.1
5	42	2	marshallese	21
5	42	10	nonmarshallese	4.1
5	43	2	marshallese	21.5
5	43	9	nonmarshallese	4.777777778
5	44	1	marshallese	44
5	44	11	nonmarshallese	4
5	45	1	marshallese	45
5	45	10	nonmarshallese	4.5
5	46	2	marshallese	23
5	46	12	nonmarshallese	3.833333333
5	47	3	marshallese	15.66666667
5	47	14	nonmarshallese	3.357142857
5	48	2	marshallese	24
5	48	14	nonmarshallese	3.428571429
5	49	1	marshallese	49
5	49	11	nonmarshallese	4.454545455
5	50	1	marshallese	50
5	50	11	nonmarshallese	4.545454545
5	51	3	marshallese	17
5	51	11	nonmarshallese	4.636363636
5	52	1	marshallese	52
5	52	12	nonmarshallese	4.333333333
5	53	2	marshallese	26.5
5	54	2	marshallese	27
5	55	2	marshallese	27.5
5	56	2	marshallese	28
5	57	2	marshallese	28.5
6	1	1	marshallese	1
6	1	1	nonmarshallese	1
6	2	1	marshallese	2
6	2	1	nonmarshallese	2
6	3	1	marshallese	3
6	3	2	nonmarshallese	1.5
6	4	2	marshallese	2
6	4	4	nonmarshallese	1
6	5	4	marshallese	1.25
6	5	4	nonmarshallese	1.25
6	6	4	marshallese	1.5
6	6	5	nonmarshallese	1.2
6	7	4	marshallese	1.75
6	7	5	nonmarshallese	1.4
6	8	5	marshallese	1.6
6	8	6	nonmarshallese	1.333333333
6	9	3	marshallese	3
6	9	6	nonmarshallese	1.5
6	10	6	marshallese	1.666666667
6	10	6	nonmarshallese	1.666666667
6	11	3	marshallese	3.666666667
6	11	7	nonmarshallese	1.571428571
6	12	2	marshallese	6
6	12	8	nonmarshallese	1.5
6	13	5	marshallese	2.6
6	13	8	nonmarshallese	1.625
6	14	5	marshallese	2.8
6	14	9	nonmarshallese	1.555555556
6	15	6	marshallese	2.5
6	15	6	nonmarshallese	2.5
6	16	3	marshallese	5.333333333
6	16	6	nonmarshallese	2.666666667
6	17	4	marshallese	4.25
6	17	10	nonmarshallese	1.7
6	18	4	marshallese	4.5
6	18	7	nonmarshallese	2.571428571
6	19	5	marshallese	3.8
6	19	6	nonmarshallese	3.166666667
6	20	3	marshallese	6.666666667
6	20	7	nonmarshallese	2.857142857
6	21	2	marshallese	10.5
6	21	9	nonmarshallese	2.333333333
6	22	5	marshallese	4.4
6	22	8	nonmarshallese	2.75
6	23	1	marshallese	23
6	23	6	nonmarshallese	3.833333333
6	24	2	marshallese	12
6	24	8	nonmarshallese	2.75
6	25	1	marshallese	25
6	25	7	nonmarshallese	3.571428571
6	26	4	marshallese	6.5
6	26	5	nonmarshallese	5.2
6	27	5	marshallese	5.4
6	27	13	nonmarshallese	2.076923077
6	28	7	marshallese	4
6	28	8	nonmarshallese	3.5
6	29	5	marshallese	5.8
6	29	7	nonmarshallese	3.571428571
6	30	1	marshallese	30
6	30	10	nonmarshallese	3
6	31	1	marshallese	31
6	31	6	nonmarshallese	5.166666667
6	32	1	marshallese	32
6	32	11	nonmarshallese	2.909090909
6	33	2	marshallese	16.5
6	33	9	nonmarshallese	3.666666667
6	34	1	marshallese	34
6	34	9	nonmarshallese	3.777777778
6	35	2	marshallese	17.5
6	35	10	nonmarshallese	3.5
6	36	4	marshallese	9
6	36	11	nonmarshallese	3.272727273
6	37	1	marshallese	37
6	37	9	nonmarshallese	4.111111111
6	38	2	marshallese	19
6	38	11	nonmarshallese	3.454545455
6	39	2	marshallese	19.5
6	39	13	nonmarshallese	3
6	40	2	marshallese	20
6	40	10	nonmarshallese	4
6	41	3	marshallese	13.66666667
6	41	11	nonmarshallese	3.727272727
6	42	3	marshallese	14
6	42	10	nonmarshallese	4.2
6	43	2	marshallese	21.5
6	43	11	nonmarshallese	3.909090909
6	44	4	marshallese	11
6	44	11	nonmarshallese	4
6	45	2	marshallese	22.5
6	45	10	nonmarshallese	4.5
6	46	3	marshallese	15.33333333
6	46	11	nonmarshallese	4.181818182
6	47	3	marshallese	15.66666667
6	47	12	nonmarshallese	3.916666667
6	48	2	marshallese	24
6	48	12	nonmarshallese	4
6	49	2	marshallese	24.5
6	49	11	nonmarshallese	4.454545455
6	50	2	marshallese	25
6	50	11	nonmarshallese	4.545454545
6	51	3	marshallese	17
6	51	15	nonmarshallese	3.4
6	52	2	marshallese	26
6	52	12	nonmarshallese	4.333333333
6	53	3	marshallese	17.66666667
6	54	2	marshallese	27
6	55	3	marshallese	18.33333333
6	56	2	marshallese	28
6	57	3	marshallese	19
7	1	1	marshallese	1
7	1	1	nonmarshallese	1
7	2	1	marshallese	2
7	2	1	nonmarshallese	2
7	3	2	marshallese	1.5
7	3	2	nonmarshallese	1.5
7	4	2	marshallese	2
7	4	3	nonmarshallese	1.333333333
7	5	3	marshallese	1.666666667
7	5	4	nonmarshallese	1.25
7	6	4	marshallese	1.5
7	6	4	nonmarshallese	1.5
7	7	2	marshallese	3.5
7	7	2	nonmarshallese	3.5
7	8	4	marshallese	2
7	8	1	nonmarshallese	8
7	9	3	marshallese	3
7	9	8	nonmarshallese	1.125
7	10	4	marshallese	2.5
7	10	4	nonmarshallese	2.5
7	11	1	marshallese	11
7	11	5	nonmarshallese	2.2
7	12	2	marshallese	6
7	12	7	nonmarshallese	1.714285714
7	13	4	marshallese	3.25
7	13	7	nonmarshallese	1.857142857
7	14	5	marshallese	2.8
7	14	8	nonmarshallese	1.75
7	15	5	marshallese	3
7	15	7	nonmarshallese	2.142857143
7	16	6	marshallese	2.666666667
7	16	8	nonmarshallese	2
7	17	3	marshallese	5.666666667
7	17	6	nonmarshallese	2.833333333
7	18	1	marshallese	18
7	18	7	nonmarshallese	2.571428571
7	19	7	marshallese	2.714285714
7	19	9	nonmarshallese	2.111111111
7	20	2	marshallese	10
7	20	7	nonmarshallese	2.857142857
7	21	4	marshallese	5.25
7	21	8	nonmarshallese	2.625
7	22	2	marshallese	11
7	22	4	nonmarshallese	5.5
7	23	6	marshallese	3.833333333
7	23	9	nonmarshallese	2.555555556
7	24	2	marshallese	12
7	24	8	nonmarshallese	2.75
7	25	2	marshallese	12.5
7	25	9	nonmarshallese	2.777777778
7	26	5	marshallese	5.2
7	26	7	nonmarshallese	3.714285714
7	27	4	marshallese	6.75
7	27	7	nonmarshallese	3.857142857
7	28	6	marshallese	4.666666667
7	28	11	nonmarshallese	2.545454545
7	29	6	marshallese	4.833333333
7	29	10	nonmarshallese	2.9
7	30	6	marshallese	5
7	30	8	nonmarshallese	3.75
7	31	6	marshallese	5.166666667
7	31	7	nonmarshallese	4.428571429
7	32	6	marshallese	5.333333333
7	32	8	nonmarshallese	4
7	33	2	marshallese	16.5
7	33	7	nonmarshallese	4.714285714
7	34	5	marshallese	6.8
7	34	7	nonmarshallese	4.857142857
7	35	6	marshallese	5.833333333
7	35	8	nonmarshallese	4.375
7	36	1	marshallese	36
7	36	9	nonmarshallese	4
7	37	2	marshallese	18.5
7	37	11	nonmarshallese	3.363636364
7	38	7	marshallese	5.428571429
7	38	10	nonmarshallese	3.8
7	39	7	marshallese	5.571428571
7	39	11	nonmarshallese	3.545454545
7	40	1	marshallese	40
7	40	13	nonmarshallese	3.076923077
7	41	3	marshallese	13.66666667
7	41	14	nonmarshallese	2.928571429
7	42	3	marshallese	14
7	42	12	nonmarshallese	3.5
7	43	2	marshallese	21.5
7	43	9	nonmarshallese	4.777777778
7	44	4	marshallese	11
7	44	12	nonmarshallese	3.666666667
7	45	2	marshallese	22.5
7	45	10	nonmarshallese	4.5
7	46	3	marshallese	15.33333333
7	46	10	nonmarshallese	4.6
7	47	4	marshallese	11.75
7	47	9	nonmarshallese	5.222222222
7	48	1	marshallese	48
7	48	14	nonmarshallese	3.428571429
7	49	4	marshallese	12.25
7	49	10	nonmarshallese	4.9
7	50	2	marshallese	25
7	50	10	nonmarshallese	5
7	51	2	marshallese	25.5
7	51	10	nonmarshallese	5.1
7	52	3	marshallese	17.33333333
7	52	12	nonmarshallese	4.333333333
7	53	4	marshallese	13.25
7	54	3	marshallese	18
7	55	3	marshallese	18.33333333
7	56	3	marshallese	18.66666667
7	57	2	marshallese	28.5
8	1	1	marshallese	1
8	1	1	nonmarshallese	1
8	2	2	marshallese	1
8	2	2	nonmarshallese	1
8	3	2	marshallese	1.5
8	3	3	nonmarshallese	1
8	4	3	marshallese	1.333333333
8	4	4	nonmarshallese	1
8	5	2	marshallese	2.5
8	5	4	nonmarshallese	1.25
8	6	4	marshallese	1.5
8	6	4	nonmarshallese	1.5
8	7	4	marshallese	1.75
8	7	5	nonmarshallese	1.4
8	8	2	marshallese	4
8	8	7	nonmarshallese	1.142857143
8	9	3	marshallese	3
8	9	5	nonmarshallese	1.8
8	10	3	marshallese	3.333333333
8	10	6	nonmarshallese	1.666666667
8	11	3	marshallese	3.666666667
8	11	6	nonmarshallese	1.833333333
8	12	5	marshallese	2.4
8	12	7	nonmarshallese	1.714285714
8	13	1	marshallese	13
8	13	8	nonmarshallese	1.625
8	14	5	marshallese	2.8
8	14	4	nonmarshallese	3.5
8	15	4	marshallese	3.75
8	15	7	nonmarshallese	2.142857143
8	16	5	marshallese	3.2
8	16	7	nonmarshallese	2.285714286
8	17	5	marshallese	3.4
8	17	7	nonmarshallese	2.428571429
8	18	7	marshallese	2.571428571
8	18	8	nonmarshallese	2.25
8	19	4	marshallese	4.75
8	19	7	nonmarshallese	2.714285714
8	20	5	marshallese	4
8	20	5	nonmarshallese	4
8	21	2	marshallese	10.5
8	21	5	nonmarshallese	4.2
8	22	6	marshallese	3.666666667
8	22	10	nonmarshallese	2.2
8	23	1	marshallese	23
8	23	9	nonmarshallese	2.555555556
8	24	2	marshallese	12
8	24	7	nonmarshallese	3.428571429
8	25	6	marshallese	4.166666667
8	25	12	nonmarshallese	2.083333333
8	26	1	marshallese	26
8	26	7	nonmarshallese	3.714285714
8	27	7	marshallese	3.857142857
8	27	8	nonmarshallese	3.375
8	28	5	marshallese	5.6
8	28	8	nonmarshallese	3.5
8	29	2	marshallese	14.5
8	29	6	nonmarshallese	4.833333333
8	30	2	marshallese	15
8	30	7	nonmarshallese	3.857142857
8	31	6	marshallese	5.166666667
8	31	10	nonmarshallese	2.9
8	32	5	marshallese	6.4
8	32	11	nonmarshallese	2.909090909
8	33	1	marshallese	33
8	33	8	nonmarshallese	4.125
8	34	1	marshallese	34
8	34	7	nonmarshallese	4.857142857
8	35	2	marshallese	17.5
8	35	9	nonmarshallese	3.888888889
8	36	1	marshallese	36
8	36	11	nonmarshallese	3.272727273
8	37	2	marshallese	18.5
8	37	9	nonmarshallese	4.111111111
8	38	2	marshallese	19
8	38	12	nonmarshallese	3.166666667
8	39	3	marshallese	13
8	39	13	nonmarshallese	3
8	40	8	marshallese	5
8	40	9	nonmarshallese	4.444444444
8	41	3	marshallese	13.66666667
8	41	11	nonmarshallese	3.545454545
8	42	3	marshallese	14
8	42	11	nonmarshallese	3.818181818
8	43	3	marshallese	14.33333333
8	43	10	nonmarshallese	4.3
8	44	1	marshallese	44
8	44	11	nonmarshallese	4
8	45	3	marshallese	15
8	45	12	nonmarshallese	3.75
8	46	2	marshallese	23
8	46	9	nonmarshallese	5.111111111
8	47	3	marshallese	15.66666667
8	47	10	nonmarshallese	4.7
8	48	2	marshallese	24
8	48	12	nonmarshallese	4
8	49	2	marshallese	24.5
8	49	13	nonmarshallese	3.769230769
8	50	2	marshallese	25
8	50	10	nonmarshallese	5
8	51	1	marshallese	51
8	51	14	nonmarshallese	3.642857143
8	52	2	marshallese	26
8	52	12	nonmarshallese	4.333333333
8	53	3	marshallese	17.66666667
8	54	3	marshallese	18
8	55	3	marshallese	18.33333333
8	56	2	marshallese	28
8	57	2	marshallese	28.5
9	1	1	marshallese	1
9	1	1	nonmarshallese	1
9	2	2	marshallese	1
9	2	1	nonmarshallese	2
9	3	1	marshallese	3
9	3	3	nonmarshallese	1
9	4	3	marshallese	1.333333333
9	4	4	nonmarshallese	1
9	5	1	marshallese	5
9	5	5	nonmarshallese	1
9	6	2	marshallese	3
9	6	5	nonmarshallese	1.2
9	7	2	marshallese	3.5
9	7	4	nonmarshallese	1.75
9	8	3	marshallese	2.666666667
9	8	5	nonmarshallese	1.6
9	9	4	marshallese	2.25
9	9	7	nonmarshallese	1.285714286
9	10	4	marshallese	2.5
9	10	2	nonmarshallese	5
9	11	4	marshallese	2.75
9	11	2	nonmarshallese	5.5
9	12	3	marshallese	4
9	12	7	nonmarshallese	1.285714286
9	13	6	marshallese	2.166666667
9	13	7	nonmarshallese	1.857142857
9	14	6	marshallese	2.333333333
9	14	6	nonmarshallese	2.333333333
9	15	4	marshallese	3.75
9	15	8	nonmarshallese	1.875
9	16	1	marshallese	16
9	16	4	nonmarshallese	4
9	17	1	marshallese	17
9	17	4	nonmarshallese	4.25
9	18	2	marshallese	9
9	18	3	nonmarshallese	6
9	19	1	marshallese	19
9	19	7	nonmarshallese	2.714285714
9	20	6	marshallese	3.333333333
9	20	8	nonmarshallese	2.5
9	21	3	marshallese	7
9	21	5	nonmarshallese	4.2
9	22	2	marshallese	11
9	22	5	nonmarshallese	4.4
9	23	1	marshallese	23
9	23	9	nonmarshallese	2.555555556
9	24	4	marshallese	6
9	24	11	nonmarshallese	2.181818182
9	25	1	marshallese	25
9	25	8	nonmarshallese	3.125
9	26	1	marshallese	26
9	26	6	nonmarshallese	4.333333333
9	27	6	marshallese	4.5
9	27	6	nonmarshallese	4.5
9	28	2	marshallese	14
9	28	8	nonmarshallese	3.5
9	29	3	marshallese	9.666666667
9	29	10	nonmarshallese	2.9
9	30	4	marshallese	7.5
9	30	8	nonmarshallese	3.625
9	31	7	marshallese	4.428571429
9	31	11	nonmarshallese	2.818181818
9	32	1	marshallese	32
9	32	11	nonmarshallese	2.909090909
9	33	1	marshallese	33
9	33	10	nonmarshallese	3.3
9	34	3	marshallese	11.33333333
9	34	7	nonmarshallese	4.857142857
9	35	3	marshallese	11.66666667
9	35	8	nonmarshallese	4.375
9	36	4	marshallese	9
9	36	7	nonmarshallese	5.142857143
9	37	2	marshallese	18.5
9	37	12	nonmarshallese	3.083333333
9	38	1	marshallese	38
9	38	10	nonmarshallese	3.8
9	39	3	marshallese	13
9	39	9	nonmarshallese	4.333333333
9	40	8	marshallese	5
9	40	7	nonmarshallese	5.714285714
9	41	2	marshallese	20.5
9	41	11	nonmarshallese	3.727272727
9	42	2	marshallese	21
9	42	9	nonmarshallese	4.666666667
9	43	2	marshallese	21.5
9	43	9	nonmarshallese	4.777777778
9	44	6	marshallese	7.333333333
9	44	12	nonmarshallese	3.666666667
9	45	2	marshallese	22.5
9	45	14	nonmarshallese	3.214285714
9	46	7	marshallese	6.571428571
9	46	9	nonmarshallese	5.111111111
9	47	1	marshallese	47
9	47	10	nonmarshallese	4.7
9	48	3	marshallese	16
9	48	10	nonmarshallese	4.8
9	49	3	marshallese	16.33333333
9	49	11	nonmarshallese	4.454545455
9	50	2	marshallese	25
9	50	10	nonmarshallese	5
9	51	2	marshallese	25.5
9	51	12	nonmarshallese	4.25
9	52	4	marshallese	13
9	52	12	nonmarshallese	4.333333333
9	53	1	marshallese	53
9	54	3	marshallese	18
9	55	3	marshallese	18.33333333
9	56	3	marshallese	18.66666667
9	57	2	marshallese	28.5
10	1	1	marshallese	1
10	1	1	nonmarshallese	1
10	2	1	marshallese	2
10	2	1	nonmarshallese	2
10	3	1	marshallese	3
10	3	3	nonmarshallese	1
10	4	3	marshallese	1.333333333
10	4	3	nonmarshallese	1.333333333
10	5	3	marshallese	1.666666667
10	5	4	nonmarshallese	1.25
10	6	3	marshallese	2
10	6	4	nonmarshallese	1.5
10	7	2	marshallese	3.5
10	7	4	nonmarshallese	1.75
10	8	2	marshallese	4
10	8	5	nonmarshallese	1.6
10	9	3	marshallese	3
10	9	6	nonmarshallese	1.5
10	10	4	marshallese	2.5
10	10	6	nonmarshallese	1.666666667
10	11	4	marshallese	2.75
10	11	3	nonmarshallese	3.666666667
10	12	1	marshallese	12
10	12	8	nonmarshallese	1.5
10	13	1	marshallese	13
10	13	6	nonmarshallese	2.166666667
10	14	5	marshallese	2.8
10	14	5	nonmarshallese	2.8
10	15	4	marshallese	3.75
10	15	4	nonmarshallese	3.75
10	16	5	marshallese	3.2
10	16	8	nonmarshallese	2
10	17	1	marshallese	17
10	17	8	nonmarshallese	2.125
10	18	5	marshallese	3.6
10	18	6	nonmarshallese	3
10	19	5	marshallese	3.8
10	19	5	nonmarshallese	3.8
10	20	1	marshallese	20
10	20	3	nonmarshallese	6.666666667
10	21	5	marshallese	4.2
10	21	8	nonmarshallese	2.625
10	22	5	marshallese	4.4
10	22	9	nonmarshallese	2.444444444
10	23	1	marshallese	23
10	23	6	nonmarshallese	3.833333333
10	24	1	marshallese	24
10	24	8	nonmarshallese	3
10	25	5	marshallese	5
10	25	7	nonmarshallese	3.571428571
10	26	2	marshallese	13
10	26	9	nonmarshallese	2.888888889
10	27	6	marshallese	4.5
10	27	7	nonmarshallese	3.857142857
10	28	6	marshallese	4.666666667
10	28	8	nonmarshallese	3.5
10	29	3	marshallese	9.666666667
10	29	9	nonmarshallese	3.222222222
10	30	2	marshallese	15
10	30	7	nonmarshallese	4.285714286
10	31	2	marshallese	15.5
10	31	7	nonmarshallese	4.428571429
10	32	4	marshallese	8
10	32	8	nonmarshallese	4
10	33	2	marshallese	16.5
10	33	12	nonmarshallese	2.75
10	34	3	marshallese	11.33333333
10	34	10	nonmarshallese	3.4
10	35	1	marshallese	35
10	35	13	nonmarshallese	2.692307692
10	36	3	marshallese	12
10	36	11	nonmarshallese	3.272727273
10	37	3	marshallese	12.33333333
10	37	7	nonmarshallese	5.285714286
10	38	2	marshallese	19
10	38	11	nonmarshallese	3.454545455
10	39	7	marshallese	5.571428571
10	39	7	nonmarshallese	5.571428571
10	40	3	marshallese	13.33333333
10	40	10	nonmarshallese	4
10	41	3	marshallese	13.66666667
10	41	11	nonmarshallese	3.727272727
10	42	2	marshallese	21
10	42	10	nonmarshallese	4.2
10	43	6	marshallese	7.166666667
10	43	10	nonmarshallese	4.3
10	44	2	marshallese	22
10	44	8	nonmarshallese	5.375
10	45	2	marshallese	22.5
10	45	12	nonmarshallese	3.75
10	46	3	marshallese	15.33333333
10	46	13	nonmarshallese	3.538461538
10	47	4	marshallese	11.75
10	47	10	nonmarshallese	4.7
10	48	2	marshallese	24
10	48	11	nonmarshallese	4.363636364
10	49	2	marshallese	24.5
10	49	10	nonmarshallese	4.9
10	50	2	marshallese	25
10	50	12	nonmarshallese	4.166666667
10	51	3	marshallese	17
10	51	11	nonmarshallese	4.636363636
10	52	2	marshallese	26
10	52	11	nonmarshallese	4.727272727
10	53	1	marshallese	53
10	54	3	marshallese	18
10	55	4	marshallese	13.75
10	56	3	marshallese	18.66666667
10	57	3	marshallese	19
