# Supplementary material for: Repeated introductions and intensive community transmission fueled a mumps virus outbreak in Washington State
Source: eLife. 2021 Apr 19;10:e66448. doi: 10.7554/eLife.66448 (PMC8079146; doi:10.7554/eLife.66448)
Supplement: Figure 4—figure supplement 1—source data 1. [file elife-66448-fig4-figsupp1-data1.txt]

trial	number_sequences	number_inferred_introductions	group	mean_inferred_cluster_size
1	1	1	unknown	1
1	1	1	not_up-to-date	1
1	1	1	up-to-date	1
1	2	2	unknown	1
1	2	2	not_up-to-date	1
1	2	2	up-to-date	1
1	3	2	unknown	1.5
1	3	3	not_up-to-date	1
1	3	2	up-to-date	1.5
1	4	2	unknown	2
1	4	4	not_up-to-date	1
1	4	2	up-to-date	2
1	5	2	unknown	2.5
1	5	2	not_up-to-date	2.5
1	5	4	up-to-date	1.25
1	6	4	unknown	1.5
1	6	1	not_up-to-date	6
1	6	4	up-to-date	1.5
1	7	5	unknown	1.4
1	7	4	not_up-to-date	1.75
1	7	3	up-to-date	2.333333333
1	8	5	unknown	1.6
1	8	4	not_up-to-date	2
1	8	5	up-to-date	1.6
1	9	5	unknown	1.8
1	9	2	not_up-to-date	4.5
1	9	7	up-to-date	1.285714286
1	10	5	unknown	2
1	10	1	not_up-to-date	10
1	10	4	up-to-date	2.5
1	11	8	unknown	1.375
1	11	3	not_up-to-date	3.666666667
1	11	2	up-to-date	5.5
1	12	6	unknown	2
1	12	3	not_up-to-date	4
1	12	4	up-to-date	2.5
1	13	7	unknown	1.857142857
1	13	3	not_up-to-date	4.333333333
1	13	6	up-to-date	2.166666667
1	14	6	unknown	2.333333333
1	14	5	up-to-date	2.8
1	15	7	unknown	2.142857143
1	15	5	up-to-date	3
1	16	7	unknown	2.285714286
1	16	2	up-to-date	8
1	17	7	unknown	2.428571429
1	17	1	up-to-date	15
1	18	6	unknown	3
1	18	8	up-to-date	2.25
1	19	8	unknown	2.375
1	19	3	up-to-date	6.333333333
1	20	9	unknown	2.222222222
1	20	4	up-to-date	4.5
1	21	5	unknown	4.2
1	21	3	up-to-date	7
1	22	10	unknown	2.2
1	22	5	up-to-date	4
1	23	6	unknown	3.833333333
1	23	5	up-to-date	4.6
1	24	8	unknown	3
1	24	6	up-to-date	3.5
1	25	9	unknown	2.777777778
1	25	3	up-to-date	8.333333333
1	26	6	unknown	4.333333333
1	26	5	up-to-date	5.2
1	27	9	unknown	3
1	27	5	up-to-date	5.4
1	28	11	unknown	2.545454545
1	28	5	up-to-date	5.6
1	29	10	unknown	2.9
1	29	3	up-to-date	9.666666667
1	30	6	unknown	5
1	30	7	up-to-date	4.285714286
1	31	12	unknown	2.583333333
1	31	7	up-to-date	4.428571429
1	32	11	unknown	2.909090909
1	32	1	up-to-date	28
1	33	8	up-to-date	4.125
1	34	5	up-to-date	6.8
1	35	4	up-to-date	8.75
1	36	9	up-to-date	4
1	37	7	up-to-date	5
1	38	6	up-to-date	6.333333333
1	39	5	up-to-date	7.8
1	40	7	up-to-date	5.714285714
1	41	5	up-to-date	8.2
1	42	5	up-to-date	8.4
1	43	8	up-to-date	5.375
1	44	8	up-to-date	5.5
1	45	6	up-to-date	7.5
1	46	4	up-to-date	11.5
1	47	6	up-to-date	7.833333333
1	48	4	up-to-date	12
1	49	7	up-to-date	7
1	50	7	up-to-date	7.142857143
1	51	6	up-to-date	8.5
1	52	7	up-to-date	7.428571429
1	53	5	up-to-date	10.6
1	54	8	up-to-date	6.75
1	55	7	up-to-date	7.857142857
1	56	7	up-to-date	8
1	57	7	up-to-date	8.142857143
1	58	7	up-to-date	8.285714286
1	59	8	up-to-date	7.375
1	60	6	up-to-date	10
1	61	7	up-to-date	8.714285714
1	62	7	up-to-date	8.857142857
1	63	8	up-to-date	7.875
1	64	8	up-to-date	8
2	1	1	unknown	1
2	1	1	not_up-to-date	1
2	1	1	up-to-date	1
2	2	1	unknown	2
2	2	2	not_up-to-date	1
2	2	2	up-to-date	1
2	3	3	unknown	1
2	3	3	not_up-to-date	1
2	3	3	up-to-date	1
2	4	4	unknown	1
2	4	2	not_up-to-date	2
2	4	3	up-to-date	1.333333333
2	5	4	unknown	1.25
2	5	3	not_up-to-date	1.666666667
2	5	5	up-to-date	1
2	6	2	unknown	2
2	6	4	not_up-to-date	1.5
2	6	4	up-to-date	1.5
2	7	3	unknown	2.333333333
2	7	4	not_up-to-date	1.75
2	7	4	up-to-date	1.75
2	8	5	unknown	1.6
2	8	5	not_up-to-date	1.6
2	8	4	up-to-date	2
2	9	3	unknown	3
2	9	4	not_up-to-date	2.25
2	9	7	up-to-date	1.285714286
2	10	5	unknown	2
2	10	5	not_up-to-date	2
2	10	5	up-to-date	2
2	11	6	unknown	1.833333333
2	11	1	not_up-to-date	11
2	11	4	up-to-date	2.75
2	12	7	unknown	1.714285714
2	12	2	not_up-to-date	6
2	12	5	up-to-date	2.4
2	13	8	unknown	1.625
2	13	6	not_up-to-date	2.166666667
2	13	5	up-to-date	2.6
2	14	4	unknown	3.5
2	14	7	up-to-date	2
2	15	5	unknown	3
2	15	1	up-to-date	15
2	16	4	unknown	4
2	16	3	up-to-date	5.333333333
2	17	7	unknown	2.428571429
2	17	6	up-to-date	2.833333333
2	18	7	unknown	2.571428571
2	18	6	up-to-date	3
2	19	7	unknown	2.714285714
2	19	7	up-to-date	2.714285714
2	20	6	unknown	3.333333333
2	20	3	up-to-date	6.666666667
2	21	8	unknown	2.625
2	21	6	up-to-date	3.5
2	22	8	unknown	2.75
2	22	3	up-to-date	7.333333333
2	23	10	unknown	2.3
2	23	5	up-to-date	4.6
2	24	5	unknown	4.8
2	24	5	up-to-date	4.8
2	25	9	unknown	2.777777778
2	25	6	up-to-date	4.166666667
2	26	6	unknown	4.333333333
2	26	6	up-to-date	4.333333333
2	27	3	unknown	9
2	27	8	up-to-date	3.375
2	28	7	unknown	4
2	28	5	up-to-date	5.6
2	29	5	unknown	5.8
2	29	6	up-to-date	4.833333333
2	30	10	unknown	3
2	30	3	up-to-date	10
2	31	7	unknown	4.428571429
2	31	5	up-to-date	6.2
2	32	12	unknown	2.666666667
2	32	5	up-to-date	6.4
2	33	7	up-to-date	4.714285714
2	34	6	up-to-date	5.666666667
2	35	5	up-to-date	7
2	36	6	up-to-date	6
2	37	6	up-to-date	6.166666667
2	38	6	up-to-date	6.333333333
2	39	3	up-to-date	12
2	40	6	up-to-date	6.666666667
2	41	5	up-to-date	8.2
2	42	5	up-to-date	8.4
2	43	7	up-to-date	6.142857143
2	44	4	up-to-date	11
2	45	8	up-to-date	5.625
2	46	7	up-to-date	6.571428571
2	47	7	up-to-date	6.714285714
2	48	9	up-to-date	5.333333333
2	49	6	up-to-date	8.166666667
2	50	10	up-to-date	5
2	51	6	up-to-date	7.833333333
2	52	7	up-to-date	7.428571429
2	53	6	up-to-date	8.833333333
2	54	7	up-to-date	7.714285714
2	55	8	up-to-date	6.875
2	56	6	up-to-date	9.333333333
2	57	8	up-to-date	7.125
2	58	7	up-to-date	8.285714286
2	59	6	up-to-date	9.833333333
2	60	8	up-to-date	7.5
2	61	6	up-to-date	10.16666667
2	62	8	up-to-date	7.75
2	63	8	up-to-date	7.875
2	64	7	up-to-date	9.142857143
3	1	1	unknown	1
3	1	1	not_up-to-date	1
3	1	1	up-to-date	1
3	2	2	unknown	1
3	2	2	not_up-to-date	1
3	2	1	up-to-date	2
3	3	3	unknown	1
3	3	3	not_up-to-date	1
3	3	3	up-to-date	1
3	4	2	unknown	2
3	4	2	not_up-to-date	2
3	4	2	up-to-date	2
3	5	3	unknown	1.666666667
3	5	5	not_up-to-date	1
3	5	4	up-to-date	1.25
3	6	3	unknown	2
3	6	3	not_up-to-date	2
3	6	4	up-to-date	1.5
3	7	5	unknown	1.4
3	7	6	not_up-to-date	1.166666667
3	7	5	up-to-date	1.4
3	8	5	unknown	1.6
3	8	3	not_up-to-date	2.666666667
3	8	4	up-to-date	2
3	9	4	unknown	2.25
3	9	5	not_up-to-date	1.8
3	9	4	up-to-date	2.25
3	10	4	unknown	2.5
3	10	4	not_up-to-date	2.5
3	10	4	up-to-date	2
3	11	6	unknown	1.833333333
3	11	3	not_up-to-date	3.666666667
3	11	4	up-to-date	2
3	12	4	unknown	3
3	12	2	not_up-to-date	6
3	12	5	up-to-date	2.4
3	13	6	unknown	2.166666667
3	13	7	not_up-to-date	1.857142857
3	13	5	up-to-date	2.6
3	14	7	unknown	2
3	14	8	up-to-date	1.75
3	15	9	unknown	1.666666667
3	15	8	up-to-date	1.625
3	16	6	unknown	2.666666667
3	16	3	up-to-date	5.333333333
3	17	8	unknown	2.125
3	17	7	up-to-date	2.428571429
3	18	5	unknown	3.6
3	18	8	up-to-date	2.25
3	19	8	unknown	2.375
3	19	4	up-to-date	4.75
3	20	6	unknown	3.333333333
3	20	5	up-to-date	4
3	21	9	unknown	2.333333333
3	21	7	up-to-date	3
3	22	8	unknown	2.75
3	22	4	up-to-date	5.5
3	23	6	unknown	3.833333333
3	23	9	up-to-date	2.555555556
3	24	8	unknown	3
3	24	4	up-to-date	6
3	25	10	unknown	2.5
3	25	4	up-to-date	6.25
3	26	6	unknown	4.333333333
3	26	7	up-to-date	3.714285714
3	27	10	unknown	2.7
3	27	3	up-to-date	9
3	28	11	unknown	2.545454545
3	28	6	up-to-date	4.666666667
3	29	11	unknown	2.636363636
3	29	7	up-to-date	4.142857143
3	30	7	unknown	4.285714286
3	30	4	up-to-date	7.5
3	31	11	unknown	2.818181818
3	31	8	up-to-date	3.875
3	32	8	unknown	4
3	32	5	up-to-date	6.4
3	33	6	up-to-date	5.5
3	34	4	up-to-date	8.5
3	35	9	up-to-date	3.888888889
3	36	4	up-to-date	8
3	37	4	up-to-date	9.25
3	38	5	up-to-date	7.6
3	39	4	up-to-date	9.75
3	40	5	up-to-date	8
3	41	6	up-to-date	6.833333333
3	42	6	up-to-date	7
3	43	6	up-to-date	7.166666667
3	44	5	up-to-date	8.8
3	45	7	up-to-date	6.428571429
3	46	7	up-to-date	6.571428571
3	47	6	up-to-date	7.833333333
3	48	7	up-to-date	6.857142857
3	49	6	up-to-date	8.166666667
3	50	7	up-to-date	7.142857143
3	51	9	up-to-date	5.444444444
3	52	7	up-to-date	7.428571429
3	53	5	up-to-date	10.6
3	54	8	up-to-date	6.75
3	55	7	up-to-date	7.857142857
3	56	8	up-to-date	7
3	57	8	up-to-date	7.125
3	58	7	up-to-date	8.285714286
3	59	8	up-to-date	7.375
3	60	7	up-to-date	8.571428571
3	61	6	up-to-date	10.16666667
3	62	8	up-to-date	7.75
3	63	8	up-to-date	7.875
3	64	7	up-to-date	9.142857143
4	1	1	unknown	1
4	1	1	not_up-to-date	1
4	1	1	up-to-date	1
4	2	2	unknown	1
4	2	2	not_up-to-date	1
4	2	2	up-to-date	1
4	3	2	unknown	1.5
4	3	3	not_up-to-date	1
4	3	1	up-to-date	3
4	4	3	unknown	1.333333333
4	4	3	not_up-to-date	1.333333333
4	4	4	up-to-date	1
4	5	3	unknown	1.666666667
4	5	3	not_up-to-date	1.666666667
4	5	3	up-to-date	1.666666667
4	6	5	unknown	1.2
4	6	4	not_up-to-date	1.5
4	6	3	up-to-date	2
4	7	5	unknown	1.4
4	7	5	not_up-to-date	1.4
4	7	5	up-to-date	1.4
4	8	4	unknown	2
4	8	2	not_up-to-date	4
4	8	3	up-to-date	2.666666667
4	9	4	unknown	2.25
4	9	2	not_up-to-date	4.5
4	9	5	up-to-date	1.8
4	10	9	unknown	1.111111111
4	10	5	not_up-to-date	2
4	10	3	up-to-date	3.333333333
4	11	4	unknown	2.75
4	11	4	not_up-to-date	2.75
4	11	5	up-to-date	2.2
4	12	8	unknown	1.5
4	12	3	not_up-to-date	4
4	12	7	up-to-date	1.714285714
4	13	6	unknown	2.166666667
4	13	3	not_up-to-date	4.333333333
4	13	3	up-to-date	4.333333333
4	14	6	unknown	2.333333333
4	14	5	up-to-date	2.8
4	15	3	unknown	5
4	15	6	up-to-date	2.5
4	16	9	unknown	1.777777778
4	16	4	up-to-date	4
4	17	8	unknown	2.125
4	17	6	up-to-date	2.833333333
4	18	7	unknown	2.571428571
4	18	3	up-to-date	6
4	19	4	unknown	4.75
4	19	5	up-to-date	3.8
4	20	8	unknown	2.5
4	20	7	up-to-date	2.857142857
4	21	8	unknown	2.625
4	21	3	up-to-date	7
4	22	8	unknown	2.75
4	22	3	up-to-date	7.333333333
4	23	9	unknown	2.555555556
4	23	3	up-to-date	7.666666667
4	24	7	unknown	3.428571429
4	24	4	up-to-date	6
4	25	10	unknown	2.5
4	25	5	up-to-date	5
4	26	8	unknown	3.25
4	26	4	up-to-date	6.5
4	27	5	unknown	5.4
4	27	4	up-to-date	6.75
4	28	8	unknown	3.5
4	28	5	up-to-date	5.6
4	29	8	unknown	3.625
4	29	7	up-to-date	4.142857143
4	30	7	unknown	4.285714286
4	30	7	up-to-date	3.714285714
4	31	7	unknown	4.428571429
4	31	5	up-to-date	6.2
4	32	6	unknown	5.333333333
4	32	6	up-to-date	5.333333333
4	33	8	up-to-date	4.125
4	34	3	up-to-date	11.33333333
4	35	5	up-to-date	7
4	36	6	up-to-date	6
4	37	9	up-to-date	4.111111111
4	38	6	up-to-date	6.333333333
4	39	3	up-to-date	13
4	40	5	up-to-date	8
4	41	9	up-to-date	4.222222222
4	42	6	up-to-date	7
4	43	7	up-to-date	6.142857143
4	44	3	up-to-date	14
4	45	10	up-to-date	4.5
4	46	5	up-to-date	9.2
4	47	6	up-to-date	7.833333333
4	48	7	up-to-date	6.857142857
4	49	6	up-to-date	8.166666667
4	50	8	up-to-date	6.25
4	51	6	up-to-date	8.5
4	52	5	up-to-date	10.4
4	53	6	up-to-date	8.833333333
4	54	8	up-to-date	6.75
4	55	6	up-to-date	9.166666667
4	56	8	up-to-date	7
4	57	7	up-to-date	8.142857143
4	58	7	up-to-date	8.285714286
4	59	7	up-to-date	8.428571429
4	60	9	up-to-date	6.666666667
4	61	8	up-to-date	7.625
4	62	7	up-to-date	8.857142857
4	63	7	up-to-date	9
4	64	8	up-to-date	8
5	1	1	unknown	1
5	1	1	not_up-to-date	1
5	1	1	up-to-date	1
5	2	1	unknown	2
5	2	2	not_up-to-date	1
5	2	1	up-to-date	2
5	3	2	unknown	1.5
5	3	2	not_up-to-date	1.5
5	3	2	up-to-date	1.5
5	4	3	unknown	1.333333333
5	4	3	not_up-to-date	1.333333333
5	4	3	up-to-date	1.333333333
5	5	3	unknown	1.666666667
5	5	4	not_up-to-date	1.25
5	5	3	up-to-date	1.666666667
5	6	3	unknown	2
5	6	3	not_up-to-date	2
5	6	5	up-to-date	1.2
5	7	5	unknown	1.4
5	7	4	not_up-to-date	1.75
5	7	5	up-to-date	1.4
5	8	6	unknown	1.333333333
5	8	4	not_up-to-date	2
5	8	3	up-to-date	2.666666667
5	9	4	unknown	2.25
5	9	5	not_up-to-date	1.8
5	9	3	up-to-date	3
5	10	6	unknown	1.666666667
5	10	5	not_up-to-date	2
5	10	3	up-to-date	2.333333333
5	11	5	unknown	2.2
5	11	5	not_up-to-date	2.2
5	11	7	up-to-date	1.571428571
5	12	4	unknown	3
5	12	3	not_up-to-date	4
5	12	7	up-to-date	1.714285714
5	13	6	unknown	2.166666667
5	13	6	not_up-to-date	2.166666667
5	13	4	up-to-date	3.25
5	14	5	unknown	2.8
5	14	5	up-to-date	2.8
5	15	6	unknown	2.5
5	15	5	up-to-date	3
5	16	6	unknown	2.666666667
5	16	4	up-to-date	4
5	17	6	unknown	2.833333333
5	17	5	up-to-date	3.4
5	18	4	unknown	4.5
5	18	3	up-to-date	6
5	19	6	unknown	3.166666667
5	19	7	up-to-date	2.714285714
5	20	8	unknown	2.5
5	20	5	up-to-date	4
5	21	10	unknown	2.1
5	21	8	up-to-date	2.625
5	22	8	unknown	2.75
5	22	8	up-to-date	2.75
5	23	9	unknown	2.555555556
5	23	4	up-to-date	5.75
5	24	5	unknown	4.8
5	24	3	up-to-date	8
5	25	7	unknown	3.571428571
5	25	7	up-to-date	3.571428571
5	26	5	unknown	5.2
5	26	4	up-to-date	6.5
5	27	10	unknown	2.7
5	27	2	up-to-date	12
5	28	6	unknown	4.666666667
5	28	9	up-to-date	3.111111111
5	29	11	unknown	2.636363636
5	29	6	up-to-date	4.833333333
5	30	12	unknown	2.5
5	30	4	up-to-date	7.5
5	31	7	unknown	4.428571429
5	31	4	up-to-date	7.75
5	32	7	unknown	4.571428571
5	32	5	up-to-date	6.4
5	33	6	up-to-date	5.5
5	34	3	up-to-date	10.33333333
5	35	4	up-to-date	8.75
5	36	4	up-to-date	9
5	37	9	up-to-date	3.777777778
5	38	6	up-to-date	6.333333333
5	39	8	up-to-date	4.875
5	40	6	up-to-date	6.666666667
5	41	5	up-to-date	8.2
5	42	10	up-to-date	4.2
5	43	6	up-to-date	7.166666667
5	44	6	up-to-date	7.333333333
5	45	8	up-to-date	5.625
5	46	5	up-to-date	9.2
5	47	7	up-to-date	6.714285714
5	48	7	up-to-date	6.857142857
5	49	8	up-to-date	6.125
5	50	6	up-to-date	8.333333333
5	51	7	up-to-date	7.285714286
5	52	8	up-to-date	6.5
5	53	8	up-to-date	6.625
5	54	6	up-to-date	9
5	55	7	up-to-date	7.857142857
5	56	7	up-to-date	8
5	57	7	up-to-date	8.142857143
5	58	8	up-to-date	7.25
5	59	6	up-to-date	9.833333333
5	60	7	up-to-date	8.571428571
5	61	7	up-to-date	8.714285714
5	62	8	up-to-date	7.75
5	63	8	up-to-date	7.875
5	64	8	up-to-date	8
6	1	1	unknown	1
6	1	1	not_up-to-date	1
6	1	1	up-to-date	1
6	2	2	unknown	1
6	2	1	not_up-to-date	2
6	2	1	up-to-date	2
6	3	3	unknown	1
6	3	1	not_up-to-date	3
6	3	2	up-to-date	1.5
6	4	2	unknown	2
6	4	1	not_up-to-date	4
6	4	3	up-to-date	1.333333333
6	5	4	unknown	1.25
6	5	1	not_up-to-date	5
6	5	3	up-to-date	1.666666667
6	6	4	unknown	1.5
6	6	4	not_up-to-date	1.5
6	6	4	up-to-date	1.5
6	7	6	unknown	1.166666667
6	7	3	not_up-to-date	2.333333333
6	7	4	up-to-date	1.75
6	8	3	unknown	2.666666667
6	8	4	not_up-to-date	2
6	8	4	up-to-date	2
6	9	5	unknown	1.8
6	9	5	not_up-to-date	1.8
6	9	5	up-to-date	1.8
6	10	6	unknown	1.666666667
6	10	2	not_up-to-date	5
6	10	5	up-to-date	2
6	11	3	unknown	3.666666667
6	11	4	not_up-to-date	2.75
6	11	6	up-to-date	1.833333333
6	12	6	unknown	2
6	12	5	not_up-to-date	2.4
6	12	6	up-to-date	2
6	13	7	unknown	1.857142857
6	13	7	not_up-to-date	1.857142857
6	13	5	up-to-date	2.6
6	14	8	unknown	1.75
6	14	4	up-to-date	3.5
6	15	6	unknown	2.5
6	15	5	up-to-date	3
6	16	8	unknown	2
6	16	8	up-to-date	2
6	17	8	unknown	2.125
6	17	5	up-to-date	2.6
6	18	7	unknown	2.571428571
6	18	7	up-to-date	2.571428571
6	19	8	unknown	2.375
6	19	2	up-to-date	9.5
6	20	7	unknown	2.857142857
6	20	7	up-to-date	2.857142857
6	21	10	unknown	2.1
6	21	5	up-to-date	4.2
6	22	10	unknown	2.2
6	22	8	up-to-date	2.75
6	23	6	unknown	3.833333333
6	23	4	up-to-date	5.25
6	24	9	unknown	2.666666667
6	24	6	up-to-date	4
6	25	8	unknown	3.125
6	25	6	up-to-date	4.166666667
6	26	9	unknown	2.888888889
6	26	7	up-to-date	3.714285714
6	27	9	unknown	3
6	27	3	up-to-date	9
6	28	10	unknown	2.8
6	28	8	up-to-date	3.5
6	29	9	unknown	3.222222222
6	29	9	up-to-date	3.222222222
6	30	6	unknown	5
6	30	5	up-to-date	6
6	31	5	unknown	6.2
6	31	4	up-to-date	7.75
6	32	7	unknown	4.571428571
6	32	5	up-to-date	6.4
6	33	4	up-to-date	8.25
6	34	5	up-to-date	6.4
6	35	6	up-to-date	5.833333333
6	36	5	up-to-date	7.2
6	37	6	up-to-date	6.166666667
6	38	6	up-to-date	6.333333333
6	39	8	up-to-date	4.875
6	40	7	up-to-date	5.714285714
6	41	11	up-to-date	3.727272727
6	42	6	up-to-date	7
6	43	7	up-to-date	6.142857143
6	44	6	up-to-date	7.333333333
6	45	7	up-to-date	6.428571429
6	46	6	up-to-date	7.666666667
6	47	8	up-to-date	5.875
6	48	4	up-to-date	12
6	49	4	up-to-date	12.25
6	50	8	up-to-date	6.25
6	51	6	up-to-date	8.5
6	52	6	up-to-date	8.666666667
6	53	7	up-to-date	7.571428571
6	54	7	up-to-date	7.714285714
6	55	7	up-to-date	7.857142857
6	56	8	up-to-date	7
6	57	7	up-to-date	8.142857143
6	58	7	up-to-date	8.285714286
6	59	8	up-to-date	7.375
6	60	8	up-to-date	7.5
6	61	7	up-to-date	8.714285714
6	62	8	up-to-date	7.75
6	63	7	up-to-date	9
6	64	9	up-to-date	7.111111111
7	1	1	unknown	1
7	1	1	not_up-to-date	1
7	1	1	up-to-date	1
7	2	2	unknown	1
7	2	2	not_up-to-date	1
7	2	2	up-to-date	1
7	3	2	unknown	1.5
7	3	2	not_up-to-date	1.5
7	3	2	up-to-date	1.5
7	4	3	unknown	1.333333333
7	4	3	not_up-to-date	1.333333333
7	4	2	up-to-date	2
7	5	5	unknown	1
7	5	4	not_up-to-date	1.25
7	5	3	up-to-date	1.666666667
7	6	3	unknown	2
7	6	1	not_up-to-date	6
7	6	4	up-to-date	1.5
7	7	3	unknown	2.333333333
7	7	4	not_up-to-date	1.75
7	7	3	up-to-date	2.333333333
7	8	7	unknown	1.142857143
7	8	6	not_up-to-date	1.333333333
7	8	2	up-to-date	4
7	9	4	unknown	2.25
7	9	5	not_up-to-date	1.8
7	9	4	up-to-date	2.25
7	10	6	unknown	1.666666667
7	10	1	not_up-to-date	10
7	10	6	up-to-date	1.666666667
7	11	6	unknown	1.833333333
7	11	7	not_up-to-date	1.571428571
7	11	3	up-to-date	3.666666667
7	12	7	unknown	1.714285714
7	12	6	not_up-to-date	2
7	12	2	up-to-date	6
7	13	6	unknown	2.166666667
7	13	6	not_up-to-date	2.166666667
7	13	3	up-to-date	4.333333333
7	14	8	unknown	1.75
7	14	2	up-to-date	7
7	15	8	unknown	1.875
7	15	4	up-to-date	3.75
7	16	7	unknown	2.285714286
7	16	5	up-to-date	3.2
7	17	8	unknown	2.125
7	17	8	up-to-date	2.125
7	18	4	unknown	4.5
7	18	7	up-to-date	2.571428571
7	19	8	unknown	2.375
7	19	8	up-to-date	2.375
7	20	8	unknown	2.5
7	20	7	up-to-date	2.857142857
7	21	9	unknown	2.333333333
7	21	3	up-to-date	7
7	22	9	unknown	2.444444444
7	22	3	up-to-date	7.333333333
7	23	4	unknown	5.75
7	23	3	up-to-date	7.666666667
7	24	9	unknown	2.666666667
7	24	3	up-to-date	8
7	25	5	unknown	5
7	25	10	up-to-date	2.5
7	26	6	unknown	4.333333333
7	26	4	up-to-date	6.5
7	27	10	unknown	2.7
7	27	6	up-to-date	4.166666667
7	28	7	unknown	4
7	28	4	up-to-date	7
7	29	10	unknown	2.9
7	29	3	up-to-date	9.666666667
7	30	5	unknown	6
7	30	7	up-to-date	4.285714286
7	31	7	unknown	4.428571429
7	31	6	up-to-date	5.166666667
7	32	11	unknown	2.909090909
7	32	8	up-to-date	4
7	33	6	up-to-date	5.5
7	34	7	up-to-date	4.857142857
7	35	4	up-to-date	8.75
7	36	4	up-to-date	9
7	37	7	up-to-date	5.285714286
7	38	8	up-to-date	4.25
7	39	5	up-to-date	7.8
7	40	6	up-to-date	6.666666667
7	41	6	up-to-date	6.833333333
7	42	7	up-to-date	6
7	43	5	up-to-date	8.6
7	44	6	up-to-date	7.333333333
7	45	8	up-to-date	5.625
7	46	6	up-to-date	7.333333333
7	47	5	up-to-date	9.4
7	48	6	up-to-date	8
7	49	7	up-to-date	7
7	50	5	up-to-date	10
7	51	5	up-to-date	10.2
7	52	7	up-to-date	7.428571429
7	53	6	up-to-date	8.833333333
7	54	7	up-to-date	7.714285714
7	55	7	up-to-date	7.857142857
7	56	7	up-to-date	8
7	57	8	up-to-date	7.125
7	58	8	up-to-date	7.25
7	59	7	up-to-date	8.428571429
7	60	7	up-to-date	8.571428571
7	61	7	up-to-date	8.142857143
7	62	7	up-to-date	8.857142857
7	63	8	up-to-date	7.875
7	64	8	up-to-date	8
8	1	1	unknown	1
8	1	1	not_up-to-date	1
8	1	1	up-to-date	1
8	2	2	unknown	1
8	2	2	not_up-to-date	1
8	2	2	up-to-date	1
8	3	2	unknown	1.5
8	3	2	not_up-to-date	1.5
8	3	3	up-to-date	1
8	4	4	unknown	1
8	4	2	not_up-to-date	2
8	4	3	up-to-date	1.333333333
8	5	3	unknown	1.666666667
8	5	4	not_up-to-date	1.25
8	5	3	up-to-date	1.666666667
8	6	5	unknown	1.2
8	6	5	not_up-to-date	1.2
8	6	4	up-to-date	1.5
8	7	5	unknown	1.4
8	7	4	not_up-to-date	1.75
8	7	3	up-to-date	2.333333333
8	8	4	unknown	2
8	8	4	not_up-to-date	2
8	8	4	up-to-date	2
8	9	4	unknown	2.25
8	9	3	not_up-to-date	3
8	9	6	up-to-date	1.5
8	10	6	unknown	1.666666667
8	10	5	not_up-to-date	2
8	10	5	up-to-date	2
8	11	3	unknown	3.666666667
8	11	2	not_up-to-date	5.5
8	11	4	up-to-date	2.75
8	12	6	unknown	2
8	12	4	not_up-to-date	3
8	12	3	up-to-date	4
8	13	6	unknown	2.166666667
8	13	6	not_up-to-date	2.166666667
8	13	6	up-to-date	2.166666667
8	14	6	unknown	2.333333333
8	14	7	up-to-date	2
8	15	4	unknown	3.75
8	15	6	up-to-date	2.5
8	16	9	unknown	1.777777778
8	16	6	up-to-date	2.666666667
8	17	9	unknown	1.888888889
8	17	7	up-to-date	2.428571429
8	18	6	unknown	3
8	18	3	up-to-date	6
8	19	8	unknown	2.375
8	19	5	up-to-date	3.8
8	20	8	unknown	2.5
8	20	4	up-to-date	5
8	21	3	unknown	7
8	21	3	up-to-date	7
8	22	8	unknown	2.75
8	22	5	up-to-date	4.4
8	23	11	unknown	2.090909091
8	23	8	up-to-date	2.875
8	24	9	unknown	2.666666667
8	24	6	up-to-date	4
8	25	7	unknown	3.571428571
8	25	6	up-to-date	4.166666667
8	26	10	unknown	2.6
8	26	3	up-to-date	8
8	27	9	unknown	3
8	27	6	up-to-date	4.5
8	28	6	unknown	4.666666667
8	28	4	up-to-date	7
8	29	6	unknown	4.833333333
8	29	6	up-to-date	4.833333333
8	30	11	unknown	2.727272727
8	30	6	up-to-date	5
8	31	11	unknown	2.818181818
8	31	7	up-to-date	4.428571429
8	32	7	unknown	4.571428571
8	32	4	up-to-date	8
8	33	4	up-to-date	8.25
8	34	3	up-to-date	11.33333333
8	35	5	up-to-date	6.6
8	36	6	up-to-date	6
8	37	7	up-to-date	5.285714286
8	38	7	up-to-date	5.428571429
8	39	4	up-to-date	9.75
8	40	5	up-to-date	8
8	41	6	up-to-date	6.833333333
8	42	6	up-to-date	7
8	43	6	up-to-date	7.166666667
8	44	5	up-to-date	8.8
8	45	6	up-to-date	7.5
8	46	8	up-to-date	5.75
8	47	8	up-to-date	5.875
8	48	11	up-to-date	4.363636364
8	49	8	up-to-date	6.125
8	50	4	up-to-date	12.5
8	51	6	up-to-date	8.5
8	52	7	up-to-date	7.428571429
8	53	6	up-to-date	8.833333333
8	54	7	up-to-date	7.714285714
8	55	6	up-to-date	9.166666667
8	56	5	up-to-date	11.2
8	57	8	up-to-date	7.125
8	58	6	up-to-date	9.666666667
8	59	8	up-to-date	7.375
8	60	8	up-to-date	7.5
8	61	7	up-to-date	8.714285714
8	62	8	up-to-date	7.75
8	63	7	up-to-date	9
8	64	9	up-to-date	7.111111111
9	1	1	unknown	1
9	1	1	not_up-to-date	1
9	1	1	up-to-date	1
9	2	2	unknown	1
9	2	2	not_up-to-date	1
9	2	2	up-to-date	1
9	3	2	unknown	1.5
9	3	3	not_up-to-date	1
9	3	2	up-to-date	1.5
9	4	2	unknown	2
9	4	4	not_up-to-date	1
9	4	3	up-to-date	1.333333333
9	5	4	unknown	1.25
9	5	3	not_up-to-date	1.666666667
9	5	4	up-to-date	1.25
9	6	5	unknown	1.2
9	6	1	not_up-to-date	6
9	6	4	up-to-date	1.5
9	7	3	unknown	2.333333333
9	7	4	not_up-to-date	1.75
9	7	4	up-to-date	1.75
9	8	3	unknown	2.666666667
9	8	5	not_up-to-date	1.6
9	8	5	up-to-date	1.6
9	9	5	unknown	1.8
9	9	5	not_up-to-date	1.8
9	9	4	up-to-date	2.25
9	10	4	unknown	2.5
9	10	4	not_up-to-date	2.5
9	10	4	up-to-date	2.5
9	11	4	unknown	2.75
9	11	5	not_up-to-date	2.2
9	11	4	up-to-date	2.75
9	12	6	unknown	2
9	12	5	not_up-to-date	2.4
9	12	5	up-to-date	2.4
9	13	7	unknown	1.857142857
9	13	2	not_up-to-date	6.5
9	13	5	up-to-date	2.6
9	14	7	unknown	2
9	14	7	up-to-date	2
9	15	9	unknown	1.666666667
9	15	6	up-to-date	2.5
9	16	8	unknown	2
9	16	4	up-to-date	4
9	17	5	unknown	3.4
9	17	7	up-to-date	2.428571429
9	18	8	unknown	2.25
9	18	4	up-to-date	4.5
9	19	6	unknown	3.166666667
9	19	6	up-to-date	3.166666667
9	20	6	unknown	3.333333333
9	20	5	up-to-date	4
9	21	8	unknown	2.625
9	21	5	up-to-date	4.2
9	22	9	unknown	2.444444444
9	22	6	up-to-date	3.666666667
9	23	8	unknown	2.875
9	23	6	up-to-date	3.833333333
9	24	10	unknown	2.4
9	24	8	up-to-date	3
9	25	6	unknown	4.166666667
9	25	6	up-to-date	4.166666667
9	26	6	unknown	4.333333333
9	26	7	up-to-date	3.714285714
9	27	7	unknown	3.857142857
9	27	5	up-to-date	5.4
9	28	11	unknown	2.545454545
9	28	4	up-to-date	7
9	29	8	unknown	3.625
9	29	4	up-to-date	7.25
9	30	5	unknown	6
9	30	5	up-to-date	6
9	31	11	unknown	2.818181818
9	31	4	up-to-date	7.75
9	32	7	unknown	4.571428571
9	32	5	up-to-date	6.4
9	33	7	up-to-date	4.714285714
9	34	9	up-to-date	3.777777778
9	35	6	up-to-date	5.833333333
9	36	6	up-to-date	6
9	37	6	up-to-date	6.166666667
9	38	10	up-to-date	3.8
9	39	4	up-to-date	9.75
9	40	3	up-to-date	13.33333333
9	41	4	up-to-date	10.25
9	42	6	up-to-date	7
9	43	7	up-to-date	6.142857143
9	44	7	up-to-date	6.285714286
9	45	8	up-to-date	5.625
9	46	6	up-to-date	7.666666667
9	47	7	up-to-date	6.714285714
9	48	5	up-to-date	9.6
9	49	8	up-to-date	6.125
9	50	7	up-to-date	7.142857143
9	51	8	up-to-date	6.375
9	52	8	up-to-date	6.5
9	53	5	up-to-date	10.6
9	54	8	up-to-date	6.75
9	55	8	up-to-date	6.875
9	56	8	up-to-date	7
9	57	7	up-to-date	8.142857143
9	58	7	up-to-date	8.285714286
9	59	9	up-to-date	6.555555556
9	60	7	up-to-date	8.571428571
9	61	7	up-to-date	8.714285714
9	62	8	up-to-date	7.75
9	63	7	up-to-date	9
9	64	8	up-to-date	8
10	1	1	unknown	1
10	1	1	not_up-to-date	1
10	1	1	up-to-date	1
10	2	2	unknown	1
10	2	2	not_up-to-date	1
10	2	2	up-to-date	1
10	3	3	unknown	1
10	3	2	not_up-to-date	1.5
10	3	3	up-to-date	1
10	4	3	unknown	1.333333333
10	4	3	not_up-to-date	1.333333333
10	4	3	up-to-date	1.333333333
10	5	3	unknown	1.666666667
10	5	3	not_up-to-date	1.666666667
10	5	2	up-to-date	2.5
10	6	4	unknown	1.5
10	6	4	not_up-to-date	1.5
10	6	3	up-to-date	2
10	7	4	unknown	1.75
10	7	4	not_up-to-date	1.75
10	7	1	up-to-date	7
10	8	5	unknown	1.6
10	8	5	not_up-to-date	1.6
10	8	6	up-to-date	1.333333333
10	9	4	unknown	2.25
10	9	4	not_up-to-date	2.25
10	9	4	up-to-date	2.25
10	10	5	unknown	2
10	10	5	not_up-to-date	2
10	10	6	up-to-date	1.666666667
10	11	7	unknown	1.571428571
10	11	2	not_up-to-date	5.5
10	11	3	up-to-date	3.666666667
10	12	5	unknown	2.4
10	12	6	not_up-to-date	2
10	12	3	up-to-date	4
10	13	6	unknown	2.166666667
10	13	3	not_up-to-date	4.333333333
10	13	7	up-to-date	1.857142857
10	14	4	unknown	3.5
10	14	7	up-to-date	2
10	15	9	unknown	1.666666667
10	15	4	up-to-date	3
10	16	9	unknown	1.777777778
10	16	4	up-to-date	4
10	17	2	unknown	8.5
10	17	6	up-to-date	2.833333333
10	18	5	unknown	3.6
10	18	4	up-to-date	4.5
10	19	10	unknown	1.9
10	19	3	up-to-date	6.333333333
10	20	10	unknown	2
10	20	7	up-to-date	2.857142857
10	21	10	unknown	2.1
10	21	6	up-to-date	3.5
10	22	4	unknown	5.5
10	22	4	up-to-date	5.5
10	23	8	unknown	2.875
10	23	3	up-to-date	7.666666667
10	24	8	unknown	3
10	24	4	up-to-date	6
10	25	11	unknown	2.272727273
10	25	4	up-to-date	6.25
10	26	9	unknown	2.888888889
10	26	4	up-to-date	6.5
10	27	10	unknown	2.7
10	27	3	up-to-date	9
10	28	7	unknown	4
10	28	6	up-to-date	4.666666667
10	29	7	unknown	4.142857143
10	29	6	up-to-date	4.833333333
10	30	10	unknown	3
10	30	8	up-to-date	3.75
10	31	7	unknown	4.428571429
10	31	8	up-to-date	3.875
10	32	7	unknown	4.571428571
10	32	4	up-to-date	8
10	33	4	up-to-date	8.25
10	34	5	up-to-date	6.8
10	35	6	up-to-date	5.833333333
10	36	5	up-to-date	7.2
10	37	5	up-to-date	7.4
10	38	7	up-to-date	5.428571429
10	39	6	up-to-date	6.5
10	40	6	up-to-date	6.666666667
10	41	7	up-to-date	5.857142857
10	42	6	up-to-date	7
10	43	8	up-to-date	5.375
10	44	7	up-to-date	6.285714286
10	45	8	up-to-date	5.625
10	46	7	up-to-date	6.571428571
10	47	9	up-to-date	5.222222222
10	48	6	up-to-date	7.333333333
10	49	7	up-to-date	7
10	50	5	up-to-date	10
10	51	8	up-to-date	6.375
10	52	6	up-to-date	8.666666667
10	53	6	up-to-date	8.833333333
10	54	7	up-to-date	7.714285714
10	55	8	up-to-date	6.875
10	56	7	up-to-date	8
10	57	7	up-to-date	8.142857143
10	58	8	up-to-date	7.25
10	59	8	up-to-date	7.375
10	60	6	up-to-date	10
10	61	7	up-to-date	8.714285714
10	62	8	up-to-date	7.75
10	63	8	up-to-date	7.875
10	64	7	up-to-date	9.142857143
				trial	number_sequences	introductions	community_status	mean_cluster_size
1	1	1	unknown	1
1	1	1	not_up-to-date	1
1	1	1	up-to-date	1
1	2	2	unknown	1
1	2	2	not_up-to-date	1
1	2	2	up-to-date	1
1	3	2	unknown	1.5
1	3	3	not_up-to-date	1
1	3	2	up-to-date	1.5
1	4	2	unknown	2
1	4	4	not_up-to-date	1
1	4	2	up-to-date	2
1	5	2	unknown	2.5
1	5	2	not_up-to-date	2.5
1	5	4	up-to-date	1.25
1	6	4	unknown	1.5
1	6	1	not_up-to-date	6
1	6	4	up-to-date	1.5
1	7	5	unknown	1.4
1	7	4	not_up-to-date	1.75
1	7	3	up-to-date	2.333333333
1	8	5	unknown	1.6
1	8	4	not_up-to-date	2
1	8	5	up-to-date	1.6
1	9	5	unknown	1.8
1	9	2	not_up-to-date	4.5
1	9	7	up-to-date	1.285714286
1	10	5	unknown	2
1	10	1	not_up-to-date	10
1	10	4	up-to-date	2.5
1	11	8	unknown	1.375
1	11	3	not_up-to-date	3.666666667
1	11	2	up-to-date	5.5
1	12	6	unknown	2
1	12	3	not_up-to-date	4
1	12	4	up-to-date	2.5
1	13	7	unknown	1.857142857
1	13	3	not_up-to-date	4.333333333
1	13	6	up-to-date	2.166666667
1	14	6	unknown	2.333333333
1	14	5	up-to-date	2.8
1	15	7	unknown	2.142857143
1	15	5	up-to-date	3
1	16	7	unknown	2.285714286
1	16	2	up-to-date	8
1	17	7	unknown	2.428571429
1	17	1	up-to-date	15
1	18	6	unknown	3
1	18	8	up-to-date	2.25
1	19	8	unknown	2.375
1	19	3	up-to-date	6.333333333
1	20	9	unknown	2.222222222
1	20	4	up-to-date	4.5
1	21	5	unknown	4.2
1	21	3	up-to-date	7
1	22	10	unknown	2.2
1	22	5	up-to-date	4
1	23	6	unknown	3.833333333
1	23	5	up-to-date	4.6
1	24	8	unknown	3
1	24	6	up-to-date	3.5
1	25	9	unknown	2.777777778
1	25	3	up-to-date	8.333333333
1	26	6	unknown	4.333333333
1	26	5	up-to-date	5.2
1	27	9	unknown	3
1	27	5	up-to-date	5.4
1	28	11	unknown	2.545454545
1	28	5	up-to-date	5.6
1	29	10	unknown	2.9
1	29	3	up-to-date	9.666666667
1	30	6	unknown	5
1	30	7	up-to-date	4.285714286
1	31	12	unknown	2.583333333
1	31	7	up-to-date	4.428571429
1	32	11	unknown	2.909090909
1	32	1	up-to-date	28
1	33	8	up-to-date	4.125
1	34	5	up-to-date	6.8
1	35	4	up-to-date	8.75
1	36	9	up-to-date	4
1	37	7	up-to-date	5
1	38	6	up-to-date	6.333333333
1	39	5	up-to-date	7.8
1	40	7	up-to-date	5.714285714
1	41	5	up-to-date	8.2
1	42	5	up-to-date	8.4
1	43	8	up-to-date	5.375
1	44	8	up-to-date	5.5
1	45	6	up-to-date	7.5
1	46	4	up-to-date	11.5
1	47	6	up-to-date	7.833333333
1	48	4	up-to-date	12
1	49	7	up-to-date	7
1	50	7	up-to-date	7.142857143
1	51	6	up-to-date	8.5
1	52	7	up-to-date	7.428571429
1	53	5	up-to-date	10.6
1	54	8	up-to-date	6.75
1	55	7	up-to-date	7.857142857
1	56	7	up-to-date	8
1	57	7	up-to-date	8.142857143
1	58	7	up-to-date	8.285714286
1	59	8	up-to-date	7.375
1	60	6	up-to-date	10
1	61	7	up-to-date	8.714285714
1	62	7	up-to-date	8.857142857
1	63	8	up-to-date	7.875
1	64	8	up-to-date	8
2	1	1	unknown	1
2	1	1	not_up-to-date	1
2	1	1	up-to-date	1
2	2	1	unknown	2
2	2	2	not_up-to-date	1
2	2	2	up-to-date	1
2	3	3	unknown	1
2	3	3	not_up-to-date	1
2	3	3	up-to-date	1
2	4	4	unknown	1
2	4	2	not_up-to-date	2
2	4	3	up-to-date	1.333333333
2	5	4	unknown	1.25
2	5	3	not_up-to-date	1.666666667
2	5	5	up-to-date	1
2	6	2	unknown	2
2	6	4	not_up-to-date	1.5
2	6	4	up-to-date	1.5
2	7	3	unknown	2.333333333
2	7	4	not_up-to-date	1.75
2	7	4	up-to-date	1.75
2	8	5	unknown	1.6
2	8	5	not_up-to-date	1.6
2	8	4	up-to-date	2
2	9	3	unknown	3
2	9	4	not_up-to-date	2.25
2	9	7	up-to-date	1.285714286
2	10	5	unknown	2
2	10	5	not_up-to-date	2
2	10	5	up-to-date	2
2	11	6	unknown	1.833333333
2	11	1	not_up-to-date	11
2	11	4	up-to-date	2.75
2	12	7	unknown	1.714285714
2	12	2	not_up-to-date	6
2	12	5	up-to-date	2.4
2	13	8	unknown	1.625
2	13	6	not_up-to-date	2.166666667
2	13	5	up-to-date	2.6
2	14	4	unknown	3.5
2	14	7	up-to-date	2
2	15	5	unknown	3
2	15	1	up-to-date	15
2	16	4	unknown	4
2	16	3	up-to-date	5.333333333
2	17	7	unknown	2.428571429
2	17	6	up-to-date	2.833333333
2	18	7	unknown	2.571428571
2	18	6	up-to-date	3
2	19	7	unknown	2.714285714
2	19	7	up-to-date	2.714285714
2	20	6	unknown	3.333333333
2	20	3	up-to-date	6.666666667
2	21	8	unknown	2.625
2	21	6	up-to-date	3.5
2	22	8	unknown	2.75
2	22	3	up-to-date	7.333333333
2	23	10	unknown	2.3
2	23	5	up-to-date	4.6
2	24	5	unknown	4.8
2	24	5	up-to-date	4.8
2	25	9	unknown	2.777777778
2	25	6	up-to-date	4.166666667
2	26	6	unknown	4.333333333
2	26	6	up-to-date	4.333333333
2	27	3	unknown	9
2	27	8	up-to-date	3.375
2	28	7	unknown	4
2	28	5	up-to-date	5.6
2	29	5	unknown	5.8
2	29	6	up-to-date	4.833333333
2	30	10	unknown	3
2	30	3	up-to-date	10
2	31	7	unknown	4.428571429
2	31	5	up-to-date	6.2
2	32	12	unknown	2.666666667
2	32	5	up-to-date	6.4
2	33	7	up-to-date	4.714285714
2	34	6	up-to-date	5.666666667
2	35	5	up-to-date	7
2	36	6	up-to-date	6
2	37	6	up-to-date	6.166666667
2	38	6	up-to-date	6.333333333
2	39	3	up-to-date	12
2	40	6	up-to-date	6.666666667
2	41	5	up-to-date	8.2
2	42	5	up-to-date	8.4
2	43	7	up-to-date	6.142857143
2	44	4	up-to-date	11
2	45	8	up-to-date	5.625
2	46	7	up-to-date	6.571428571
2	47	7	up-to-date	6.714285714
2	48	9	up-to-date	5.333333333
2	49	6	up-to-date	8.166666667
2	50	10	up-to-date	5
2	51	6	up-to-date	7.833333333
2	52	7	up-to-date	7.428571429
2	53	6	up-to-date	8.833333333
2	54	7	up-to-date	7.714285714
2	55	8	up-to-date	6.875
2	56	6	up-to-date	9.333333333
2	57	8	up-to-date	7.125
2	58	7	up-to-date	8.285714286
2	59	6	up-to-date	9.833333333
2	60	8	up-to-date	7.5
2	61	6	up-to-date	10.16666667
2	62	8	up-to-date	7.75
2	63	8	up-to-date	7.875
2	64	7	up-to-date	9.142857143
3	1	1	unknown	1
3	1	1	not_up-to-date	1
3	1	1	up-to-date	1
3	2	2	unknown	1
3	2	2	not_up-to-date	1
3	2	1	up-to-date	2
3	3	3	unknown	1
3	3	3	not_up-to-date	1
3	3	3	up-to-date	1
3	4	2	unknown	2
3	4	2	not_up-to-date	2
3	4	2	up-to-date	2
3	5	3	unknown	1.666666667
3	5	5	not_up-to-date	1
3	5	4	up-to-date	1.25
3	6	3	unknown	2
3	6	3	not_up-to-date	2
3	6	4	up-to-date	1.5
3	7	5	unknown	1.4
3	7	6	not_up-to-date	1.166666667
3	7	5	up-to-date	1.4
3	8	5	unknown	1.6
3	8	3	not_up-to-date	2.666666667
3	8	4	up-to-date	2
3	9	4	unknown	2.25
3	9	5	not_up-to-date	1.8
3	9	4	up-to-date	2.25
3	10	4	unknown	2.5
3	10	4	not_up-to-date	2.5
3	10	4	up-to-date	2
3	11	6	unknown	1.833333333
3	11	3	not_up-to-date	3.666666667
3	11	4	up-to-date	2
3	12	4	unknown	3
3	12	2	not_up-to-date	6
3	12	5	up-to-date	2.4
3	13	6	unknown	2.166666667
3	13	7	not_up-to-date	1.857142857
3	13	5	up-to-date	2.6
3	14	7	unknown	2
3	14	8	up-to-date	1.75
3	15	9	unknown	1.666666667
3	15	8	up-to-date	1.625
3	16	6	unknown	2.666666667
3	16	3	up-to-date	5.333333333
3	17	8	unknown	2.125
3	17	7	up-to-date	2.428571429
3	18	5	unknown	3.6
3	18	8	up-to-date	2.25
3	19	8	unknown	2.375
3	19	4	up-to-date	4.75
3	20	6	unknown	3.333333333
3	20	5	up-to-date	4
3	21	9	unknown	2.333333333
3	21	7	up-to-date	3
3	22	8	unknown	2.75
3	22	4	up-to-date	5.5
3	23	6	unknown	3.833333333
3	23	9	up-to-date	2.555555556
3	24	8	unknown	3
3	24	4	up-to-date	6
3	25	10	unknown	2.5
3	25	4	up-to-date	6.25
3	26	6	unknown	4.333333333
3	26	7	up-to-date	3.714285714
3	27	10	unknown	2.7
3	27	3	up-to-date	9
3	28	11	unknown	2.545454545
3	28	6	up-to-date	4.666666667
3	29	11	unknown	2.636363636
3	29	7	up-to-date	4.142857143
3	30	7	unknown	4.285714286
3	30	4	up-to-date	7.5
3	31	11	unknown	2.818181818
3	31	8	up-to-date	3.875
3	32	8	unknown	4
3	32	5	up-to-date	6.4
3	33	6	up-to-date	5.5
3	34	4	up-to-date	8.5
3	35	9	up-to-date	3.888888889
3	36	4	up-to-date	8
3	37	4	up-to-date	9.25
3	38	5	up-to-date	7.6
3	39	4	up-to-date	9.75
3	40	5	up-to-date	8
3	41	6	up-to-date	6.833333333
3	42	6	up-to-date	7
3	43	6	up-to-date	7.166666667
3	44	5	up-to-date	8.8
3	45	7	up-to-date	6.428571429
3	46	7	up-to-date	6.571428571
3	47	6	up-to-date	7.833333333
3	48	7	up-to-date	6.857142857
3	49	6	up-to-date	8.166666667
3	50	7	up-to-date	7.142857143
3	51	9	up-to-date	5.444444444
3	52	7	up-to-date	7.428571429
3	53	5	up-to-date	10.6
3	54	8	up-to-date	6.75
3	55	7	up-to-date	7.857142857
3	56	8	up-to-date	7
3	57	8	up-to-date	7.125
3	58	7	up-to-date	8.285714286
3	59	8	up-to-date	7.375
3	60	7	up-to-date	8.571428571
3	61	6	up-to-date	10.16666667
3	62	8	up-to-date	7.75
3	63	8	up-to-date	7.875
3	64	7	up-to-date	9.142857143
4	1	1	unknown	1
4	1	1	not_up-to-date	1
4	1	1	up-to-date	1
4	2	2	unknown	1
4	2	2	not_up-to-date	1
4	2	2	up-to-date	1
4	3	2	unknown	1.5
4	3	3	not_up-to-date	1
4	3	1	up-to-date	3
4	4	3	unknown	1.333333333
4	4	3	not_up-to-date	1.333333333
4	4	4	up-to-date	1
4	5	3	unknown	1.666666667
4	5	3	not_up-to-date	1.666666667
4	5	3	up-to-date	1.666666667
4	6	5	unknown	1.2
4	6	4	not_up-to-date	1.5
4	6	3	up-to-date	2
4	7	5	unknown	1.4
4	7	5	not_up-to-date	1.4
4	7	5	up-to-date	1.4
4	8	4	unknown	2
4	8	2	not_up-to-date	4
4	8	3	up-to-date	2.666666667
4	9	4	unknown	2.25
4	9	2	not_up-to-date	4.5
4	9	5	up-to-date	1.8
4	10	9	unknown	1.111111111
4	10	5	not_up-to-date	2
4	10	3	up-to-date	3.333333333
4	11	4	unknown	2.75
4	11	4	not_up-to-date	2.75
4	11	5	up-to-date	2.2
4	12	8	unknown	1.5
4	12	3	not_up-to-date	4
4	12	7	up-to-date	1.714285714
4	13	6	unknown	2.166666667
4	13	3	not_up-to-date	4.333333333
4	13	3	up-to-date	4.333333333
4	14	6	unknown	2.333333333
4	14	5	up-to-date	2.8
4	15	3	unknown	5
4	15	6	up-to-date	2.5
4	16	9	unknown	1.777777778
4	16	4	up-to-date	4
4	17	8	unknown	2.125
4	17	6	up-to-date	2.833333333
4	18	7	unknown	2.571428571
4	18	3	up-to-date	6
4	19	4	unknown	4.75
4	19	5	up-to-date	3.8
4	20	8	unknown	2.5
4	20	7	up-to-date	2.857142857
4	21	8	unknown	2.625
4	21	3	up-to-date	7
4	22	8	unknown	2.75
4	22	3	up-to-date	7.333333333
4	23	9	unknown	2.555555556
4	23	3	up-to-date	7.666666667
4	24	7	unknown	3.428571429
4	24	4	up-to-date	6
4	25	10	unknown	2.5
4	25	5	up-to-date	5
4	26	8	unknown	3.25
4	26	4	up-to-date	6.5
4	27	5	unknown	5.4
4	27	4	up-to-date	6.75
4	28	8	unknown	3.5
4	28	5	up-to-date	5.6
4	29	8	unknown	3.625
4	29	7	up-to-date	4.142857143
4	30	7	unknown	4.285714286
4	30	7	up-to-date	3.714285714
4	31	7	unknown	4.428571429
4	31	5	up-to-date	6.2
4	32	6	unknown	5.333333333
4	32	6	up-to-date	5.333333333
4	33	8	up-to-date	4.125
4	34	3	up-to-date	11.33333333
4	35	5	up-to-date	7
4	36	6	up-to-date	6
4	37	9	up-to-date	4.111111111
4	38	6	up-to-date	6.333333333
4	39	3	up-to-date	13
4	40	5	up-to-date	8
4	41	9	up-to-date	4.222222222
4	42	6	up-to-date	7
4	43	7	up-to-date	6.142857143
4	44	3	up-to-date	14
4	45	10	up-to-date	4.5
4	46	5	up-to-date	9.2
4	47	6	up-to-date	7.833333333
4	48	7	up-to-date	6.857142857
4	49	6	up-to-date	8.166666667
4	50	8	up-to-date	6.25
4	51	6	up-to-date	8.5
4	52	5	up-to-date	10.4
4	53	6	up-to-date	8.833333333
4	54	8	up-to-date	6.75
4	55	6	up-to-date	9.166666667
4	56	8	up-to-date	7
4	57	7	up-to-date	8.142857143
4	58	7	up-to-date	8.285714286
4	59	7	up-to-date	8.428571429
4	60	9	up-to-date	6.666666667
4	61	8	up-to-date	7.625
4	62	7	up-to-date	8.857142857
4	63	7	up-to-date	9
4	64	8	up-to-date	8
5	1	1	unknown	1
5	1	1	not_up-to-date	1
5	1	1	up-to-date	1
5	2	1	unknown	2
5	2	2	not_up-to-date	1
5	2	1	up-to-date	2
5	3	2	unknown	1.5
5	3	2	not_up-to-date	1.5
5	3	2	up-to-date	1.5
5	4	3	unknown	1.333333333
5	4	3	not_up-to-date	1.333333333
5	4	3	up-to-date	1.333333333
5	5	3	unknown	1.666666667
5	5	4	not_up-to-date	1.25
5	5	3	up-to-date	1.666666667
5	6	3	unknown	2
5	6	3	not_up-to-date	2
5	6	5	up-to-date	1.2
5	7	5	unknown	1.4
5	7	4	not_up-to-date	1.75
5	7	5	up-to-date	1.4
5	8	6	unknown	1.333333333
5	8	4	not_up-to-date	2
5	8	3	up-to-date	2.666666667
5	9	4	unknown	2.25
5	9	5	not_up-to-date	1.8
5	9	3	up-to-date	3
5	10	6	unknown	1.666666667
5	10	5	not_up-to-date	2
5	10	3	up-to-date	2.333333333
5	11	5	unknown	2.2
5	11	5	not_up-to-date	2.2
5	11	7	up-to-date	1.571428571
5	12	4	unknown	3
5	12	3	not_up-to-date	4
5	12	7	up-to-date	1.714285714
5	13	6	unknown	2.166666667
5	13	6	not_up-to-date	2.166666667
5	13	4	up-to-date	3.25
5	14	5	unknown	2.8
5	14	5	up-to-date	2.8
5	15	6	unknown	2.5
5	15	5	up-to-date	3
5	16	6	unknown	2.666666667
5	16	4	up-to-date	4
5	17	6	unknown	2.833333333
5	17	5	up-to-date	3.4
5	18	4	unknown	4.5
5	18	3	up-to-date	6
5	19	6	unknown	3.166666667
5	19	7	up-to-date	2.714285714
5	20	8	unknown	2.5
5	20	5	up-to-date	4
5	21	10	unknown	2.1
5	21	8	up-to-date	2.625
5	22	8	unknown	2.75
5	22	8	up-to-date	2.75
5	23	9	unknown	2.555555556
5	23	4	up-to-date	5.75
5	24	5	unknown	4.8
5	24	3	up-to-date	8
5	25	7	unknown	3.571428571
5	25	7	up-to-date	3.571428571
5	26	5	unknown	5.2
5	26	4	up-to-date	6.5
5	27	10	unknown	2.7
5	27	2	up-to-date	12
5	28	6	unknown	4.666666667
5	28	9	up-to-date	3.111111111
5	29	11	unknown	2.636363636
5	29	6	up-to-date	4.833333333
5	30	12	unknown	2.5
5	30	4	up-to-date	7.5
5	31	7	unknown	4.428571429
5	31	4	up-to-date	7.75
5	32	7	unknown	4.571428571
5	32	5	up-to-date	6.4
5	33	6	up-to-date	5.5
5	34	3	up-to-date	10.33333333
5	35	4	up-to-date	8.75
5	36	4	up-to-date	9
5	37	9	up-to-date	3.777777778
5	38	6	up-to-date	6.333333333
5	39	8	up-to-date	4.875
5	40	6	up-to-date	6.666666667
5	41	5	up-to-date	8.2
5	42	10	up-to-date	4.2
5	43	6	up-to-date	7.166666667
5	44	6	up-to-date	7.333333333
5	45	8	up-to-date	5.625
5	46	5	up-to-date	9.2
5	47	7	up-to-date	6.714285714
5	48	7	up-to-date	6.857142857
5	49	8	up-to-date	6.125
5	50	6	up-to-date	8.333333333
5	51	7	up-to-date	7.285714286
5	52	8	up-to-date	6.5
5	53	8	up-to-date	6.625
5	54	6	up-to-date	9
5	55	7	up-to-date	7.857142857
5	56	7	up-to-date	8
5	57	7	up-to-date	8.142857143
5	58	8	up-to-date	7.25
5	59	6	up-to-date	9.833333333
5	60	7	up-to-date	8.571428571
5	61	7	up-to-date	8.714285714
5	62	8	up-to-date	7.75
5	63	8	up-to-date	7.875
5	64	8	up-to-date	8
6	1	1	unknown	1
6	1	1	not_up-to-date	1
6	1	1	up-to-date	1
6	2	2	unknown	1
6	2	1	not_up-to-date	2
6	2	1	up-to-date	2
6	3	3	unknown	1
6	3	1	not_up-to-date	3
6	3	2	up-to-date	1.5
6	4	2	unknown	2
6	4	1	not_up-to-date	4
6	4	3	up-to-date	1.333333333
6	5	4	unknown	1.25
6	5	1	not_up-to-date	5
6	5	3	up-to-date	1.666666667
6	6	4	unknown	1.5
6	6	4	not_up-to-date	1.5
6	6	4	up-to-date	1.5
6	7	6	unknown	1.166666667
6	7	3	not_up-to-date	2.333333333
6	7	4	up-to-date	1.75
6	8	3	unknown	2.666666667
6	8	4	not_up-to-date	2
6	8	4	up-to-date	2
6	9	5	unknown	1.8
6	9	5	not_up-to-date	1.8
6	9	5	up-to-date	1.8
6	10	6	unknown	1.666666667
6	10	2	not_up-to-date	5
6	10	5	up-to-date	2
6	11	3	unknown	3.666666667
6	11	4	not_up-to-date	2.75
6	11	6	up-to-date	1.833333333
6	12	6	unknown	2
6	12	5	not_up-to-date	2.4
6	12	6	up-to-date	2
6	13	7	unknown	1.857142857
6	13	7	not_up-to-date	1.857142857
6	13	5	up-to-date	2.6
6	14	8	unknown	1.75
6	14	4	up-to-date	3.5
6	15	6	unknown	2.5
6	15	5	up-to-date	3
6	16	8	unknown	2
6	16	8	up-to-date	2
6	17	8	unknown	2.125
6	17	5	up-to-date	2.6
6	18	7	unknown	2.571428571
6	18	7	up-to-date	2.571428571
6	19	8	unknown	2.375
6	19	2	up-to-date	9.5
6	20	7	unknown	2.857142857
6	20	7	up-to-date	2.857142857
6	21	10	unknown	2.1
6	21	5	up-to-date	4.2
6	22	10	unknown	2.2
6	22	8	up-to-date	2.75
6	23	6	unknown	3.833333333
6	23	4	up-to-date	5.25
6	24	9	unknown	2.666666667
6	24	6	up-to-date	4
6	25	8	unknown	3.125
6	25	6	up-to-date	4.166666667
6	26	9	unknown	2.888888889
6	26	7	up-to-date	3.714285714
6	27	9	unknown	3
6	27	3	up-to-date	9
6	28	10	unknown	2.8
6	28	8	up-to-date	3.5
6	29	9	unknown	3.222222222
6	29	9	up-to-date	3.222222222
6	30	6	unknown	5
6	30	5	up-to-date	6
6	31	5	unknown	6.2
6	31	4	up-to-date	7.75
6	32	7	unknown	4.571428571
6	32	5	up-to-date	6.4
6	33	4	up-to-date	8.25
6	34	5	up-to-date	6.4
6	35	6	up-to-date	5.833333333
6	36	5	up-to-date	7.2
6	37	6	up-to-date	6.166666667
6	38	6	up-to-date	6.333333333
6	39	8	up-to-date	4.875
6	40	7	up-to-date	5.714285714
6	41	11	up-to-date	3.727272727
6	42	6	up-to-date	7
6	43	7	up-to-date	6.142857143
6	44	6	up-to-date	7.333333333
6	45	7	up-to-date	6.428571429
6	46	6	up-to-date	7.666666667
6	47	8	up-to-date	5.875
6	48	4	up-to-date	12
6	49	4	up-to-date	12.25
6	50	8	up-to-date	6.25
6	51	6	up-to-date	8.5
6	52	6	up-to-date	8.666666667
6	53	7	up-to-date	7.571428571
6	54	7	up-to-date	7.714285714
6	55	7	up-to-date	7.857142857
6	56	8	up-to-date	7
6	57	7	up-to-date	8.142857143
6	58	7	up-to-date	8.285714286
6	59	8	up-to-date	7.375
6	60	8	up-to-date	7.5
6	61	7	up-to-date	8.714285714
6	62	8	up-to-date	7.75
6	63	7	up-to-date	9
6	64	9	up-to-date	7.111111111
7	1	1	unknown	1
7	1	1	not_up-to-date	1
7	1	1	up-to-date	1
7	2	2	unknown	1
7	2	2	not_up-to-date	1
7	2	2	up-to-date	1
7	3	2	unknown	1.5
7	3	2	not_up-to-date	1.5
7	3	2	up-to-date	1.5
7	4	3	unknown	1.333333333
7	4	3	not_up-to-date	1.333333333
7	4	2	up-to-date	2
7	5	5	unknown	1
7	5	4	not_up-to-date	1.25
7	5	3	up-to-date	1.666666667
7	6	3	unknown	2
7	6	1	not_up-to-date	6
7	6	4	up-to-date	1.5
7	7	3	unknown	2.333333333
7	7	4	not_up-to-date	1.75
7	7	3	up-to-date	2.333333333
7	8	7	unknown	1.142857143
7	8	6	not_up-to-date	1.333333333
7	8	2	up-to-date	4
7	9	4	unknown	2.25
7	9	5	not_up-to-date	1.8
7	9	4	up-to-date	2.25
7	10	6	unknown	1.666666667
7	10	1	not_up-to-date	10
7	10	6	up-to-date	1.666666667
7	11	6	unknown	1.833333333
7	11	7	not_up-to-date	1.571428571
7	11	3	up-to-date	3.666666667
7	12	7	unknown	1.714285714
7	12	6	not_up-to-date	2
7	12	2	up-to-date	6
7	13	6	unknown	2.166666667
7	13	6	not_up-to-date	2.166666667
7	13	3	up-to-date	4.333333333
7	14	8	unknown	1.75
7	14	2	up-to-date	7
7	15	8	unknown	1.875
7	15	4	up-to-date	3.75
7	16	7	unknown	2.285714286
7	16	5	up-to-date	3.2
7	17	8	unknown	2.125
7	17	8	up-to-date	2.125
7	18	4	unknown	4.5
7	18	7	up-to-date	2.571428571
7	19	8	unknown	2.375
7	19	8	up-to-date	2.375
7	20	8	unknown	2.5
7	20	7	up-to-date	2.857142857
7	21	9	unknown	2.333333333
7	21	3	up-to-date	7
7	22	9	unknown	2.444444444
7	22	3	up-to-date	7.333333333
7	23	4	unknown	5.75
7	23	3	up-to-date	7.666666667
7	24	9	unknown	2.666666667
7	24	3	up-to-date	8
7	25	5	unknown	5
7	25	10	up-to-date	2.5
7	26	6	unknown	4.333333333
7	26	4	up-to-date	6.5
7	27	10	unknown	2.7
7	27	6	up-to-date	4.166666667
7	28	7	unknown	4
7	28	4	up-to-date	7
7	29	10	unknown	2.9
7	29	3	up-to-date	9.666666667
7	30	5	unknown	6
7	30	7	up-to-date	4.285714286
7	31	7	unknown	4.428571429
7	31	6	up-to-date	5.166666667
7	32	11	unknown	2.909090909
7	32	8	up-to-date	4
7	33	6	up-to-date	5.5
7	34	7	up-to-date	4.857142857
7	35	4	up-to-date	8.75
7	36	4	up-to-date	9
7	37	7	up-to-date	5.285714286
7	38	8	up-to-date	4.25
7	39	5	up-to-date	7.8
7	40	6	up-to-date	6.666666667
7	41	6	up-to-date	6.833333333
7	42	7	up-to-date	6
7	43	5	up-to-date	8.6
7	44	6	up-to-date	7.333333333
7	45	8	up-to-date	5.625
7	46	6	up-to-date	7.333333333
7	47	5	up-to-date	9.4
7	48	6	up-to-date	8
7	49	7	up-to-date	7
7	50	5	up-to-date	10
7	51	5	up-to-date	10.2
7	52	7	up-to-date	7.428571429
7	53	6	up-to-date	8.833333333
7	54	7	up-to-date	7.714285714
7	55	7	up-to-date	7.857142857
7	56	7	up-to-date	8
7	57	8	up-to-date	7.125
7	58	8	up-to-date	7.25
7	59	7	up-to-date	8.428571429
7	60	7	up-to-date	8.571428571
7	61	7	up-to-date	8.142857143
7	62	7	up-to-date	8.857142857
7	63	8	up-to-date	7.875
7	64	8	up-to-date	8
8	1	1	unknown	1
8	1	1	not_up-to-date	1
8	1	1	up-to-date	1
8	2	2	unknown	1
8	2	2	not_up-to-date	1
8	2	2	up-to-date	1
8	3	2	unknown	1.5
8	3	2	not_up-to-date	1.5
8	3	3	up-to-date	1
8	4	4	unknown	1
8	4	2	not_up-to-date	2
8	4	3	up-to-date	1.333333333
8	5	3	unknown	1.666666667
8	5	4	not_up-to-date	1.25
8	5	3	up-to-date	1.666666667
8	6	5	unknown	1.2
8	6	5	not_up-to-date	1.2
8	6	4	up-to-date	1.5
8	7	5	unknown	1.4
8	7	4	not_up-to-date	1.75
8	7	3	up-to-date	2.333333333
8	8	4	unknown	2
8	8	4	not_up-to-date	2
8	8	4	up-to-date	2
8	9	4	unknown	2.25
8	9	3	not_up-to-date	3
8	9	6	up-to-date	1.5
8	10	6	unknown	1.666666667
8	10	5	not_up-to-date	2
8	10	5	up-to-date	2
8	11	3	unknown	3.666666667
8	11	2	not_up-to-date	5.5
8	11	4	up-to-date	2.75
8	12	6	unknown	2
8	12	4	not_up-to-date	3
8	12	3	up-to-date	4
8	13	6	unknown	2.166666667
8	13	6	not_up-to-date	2.166666667
8	13	6	up-to-date	2.166666667
8	14	6	unknown	2.333333333
8	14	7	up-to-date	2
8	15	4	unknown	3.75
8	15	6	up-to-date	2.5
8	16	9	unknown	1.777777778
8	16	6	up-to-date	2.666666667
8	17	9	unknown	1.888888889
8	17	7	up-to-date	2.428571429
8	18	6	unknown	3
8	18	3	up-to-date	6
8	19	8	unknown	2.375
8	19	5	up-to-date	3.8
8	20	8	unknown	2.5
8	20	4	up-to-date	5
8	21	3	unknown	7
8	21	3	up-to-date	7
8	22	8	unknown	2.75
8	22	5	up-to-date	4.4
8	23	11	unknown	2.090909091
8	23	8	up-to-date	2.875
8	24	9	unknown	2.666666667
8	24	6	up-to-date	4
8	25	7	unknown	3.571428571
8	25	6	up-to-date	4.166666667
8	26	10	unknown	2.6
8	26	3	up-to-date	8
8	27	9	unknown	3
8	27	6	up-to-date	4.5
8	28	6	unknown	4.666666667
8	28	4	up-to-date	7
8	29	6	unknown	4.833333333
8	29	6	up-to-date	4.833333333
8	30	11	unknown	2.727272727
8	30	6	up-to-date	5
8	31	11	unknown	2.818181818
8	31	7	up-to-date	4.428571429
8	32	7	unknown	4.571428571
8	32	4	up-to-date	8
8	33	4	up-to-date	8.25
8	34	3	up-to-date	11.33333333
8	35	5	up-to-date	6.6
8	36	6	up-to-date	6
8	37	7	up-to-date	5.285714286
8	38	7	up-to-date	5.428571429
8	39	4	up-to-date	9.75
8	40	5	up-to-date	8
8	41	6	up-to-date	6.833333333
8	42	6	up-to-date	7
8	43	6	up-to-date	7.166666667
8	44	5	up-to-date	8.8
8	45	6	up-to-date	7.5
8	46	8	up-to-date	5.75
8	47	8	up-to-date	5.875
8	48	11	up-to-date	4.363636364
8	49	8	up-to-date	6.125
8	50	4	up-to-date	12.5
8	51	6	up-to-date	8.5
8	52	7	up-to-date	7.428571429
8	53	6	up-to-date	8.833333333
8	54	7	up-to-date	7.714285714
8	55	6	up-to-date	9.166666667
8	56	5	up-to-date	11.2
8	57	8	up-to-date	7.125
8	58	6	up-to-date	9.666666667
8	59	8	up-to-date	7.375
8	60	8	up-to-date	7.5
8	61	7	up-to-date	8.714285714
8	62	8	up-to-date	7.75
8	63	7	up-to-date	9
8	64	9	up-to-date	7.111111111
9	1	1	unknown	1
9	1	1	not_up-to-date	1
9	1	1	up-to-date	1
9	2	2	unknown	1
9	2	2	not_up-to-date	1
9	2	2	up-to-date	1
9	3	2	unknown	1.5
9	3	3	not_up-to-date	1
9	3	2	up-to-date	1.5
9	4	2	unknown	2
9	4	4	not_up-to-date	1
9	4	3	up-to-date	1.333333333
9	5	4	unknown	1.25
9	5	3	not_up-to-date	1.666666667
9	5	4	up-to-date	1.25
9	6	5	unknown	1.2
9	6	1	not_up-to-date	6
9	6	4	up-to-date	1.5
9	7	3	unknown	2.333333333
9	7	4	not_up-to-date	1.75
9	7	4	up-to-date	1.75
9	8	3	unknown	2.666666667
9	8	5	not_up-to-date	1.6
9	8	5	up-to-date	1.6
9	9	5	unknown	1.8
9	9	5	not_up-to-date	1.8
9	9	4	up-to-date	2.25
9	10	4	unknown	2.5
9	10	4	not_up-to-date	2.5
9	10	4	up-to-date	2.5
9	11	4	unknown	2.75
9	11	5	not_up-to-date	2.2
9	11	4	up-to-date	2.75
9	12	6	unknown	2
9	12	5	not_up-to-date	2.4
9	12	5	up-to-date	2.4
[truncated: 182 more rows]
