# Supplementary material for: Repeated introductions and intensive community transmission fueled a mumps virus outbreak in Washington State
Source: eLife. 2021 Apr 19;10:e66448. doi: 10.7554/eLife.66448 (PMC8079146; doi:10.7554/eLife.66448)
Supplement: Figure 5—source data 1. [file elife-66448-fig5-data1.zip]

Archive with 14 entries (13 files):
- xml-and-combined-run-results-mtt-mig-rate-1/
- xml-and-combined-run-results-mtt-mig-rate-1/2020-04-06-mumps-mtt-2.6.2-hot-chain-limit-50-Arkansas-69-combined.typedNode.no-metadata.trees.zip
- xml-and-combined-run-results-mtt-mig-rate-1/2020-04-06-mumps-mtt-2.6.2-hot-chain-limit-50-Arkansas-69.no-metadata.mcc.tree
- __MACOSX/xml-and-combined-run-results-mtt-mig-rate-1/._2020-04-06-mumps-mtt-2.6.2-hot-chain-limit-50-Arkansas-69.no-metadata.mcc.tree
- xml-and-combined-run-results-mtt-mig-rate-1/2020-04-06-mumps-mtt-2.6.2-hot-chain-limit-50-Arkansas-10.no-metadata.mcc.tree
- xml-and-combined-run-results-mtt-mig-rate-1/2020-04-06-mumps-mtt-2.6.2-hot-chain-limit-50-Arkansas-5.no-metadata.mcc.tree
- xml-and-combined-run-results-mtt-mig-rate-1/2020-04-06-mumps-mtt-2.6.2-hot-chain-limit-50-Arkansas-8-combined.typedNode.no-metadata.trees
- xml-and-combined-run-results-mtt-mig-rate-1/2020-04-06-mumps-mtt-2.6.2-hot-chain-limit-50-combined.log
- __MACOSX/xml-and-combined-run-results-mtt-mig-rate-1/._2020-04-06-mumps-mtt-2.6.2-hot-chain-limit-50-combined.log
- xml-and-combined-run-results-mtt-mig-rate-1/2020-04-06-mumps-mtt-2.6.2-hot-chain-limit-50-Arkansas-5-combined.typedNode.no-metadata.trees
- xml-and-combined-run-results-mtt-mig-rate-1/2020-04-06-mumps-mtt-2.6.2-hot-chain-limit-50-Arkansas-10-combined.typedNode.no-metadata.trees
- xml-and-combined-run-results-mtt-mig-rate-1/2020-04-06-mumps-mtt-2.6.2-hot-chain-limit-50-Arkansas-8.no-metadata.mcc.tree
- xml-and-combined-run-results-mtt-mig-rate-1/2020-04-06-mumps-mtt-2.6.2-hot-chain-mig-rate-1-it1.no-metadata.xml
- __MACOSX/xml-and-combined-run-results-mtt-mig-rate-1/._2020-04-06-mumps-mtt-2.6.2-hot-chain-mig-rate-1-it1.no-metadata.xml
