# Supplementary material for: Repeated introductions and intensive community transmission fueled a mumps virus outbreak in Washington State
Source: eLife. 2021 Apr 19;10:e66448. doi: 10.7554/eLife.66448 (PMC8079146; doi:10.7554/eLife.66448)
Supplement: Figure 5—source data 1. [file elife-66448-fig5-data1.zip › xml-and-combined-run-results-mtt-mig-rate-1/2020-04-06-mumps-mtt-2.6.2-hot-chain-limit-50-Arkansas-69.no-metadata.mcc.tree]

#NEXUS
Begin taxa;
	Dimensions ntax=69;
		Taxlabels
			MuVs/Washington.USA/49.16/FH55[G]|2016.932|2016-12-07|north_america|usa|washington|age|vaccination_status|community_status
			MuVs/Washington.USA/48.16/FH1[G]|2016.932|2016-12-07|north_america|usa|washington|age|vaccination_status|community_status
			MuVs/Washington.USA/49.16/FH45[G]|2016.94|2016-12-10|north_america|usa|washington|age|vaccination_status|community_status
			MuVs/Washington.USA/50.16/FH2[G]|2016.948|2016-12-13|north_america|usa|washington|age|vaccination_status|community_status
			MuVs/Washington.USA/50.16/FH64[G]|2016.945|2016-12-12|north_america|usa|washington|age|vaccination_status|community_status
			MuVs/Washington.USA/50.16/FH4[G]|2016.948|2016-12-13|north_america|usa|washington|age|vaccination_status|community_status
			MuVs/Washington.USA/51.16/FH46[G]|2016.973|2016-12-22|north_america|usa|washington|age|vaccination_status|community_status
			MuVs/Washington.USA/52.16/FH75[G]|2016.995|2016-12-30|north_america|usa|washington|age|vaccination_status|community_status
			MuVs/Washington.USA/1.17/FH5[G]|2017.005|2017-01-03|north_america|usa|washington|age|vaccination_status|community_status
			MuVs/Washington.USA/52.16/FH28[G]|2016.997|2016-12-31|north_america|usa|washington|age|vaccination_status|community_status
			MuVs/Washington.USA/1.17/FH6[G]|2017.008|2017-01-04|north_america|usa|washington|age|vaccination_status|community_status
			MuVs/Washington.USA/1.17/FH65[G]|2017.019|2017-01-08|north_america|usa|washington|age|vaccination_status|community_status
			MuVs/Washington.USA/1.17/FH8[G]|2017.011|2017-01-05|north_america|usa|washington|age|vaccination_status|community_status
			MuVs/Washington.USA/1.17/FH77[G]|2017.027|2017-01-11|north_america|usa|washington|age|vaccination_status|community_status
			MuVs/Washington.USA/1.17/FH29[G]|2017.025|2017-01-10|north_america|usa|washington|age|vaccination_status|community_status
			MuVs/Washington.USA/2.17/FH26[G]|2017.03|2017-01-12|north_america|usa|washington|age|vaccination_status|community_status
			MuVs/Washington.USA/2.17/FH66[G]|2017.033|2017-01-13|north_america|usa|washington|age|vaccination_status|community_status
			MuVs/Washington.USA/2.17/FH54[G]|2017.03|2017-01-12|north_america|usa|washington|age|vaccination_status|community_status
			MuVs/Washington.USA/2.17/FH21[G]|2017.033|2017-01-13|north_america|usa|washington|age|vaccination_status|community_status
			MuVs/Washington.USA/2.17/FH22[G]|2017.044|2017-01-17|north_america|usa|washington|age|vaccination_status|community_status
			MuVs/Washington.USA/2.17/FH23[G]|2017.033|2017-01-13|north_america|usa|washington|age|vaccination_status|community_status
			MuVs/Washington.USA/3.17/FH24[G]|2017.049|2017-01-19|north_america|usa|washington|age|vaccination_status|community_status
			MuVs/Washington.USA/3.17/FH25[G]|2017.052|2017-01-20|north_america|usa|washington|age|vaccination_status|community_status
			MuVs/Washington.USA/4.17/FH70[G]|2017.079|2017-01-30|north_america|usa|washington|age|vaccination_status|community_status
			MuVs/Washington.USA/4.17/FH71[G]|2017.079|2017-01-30|north_america|usa|washington|age|vaccination_status|community_status
			MuVs/Washington.USA/5.17/FH9[G]|2017.082|2017-01-31|north_america|usa|washington|age|vaccination_status|community_status
			MuVs/Washington.USA/4.17/FH49[G]|2017.082|2017-01-31|north_america|usa|washington|age|vaccination_status|community_status
			MuVs/Washington.USA/5.17/FH30[G]|2017.088|2017-02-02|north_america|usa|washington|age|vaccination_status|community_status
			MuVs/Washington.USA/5.17/FH10[G]|2017.093|2017-02-04|north_america|usa|washington|age|vaccination_status|community_status
			MuVs/Washington.USA/5.17/FH11[G]|2017.104|2017-02-08|north_america|usa|washington|age|vaccination_status|community_status
			MuVs/Washington.USA/6.17/FH13[G]|2017.118|2017-02-13|north_america|usa|washington|age|vaccination_status|community_status
			MuVs/Washington.USA/6.17/FH14[G]|2017.104|2017-02-08|north_america|usa|washington|age|vaccination_status|community_status
			MuVs/Washington.USA/8.17/FH17[G]|2017.145|2017-02-23|north_america|usa|washington|age|vaccination_status|community_status
			MuVs/Washington.USA/9.17/FH31[G]|2017.162|2017-03-01|north_america|usa|washington|age|vaccination_status|community_status
			MuVs/Washington.USA/9.17/FH18[G]|2017.162|2017-03-01|north_america|usa|washington|age|vaccination_status|community_status
			MuVs/Washington.USA/8.17/FH19[G]|2017.159|2017-02-28|north_america|usa|washington|age|vaccination_status|community_status
			MuVs/Washington.USA/10.17/FH52[G]|2017.192|2017-03-12|north_america|usa|washington|age|vaccination_status|community_status
			MuVs/Washington.USA/11.17/FH56[G]|2017.2|2017-03-15|north_america|usa|washington|age|vaccination_status|community_status
			MuVs/Washington.USA/12.17/FH57[G]|2017.219|2017-03-22|north_america|usa|washington|age|vaccination_status|community_status
			MuVs/Washington.USA/12.17/FH34[G]|2017.219|2017-03-22|north_america|usa|washington|age|vaccination_status|community_status
			MuVs/Washington.USA/12.17/FH35[G]|2017.225|2017-03-24|north_america|usa|washington|age|vaccination_status|community_status
			MuVs/Washington.USA/15.17/FH20[G]|2017.279|2017-04-13|north_america|usa|washington|age|vaccination_status|community_status
			MuVs/Washington.USA/17.17/FH39[G]|2017.318|2017-04-27|north_america|usa|washington|age|vaccination_status|community_status
			MuVs/Washington.USA/21.17/FH69[G]|2017.386|2017-05-22|north_america|usa|washington|age|vaccination_status|community_status
			MuVs/Washington.USA/20.17/FH81[G]|2017.384|2017-05-21|north_america|usa|washington|age|vaccination_status|community_status
			MuVs/Washington.USA/20.17/FH73[G]|2017.384|2017-05-21|north_america|usa|washington|age|vaccination_status|community_status
			MuVs/Washington.USA/20.17/FH82[G]|2017.386|2017-05-22|north_america|usa|washington|age|vaccination_status|community_status
			MuVs/Washington.USA/22.17/FH74[G]|2017.408|2017-05-30|north_america|usa|washington|age|vaccination_status|community_status
			MuVs/Washington.USA/30.17/FH32[G]|2017.562|2017-07-25|north_america|usa|washington|age|vaccination_status|community_status
			MuVs/Washington.USA/50.16/FH33[G]|2016.964|2016-12-19|north_america|usa|washington|age|vaccination_status|community_status
			MuVs/Washington.USA/9.17/FH42[G]|2017.175|2017-03-06|north_america|usa|washington|age|vaccination_status|community_status
			MuVs/Washington.USA/10.17/FH43[G]|2017.178|2017-03-07|north_america|usa|washington|age|vaccination_status|community_status
			MuVs/Washington.USA/2.17/FH58[G]|2017.033|2017-01-13|north_america|usa|washington|age|vaccination_status|community_status
			MuVs/Washington.USA/3.17/FH59[G]|2017.047|2017-01-18|north_america|usa|washington|age|vaccination_status|community_status
			MuVs/Washington.USA/4.17/FH60[G]|2017.09|2017-02-03|north_america|usa|washington|age|vaccination_status|community_status
			MuVs/Washington.USA/7.17/FH61[G]|2017.142|2017-02-22|north_america|usa|washington|age|vaccination_status|community_status
			MuVs/Washington.USA/49.16/FH158[G]|2016.943|2016-12-11|north_america|usa|washington|age|vaccination_status|community_status
			MuVs/Washington.USA/1.17/FH160[G]|2017.005|2017-01-03|north_america|usa|washington|age|vaccination_status|community_status
			MuVs/Washington.USA/4.17/FH103[G]|2017.077|2017-01-29|north_america|usa|washington|age|vaccination_status|community_status
			MuVs/Washington.USA/5.17/FH161[G]|2017.082|2017-01-31|north_america|usa|washington|age|vaccination_status|community_status
			MuVs/Washington.USA/5.17/FH162[G]|2017.088|2017-02-02|north_america|usa|washington|age|vaccination_status|community_status
			MuVs/Washington.USA/6.17/FH105[G]|2017.11|2017-02-10|north_america|usa|washington|age|vaccination_status|community_status
			MuVs/Washington.USA/7.17/FH106[G]|2017.121|2017-02-14|north_america|usa|washington|age|vaccination_status|community_status
			MuVs/Washington.USA/7.17/FH166[G]|2017.134|2017-02-19|north_america|usa|washington|age|vaccination_status|community_status
			MuVs/Washington.USA/12.17/FH97[G]|2017.222|2017-03-23|north_america|usa|washington|age|vaccination_status|community_status
			MuVs/Washington.USA/20.17/FH148[G]|2017.392|2017-05-24|north_america|usa|washington|age|vaccination_status|community_status
			MuVs/Washington.USA/23.17/FH149[G]|2017.441|2017-06-11|north_america|usa|washington|age|vaccination_status|community_status
			MuVs/Washington.USA/23.17/FH150[G]|2017.444|2017-06-12|north_america|usa|washington|age|vaccination_status|community_status
			MuVs/Washington.USA/16.17/FH152[G]|2017.29|2017-04-17|north_america|usa|washington|age|vaccination_status|community_status
			;
End;
Begin trees;
	Translate
		1 MuVs/Washington.USA/49.16/FH55[G]|2016.932|2016-12-07|north_america|usa|washington|age|vaccination_status|community_status,
		2 MuVs/Washington.USA/48.16/FH1[G]|2016.932|2016-12-07|north_america|usa|washington|age|vaccination_status|community_status,
		3 MuVs/Washington.USA/49.16/FH45[G]|2016.94|2016-12-10|north_america|usa|washington|age|vaccination_status|community_status,
		4 MuVs/Washington.USA/50.16/FH2[G]|2016.948|2016-12-13|north_america|usa|washington|age|vaccination_status|community_status,
		5 MuVs/Washington.USA/50.16/FH64[G]|2016.945|2016-12-12|north_america|usa|washington|age|vaccination_status|community_status,
		6 MuVs/Washington.USA/50.16/FH4[G]|2016.948|2016-12-13|north_america|usa|washington|age|vaccination_status|community_status,
		7 MuVs/Washington.USA/51.16/FH46[G]|2016.973|2016-12-22|north_america|usa|washington|age|vaccination_status|community_status,
		8 MuVs/Washington.USA/52.16/FH75[G]|2016.995|2016-12-30|north_america|usa|washington|age|vaccination_status|community_status,
		9 MuVs/Washington.USA/1.17/FH5[G]|2017.005|2017-01-03|north_america|usa|washington|age|vaccination_status|community_status,
		10 MuVs/Washington.USA/52.16/FH28[G]|2016.997|2016-12-31|north_america|usa|washington|age|vaccination_status|community_status,
		11 MuVs/Washington.USA/1.17/FH6[G]|2017.008|2017-01-04|north_america|usa|washington|age|vaccination_status|community_status,
		12 MuVs/Washington.USA/1.17/FH65[G]|2017.019|2017-01-08|north_america|usa|washington|age|vaccination_status|community_status,
		13 MuVs/Washington.USA/1.17/FH8[G]|2017.011|2017-01-05|north_america|usa|washington|age|vaccination_status|community_status,
		14 MuVs/Washington.USA/1.17/FH77[G]|2017.027|2017-01-11|north_america|usa|washington|age|vaccination_status|community_status,
		15 MuVs/Washington.USA/1.17/FH29[G]|2017.025|2017-01-10|north_america|usa|washington|age|vaccination_status|community_status,
		16 MuVs/Washington.USA/2.17/FH26[G]|2017.03|2017-01-12|north_america|usa|washington|age|vaccination_status|community_status,
		17 MuVs/Washington.USA/2.17/FH66[G]|2017.033|2017-01-13|north_america|usa|washington|age|vaccination_status|community_status,
		18 MuVs/Washington.USA/2.17/FH54[G]|2017.03|2017-01-12|north_america|usa|washington|age|vaccination_status|community_status,
		19 MuVs/Washington.USA/2.17/FH21[G]|2017.033|2017-01-13|north_america|usa|washington|age|vaccination_status|community_status,
		20 MuVs/Washington.USA/2.17/FH22[G]|2017.044|2017-01-17|north_america|usa|washington|age|vaccination_status|community_status,
		21 MuVs/Washington.USA/2.17/FH23[G]|2017.033|2017-01-13|north_america|usa|washington|age|vaccination_status|community_status,
		22 MuVs/Washington.USA/3.17/FH24[G]|2017.049|2017-01-19|north_america|usa|washington|age|vaccination_status|community_status,
		23 MuVs/Washington.USA/3.17/FH25[G]|2017.052|2017-01-20|north_america|usa|washington|age|vaccination_status|community_status,
		24 MuVs/Washington.USA/4.17/FH70[G]|2017.079|2017-01-30|north_america|usa|washington|age|vaccination_status|community_status,
		25 MuVs/Washington.USA/4.17/FH71[G]|2017.079|2017-01-30|north_america|usa|washington|age|vaccination_status|community_status,
		26 MuVs/Washington.USA/5.17/FH9[G]|2017.082|2017-01-31|north_america|usa|washington|age|vaccination_status|community_status,
		27 MuVs/Washington.USA/4.17/FH49[G]|2017.082|2017-01-31|north_america|usa|washington|age|vaccination_status|community_status,
		28 MuVs/Washington.USA/5.17/FH30[G]|2017.088|2017-02-02|north_america|usa|washington|age|vaccination_status|community_status,
		29 MuVs/Washington.USA/5.17/FH10[G]|2017.093|2017-02-04|north_america|usa|washington|age|vaccination_status|community_status,
		30 MuVs/Washington.USA/5.17/FH11[G]|2017.104|2017-02-08|north_america|usa|washington|age|vaccination_status|community_status,
		31 MuVs/Washington.USA/6.17/FH13[G]|2017.118|2017-02-13|north_america|usa|washington|age|vaccination_status|community_status,
		32 MuVs/Washington.USA/6.17/FH14[G]|2017.104|2017-02-08|north_america|usa|washington|age|vaccination_status|community_status,
		33 MuVs/Washington.USA/8.17/FH17[G]|2017.145|2017-02-23|north_america|usa|washington|age|vaccination_status|community_status,
		34 MuVs/Washington.USA/9.17/FH31[G]|2017.162|2017-03-01|north_america|usa|washington|age|vaccination_status|community_status,
		35 MuVs/Washington.USA/9.17/FH18[G]|2017.162|2017-03-01|north_america|usa|washington|age|vaccination_status|community_status,
		36 MuVs/Washington.USA/8.17/FH19[G]|2017.159|2017-02-28|north_america|usa|washington|age|vaccination_status|community_status,
		37 MuVs/Washington.USA/10.17/FH52[G]|2017.192|2017-03-12|north_america|usa|washington|age|vaccination_status|community_status,
		38 MuVs/Washington.USA/11.17/FH56[G]|2017.2|2017-03-15|north_america|usa|washington|age|vaccination_status|community_status,
		39 MuVs/Washington.USA/12.17/FH57[G]|2017.219|2017-03-22|north_america|usa|washington|age|vaccination_status|community_status,
		40 MuVs/Washington.USA/12.17/FH34[G]|2017.219|2017-03-22|north_america|usa|washington|age|vaccination_status|community_status,
		41 MuVs/Washington.USA/12.17/FH35[G]|2017.225|2017-03-24|north_america|usa|washington|age|vaccination_status|community_status,
		42 MuVs/Washington.USA/15.17/FH20[G]|2017.279|2017-04-13|north_america|usa|washington|age|vaccination_status|community_status,
		43 MuVs/Washington.USA/17.17/FH39[G]|2017.318|2017-04-27|north_america|usa|washington|age|vaccination_status|community_status,
		44 MuVs/Washington.USA/21.17/FH69[G]|2017.386|2017-05-22|north_america|usa|washington|age|vaccination_status|community_status,
		45 MuVs/Washington.USA/20.17/FH81[G]|2017.384|2017-05-21|north_america|usa|washington|age|vaccination_status|community_status,
		46 MuVs/Washington.USA/20.17/FH73[G]|2017.384|2017-05-21|north_america|usa|washington|age|vaccination_status|community_status,
		47 MuVs/Washington.USA/20.17/FH82[G]|2017.386|2017-05-22|north_america|usa|washington|age|vaccination_status|community_status,
		48 MuVs/Washington.USA/22.17/FH74[G]|2017.408|2017-05-30|north_america|usa|washington|age|vaccination_status|community_status,
		49 MuVs/Washington.USA/30.17/FH32[G]|2017.562|2017-07-25|north_america|usa|washington|age|vaccination_status|community_status,
		50 MuVs/Washington.USA/50.16/FH33[G]|2016.964|2016-12-19|north_america|usa|washington|age|vaccination_status|community_status,
		51 MuVs/Washington.USA/9.17/FH42[G]|2017.175|2017-03-06|north_america|usa|washington|age|vaccination_status|community_status,
		52 MuVs/Washington.USA/10.17/FH43[G]|2017.178|2017-03-07|north_america|usa|washington|age|vaccination_status|community_status,
		53 MuVs/Washington.USA/2.17/FH58[G]|2017.033|2017-01-13|north_america|usa|washington|age|vaccination_status|community_status,
		54 MuVs/Washington.USA/3.17/FH59[G]|2017.047|2017-01-18|north_america|usa|washington|age|vaccination_status|community_status,
		55 MuVs/Washington.USA/4.17/FH60[G]|2017.09|2017-02-03|north_america|usa|washington|age|vaccination_status|community_status,
		56 MuVs/Washington.USA/7.17/FH61[G]|2017.142|2017-02-22|north_america|usa|washington|age|vaccination_status|community_status,
		57 MuVs/Washington.USA/49.16/FH158[G]|2016.943|2016-12-11|north_america|usa|washington|age|vaccination_status|community_status,
		58 MuVs/Washington.USA/1.17/FH160[G]|2017.005|2017-01-03|north_america|usa|washington|age|vaccination_status|community_status,
		59 MuVs/Washington.USA/4.17/FH103[G]|2017.077|2017-01-29|north_america|usa|washington|age|vaccination_status|community_status,
		60 MuVs/Washington.USA/5.17/FH161[G]|2017.082|2017-01-31|north_america|usa|washington|age|vaccination_status|community_status,
		61 MuVs/Washington.USA/5.17/FH162[G]|2017.088|2017-02-02|north_america|usa|washington|age|vaccination_status|community_status,
		62 MuVs/Washington.USA/6.17/FH105[G]|2017.11|2017-02-10|north_america|usa|washington|age|vaccination_status|community_status,
		63 MuVs/Washington.USA/7.17/FH106[G]|2017.121|2017-02-14|north_america|usa|washington|age|vaccination_status|community_status,
		64 MuVs/Washington.USA/7.17/FH166[G]|2017.134|2017-02-19|north_america|usa|washington|age|vaccination_status|community_status,
		65 MuVs/Washington.USA/12.17/FH97[G]|2017.222|2017-03-23|north_america|usa|washington|age|vaccination_status|community_status,
		66 MuVs/Washington.USA/20.17/FH148[G]|2017.392|2017-05-24|north_america|usa|washington|age|vaccination_status|community_status,
		67 MuVs/Washington.USA/23.17/FH149[G]|2017.441|2017-06-11|north_america|usa|washington|age|vaccination_status|community_status,
		68 MuVs/Washington.USA/23.17/FH150[G]|2017.444|2017-06-12|north_america|usa|washington|age|vaccination_status|community_status,
		69 MuVs/Washington.USA/16.17/FH152[G]|2017.29|2017-04-17|north_america|usa|washington|age|vaccination_status|community_status
;
tree TREE1 = (((1[&height=0.6299999999996614,height_95%_HPD={0.6299999999998815,0.6299999999998819},height_median=0.6299999999998818,height_range={0.6299999999998813,0.6299999999998824},length=0.12393246968103487,length_95%_HPD={0.0033764532794477997,0.2861122086276924},length_median=0.10562292154434527,length_range={2.470173517066243E-4,0.9521012385622627},type=Not_Marshallese,type.prob=1.0,type…
End;
