# Supplementary material for: Repeated introductions and intensive community transmission fueled a mumps virus outbreak in Washington State
Source: eLife. 2021 Apr 19;10:e66448. doi: 10.7554/eLife.66448 (PMC8079146; doi:10.7554/eLife.66448)
Supplement: Figure 5—source data 1. [file elife-66448-fig5-data1.zip › xml-and-combined-run-results-mtt-mig-rate-1/2020-04-06-mumps-mtt-2.6.2-hot-chain-limit-50-Arkansas-10.no-metadata.mcc.tree]

#NEXUS

Begin taxa;
	Dimensions ntax=10;
		Taxlabels
			MuVs/Washington.USA/50.16/FH3[G]|2016.945|2016-12-12|north_america|usa|washington|age|vaccination_status|community_status
			MuVs/Washington.USA/1.17/FH7[G]|2017.014|2017-01-06|north_america|usa|washington|age|vaccination_status|community_status
			MuVs/Washington.USA/2.17/FH47[G]|2017.027|2017-01-11|north_america|usa|washington|age|vaccination_status|community_status
			MuVs/Washington.USA/4.17/FH68[G]|2017.068|2017-01-26|north_america|usa|washington|age|vaccination_status|community_status
			MuVs/Washington.USA/5.17/FH27[G]|2017.079|2017-01-30|north_america|usa|washington|age|vaccination_status|community_status
			MuVs/Washington.USA/5.17/FH72[G]|2017.085|2017-02-01|north_america|usa|washington|age|vaccination_status|community_status
			MuVs/Washington.USA/6.17/FH12[G]|2017.104|2017-02-08|north_america|usa|washington|age|vaccination_status|community_status
			MuVs/Washington.USA/19.17/FH80[G]|2017.356|2017-05-11|north_america|usa|washington|age|vaccination_status|community_status
			MuVs/Washington.USA/29.17/FH83[G]|2017.564|2017-07-26|north_america|usa|washington|age|vaccination_status|community_status
			MuVs/Washington.USA/51.16/FH41[G]|2016.97|2016-12-21|north_america|usa|washington|age|vaccination_status|community_status
			;
End;
Begin trees;
	Translate
		   1 MuVs/Washington.USA/50.16/FH3[G]|2016.945|2016-12-12|north_america|usa|washington|age|vaccination_status|community_status,
		   2 MuVs/Washington.USA/1.17/FH7[G]|2017.014|2017-01-06|north_america|usa|washington|age|vaccination_status|community_status,
		   3 MuVs/Washington.USA/2.17/FH47[G]|2017.027|2017-01-11|north_america|usa|washington|age|vaccination_status|community_status,
		   4 MuVs/Washington.USA/4.17/FH68[G]|2017.068|2017-01-26|north_america|usa|washington|age|vaccination_status|community_status,
		   5 MuVs/Washington.USA/5.17/FH27[G]|2017.079|2017-01-30|north_america|usa|washington|age|vaccination_status|community_status,
		   6 MuVs/Washington.USA/5.17/FH72[G]|2017.085|2017-02-01|north_america|usa|washington|age|vaccination_status|community_status,
		   7 MuVs/Washington.USA/6.17/FH12[G]|2017.104|2017-02-08|north_america|usa|washington|age|vaccination_status|community_status,
		   8 MuVs/Washington.USA/19.17/FH80[G]|2017.356|2017-05-11|north_america|usa|washington|age|vaccination_status|community_status,
		   9 MuVs/Washington.USA/29.17/FH83[G]|2017.564|2017-07-26|north_america|usa|washington|age|vaccination_status|community_status,
		  10 MuVs/Washington.USA/51.16/FH41[G]|2016.97|2016-12-21|north_america|usa|washington|age|vaccination_status|community_status
;
tree TREE1 = (1[&height=0.6189999999996054,height_95%_HPD={0.6190000000001418,0.619000000000142},height_median=0.6190000000001419,height_range={0.6190000000001417,0.6190000000001421},length=0.2662205938081984,length_95%_HPD={0.05933820788609734,0.5124036584899752},length_median=0.2462627929493313,length_range={0.011204081225152374,1.2334202750602392},type=Not_Marshallese,type.prob=1.0,type.set={Not_Marshallese},type.set.prob={1.0}]:0.2843443904550249,((((2[&height=0.5499999999995596,height_95%_HPD={0.5500000000001818,0.550000000000182},height_median=0.5500000000001819,height_range={0.5500000000001815,0.5500000000001821},length=0.04127190930288703,length_95%_HPD={6.879795022562973E-7,0.12996627139845462},length_median=0.026873721250917915,length_range={6.879795022562973E-7,0.6901379772250655},type=Marshallese,type.prob=1.0,type.set={Marshallese},type.set.prob={1.0}]:0.04202820526058859,(3[&height=0.5370000000002436,height_95%_HPD={0.5370000000000344,0.5370000000000347},height_median=0.5370000000000346,height_range={0.5370000000000341,0.5370000000000348},length=0.044349757583738894,length_95%_HPD={4.676425925498329E-6,0.13075617401316186},length_median=0.030803969707840717,length_range={4.676425925498329E-6,0.5179073933318192},type=Marshallese,type.prob=1.0,type.set={Marshallese},type.set.prob={1.0}]:0.023388296507762085,4[&height=0.49599999999950356,height_95%_HPD={0.4960000000000945,0.4960000000000947},height_median=0.4960000000000946,height_range={0.49600000000009414,0.4960000000000948},length=0.0820537625463989,length_95%_HPD={0.008313654008101912,0.175647233629042},length_median=0.06933243780122145,length_range={6.551454745312713E-5,0.600642340364377},type=Marshallese,type.prob=1.0,type.set={Marshallese},type.set.prob={1.0}]:0.06438829650850214)17[&height=0.5603882965080057,height_95%_HPD={0.5370046764259601,0.6057953756373786},height_median=0.5532023878334653,height_range={0.5370046764259601,0.7443682181612661},length=0.04948669500376289,length_95%_HPD={7.232073636620484E-7,0.143403389396352},length_median=0.03532513938621895,length_range={7.232073636620484E-7,0.4542079010493262},posterior=0.2944857978743103,type=Marshallese,type.prob=1.0,type.set={Marshallese},type.set.prob={1.0}]:0.03163990875214251)16[&height=0.5920282052601482,height_95%_HPD={0.5500043072831732,0.6557244427765666},height_median=0.5845383035024239,height_range={0.5500015265509194,0.8227168763658397},length=0.06947193269615878,length_95%_HPD={1.0601552170463879E-4,0.1853751604665934},length_median=0.05507440482022674,length_range={1.4862445339658414E-5,0.4376504059071371},posterior=0.23093730326260045,type=Marshallese,type.prob=0.9993585631815266,type.set={Marshallese,Not_Marshallese},type.set.prob={0.9993585631815266,6.414368184733803E-4}]:0.03151526865111687,((6[&height=0.4789999999996272,height_95%_HPD={0.4790000000000417,0.47900000000004195},height_median=0.47900000000004184,height_range={0.4790000000000416,0.47900000000004206},length=0.02865395002392958,length_95%_HPD={9.229598757487523E-8,0.07856303156968525},length_median=0.021633906821511117,length_range={9.229598757487523E-8,0.2650234323852432},type=Marshallese,type.prob=1.0,type.set={Marshallese},type.set.prob={1.0}]:0.021757834075105287,(8[&height=0.20800000000037058,height_95%_HPD={0.20800000000008367,0.20800000000008367},height_median=0.20800000000008367,height_range={0.20800000000008356,0.20800000000008378},length=0.08022522570849172,length_95%_HPD={3.0275075263208606E-5,0.1785092910564806},length_median=0.07117223623828195,length_range={2.4370825887354286E-6,0.32866544729415437},type=Not_Marshallese,type.prob=1.0,type.set={Not_Marshallese},type.set.prob={1.0}]:0.08022522570820359,9[&height=0.0,length=0.2882252257085742,length_95%_HPD={0.20803027507534688,0.3865092910565643},length_median=0.2791722362383655,length_range={0.2080024370826724,0.536665447294238},type=Not_Marshallese,type.prob=1.0,type.set={Not_Marshallese},type.set.prob={1.0}]:0.2882252257085742)11[&height=0.2882252257085742,height_95%_HPD={0.20803027507534688,0.3865092910565643},height_median=0.2791722362383655,height_range={0.2080024370826724,0.536665447294238},length=0.22078753130696024,length_95%_HPD={0.09686340821154615,0.32308277107643113},length_median=0.22574523962552934,length_range={0.01765378853259081,0.6142152329402033},posterior=1.0,type=Marshallese,type.prob=0.9114913157797282,type.set={Marshallese,Not_Marshallese},type.set.prob={0.9114913157797282,0.08850868422027182}]:0.21253260836615834)15[&height=0.5007578340747325,height_95%_HPD={0.47900324937986755,0.5403668266306484},height_median=0.4948658975785936,height_range={0.47900324937986755,0.7409732658408885},length=0.030248432705382047,length_95%_HPD={1.0204389208401388E-5,0.08597240466627976},length_median=0.022182329039492465,length_range={1.0204389208401388E-5,0.2806231693317862},posterior=0.3799577824686146,type=Marshallese,type.prob=0.9998050682261208,type.set={Marshallese,Not_Marshallese},type.set.prob={0.9998050682261208,1.949317738791423E-4}]:0.0268831874794494,7[&height=0.4599999999994698,height_95%_HPD={0.46000000000003627,0.4600000000000365},height_median=0.4600000000000364,height_range={0.46000000000003616,0.4600000000000366},length=0.051931859062258875,length_95%_HPD={0.004933063385128722,0.11479896172313109},length_median=0.04452619054516915,length_range={3.2613766504985264E-4,0.3744746877590157},type=Marshallese,type.prob=1.0,type.set={Marshallese},type.set.prob={1.0}]:0.06764102155471213)13[&height=0.5276410215541819,height_95%_HPD={0.47906908876947485,0.592416873446594},height_median=0.5207740554004112,height_range={0.47906908876947485,0.8344746877590521},length=0.08638468103503347,length_95%_HPD={0.002571530257520771,0.21246239716958704},length_median=0.06953395847806021,length_range={4.485014471055093E-4,0.6262163620056155},posterior=0.9992223086323742,type=Marshallese,type.prob=0.9988140241642577,type.set={Marshallese,Not_Marshallese},type.set.prob={0.9988140241642577,0.0011859758357423468}]:0.09590245235708317)12[&height=0.6235434739112651,height_95%_HPD={0.5512575934740946,0.716017051073065},height_median=0.6137740180588981,height_range={0.5500209716463967,0.9528306027304675},length=0.0821783223951808,length_95%_HPD={1.1870983292583404E-5,0.20969858987908208},length_median=0.06725774753619507,length_range={1.1870983292583404E-5,0.5378117701270159},posterior=0.3328889382661186,type=Marshallese,type.prob=0.9995550116809434,type.set={Marshallese,Not_Marshallese},type.set.prob={0.9995550116809434,4.4498831905662476E-4}]:0.03567182866245455,5[&height=0.48500000000050086,height_95%_HPD={0.4850000000001272,0.48500000000012744},height_median=0.48500000000012733,height_range={0.4850000000001271,0.48500000000012755},length=0.18013484736438543,length_95%_HPD={0.036273048544775977,0.3971832558231415},length_median=0.15425991874633804,length_range={0.011419936557942267,1.0587146297600052},type=Marshallese,type.prob=1.0,type.set={Marshallese},type.set.prob={1.0}]:0.17421530257321877)14[&height=0.6592153025737196,height_95%_HPD={0.5599041424897866,0.7751512868096724},height_median=0.6485282527901182,height_range={0.5501793227690673,1.0237532726245602},length=0.09648913882347708,length_95%_HPD={1.936491153819997E-5,0.23914394706141784},length_median=0.0805154613824699,length_range={1.936491153819997E-5,0.5992933723817383},posterior=0.5304595785653445,type=Marshallese,type.prob=0.9994414967886065,type.set={Marshallese,Not_Marshallese},type.set.prob={0.9994414967886065,5.585032113934655E-4}]:0.08444690456091963,10[&height=0.5940000000006961,height_95%_HPD={0.5940000000000508,0.594000000000051},height_median=0.5940000000000509,height_range={0.5940000000000507,0.5940000000000512},length=0.1381511167881814,length_95%_HPD={0.010442509067265848,0.31440693768659334},length_median=0.11838515565351904,length_range={0.0018394641400868439,0.9931529660770817},type=Marshallese,type.prob=1.0,type.set={Marshallese},type.set.prob={1.0}]:0.14966220713394318)18[&height=0.7436622071346393,height_95%_HPD={0.6205094914774745,0.8971566446688352},height_median=0.7311036685057402,height_range={0.5958394641401378,1.267834712709348},length=0.16457285541825917,length_95%_HPD={1.0235305973693709E-4,0.36832183833006615},length_median=0.14510312264751302,length_range={8.246603312944689E-5,0.9831743831313275},posterior=0.7847646557789876,type=Marshallese,type.prob=0.9990090132603464,type.set={Marshallese,Not_Marshallese},type.set.prob={0.9990090132603464,9.909867396536264E-4}]:0.15968218331999107)19[&height=0.9033443904546303,height_95%_HPD={0.7090191935628123,1.1541602119189427},height_median=0.8837369144728876,height_range={0.6423522699469737,1.8524202750603813},length=0.0,posterior=1.0,type=Marshallese,type.prob=0.9945191275043513,type.set={Marshallese,Not_Marshallese},type.set.prob={0.9945191275043513,0.005480872495648632}]:0.0;
End;
