# Supplementary material for: Repeated introductions and intensive community transmission fueled a mumps virus outbreak in Washington State
Source: eLife. 2021 Apr 19;10:e66448. doi: 10.7554/eLife.66448 (PMC8079146; doi:10.7554/eLife.66448)
Supplement: Figure 5—source data 1. [file elife-66448-fig5-data1.zip › xml-and-combined-run-results-mtt-mig-rate-1/2020-04-06-mumps-mtt-2.6.2-hot-chain-limit-50-Arkansas-5.no-metadata.mcc.tree]

#NEXUS

Begin taxa;
	Dimensions ntax=5;
		Taxlabels
			MuVs/Washington.USA/4.17/FH48[G]|2017.074|2017-01-28|north_america|usa|washington|age|vaccination_status|community_status
			MuVs/Washington.USA/16.17/FH36[G]|2017.296|2017-04-19|north_america|usa|washington|age|vaccination_status|community_status
			MuVs/Washington.USA/17.17/FH38[G]|2017.312|2017-04-25|north_america|usa|washington|age|vaccination_status|community_status
			MuVs/Washington.USA/12.17/FH76[G]|2017.219|2017-03-22|north_america|usa|washington|age|vaccination_status|community_status
			MuVs/Washington.USA/16.17/FH63[G]|2017.301|2017-04-21|north_america|usa|washington|age|vaccination_status|community_status
			;
End;
Begin trees;
	Translate
		   1 MuVs/Washington.USA/4.17/FH48[G]|2017.074|2017-01-28|north_america|usa|washington|age|vaccination_status|community_status,
		   2 MuVs/Washington.USA/16.17/FH36[G]|2017.296|2017-04-19|north_america|usa|washington|age|vaccination_status|community_status,
		   3 MuVs/Washington.USA/17.17/FH38[G]|2017.312|2017-04-25|north_america|usa|washington|age|vaccination_status|community_status,
		   4 MuVs/Washington.USA/12.17/FH76[G]|2017.219|2017-03-22|north_america|usa|washington|age|vaccination_status|community_status,
		   5 MuVs/Washington.USA/16.17/FH63[G]|2017.301|2017-04-21|north_america|usa|washington|age|vaccination_status|community_status
;
tree TREE1 = (1[&height=0.23799999999953197,height_95%_HPD={0.23799999999982896,0.23799999999982901},height_median=0.23799999999982901,height_range={0.2379999999998289,0.23799999999982924},length=0.13433015034352122,length_95%_HPD={0.005937223141773529,0.29663322259282676},length_median=0.11697918820637315,length_range={1.9903994770531508E-5,0.9679703807845712},type=Not_Marshallese,type.prob=1.0,type.set={Not_Marshallese},type.set.prob={1.0}]:0.16604218512389862,(((2[&height=0.015999999999849024,height_95%_HPD={0.015999999999849024,0.015999999999849024},height_median=0.015999999999849024,height_range={0.015999999999848913,0.015999999999849135},length=0.14534779062035047,length_95%_HPD={0.0235418281534025,0.29301365191189005},length_median=0.13099597393742815,length_range={0.005007400225697289,0.9788810967815075},type=Marshallese,type.prob=1.0,type.set={Marshallese},type.set.prob={1.0}]:0.12131191013803647,3[&height=0.0,length=0.15319531496333152,length_95%_HPD={0.03860996483706658,0.2933938270017265},length_median=0.13934516908151312,length_range={0.021007400225546313,1.2297678630560445},type=Marshallese,type.prob=1.0,type.set={Marshallese},type.set.prob={1.0}]:0.1373119101378855)7[&height=0.1373119101378855,height_95%_HPD={0.03924727316345111,0.2626716017873301},height_median=0.12500747850325267,height_range={0.021007400225546313,0.6341870228573615},length=0.06839953667448607,length_95%_HPD={2.6156465859794586E-5,0.18892992883683213},length_median=0.051093826531360687,length_range={2.6156465859794586E-5,0.5560597235875849},posterior=0.460763618857164,type=Marshallese,type.prob=0.9975888120880887,type.set={Marshallese,Not_Marshallese},type.set.prob={0.9975888120880887,0.0024111879119112683}]:0.05670347643514187,5[&height=0.010999999999967258,height_95%_HPD={0.010999999999967203,0.010999999999967258},height_median=0.010999999999967258,height_range={0.010999999999967147,0.01099999999996737},length=0.1661098071959168,length_95%_HPD={0.032958817438458465,0.3267290614939362},length_median=0.1489951868729247,length_range={0.014218653041880358,1.0875541270996647},type=Marshallese,type.prob=1.0,type.set={Marshallese},type.set.prob={1.0}]:0.1830153865730601)8[&height=0.19401538657302736,height_95%_HPD={0.07021256840880596,0.3350241815132228},height_median=0.18224426994250037,height_range={0.03705580573931394,0.9481250588254765},length=0.12760550791213654,length_95%_HPD={0.002097306650012676,0.2805214286811542},length_median=0.11261359463145582,length_range={1.487011817834505E-4,0.7932195733850849},posterior=0.9658926785912676,type=Marshallese,type.prob=0.9979296066252588,type.set={Marshallese,Not_Marshallese},type.set.prob={0.9979296066252588,0.002070393374741201}]:0.08204354429601113,4[&height=0.0929999999998472,height_95%_HPD={0.09299999999984715,0.0929999999998472},height_median=0.0929999999998472,height_range={0.09299999999984698,0.09299999999984743},length=0.21957240437202194,length_95%_HPD={0.04997675619209385,0.40007255177274476},length_median=0.21067202384005385,length_range={0.0013380454866515068,1.0107214518072936},type=Marshallese,type.prob=1.0,type.set={Marshallese},type.set.prob={1.0}]:0.18305893086919128)6[&height=0.2760589308690385,height_95%_HPD={0.13657805244769564,0.4268326207652047},height_median=0.26742262346196316,height_range={0.09433804548649871,0.7377924446005018},length=0.11158251528377144,length_95%_HPD={1.68046435088387E-5,0.25891183636333304},length_median=0.09810713648380841,length_range={1.68046435088387E-5,0.6674965384204373},posterior=0.611635744176573,type=Marshallese,type.prob=0.9985468636473722,type.set={Marshallese,Not_Marshallese},type.set.prob={0.9985468636473722,0.001453136352627755}]:0.1279832542543921)9[&height=0.4040421851234306,height_95%_HPD={0.25616148644603287,0.597393799909123},height_median=0.38691975699832937,height_range={0.23801990399459955,1.2297678630560445},length=0.0,posterior=1.0,type=Marshallese,type.prob=0.9929267118468318,type.set={Marshallese,Not_Marshallese},type.set.prob={0.9929267118468318,0.007073288153168166}]:0.0;
End;
