# Supplementary material for: Repeated introductions and intensive community transmission fueled a mumps virus outbreak in Washington State
Source: eLife. 2021 Apr 19;10:e66448. doi: 10.7554/eLife.66448 (PMC8079146; doi:10.7554/eLife.66448)
Supplement: Figure 5—source data 1. [file elife-66448-fig5-data1.zip › xml-and-combined-run-results-mtt-mig-rate-1/2020-04-06-mumps-mtt-2.6.2-hot-chain-limit-50-Arkansas-8-combined.typedNode.no-metadata.trees]

#NEXUS

Begin taxa;
	Dimensions ntax=8;
		Taxlabels
			MuVs/Washington.USA/3.17/FH67[G]|2017.044|2017-01-17|north_america|usa|washington|age|vaccination_status|community_status
			MuVs/Washington.USA/7.17/FH15[G]|2017.123|2017-02-15|north_america|usa|washington|age|vaccination_status|community_status
			MuVs/Washington.USA/2.17/FH84[G]|2017.033|2017-01-13|north_america|usa|washington|age|vaccination_status|community_status
			MuVs/Washington.USA/3.17/FH62[G]|2017.049|2017-01-19|north_america|usa|washington|age|vaccination_status|community_status
			MuVs/Washington.USA/11.17/FH143[G]|2017.2|2017-03-15|north_america|usa|washington|age|vaccination_status|community_status
			MuVs/Washington.USA/12.17/FH144[G]|2017.233|2017-03-27|north_america|usa|washington|age|vaccination_status|community_status
			MuVs/Washington.USA/15.17/FH146[G]|2017.293|2017-04-18|north_america|usa|washington|age|vaccination_status|community_status
			MuVs/Washington.USA/18.17/FH147[G]|2017.337|2017-05-04|north_america|usa|washington|age|vaccination_status|community_status
			;
End;
Begin trees;
	Translate
			1 MuVs/Washington.USA/3.17/FH67[G]|2017.044|2017-01-17|north_america|usa|washington|age|vaccination_status|community_status,
			2 MuVs/Washington.USA/7.17/FH15[G]|2017.123|2017-02-15|north_america|usa|washington|age|vaccination_status|community_status,
			3 MuVs/Washington.USA/2.17/FH84[G]|2017.033|2017-01-13|north_america|usa|washington|age|vaccination_status|community_status,
			4 MuVs/Washington.USA/3.17/FH62[G]|2017.049|2017-01-19|north_america|usa|washington|age|vaccination_status|community_status,
			5 MuVs/Washington.USA/11.17/FH143[G]|2017.2|2017-03-15|north_america|usa|washington|age|vaccination_status|community_status,
			6 MuVs/Washington.USA/12.17/FH144[G]|2017.233|2017-03-27|north_america|usa|washington|age|vaccination_status|community_status,
			7 MuVs/Washington.USA/15.17/FH146[G]|2017.293|2017-04-18|north_america|usa|washington|age|vaccination_status|community_status,
			8 MuVs/Washington.USA/18.17/FH147[G]|2017.337|2017-05-04|north_america|usa|washington|age|vaccination_status|community_status
			;#NEXUS

Begin taxa;
	Dimensions ntax=8;
		Taxlabels
			MuVs/Washington.USA/3.17/FH67[G]|2017.044|2017-01-17|north_america|usa|washington|age|vaccination_status|community_status
			MuVs/Washington.USA/7.17/FH15[G]|2017.123|2017-02-15|north_america|usa|washington|age|vaccination_status|community_status
			MuVs/Washington.USA/2.17/FH84[G]|2017.033|2017-01-13|north_america|usa|washington|age|vaccination_status|community_status
			MuVs/Washington.USA/3.17/FH62[G]|2017.049|2017-01-19|north_america|usa|washington|age|vaccination_status|community_status
			MuVs/Washington.USA/11.17/FH143[G]|2017.2|2017-03-15|north_america|usa|washington|age|vaccination_status|community_status
			MuVs/Washington.USA/12.17/FH144[G]|2017.233|2017-03-27|north_america|usa|washington|age|vaccination_status|community_status
			MuVs/Washington.USA/15.17/FH146[G]|2017.293|2017-04-18|north_america|usa|washington|age|vaccination_status|community_status
			MuVs/Washington.USA/18.17/FH147[G]|2017.337|2017-05-04|north_america|usa|washington|age|vaccination_status|community_status
			;
End;
Begin trees;
	Translate
			1 MuVs/Washington.USA/3.17/FH67[G]|2017.044|2017-01-17|north_america|usa|washington|age|vaccination_status|community_status,
			2 MuVs/Washington.USA/7.17/FH15[G]|2017.123|2017-02-15|north_america|usa|washington|age|vaccination_status|community_status,
			3 MuVs/Washington.USA/2.17/FH84[G]|2017.033|2017-01-13|north_america|usa|washington|age|vaccination_status|community_status,
			4 MuVs/Washington.USA/3.17/FH62[G]|2017.049|2017-01-19|north_america|usa|washington|age|vaccination_status|community_status,
			5 MuVs/Washington.USA/11.17/FH143[G]|2017.2|2017-03-15|north_america|usa|washington|age|vaccination_status|community_status,
			6 MuVs/Washington.USA/12.17/FH144[G]|2017.233|2017-03-27|north_america|usa|washington|age|vaccination_status|community_status,
			7 MuVs/Washington.USA/15.17/FH146[G]|2017.293|2017-04-18|north_america|usa|washington|age|vaccination_status|community_status,
			8 MuVs/Washington.USA/18.17/FH147[G]|2017.337|2017-05-04|north_america|usa|washington|age|vaccination_status|community_status
			;

tree STATE_0 = (((1[&type="Marshallese"]:0.03172281729041737,3[&type="Marshallese"]:0.02072281729022274)13[&type="Marshallese"]:0.07385390140425574,2[&type="Marshallese"]:0.184576718694624)10[&type="Marshallese"]:0.029170672403865616,((4[&type="Marshallese"]:0.035222182239382616,7[&type="Not_Marshallese"]:0.2792221822392971)11[&type="Marshallese"]:0.010794765252717498,(5[&type="Not_Marshallese"]:0.1367868296445135,(6[&type="Not_Marshallese"]:0.07168527203133421,8[&type="Not_Marshallese"]:0.17568527203137604)12[&type="Marshallese"]:0.09810155761308106)9[&type="Marshallese"]:0.06023011784765392)14[&type="Marshallese"]:0.09373044360632038)15[&type="Marshallese"]:0.0;tree STATE_10000000 = (((1[&type="Marshallese"]:0.03172281729041737,3[&type="Marshallese"]:0.02072281729022274)13[&type="Marshallese"]:0.07385390140425574,2[&type="Marshallese"]:0.184576718694624)10[&type="Marshallese"]:0.029170672403865616,((4[&type="Marshallese"]:0.035222182239382616,7[&type="Not_Marshallese"]:0.2792221822392971)11[&type="Marshallese"]:0.010794765252717498,(5[&type="Not_Marshallese"]:0.1367868296445135,(6[&type="Not_Marshallese"]:0.07168527203133421,8[&type="Not_Marshallese"]:0.17568527203137604)12[&type="Marshallese"]:0.09810155761308106)9[&type="Marshallese"]:0.06023011784765392)14[&type="Marshallese"]:0.09373044360632038)15[&type="Marshallese"]:0.0;
tree STATE_10000 = (((1[&type="Marshallese"]:0.059178478688170943,(7[&type="Not_Marshallese"]:0.2715392470302537,8[&type="Not_Marshallese"]:0.31553924703035013)13[&type="Marshallese"]:0.03663923165771349)11[&type="Marshallese"]:0.1185129054822544,(((3[&type="Marshallese"]:0.05871848090741577,4[&type="Marshallese"]:0.07471848090749217)9[&type="Marshallese"]:0.002880081414914082,6[&type="Not_Marshallese"]:0.2615985623223753)10[&type="Marshallese"]:0.05169879475933398,5[&type="Not_Marshallese"]:0.28029735708180753)12[&type="Marshallese"]:0.05339402708856689)14[&type="Marshallese"]:0.0023862965931663593,2[&type="Marshallese"]:0.2590776807635426)15[&type="Marshallese"]:0.0;tree STATE_10010000 = (((1[&type="Marshallese"]:0.059178478688170943,(7[&type="Not_Marshallese"]:0.2715392470302537,8[&type="Not_Marshallese"]:0.31553924703035013)13[&type="Marshallese"]:0.03663923165771349)11[&type="Marshallese"]:0.1185129054822544,(((3[&type="Marshallese"]:0.05871848090741577,4[&type="Marshallese"]:0.07471848090749217)9[&type="Marshallese"]:0.002880081414914082,6[&type="Not_Marshallese"]:0.2615985623223753)10[&type="Marshallese"]:0.05169879475933398,5[&type="Not_Marshallese"]:0.28029735708180753)12[&type="Marshallese"]:0.05339402708856689)14[&type="Marshallese"]:0.0023862965931663593,2[&type="Marshallese"]:0.2590776807635426)15[&type="Marshallese"]:0.0;
tree STATE_20000 = (((((1[&type="Marshallese"]:0.011019914131713215,6[&type="Not_Marshallese"]:0.20001991413156406)12[&type="Marshallese"]:0.05556366861112788,(2[&type="Marshallese"]:0.11074772320988219,(7[&type="Not_Marshallese"]:0.2534281528128491,8[&type="Not_Marshallese"]:0.2974281528129455)9[&type="Marshallese"]:0.02731957039687849)14[&type="Marshallese"]:0.034835859532909796)13[&type="Marshallese"]:0.00537778085592755,4[&type="Marshallese"]:0.07696136359865041)10[&type="Marshallese"]:0.025038170322992825,3[&type="Marshallese"]:0.08599953392156684)11[&type="Marshallese"]:0.016512983890237254,5[&type="Not_Marshallese"]:0.2695125178119478)15[&type="Marshallese"]:0.0;tree STATE_10020000 = (((((1[&type="Marshallese"]:0.011019914131713215,6[&type="Not_Marshallese"]:0.20001991413156406)12[&type="Marshallese"]:0.05556366861112788,(2[&type="Marshallese"]:0.11074772320988219,(7[&type="Not_Marshallese"]:0.2534281528128491,8[&type="Not_Marshallese"]:0.2974281528129455)9[&type="Marshallese"]:0.02731957039687849)14[&type="Marshallese"]:0.034835859532909796)13[&type="Marshallese"]:0.00537778085592755,4[&type="Marshallese"]:0.07696136359865041)10[&type="Marshallese"]:0.025038170322992825,3[&type="Marshallese"]:0.08599953392156684)11[&type="Marshallese"]:0.016512983890237254,5[&type="Not_Marshallese"]:0.2695125178119478)15[&type="Marshallese"]:0.0;
tree STATE_30000 = ((1[&type="Marshallese"]:0.05195105208207168,(((2[&type="Marshallese"]:0.08057053855454832,5[&type="Not_Marshallese"]:0.1575705385545465)11[&type="Marshallese"]:0.02966248621734474,(3[&type="Marshallese"]:0.00897658613170571,4[&type="Marshallese"]:0.024976586131782108)9[&type="Marshallese"]:0.011256438640041833)13[&type="Marshallese"]:0.014617735716041413,(6[&type="Not_Marshallese"]:0.1832551930782519,8[&type="Not_Marshallese"]:0.2872551930782937)10[&type="Marshallese"]:0.05159556740958254)14[&type="Marshallese"]:0.006100291594088092)12[&type="Marshallese"]:0.07500644397414358,7[&type="Not_Marshallese"]:0.37595749605601153)15[&type="Marshallese"]:0.0;tree STATE_10030000 = ((1[&type="Marshallese"]:0.05195105208207168,(((2[&type="Marshallese"]:0.08057053855454832,5[&type="Not_Marshallese"]:0.1575705385545465)11[&type="Marshallese"]:0.02966248621734474,(3[&type="Marshallese"]:0.00897658613170571,4[&type="Marshallese"]:0.024976586131782108)9[&type="Marshallese"]:0.011256438640041833)13[&type="Marshallese"]:0.014617735716041413,(6[&type="Not_Marshallese"]:0.1832551930782519,8[&type="Not_Marshallese"]:0.2872551930782937)10[&type="Marshallese"]:0.05159556740958254)14[&type="Marshallese"]:0.006100291594088092)12[&type="Marshallese"]:0.07500644397414358,7[&type="Not_Marshallese"]:0.37595749605601153)15[&type="Marshallese"]:0.0;
tree STATE_40000 = ((((1[&type="Marshallese"]:0.0026952813965904765,(2[&type="Marshallese"]:0.02617579995262473,(5[&type="Not_Marshallese"]:0.008417743658245491,7[&type="Not_Marshallese"]:0.1014177436580927)12[&type="Marshallese"]:0.09475805629437742)9[&type="Marshallese"]:0.055519481443916635)13[&type="Marshallese"]:0.030615291047509596,6[&type="Not_Marshallese"]:0.22231057244395092)11[&type="Marshallese"]:2.5466528017836776E-4,4[&type="Marshallese"]:0.038565237724160206)14[&type="Marshallese"]:0.003951718942401761,(3[&type="Marshallese"]:0.011434954720210555,8[&type="Not_Marshallese"]:0.31543495472029787)10[&type="Marshallese"]:0.015082001946275014)15[&type="Marshallese"]:0.0;tree STATE_10040000 = ((((1[&type="Marshallese"]:0.0026952813965904765,(2[&type="Marshallese"]:0.02617579995262473,(5[&type="Not_Marshallese"]:0.008417743658245491,7[&type="Not_Marshallese"]:0.1014177436580927)12[&type="Marshallese"]:0.09475805629437742)9[&type="Marshallese"]:0.055519481443916635)13[&type="Marshallese"]:0.030615291047509596,6[&type="Not_Marshallese"]:0.22231057244395092)11[&type="Marshallese"]:2.5466528017836776E-4,4[&type="Marshallese"]:0.038565237724160206)14[&type="Marshallese"]:0.003951718942401761,(3[&type="Marshallese"]:0.011434954720210555,8[&type="Not_Marshallese"]:0.31543495472029787)10[&type="Marshallese"]:0.015082001946275014)15[&type="Marshallese"]:0.0;
tree STATE_50000 = ((((1[&type="Marshallese"]:0.030090605773472834,3[&type="Marshallese"]:0.019090605773278202)10[&type="Marshallese"]:0.022305767858306735,2[&type="Marshallese"]:0.13139637363173046)11[&type="Marshallese"]:0.0021698447913255925,4[&type="Marshallese"]:0.05956621842298693)13[&type="Marshallese"]:0.01816502256552499,((5[&type="Not_Marshallese"]:0.03593331878205347,7[&type="Not_Marshallese"]:0.12893331878190067)12[&type="Marshallese"]:0.09150440219765321,(6[&type="Not_Marshallese"]:0.12325880539788234,8[&type="Not_Marshallese"]:0.22725880539792417)14[&type="Marshallese"]:0.03717891558172612)9[&type="Marshallese"]:0.10129352000887254)15[&type="Marshallese"]:0.0;tree STATE_10050000 = ((((1[&type="Marshallese"]:0.030090605773472834,3[&type="Marshallese"]:0.019090605773278202)10[&type="Marshallese"]:0.022305767858306735,2[&type="Marshallese"]:0.13139637363173046)11[&type="Marshallese"]:0.0021698447913255925,4[&type="Marshallese"]:0.05956621842298693)13[&type="Marshallese"]:0.01816502256552499,((5[&type="Not_Marshallese"]:0.03593331878205347,7[&type="Not_Marshallese"]:0.12893331878190067)12[&type="Marshallese"]:0.09150440219765321,(6[&type="Not_Marshallese"]:0.12325880539788234,8[&type="Not_Marshallese"]:0.22725880539792417)14[&type="Marshallese"]:0.03717891558172612)9[&type="Marshallese"]:0.10129352000887254)15[&type="Marshallese"]:0.0;
tree STATE_60000 = (((1[&type="Marshallese"]:0.026968217680007844,3[&type="Marshallese"]:0.015968217679813212)14[&type="Marshallese"]:0.01860229389224849,((2[&type="Marshallese"]:0.06785034486266883,8[&type="Not_Marshallese"]:0.2818503448626106)10[&type="Marshallese"]:0.02240743645240667,(5[&type="Not_Marshallese"]:0.1012392039614162,(6[&type="Not_Marshallese"]:0.10373991658966863,7[&type="Not_Marshallese"]:0.16373991658961407)12[&type="Marshallese"]:0.030499287371649336)9[&type="Marshallese"]:0.06601857735365749)11[&type="Marshallese"]:0.03431273025713172)13[&type="Marshallese"]:0.004350758621910644,4[&type="Marshallese"]:0.054921270194048744)15[&type="Marshallese"]:0.0;tree STATE_10060000 = (((1[&type="Marshallese"]:0.026968217680007844,3[&type="Marshallese"]:0.015968217679813212)14[&type="Marshallese"]:0.01860229389224849,((2[&type="Marshallese"]:0.06785034486266883,8[&type="Not_Marshallese"]:0.2818503448626106)10[&type="Marshallese"]:0.02240743645240667,(5[&type="Not_Marshallese"]:0.1012392039614162,(6[&type="Not_Marshallese"]:0.10373991658966863,7[&type="Not_Marshallese"]:0.16373991658961407)12[&type="Marshallese"]:0.030499287371649336)9[&type="Marshallese"]:0.06601857735365749)11[&type="Marshallese"]:0.03431273025713172)13[&type="Marshallese"]:0.004350758621910644,4[&type="Marshallese"]:0.054921270194048744)15[&type="Marshallese"]:0.0;
tree STATE_70000 = ((1[&type="Marshallese"]:0.062815936738151,((3[&type="Marshallese"]:3.988738202492792E-4,5[&type="Not_Marshallese"]:0.16739887382039298)13[&type="Marshallese"]:0.030934521433857387,(6[&type="Not_Marshallese"]:0.15246109078480902,(7[&type="Not_Marshallese"]:0.10546240637372517,8[&type="Not_Marshallese"]:0.14946240637382158)14[&type="Marshallese"]:0.10699868441102928)11[&type="Marshallese"]:0.07887230446934312)12[&type="Marshallese"]:0.020482541483849703)9[&type="Marshallese"]:0.03615334419677524,(2[&type="Marshallese"]:0.16086020486992375,4[&type="Marshallese"]:0.08686020486985463)10[&type="Marshallese"]:0.017109076064953377)15[&type="Marshallese"]:0.0;tree STATE_10070000 = ((1[&type="Marshallese"]:0.062815936738151,((3[&type="Marshallese"]:3.988738202492792E-4,5[&type="Not_Marshallese"]:0.16739887382039298)13[&type="Marshallese"]:0.030934521433857387,(6[&type="Not_Marshallese"]:0.15246109078480902,(7[&type="Not_Marshallese"]:0.10546240637372517,8[&type="Not_Marshallese"]:0.14946240637382158)14[&type="Marshallese"]:0.10699868441102928)11[&type="Marshallese"]:0.07887230446934312)12[&type="Marshallese"]:0.020482541483849703)9[&type="Marshallese"]:0.03615334419677524,(2[&type="Marshallese"]:0.16086020486992375,4[&type="Marshallese"]:0.08686020486985463)10[&type="Marshallese"]:0.017109076064953377)15[&type="Marshallese"]:0.0;
tree STATE_80000 = ((1[&type="Marshallese"]:0.0652672727604568,(((2[&type="Marshallese"]:0.08439347768443928,6[&type="Not_Marshallese"]:0.19439347768433923)14[&type="Marshallese"]:0.0075156507039662035,3[&type="Marshallese"]:0.001909128388259962)13[&type="Marshallese"]:0.0342679547781945,4[&type="Marshallese"]:0.05217708316653086)9[&type="Marshallese"]:0.018090189593807704)10[&type="Marshallese"]:0.0847759484330044,(5[&type="Not_Marshallese"]:0.06791441993471692,(7[&type="Not_Marshallese"]:0.12356208023212467,8[&type="Not_Marshallese"]:0.16756208023222108)11[&type="Marshallese"]:0.03735233970243945)12[&type="Marshallese"]:0.23812880125869335)15[&type="Marshallese"]:0.0;tree STATE_10080000 = ((1[&type="Marshallese"]:0.0652672727604568,(((2[&type="Marshallese"]:0.08439347768443928,6[&type="Not_Marshallese"]:0.19439347768433923)14[&type="Marshallese"]:0.0075156507039662035,3[&type="Marshallese"]:0.001909128388259962)13[&type="Marshallese"]:0.0342679547781945,4[&type="Marshallese"]:0.05217708316653086)9[&type="Marshallese"]:0.018090189593807704)10[&type="Marshallese"]:0.0847759484330044,(5[&type="Not_Marshallese"]:0.06791441993471692,(7[&type="Not_Marshallese"]:0.12356208023212467,8[&type="Not_Marshallese"]:0.16756208023222108)11[&type="Marshallese"]:0.03735233970243945)12[&type="Marshallese"]:0.23812880125869335)15[&type="Marshallese"]:0.0;
tree STATE_90000 = (((1[&type="Marshallese"]:0.009035456776606832,(5[&type="Not_Marshallese"]:0.0716685288956449,8[&type="Not_Marshallese"]:0.2086685288955885)10[&type="Marshallese"]:0.093366927880911)13[&type="Marshallese"]:0.053313368117435256,(2[&type="Marshallese"]:0.11021792834419364,4[&type="Marshallese"]:0.03621792834412452)12[&type="Marshallese"]:0.031130896549799336)14[&type="Marshallese"]:0.07281185892136771,(3[&type="Marshallese"]:0.0883638963294967,(6[&type="Not_Marshallese"]:0.18074549240441173,7[&type="Not_Marshallese"]:0.24074549240435716)9[&type="Marshallese"]:0.10761840392513045)11[&type="Marshallese"]:0.03579678748571846)15[&type="Marshallese"]:0.0;tree STATE_10090000 = (((1[&type="Marshallese"]:0.009035456776606832,(5[&type="Not_Marshallese"]:0.0716685288956449,8[&type="Not_Marshallese"]:0.2086685288955885)10[&type="Marshallese"]:0.093366927880911)13[&type="Marshallese"]:0.053313368117435256,(2[&type="Marshallese"]:0.11021792834419364,4[&type="Marshallese"]:0.03621792834412452)12[&type="Marshallese"]:0.031130896549799336)14[&type="Marshallese"]:0.07281185892136771,(3[&type="Marshallese"]:0.0883638963294967,(6[&type="Not_Marshallese"]:0.18074549240441173,7[&type="Not_Marshallese"]:0.24074549240435716)9[&type="Marshallese"]:0.10761840392513045)11[&type="Marshallese"]:0.03579678748571846)15[&type="Marshallese"]:0.0;
tree STATE_100000 = (((1[&type="Marshallese"]:0.01690063367672734,3[&type="Marshallese"]:0.005900633676532707)9[&type="Marshallese"]:0.007998701889649573,(((5[&type="Not_Marshallese"]:0.012653651116326742,7[&type="Not_Marshallese"]:0.10565365111617395)12[&type="Marshallese"]:0.12456939137839637,6[&type="Not_Marshallese"]:0.1702230424946249)10[&type="Marshallese"]:0.03977201036355188,8[&type="Not_Marshallese"]:0.3139950528582186)14[&type="Marshallese"]:0.003904282708050988)11[&type="Marshallese"]:0.28255550674957575,(2[&type="Marshallese"]:0.2410051466298126,4[&type="Marshallese"]:0.16700514662974347)13[&type="Marshallese"]:0.14544969568609095)15[&type="Marshallese"]:0.0;tree STATE_10100000 = (((1[&type="Marshallese"]:0.01690063367672734,3[&type="Marshallese"]:0.005900633676532707)9[&type="Marshallese"]:0.007998701889649573,(((5[&type="Not_Marshallese"]:0.012653651116326742,7[&type="Not_Marshallese"]:0.10565365111617395)12[&type="Marshallese"]:0.12456939137839637,6[&type="Not_Marshallese"]:0.1702230424946249)10[&type="Marshallese"]:0.03977201036355188,8[&type="Not_Marshallese"]:0.3139950528582186)14[&type="Marshallese"]:0.003904282708050988)11[&type="Marshallese"]:0.28255550674957575,(2[&type="Marshallese"]:0.2410051466298126,4[&type="Marshallese"]:0.16700514662974347)13[&type="Marshallese"]:0.14544969568609095)15[&type="Marshallese"]:0.0;
tree STATE_110000 = ((((1[&type="Marshallese"]:0.03653754233575529,3[&type="Marshallese"]:0.02553754233556066)9[&type="Marshallese"]:0.0326114303466884,((2[&type="Marshallese"]:0.09131618487934529,5[&type="Not_Marshallese"]:0.16831618487934347)13[&type="Marshallese"]:5.096166335866181E-5,(7[&type="Not_Marshallese"]:0.1571947446645507,8[&type="Not_Marshallese"]:0.2011947446646471)11[&type="Marshallese"]:0.10417240187799864)10[&type="Marshallese"]:0.05678182613969063)12[&type="Marshallese"]:0.0359759117477797,6[&type="Not_Marshallese"]:0.29412488443007423)14[&type="Marshallese"]:0.02026655653278625,4[&type="Marshallese"]:0.1303914409628914)15[&type="Marshallese"]:0.0;tree STATE_10110000 = ((((1[&type="Marshallese"]:0.03653754233575529,3[&type="Marshallese"]:0.02553754233556066)9[&type="Marshallese"]:0.0326114303466884,((2[&type="Marshallese"]:0.09131618487934529,5[&type="Not_Marshallese"]:0.16831618487934347)13[&type="Marshallese"]:5.096166335866181E-5,(7[&type="Not_Marshallese"]:0.1571947446645507,8[&type="Not_Marshallese"]:0.2011947446646471)11[&type="Marshallese"]:0.10417240187799864)10[&type="Marshallese"]:0.05678182613969063)12[&type="Marshallese"]:0.0359759117477797,6[&type="Not_Marshallese"]:0.29412488443007423)14[&type="Marshallese"]:0.02026655653278625,4[&type="Marshallese"]:0.1303914409628914)15[&type="Marshallese"]:0.0;
tree STATE_120000 = ((1[&type="Marshallese"]:0.033704328696046726,(3[&type="Marshallese"]:8.900935830189471E-4,4[&type="Marshallese"]:0.016890093583095345)10[&type="Marshallese"]:0.021814235112833147)13[&type="Marshallese"]:0.07855291789641139,(2[&type="Marshallese"]:0.18131021890444537,((5[&type="Not_Marshallese"]:0.07776954701607611,(6[&type="Not_Marshallese"]:0.03649022814139746,7[&type="Not_Marshallese"]:0.09649022814134289)9[&type="Marshallese"]:0.07427931887458042)12[&type="Marshallese"]:0.022769763372522955,8[&type="Not_Marshallese"]:0.23753931038854267)11[&type="Marshallese"]:0.1577709085158445)14[&type="Marshallese"]:0.009947027687963628)15[&type="Marshallese"]:0.0;tree STATE_10120000 = ((1[&type="Marshallese"]:0.033704328696046726,(3[&type="Marshallese"]:8.900935830189471E-4,4[&type="Marshallese"]:0.016890093583095345)10[&type="Marshallese"]:0.021814235112833147)13[&type="Marshallese"]:0.07855291789641139,(2[&type="Marshallese"]:0.18131021890444537,((5[&type="Not_Marshallese"]:0.07776954701607611,(6[&type="Not_Marshallese"]:0.03649022814139746,7[&type="Not_Marshallese"]:0.09649022814134289)9[&type="Marshallese"]:0.07427931887458042)12[&type="Marshallese"]:0.022769763372522955,8[&type="Not_Marshallese"]:0.23753931038854267)11[&type="Marshallese"]:0.1577709085158445)14[&type="Marshallese"]:0.009947027687963628)15[&type="Marshallese"]:0.0;
tree STATE_130000 = ((((1[&type="Marshallese"]:0.009822119746590752,(5[&type="Not_Marshallese"]:0.10654308334430598,(7[&type="Not_Marshallese"]:0.19363690554266427,8[&type="Not_Marshallese"]:0.23763690554276068)14[&type="Marshallese"]:0.0059061778014889155)10[&type="Marshallese"]:0.05927903640223384)12[&type="Marshallese"]:0.03269901797452379,(4[&type="Marshallese"]:0.012510036755264853,6[&type="Not_Marshallese"]:0.19651003675523393)11[&type="Marshallese"]:0.035011100965731456)13[&type="Marshallese"]:0.02205159798056422,3[&type="Marshallese"]:0.05357273570148413)9[&type="Marshallese"]:0.102736199003718,2[&type="Marshallese"]:0.24630893470534765)15[&type="Marshallese"]:0.0;tree STATE_10130000 = ((((1[&type="Marshallese"]:0.009822119746590752,(5[&type="Not_Marshallese"]:0.10654308334430598,(7[&type="Not_Marshallese"]:0.19363690554266427,8[&type="Not_Marshallese"]:0.23763690554276068)14[&type="Marshallese"]:0.0059061778014889155)10[&type="Marshallese"]:0.05927903640223384)12[&type="Marshallese"]:0.03269901797452379,(4[&type="Marshallese"]:0.012510036755264853,6[&type="Not_Marshallese"]:0.19651003675523393)11[&type="Marshallese"]:0.035011100965731456)13[&type="Marshallese"]:0.02205159798056422,3[&type="Marshallese"]:0.05357273570148413)9[&type="Marshallese"]:0.102736199003718,2[&type="Marshallese"]:0.24630893470534765)15[&type="Marshallese"]:0.0;
tree STATE_140000 = (1[&type="Marshallese"]:0.07652210996588693,(((2[&type="Marshallese"]:0.12351331161414109,(6[&type="Not_Marshallese"]:0.2255262157591903,8[&type="Not_Marshallese"]:0.32952621575923213)11[&type="Marshallese"]:0.007987095854850745)10[&type="Marshallese"]:0.003852360890113371,(4[&type="Marshallese"]:0.03462173062788815,(5[&type="Not_Marshallese"]:0.06186043750292253,7[&type="Not_Marshallese"]:0.15486043750276973)14[&type="Not_Marshallese"]:0.12376129312503292)9[&type="Marshallese"]:0.018743941876297188)12[&type="Marshallese"]:0.007505906005076279,3[&type="Marshallese"]:0.04487157850918522)13[&type="Marshallese"]:0.020650531456507082)15[&type="Marshallese"]:0.0;tree STATE_10140000 = (1[&type="Marshallese"]:0.07652210996588693,(((2[&type="Marshallese"]:0.12351331161414109,(6[&type="Not_Marshallese"]:0.2255262157591903,8[&type="Not_Marshallese"]:0.32952621575923213)11[&type="Marshallese"]:0.007987095854850745)10[&type="Marshallese"]:0.003852360890113371,(4[&type="Marshallese"]:0.03462173062788815,(5[&type="Not_Marshallese"]:0.06186043750292253,7[&type="Not_Marshallese"]:0.15486043750276973)14[&type="Not_Marshallese"]:0.12376129312503292)9[&type="Marshallese"]:0.018743941876297188)12[&type="Marshallese"]:0.007505906005076279,3[&type="Marshallese"]:0.04487157850918522)13[&type="Marshallese"]:0.020650531456507082)15[&type="Marshallese"]:0.0;
tree STATE_150000 = (1[&type="Marshallese"]:0.14032138011592338,((((2[&type="Marshallese"]:0.04875925184752278,8[&type="Not_Marshallese"]:0.26275925184746457)13[&type="Marshallese"]:0.062333269104024536,(5[&type="Not_Marshallese"]:0.12441683195861586,(6[&type="Not_Marshallese"]:0.011257812677569798,7[&type="Not_Marshallese"]:0.07125781267751523)14[&type="Not_Marshallese"]:0.14615901928094782)9[&type="Marshallese"]:0.06367568899292964)12[&type="Marshallese"]:0.06536591396908431,4[&type="Marshallese"]:0.1024584349205625)11[&type="Marshallese"]:0.007598869090643667,3[&type="Marshallese"]:0.09405730401112977)10[&type="Marshallese"]:0.035264076104598974)15[&type="Marshallese"]:0.0;tree STATE_10150000 = (1[&type="Marshallese"]:0.14032138011592338,((((2[&type="Marshallese"]:0.04875925184752278,8[&type="Not_Marshallese"]:0.26275925184746457)13[&type="Marshallese"]:0.062333269104024536,(5[&type="Not_Marshallese"]:0.12441683195861586,(6[&type="Not_Marshallese"]:0.011257812677569798,7[&type="Not_Marshallese"]:0.07125781267751523)14[&type="Not_Marshallese"]:0.14615901928094782)9[&type="Marshallese"]:0.06367568899292964)12[&type="Marshallese"]:0.06536591396908431,4[&type="Marshallese"]:0.1024584349205625)11[&type="Marshallese"]:0.007598869090643667,3[&type="Marshallese"]:0.09405730401112977)10[&type="Marshallese"]:0.035264076104598974)15[&type="Marshallese"]:0.0;
tree STATE_160000 = (((1[&type="Marshallese"]:0.03821130136999795,((2[&type="Marshallese"]:0.07470761370979667,(6[&type="Not_Marshallese"]:0.0781665747747016,7[&type="Not_Marshallese"]:0.13816657477464703)11[&type="Marshallese"]:0.10654103893499503)13[&type="Marshallese"]:0.022504288073655343,5[&type="Not_Marshallese"]:0.1742119017834502)10[&type="Marshallese"]:0.019999399586496824)12[&type="Marshallese"]:0.11453565561167556,(4[&type="Marshallese"]:0.02358036741201236,8[&type="Not_Marshallese"]:0.3115803674120233)14[&type="Marshallese"]:0.13416658956954292)9[&type="Marshallese"]:0.08133841882043302,3[&type="Marshallese"]:0.2230853758019119)15[&type="Marshallese"]:0.0;tree STATE_10160000 = (((1[&type="Marshallese"]:0.03821130136999795,((2[&type="Marshallese"]:0.07470761370979667,(6[&type="Not_Marshallese"]:0.0781665747747016,7[&type="Not_Marshallese"]:0.13816657477464703)11[&type="Marshallese"]:0.10654103893499503)13[&type="Marshallese"]:0.022504288073655343,5[&type="Not_Marshallese"]:0.1742119017834502)10[&type="Marshallese"]:0.019999399586496824)12[&type="Marshallese"]:0.11453565561167556,(4[&type="Marshallese"]:0.02358036741201236,8[&type="Not_Marshallese"]:0.3115803674120233)14[&type="Marshallese"]:0.13416658956954292)9[&type="Marshallese"]:0.08133841882043302,3[&type="Marshallese"]:0.2230853758019119)15[&type="Marshallese"]:0.0;
tree STATE_170000 = (((1[&type="Marshallese"]:0.017345526785378207,2[&type="Marshallese"]:0.0963455267853291)9[&type="Marshallese"]:0.03453713900455391,((3[&type="Marshallese"]:0.02026191777762898,4[&type="Marshallese"]:0.03626191777770538)13[&type="Marshallese"]:0.012514021994931346,((5[&type="Not_Marshallese"]:0.005126065613476477,7[&type="Not_Marshallese"]:0.09812606561332368)11[&type="Not_Marshallese"]:0.07100592358499694,8[&type="Not_Marshallese"]:0.21313198919841703)14[&type="Marshallese"]:0.12364395057423061)10[&type="Marshallese"]:0.008106726017177157)12[&type="Marshallese"]:0.10194309645500932,6[&type="Not_Marshallese"]:0.3428257622447923)15[&type="Marshallese"]:0.0;tree STATE_10170000 = (((1[&type="Marshallese"]:0.017345526785378207,2[&type="Marshallese"]:0.0963455267853291)9[&type="Marshallese"]:0.03453713900455391,((3[&type="Marshallese"]:0.02026191777762898,4[&type="Marshallese"]:0.03626191777770538)13[&type="Marshallese"]:0.012514021994931346,((5[&type="Not_Marshallese"]:0.005126065613476477,7[&type="Not_Marshallese"]:0.09812606561332368)11[&type="Not_Marshallese"]:0.07100592358499694,8[&type="Not_Marshallese"]:0.21313198919841703)14[&type="Marshallese"]:0.12364395057423061)10[&type="Marshallese"]:0.008106726017177157)12[&type="Marshallese"]:0.10194309645500932,6[&type="Not_Marshallese"]:0.3428257622447923)15[&type="Marshallese"]:0.0;
tree STATE_180000 = (((1[&type="Marshallese"]:0.023479223346976497,3[&type="Marshallese"]:0.012479223346781865)11[&type="Marshallese"]:0.0171528942456316,((2[&type="Marshallese"]:0.09354904774448902,4[&type="Marshallese"]:0.0195490477444199)14[&type="Marshallese"]:0.007454681375765826,8[&type="Not_Marshallese"]:0.31500372912019664)10[&type="Marshallese"]:0.018628388472304136)13[&type="Marshallese"]:0.022191860313159895,((5[&type="Not_Marshallese"]:0.07713244176623174,7[&type="Not_Marshallese"]:0.17013244176607895)12[&type="Marshallese"]:0.010906168488598822,6[&type="Not_Marshallese"]:0.12103861025473234)9[&type="Marshallese"]:0.1307853676508865)15[&type="Marshallese"]:0.0;tree STATE_10180000 = (((1[&type="Marshallese"]:0.023479223346976497,3[&type="Marshallese"]:0.012479223346781865)11[&type="Marshallese"]:0.0171528942456316,((2[&type="Marshallese"]:0.09354904774448902,4[&type="Marshallese"]:0.0195490477444199)14[&type="Marshallese"]:0.007454681375765826,8[&type="Not_Marshallese"]:0.31500372912019664)10[&type="Marshallese"]:0.018628388472304136)13[&type="Marshallese"]:0.022191860313159895,((5[&type="Not_Marshallese"]:0.07713244176623174,7[&type="Not_Marshallese"]:0.17013244176607895)12[&type="Marshallese"]:0.010906168488598822,6[&type="Not_Marshallese"]:0.12103861025473234)9[&type="Marshallese"]:0.1307853676508865)15[&type="Marshallese"]:0.0;
tree STATE_190000 = (((1[&type="Marshallese"]:0.05022112784905319,(3[&type="Marshallese"]:0.021087975508516488,4[&type="Marshallese"]:0.037087975508592885)9[&type="Marshallese"]:0.018133152340342074)12[&type="Marshallese"]:0.04331328468293344,(5[&type="Not_Marshallese"]:0.09525944314922002,((6[&type="Not_Marshallese"]:0.039734349134627284,8[&type="Not_Marshallese"]:0.14373434913466912)14[&type="Marshallese"]:0.009182047962141199,7[&type="Not_Marshallese"]:0.10891639709671391)13[&type="Marshallese"]:0.07934304605235332)11[&type="Marshallese"]:0.15427496938271568)10[&type="Marshallese"]:0.17458496054713263,2[&type="Marshallese"]:0.34711937307907015)15[&type="Marshallese"]:0.0;tree STATE_10190000 = (((1[&type="Marshallese"]:0.05022112784905319,(3[&type="Marshallese"]:0.021087975508516488,4[&type="Marshallese"]:0.037087975508592885)9[&type="Marshallese"]:0.018133152340342074)12[&type="Marshallese"]:0.04331328468293344,(5[&type="Not_Marshallese"]:0.09525944314922002,((6[&type="Not_Marshallese"]:0.039734349134627284,8[&type="Not_Marshallese"]:0.14373434913466912)14[&type="Marshallese"]:0.009182047962141199,7[&type="Not_Marshallese"]:0.10891639709671391)13[&type="Marshallese"]:0.07934304605235332)11[&type="Marshallese"]:0.15427496938271568)10[&type="Marshallese"]:0.17458496054713263,2[&type="Marshallese"]:0.34711937307907015)15[&type="Marshallese"]:0.0;
tree STATE_200000 = (((((1[&type="Marshallese"]:6.900149822731128E-4,5[&type="Not_Marshallese"]:0.15669001498222218)14[&type="Marshallese"]:0.010906349302457152,6[&type="Not_Marshallese"]:0.2005963642845811)10[&type="Marshallese"]:0.0012921602075840477,2[&type="Marshallese"]:0.0918885244922652)11[&type="Marshallese"]:0.01507825741295421,(4[&type="Marshallese"]:0.00770993097282302,(7[&type="Not_Marshallese"]:0.13051147732621732,8[&type="Not_Marshallese"]:0.17451147732631372)12[&type="Marshallese"]:0.12119845364652021)9[&type="Marshallese"]:0.02525685093232727)13[&type="Marshallese"]:0.008325949339976435,3[&type="Marshallese"]:0.025292731245050326)15[&type="Marshallese"]:0.0;tree STATE_10200000 = (((((1[&type="Marshallese"]:6.900149822731128E-4,5[&type="Not_Marshallese"]:0.15669001498222218)14[&type="Marshallese"]:0.010906349302457152,6[&type="Not_Marshallese"]:0.2005963642845811)10[&type="Marshallese"]:0.0012921602075840477,2[&type="Marshallese"]:0.0918885244922652)11[&type="Marshallese"]:0.01507825741295421,(4[&type="Marshallese"]:0.00770993097282302,(7[&type="Not_Marshallese"]:0.13051147732621732,8[&type="Not_Marshallese"]:0.17451147732631372)12[&type="Marshallese"]:0.12119845364652021)9[&type="Marshallese"]:0.02525685093232727)13[&type="Marshallese"]:0.008325949339976435,3[&type="Marshallese"]:0.025292731245050326)15[&type="Marshallese"]:0.0;
tree STATE_210000 = (((1[&type="Marshallese"]:0.03827394868497891,4[&type="Marshallese"]:0.043273948684860675)12[&type="Marshallese"]:0.012212504487963294,(3[&type="Marshallese"]:0.02714298994217368,((5[&type="Not_Marshallese"]:0.05415171401245153,6[&type="Not_Marshallese"]:0.0871517140123533)14[&type="Marshallese"]:0.041974932764085426,(7[&type="Not_Marshallese"]:0.18859966520108498,8[&type="Not_Marshallese"]:0.2325996652011814)13[&type="Marshallese"]:5.269815752991791E-4)9[&type="Marshallese"]:0.09801634316578042)10[&type="Marshallese"]:0.012343463230573892)11[&type="Marshallese"]:0.06656798164388678,2[&type="Marshallese"]:0.19605443481677987)15[&type="Marshallese"]:0.0;tree STATE_10210000 = (((1[&type="Marshallese"]:0.03827394868497891,4[&type="Marshallese"]:0.043273948684860675)12[&type="Marshallese"]:0.012212504487963294,(3[&type="Marshallese"]:0.02714298994217368,((5[&type="Not_Marshallese"]:0.05415171401245153,6[&type="Not_Marshallese"]:0.0871517140123533)14[&type="Marshallese"]:0.041974932764085426,(7[&type="Not_Marshallese"]:0.18859966520108498,8[&type="Not_Marshallese"]:0.2325996652011814)13[&type="Marshallese"]:5.269815752991791E-4)9[&type="Marshallese"]:0.09801634316578042)10[&type="Marshallese"]:0.012343463230573892)11[&type="Marshallese"]:0.06656798164388678,2[&type="Marshallese"]:0.19605443481677987)15[&type="Marshallese"]:0.0;
tree STATE_220000 = ((1[&type="Marshallese"]:0.026356911512561643,4[&type="Marshallese"]:0.03135691151244341)10[&type="Marshallese"]:0.10735898074950145,((2[&type="Marshallese"]:0.18969017841627045,(((5[&type="Not_Marshallese"]:0.007634759749672815,8[&type="Not_Marshallese"]:0.14463475974961643)9[&type="Not_Marshallese"]:0.07081514350835405,6[&type="Not_Marshallese"]:0.11144990325792864)13[&type="Marshallese"]:0.10773654246484338,7[&type="Not_Marshallese"]:0.27918644572271745)12[&type="Marshallese"]:0.08050373269339839)14[&type="Marshallese"]:1.764872673681861E-4,3[&type="Marshallese"]:0.09986666568349312)11[&type="Marshallese"]:0.022849226578375348)15[&type="Marshallese"]:0.0;tree STATE_10220000 = ((1[&type="Marshallese"]:0.026356911512561643,4[&type="Marshallese"]:0.03135691151244341)10[&type="Marshallese"]:0.10735898074950145,((2[&type="Marshallese"]:0.18969017841627045,(((5[&type="Not_Marshallese"]:0.007634759749672815,8[&type="Not_Marshallese"]:0.14463475974961643)9[&type="Not_Marshallese"]:0.07081514350835405,6[&type="Not_Marshallese"]:0.11144990325792864)13[&type="Marshallese"]:0.10773654246484338,7[&type="Not_Marshallese"]:0.27918644572271745)12[&type="Marshallese"]:0.08050373269339839)14[&type="Marshallese"]:1.764872673681861E-4,3[&type="Marshallese"]:0.09986666568349312)11[&type="Marshallese"]:0.022849226578375348)15[&type="Marshallese"]:0.0;
tree STATE_230000 = (((1[&type="Marshallese"]:0.06378283399423557,((5[&type="Not_Marshallese"]:0.059638912367518254,(6[&type="Not_Marshallese"]:0.028770256730797056,7[&type="Not_Marshallese"]:0.08877025673074249)14[&type="Marshallese"]:0.06386865563662297)12[&type="Marshallese"]:0.06762121255280365,8[&type="Not_Marshallese"]:0.2642601249202655)9[&type="Marshallese"]:0.09252270907386273)11[&type="Marshallese"]:0.014985105744801663,(2[&type="Marshallese"]:0.0917218693329161,3[&type="Marshallese"]:0.0017218693327705759)10[&type="Marshallese"]:0.06604607040607202)13[&type="Marshallese"]:0.03455688800027307,4[&type="Marshallese"]:0.11832482773919206)15[&type="Marshallese"]:0.0;tree STATE_10230000 = (((1[&type="Marshallese"]:0.06378283399423557,((5[&type="Not_Marshallese"]:0.059638912367518254,(6[&type="Not_Marshallese"]:0.028770256730797056,7[&type="Not_Marshallese"]:0.08877025673074249)14[&type="Marshallese"]:0.06386865563662297)12[&type="Marshallese"]:0.06762121255280365,8[&type="Not_Marshallese"]:0.2642601249202655)9[&type="Marshallese"]:0.09252270907386273)11[&type="Marshallese"]:0.014985105744801663,(2[&type="Marshallese"]:0.0917218693329161,3[&type="Marshallese"]:0.0017218693327705759)10[&type="Marshallese"]:0.06604607040607202)13[&type="Marshallese"]:0.03455688800027307,4[&type="Marshallese"]:0.11832482773919206)15[&type="Marshallese"]:0.0;
tree STATE_240000 = (((((1[&type="Marshallese"]:0.012093987886436897,((5[&type="Not_Marshallese"]:0.019179053884936098,6[&type="Not_Marshallese"]:0.05217905388483787)14[&type="Not_Marshallese"]:0.04541682441846634,7[&type="Not_Marshallese"]:0.15759587830324964)10[&type="Marshallese"]:0.10349810958298353)9[&type="Marshallese"]:0.04134160038506546,3[&type="Marshallese"]:0.04243558827130772)12[&type="Marshallese"]:0.013958354393503847,2[&type="Marshallese"]:0.1463939426649571)11[&type="Marshallese"]:0.06823654828320291,4[&type="Marshallese"]:0.14063049094809088)13[&type="Marshallese"]:0.007112896098093513,8[&type="Not_Marshallese"]:0.4357433870461953)15[&type="Marshallese"]:0.0;tree STATE_10240000 = (((((1[&type="Marshallese"]:0.012093987886436897,((5[&type="Not_Marshallese"]:0.019179053884936098,6[&type="Not_Marshallese"]:0.05217905388483787)14[&type="Not_Marshallese"]:0.04541682441846634,7[&type="Not_Marshallese"]:0.15759587830324964)10[&type="Marshallese"]:0.10349810958298353)9[&type="Marshallese"]:0.04134160038506546,3[&type="Marshallese"]:0.04243558827130772)12[&type="Marshallese"]:0.013958354393503847,2[&type="Marshallese"]:0.1463939426649571)11[&type="Marshallese"]:0.06823654828320291,4[&type="Marshallese"]:0.14063049094809088)13[&type="Marshallese"]:0.007112896098093513,8[&type="Not_Marshallese"]:0.4357433870461953)15[&type="Marshallese"]:0.0;
tree STATE_250000 = (((1[&type="Marshallese"]:0.05700437656969537,((5[&type="Not_Marshallese"]:0.05779105030510395,8[&type="Not_Marshallese"]:0.19479105030504756)14[&type="Marshallese"]:0.0328156053963963,7[&type="Not_Marshallese"]:0.18360665570134746)9[&type="Marshallese"]:0.12239772086814418)10[&type="Marshallese"]:0.014648535143427566,((2[&type="Marshallese"]:0.09240163035588495,6[&type="Not_Marshallese"]:0.2024016303557849)12[&type="Marshallese"]:0.0333584927388938,4[&type="Marshallese"]:0.05176012309470962)11[&type="Marshallese"]:0.02489278861829508)13[&type="Marshallese"]:0.004833376480029905,3[&type="Marshallese"]:0.06548628819295821)15[&type="Marshallese"]:0.0;tree STATE_10250000 = (((1[&type="Marshallese"]:0.05700437656969537,((5[&type="Not_Marshallese"]:0.05779105030510395,8[&type="Not_Marshallese"]:0.19479105030504756)14[&type="Marshallese"]:0.0328156053963963,7[&type="Not_Marshallese"]:0.18360665570134746)9[&type="Marshallese"]:0.12239772086814418)10[&type="Marshallese"]:0.014648535143427566,((2[&type="Marshallese"]:0.09240163035588495,6[&type="Not_Marshallese"]:0.2024016303557849)12[&type="Marshallese"]:0.0333584927388938,4[&type="Marshallese"]:0.05176012309470962)11[&type="Marshallese"]:0.02489278861829508)13[&type="Marshallese"]:0.004833376480029905,3[&type="Marshallese"]:0.06548628819295821)15[&type="Marshallese"]:0.0;
tree STATE_260000 = (((1[&type="Marshallese"]:0.03794340361956694,(2[&type="Marshallese"]:0.09462380302034568,6[&type="Not_Marshallese"]:0.20462380302024563)13[&type="Marshallese"]:0.02231960059917215)9[&type="Marshallese"]:0.041677215474367646,((3[&type="Marshallese"]:0.014982502020524424,(5[&type="Not_Marshallese"]:0.09074183206309569,7[&type="Not_Marshallese"]:0.1837418320629429)10[&type="Not_Marshallese"]:0.09124066995757243)14[&type="Marshallese"]:0.028697776454424007,8[&type="Not_Marshallese"]:0.34768027847503574)11[&type="Marshallese"]:0.024940340618791523)12[&type="Marshallese"]:0.11221857253571899,4[&type="Marshallese"]:0.19683919162953534)15[&type="Marshallese"]:0.0;tree STATE_10260000 = (((1[&type="Marshallese"]:0.03794340361956694,(2[&type="Marshallese"]:0.09462380302034568,6[&type="Not_Marshallese"]:0.20462380302024563)13[&type="Marshallese"]:0.02231960059917215)9[&type="Marshallese"]:0.041677215474367646,((3[&type="Marshallese"]:0.014982502020524424,(5[&type="Not_Marshallese"]:0.09074183206309569,7[&type="Not_Marshallese"]:0.1837418320629429)10[&type="Not_Marshallese"]:0.09124066995757243)14[&type="Marshallese"]:0.028697776454424007,8[&type="Not_Marshallese"]:0.34768027847503574)11[&type="Marshallese"]:0.024940340618791523)12[&type="Marshallese"]:0.11221857253571899,4[&type="Marshallese"]:0.19683919162953534)15[&type="Marshallese"]:0.0;
tree STATE_270000 = (((((1[&type="Marshallese"]:0.0016357224846099139,2[&type="Marshallese"]:0.0806357224845608)10[&type="Marshallese"]:0.05470839521636778,4[&type="Marshallese"]:0.06134411770085946)12[&type="Marshallese"]:0.001612014076580015,3[&type="Marshallese"]:0.046956131777363075)11[&type="Marshallese"]:0.006381608400805483,8[&type="Not_Marshallese"]:0.35733774017825587)9[&type="Marshallese"]:0.015530221703179747,((5[&type="Not_Marshallese"]:0.03275372745095784,6[&type="Not_Marshallese"]:0.06575372745085961)13[&type="Not_Marshallese"]:0.053949234172218474,7[&type="Not_Marshallese"]:0.17970296162302352)14[&type="Marshallese"]:0.1491650002583157)15[&type="Marshallese"]:0.0;tree STATE_10270000 = (((((1[&type="Marshallese"]:0.0016357224846099139,2[&type="Marshallese"]:0.0806357224845608)10[&type="Marshallese"]:0.05470839521636778,4[&type="Marshallese"]:0.06134411770085946)12[&type="Marshallese"]:0.001612014076580015,3[&type="Marshallese"]:0.046956131777363075)11[&type="Marshallese"]:0.006381608400805483,8[&type="Not_Marshallese"]:0.35733774017825587)9[&type="Marshallese"]:0.015530221703179747,((5[&type="Not_Marshallese"]:0.03275372745095784,6[&type="Not_Marshallese"]:0.06575372745085961)13[&type="Not_Marshallese"]:0.053949234172218474,7[&type="Not_Marshallese"]:0.17970296162302352)14[&type="Marshallese"]:0.1491650002583157)15[&type="Marshallese"]:0.0;
tree STATE_280000 = ((((1[&type="Marshallese"]:0.02707122396830136,4[&type="Marshallese"]:0.03207122396818313)9[&type="Marshallese"]:0.005604203976292188,3[&type="Marshallese"]:0.021675427944398917)10[&type="Marshallese"]:0.04264645886636603,2[&type="Marshallese"]:0.15432188681091047)12[&type="Marshallese"]:0.11521440420394358,(((5[&type="Not_Marshallese"]:0.06251866970894399,6[&type="Not_Marshallese"]:0.09551866970884576)13[&type="Marshallese"]:0.021975227935031344,7[&type="Not_Marshallese"]:0.17749389764382253)11[&type="Marshallese"]:0.10186443579464502,8[&type="Not_Marshallese"]:0.32335833343856396)14[&type="Marshallese"]:0.16017795757623188)15[&type="Marshallese"]:0.0;tree STATE_10280000 = ((((1[&type="Marshallese"]:0.02707122396830136,4[&type="Marshallese"]:0.03207122396818313)9[&type="Marshallese"]:0.005604203976292188,3[&type="Marshallese"]:0.021675427944398917)10[&type="Marshallese"]:0.04264645886636603,2[&type="Marshallese"]:0.15432188681091047)12[&type="Marshallese"]:0.11521440420394358,(((5[&type="Not_Marshallese"]:0.06251866970894399,6[&type="Not_Marshallese"]:0.09551866970884576)13[&type="Marshallese"]:0.021975227935031344,7[&type="Not_Marshallese"]:0.17749389764382253)11[&type="Marshallese"]:0.10186443579464502,8[&type="Not_Marshallese"]:0.32335833343856396)14[&type="Marshallese"]:0.16017795757623188)15[&type="Marshallese"]:0.0;
tree STATE_290000 = ((1[&type="Marshallese"]:0.1972596922679366,4[&type="Marshallese"]:0.20225969226781837)12[&type="Marshallese"]:0.18171232304423623,((2[&type="Marshallese"]:0.19283683904337406,8[&type="Not_Marshallese"]:0.40683683904331586)10[&type="Marshallese"]:0.1068399844505043,(3[&type="Marshallese"]:0.03410768470174019,(5[&type="Not_Marshallese"]:0.18595543897408734,(6[&type="Not_Marshallese"]:0.08943063765216258,7[&type="Not_Marshallese"]:0.149430637652108)11[&type="Marshallese"]:0.12952480132182653)9[&type="Marshallese"]:0.015152245727796554)14[&type="Marshallese"]:0.17556913879199265)13[&type="Marshallese"]:0.15829519181824536)15[&type="Marshallese"]:0.0;tree STATE_10290000 = ((1[&type="Marshallese"]:0.1972596922679366,4[&type="Marshallese"]:0.20225969226781837)12[&type="Marshallese"]:0.18171232304423623,((2[&type="Marshallese"]:0.19283683904337406,8[&type="Not_Marshallese"]:0.40683683904331586)10[&type="Marshallese"]:0.1068399844505043,(3[&type="Marshallese"]:0.03410768470174019,(5[&type="Not_Marshallese"]:0.18595543897408734,(6[&type="Not_Marshallese"]:0.08943063765216258,7[&type="Not_Marshallese"]:0.149430637652108)11[&type="Marshallese"]:0.12952480132182653)9[&type="Marshallese"]:0.015152245727796554)14[&type="Marshallese"]:0.17556913879199265)13[&type="Marshallese"]:0.15829519181824536)15[&type="Marshallese"]:0.0;
tree STATE_300000 = (((((1[&type="Marshallese"]:0.051217518597998946,3[&type="Marshallese"]:0.040217518597804314)14[&type="Marshallese"]:0.014987831161490939,((5[&type="Not_Marshallese"]:0.11243829482428225,6[&type="Not_Marshallese"]:0.14543829482418402)12[&type="Marshallese"]:0.02034127473834868,7[&type="Not_Marshallese"]:0.22577956956247813)11[&type="Marshallese"]:0.08942578019680802)10[&type="Marshallese"]:0.08080807040138627,4[&type="Marshallese"]:0.15201342016075792)9[&type="Marshallese"]:0.020424297349079468,2[&type="Marshallese"]:0.2464377175099065)13[&type="Marshallese"]:0.012046523807282827,8[&type="Not_Marshallese"]:0.4724842413171311)15[&type="Marshallese"]:0.0;tree STATE_10300000 = (((((1[&type="Marshallese"]:0.051217518597998946,3[&type="Marshallese"]:0.040217518597804314)14[&type="Marshallese"]:0.014987831161490939,((5[&type="Not_Marshallese"]:0.11243829482428225,6[&type="Not_Marshallese"]:0.14543829482418402)12[&type="Marshallese"]:0.02034127473834868,7[&type="Not_Marshallese"]:0.22577956956247813)11[&type="Marshallese"]:0.08942578019680802)10[&type="Marshallese"]:0.08080807040138627,4[&type="Marshallese"]:0.15201342016075792)9[&type="Marshallese"]:0.020424297349079468,2[&type="Marshallese"]:0.2464377175099065)13[&type="Marshallese"]:0.012046523807282827,8[&type="Not_Marshallese"]:0.4724842413171311)15[&type="Marshallese"]:0.0;
tree STATE_310000 = (((1[&type="Marshallese"]:0.009953766012366916,2[&type="Marshallese"]:0.0889537660123178)14[&type="Marshallese"]:0.006788717956302759,4[&type="Marshallese"]:0.02174248396855144)9[&type="Marshallese"]:0.041742739097306136,(3[&type="Marshallese"]:0.001286465774377299,(5[&type="Not_Marshallese"]:0.09077256231290107,(6[&type="Not_Marshallese"]:0.09833537533106573,(7[&type="Not_Marshallese"]:0.08533174576921818,8[&type="Not_Marshallese"]:0.12933174576931458)12[&type="Marshallese"]:0.07300362956179299)11[&type="Marshallese"]:0.02543718698173711)10[&type="Marshallese"]:0.07751390346161993)13[&type="Marshallese"]:0.04619875729140388)15[&type="Marshallese"]:0.0;tree STATE_10310000 = (((1[&type="Marshallese"]:0.009953766012366916,2[&type="Marshallese"]:0.0889537660123178)14[&type="Marshallese"]:0.006788717956302759,4[&type="Marshallese"]:0.02174248396855144)9[&type="Marshallese"]:0.041742739097306136,(3[&type="Marshallese"]:0.001286465774377299,(5[&type="Not_Marshallese"]:0.09077256231290107,(6[&type="Not_Marshallese"]:0.09833537533106573,(7[&type="Not_Marshallese"]:0.08533174576921818,8[&type="Not_Marshallese"]:0.12933174576931458)12[&type="Marshallese"]:0.07300362956179299)11[&type="Marshallese"]:0.02543718698173711)10[&type="Marshallese"]:0.07751390346161993)13[&type="Marshallese"]:0.04619875729140388)15[&type="Marshallese"]:0.0;
tree STATE_320000 = ((((1[&type="Marshallese"]:0.020429043455094387,4[&type="Marshallese"]:0.025429043454976152)12[&type="Marshallese"]:0.018415172078488973,(((5[&type="Not_Marshallese"]:0.11764811079242316,6[&type="Not_Marshallese"]:0.15064811079232493)11[&type="Marshallese"]:0.010338444636179445,7[&type="Not_Marshallese"]:0.2209865554284498)13[&type="Marshallese"]:0.011303518327724138,8[&type="Not_Marshallese"]:0.27629007375627035)14[&type="Marshallese"]:0.05555414177720569)9[&type="Marshallese"]:0.004046587848053174,3[&type="Marshallese"]:0.0318908033814419)10[&type="Marshallese"]:0.0018559383013952435,2[&type="Marshallese"]:0.12374674168298266)15[&type="Marshallese"]:0.0;tree STATE_10320000 = ((((1[&type="Marshallese"]:0.020429043455094387,4[&type="Marshallese"]:0.025429043454976152)12[&type="Marshallese"]:0.018415172078488973,(((5[&type="Not_Marshallese"]:0.11764811079242316,6[&type="Not_Marshallese"]:0.15064811079232493)11[&type="Marshallese"]:0.010338444636179445,7[&type="Not_Marshallese"]:0.2209865554284498)13[&type="Marshallese"]:0.011303518327724138,8[&type="Not_Marshallese"]:0.27629007375627035)14[&type="Marshallese"]:0.05555414177720569)9[&type="Marshallese"]:0.004046587848053174,3[&type="Marshallese"]:0.0318908033814419)10[&type="Marshallese"]:0.0018559383013952435,2[&type="Marshallese"]:0.12374674168298266)15[&type="Marshallese"]:0.0;
tree STATE_330000 = ((((1[&type="Marshallese"]:0.002941696587011322,(5[&type="Not_Marshallese"]:0.12173901337007931,6[&type="Not_Marshallese"]:0.15473901336998108)14[&type="Marshallese"]:0.03720268321688108)12[&type="Marshallese"]:0.04611248654547301,(3[&type="Marshallese"]:0.03056691758983604,4[&type="Marshallese"]:0.04656691758991244)10[&type="Marshallese"]:0.007487265542453658)13[&type="Marshallese"]:0.0910804283754128,(7[&type="Not_Marshallese"]:0.047090186822968394,8[&type="Not_Marshallese"]:0.0910901868230648)11[&type="Marshallese"]:0.342044424684725)9[&type="Marshallese"]:0.032244110934710246,2[&type="Marshallese"]:0.25137872244255827)15[&type="Marshallese"]:0.0;tree STATE_10330000 = ((((1[&type="Marshallese"]:0.002941696587011322,(5[&type="Not_Marshallese"]:0.12173901337007931,6[&type="Not_Marshallese"]:0.15473901336998108)14[&type="Marshallese"]:0.03720268321688108)12[&type="Marshallese"]:0.04611248654547301,(3[&type="Marshallese"]:0.03056691758983604,4[&type="Marshallese"]:0.04656691758991244)10[&type="Marshallese"]:0.007487265542453658)13[&type="Marshallese"]:0.0910804283754128,(7[&type="Not_Marshallese"]:0.047090186822968394,8[&type="Not_Marshallese"]:0.0910901868230648)11[&type="Marshallese"]:0.342044424684725)9[&type="Marshallese"]:0.032244110934710246,2[&type="Marshallese"]:0.25137872244255827)15[&type="Marshallese"]:0.0;
tree STATE_340000 = (((1[&type="Marshallese"]:0.018542732541354412,((5[&type="Not_Marshallese"]:0.03250520286763084,7[&type="Not_Marshallese"]:0.12550520286747804)11[&type="Not_Marshallese"]:0.12264725119726153,8[&type="Not_Marshallese"]:0.292152454064836)13[&type="Marshallese"]:0.019390278476411116)12[&type="Marshallese"]:0.028695820861998567,2[&type="Marshallese"]:0.12623855340330387)9[&type="Marshallese"]:0.022573032753525513,(3[&type="Marshallese"]:0.034698455848122534,(4[&type="Marshallese"]:0.04738086115234219,6[&type="Not_Marshallese"]:0.23138086115231127)14[&type="Marshallese"]:0.0033175946958567404)10[&type="Marshallese"]:0.024113130308561326)15[&type="Marshallese"]:0.0;tree STATE_10340000 = (((1[&type="Marshallese"]:0.018542732541354412,((5[&type="Not_Marshallese"]:0.03250520286763084,7[&type="Not_Marshallese"]:0.12550520286747804)11[&type="Not_Marshallese"]:0.12264725119726153,8[&type="Not_Marshallese"]:0.292152454064836)13[&type="Marshallese"]:0.019390278476411116)12[&type="Marshallese"]:0.028695820861998567,2[&type="Marshallese"]:0.12623855340330387)9[&type="Marshallese"]:0.022573032753525513,(3[&type="Marshallese"]:0.034698455848122534,(4[&type="Marshallese"]:0.04738086115234219,6[&type="Not_Marshallese"]:0.23138086115231127)14[&type="Marshallese"]:0.0033175946958567404)10[&type="Marshallese"]:0.024113130308561326)15[&type="Marshallese"]:0.0;
tree STATE_350000 = (((1[&type="Marshallese"]:0.07201004718595189,(2[&type="Marshallese"]:0.08817086138746233,6[&type="Not_Marshallese"]:0.19817086138736228)10[&type="Marshallese"]:0.06283918579844044)9[&type="Marshallese"]:0.032044864565934195,(4[&type="Marshallese"]:0.09621760515967498,((5[&type="Not_Marshallese"]:0.13867074457400314,7[&type="Not_Marshallese"]:0.23167074457385034)12[&type="Not_Marshallese"]:0.01877854789873512,8[&type="Not_Marshallese"]:0.29444929247268187)11[&type="Not_Marshallese"]:0.08976831268700403)13[&type="Marshallese"]:0.012837306592092868)14[&type="Marshallese"]:0.014300551879906365,3[&type="Marshallese"]:0.10735546363159781)15[&type="Marshallese"]:0.0;tree STATE_10350000 = (((1[&type="Marshallese"]:0.07201004718595189,(2[&type="Marshallese"]:0.08817086138746233,6[&type="Not_Marshallese"]:0.19817086138736228)10[&type="Marshallese"]:0.06283918579844044)9[&type="Marshallese"]:0.032044864565934195,(4[&type="Marshallese"]:0.09621760515967498,((5[&type="Not_Marshallese"]:0.13867074457400314,7[&type="Not_Marshallese"]:0.23167074457385034)12[&type="Not_Marshallese"]:0.01877854789873512,8[&type="Not_Marshallese"]:0.29444929247268187)11[&type="Not_Marshallese"]:0.08976831268700403)13[&type="Marshallese"]:0.012837306592092868)14[&type="Marshallese"]:0.014300551879906365,3[&type="Marshallese"]:0.10735546363159781)15[&type="Marshallese"]:0.0;
tree STATE_360000 = (((((1[&type="Marshallese"]:0.007212370057834205,(2[&type="Marshallese"]:0.06932008227763814,(5[&type="Not_Marshallese"]:0.07461910351030993,7[&type="Not_Marshallese"]:0.16761910351015713)12[&type="Marshallese"]:0.0717009787673264)14[&type="Marshallese"]:0.016892287780146953)13[&type="Marshallese"]:0.026711637794467225,8[&type="Not_Marshallese"]:0.3269240078521941)10[&type="Marshallese"]:2.0284550745569563E-4,3[&type="Marshallese"]:0.023126853359562494)9[&type="Marshallese"]:0.01551331884232332,4[&type="Marshallese"]:0.05464017220196221)11[&type="Marshallese"]:0.030996215184450004,6[&type="Not_Marshallese"]:0.2696363873863813)15[&type="Marshallese"]:0.0;tree STATE_10360000 = (((((1[&type="Marshallese"]:0.007212370057834205,(2[&type="Marshallese"]:0.06932008227763814,(5[&type="Not_Marshallese"]:0.07461910351030993,7[&type="Not_Marshallese"]:0.16761910351015713)12[&type="Marshallese"]:0.0717009787673264)14[&type="Marshallese"]:0.016892287780146953)13[&type="Marshallese"]:0.026711637794467225,8[&type="Not_Marshallese"]:0.3269240078521941)10[&type="Marshallese"]:2.0284550745569563E-4,3[&type="Marshallese"]:0.023126853359562494)9[&type="Marshallese"]:0.01551331884232332,4[&type="Marshallese"]:0.05464017220196221)11[&type="Marshallese"]:0.030996215184450004,6[&type="Not_Marshallese"]:0.2696363873863813)15[&type="Marshallese"]:0.0;
tree STATE_370000 = (1[&type="Marshallese"]:0.09354563467075738,((((2[&type="Marshallese"]:0.07991010697930162,((6[&type="Not_Marshallese"]:0.10796081183433762,7[&type="Not_Marshallese"]:0.16796081183428305)14[&type="Marshallese"]:0.05010007158416949,8[&type="Not_Marshallese"]:0.26206088341854894)12[&type="Marshallese"]:0.03184922356069447)11[&type="Marshallese"]:0.0073448824414764635,5[&type="Not_Marshallese"]:0.16425498942077627)9[&type="Marshallese"]:0.020971910401548166,3[&type="Marshallese"]:0.01822689982218073)10[&type="Marshallese"]:0.015763359341820993,4[&type="Marshallese"]:0.04999025916407812)13[&type="Marshallese"]:0.04855537550656103)15[&type="Marshallese"]:0.0;tree STATE_10370000 = (1[&type="Marshallese"]:0.09354563467075738,((((2[&type="Marshallese"]:0.07991010697930162,((6[&type="Not_Marshallese"]:0.10796081183433762,7[&type="Not_Marshallese"]:0.16796081183428305)14[&type="Marshallese"]:0.05010007158416949,8[&type="Not_Marshallese"]:0.26206088341854894)12[&type="Marshallese"]:0.03184922356069447)11[&type="Marshallese"]:0.0073448824414764635,5[&type="Not_Marshallese"]:0.16425498942077627)9[&type="Marshallese"]:0.020971910401548166,3[&type="Marshallese"]:0.01822689982218073)10[&type="Marshallese"]:0.015763359341820993,4[&type="Marshallese"]:0.04999025916407812)13[&type="Marshallese"]:0.04855537550656103)15[&type="Marshallese"]:0.0;
tree STATE_380000 = ((((1[&type="Marshallese"]:0.12891003826627384,2[&type="Marshallese"]:0.20791003826622473)13[&type="Marshallese"]:0.03764731442650149,((5[&type="Not_Marshallese"]:0.050904540077972155,7[&type="Not_Marshallese"]:0.14390454007781936)11[&type="Not_Marshallese"]:0.12266976845630542,6[&type="Not_Marshallese"]:0.20657430853417935)9[&type="Marshallese"]:0.14898304415844682)12[&type="Marshallese"]:0.0120814424319457,4[&type="Marshallese"]:0.1836387951246028)10[&type="Marshallese"]:0.0099347652088273,(3[&type="Marshallese"]:0.04652337671992418,8[&type="Not_Marshallese"]:0.3505233767200115)14[&type="Marshallese"]:0.13105018361342952)15[&type="Marshallese"]:0.0;tree STATE_10380000 = ((((1[&type="Marshallese"]:0.12891003826627384,2[&type="Marshallese"]:0.20791003826622473)13[&type="Marshallese"]:0.03764731442650149,((5[&type="Not_Marshallese"]:0.050904540077972155,7[&type="Not_Marshallese"]:0.14390454007781936)11[&type="Not_Marshallese"]:0.12266976845630542,6[&type="Not_Marshallese"]:0.20657430853417935)9[&type="Marshallese"]:0.14898304415844682)12[&type="Marshallese"]:0.0120814424319457,4[&type="Marshallese"]:0.1836387951246028)10[&type="Marshallese"]:0.0099347652088273,(3[&type="Marshallese"]:0.04652337671992418,8[&type="Not_Marshallese"]:0.3505233767200115)14[&type="Marshallese"]:0.13105018361342952)15[&type="Marshallese"]:0.0;
tree STATE_390000 = (((1[&type="Marshallese"]:0.02204392712908365,7[&type="Not_Marshallese"]:0.2710439271288799)14[&type="Marshallese"]:0.10358446465807097,5[&type="Not_Marshallese"]:0.2816283917871037)9[&type="Marshallese"]:0.11732450827281643,(2[&type="Marshallese"]:0.2762283128938886,((3[&type="Marshallese"]:0.01857194988191785,6[&type="Not_Marshallese"]:0.21857194988196332)11[&type="Marshallese"]:0.08805511024665896,(4[&type="Marshallese"]:0.10739898693941419,8[&type="Not_Marshallese"]:0.3953989869394251)12[&type="Marshallese"]:0.015228073189239022)13[&type="Marshallese"]:0.07960125276516627)10[&type="Marshallese"]:0.04572458716603334)15[&type="Marshallese"]:0.0;tree STATE_10390000 = (((1[&type="Marshallese"]:0.02204392712908365,7[&type="Not_Marshallese"]:0.2710439271288799)14[&type="Marshallese"]:0.10358446465807097,5[&type="Not_Marshallese"]:0.2816283917871037)9[&type="Marshallese"]:0.11732450827281643,(2[&type="Marshallese"]:0.2762283128938886,((3[&type="Marshallese"]:0.01857194988191785,6[&type="Not_Marshallese"]:0.21857194988196332)11[&type="Marshallese"]:0.08805511024665896,(4[&type="Marshallese"]:0.10739898693941419,8[&type="Not_Marshallese"]:0.3953989869394251)12[&type="Marshallese"]:0.015228073189239022)13[&type="Marshallese"]:0.07960125276516627)10[&type="Marshallese"]:0.04572458716603334)15[&type="Marshallese"]:0.0;
tree STATE_400000 = (((1[&type="Marshallese"]:0.0712882309061445,4[&type="Marshallese"]:0.07628823090602627)13[&type="Marshallese"]:0.08422968228597733,7[&type="Not_Marshallese"]:0.4045179131919181)12[&type="Marshallese"]:0.05702240198349906,((2[&type="Marshallese"]:0.11810015174638644,(3[&type="Marshallese"]:0.0010695292096902231,8[&type="Not_Marshallese"]:0.30506952920977753)14[&type="Marshallese"]:0.027030622536550697)9[&type="Marshallese"]:0.020717831885024907,(5[&type="Not_Marshallese"]:0.02668586026405953,6[&type="Not_Marshallese"]:0.059685860263961305)10[&type="Not_Marshallese"]:0.18913212336735)11[&type="Marshallese"]:0.15272233154416043)15[&type="Marshallese"]:0.0;tree STATE_10400000 = (((1[&type="Marshallese"]:0.0712882309061445,4[&type="Marshallese"]:0.07628823090602627)13[&type="Marshallese"]:0.08422968228597733,7[&type="Not_Marshallese"]:0.4045179131919181)12[&type="Marshallese"]:0.05702240198349906,((2[&type="Marshallese"]:0.11810015174638644,(3[&type="Marshallese"]:0.0010695292096902231,8[&type="Not_Marshallese"]:0.30506952920977753)14[&type="Marshallese"]:0.027030622536550697)9[&type="Marshallese"]:0.020717831885024907,(5[&type="Not_Marshallese"]:0.02668586026405953,6[&type="Not_Marshallese"]:0.059685860263961305)10[&type="Not_Marshallese"]:0.18913212336735)11[&type="Marshallese"]:0.15272233154416043)15[&type="Marshallese"]:0.0;
tree STATE_410000 = ((((1[&type="Marshallese"]:0.03221450895150496,4[&type="Marshallese"]:0.03721450895138673)12[&type="Marshallese"]:0.008851706873784948,6[&type="Not_Marshallese"]:0.23006621582514075)9[&type="Marshallese"]:0.03096337489481754,((2[&type="Marshallese"]:0.08296552659385459,5[&type="Not_Marshallese"]:0.15996552659385277)14[&type="Marshallese"]:0.03336074023704089,(7[&type="Not_Marshallese"]:0.10612033373642119,8[&type="Not_Marshallese"]:0.1501203337365176)11[&type="Marshallese"]:0.18020593309431968)10[&type="Marshallese"]:0.03470332388916286)13[&type="Marshallese"]:0.04708467017028484,3[&type="Marshallese"]:0.10811426089019766)15[&type="Marshallese"]:0.0;tree STATE_10410000 = ((((1[&type="Marshallese"]:0.03221450895150496,4[&type="Marshallese"]:0.03721450895138673)12[&type="Marshallese"]:0.008851706873784948,6[&type="Not_Marshallese"]:0.23006621582514075)9[&type="Marshallese"]:0.03096337489481754,((2[&type="Marshallese"]:0.08296552659385459,5[&type="Not_Marshallese"]:0.15996552659385277)14[&type="Marshallese"]:0.03336074023704089,(7[&type="Not_Marshallese"]:0.10612033373642119,8[&type="Not_Marshallese"]:0.1501203337365176)11[&type="Marshallese"]:0.18020593309431968)10[&type="Marshallese"]:0.03470332388916286)13[&type="Marshallese"]:0.04708467017028484,3[&type="Marshallese"]:0.10811426089019766)15[&type="Marshallese"]:0.0;
tree STATE_420000 = ((((1[&type="Marshallese"]:0.07430767505368296,(6[&type="Not_Marshallese"]:0.15304073708485155,7[&type="Not_Marshallese"]:0.21304073708479698)12[&type="Marshallese"]:0.11026693796868225)11[&type="Marshallese"]:0.004033234613884218,(2[&type="Marshallese"]:0.14728885709036327,(4[&type="Marshallese"]:0.06744752865866577,5[&type="Not_Marshallese"]:0.21844752865873307)14[&type="Marshallese"]:0.005841328431628379)10[&type="Marshallese"]:0.010052052577154802)13[&type="Marshallese"]:0.06329612699612502,3[&type="Marshallese"]:0.13063703666349757)9[&type="Marshallese"]:0.0034465145629524185,8[&type="Not_Marshallese"]:0.4380835512265373)15[&type="Marshallese"]:0.0;tree STATE_10420000 = ((((1[&type="Marshallese"]:0.07430767505368296,(6[&type="Not_Marshallese"]:0.15304073708485155,7[&type="Not_Marshallese"]:0.21304073708479698)12[&type="Marshallese"]:0.11026693796868225)11[&type="Marshallese"]:0.004033234613884218,(2[&type="Marshallese"]:0.14728885709036327,(4[&type="Marshallese"]:0.06744752865866577,5[&type="Not_Marshallese"]:0.21844752865873307)14[&type="Marshallese"]:0.005841328431628379)10[&type="Marshallese"]:0.010052052577154802)13[&type="Marshallese"]:0.06329612699612502,3[&type="Marshallese"]:0.13063703666349757)9[&type="Marshallese"]:0.0034465145629524185,8[&type="Not_Marshallese"]:0.4380835512265373)15[&type="Marshallese"]:0.0;
tree STATE_430000 = ((((1[&type="Marshallese"]:0.040647088934318454,8[&type="Not_Marshallese"]:0.33364708893421113)13[&type="Marshallese"]:0.03981003485086276,(3[&type="Marshallese"]:0.05436720616765267,((5[&type="Not_Marshallese"]:0.06426433475045665,7[&type="Not_Marshallese"]:0.15726433475030385)9[&type="Marshallese"]:0.014520785015788434,6[&type="Not_Marshallese"]:0.11178511976614686)11[&type="Marshallese"]:0.1425820864015513)14[&type="Marshallese"]:0.015089917617333914)12[&type="Marshallese"]:0.02651307724076185,4[&type="Marshallese"]:0.11197020102582483)10[&type="Marshallese"]:0.00519566039184316,2[&type="Marshallese"]:0.19116586141773712)15[&type="Marshallese"]:0.0;tree STATE_10430000 = ((((1[&type="Marshallese"]:0.040647088934318454,8[&type="Not_Marshallese"]:0.33364708893421113)13[&type="Marshallese"]:0.03981003485086276,(3[&type="Marshallese"]:0.05436720616765267,((5[&type="Not_Marshallese"]:0.06426433475045665,7[&type="Not_Marshallese"]:0.15726433475030385)9[&type="Marshallese"]:0.014520785015788434,6[&type="Not_Marshallese"]:0.11178511976614686)11[&type="Marshallese"]:0.1425820864015513)14[&type="Marshallese"]:0.015089917617333914)12[&type="Marshallese"]:0.02651307724076185,4[&type="Marshallese"]:0.11197020102582483)10[&type="Marshallese"]:0.00519566039184316,2[&type="Marshallese"]:0.19116586141773712)15[&type="Marshallese"]:0.0;
tree STATE_440000 = ((((1[&type="Marshallese"]:0.07373379296658922,3[&type="Marshallese"]:0.06273379296639459)14[&type="Marshallese"]:0.004088713163635849,2[&type="Marshallese"]:0.15682250613017595)11[&type="Marshallese"]:0.006723704670215547,(5[&type="Not_Marshallese"]:0.12505324530920908,((6[&type="Not_Marshallese"]:0.10392687048345162,7[&type="Not_Marshallese"]:0.16392687048339705)12[&type="Marshallese"]:0.01461290071291535,8[&type="Not_Marshallese"]:0.2225397711964088)10[&type="Marshallese"]:0.03951347411274389)13[&type="Marshallese"]:0.1154929654911806)9[&type="Marshallese"]:0.023300211412142113,4[&type="Marshallese"]:0.11284642221246449)15[&type="Marshallese"]:0.0;tree STATE_10440000 = ((((1[&type="Marshallese"]:0.07373379296658922,3[&type="Marshallese"]:0.06273379296639459)14[&type="Marshallese"]:0.004088713163635849,2[&type="Marshallese"]:0.15682250613017595)11[&type="Marshallese"]:0.006723704670215547,(5[&type="Not_Marshallese"]:0.12505324530920908,((6[&type="Not_Marshallese"]:0.10392687048345162,7[&type="Not_Marshallese"]:0.16392687048339705)12[&type="Marshallese"]:0.01461290071291535,8[&type="Not_Marshallese"]:0.2225397711964088)10[&type="Marshallese"]:0.03951347411274389)13[&type="Marshallese"]:0.1154929654911806)9[&type="Marshallese"]:0.023300211412142113,4[&type="Marshallese"]:0.11284642221246449)15[&type="Marshallese"]:0.0;
tree STATE_450000 = ((1[&type="Marshallese"]:0.0346401641949905,(4[&type="Marshallese"]:0.011116628256052918,(5[&type="Not_Marshallese"]:0.05588600557324158,8[&type="Not_Marshallese"]:0.1928860055731852)10[&type="Marshallese"]:0.10623062268287864)12[&type="Marshallese"]:0.028523535938819344)14[&type="Marshallese"]:0.0567099305992228,((2[&type="Marshallese"]:0.10046290692381127,3[&type="Marshallese"]:0.010462906923665749)13[&type="Marshallese"]:4.034977377975757E-5,(6[&type="Not_Marshallese"]:0.1823049034683239,7[&type="Not_Marshallese"]:0.24230490346826933)11[&type="Marshallese"]:0.028198353229167084)9[&type="Marshallese"]:0.06984683809657316)15[&type="Marshallese"]:0.0;tree STATE_10450000 = ((1[&type="Marshallese"]:0.0346401641949905,(4[&type="Marshallese"]:0.011116628256052918,(5[&type="Not_Marshallese"]:0.05588600557324158,8[&type="Not_Marshallese"]:0.1928860055731852)10[&type="Marshallese"]:0.10623062268287864)12[&type="Marshallese"]:0.028523535938819344)14[&type="Marshallese"]:0.0567099305992228,((2[&type="Marshallese"]:0.10046290692381127,3[&type="Marshallese"]:0.010462906923665749)13[&type="Marshallese"]:4.034977377975757E-5,(6[&type="Not_Marshallese"]:0.1823049034683239,7[&type="Not_Marshallese"]:0.24230490346826933)11[&type="Marshallese"]:0.028198353229167084)9[&type="Marshallese"]:0.06984683809657316)15[&type="Marshallese"]:0.0;
tree STATE_460000 = (((1[&type="Marshallese"]:0.162755221493729,8[&type="Not_Marshallese"]:0.4557552214936217)13[&type="Marshallese"]:0.09244490727408583,((2[&type="Marshallese"]:0.16644059067423267,4[&type="Marshallese"]:0.09244059067416355)14[&type="Marshallese"]:0.006460872071221535,(3[&type="Marshallese"]:0.036238855989034036,(5[&type="Not_Marshallese"]:0.16187542208451733,7[&type="Not_Marshallese"]:0.25487542208436453)11[&type="Marshallese"]:0.04136343390466041)10[&type="Marshallese"]:0.04666260675627465)9[&type="Marshallese"]:0.16129866602231152)12[&type="Marshallese"]:0.0705190796347388,6[&type="Not_Marshallese"]:0.5147192084024045)15[&type="Marshallese"]:0.0;tree STATE_10460000 = (((1[&type="Marshallese"]:0.162755221493729,8[&type="Not_Marshallese"]:0.4557552214936217)13[&type="Marshallese"]:0.09244490727408583,((2[&type="Marshallese"]:0.16644059067423267,4[&type="Marshallese"]:0.09244059067416355)14[&type="Marshallese"]:0.006460872071221535,(3[&type="Marshallese"]:0.036238855989034036,(5[&type="Not_Marshallese"]:0.16187542208451733,7[&type="Not_Marshallese"]:0.25487542208436453)11[&type="Marshallese"]:0.04136343390466041)10[&type="Marshallese"]:0.04666260675627465)9[&type="Marshallese"]:0.16129866602231152)12[&type="Marshallese"]:0.0705190796347388,6[&type="Not_Marshallese"]:0.5147192084024045)15[&type="Marshallese"]:0.0;
tree STATE_470000 = (((1[&type="Marshallese"]:0.0021889733615731433,8[&type="Not_Marshallese"]:0.2951889733614658)14[&type="Marshallese"]:0.06352291766420715,4[&type="Marshallese"]:0.07071189102566205)10[&type="Marshallese"]:0.09436410235480308,(((2[&type="Marshallese"]:0.06486071454366116,6[&type="Not_Marshallese"]:0.1748607145435611)11[&type="Marshallese"]:0.05585023132935074,3[&type="Marshallese"]:0.03071094587286638)12[&type="Marshallese"]:0.061438707818397276,(5[&type="Not_Marshallese"]:0.10624939569282793,7[&type="Not_Marshallese"]:0.19924939569267514)13[&type="Marshallese"]:0.15290025799857943)9[&type="Marshallese"]:0.05692633968912508)15[&type="Marshallese"]:0.0;tree STATE_10470000 = (((1[&type="Marshallese"]:0.0021889733615731433,8[&type="Not_Marshallese"]:0.2951889733614658)14[&type="Marshallese"]:0.06352291766420715,4[&type="Marshallese"]:0.07071189102566205)10[&type="Marshallese"]:0.09436410235480308,(((2[&type="Marshallese"]:0.06486071454366116,6[&type="Not_Marshallese"]:0.1748607145435611)11[&type="Marshallese"]:0.05585023132935074,3[&type="Marshallese"]:0.03071094587286638)12[&type="Marshallese"]:0.061438707818397276,(5[&type="Not_Marshallese"]:0.10624939569282793,7[&type="Not_Marshallese"]:0.19924939569267514)13[&type="Marshallese"]:0.15290025799857943)9[&type="Marshallese"]:0.05692633968912508)15[&type="Marshallese"]:0.0;
tree STATE_480000 = (((1[&type="Marshallese"]:0.05077415869398677,3[&type="Marshallese"]:0.03977415869379214)12[&type="Marshallese"]:0.08223192506308385,(((2[&type="Marshallese"]:0.10004059946671395,(4[&type="Marshallese"]:0.017056043849341174,7[&type="Not_Marshallese"]:0.2610560438492557)9[&type="Marshallese"]:0.008984555617303658)10[&type="Marshallese"]:0.021948673705808053,8[&type="Not_Marshallese"]:0.3359892731724638)14[&type="Marshallese"]:0.07690123166786611,5[&type="Not_Marshallese"]:0.2758905048403863)11[&type="Marshallese"]:0.013115578916633397)13[&type="Marshallese"]:0.07640098204800222,6[&type="Not_Marshallese"]:0.3984070658049237)15[&type="Marshallese"]:0.0;tree STATE_10480000 = (((1[&type="Marshallese"]:0.05077415869398677,3[&type="Marshallese"]:0.03977415869379214)12[&type="Marshallese"]:0.08223192506308385,(((2[&type="Marshallese"]:0.10004059946671395,(4[&type="Marshallese"]:0.017056043849341174,7[&type="Not_Marshallese"]:0.2610560438492557)9[&type="Marshallese"]:0.008984555617303658)10[&type="Marshallese"]:0.021948673705808053,8[&type="Not_Marshallese"]:0.3359892731724638)14[&type="Marshallese"]:0.07690123166786611,5[&type="Not_Marshallese"]:0.2758905048403863)11[&type="Marshallese"]:0.013115578916633397)13[&type="Marshallese"]:0.07640098204800222,6[&type="Not_Marshallese"]:0.3984070658049237)15[&type="Marshallese"]:0.0;
tree STATE_490000 = ((((1[&type="Marshallese"]:0.025268644606691926,3[&type="Marshallese"]:0.014268644606497294)10[&type="Marshallese"]:0.061222683358980345,(2[&type="Marshallese"]:0.1648854860923965,4[&type="Marshallese"]:0.09088548609232738)9[&type="Marshallese"]:6.058418732266535E-4)11[&type="Marshallese"]:0.03521598809831261,((5[&type="Not_Marshallese"]:0.03480550709617117,7[&type="Not_Marshallese"]:0.12780550709601837)13[&type="Marshallese"]:0.15151312110191015,8[&type="Not_Marshallese"]:0.3233186281980249)12[&type="Marshallese"]:0.09138868786585264)14[&type="Marshallese"]:0.010424230781704458,6[&type="Not_Marshallese"]:0.3211315468455402)15[&type="Marshallese"]:0.0;tree STATE_10490000 = ((((1[&type="Marshallese"]:0.025268644606691926,3[&type="Marshallese"]:0.014268644606497294)10[&type="Marshallese"]:0.061222683358980345,(2[&type="Marshallese"]:0.1648854860923965,4[&type="Marshallese"]:0.09088548609232738)9[&type="Marshallese"]:6.058418732266535E-4)11[&type="Marshallese"]:0.03521598809831261,((5[&type="Not_Marshallese"]:0.03480550709617117,7[&type="Not_Marshallese"]:0.12780550709601837)13[&type="Marshallese"]:0.15151312110191015,8[&type="Not_Marshallese"]:0.3233186281980249)12[&type="Marshallese"]:0.09138868786585264)14[&type="Marshallese"]:0.010424230781704458,6[&type="Not_Marshallese"]:0.3211315468455402)15[&type="Marshallese"]:0.0;
tree STATE_500000 = (((1[&type="Marshallese"]:0.0433797329628266,(5[&type="Not_Marshallese"]:0.01673626166956005,(7[&type="Not_Marshallese"]:0.09224660880371274,8[&type="Not_Marshallese"]:0.13624660880380915)9[&type="Marshallese"]:0.01748965286569451)12[&type="Marshallese"]:0.18264347129321562)14[&type="Marshallese"]:0.029731062917151663,(3[&type="Marshallese"]:0.03755592813110764,(4[&type="Marshallese"]:0.017453885781226586,6[&type="Not_Marshallese"]:0.20145388578119566)13[&type="Marshallese"]:0.03610204234995745)10[&type="Marshallese"]:0.02455486774867599)11[&type="Marshallese"]:0.08277479136024696,2[&type="Marshallese"]:0.2348855872401761)15[&type="Marshallese"]:0.0;tree STATE_10500000 = (((1[&type="Marshallese"]:0.0433797329628266,(5[&type="Not_Marshallese"]:0.01673626166956005,(7[&type="Not_Marshallese"]:0.09224660880371274,8[&type="Not_Marshallese"]:0.13624660880380915)9[&type="Marshallese"]:0.01748965286569451)12[&type="Marshallese"]:0.18264347129321562)14[&type="Marshallese"]:0.029731062917151663,(3[&type="Marshallese"]:0.03755592813110764,(4[&type="Marshallese"]:0.017453885781226586,6[&type="Not_Marshallese"]:0.20145388578119566)13[&type="Marshallese"]:0.03610204234995745)10[&type="Marshallese"]:0.02455486774867599)11[&type="Marshallese"]:0.08277479136024696,2[&type="Marshallese"]:0.2348855872401761)15[&type="Marshallese"]:0.0;
tree STATE_510000 = (((((1[&type="Marshallese"]:0.03288423361588494,3[&type="Marshallese"]:0.021884233615690307)14[&type="Marshallese"]:0.013909598750758978,6[&type="Not_Marshallese"]:0.23579383236649476)13[&type="Marshallese"]:0.002054866396870414,((5[&type="Not_Marshallese"]:0.10885229657036202,8[&type="Not_Marshallese"]:0.24585229657030563)12[&type="Marshallese"]:0.03394463166577935,7[&type="Not_Marshallese"]:0.23579692823598858)9[&type="Marshallese"]:0.062051770527322025)10[&type="Marshallese"]:0.03769981161983754,4[&type="Marshallese"]:0.09154851038323364)11[&type="Marshallese"]:0.04473552994068408,2[&type="Marshallese"]:0.21028404032398684)15[&type="Marshallese"]:0.0;tree STATE_10510000 = (((((1[&type="Marshallese"]:0.03288423361588494,3[&type="Marshallese"]:0.021884233615690307)14[&type="Marshallese"]:0.013909598750758978,6[&type="Not_Marshallese"]:0.23579383236649476)13[&type="Marshallese"]:0.002054866396870414,((5[&type="Not_Marshallese"]:0.10885229657036202,8[&type="Not_Marshallese"]:0.24585229657030563)12[&type="Marshallese"]:0.03394463166577935,7[&type="Not_Marshallese"]:0.23579692823598858)9[&type="Marshallese"]:0.062051770527322025)10[&type="Marshallese"]:0.03769981161983754,4[&type="Marshallese"]:0.09154851038323364)11[&type="Marshallese"]:0.04473552994068408,2[&type="Marshallese"]:0.21028404032398684)15[&type="Marshallese"]:0.0;
tree STATE_520000 = ((((1[&type="Marshallese"]:0.01374416950181595,4[&type="Marshallese"]:0.018744169501697716)10[&type="Marshallese"]:0.012251278307671698,((2[&type="Marshallese"]:0.06140865166047699,(6[&type="Not_Marshallese"]:0.0845532813426304,7[&type="Not_Marshallese"]:0.14455328134257583)12[&type="Marshallese"]:0.08685537031774654)9[&type="Marshallese"]:0.03287645799471334,5[&type="Not_Marshallese"]:0.1712851096551885)11[&type="Marshallese"]:0.010710338154248211)14[&type="Marshallese"]:0.035638561388610546,3[&type="Marshallese"]:0.05063400919790356)13[&type="Marshallese"]:0.1776853010517681,8[&type="Not_Marshallese"]:0.532319310249759)15[&type="Marshallese"]:0.0;tree STATE_10520000 = ((((1[&type="Marshallese"]:0.01374416950181595,4[&type="Marshallese"]:0.018744169501697716)10[&type="Marshallese"]:0.012251278307671698,((2[&type="Marshallese"]:0.06140865166047699,(6[&type="Not_Marshallese"]:0.0845532813426304,7[&type="Not_Marshallese"]:0.14455328134257583)12[&type="Marshallese"]:0.08685537031774654)9[&type="Marshallese"]:0.03287645799471334,5[&type="Not_Marshallese"]:0.1712851096551885)11[&type="Marshallese"]:0.010710338154248211)14[&type="Marshallese"]:0.035638561388610546,3[&type="Marshallese"]:0.05063400919790356)13[&type="Marshallese"]:0.1776853010517681,8[&type="Not_Marshallese"]:0.532319310249759)15[&type="Marshallese"]:0.0;
tree STATE_530000 = (((1[&type="Marshallese"]:0.043534111588016566,(3[&type="Marshallese"]:0.004903626093683722,(5[&type="Not_Marshallese"]:0.12323190145474672,((6[&type="Not_Marshallese"]:0.04996812671156495,8[&type="Not_Marshallese"]:0.15396812671160678)11[&type="Marshallese"]:0.04488439492991492,7[&type="Not_Marshallese"]:0.1548525216414253)13[&type="Marshallese"]:0.06137937981316863)10[&type="Marshallese"]:0.048671724639080705)14[&type="Marshallese"]:0.027630485494138213)9[&type="Marshallese"]:0.04272192310493056,2[&type="Marshallese"]:0.165256034692898)12[&type="Marshallese"]:0.032928057697402924,4[&type="Marshallese"]:0.12418409239023182)15[&type="Marshallese"]:0.0;tree STATE_10530000 = (((1[&type="Marshallese"]:0.043534111588016566,(3[&type="Marshallese"]:0.004903626093683722,(5[&type="Not_Marshallese"]:0.12323190145474672,((6[&type="Not_Marshallese"]:0.04996812671156495,8[&type="Not_Marshallese"]:0.15396812671160678)11[&type="Marshallese"]:0.04488439492991492,7[&type="Not_Marshallese"]:0.1548525216414253)13[&type="Marshallese"]:0.06137937981316863)10[&type="Marshallese"]:0.048671724639080705)14[&type="Marshallese"]:0.027630485494138213)9[&type="Marshallese"]:0.04272192310493056,2[&type="Marshallese"]:0.165256034692898)12[&type="Marshallese"]:0.032928057697402924,4[&type="Marshallese"]:0.12418409239023182)15[&type="Marshallese"]:0.0;
tree STATE_540000 = ((((1[&type="Marshallese"]:0.01757705159033468,((5[&type="Not_Marshallese"]:0.08034468013630996,6[&type="Not_Marshallese"]:0.11334468013621174)11[&type="Marshallese"]:0.016604905816626603,7[&type="Not_Marshallese"]:0.18994958595278377)13[&type="Marshallese"]:0.07662746563734718)9[&type="Marshallese"]:0.05073316840508696,3[&type="Marshallese"]:0.05731021999522701)10[&type="Marshallese"]:0.06395426836047735,(2[&type="Marshallese"]:0.12545395954321736,4[&type="Marshallese"]:0.05145395954314824)14[&type="Marshallese"]:0.08581052881263251)12[&type="Marshallese"]:0.027219049250603533,8[&type="Not_Marshallese"]:0.4524835376063952)15[&type="Marshallese"]:0.0;tree STATE_10540000 = ((((1[&type="Marshallese"]:0.01757705159033468,((5[&type="Not_Marshallese"]:0.08034468013630996,6[&type="Not_Marshallese"]:0.11334468013621174)11[&type="Marshallese"]:0.016604905816626603,7[&type="Not_Marshallese"]:0.18994958595278377)13[&type="Marshallese"]:0.07662746563734718)9[&type="Marshallese"]:0.05073316840508696,3[&type="Marshallese"]:0.05731021999522701)10[&type="Marshallese"]:0.06395426836047735,(2[&type="Marshallese"]:0.12545395954321736,4[&type="Marshallese"]:0.05145395954314824)14[&type="Marshallese"]:0.08581052881263251)12[&type="Marshallese"]:0.027219049250603533,8[&type="Not_Marshallese"]:0.4524835376063952)15[&type="Marshallese"]:0.0;
tree STATE_550000 = (((1[&type="Marshallese"]:0.011849176846367493,4[&type="Marshallese"]:0.01684917684624926)12[&type="Marshallese"]:0.07834634228220727,(3[&type="Marshallese"]:0.027056391698621507,6[&type="Not_Marshallese"]:0.22705639169866698)11[&type="Marshallese"]:0.052139127429758625)10[&type="Marshallese"]:0.02744955852143688,(2[&type="Marshallese"]:0.16196753864912022,(5[&type="Not_Marshallese"]:0.08429695712689855,(7[&type="Not_Marshallese"]:0.1077802297300525,8[&type="Not_Marshallese"]:0.1517802297301489)13[&type="Marshallese"]:0.06951672739669326)9[&type="Marshallese"]:0.15467058152221985)14[&type="Marshallese"]:0.034677539000842306)15[&type="Marshallese"]:0.0;tree STATE_10550000 = (((1[&type="Marshallese"]:0.011849176846367493,4[&type="Marshallese"]:0.01684917684624926)12[&type="Marshallese"]:0.07834634228220727,(3[&type="Marshallese"]:0.027056391698621507,6[&type="Not_Marshallese"]:0.22705639169866698)11[&type="Marshallese"]:0.052139127429758625)10[&type="Marshallese"]:0.02744955852143688,(2[&type="Marshallese"]:0.16196753864912022,(5[&type="Not_Marshallese"]:0.08429695712689855,(7[&type="Not_Marshallese"]:0.1077802297300525,8[&type="Not_Marshallese"]:0.1517802297301489)13[&type="Marshallese"]:0.06951672739669326)9[&type="Marshallese"]:0.15467058152221985)14[&type="Marshallese"]:0.034677539000842306)15[&type="Marshallese"]:0.0;
tree STATE_560000 = ((((1[&type="Marshallese"]:0.015662729455981517,3[&type="Marshallese"]:0.004662729455786885)9[&type="Marshallese"]:0.005013759393459105,(2[&type="Marshallese"]:0.07373467535151224,7[&type="Not_Marshallese"]:0.24373467535135762)13[&type="Marshallese"]:0.025941813497879274)14[&type="Marshallese"]:0.021349518174314908,(5[&type="Not_Marshallese"]:0.05058233590858699,6[&type="Not_Marshallese"]:0.08358233590848876)11[&type="Marshallese"]:0.1474436711151176)12[&type="Marshallese"]:0.06935109751783047,(4[&type="Marshallese"]:0.019133434693819007,8[&type="Not_Marshallese"]:0.3071334346938299)10[&type="Marshallese"]:0.09724366984764876)15[&type="Marshallese"]:0.0;tree STATE_10560000 = ((((1[&type="Marshallese"]:0.015662729455981517,3[&type="Marshallese"]:0.004662729455786885)9[&type="Marshallese"]:0.005013759393459105,(2[&type="Marshallese"]:0.07373467535151224,7[&type="Not_Marshallese"]:0.24373467535135762)13[&type="Marshallese"]:0.025941813497879274)14[&type="Marshallese"]:0.021349518174314908,(5[&type="Not_Marshallese"]:0.05058233590858699,6[&type="Not_Marshallese"]:0.08358233590848876)11[&type="Marshallese"]:0.1474436711151176)12[&type="Marshallese"]:0.06935109751783047,(4[&type="Marshallese"]:0.019133434693819007,8[&type="Not_Marshallese"]:0.3071334346938299)10[&type="Marshallese"]:0.09724366984764876)15[&type="Marshallese"]:0.0;
tree STATE_570000 = ((1[&type="Marshallese"]:0.0709684409250147,3[&type="Marshallese"]:0.059968440924820066)11[&type="Marshallese"]:0.019823221933920887,(2[&type="Marshallese"]:0.16951396769439664,((4[&type="Marshallese"]:0.05890070733107494,6[&type="Not_Marshallese"]:0.24290070733104402)10[&type="Marshallese"]:0.01421687482670242,(5[&type="Not_Marshallese"]:0.19626722417590564,(7[&type="Not_Marshallese"]:0.2086366167330882,8[&type="Not_Marshallese"]:0.2526366167331846)12[&type="Marshallese"]:0.08063060744266465)9[&type="Marshallese"]:0.027850357981939022)13[&type="Marshallese"]:0.022396385536550156)14[&type="Marshallese"]:2.776951644898329E-4)15[&type="Marshallese"]:0.0;tree STATE_10570000 = ((1[&type="Marshallese"]:0.0709684409250147,3[&type="Marshallese"]:0.059968440924820066)11[&type="Marshallese"]:0.019823221933920887,(2[&type="Marshallese"]:0.16951396769439664,((4[&type="Marshallese"]:0.05890070733107494,6[&type="Not_Marshallese"]:0.24290070733104402)10[&type="Marshallese"]:0.01421687482670242,(5[&type="Not_Marshallese"]:0.19626722417590564,(7[&type="Not_Marshallese"]:0.2086366167330882,8[&type="Not_Marshallese"]:0.2526366167331846)12[&type="Marshallese"]:0.08063060744266465)9[&type="Marshallese"]:0.027850357981939022)13[&type="Marshallese"]:0.022396385536550156)14[&type="Marshallese"]:2.776951644898329E-4)15[&type="Marshallese"]:0.0;
tree STATE_580000 = (((1[&type="Marshallese"]:0.029016597774360275,(3[&type="Marshallese"]:0.006088532674748348,((5[&type="Not_Marshallese"]:0.02924094299699334,7[&type="Not_Marshallese"]:0.12224094299684055)9[&type="Marshallese"]:0.09582549861250408,8[&type="Not_Marshallese"]:0.26206644160944104)12[&type="Marshallese"]:0.04802209106539462)11[&type="Marshallese"]:0.011928065099417295)13[&type="Marshallese"]:0.07020008469924721,4[&type="Marshallese"]:0.10421668247348925)14[&type="Marshallese"]:0.1031627051008765,(2[&type="Marshallese"]:0.11942291847551584,6[&type="Not_Marshallese"]:0.2294229184754158)10[&type="Marshallese"]:0.16195646909891903)15[&type="Marshallese"]:0.0;tree STATE_10580000 = (((1[&type="Marshallese"]:0.029016597774360275,(3[&type="Marshallese"]:0.006088532674748348,((5[&type="Not_Marshallese"]:0.02924094299699334,7[&type="Not_Marshallese"]:0.12224094299684055)9[&type="Marshallese"]:0.09582549861250408,8[&type="Not_Marshallese"]:0.26206644160944104)12[&type="Marshallese"]:0.04802209106539462)11[&type="Marshallese"]:0.011928065099417295)13[&type="Marshallese"]:0.07020008469924721,4[&type="Marshallese"]:0.10421668247348925)14[&type="Marshallese"]:0.1031627051008765,(2[&type="Marshallese"]:0.11942291847551584,6[&type="Not_Marshallese"]:0.2294229184754158)10[&type="Marshallese"]:0.16195646909891903)15[&type="Marshallese"]:0.0;
tree STATE_590000 = (((1[&type="Marshallese"]:0.02811780246845591,3[&type="Marshallese"]:0.01711780246826128)10[&type="Marshallese"]:0.015505703935611459,2[&type="Marshallese"]:0.12262350640401826)9[&type="Marshallese"]:0.014292893245013871,(4[&type="Marshallese"]:0.038416573420188393,((5[&type="Not_Marshallese"]:0.1624475124698413,6[&type="Not_Marshallese"]:0.19544751246974307)14[&type="Marshallese"]:0.01492188276311962,(7[&type="Not_Marshallese"]:0.23846482420467358,8[&type="Not_Marshallese"]:0.28246482420477)11[&type="Marshallese"]:0.03190457102813454)13[&type="Marshallese"]:0.012047178187294783)12[&type="Marshallese"]:0.024499826228774613)15[&type="Marshallese"]:0.0;tree STATE_10590000 = (((1[&type="Marshallese"]:0.02811780246845591,3[&type="Marshallese"]:0.01711780246826128)10[&type="Marshallese"]:0.015505703935611459,2[&type="Marshallese"]:0.12262350640401826)9[&type="Marshallese"]:0.014292893245013871,(4[&type="Marshallese"]:0.038416573420188393,((5[&type="Not_Marshallese"]:0.1624475124698413,6[&type="Not_Marshallese"]:0.19544751246974307)14[&type="Marshallese"]:0.01492188276311962,(7[&type="Not_Marshallese"]:0.23846482420467358,8[&type="Not_Marshallese"]:0.28246482420477)11[&type="Marshallese"]:0.03190457102813454)13[&type="Marshallese"]:0.012047178187294783)12[&type="Marshallese"]:0.024499826228774613)15[&type="Marshallese"]:0.0;
tree STATE_600000 = ((((1[&type="Marshallese"]:6.312885282469538E-4,5[&type="Not_Marshallese"]:0.15663128852819602)12[&type="Marshallese"]:0.05521382569931499,8[&type="Not_Marshallese"]:0.3488451142274546)9[&type="Marshallese"]:0.009106088625438269,(4[&type="Marshallese"]:0.06340992693758435,(6[&type="Not_Marshallese"]:0.23794063534161258,7[&type="Not_Marshallese"]:0.297940635341558)10[&type="Marshallese"]:0.009469291595940843)14[&type="Marshallese"]:0.0065412759152976285)13[&type="Marshallese"]:0.04227998201321337,(2[&type="Marshallese"]:0.13687405306209133,3[&type="Marshallese"]:0.04687405306194581)11[&type="Marshallese"]:0.04935713180407314)15[&type="Marshallese"]:0.0;tree STATE_10600000 = ((((1[&type="Marshallese"]:6.312885282469538E-4,5[&type="Not_Marshallese"]:0.15663128852819602)12[&type="Marshallese"]:0.05521382569931499,8[&type="Not_Marshallese"]:0.3488451142274546)9[&type="Marshallese"]:0.009106088625438269,(4[&type="Marshallese"]:0.06340992693758435,(6[&type="Not_Marshallese"]:0.23794063534161258,7[&type="Not_Marshallese"]:0.297940635341558)10[&type="Marshallese"]:0.009469291595940843)14[&type="Marshallese"]:0.0065412759152976285)13[&type="Marshallese"]:0.04227998201321337,(2[&type="Marshallese"]:0.13687405306209133,3[&type="Marshallese"]:0.04687405306194581)11[&type="Marshallese"]:0.04935713180407314)15[&type="Marshallese"]:0.0;
tree STATE_610000 = ((1[&type="Marshallese"]:0.06243615593698498,((2[&type="Marshallese"]:0.06624752382668253,((5[&type="Not_Marshallese"]:0.10531288799715366,7[&type="Not_Marshallese"]:0.19831288799700086)9[&type="Marshallese"]:0.015216214043619003,8[&type="Not_Marshallese"]:0.2575291020407163)11[&type="Marshallese"]:0.02271842178590805)13[&type="Marshallese"]:0.04418094523292532,(3[&type="Marshallese"]:0.010015563885676204,4[&type="Marshallese"]:0.0260155638857526)14[&type="Marshallese"]:0.010412905173786124)12[&type="Marshallese"]:0.031007686877328022)10[&type="Marshallese"]:0.06288217750576514,6[&type="Not_Marshallese"]:0.31431833344260096)15[&type="Marshallese"]:0.0;tree STATE_10610000 = ((1[&type="Marshallese"]:0.06243615593698498,((2[&type="Marshallese"]:0.06624752382668253,((5[&type="Not_Marshallese"]:0.10531288799715366,7[&type="Not_Marshallese"]:0.19831288799700086)9[&type="Marshallese"]:0.015216214043619003,8[&type="Not_Marshallese"]:0.2575291020407163)11[&type="Marshallese"]:0.02271842178590805)13[&type="Marshallese"]:0.04418094523292532,(3[&type="Marshallese"]:0.010015563885676204,4[&type="Marshallese"]:0.0260155638857526)14[&type="Marshallese"]:0.010412905173786124)12[&type="Marshallese"]:0.031007686877328022)10[&type="Marshallese"]:0.06288217750576514,6[&type="Not_Marshallese"]:0.31431833344260096)15[&type="Marshallese"]:0.0;
tree STATE_620000 = (((1[&type="Marshallese"]:0.02101660985437681,3[&type="Marshallese"]:0.010016609854182179)14[&type="Marshallese"]:0.020724518407696402,(((2[&type="Marshallese"]:0.0779122399908847,8[&type="Not_Marshallese"]:0.2919122399908265)10[&type="Marshallese"]:0.017513609966914312,(6[&type="Not_Marshallese"]:0.11755720728799007,7[&type="Not_Marshallese"]:0.1775572072879355)13[&type="Marshallese"]:0.0878686426697089)11[&type="Marshallese"]:0.004588947338256211,5[&type="Not_Marshallese"]:0.1770147972960534)12[&type="Marshallese"]:0.020726330965968875)9[&type="Marshallese"]:0.10983967935177391,4[&type="Marshallese"]:0.1565808076137289)15[&type="Marshallese"]:0.0;tree STATE_10620000 = (((1[&type="Marshallese"]:0.02101660985437681,3[&type="Marshallese"]:0.010016609854182179)14[&type="Marshallese"]:0.020724518407696402,(((2[&type="Marshallese"]:0.0779122399908847,8[&type="Not_Marshallese"]:0.2919122399908265)10[&type="Marshallese"]:0.017513609966914312,(6[&type="Not_Marshallese"]:0.11755720728799007,7[&type="Not_Marshallese"]:0.1775572072879355)13[&type="Marshallese"]:0.0878686426697089)11[&type="Marshallese"]:0.004588947338256211,5[&type="Not_Marshallese"]:0.1770147972960534)12[&type="Marshallese"]:0.020726330965968875)9[&type="Marshallese"]:0.10983967935177391,4[&type="Marshallese"]:0.1565808076137289)15[&type="Marshallese"]:0.0;
tree STATE_630000 = (((1[&type="Marshallese"]:0.00914572251747725,4[&type="Marshallese"]:0.014145722517359016)9[&type="Marshallese"]:0.010215869044425063,(3[&type="Marshallese"]:0.0020073967859171593,((5[&type="Not_Marshallese"]:0.1183332237007449,(7[&type="Not_Marshallese"]:0.09955723094422933,8[&type="Not_Marshallese"]:0.14355723094432574)13[&type="Not_Marshallese"]:0.11177599275636277)14[&type="Marshallese"]:0.0021181834779915865,6[&type="Not_Marshallese"]:0.15345140717863825)11[&type="Marshallese"]:0.04855598960732438)12[&type="Marshallese"]:0.006354194775790523)10[&type="Marshallese"]:0.2194608888205375,2[&type="Marshallese"]:0.3178224803823907)15[&type="Marshallese"]:0.0;tree STATE_10630000 = (((1[&type="Marshallese"]:0.00914572251747725,4[&type="Marshallese"]:0.014145722517359016)9[&type="Marshallese"]:0.010215869044425063,(3[&type="Marshallese"]:0.0020073967859171593,((5[&type="Not_Marshallese"]:0.1183332237007449,(7[&type="Not_Marshallese"]:0.09955723094422933,8[&type="Not_Marshallese"]:0.14355723094432574)13[&type="Not_Marshallese"]:0.11177599275636277)14[&type="Marshallese"]:0.0021181834779915865,6[&type="Not_Marshallese"]:0.15345140717863825)11[&type="Marshallese"]:0.04855598960732438)12[&type="Marshallese"]:0.006354194775790523)10[&type="Marshallese"]:0.2194608888205375,2[&type="Marshallese"]:0.3178224803823907)15[&type="Marshallese"]:0.0;
tree STATE_640000 = (((((1[&type="Marshallese"]:0.007748324127442696,2[&type="Marshallese"]:0.08674832412739358)9[&type="Marshallese"]:0.011614272701979456,4[&type="Marshallese"]:0.024362596829303917)10[&type="Marshallese"]:0.019099959516859666,((5[&type="Not_Marshallese"]:0.10602461666580187,7[&type="Not_Marshallese"]:0.19902461666564908)14[&type="Marshallese"]:0.060172930223285126,6[&type="Not_Marshallese"]:0.19919754688898877)13[&type="Marshallese"]:0.028265009457143886)12[&type="Marshallese"]:0.0191856473260551,3[&type="Marshallese"]:0.046648203672142285)11[&type="Marshallese"]:0.15012546995171905,8[&type="Not_Marshallese"]:0.5007736736239486)15[&type="Marshallese"]:0.0;tree STATE_10640000 = (((((1[&type="Marshallese"]:0.007748324127442696,2[&type="Marshallese"]:0.08674832412739358)9[&type="Marshallese"]:0.011614272701979456,4[&type="Marshallese"]:0.024362596829303917)10[&type="Marshallese"]:0.019099959516859666,((5[&type="Not_Marshallese"]:0.10602461666580187,7[&type="Not_Marshallese"]:0.19902461666564908)14[&type="Marshallese"]:0.060172930223285126,6[&type="Not_Marshallese"]:0.19919754688898877)13[&type="Marshallese"]:0.028265009457143886)12[&type="Marshallese"]:0.0191856473260551,3[&type="Marshallese"]:0.046648203672142285)11[&type="Marshallese"]:0.15012546995171905,8[&type="Not_Marshallese"]:0.5007736736239486)15[&type="Marshallese"]:0.0;
tree STATE_650000 = (((1[&type="Marshallese"]:0.00862796897477297,2[&type="Marshallese"]:0.08762796897472386)13[&type="Marshallese"]:0.01714841523490751,4[&type="Marshallese"]:0.030776384209562246)10[&type="Marshallese"]:0.09639006340109124,(3[&type="Marshallese"]:0.012845514714727668,(5[&type="Not_Marshallese"]:0.10765533038317193,(6[&type="Not_Marshallese"]:0.08949392977049125,(7[&type="Not_Marshallese"]:0.06745661204767917,8[&type="Not_Marshallese"]:0.11145661204777557)12[&type="Marshallese"]:0.08203731772275752)11[&type="Marshallese"]:0.05116140061258245)9[&type="Marshallese"]:0.07219018433169944)14[&type="Marshallese"]:0.09832093289584942)15[&type="Marshallese"]:0.0;tree STATE_10650000 = (((1[&type="Marshallese"]:0.00862796897477297,2[&type="Marshallese"]:0.08762796897472386)13[&type="Marshallese"]:0.01714841523490751,4[&type="Marshallese"]:0.030776384209562246)10[&type="Marshallese"]:0.09639006340109124,(3[&type="Marshallese"]:0.012845514714727668,(5[&type="Not_Marshallese"]:0.10765533038317193,(6[&type="Not_Marshallese"]:0.08949392977049125,(7[&type="Not_Marshallese"]:0.06745661204767917,8[&type="Not_Marshallese"]:0.11145661204777557)12[&type="Marshallese"]:0.08203731772275752)11[&type="Marshallese"]:0.05116140061258245)9[&type="Marshallese"]:0.07219018433169944)14[&type="Marshallese"]:0.09832093289584942)15[&type="Marshallese"]:0.0;
tree STATE_660000 = ((((1[&type="Marshallese"]:0.008610138318737415,(4[&type="Marshallese"]:0.0056833124864632545,(7[&type="Not_Marshallese"]:0.21629814472992143,8[&type="Not_Marshallese"]:0.26029814473001783)9[&type="Marshallese"]:0.033385167756456335)14[&type="Marshallese"]:0.007926825832155926)12[&type="Marshallese"]:9.465123928674712E-4,(5[&type="Not_Marshallese"]:0.15530347796790595,6[&type="Not_Marshallese"]:0.18830347796780772)11[&type="Marshallese"]:0.010253172743648009)10[&type="Marshallese"]:0.004508968171906991,2[&type="Marshallese"]:0.09306561888346276)13[&type="Marshallese"]:0.002579373929287032,3[&type="Marshallese"]:0.005644992812604277)15[&type="Marshallese"]:0.0;tree STATE_10660000 = ((((1[&type="Marshallese"]:0.008610138318737415,(4[&type="Marshallese"]:0.0056833124864632545,(7[&type="Not_Marshallese"]:0.21629814472992143,8[&type="Not_Marshallese"]:0.26029814473001783)9[&type="Marshallese"]:0.033385167756456335)14[&type="Marshallese"]:0.007926825832155926)12[&type="Marshallese"]:9.465123928674712E-4,(5[&type="Not_Marshallese"]:0.15530347796790595,6[&type="Not_Marshallese"]:0.18830347796780772)11[&type="Marshallese"]:0.010253172743648009)10[&type="Marshallese"]:0.004508968171906991,2[&type="Marshallese"]:0.09306561888346276)13[&type="Marshallese"]:0.002579373929287032,3[&type="Marshallese"]:0.005644992812604277)15[&type="Marshallese"]:0.0;
tree STATE_670000 = ((1[&type="Marshallese"]:0.014227623016096924,(2[&type="Marshallese"]:0.044572599826279646,((6[&type="Not_Marshallese"]:0.07562593336552695,8[&type="Not_Marshallese"]:0.17962593336556879)10[&type="Marshallese"]:0.01786951523883576,7[&type="Not_Marshallese"]:0.15349544860430814)9[&type="Marshallese"]:0.061077151221816894)12[&type="Marshallese"]:0.048655023189768165)14[&type="Marshallese"]:0.04548356957796951,((3[&type="Marshallese"]:0.0020791449189438427,5[&type="Not_Marshallese"]:0.16907914491908754)11[&type="Marshallese"]:0.003145031095200812,4[&type="Marshallese"]:0.021224176014221052)13[&type="Marshallese"]:0.043487016579727145)15[&type="Marshallese"]:0.0;tree STATE_10670000 = ((1[&type="Marshallese"]:0.014227623016096924,(2[&type="Marshallese"]:0.044572599826279646,((6[&type="Not_Marshallese"]:0.07562593336552695,8[&type="Not_Marshallese"]:0.17962593336556879)10[&type="Marshallese"]:0.01786951523883576,7[&type="Not_Marshallese"]:0.15349544860430814)9[&type="Marshallese"]:0.061077151221816894)12[&type="Marshallese"]:0.048655023189768165)14[&type="Marshallese"]:0.04548356957796951,((3[&type="Marshallese"]:0.0020791449189438427,5[&type="Not_Marshallese"]:0.16907914491908754)11[&type="Marshallese"]:0.003145031095200812,4[&type="Marshallese"]:0.021224176014221052)13[&type="Marshallese"]:0.043487016579727145)15[&type="Marshallese"]:0.0;
tree STATE_680000 = (1[&type="Marshallese"]:0.216875030936175,(((((2[&type="Marshallese"]:0.09128936209964977,(5[&type="Not_Marshallese"]:0.02708299381933854,7[&type="Not_Marshallese"]:0.12008299381918575)14[&type="Marshallese"]:0.1412063682803094)11[&type="Marshallese"]:0.004249820016603956,3[&type="Marshallese"]:0.00553918211610821)10[&type="Marshallese"]:0.03891180603400979,4[&type="Marshallese"]:0.060450988150194396)13[&type="Marshallese"]:0.004055674774889995,6[&type="Not_Marshallese"]:0.24850666292505347)9[&type="Marshallese"]:0.025519998497507246,8[&type="Not_Marshallese"]:0.37802666142260255)12[&type="Marshallese"]:0.13184836951346512)15[&type="Marshallese"]:0.0;tree STATE_10680000 = (1[&type="Marshallese"]:0.216875030936175,(((((2[&type="Marshallese"]:0.09128936209964977,(5[&type="Not_Marshallese"]:0.02708299381933854,7[&type="Not_Marshallese"]:0.12008299381918575)14[&type="Marshallese"]:0.1412063682803094)11[&type="Marshallese"]:0.004249820016603956,3[&type="Marshallese"]:0.00553918211610821)10[&type="Marshallese"]:0.03891180603400979,4[&type="Marshallese"]:0.060450988150194396)13[&type="Marshallese"]:0.004055674774889995,6[&type="Not_Marshallese"]:0.24850666292505347)9[&type="Marshallese"]:0.025519998497507246,8[&type="Not_Marshallese"]:0.37802666142260255)12[&type="Marshallese"]:0.13184836951346512)15[&type="Marshallese"]:0.0;
tree STATE_690000 = ((((1[&type="Marshallese"]:0.02335863431684404,((5[&type="Not_Marshallese"]:0.07303482388249821,7[&type="Not_Marshallese"]:0.16603482388234542)12[&type="Marshallese"]:0.030995081200718394,6[&type="Not_Marshallese"]:0.13702990508311838)14[&type="Marshallese"]:0.0753287292335765)13[&type="Marshallese"]:0.008962639388118587,4[&type="Marshallese"]:0.03732127370484439)11[&type="Marshallese"]:0.022901922523687168,(2[&type="Marshallese"]:0.1263849916272149,3[&type="Marshallese"]:0.036384991627069374)9[&type="Marshallese"]:0.00783820460138579)10[&type="Marshallese"]:0.43313353323296666,8[&type="Not_Marshallese"]:0.7813567294615091)15[&type="Marshallese"]:0.0;tree STATE_10690000 = ((((1[&type="Marshallese"]:0.02335863431684404,((5[&type="Not_Marshallese"]:0.07303482388249821,7[&type="Not_Marshallese"]:0.16603482388234542)12[&type="Marshallese"]:0.030995081200718394,6[&type="Not_Marshallese"]:0.13702990508311838)14[&type="Marshallese"]:0.0753287292335765)13[&type="Marshallese"]:0.008962639388118587,4[&type="Marshallese"]:0.03732127370484439)11[&type="Marshallese"]:0.022901922523687168,(2[&type="Marshallese"]:0.1263849916272149,3[&type="Marshallese"]:0.036384991627069374)9[&type="Marshallese"]:0.00783820460138579)10[&type="Marshallese"]:0.43313353323296666,8[&type="Not_Marshallese"]:0.7813567294615091)15[&type="Marshallese"]:0.0;
tree STATE_700000 = ((((((1[&type="Marshallese"]:0.012405479962113997,(5[&type="Not_Marshallese"]:0.010780218710899458,7[&type="Not_Marshallese"]:0.10378021871074666)9[&type="Not_Marshallese"]:0.1576252612511636)14[&type="Marshallese"]:0.032951802645827755,8[&type="Not_Marshallese"]:0.33835728260783443)11[&type="Marshallese"]:5.862856535590599E-4,2[&type="Marshallese"]:0.1249435682614517)13[&type="Marshallese"]:0.013501314849376833,3[&type="Marshallese"]:0.04844488311068301)10[&type="Marshallese"]:0.01303639714454563,6[&type="Not_Marshallese"]:0.2614812802552741)12[&type="Marshallese"]:0.014429569475846393,4[&type="Marshallese"]:0.09191084973115143)15[&type="Marshallese"]:0.0;tree STATE_10700000 = ((((((1[&type="Marshallese"]:0.012405479962113997,(5[&type="Not_Marshallese"]:0.010780218710899458,7[&type="Not_Marshallese"]:0.10378021871074666)9[&type="Not_Marshallese"]:0.1576252612511636)14[&type="Marshallese"]:0.032951802645827755,8[&type="Not_Marshallese"]:0.33835728260783443)11[&type="Marshallese"]:5.862856535590599E-4,2[&type="Marshallese"]:0.1249435682614517)13[&type="Marshallese"]:0.013501314849376833,3[&type="Marshallese"]:0.04844488311068301)10[&type="Marshallese"]:0.01303639714454563,6[&type="Not_Marshallese"]:0.2614812802552741)12[&type="Marshallese"]:0.014429569475846393,4[&type="Marshallese"]:0.09191084973115143)15[&type="Marshallese"]:0.0;
tree STATE_710000 = ((((1[&type="Marshallese"]:0.014045118668586043,2[&type="Marshallese"]:0.09304511866853693)10[&type="Marshallese"]:0.001057361505023502,3[&type="Marshallese"]:0.004102480173414913)13[&type="Marshallese"]:0.07145980997720086,8[&type="Not_Marshallese"]:0.3795622901507031)12[&type="Marshallese"]:0.06985450266898285,(4[&type="Marshallese"]:0.07860249629571336,(5[&type="Not_Marshallese"]:0.07866629123431354,(6[&type="Not_Marshallese"]:0.023375285326864864,7[&type="Not_Marshallese"]:0.0833752853268103)14[&type="Marshallese"]:0.08829100590735045)11[&type="Marshallese"]:0.15093620506146713)9[&type="Marshallese"]:0.08281429652396166)15[&type="Marshallese"]:0.0;tree STATE_10710000 = ((((1[&type="Marshallese"]:0.014045118668586043,2[&type="Marshallese"]:0.09304511866853693)10[&type="Marshallese"]:0.001057361505023502,3[&type="Marshallese"]:0.004102480173414913)13[&type="Marshallese"]:0.07145980997720086,8[&type="Not_Marshallese"]:0.3795622901507031)12[&type="Marshallese"]:0.06985450266898285,(4[&type="Marshallese"]:0.07860249629571336,(5[&type="Not_Marshallese"]:0.07866629123431354,(6[&type="Not_Marshallese"]:0.023375285326864864,7[&type="Not_Marshallese"]:0.0833752853268103)14[&type="Marshallese"]:0.08829100590735045)11[&type="Marshallese"]:0.15093620506146713)9[&type="Marshallese"]:0.08281429652396166)15[&type="Marshallese"]:0.0;
tree STATE_720000 = ((1[&type="Marshallese"]:0.09947567424398435,3[&type="Marshallese"]:0.08847567424378971)10[&type="Marshallese"]:0.03597746717686745,((2[&type="Marshallese"]:0.09846059799566648,((5[&type="Not_Marshallese"]:0.10527567104965332,(7[&type="Not_Marshallese"]:0.18520880011977262,8[&type="Not_Marshallese"]:0.22920880011986902)12[&type="Marshallese"]:0.013066870929727914)9[&type="Marshallese"]:0.01308013582176451,6[&type="Not_Marshallese"]:0.1513558068713196)14[&type="Marshallese"]:0.05710479112424682)13[&type="Marshallese"]:0.018833037644981843,4[&type="Marshallese"]:0.0432936356405792)11[&type="Marshallese"]:0.09715950578015436)15[&type="Marshallese"]:0.0;tree STATE_10720000 = ((1[&type="Marshallese"]:0.09947567424398435,3[&type="Marshallese"]:0.08847567424378971)10[&type="Marshallese"]:0.03597746717686745,((2[&type="Marshallese"]:0.09846059799566648,((5[&type="Not_Marshallese"]:0.10527567104965332,(7[&type="Not_Marshallese"]:0.18520880011977262,8[&type="Not_Marshallese"]:0.22920880011986902)12[&type="Marshallese"]:0.013066870929727914)9[&type="Marshallese"]:0.01308013582176451,6[&type="Not_Marshallese"]:0.1513558068713196)14[&type="Marshallese"]:0.05710479112424682)13[&type="Marshallese"]:0.018833037644981843,4[&type="Marshallese"]:0.0432936356405792)11[&type="Marshallese"]:0.09715950578015436)15[&type="Marshallese"]:0.0;
tree STATE_730000 = (((1[&type="Marshallese"]:0.006702630217183092,2[&type="Marshallese"]:0.08570263021713398)9[&type="Marshallese"]:0.019762702257519582,((6[&type="Not_Marshallese"]:0.17015228489412143,8[&type="Not_Marshallese"]:0.27415228489416327)11[&type="Marshallese"]:0.015605831606574028,7[&type="Not_Marshallese"]:0.2457581165006409)14[&type="Marshallese"]:0.02970721597385806)12[&type="Marshallese"]:0.10944370132896031,((3[&type="Marshallese"]:0.005138147720661845,4[&type="Marshallese"]:0.021138147720738243)13[&type="Marshallese"]:0.04991074217669006,5[&type="Not_Marshallese"]:0.2220488898974956)10[&type="Marshallese"]:0.06986014390611645)15[&type="Marshallese"]:0.0;tree STATE_10730000 = (((1[&type="Marshallese"]:0.006702630217183092,2[&type="Marshallese"]:0.08570263021713398)9[&type="Marshallese"]:0.019762702257519582,((6[&type="Not_Marshallese"]:0.17015228489412143,8[&type="Not_Marshallese"]:0.27415228489416327)11[&type="Marshallese"]:0.015605831606574028,7[&type="Not_Marshallese"]:0.2457581165006409)14[&type="Marshallese"]:0.02970721597385806)12[&type="Marshallese"]:0.10944370132896031,((3[&type="Marshallese"]:0.005138147720661845,4[&type="Marshallese"]:0.021138147720738243)13[&type="Marshallese"]:0.04991074217669006,5[&type="Not_Marshallese"]:0.2220488898974956)10[&type="Marshallese"]:0.06986014390611645)15[&type="Marshallese"]:0.0;
tree STATE_740000 = ((((1[&type="Marshallese"]:0.05354705564204132,(2[&type="Marshallese"]:0.08235028981452153,8[&type="Not_Marshallese"]:0.2963502898144633)9[&type="Marshallese"]:0.05019676582747068)11[&type="Marshallese"]:9.90473432876282E-4,4[&type="Marshallese"]:0.05953752907479937)10[&type="Marshallese"]:0.007704293632699866,3[&type="Marshallese"]:0.051241822707422835)14[&type="Marshallese"]:0.028432677841582266,(5[&type="Not_Marshallese"]:0.1842213103782948,(6[&type="Not_Marshallese"]:0.1459402886707901,7[&type="Not_Marshallese"]:0.20594028867073552)13[&type="Marshallese"]:0.0712810217074065)12[&type="Marshallese"]:0.06245319017085399)15[&type="Marshallese"]:0.0;tree STATE_10740000 = ((((1[&type="Marshallese"]:0.05354705564204132,(2[&type="Marshallese"]:0.08235028981452153,8[&type="Not_Marshallese"]:0.2963502898144633)9[&type="Marshallese"]:0.05019676582747068)11[&type="Marshallese"]:9.90473432876282E-4,4[&type="Marshallese"]:0.05953752907479937)10[&type="Marshallese"]:0.007704293632699866,3[&type="Marshallese"]:0.051241822707422835)14[&type="Marshallese"]:0.028432677841582266,(5[&type="Not_Marshallese"]:0.1842213103782948,(6[&type="Not_Marshallese"]:0.1459402886707901,7[&type="Not_Marshallese"]:0.20594028867073552)13[&type="Marshallese"]:0.0712810217074065)12[&type="Marshallese"]:0.06245319017085399)15[&type="Marshallese"]:0.0;
tree STATE_750000 = ((1[&type="Marshallese"]:0.0448577177343904,4[&type="Marshallese"]:0.04985771773427217)13[&type="Marshallese"]:0.0643397421722311,((((2[&type="Marshallese"]:0.060371470363138224,(5[&type="Not_Marshallese"]:0.0017153625547253193,7[&type="Not_Marshallese"]:0.09471536255457252)14[&type="Not_Marshallese"]:0.13565610780841109)9[&type="Marshallese"]:4.698020187077212E-4,8[&type="Not_Marshallese"]:0.27484127238178774)12[&type="Marshallese"]:0.053386835535022825,6[&type="Not_Marshallese"]:0.22422810791676873)11[&type="Marshallese"]:0.0017550186967785208,3[&type="Marshallese"]:0.025983126613501772)10[&type="Marshallese"]:0.07221433329292509)15[&type="Marshallese"]:0.0;tree STATE_10750000 = ((1[&type="Marshallese"]:0.0448577177343904,4[&type="Marshallese"]:0.04985771773427217)13[&type="Marshallese"]:0.0643397421722311,((((2[&type="Marshallese"]:0.060371470363138224,(5[&type="Not_Marshallese"]:0.0017153625547253193,7[&type="Not_Marshallese"]:0.09471536255457252)14[&type="Not_Marshallese"]:0.13565610780841109)9[&type="Marshallese"]:4.698020187077212E-4,8[&type="Not_Marshallese"]:0.27484127238178774)12[&type="Marshallese"]:0.053386835535022825,6[&type="Not_Marshallese"]:0.22422810791676873)11[&type="Marshallese"]:0.0017550186967785208,3[&type="Marshallese"]:0.025983126613501772)10[&type="Marshallese"]:0.07221433329292509)15[&type="Marshallese"]:0.0;
tree STATE_760000 = (((1[&type="Marshallese"]:0.03357557226314034,(5[&type="Not_Marshallese"]:0.17693921904728704,6[&type="Not_Marshallese"]:0.20993921904718882)11[&type="Marshallese"]:0.012636353215802365)13[&type="Marshallese"]:0.017481354142256378,3[&type="Marshallese"]:0.04005692640520209)12[&type="Marshallese"]:0.011303051597958469,((2[&type="Marshallese"]:0.03476379386439887,(7[&type="Not_Marshallese"]:0.12798261130598124,8[&type="Not_Marshallese"]:0.17198261130607764)10[&type="Marshallese"]:0.07678118255826302)14[&type="Marshallese"]:0.05161035401778513,4[&type="Marshallese"]:0.012374147882114883)9[&type="Marshallese"]:0.05498583012112207)15[&type="Marshallese"]:0.0;tree STATE_10760000 = (((1[&type="Marshallese"]:0.03357557226314034,(5[&type="Not_Marshallese"]:0.17693921904728704,6[&type="Not_Marshallese"]:0.20993921904718882)11[&type="Marshallese"]:0.012636353215802365)13[&type="Marshallese"]:0.017481354142256378,3[&type="Marshallese"]:0.04005692640520209)12[&type="Marshallese"]:0.011303051597958469,((2[&type="Marshallese"]:0.03476379386439887,(7[&type="Not_Marshallese"]:0.12798261130598124,8[&type="Not_Marshallese"]:0.17198261130607764)10[&type="Marshallese"]:0.07678118255826302)14[&type="Marshallese"]:0.05161035401778513,4[&type="Marshallese"]:0.012374147882114883)9[&type="Marshallese"]:0.05498583012112207)15[&type="Marshallese"]:0.0;
tree STATE_770000 = (((1[&type="Marshallese"]:0.01717205080144979,4[&type="Marshallese"]:0.022172050801331555)12[&type="Marshallese"]:0.008030787560433461,(3[&type="Marshallese"]:0.004469470715747104,((5[&type="Not_Marshallese"]:0.052687392835139346,7[&type="Not_Marshallese"]:0.14568739283498655)9[&type="Marshallese"]:0.03356580861487657,6[&type="Not_Marshallese"]:0.11925320144991769)14[&type="Marshallese"]:0.08521626926587489)10[&type="Marshallese"]:0.009733367645941515)13[&type="Marshallese"]:0.14393918616520268,(2[&type="Marshallese"]:0.06135258974176394,8[&type="Not_Marshallese"]:0.27535258974170573)11[&type="Marshallese"]:0.18678943478527288)15[&type="Marshallese"]:0.0;tree STATE_10770000 = (((1[&type="Marshallese"]:0.01717205080144979,4[&type="Marshallese"]:0.022172050801331555)12[&type="Marshallese"]:0.008030787560433461,(3[&type="Marshallese"]:0.004469470715747104,((5[&type="Not_Marshallese"]:0.052687392835139346,7[&type="Not_Marshallese"]:0.14568739283498655)9[&type="Marshallese"]:0.03356580861487657,6[&type="Not_Marshallese"]:0.11925320144991769)14[&type="Marshallese"]:0.08521626926587489)10[&type="Marshallese"]:0.009733367645941515)13[&type="Marshallese"]:0.14393918616520268,(2[&type="Marshallese"]:0.06135258974176394,8[&type="Not_Marshallese"]:0.27535258974170573)11[&type="Marshallese"]:0.18678943478527288)15[&type="Marshallese"]:0.0;
tree STATE_780000 = (((1[&type="Marshallese"]:0.04460769456254465,4[&type="Marshallese"]:0.04960769456242642)13[&type="Marshallese"]:0.02117382171122617,3[&type="Marshallese"]:0.05478151627357619)9[&type="Marshallese"]:0.13074176584170555,(2[&type="Marshallese"]:0.14505217351491861,((5[&type="Not_Marshallese"]:0.10674437291741445,6[&type="Not_Marshallese"]:0.13974437291731623)12[&type="Marshallese"]:0.04958551771555836,(7[&type="Not_Marshallese"]:0.13833653207441968,8[&type="Not_Marshallese"]:0.18233653207451608)10[&type="Marshallese"]:0.11099335855840034)11[&type="Marshallese"]:0.06572228288194398)14[&type="Marshallese"]:0.13047110860050865)15[&type="Marshallese"]:0.0;tree STATE_10780000 = (((1[&type="Marshallese"]:0.04460769456254465,4[&type="Marshallese"]:0.04960769456242642)13[&type="Marshallese"]:0.02117382171122617,3[&type="Marshallese"]:0.05478151627357619)9[&type="Marshallese"]:0.13074176584170555,(2[&type="Marshallese"]:0.14505217351491861,((5[&type="Not_Marshallese"]:0.10674437291741445,6[&type="Not_Marshallese"]:0.13974437291731623)12[&type="Marshallese"]:0.04958551771555836,(7[&type="Not_Marshallese"]:0.13833653207441968,8[&type="Not_Marshallese"]:0.18233653207451608)10[&type="Marshallese"]:0.11099335855840034)11[&type="Marshallese"]:0.06572228288194398)14[&type="Marshallese"]:0.13047110860050865)15[&type="Marshallese"]:0.0;
tree STATE_790000 = ((((1[&type="Marshallese"]:0.033512343123254074,3[&type="Marshallese"]:0.022512343123059442)9[&type="Marshallese"]:0.01711668530151228,(2[&type="Marshallese"]:0.12546544571361373,6[&type="Not_Marshallese"]:0.2354654457135137)12[&type="Marshallese"]:0.004163582711103508)11[&type="Marshallese"]:0.0403192979705726,((4[&type="Marshallese"]:0.04930742428659396,7[&type="Not_Marshallese"]:0.29330742428650847)14[&type="Marshallese"]:0.01311444602232309,5[&type="Not_Marshallese"]:0.21342187030898435)13[&type="Marshallese"]:0.03352645608630367)10[&type="Marshallese"]:0.13776888509898738,8[&type="Not_Marshallese"]:0.521717211494219)15[&type="Marshallese"]:0.0;tree STATE_10790000 = ((((1[&type="Marshallese"]:0.033512343123254074,3[&type="Marshallese"]:0.022512343123059442)9[&type="Marshallese"]:0.01711668530151228,(2[&type="Marshallese"]:0.12546544571361373,6[&type="Not_Marshallese"]:0.2354654457135137)12[&type="Marshallese"]:0.004163582711103508)11[&type="Marshallese"]:0.0403192979705726,((4[&type="Marshallese"]:0.04930742428659396,7[&type="Not_Marshallese"]:0.29330742428650847)14[&type="Marshallese"]:0.01311444602232309,5[&type="Not_Marshallese"]:0.21342187030898435)13[&type="Marshallese"]:0.03352645608630367)10[&type="Marshallese"]:0.13776888509898738,8[&type="Not_Marshallese"]:0.521717211494219)15[&type="Marshallese"]:0.0;
tree STATE_800000 = (((1[&type="Marshallese"]:0.004866266681822662,((2[&type="Marshallese"]:0.06248466888655496,5[&type="Not_Marshallese"]:0.13948466888655314)11[&type="Marshallese"]:0.003937684865117919,((6[&type="Not_Marshallese"]:0.061771098664938406,8[&type="Not_Marshallese"]:0.16577109866498024)13[&type="Marshallese"]:0.03034852777917313,7[&type="Not_Marshallese"]:0.15211962644405697)14[&type="Marshallese"]:0.0843027273074613)9[&type="Marshallese"]:0.01744391293010067)12[&type="Marshallese"]:0.019165841713737586,3[&type="Marshallese"]:0.013032108395365616)10[&type="Marshallese"]:0.07109619564496067,4[&type="Marshallese"]:0.10012830404040268)15[&type="Marshallese"]:0.0;tree STATE_10800000 = (((1[&type="Marshallese"]:0.004866266681822662,((2[&type="Marshallese"]:0.06248466888655496,5[&type="Not_Marshallese"]:0.13948466888655314)11[&type="Marshallese"]:0.003937684865117919,((6[&type="Not_Marshallese"]:0.061771098664938406,8[&type="Not_Marshallese"]:0.16577109866498024)13[&type="Marshallese"]:0.03034852777917313,7[&type="Not_Marshallese"]:0.15211962644405697)14[&type="Marshallese"]:0.0843027273074613)9[&type="Marshallese"]:0.01744391293010067)12[&type="Marshallese"]:0.019165841713737586,3[&type="Marshallese"]:0.013032108395365616)10[&type="Marshallese"]:0.07109619564496067,4[&type="Marshallese"]:0.10012830404040268)15[&type="Marshallese"]:0.0;
tree STATE_810000 = (((1[&type="Marshallese"]:0.09177565913481545,4[&type="Marshallese"]:0.09677565913469721)13[&type="Marshallese"]:0.06978729778987203,((3[&type="Marshallese"]:0.0022979777463513207,6[&type="Not_Marshallese"]:0.2022979777463968)11[&type="Marshallese"]:0.014900953721551202,(5[&type="Not_Marshallese"]:0.145089571536483,(7[&type="Not_Marshallese"]:0.14028988283015542,8[&type="Not_Marshallese"]:0.18428988283025183)12[&type="Marshallese"]:0.09779968870617478)9[&type="Marshallese"]:0.039109359931563226)10[&type="Marshallese"]:0.13336402545659032)14[&type="Marshallese"]:0.021300913954686918,2[&type="Marshallese"]:0.2618638708793253)15[&type="Marshallese"]:0.0;tree STATE_10810000 = (((1[&type="Marshallese"]:0.09177565913481545,4[&type="Marshallese"]:0.09677565913469721)13[&type="Marshallese"]:0.06978729778987203,((3[&type="Marshallese"]:0.0022979777463513207,6[&type="Not_Marshallese"]:0.2022979777463968)11[&type="Marshallese"]:0.014900953721551202,(5[&type="Not_Marshallese"]:0.145089571536483,(7[&type="Not_Marshallese"]:0.14028988283015542,8[&type="Not_Marshallese"]:0.18428988283025183)12[&type="Marshallese"]:0.09779968870617478)9[&type="Marshallese"]:0.039109359931563226)10[&type="Marshallese"]:0.13336402545659032)14[&type="Marshallese"]:0.021300913954686918,2[&type="Marshallese"]:0.2618638708793253)15[&type="Marshallese"]:0.0;
tree STATE_820000 = (((1[&type="Marshallese"]:0.054279600569585695,(2[&type="Marshallese"]:0.09056342573164011,6[&type="Not_Marshallese"]:0.20056342573154007)12[&type="Marshallese"]:0.04271617483789647)14[&type="Marshallese"]:0.07179636753657187,4[&type="Marshallese"]:0.13107596810603933)11[&type="Marshallese"]:0.15685462337919015,(3[&type="Marshallese"]:0.06872197442992412,((5[&type="Not_Marshallese"]:0.06659748351482736,7[&type="Not_Marshallese"]:0.15959748351467457)10[&type="Not_Marshallese"]:0.10643529654562411,8[&type="Not_Marshallese"]:0.3100327800603951)9[&type="Marshallese"]:0.06268919436961634)13[&type="Marshallese"]:0.20320861705522897)15[&type="Marshallese"]:0.0;tree STATE_10820000 = (((1[&type="Marshallese"]:0.054279600569585695,(2[&type="Marshallese"]:0.09056342573164011,6[&type="Not_Marshallese"]:0.20056342573154007)12[&type="Marshallese"]:0.04271617483789647)14[&type="Marshallese"]:0.07179636753657187,4[&type="Marshallese"]:0.13107596810603933)11[&type="Marshallese"]:0.15685462337919015,(3[&type="Marshallese"]:0.06872197442992412,((5[&type="Not_Marshallese"]:0.06659748351482736,7[&type="Not_Marshallese"]:0.15959748351467457)10[&type="Not_Marshallese"]:0.10643529654562411,8[&type="Not_Marshallese"]:0.3100327800603951)9[&type="Marshallese"]:0.06268919436961634)13[&type="Marshallese"]:0.20320861705522897)15[&type="Marshallese"]:0.0;
tree STATE_830000 = ((((1[&type="Marshallese"]:0.02741645805475562,3[&type="Marshallese"]:0.01641645805456099)13[&type="Marshallese"]:0.01874694350112366,4[&type="Marshallese"]:0.051163401555761046)11[&type="Marshallese"]:0.01450416378038566,(2[&type="Marshallese"]:0.11052259590562968,((5[&type="Not_Marshallese"]:0.01377050648072023,7[&type="Not_Marshallese"]:0.10677050648056743)14[&type="Marshallese"]:0.16050018157927007,6[&type="Not_Marshallese"]:0.20727068805989207)10[&type="Marshallese"]:0.013251907845637567)9[&type="Marshallese"]:0.029144969430586143)12[&type="Marshallese"]:0.1115281760581186,8[&type="Not_Marshallese"]:0.4651957413942762)15[&type="Not_Marshallese"]:0.0;tree STATE_10830000 = ((((1[&type="Marshallese"]:0.02741645805475562,3[&type="Marshallese"]:0.01641645805456099)13[&type="Marshallese"]:0.01874694350112366,4[&type="Marshallese"]:0.051163401555761046)11[&type="Marshallese"]:0.01450416378038566,(2[&type="Marshallese"]:0.11052259590562968,((5[&type="Not_Marshallese"]:0.01377050648072023,7[&type="Not_Marshallese"]:0.10677050648056743)14[&type="Marshallese"]:0.16050018157927007,6[&type="Not_Marshallese"]:0.20727068805989207)10[&type="Marshallese"]:0.013251907845637567)9[&type="Marshallese"]:0.029144969430586143)12[&type="Marshallese"]:0.1115281760581186,8[&type="Not_Marshallese"]:0.4651957413942762)15[&type="Not_Marshallese"]:0.0;
tree STATE_840000 = ((1[&type="Marshallese"]:0.04935946793378826,(((2[&type="Marshallese"]:0.0911669435712048,3[&type="Marshallese"]:0.0011669435710592868)13[&type="Marshallese"]:0.025219964275135454,4[&type="Marshallese"]:0.04238690784627114)11[&type="Marshallese"]:0.003243322356825895,8[&type="Not_Marshallese"]:0.33363023020310795)14[&type="Marshallese"]:0.008729237730572992)12[&type="Marshallese"]:0.03053603953859596,(5[&type="Not_Marshallese"]:0.02495737602025777,(6[&type="Not_Marshallese"]:0.05453590180732504,7[&type="Not_Marshallese"]:0.11453590180727047)10[&type="Not_Marshallese"]:0.0034214742128345077)9[&type="Not_Marshallese"]:0.21093813145207552)15[&type="Marshallese"]:0.0;tree STATE_10840000 = ((1[&type="Marshallese"]:0.04935946793378826,(((2[&type="Marshallese"]:0.0911669435712048,3[&type="Marshallese"]:0.0011669435710592868)13[&type="Marshallese"]:0.025219964275135454,4[&type="Marshallese"]:0.04238690784627114)11[&type="Marshallese"]:0.003243322356825895,8[&type="Not_Marshallese"]:0.33363023020310795)14[&type="Marshallese"]:0.008729237730572992)12[&type="Marshallese"]:0.03053603953859596,(5[&type="Not_Marshallese"]:0.02495737602025777,(6[&type="Not_Marshallese"]:0.05453590180732504,7[&type="Not_Marshallese"]:0.11453590180727047)10[&type="Not_Marshallese"]:0.0034214742128345077)9[&type="Not_Marshallese"]:0.21093813145207552)15[&type="Marshallese"]:0.0;
tree STATE_850000 = ((((1[&type="Marshallese"]:0.011107320258870401,((5[&type="Not_Marshallese"]:0.05855377873605444,(6[&type="Not_Marshallese"]:0.03228476686014023,7[&type="Not_Marshallese"]:0.09228476686008566)13[&type="Marshallese"]:0.059269011875815986)11[&type="Marshallese"]:0.0326249128994176,8[&type="Not_Marshallese"]:0.22817869163541565)14[&type="Marshallese"]:0.07592862862334743)12[&type="Marshallese"]:0.041118460683449876,3[&type="Marshallese"]:0.041225780942125645)10[&type="Marshallese"]:0.015602087809522991,4[&type="Marshallese"]:0.07282786875172503)9[&type="Marshallese"]:0.008171834427884328,2[&type="Marshallese"]:0.15499970317967848)15[&type="Marshallese"]:0.0;tree STATE_10850000 = ((((1[&type="Marshallese"]:0.011107320258870401,((5[&type="Not_Marshallese"]:0.05855377873605444,(6[&type="Not_Marshallese"]:0.03228476686014023,7[&type="Not_Marshallese"]:0.09228476686008566)13[&type="Marshallese"]:0.059269011875815986)11[&type="Marshallese"]:0.0326249128994176,8[&type="Not_Marshallese"]:0.22817869163541565)14[&type="Marshallese"]:0.07592862862334743)12[&type="Marshallese"]:0.041118460683449876,3[&type="Marshallese"]:0.041225780942125645)10[&type="Marshallese"]:0.015602087809522991,4[&type="Marshallese"]:0.07282786875172503)9[&type="Marshallese"]:0.008171834427884328,2[&type="Marshallese"]:0.15499970317967848)15[&type="Marshallese"]:0.0;
tree STATE_860000 = (1[&type="Marshallese"]:0.36553829759980216,(((2[&type="Marshallese"]:0.11506776776645872,((5[&type="Not_Marshallese"]:0.007314428721307359,7[&type="Not_Marshallese"]:0.10031442872115456)9[&type="Not_Marshallese"]:0.09794146162712078,6[&type="Not_Marshallese"]:0.1382558903483299)11[&type="Marshallese"]:0.08681187741802876)13[&type="Marshallese"]:0.012979811617612191,(3[&type="Marshallese"]:0.0038787733043220696,8[&type="Not_Marshallese"]:0.3078787733044094)10[&type="Marshallese"]:0.03416880607960332)14[&type="Marshallese"]:0.08620662557593706,4[&type="Marshallese"]:0.14025420495993884)12[&type="Not_Marshallese"]:0.23028409263974509)15[&type="Marshallese"]:0.0;tree STATE_10860000 = (1[&type="Marshallese"]:0.36553829759980216,(((2[&type="Marshallese"]:0.11506776776645872,((5[&type="Not_Marshallese"]:0.007314428721307359,7[&type="Not_Marshallese"]:0.10031442872115456)9[&type="Not_Marshallese"]:0.09794146162712078,6[&type="Not_Marshallese"]:0.1382558903483299)11[&type="Marshallese"]:0.08681187741802876)13[&type="Marshallese"]:0.012979811617612191,(3[&type="Marshallese"]:0.0038787733043220696,8[&type="Not_Marshallese"]:0.3078787733044094)10[&type="Marshallese"]:0.03416880607960332)14[&type="Marshallese"]:0.08620662557593706,4[&type="Marshallese"]:0.14025420495993884)12[&type="Not_Marshallese"]:0.23028409263974509)15[&type="Marshallese"]:0.0;
tree STATE_870000 = ((((1[&type="Marshallese"]:0.002914152779759982,4[&type="Marshallese"]:0.007914152779641748)12[&type="Marshallese"]:0.021273430774063462,6[&type="Not_Marshallese"]:0.2131875835536743)14[&type="Marshallese"]:0.07670791402631827,(2[&type="Marshallese"]:0.15605564484177115,((5[&type="Not_Marshallese"]:0.011915572910228739,8[&type="Not_Marshallese"]:0.14891557291017235)9[&type="Not_Marshallese"]:0.018382131704216487,7[&type="Not_Marshallese"]:0.12329770461429243)10[&type="Not_Marshallese"]:0.2027579402273241)13[&type="Marshallese"]:0.023839852738321454)11[&type="Marshallese"]:0.013051441567245525,3[&type="Marshallese"]:0.1029469391471926)15[&type="Marshallese"]:0.0;tree STATE_10870000 = ((((1[&type="Marshallese"]:0.002914152779759982,4[&type="Marshallese"]:0.007914152779641748)12[&type="Marshallese"]:0.021273430774063462,6[&type="Not_Marshallese"]:0.2131875835536743)14[&type="Marshallese"]:0.07670791402631827,(2[&type="Marshallese"]:0.15605564484177115,((5[&type="Not_Marshallese"]:0.011915572910228739,8[&type="Not_Marshallese"]:0.14891557291017235)9[&type="Not_Marshallese"]:0.018382131704216487,7[&type="Not_Marshallese"]:0.12329770461429243)10[&type="Not_Marshallese"]:0.2027579402273241)13[&type="Marshallese"]:0.023839852738321454)11[&type="Marshallese"]:0.013051441567245525,3[&type="Marshallese"]:0.1029469391471926)15[&type="Marshallese"]:0.0;
tree STATE_880000 = ((((1[&type="Marshallese"]:0.0011804974860774586,(((5[&type="Not_Marshallese"]:0.029164527251776873,7[&type="Not_Marshallese"]:0.12216452725162408)10[&type="Not_Marshallese"]:0.0405942218481139,8[&type="Not_Marshallese"]:0.20675874909983438)14[&type="Marshallese"]:0.021918349734377063,6[&type="Not_Marshallese"]:0.12467709883416961)9[&type="Marshallese"]:0.06550339865175869)11[&type="Marshallese"]:0.014354595662800618,3[&type="Marshallese"]:0.0045350931486834445)13[&type="Marshallese"]:0.09496401367711843,2[&type="Marshallese"]:0.1894991068259474)12[&type="Marshallese"]:0.015312754795046846,4[&type="Marshallese"]:0.13081186162092512)15[&type="Marshallese"]:0.0;tree STATE_10880000 = ((((1[&type="Marshallese"]:0.0011804974860774586,(((5[&type="Not_Marshallese"]:0.029164527251776873,7[&type="Not_Marshallese"]:0.12216452725162408)10[&type="Not_Marshallese"]:0.0405942218481139,8[&type="Not_Marshallese"]:0.20675874909983438)14[&type="Marshallese"]:0.021918349734377063,6[&type="Not_Marshallese"]:0.12467709883416961)9[&type="Marshallese"]:0.06550339865175869)11[&type="Marshallese"]:0.014354595662800618,3[&type="Marshallese"]:0.0045350931486834445)13[&type="Marshallese"]:0.09496401367711843,2[&type="Marshallese"]:0.1894991068259474)12[&type="Marshallese"]:0.015312754795046846,4[&type="Marshallese"]:0.13081186162092512)15[&type="Marshallese"]:0.0;
tree STATE_890000 = (((((1[&type="Marshallese"]:0.007269223594048524,(2[&type="Marshallese"]:0.03551991538722793,6[&type="Not_Marshallese"]:0.14551991538712788)11[&type="Marshallese"]:0.05074930820677148)12[&type="Marshallese"]:0.01778673853659052,3[&type="Marshallese"]:0.01405596213044441)13[&type="Marshallese"]:0.0013171480664177504,4[&type="Marshallese"]:0.03137311019693856)9[&type="Marshallese"]:0.04708825251525328,(7[&type="Not_Marshallese"]:0.131664271958017,8[&type="Not_Marshallese"]:0.1756642719581134)14[&type="Marshallese"]:0.19079709075408935)10[&type="Marshallese"]:0.0077189735798440795,5[&type="Not_Marshallese"]:0.23718033629210322)15[&type="Marshallese"]:0.0;tree STATE_10890000 = (((((1[&type="Marshallese"]:0.007269223594048524,(2[&type="Marshallese"]:0.03551991538722793,6[&type="Not_Marshallese"]:0.14551991538712788)11[&type="Marshallese"]:0.05074930820677148)12[&type="Marshallese"]:0.01778673853659052,3[&type="Marshallese"]:0.01405596213044441)13[&type="Marshallese"]:0.0013171480664177504,4[&type="Marshallese"]:0.03137311019693856)9[&type="Marshallese"]:0.04708825251525328,(7[&type="Not_Marshallese"]:0.131664271958017,8[&type="Not_Marshallese"]:0.1756642719581134)14[&type="Marshallese"]:0.19079709075408935)10[&type="Marshallese"]:0.0077189735798440795,5[&type="Not_Marshallese"]:0.23718033629210322)15[&type="Marshallese"]:0.0;
tree STATE_900000 = ((((1[&type="Marshallese"]:0.029492245617756152,((5[&type="Not_Marshallese"]:0.15179576605908046,8[&type="Not_Marshallese"]:0.2887957660590241)13[&type="Marshallese"]:0.029296301615526932,(6[&type="Not_Marshallese"]:0.10606656083811011,7[&type="Not_Marshallese"]:0.16606656083805554)10[&type="Not_Marshallese"]:0.10802550683639905)14[&type="Marshallese"]:0.004400177943097827)11[&type="Marshallese"]:0.030133154877539925,3[&type="Marshallese"]:0.048625400495101445)12[&type="Marshallese"]:0.011309314828259975,4[&type="Marshallese"]:0.07593471532343782)9[&type="Marshallese"]:0.0052424230743487454,2[&type="Marshallese"]:0.15517713839785569)15[&type="Marshallese"]:0.0;tree STATE_10900000 = ((((1[&type="Marshallese"]:0.029492245617756152,((5[&type="Not_Marshallese"]:0.15179576605908046,8[&type="Not_Marshallese"]:0.2887957660590241)13[&type="Marshallese"]:0.029296301615526932,(6[&type="Not_Marshallese"]:0.10606656083811011,7[&type="Not_Marshallese"]:0.16606656083805554)10[&type="Not_Marshallese"]:0.10802550683639905)14[&type="Marshallese"]:0.004400177943097827)11[&type="Marshallese"]:0.030133154877539925,3[&type="Marshallese"]:0.048625400495101445)12[&type="Marshallese"]:0.011309314828259975,4[&type="Marshallese"]:0.07593471532343782)9[&type="Marshallese"]:0.0052424230743487454,2[&type="Marshallese"]:0.15517713839785569)15[&type="Marshallese"]:0.0;
tree STATE_910000 = ((((1[&type="Marshallese"]:0.013506656319091093,3[&type="Marshallese"]:0.002506656318896461)11[&type="Marshallese"]:0.11265856444796751,4[&type="Marshallese"]:0.13116522076694037)10[&type="Marshallese"]:0.009444455314909839,2[&type="Marshallese"]:0.21460967608191933)12[&type="Marshallese"]:0.06406166420684983,((5[&type="Not_Marshallese"]:0.05204573676144941,(7[&type="Not_Marshallese"]:0.10397925195493107,8[&type="Not_Marshallese"]:0.14797925195502748)9[&type="Marshallese"]:0.041066484806365544)14[&type="Marshallese"]:0.29633682557715263,6[&type="Not_Marshallese"]:0.3813825623385038)13[&type="Marshallese"]:0.007288777950165304)15[&type="Marshallese"]:0.0;tree STATE_10910000 = ((((1[&type="Marshallese"]:0.013506656319091093,3[&type="Marshallese"]:0.002506656318896461)11[&type="Marshallese"]:0.11265856444796751,4[&type="Marshallese"]:0.13116522076694037)10[&type="Marshallese"]:0.009444455314909839,2[&type="Marshallese"]:0.21460967608191933)12[&type="Marshallese"]:0.06406166420684983,((5[&type="Not_Marshallese"]:0.05204573676144941,(7[&type="Not_Marshallese"]:0.10397925195493107,8[&type="Not_Marshallese"]:0.14797925195502748)9[&type="Marshallese"]:0.041066484806365544)14[&type="Marshallese"]:0.29633682557715263,6[&type="Not_Marshallese"]:0.3813825623385038)13[&type="Marshallese"]:0.007288777950165304)15[&type="Marshallese"]:0.0;
tree STATE_920000 = ((1[&type="Marshallese"]:0.020126919507658658,(5[&type="Not_Marshallese"]:0.1439827704238445,((6[&type="Not_Marshallese"]:0.13280328796021199,8[&type="Not_Marshallese"]:0.23680328796025382)14[&type="Marshallese"]:0.006835622210685344,7[&type="Not_Marshallese"]:0.19963891017084276)10[&type="Marshallese"]:0.03734386025284894)9[&type="Marshallese"]:0.03214414908376323)12[&type="Marshallese"]:0.17605852426265967,((2[&type="Marshallese"]:0.14120742828452004,4[&type="Marshallese"]:0.06720742828445092)13[&type="Marshallese"]:0.026644186064979036,3[&type="Marshallese"]:0.07785161434935356)11[&type="Marshallese"]:0.10733382942077013)15[&type="Marshallese"]:0.0;tree STATE_10920000 = ((1[&type="Marshallese"]:0.020126919507658658,(5[&type="Not_Marshallese"]:0.1439827704238445,((6[&type="Not_Marshallese"]:0.13280328796021199,8[&type="Not_Marshallese"]:0.23680328796025382)14[&type="Marshallese"]:0.006835622210685344,7[&type="Not_Marshallese"]:0.19963891017084276)10[&type="Marshallese"]:0.03734386025284894)9[&type="Marshallese"]:0.03214414908376323)12[&type="Marshallese"]:0.17605852426265967,((2[&type="Marshallese"]:0.14120742828452004,4[&type="Marshallese"]:0.06720742828445092)13[&type="Marshallese"]:0.026644186064979036,3[&type="Marshallese"]:0.07785161434935356)11[&type="Marshallese"]:0.10733382942077013)15[&type="Marshallese"]:0.0;
tree STATE_930000 = (((1[&type="Marshallese"]:0.003105216791028098,(5[&type="Not_Marshallese"]:0.0764873659034479,((6[&type="Not_Marshallese"]:0.07876238321989035,7[&type="Not_Marshallese"]:0.13876238321983578)9[&type="Marshallese"]:0.0045938211539881535,8[&type="Not_Marshallese"]:0.18735620437392034)13[&type="Marshallese"]:0.026131161529471175)11[&type="Marshallese"]:0.08261785088752926)12[&type="Marshallese"]:0.0386987793683663,(3[&type="Marshallese"]:0.025242534412621087,4[&type="Marshallese"]:0.041242534412697485)14[&type="Marshallese"]:0.0055614617465786775)10[&type="Marshallese"]:0.07387265671788934,2[&type="Marshallese"]:0.19467665287723462)15[&type="Marshallese"]:0.0;tree STATE_10930000 = (((1[&type="Marshallese"]:0.003105216791028098,(5[&type="Not_Marshallese"]:0.0764873659034479,((6[&type="Not_Marshallese"]:0.07876238321989035,7[&type="Not_Marshallese"]:0.13876238321983578)9[&type="Marshallese"]:0.0045938211539881535,8[&type="Not_Marshallese"]:0.18735620437392034)13[&type="Marshallese"]:0.026131161529471175)11[&type="Marshallese"]:0.08261785088752926)12[&type="Marshallese"]:0.0386987793683663,(3[&type="Marshallese"]:0.025242534412621087,4[&type="Marshallese"]:0.041242534412697485)14[&type="Marshallese"]:0.0055614617465786775)10[&type="Marshallese"]:0.07387265671788934,2[&type="Marshallese"]:0.19467665287723462)15[&type="Marshallese"]:0.0;
tree STATE_940000 = (((1[&type="Marshallese"]:0.0665422900104019,4[&type="Marshallese"]:0.07154229001028367)10[&type="Marshallese"]:0.00396000138025121,(2[&type="Marshallese"]:0.14925327997256782,(5[&type="Not_Marshallese"]:0.1529733676689451,((6[&type="Not_Marshallese"]:0.061760727306789776,7[&type="Not_Marshallese"]:0.1217607273067352)9[&type="Marshallese"]:0.04669170252129651,8[&type="Not_Marshallese"]:0.21245242982812812)11[&type="Not_Marshallese"]:0.07752093784076058)12[&type="Marshallese"]:0.07327991230362091)14[&type="Marshallese"]:2.4901141803618243E-4)13[&type="Marshallese"]:0.017420715765935124,3[&type="Marshallese"]:0.07692300715639361)15[&type="Marshallese"]:0.0;tree STATE_10940000 = (((1[&type="Marshallese"]:0.0665422900104019,4[&type="Marshallese"]:0.07154229001028367)10[&type="Marshallese"]:0.00396000138025121,(2[&type="Marshallese"]:0.14925327997256782,(5[&type="Not_Marshallese"]:0.1529733676689451,((6[&type="Not_Marshallese"]:0.061760727306789776,7[&type="Not_Marshallese"]:0.1217607273067352)9[&type="Marshallese"]:0.04669170252129651,8[&type="Not_Marshallese"]:0.21245242982812812)11[&type="Not_Marshallese"]:0.07752093784076058)12[&type="Marshallese"]:0.07327991230362091)14[&type="Marshallese"]:2.4901141803618243E-4)13[&type="Marshallese"]:0.017420715765935124,3[&type="Marshallese"]:0.07692300715639361)15[&type="Marshallese"]:0.0;
tree STATE_950000 = (((1[&type="Marshallese"]:0.040209916291808034,3[&type="Marshallese"]:0.029209916291613403)14[&type="Marshallese"]:0.0033137705589057487,(5[&type="Not_Marshallese"]:0.03940024133426856,8[&type="Not_Marshallese"]:0.17640024133421217)11[&type="Not_Marshallese"]:0.1601234455163943)12[&type="Marshallese"]:0.010826866100647425,((2[&type="Marshallese"]:0.07186724901675873,(6[&type="Not_Marshallese"]:0.07851335893557543,7[&type="Not_Marshallese"]:0.13851335893552086)10[&type="Not_Marshallese"]:0.10335389008108326)9[&type="Marshallese"]:0.018834275828794933,4[&type="Marshallese"]:0.01670152484548454)13[&type="Marshallese"]:0.042649028105758435)15[&type="Marshallese"]:0.0;tree STATE_10950000 = (((1[&type="Marshallese"]:0.040209916291808034,3[&type="Marshallese"]:0.029209916291613403)14[&type="Marshallese"]:0.0033137705589057487,(5[&type="Not_Marshallese"]:0.03940024133426856,8[&type="Not_Marshallese"]:0.17640024133421217)11[&type="Not_Marshallese"]:0.1601234455163943)12[&type="Marshallese"]:0.010826866100647425,((2[&type="Marshallese"]:0.07186724901675873,(6[&type="Not_Marshallese"]:0.07851335893557543,7[&type="Not_Marshallese"]:0.13851335893552086)10[&type="Not_Marshallese"]:0.10335389008108326)9[&type="Marshallese"]:0.018834275828794933,4[&type="Marshallese"]:0.01670152484548454)13[&type="Marshallese"]:0.042649028105758435)15[&type="Marshallese"]:0.0;
tree STATE_960000 = (((1[&type="Marshallese"]:0.014093626445618457,3[&type="Marshallese"]:0.003093626445423825)11[&type="Marshallese"]:0.07342619798232303,((5[&type="Not_Marshallese"]:0.015323577698079932,7[&type="Not_Marshallese"]:0.10832357769792714)9[&type="Not_Marshallese"]:0.14064919773010362,(6[&type="Not_Marshallese"]:0.1183199895926963,8[&type="Not_Marshallese"]:0.22231998959273813)14[&type="Marshallese"]:0.07065278583538903)12[&type="Marshallese"]:0.087547048999707)13[&type="Marshallese"]:0.007697548531440113,(2[&type="Marshallese"]:0.14247668181645023,4[&type="Marshallese"]:0.06847668181638111)10[&type="Marshallese"]:0.03174069114288225)15[&type="Marshallese"]:0.0;tree STATE_10960000 = (((1[&type="Marshallese"]:0.014093626445618457,3[&type="Marshallese"]:0.003093626445423825)11[&type="Marshallese"]:0.07342619798232303,((5[&type="Not_Marshallese"]:0.015323577698079932,7[&type="Not_Marshallese"]:0.10832357769792714)9[&type="Not_Marshallese"]:0.14064919773010362,(6[&type="Not_Marshallese"]:0.1183199895926963,8[&type="Not_Marshallese"]:0.22231998959273813)14[&type="Marshallese"]:0.07065278583538903)12[&type="Marshallese"]:0.087547048999707)13[&type="Marshallese"]:0.007697548531440113,(2[&type="Marshallese"]:0.14247668181645023,4[&type="Marshallese"]:0.06847668181638111)10[&type="Marshallese"]:0.03174069114288225)15[&type="Marshallese"]:0.0;
tree STATE_970000 = ((((1[&type="Marshallese"]:0.012169552356416258,4[&type="Marshallese"]:0.017169552356298023)12[&type="Marshallese"]:0.009171439905731271,2[&type="Marshallese"]:0.10034099226209842)9[&type="Marshallese"]:0.012882206641473992,(3[&type="Marshallese"]:0.005831245210764779,((5[&type="Not_Marshallese"]:0.012848698315841317,7[&type="Not_Marshallese"]:0.10584869831568852)13[&type="Not_Marshallese"]:0.037852177290918054,8[&type="Not_Marshallese"]:0.18770087560670298)11[&type="Marshallese"]:0.12213036960414911)14[&type="Marshallese"]:0.01739195369266211)10[&type="Marshallese"]:0.12933374641035306,6[&type="Not_Marshallese"]:0.3525569453138254)15[&type="Marshallese"]:0.0;tree STATE_10970000 = ((((1[&type="Marshallese"]:0.012169552356416258,4[&type="Marshallese"]:0.017169552356298023)12[&type="Marshallese"]:0.009171439905731271,2[&type="Marshallese"]:0.10034099226209842)9[&type="Marshallese"]:0.012882206641473992,(3[&type="Marshallese"]:0.005831245210764779,((5[&type="Not_Marshallese"]:0.012848698315841317,7[&type="Not_Marshallese"]:0.10584869831568852)13[&type="Not_Marshallese"]:0.037852177290918054,8[&type="Not_Marshallese"]:0.18770087560670298)11[&type="Marshallese"]:0.12213036960414911)14[&type="Marshallese"]:0.01739195369266211)10[&type="Marshallese"]:0.12933374641035306,6[&type="Not_Marshallese"]:0.3525569453138254)15[&type="Marshallese"]:0.0;
tree STATE_980000 = (((1[&type="Marshallese"]:0.023511592376551815,(3[&type="Marshallese"]:3.5885750609204736E-4,4[&type="Marshallese"]:0.016358857506168445)14[&type="Marshallese"]:0.012152734870265136)12[&type="Marshallese"]:0.03986469616197391,((5[&type="Not_Marshallese"]:0.1074412274744452,6[&type="Not_Marshallese"]:0.14044122747434698)10[&type="Marshallese"]:0.013428637381190739,(7[&type="Not_Marshallese"]:0.08654637124045925,8[&type="Not_Marshallese"]:0.13054637124055565)11[&type="Marshallese"]:0.1273234936150239)13[&type="Marshallese"]:0.09850642368283885)9[&type="Marshallese"]:0.11535082285449105,2[&type="Marshallese"]:0.25772711139296767)15[&type="Marshallese"]:0.0;tree STATE_10980000 = (((1[&type="Marshallese"]:0.023511592376551815,(3[&type="Marshallese"]:3.5885750609204736E-4,4[&type="Marshallese"]:0.016358857506168445)14[&type="Marshallese"]:0.012152734870265136)12[&type="Marshallese"]:0.03986469616197391,((5[&type="Not_Marshallese"]:0.1074412274744452,6[&type="Not_Marshallese"]:0.14044122747434698)10[&type="Marshallese"]:0.013428637381190739,(7[&type="Not_Marshallese"]:0.08654637124045925,8[&type="Not_Marshallese"]:0.13054637124055565)11[&type="Marshallese"]:0.1273234936150239)13[&type="Marshallese"]:0.09850642368283885)9[&type="Marshallese"]:0.11535082285449105,2[&type="Marshallese"]:0.25772711139296767)15[&type="Marshallese"]:0.0;
tree STATE_990000 = (((1[&type="Marshallese"]:0.004991196360775774,(2[&type="Marshallese"]:0.06677282573928733,(6[&type="Not_Marshallese"]:0.1707317752319557,8[&type="Not_Marshallese"]:0.27473177523199754)13[&type="Marshallese"]:0.006041050507231582)12[&type="Marshallese"]:0.017218370621439327)9[&type="Marshallese"]:0.02267876029978083,(3[&type="Marshallese"]:0.015330424739134485,4[&type="Marshallese"]:0.03133042473921088)10[&type="Marshallese"]:0.001339531921227488)11[&type="Marshallese"]:0.07116122557429355,(5[&type="Not_Marshallese"]:0.09574997812667882,7[&type="Not_Marshallese"]:0.18874997812652602)14[&type="Marshallese"]:0.1590812041081204)15[&type="Marshallese"]:0.0;tree STATE_10990000 = (((1[&type="Marshallese"]:0.004991196360775774,(2[&type="Marshallese"]:0.06677282573928733,(6[&type="Not_Marshallese"]:0.1707317752319557,8[&type="Not_Marshallese"]:0.27473177523199754)13[&type="Marshallese"]:0.006041050507231582)12[&type="Marshallese"]:0.017218370621439327)9[&type="Marshallese"]:0.02267876029978083,(3[&type="Marshallese"]:0.015330424739134485,4[&type="Marshallese"]:0.03133042473921088)10[&type="Marshallese"]:0.001339531921227488)11[&type="Marshallese"]:0.07116122557429355,(5[&type="Not_Marshallese"]:0.09574997812667882,7[&type="Not_Marshallese"]:0.18874997812652602)14[&type="Marshallese"]:0.1590812041081204)15[&type="Marshallese"]:0.0;
tree STATE_1000000 = ((((1[&type="Marshallese"]:0.03772884044391284,(((5[&type="Not_Marshallese"]:0.004834404472789294,7[&type="Not_Marshallese"]:0.0978344044726365)13[&type="Marshallese"]:0.057413161060354795,6[&type="Not_Marshallese"]:0.09524756553304586)10[&type="Marshallese"]:0.07189993143451812,8[&type="Not_Marshallese"]:0.2711474969676058)9[&type="Marshallese"]:0.0595813434761997)11[&type="Marshallese"]:0.012617473258746792,2[&type="Marshallese"]:0.12934631370261052)12[&type="Marshallese"]:0.016518732213728404,3[&type="Marshallese"]:0.0558650459161934)14[&type="Marshallese"]:0.0858737815164527,4[&type="Marshallese"]:0.1577388274327225)15[&type="Marshallese"]:0.0;tree STATE_11000000 = ((((1[&type="Marshallese"]:0.03772884044391284,(((5[&type="Not_Marshallese"]:0.004834404472789294,7[&type="Not_Marshallese"]:0.0978344044726365)13[&type="Marshallese"]:0.057413161060354795,6[&type="Not_Marshallese"]:0.09524756553304586)10[&type="Marshallese"]:0.07189993143451812,8[&type="Not_Marshallese"]:0.2711474969676058)9[&type="Marshallese"]:0.0595813434761997)11[&type="Marshallese"]:0.012617473258746792,2[&type="Marshallese"]:0.12934631370261052)12[&type="Marshallese"]:0.016518732213728404,3[&type="Marshallese"]:0.0558650459161934)14[&type="Marshallese"]:0.0858737815164527,4[&type="Marshallese"]:0.1577388274327225)15[&type="Marshallese"]:0.0;
tree STATE_1010000 = ((((1[&type="Marshallese"]:0.01632280775855044,2[&type="Marshallese"]:0.09532280775850133)13[&type="Marshallese"]:0.009395508386193074,(3[&type="Marshallese"]:8.651573652040945E-4,6[&type="Not_Marshallese"]:0.20086515736524957)10[&type="Marshallese"]:0.013853158779344787)14[&type="Marshallese"]:0.046282124053039664,4[&type="Marshallese"]:0.07700044019766494)12[&type="Marshallese"]:0.024742860384715015,((5[&type="Not_Marshallese"]:0.03445610387423176,8[&type="Not_Marshallese"]:0.17145610387417537)9[&type="Marshallese"]:0.06972963987859376,7[&type="Not_Marshallese"]:0.19718574375267273)11[&type="Marshallese"]:0.14855755682962174)15[&type="Marshallese"]:0.0;tree STATE_11010000 = ((((1[&type="Marshallese"]:0.01632280775855044,2[&type="Marshallese"]:0.09532280775850133)13[&type="Marshallese"]:0.009395508386193074,(3[&type="Marshallese"]:8.651573652040945E-4,6[&type="Not_Marshallese"]:0.20086515736524957)10[&type="Marshallese"]:0.013853158779344787)14[&type="Marshallese"]:0.046282124053039664,4[&type="Marshallese"]:0.07700044019766494)12[&type="Marshallese"]:0.024742860384715015,((5[&type="Not_Marshallese"]:0.03445610387423176,8[&type="Not_Marshallese"]:0.17145610387417537)9[&type="Marshallese"]:0.06972963987859376,7[&type="Not_Marshallese"]:0.19718574375267273)11[&type="Marshallese"]:0.14855755682962174)15[&type="Marshallese"]:0.0;
tree STATE_1020000 = (((((1[&type="Marshallese"]:0.026469770574001295,4[&type="Marshallese"]:0.03146977057388306)10[&type="Marshallese"]:0.017821014720867,3[&type="Marshallese"]:0.033290785294673664)12[&type="Marshallese"]:6.712851822897048E-4,2[&type="Marshallese"]:0.12396207047710889)9[&type="Marshallese"]:0.007020415854131046,8[&type="Not_Marshallese"]:0.3449824863311817)11[&type="Marshallese"]:0.061570266044769784,((5[&type="Not_Marshallese"]:0.005991704219039634,7[&type="Not_Marshallese"]:0.09899170421888684)14[&type="Not_Marshallese"]:0.11653559816840933,6[&type="Not_Marshallese"]:0.15552730238735074)13[&type="Marshallese"]:0.14702544998855893)15[&type="Marshallese"]:0.0;tree STATE_11020000 = (((((1[&type="Marshallese"]:0.026469770574001295,4[&type="Marshallese"]:0.03146977057388306)10[&type="Marshallese"]:0.017821014720867,3[&type="Marshallese"]:0.033290785294673664)12[&type="Marshallese"]:6.712851822897048E-4,2[&type="Marshallese"]:0.12396207047710889)9[&type="Marshallese"]:0.007020415854131046,8[&type="Not_Marshallese"]:0.3449824863311817)11[&type="Marshallese"]:0.061570266044769784,((5[&type="Not_Marshallese"]:0.005991704219039634,7[&type="Not_Marshallese"]:0.09899170421888684)14[&type="Not_Marshallese"]:0.11653559816840933,6[&type="Not_Marshallese"]:0.15552730238735074)13[&type="Marshallese"]:0.14702544998855893)15[&type="Marshallese"]:0.0;
tree STATE_1030000 = ((((1[&type="Marshallese"]:0.018019827953655143,4[&type="Marshallese"]:0.02301982795353691)11[&type="Marshallese"]:0.010256856480908405,((5[&type="Not_Marshallese"]:0.11734268457953079,(6[&type="Not_Marshallese"]:0.05879860325960179,7[&type="Not_Marshallese"]:0.11879860325954722)13[&type="Marshallese"]:0.09154408131983077)14[&type="Marshallese"]:0.03023177598319776,8[&type="Not_Marshallese"]:0.28457446056267216)9[&type="Marshallese"]:0.03670222387178407)12[&type="Marshallese"]:0.04985904358990928,3[&type="Marshallese"]:0.0671357280242782)10[&type="Marshallese"]:0.17045743186743595,2[&type="Marshallese"]:0.32759315989185966)15[&type="Marshallese"]:0.0;tree STATE_11030000 = ((((1[&type="Marshallese"]:0.018019827953655143,4[&type="Marshallese"]:0.02301982795353691)11[&type="Marshallese"]:0.010256856480908405,((5[&type="Not_Marshallese"]:0.11734268457953079,(6[&type="Not_Marshallese"]:0.05879860325960179,7[&type="Not_Marshallese"]:0.11879860325954722)13[&type="Marshallese"]:0.09154408131983077)14[&type="Marshallese"]:0.03023177598319776,8[&type="Not_Marshallese"]:0.28457446056267216)9[&type="Marshallese"]:0.03670222387178407)12[&type="Marshallese"]:0.04985904358990928,3[&type="Marshallese"]:0.0671357280242782)10[&type="Marshallese"]:0.17045743186743595,2[&type="Marshallese"]:0.32759315989185966)15[&type="Marshallese"]:0.0;
tree STATE_1040000 = ((1[&type="Marshallese"]:0.027218254379990148,3[&type="Marshallese"]:0.016218254379795516)11[&type="Marshallese"]:0.04842998157561412,(2[&type="Marshallese"]:0.1472964679153526,((4[&type="Marshallese"]:0.050453145515826914,(6[&type="Not_Marshallese"]:0.19405261362183523,(7[&type="Not_Marshallese"]:0.1498009808783483,8[&type="Not_Marshallese"]:0.19380098087844472)13[&type="Marshallese"]:0.10425163274343235)10[&type="Marshallese"]:0.040400531893960756)9[&type="Marshallese"]:0.007705932400950022,5[&type="Not_Marshallese"]:0.20915907791684424)14[&type="Marshallese"]:0.015137389998506556)12[&type="Marshallese"]:0.007351768040202544)15[&type="Marshallese"]:0.0;tree STATE_11040000 = ((1[&type="Marshallese"]:0.027218254379990148,3[&type="Marshallese"]:0.016218254379795516)11[&type="Marshallese"]:0.04842998157561412,(2[&type="Marshallese"]:0.1472964679153526,((4[&type="Marshallese"]:0.050453145515826914,(6[&type="Not_Marshallese"]:0.19405261362183523,(7[&type="Not_Marshallese"]:0.1498009808783483,8[&type="Not_Marshallese"]:0.19380098087844472)13[&type="Marshallese"]:0.10425163274343235)10[&type="Marshallese"]:0.040400531893960756)9[&type="Marshallese"]:0.007705932400950022,5[&type="Not_Marshallese"]:0.20915907791684424)14[&type="Marshallese"]:0.015137389998506556)12[&type="Marshallese"]:0.007351768040202544)15[&type="Marshallese"]:0.0;
tree STATE_1050000 = (((1[&type="Marshallese"]:0.08236106030504797,(2[&type="Marshallese"]:0.16027359662172086,8[&type="Not_Marshallese"]:0.37427359662166265)10[&type="Marshallese"]:0.0010874636832780005)11[&type="Marshallese"]:0.0959588672733851,((3[&type="Marshallese"]:0.033938666826566044,6[&type="Not_Marshallese"]:0.23393866682661152)13[&type="Marshallese"]:0.006321961467337267,4[&type="Marshallese"]:0.05626062829397971)9[&type="Marshallese"]:0.12705929928433513)14[&type="Marshallese"]:0.01980773661073465,(5[&type="Not_Marshallese"]:0.10804976045407183,7[&type="Not_Marshallese"]:0.20104976045391904)12[&type="Marshallese"]:0.24607790373504496)15[&type="Marshallese"]:0.0;tree STATE_11050000 = (((1[&type="Marshallese"]:0.08236106030504797,(2[&type="Marshallese"]:0.16027359662172086,8[&type="Not_Marshallese"]:0.37427359662166265)10[&type="Marshallese"]:0.0010874636832780005)11[&type="Marshallese"]:0.0959588672733851,((3[&type="Marshallese"]:0.033938666826566044,6[&type="Not_Marshallese"]:0.23393866682661152)13[&type="Marshallese"]:0.006321961467337267,4[&type="Marshallese"]:0.05626062829397971)9[&type="Marshallese"]:0.12705929928433513)14[&type="Marshallese"]:0.01980773661073465,(5[&type="Not_Marshallese"]:0.10804976045407183,7[&type="Not_Marshallese"]:0.20104976045391904)12[&type="Marshallese"]:0.24607790373504496)15[&type="Marshallese"]:0.0;
tree STATE_1060000 = ((((1[&type="Marshallese"]:0.032023840411650406,2[&type="Marshallese"]:0.1110238404116013)11[&type="Marshallese"]:0.08002683055380266,3[&type="Marshallese"]:0.10105067096525844)10[&type="Marshallese"]:0.005331475020886711,((5[&type="Not_Marshallese"]:0.004598272856386393,7[&type="Not_Marshallese"]:0.0975982728562336)14[&type="Not_Marshallese"]:0.06211661890704531,6[&type="Not_Marshallese"]:0.09971489176333348)12[&type="Marshallese"]:0.20666725422285714)9[&type="Marshallese"]:0.054775669913173675,(4[&type="Marshallese"]:0.06660690060164132,8[&type="Not_Marshallese"]:0.35460690060165223)13[&type="Marshallese"]:0.1105509152977539)15[&type="Marshallese"]:0.0;tree STATE_11060000 = ((((1[&type="Marshallese"]:0.032023840411650406,2[&type="Marshallese"]:0.1110238404116013)11[&type="Marshallese"]:0.08002683055380266,3[&type="Marshallese"]:0.10105067096525844)10[&type="Marshallese"]:0.005331475020886711,((5[&type="Not_Marshallese"]:0.004598272856386393,7[&type="Not_Marshallese"]:0.0975982728562336)14[&type="Not_Marshallese"]:0.06211661890704531,6[&type="Not_Marshallese"]:0.09971489176333348)12[&type="Marshallese"]:0.20666725422285714)9[&type="Marshallese"]:0.054775669913173675,(4[&type="Marshallese"]:0.06660690060164132,8[&type="Not_Marshallese"]:0.35460690060165223)13[&type="Marshallese"]:0.1105509152977539)15[&type="Marshallese"]:0.0;
tree STATE_1070000 = (1[&type="Marshallese"]:0.1797529205162488,(2[&type="Marshallese"]:0.1721959475585247,(3[&type="Marshallese"]:0.021347887815374278,(4[&type="Marshallese"]:0.032815646418114075,((5[&type="Not_Marshallese"]:0.0864501072060321,6[&type="Not_Marshallese"]:0.11945010720593388)9[&type="Marshallese"]:0.03922158101337844,(7[&type="Not_Marshallese"]:0.14193377476091418,8[&type="Not_Marshallese"]:0.18593377476101058)13[&type="Marshallese"]:0.07673791345834358)11[&type="Marshallese"]:0.05814395819877083)14[&type="Marshallese"]:0.0045322413973366005)12[&type="Marshallese"]:0.06084805974300489)10[&type="Marshallese"]:0.086556972957675)15[&type="Marshallese"]:0.0;tree STATE_11070000 = (1[&type="Marshallese"]:0.1797529205162488,(2[&type="Marshallese"]:0.1721959475585247,(3[&type="Marshallese"]:0.021347887815374278,(4[&type="Marshallese"]:0.032815646418114075,((5[&type="Not_Marshallese"]:0.0864501072060321,6[&type="Not_Marshallese"]:0.11945010720593388)9[&type="Marshallese"]:0.03922158101337844,(7[&type="Not_Marshallese"]:0.14193377476091418,8[&type="Not_Marshallese"]:0.18593377476101058)13[&type="Marshallese"]:0.07673791345834358)11[&type="Marshallese"]:0.05814395819877083)14[&type="Marshallese"]:0.0045322413973366005)12[&type="Marshallese"]:0.06084805974300489)10[&type="Marshallese"]:0.086556972957675)15[&type="Marshallese"]:0.0;
tree STATE_1080000 = (((1[&type="Marshallese"]:0.10468124660213923,((3[&type="Marshallese"]:0.00342481700066688,(5[&type="Not_Marshallese"]:0.09995219834071475,(6[&type="Not_Marshallese"]:0.062185132483136285,7[&type="Not_Marshallese"]:0.12218513248308172)13[&type="Marshallese"]:0.07076706585748024)12[&type="Marshallese"]:0.07047261866009583)14[&type="Marshallese"]:0.008556876306690109,4[&type="Marshallese"]:0.027981693307433386)11[&type="Marshallese"]:0.08169955329458761)9[&type="Marshallese"]:0.07677500311283292,2[&type="Marshallese"]:0.26045624971492304)10[&type="Marshallese"]:0.005436069016305833,8[&type="Not_Marshallese"]:0.47989231873117066)15[&type="Marshallese"]:0.0;tree STATE_11080000 = (((1[&type="Marshallese"]:0.10468124660213923,((3[&type="Marshallese"]:0.00342481700066688,(5[&type="Not_Marshallese"]:0.09995219834071475,(6[&type="Not_Marshallese"]:0.062185132483136285,7[&type="Not_Marshallese"]:0.12218513248308172)13[&type="Marshallese"]:0.07076706585748024)12[&type="Marshallese"]:0.07047261866009583)14[&type="Marshallese"]:0.008556876306690109,4[&type="Marshallese"]:0.027981693307433386)11[&type="Marshallese"]:0.08169955329458761)9[&type="Marshallese"]:0.07677500311283292,2[&type="Marshallese"]:0.26045624971492304)10[&type="Marshallese"]:0.005436069016305833,8[&type="Not_Marshallese"]:0.47989231873117066)15[&type="Marshallese"]:0.0;
tree STATE_1090000 = ((1[&type="Marshallese"]:0.17972146351029195,3[&type="Marshallese"]:0.1687214635100973)13[&type="Marshallese"]:3.6918252142181807E-4,(((2[&type="Marshallese"]:0.11641183360370083,(5[&type="Not_Marshallese"]:0.12454137927333686,(6[&type="Not_Marshallese"]:0.10407696186359078,8[&type="Not_Marshallese"]:0.20807696186363261)10[&type="Marshallese"]:0.05346441740964786)12[&type="Marshallese"]:0.06887045433036215)9[&type="Marshallese"]:0.022713069689685894,4[&type="Marshallese"]:0.0651249032933176)14[&type="Marshallese"]:0.05271590835771511,7[&type="Not_Marshallese"]:0.3618408116509472)11[&type="Marshallese"]:0.06724983438056281)15[&type="Marshallese"]:0.0;tree STATE_11090000 = ((1[&type="Marshallese"]:0.17972146351029195,3[&type="Marshallese"]:0.1687214635100973)13[&type="Marshallese"]:3.6918252142181807E-4,(((2[&type="Marshallese"]:0.11641183360370083,(5[&type="Not_Marshallese"]:0.12454137927333686,(6[&type="Not_Marshallese"]:0.10407696186359078,8[&type="Not_Marshallese"]:0.20807696186363261)10[&type="Marshallese"]:0.05346441740964786)12[&type="Marshallese"]:0.06887045433036215)9[&type="Marshallese"]:0.022713069689685894,4[&type="Marshallese"]:0.0651249032933176)14[&type="Marshallese"]:0.05271590835771511,7[&type="Not_Marshallese"]:0.3618408116509472)11[&type="Marshallese"]:0.06724983438056281)15[&type="Marshallese"]:0.0;
tree STATE_1100000 = ((((1[&type="Marshallese"]:0.015358351522323344,4[&type="Marshallese"]:0.02035835152220511)13[&type="Marshallese"]:0.03255752634818326,((5[&type="Not_Marshallese"]:0.0706544247066018,7[&type="Not_Marshallese"]:0.163654424706449)12[&type="Marshallese"]:0.04151568154295027,6[&type="Not_Marshallese"]:0.14517010624945384)14[&type="Marshallese"]:0.09174577162090361)11[&type="Marshallese"]:0.004440364907337957,(2[&type="Marshallese"]:0.09529986878010449,3[&type="Marshallese"]:0.005299868779958972)10[&type="Marshallese"]:0.03605637399769096)9[&type="Marshallese"]:0.13879038746907274,8[&type="Not_Marshallese"]:0.48414663024681)15[&type="Marshallese"]:0.0;tree STATE_11100000 = ((((1[&type="Marshallese"]:0.015358351522323344,4[&type="Marshallese"]:0.02035835152220511)13[&type="Marshallese"]:0.03255752634818326,((5[&type="Not_Marshallese"]:0.0706544247066018,7[&type="Not_Marshallese"]:0.163654424706449)12[&type="Marshallese"]:0.04151568154295027,6[&type="Not_Marshallese"]:0.14517010624945384)14[&type="Marshallese"]:0.09174577162090361)11[&type="Marshallese"]:0.004440364907337957,(2[&type="Marshallese"]:0.09529986878010449,3[&type="Marshallese"]:0.005299868779958972)10[&type="Marshallese"]:0.03605637399769096)9[&type="Marshallese"]:0.13879038746907274,8[&type="Not_Marshallese"]:0.48414663024681)15[&type="Marshallese"]:0.0;
tree STATE_1110000 = (((1[&type="Marshallese"]:0.03959712229488421,4[&type="Marshallese"]:0.04459712229476598)12[&type="Marshallese"]:0.011618480818854804,((5[&type="Not_Marshallese"]:0.12678905067176083,(6[&type="Not_Marshallese"]:0.08231836543243962,7[&type="Not_Marshallese"]:0.14231836543238505)9[&type="Marshallese"]:0.07747068523922299)13[&type="Marshallese"]:0.009391528310857322,8[&type="Not_Marshallese"]:0.27318057898256176)11[&type="Marshallese"]:0.07103502413106993)10[&type="Marshallese"]:0.01673770320393564,(2[&type="Marshallese"]:0.09868866967312107,3[&type="Marshallese"]:0.008688669672975546)14[&type="Marshallese"]:0.04826463664450448)15[&type="Marshallese"]:0.0;tree STATE_11110000 = (((1[&type="Marshallese"]:0.03959712229488421,4[&type="Marshallese"]:0.04459712229476598)12[&type="Marshallese"]:0.011618480818854804,((5[&type="Not_Marshallese"]:0.12678905067176083,(6[&type="Not_Marshallese"]:0.08231836543243962,7[&type="Not_Marshallese"]:0.14231836543238505)9[&type="Marshallese"]:0.07747068523922299)13[&type="Marshallese"]:0.009391528310857322,8[&type="Not_Marshallese"]:0.27318057898256176)11[&type="Marshallese"]:0.07103502413106993)10[&type="Marshallese"]:0.01673770320393564,(2[&type="Marshallese"]:0.09868866967312107,3[&type="Marshallese"]:0.008688669672975546)14[&type="Marshallese"]:0.04826463664450448)15[&type="Marshallese"]:0.0;
tree STATE_1120000 = ((((1[&type="Marshallese"]:0.004794762462419944,2[&type="Marshallese"]:0.08379476246237083)12[&type="Marshallese"]:0.11162238867366542,(4[&type="Marshallese"]:0.07652754253822652,6[&type="Not_Marshallese"]:0.2605275425381956)14[&type="Marshallese"]:0.044889608597740605)9[&type="Marshallese"]:0.009105393898417635,3[&type="Marshallese"]:0.11452254503430837)11[&type="Marshallese"]:0.022460044519128308,((5[&type="Not_Marshallese"]:0.07789878371047951,7[&type="Not_Marshallese"]:0.1708987837103267)10[&type="Marshallese"]:0.10205202461485216,8[&type="Not_Marshallese"]:0.3169508083252753)13[&type="Marshallese"]:0.1240317812282487)15[&type="Marshallese"]:0.0;tree STATE_11120000 = ((((1[&type="Marshallese"]:0.004794762462419944,2[&type="Marshallese"]:0.08379476246237083)12[&type="Marshallese"]:0.11162238867366542,(4[&type="Marshallese"]:0.07652754253822652,6[&type="Not_Marshallese"]:0.2605275425381956)14[&type="Marshallese"]:0.044889608597740605)9[&type="Marshallese"]:0.009105393898417635,3[&type="Marshallese"]:0.11452254503430837)11[&type="Marshallese"]:0.022460044519128308,((5[&type="Not_Marshallese"]:0.07789878371047951,7[&type="Not_Marshallese"]:0.1708987837103267)10[&type="Marshallese"]:0.10205202461485216,8[&type="Not_Marshallese"]:0.3169508083252753)13[&type="Marshallese"]:0.1240317812282487)15[&type="Marshallese"]:0.0;
tree STATE_1130000 = (((1[&type="Marshallese"]:0.011394523367728226,3[&type="Marshallese"]:3.945233675335946E-4)11[&type="Marshallese"]:0.015745201300072675,((2[&type="Marshallese"]:0.05731227207366002,((5[&type="Not_Marshallese"]:0.07371238707808186,8[&type="Not_Marshallese"]:0.21071238707802548)13[&type="Marshallese"]:0.04968186889953907,7[&type="Not_Marshallese"]:0.21639425597746814)9[&type="Marshallese"]:0.010918016096037264)10[&type="Marshallese"]:0.01612387826399686,6[&type="Not_Marshallese"]:0.18343615033755684)12[&type="Marshallese"]:0.03270357433009491)14[&type="Marshallese"]:0.0030978543560971072,4[&type="Marshallese"]:0.035237579023779775)15[&type="Marshallese"]:0.0;tree STATE_11130000 = (((1[&type="Marshallese"]:0.011394523367728226,3[&type="Marshallese"]:3.945233675335946E-4)11[&type="Marshallese"]:0.015745201300072675,((2[&type="Marshallese"]:0.05731227207366002,((5[&type="Not_Marshallese"]:0.07371238707808186,8[&type="Not_Marshallese"]:0.21071238707802548)13[&type="Marshallese"]:0.04968186889953907,7[&type="Not_Marshallese"]:0.21639425597746814)9[&type="Marshallese"]:0.010918016096037264)10[&type="Marshallese"]:0.01612387826399686,6[&type="Not_Marshallese"]:0.18343615033755684)12[&type="Marshallese"]:0.03270357433009491)14[&type="Marshallese"]:0.0030978543560971072,4[&type="Marshallese"]:0.035237579023779775)15[&type="Marshallese"]:0.0;
tree STATE_1140000 = ((1[&type="Marshallese"]:0.05369869322175569,((2[&type="Marshallese"]:0.11524709098255015,(7[&type="Not_Marshallese"]:0.15997898281687534,8[&type="Not_Marshallese"]:0.20397898281697174)10[&type="Marshallese"]:0.1252681081655202)11[&type="Marshallese"]:0.00956415044243819,3[&type="Marshallese"]:0.03481124142484282)14[&type="Marshallese"]:0.007887451796718237)9[&type="Marshallese"]:0.026244288132587668,(4[&type="Marshallese"]:0.05815683196102778,(5[&type="Not_Marshallese"]:0.11136882697939474,6[&type="Not_Marshallese"]:0.1443688269792965)13[&type="Marshallese"]:0.09778800498170034)12[&type="Marshallese"]:0.026786149393197345)15[&type="Marshallese"]:0.0;tree STATE_11140000 = ((1[&type="Marshallese"]:0.05369869322175569,((2[&type="Marshallese"]:0.11524709098255015,(7[&type="Not_Marshallese"]:0.15997898281687534,8[&type="Not_Marshallese"]:0.20397898281697174)10[&type="Marshallese"]:0.1252681081655202)11[&type="Marshallese"]:0.00956415044243819,3[&type="Marshallese"]:0.03481124142484282)14[&type="Marshallese"]:0.007887451796718237)9[&type="Marshallese"]:0.026244288132587668,(4[&type="Marshallese"]:0.05815683196102778,(5[&type="Not_Marshallese"]:0.11136882697939474,6[&type="Not_Marshallese"]:0.1443688269792965)13[&type="Marshallese"]:0.09778800498170034)12[&type="Marshallese"]:0.026786149393197345)15[&type="Marshallese"]:0.0;
tree STATE_1150000 = (((1[&type="Marshallese"]:0.033348522409752335,2[&type="Marshallese"]:0.11234852240970322)12[&type="Marshallese"]:0.08005674273726954,(3[&type="Marshallese"]:0.06733622453416888,(4[&type="Marshallese"]:0.021231249728249413,((5[&type="Not_Marshallese"]:0.03314405887013108,7[&type="Not_Marshallese"]:0.1261440588699783)9[&type="Not_Marshallese"]:0.06089143935426097,6[&type="Not_Marshallese"]:0.12703549822429383)11[&type="Marshallese"]:0.07819575150392466)14[&type="Marshallese"]:0.06210497480599586)13[&type="Marshallese"]:0.035069040612658364)10[&type="Marshallese"]:0.1816655602671624,8[&type="Not_Marshallese"]:0.588070825414077)15[&type="Marshallese"]:0.0;tree STATE_11150000 = (((1[&type="Marshallese"]:0.033348522409752335,2[&type="Marshallese"]:0.11234852240970322)12[&type="Marshallese"]:0.08005674273726954,(3[&type="Marshallese"]:0.06733622453416888,(4[&type="Marshallese"]:0.021231249728249413,((5[&type="Not_Marshallese"]:0.03314405887013108,7[&type="Not_Marshallese"]:0.1261440588699783)9[&type="Not_Marshallese"]:0.06089143935426097,6[&type="Not_Marshallese"]:0.12703549822429383)11[&type="Marshallese"]:0.07819575150392466)14[&type="Marshallese"]:0.06210497480599586)13[&type="Marshallese"]:0.035069040612658364)10[&type="Marshallese"]:0.1816655602671624,8[&type="Not_Marshallese"]:0.588070825414077)15[&type="Marshallese"]:0.0;
tree STATE_1160000 = (((((1[&type="Marshallese"]:0.0043070956365079405,4[&type="Marshallese"]:0.009307095636389706)11[&type="Marshallese"]:9.497412519637316E-4,8[&type="Not_Marshallese"]:0.29825683688836435)10[&type="Marshallese"]:0.009624040106341714,((5[&type="Not_Marshallese"]:0.03503151059344045,7[&type="Not_Marshallese"]:0.12803151059328766)12[&type="Marshallese"]:0.10846521421565969,6[&type="Not_Marshallese"]:0.17649672480900191)9[&type="Marshallese"]:0.027384152185662314)13[&type="Marshallese"]:0.04066020628589728,3[&type="Marshallese"]:0.044541083280516036)14[&type="Marshallese"]:0.16297791515959664,2[&type="Marshallese"]:0.2975189984402582)15[&type="Marshallese"]:0.0;tree STATE_11160000 = (((((1[&type="Marshallese"]:0.0043070956365079405,4[&type="Marshallese"]:0.009307095636389706)11[&type="Marshallese"]:9.497412519637316E-4,8[&type="Not_Marshallese"]:0.29825683688836435)10[&type="Marshallese"]:0.009624040106341714,((5[&type="Not_Marshallese"]:0.03503151059344045,7[&type="Not_Marshallese"]:0.12803151059328766)12[&type="Marshallese"]:0.10846521421565969,6[&type="Not_Marshallese"]:0.17649672480900191)9[&type="Marshallese"]:0.027384152185662314)13[&type="Marshallese"]:0.04066020628589728,3[&type="Marshallese"]:0.044541083280516036)14[&type="Marshallese"]:0.16297791515959664,2[&type="Marshallese"]:0.2975189984402582)15[&type="Marshallese"]:0.0;
tree STATE_1170000 = (((1[&type="Marshallese"]:0.10140942609159725,8[&type="Not_Marshallese"]:0.39440942609148993)12[&type="Marshallese"]:0.029686640489370364,2[&type="Marshallese"]:0.2100960665809185)11[&type="Marshallese"]:0.06332578751010876,((3[&type="Marshallese"]:0.0017578661826109232,4[&type="Marshallese"]:0.01775786618268732)10[&type="Marshallese"]:0.010319676788773324,((5[&type="Not_Marshallese"]:0.02851063358218614,6[&type="Not_Marshallese"]:0.061510633582087915)13[&type="Not_Marshallese"]:0.08439457943273809,7[&type="Not_Marshallese"]:0.20590521301477144)9[&type="Not_Marshallese"]:0.06617232995660371)14[&type="Marshallese"]:0.1713443111194975)15[&type="Marshallese"]:0.0;tree STATE_11170000 = (((1[&type="Marshallese"]:0.10140942609159725,8[&type="Not_Marshallese"]:0.39440942609148993)12[&type="Marshallese"]:0.029686640489370364,2[&type="Marshallese"]:0.2100960665809185)11[&type="Marshallese"]:0.06332578751010876,((3[&type="Marshallese"]:0.0017578661826109232,4[&type="Marshallese"]:0.01775786618268732)10[&type="Marshallese"]:0.010319676788773324,((5[&type="Not_Marshallese"]:0.02851063358218614,6[&type="Not_Marshallese"]:0.061510633582087915)13[&type="Not_Marshallese"]:0.08439457943273809,7[&type="Not_Marshallese"]:0.20590521301477144)9[&type="Not_Marshallese"]:0.06617232995660371)14[&type="Marshallese"]:0.1713443111194975)15[&type="Marshallese"]:0.0;
tree STATE_1180000 = ((((1[&type="Marshallese"]:0.0278959557343319,((5[&type="Not_Marshallese"]:0.1341946015381224,6[&type="Not_Marshallese"]:0.16719460153802418)13[&type="Marshallese"]:0.02696554007228752,7[&type="Not_Marshallese"]:0.25416014161025713)9[&type="Marshallese"]:0.022735814123871045)11[&type="Marshallese"]:0.032944105044918015,8[&type="Not_Marshallese"]:0.3538400607791426)10[&type="Marshallese"]:0.022459658288025375,(2[&type="Marshallese"]:0.09929103424866392,3[&type="Marshallese"]:0.009291034248518404)14[&type="Marshallese"]:0.06300868481856226)12[&type="Marshallese"]:0.004686042979305471,4[&type="Marshallese"]:0.09298576204646253)15[&type="Marshallese"]:0.0;tree STATE_11180000 = ((((1[&type="Marshallese"]:0.0278959557343319,((5[&type="Not_Marshallese"]:0.1341946015381224,6[&type="Not_Marshallese"]:0.16719460153802418)13[&type="Marshallese"]:0.02696554007228752,7[&type="Not_Marshallese"]:0.25416014161025713)9[&type="Marshallese"]:0.022735814123871045)11[&type="Marshallese"]:0.032944105044918015,8[&type="Not_Marshallese"]:0.3538400607791426)10[&type="Marshallese"]:0.022459658288025375,(2[&type="Marshallese"]:0.09929103424866392,3[&type="Marshallese"]:0.009291034248518404)14[&type="Marshallese"]:0.06300868481856226)12[&type="Marshallese"]:0.004686042979305471,4[&type="Marshallese"]:0.09298576204646253)15[&type="Marshallese"]:0.0;
tree STATE_1190000 = (((((1[&type="Marshallese"]:0.009342127457237503,2[&type="Marshallese"]:0.08834212745718839)11[&type="Marshallese"]:0.007219926431266899,3[&type="Marshallese"]:0.00556205388830977)12[&type="Marshallese"]:0.07968978963060308,(5[&type="Not_Marshallese"]:0.24949333236940413,7[&type="Not_Marshallese"]:0.34249333236925134)9[&type="Marshallese"]:0.0027585111496524206)10[&type="Marshallese"]:0.033282370025332075,(4[&type="Marshallese"]:0.12136169967344612,6[&type="Not_Marshallese"]:0.3053616996734152)13[&type="Marshallese"]:0.013172513870875202)14[&type="Marshallese"]:0.07875541415231252,8[&type="Not_Marshallese"]:0.5012896276966448)15[&type="Marshallese"]:0.0;tree STATE_11190000 = (((((1[&type="Marshallese"]:0.009342127457237503,2[&type="Marshallese"]:0.08834212745718839)11[&type="Marshallese"]:0.007219926431266899,3[&type="Marshallese"]:0.00556205388830977)12[&type="Marshallese"]:0.07968978963060308,(5[&type="Not_Marshallese"]:0.24949333236940413,7[&type="Not_Marshallese"]:0.34249333236925134)9[&type="Marshallese"]:0.0027585111496524206)10[&type="Marshallese"]:0.033282370025332075,(4[&type="Marshallese"]:0.12136169967344612,6[&type="Not_Marshallese"]:0.3053616996734152)13[&type="Marshallese"]:0.013172513870875202)14[&type="Marshallese"]:0.07875541415231252,8[&type="Not_Marshallese"]:0.5012896276966448)15[&type="Marshallese"]:0.0;
tree STATE_1200000 = (((((1[&type="Marshallese"]:0.017709037545157236,4[&type="Marshallese"]:0.022709037545039)9[&type="Marshallese"]:0.004890574486063948,7[&type="Not_Marshallese"]:0.27159961203101746)10[&type="Marshallese"]:2.933769818457277E-4,3[&type="Marshallese"]:0.01189298901287228)11[&type="Marshallese"]:0.1621574683905363,(2[&type="Marshallese"]:0.19032852142067042,(5[&type="Not_Marshallese"]:0.07888745379988296,8[&type="Not_Marshallese"]:0.21588745379982657)14[&type="Marshallese"]:0.18844106762078563)13[&type="Marshallese"]:0.07372193598288368)12[&type="Marshallese"]:0.0050025509769802134,6[&type="Not_Marshallese"]:0.37905300838043426)15[&type="Marshallese"]:0.0;tree STATE_11200000 = (((((1[&type="Marshallese"]:0.017709037545157236,4[&type="Marshallese"]:0.022709037545039)9[&type="Marshallese"]:0.004890574486063948,7[&type="Not_Marshallese"]:0.27159961203101746)10[&type="Marshallese"]:2.933769818457277E-4,3[&type="Marshallese"]:0.01189298901287228)11[&type="Marshallese"]:0.1621574683905363,(2[&type="Marshallese"]:0.19032852142067042,(5[&type="Not_Marshallese"]:0.07888745379988296,8[&type="Not_Marshallese"]:0.21588745379982657)14[&type="Marshallese"]:0.18844106762078563)13[&type="Marshallese"]:0.07372193598288368)12[&type="Marshallese"]:0.0050025509769802134,6[&type="Not_Marshallese"]:0.37905300838043426)15[&type="Marshallese"]:0.0;
tree STATE_1210000 = ((((1[&type="Marshallese"]:0.020788063943258384,(5[&type="Not_Marshallese"]:0.12963387808509447,(6[&type="Not_Marshallese"]:0.125704008361665,8[&type="Not_Marshallese"]:0.22970400836170685)13[&type="Marshallese"]:0.03692986972333123)14[&type="Marshallese"]:0.047154185858112985)10[&type="Marshallese"]:0.07904508576198482,4[&type="Marshallese"]:0.10483314970512497)11[&type="Marshallese"]:0.027740031522548003,2[&type="Marshallese"]:0.2065731812277421)12[&type="Marshallese"]:0.05613868134022876,(3[&type="Marshallese"]:0.015880819208798858,7[&type="Not_Marshallese"]:0.27588081920878976)9[&type="Marshallese"]:0.15683104335902648)15[&type="Marshallese"]:0.0;tree STATE_11210000 = ((((1[&type="Marshallese"]:0.020788063943258384,(5[&type="Not_Marshallese"]:0.12963387808509447,(6[&type="Not_Marshallese"]:0.125704008361665,8[&type="Not_Marshallese"]:0.22970400836170685)13[&type="Marshallese"]:0.03692986972333123)14[&type="Marshallese"]:0.047154185858112985)10[&type="Marshallese"]:0.07904508576198482,4[&type="Marshallese"]:0.10483314970512497)11[&type="Marshallese"]:0.027740031522548003,2[&type="Marshallese"]:0.2065731812277421)12[&type="Marshallese"]:0.05613868134022876,(3[&type="Marshallese"]:0.015880819208798858,7[&type="Not_Marshallese"]:0.27588081920878976)9[&type="Marshallese"]:0.15683104335902648)15[&type="Marshallese"]:0.0;
tree STATE_1220000 = ((1[&type="Marshallese"]:0.1446561778225346,(3[&type="Marshallese"]:0.034608329835216,(((5[&type="Not_Marshallese"]:0.057330688404034436,7[&type="Not_Marshallese"]:0.15033068840388164)12[&type="Marshallese"]:0.080443682589179,6[&type="Not_Marshallese"]:0.1707743709931152)14[&type="Marshallese"]:0.025807976896028373,8[&type="Not_Marshallese"]:0.3005823478891854)13[&type="Marshallese"]:0.03802598194611789)10[&type="Marshallese"]:0.09904784798712396)11[&type="Marshallese"]:0.0043841045755455,(2[&type="Marshallese"]:0.17842672587021224,4[&type="Marshallese"]:0.10442672587014312)9[&type="Marshallese"]:0.049613556527818736)15[&type="Marshallese"]:0.0;tree STATE_11220000 = ((1[&type="Marshallese"]:0.1446561778225346,(3[&type="Marshallese"]:0.034608329835216,(((5[&type="Not_Marshallese"]:0.057330688404034436,7[&type="Not_Marshallese"]:0.15033068840388164)12[&type="Marshallese"]:0.080443682589179,6[&type="Not_Marshallese"]:0.1707743709931152)14[&type="Marshallese"]:0.025807976896028373,8[&type="Not_Marshallese"]:0.3005823478891854)13[&type="Marshallese"]:0.03802598194611789)10[&type="Marshallese"]:0.09904784798712396)11[&type="Marshallese"]:0.0043841045755455,(2[&type="Marshallese"]:0.17842672587021224,4[&type="Marshallese"]:0.10442672587014312)9[&type="Marshallese"]:0.049613556527818736)15[&type="Marshallese"]:0.0;
tree STATE_1230000 = (((1[&type="Marshallese"]:0.05815970859449093,(5[&type="Not_Marshallese"]:0.16932543020567636,6[&type="Not_Marshallese"]:0.20232543020557814)13[&type="Marshallese"]:0.04483427838876364)9[&type="Marshallese"]:0.03394177072363902,((2[&type="Marshallese"]:0.07037313882759949,8[&type="Not_Marshallese"]:0.2843731388275413)12[&type="Marshallese"]:0.029469878771803737,3[&type="Marshallese"]:0.009843017599257708)14[&type="Marshallese"]:0.07125846171867761)11[&type="Marshallese"]:2.277242346223618E-4,(4[&type="Marshallese"]:0.08590416915493271,7[&type="Not_Marshallese"]:0.3299041691548472)10[&type="Marshallese"]:0.011425034397701372)15[&type="Marshallese"]:0.0;tree STATE_11230000 = (((1[&type="Marshallese"]:0.05815970859449093,(5[&type="Not_Marshallese"]:0.16932543020567636,6[&type="Not_Marshallese"]:0.20232543020557814)13[&type="Marshallese"]:0.04483427838876364)9[&type="Marshallese"]:0.03394177072363902,((2[&type="Marshallese"]:0.07037313882759949,8[&type="Not_Marshallese"]:0.2843731388275413)12[&type="Marshallese"]:0.029469878771803737,3[&type="Marshallese"]:0.009843017599257708)14[&type="Marshallese"]:0.07125846171867761)11[&type="Marshallese"]:2.277242346223618E-4,(4[&type="Marshallese"]:0.08590416915493271,7[&type="Not_Marshallese"]:0.3299041691548472)10[&type="Marshallese"]:0.011425034397701372)15[&type="Marshallese"]:0.0;
tree STATE_1240000 = ((((1[&type="Marshallese"]:0.06077462282240853,5[&type="Not_Marshallese"]:0.2167746228223576)14[&type="Marshallese"]:0.008238144377156142,4[&type="Marshallese"]:0.07401276719944644)13[&type="Marshallese"]:0.03174147134203725,6[&type="Not_Marshallese"]:0.28975423854145277)10[&type="Marshallese"]:0.0412256089344199,((2[&type="Marshallese"]:0.10429583795645525,(3[&type="Marshallese"]:0.005556321395478125,7[&type="Not_Marshallese"]:0.26555632139546903)9[&type="Marshallese"]:0.008739516560831606)11[&type="Marshallese"]:0.07689113012160065,8[&type="Not_Marshallese"]:0.3951869680779977)12[&type="Marshallese"]:0.039792879397916814)15[&type="Marshallese"]:0.0;tree STATE_11240000 = ((((1[&type="Marshallese"]:0.06077462282240853,5[&type="Not_Marshallese"]:0.2167746228223576)14[&type="Marshallese"]:0.008238144377156142,4[&type="Marshallese"]:0.07401276719944644)13[&type="Marshallese"]:0.03174147134203725,6[&type="Not_Marshallese"]:0.28975423854145277)10[&type="Marshallese"]:0.0412256089344199,((2[&type="Marshallese"]:0.10429583795645525,(3[&type="Marshallese"]:0.005556321395478125,7[&type="Not_Marshallese"]:0.26555632139546903)9[&type="Marshallese"]:0.008739516560831606)11[&type="Marshallese"]:0.07689113012160065,8[&type="Not_Marshallese"]:0.3951869680779977)12[&type="Marshallese"]:0.039792879397916814)15[&type="Marshallese"]:0.0;
tree STATE_1250000 = ((((1[&type="Marshallese"]:0.031054396168785137,((2[&type="Marshallese"]:0.08632459236923429,4[&type="Marshallese"]:0.012324592369165166)11[&type="Marshallese"]:0.010871140582640382,(5[&type="Not_Marshallese"]:0.04314583985675052,7[&type="Not_Marshallese"]:0.13614583985659773)12[&type="Marshallese"]:0.13104989309512233)13[&type="Marshallese"]:0.012858663216861355)9[&type="Marshallese"]:0.029966988094323965,3[&type="Marshallese"]:0.05002138426291447)14[&type="Marshallese"]:0.03885594088964289,6[&type="Not_Marshallese"]:0.28887732515260284)10[&type="Marshallese"]:0.005184130733799197,8[&type="Not_Marshallese"]:0.39806145588644387)15[&type="Marshallese"]:0.0;tree STATE_11250000 = ((((1[&type="Marshallese"]:0.031054396168785137,((2[&type="Marshallese"]:0.08632459236923429,4[&type="Marshallese"]:0.012324592369165166)11[&type="Marshallese"]:0.010871140582640382,(5[&type="Not_Marshallese"]:0.04314583985675052,7[&type="Not_Marshallese"]:0.13614583985659773)12[&type="Marshallese"]:0.13104989309512233)13[&type="Marshallese"]:0.012858663216861355)9[&type="Marshallese"]:0.029966988094323965,3[&type="Marshallese"]:0.05002138426291447)14[&type="Marshallese"]:0.03885594088964289,6[&type="Not_Marshallese"]:0.28887732515260284)10[&type="Marshallese"]:0.005184130733799197,8[&type="Not_Marshallese"]:0.39806145588644387)15[&type="Marshallese"]:0.0;
tree STATE_1260000 = (((1[&type="Marshallese"]:0.020638698968543867,(((2[&type="Marshallese"]:0.051794018315235224,6[&type="Not_Marshallese"]:0.16179401831513518)12[&type="Marshallese"]:0.0071336332852903195,5[&type="Not_Marshallese"]:0.13592765160052372)11[&type="Marshallese"]:0.03536098327302367,7[&type="Not_Marshallese"]:0.2642886348733946)10[&type="Marshallese"]:0.005350064094945539)9[&type="Marshallese"]:0.07228459390741865,(3[&type="Marshallese"]:0.013763635603195046,4[&type="Marshallese"]:0.029763635603271443)13[&type="Marshallese"]:0.06815965727257284)14[&type="Marshallese"]:0.05676000527835401,8[&type="Not_Marshallese"]:0.4426832981542092)15[&type="Marshallese"]:0.0;tree STATE_11260000 = (((1[&type="Marshallese"]:0.020638698968543867,(((2[&type="Marshallese"]:0.051794018315235224,6[&type="Not_Marshallese"]:0.16179401831513518)12[&type="Marshallese"]:0.0071336332852903195,5[&type="Not_Marshallese"]:0.13592765160052372)11[&type="Marshallese"]:0.03536098327302367,7[&type="Not_Marshallese"]:0.2642886348733946)10[&type="Marshallese"]:0.005350064094945539)9[&type="Marshallese"]:0.07228459390741865,(3[&type="Marshallese"]:0.013763635603195046,4[&type="Marshallese"]:0.029763635603271443)13[&type="Marshallese"]:0.06815965727257284)14[&type="Marshallese"]:0.05676000527835401,8[&type="Not_Marshallese"]:0.4426832981542092)15[&type="Marshallese"]:0.0;
tree STATE_1270000 = ((((1[&type="Marshallese"]:0.033790913850988924,3[&type="Marshallese"]:0.022790913850794292)10[&type="Marshallese"]:0.010578727437374091,((2[&type="Marshallese"]:0.07516103254944528,8[&type="Not_Marshallese"]:0.2891610325493871)14[&type="Marshallese"]:0.027222692688355976,6[&type="Not_Marshallese"]:0.21238372523770122)11[&type="Marshallese"]:0.020985916050512643)9[&type="Marshallese"]:1.4555261640641914E-4,(5[&type="Not_Marshallese"]:0.05083241327575291,7[&type="Not_Marshallese"]:0.14383241327560012)13[&type="Not_Marshallese"]:0.1496827806289656)12[&type="Marshallese"]:0.02689158748305126,4[&type="Marshallese"]:0.07640678138770246)15[&type="Marshallese"]:0.0;tree STATE_11270000 = ((((1[&type="Marshallese"]:0.033790913850988924,3[&type="Marshallese"]:0.022790913850794292)10[&type="Marshallese"]:0.010578727437374091,((2[&type="Marshallese"]:0.07516103254944528,8[&type="Not_Marshallese"]:0.2891610325493871)14[&type="Marshallese"]:0.027222692688355976,6[&type="Not_Marshallese"]:0.21238372523770122)11[&type="Marshallese"]:0.020985916050512643)9[&type="Marshallese"]:1.4555261640641914E-4,(5[&type="Not_Marshallese"]:0.05083241327575291,7[&type="Not_Marshallese"]:0.14383241327560012)13[&type="Not_Marshallese"]:0.1496827806289656)12[&type="Marshallese"]:0.02689158748305126,4[&type="Marshallese"]:0.07640678138770246)15[&type="Marshallese"]:0.0;
tree STATE_1280000 = (((1[&type="Marshallese"]:0.01281386002790108,3[&type="Marshallese"]:0.0018138600277064487)9[&type="Marshallese"]:0.014693057131223708,2[&type="Marshallese"]:0.10650691715907568)11[&type="Marshallese"]:0.0568038568285284,((4[&type="Marshallese"]:0.04295229210975632,((5[&type="Not_Marshallese"]:0.07219679403124923,7[&type="Not_Marshallese"]:0.16519679403109644)12[&type="Marshallese"]:0.0836983649933376,8[&type="Not_Marshallese"]:0.29289515902453045)14[&type="Marshallese"]:0.03805713308523678)10[&type="Marshallese"]:0.0076709869920909,6[&type="Not_Marshallese"]:0.2346232791018163)13[&type="Marshallese"]:0.038687494885687734)15[&type="Marshallese"]:0.0;tree STATE_11280000 = (((1[&type="Marshallese"]:0.01281386002790108,3[&type="Marshallese"]:0.0018138600277064487)9[&type="Marshallese"]:0.014693057131223708,2[&type="Marshallese"]:0.10650691715907568)11[&type="Marshallese"]:0.0568038568285284,((4[&type="Marshallese"]:0.04295229210975632,((5[&type="Not_Marshallese"]:0.07219679403124923,7[&type="Not_Marshallese"]:0.16519679403109644)12[&type="Marshallese"]:0.0836983649933376,8[&type="Not_Marshallese"]:0.29289515902453045)14[&type="Marshallese"]:0.03805713308523678)10[&type="Marshallese"]:0.0076709869920909,6[&type="Not_Marshallese"]:0.2346232791018163)13[&type="Marshallese"]:0.038687494885687734)15[&type="Marshallese"]:0.0;
tree STATE_1290000 = ((((1[&type="Marshallese"]:0.008969709957335814,(2[&type="Marshallese"]:0.08070463693122998,(5[&type="Not_Marshallese"]:0.0055110025582617295,7[&type="Not_Marshallese"]:0.09851100255810893)9[&type="Marshallese"]:0.15219363437296643)11[&type="Marshallese"]:0.007265073026056723)13[&type="Marshallese"]:0.021875315120601313,(3[&type="Marshallese"]:0.017301517509619224,6[&type="Not_Marshallese"]:0.2173015175096647)14[&type="Marshallese"]:0.002543507568123271)12[&type="Marshallese"]:0.06958792137811298,4[&type="Marshallese"]:0.10543294645593188)10[&type="Marshallese"]:0.05308989806498088,8[&type="Not_Marshallese"]:0.44652284452092367)15[&type="Marshallese"]:0.0;tree STATE_11290000 = ((((1[&type="Marshallese"]:0.008969709957335814,(2[&type="Marshallese"]:0.08070463693122998,(5[&type="Not_Marshallese"]:0.0055110025582617295,7[&type="Not_Marshallese"]:0.09851100255810893)9[&type="Marshallese"]:0.15219363437296643)11[&type="Marshallese"]:0.007265073026056723)13[&type="Marshallese"]:0.021875315120601313,(3[&type="Marshallese"]:0.017301517509619224,6[&type="Not_Marshallese"]:0.2173015175096647)14[&type="Marshallese"]:0.002543507568123271)12[&type="Marshallese"]:0.06958792137811298,4[&type="Marshallese"]:0.10543294645593188)10[&type="Marshallese"]:0.05308989806498088,8[&type="Not_Marshallese"]:0.44652284452092367)15[&type="Marshallese"]:0.0;
tree STATE_1300000 = ((1[&type="Marshallese"]:0.02951208169229025,3[&type="Marshallese"]:0.018512081692095617)9[&type="Marshallese"]:0.10117524146494228,((((2[&type="Marshallese"]:0.04226621436657829,8[&type="Not_Marshallese"]:0.2562662143665201)14[&type="Marshallese"]:0.0846656293595669,4[&type="Marshallese"]:0.05293184372607607)10[&type="Marshallese"]:0.0029805021256932296,5[&type="Not_Marshallese"]:0.2069123458518366)12[&type="Marshallese"]:0.07252466814247921,(6[&type="Not_Marshallese"]:0.018960758961715146,7[&type="Not_Marshallese"]:0.07896075896166058)11[&type="Not_Marshallese"]:0.2934762550325024)13[&type="Marshallese"]:0.007250309162865787)15[&type="Marshallese"]:0.0;tree STATE_11300000 = ((1[&type="Marshallese"]:0.02951208169229025,3[&type="Marshallese"]:0.018512081692095617)9[&type="Marshallese"]:0.10117524146494228,((((2[&type="Marshallese"]:0.04226621436657829,8[&type="Not_Marshallese"]:0.2562662143665201)14[&type="Marshallese"]:0.0846656293595669,4[&type="Marshallese"]:0.05293184372607607)10[&type="Marshallese"]:0.0029805021256932296,5[&type="Not_Marshallese"]:0.2069123458518366)12[&type="Marshallese"]:0.07252466814247921,(6[&type="Not_Marshallese"]:0.018960758961715146,7[&type="Not_Marshallese"]:0.07896075896166058)11[&type="Not_Marshallese"]:0.2934762550325024)13[&type="Marshallese"]:0.007250309162865787)15[&type="Marshallese"]:0.0;
tree STATE_1310000 = (((1[&type="Marshallese"]:0.025251842804368818,(2[&type="Marshallese"]:0.1015206440698947,4[&type="Marshallese"]:0.027520644069825573)12[&type="Marshallese"]:0.002731198734425011)13[&type="Marshallese"]:0.014197996406623337,3[&type="Marshallese"]:0.028449839210797523)11[&type="Marshallese"]:0.020655814239007975,(5[&type="Not_Marshallese"]:0.16210546829884864,(6[&type="Not_Marshallese"]:0.1397395073871851,(7[&type="Not_Marshallese"]:0.06533265505007235,8[&type="Not_Marshallese"]:0.10933265505016876)14[&type="Marshallese"]:0.13440685233705818)9[&type="Marshallese"]:0.055365960911565315)10[&type="Marshallese"]:0.054000185151100555)15[&type="Marshallese"]:0.0;tree STATE_11310000 = (((1[&type="Marshallese"]:0.025251842804368818,(2[&type="Marshallese"]:0.1015206440698947,4[&type="Marshallese"]:0.027520644069825573)12[&type="Marshallese"]:0.002731198734425011)13[&type="Marshallese"]:0.014197996406623337,3[&type="Marshallese"]:0.028449839210797523)11[&type="Marshallese"]:0.020655814239007975,(5[&type="Not_Marshallese"]:0.16210546829884864,(6[&type="Not_Marshallese"]:0.1397395073871851,(7[&type="Not_Marshallese"]:0.06533265505007235,8[&type="Not_Marshallese"]:0.10933265505016876)14[&type="Marshallese"]:0.13440685233705818)9[&type="Marshallese"]:0.055365960911565315)10[&type="Marshallese"]:0.054000185151100555)15[&type="Marshallese"]:0.0;
tree STATE_1320000 = (((((1[&type="Marshallese"]:0.0031125949403810194,7[&type="Not_Marshallese"]:0.2521125949401773)11[&type="Marshallese"]:0.0259426120681287,4[&type="Marshallese"]:0.034055207008391486)9[&type="Marshallese"]:0.06515175850394483,(2[&type="Marshallese"]:0.11190379917222687,8[&type="Not_Marshallese"]:0.32590379917216866)14[&type="Marshallese"]:0.06130316634017857)10[&type="Marshallese"]:0.03942500269741833,(3[&type="Marshallese"]:0.09399140846242388,5[&type="Not_Marshallese"]:0.2609914084625676)12[&type="Marshallese"]:0.02864055974725438)13[&type="Marshallese"]:0.004373966904977933,6[&type="Not_Marshallese"]:0.32700593511470166)15[&type="Marshallese"]:0.0;tree STATE_11320000 = (((((1[&type="Marshallese"]:0.0031125949403810194,7[&type="Not_Marshallese"]:0.2521125949401773)11[&type="Marshallese"]:0.0259426120681287,4[&type="Marshallese"]:0.034055207008391486)9[&type="Marshallese"]:0.06515175850394483,(2[&type="Marshallese"]:0.11190379917222687,8[&type="Not_Marshallese"]:0.32590379917216866)14[&type="Marshallese"]:0.06130316634017857)10[&type="Marshallese"]:0.03942500269741833,(3[&type="Marshallese"]:0.09399140846242388,5[&type="Not_Marshallese"]:0.2609914084625676)12[&type="Marshallese"]:0.02864055974725438)13[&type="Marshallese"]:0.004373966904977933,6[&type="Not_Marshallese"]:0.32700593511470166)15[&type="Marshallese"]:0.0;
tree STATE_1330000 = ((((1[&type="Marshallese"]:0.03481051713782424,2[&type="Marshallese"]:0.11381051713777512)10[&type="Marshallese"]:0.006185064803713891,(4[&type="Marshallese"]:0.031004640250589244,6[&type="Not_Marshallese"]:0.21500464025055832)13[&type="Marshallese"]:0.01499094169083065)14[&type="Marshallese"]:0.010232113072690896,(7[&type="Not_Marshallese"]:0.1497453848063501,8[&type="Not_Marshallese"]:0.1937453848064465)9[&type="Marshallese"]:0.1504823102076752)12[&type="Marshallese"]:0.04166846020361675,(3[&type="Marshallese"]:0.05275626680471274,5[&type="Not_Marshallese"]:0.21975626680485644)11[&type="Marshallese"]:0.02913988841293841)15[&type="Marshallese"]:0.0;tree STATE_11330000 = ((((1[&type="Marshallese"]:0.03481051713782424,2[&type="Marshallese"]:0.11381051713777512)10[&type="Marshallese"]:0.006185064803713891,(4[&type="Marshallese"]:0.031004640250589244,6[&type="Not_Marshallese"]:0.21500464025055832)13[&type="Marshallese"]:0.01499094169083065)14[&type="Marshallese"]:0.010232113072690896,(7[&type="Not_Marshallese"]:0.1497453848063501,8[&type="Not_Marshallese"]:0.1937453848064465)9[&type="Marshallese"]:0.1504823102076752)12[&type="Marshallese"]:0.04166846020361675,(3[&type="Marshallese"]:0.05275626680471274,5[&type="Not_Marshallese"]:0.21975626680485644)11[&type="Marshallese"]:0.02913988841293841)15[&type="Marshallese"]:0.0;
tree STATE_1340000 = (((1[&type="Marshallese"]:0.03949085331098412,3[&type="Marshallese"]:0.028490853310789488)14[&type="Marshallese"]:0.030015869472750534,4[&type="Marshallese"]:0.07450672278361642)11[&type="Marshallese"]:0.033915428459368346,((2[&type="Marshallese"]:0.04308884053030476,(5[&type="Not_Marshallese"]:0.10946869823614819,8[&type="Not_Marshallese"]:0.2464686982360918)13[&type="Marshallese"]:0.010620142294154755)10[&type="Marshallese"]:0.03157396512736704,(6[&type="Not_Marshallese"]:0.11767542140746529,7[&type="Not_Marshallese"]:0.17767542140741072)9[&type="Marshallese"]:0.06698738425010647)12[&type="Marshallese"]:0.10775934558538208)15[&type="Marshallese"]:0.0;tree STATE_11340000 = (((1[&type="Marshallese"]:0.03949085331098412,3[&type="Marshallese"]:0.028490853310789488)14[&type="Marshallese"]:0.030015869472750534,4[&type="Marshallese"]:0.07450672278361642)11[&type="Marshallese"]:0.033915428459368346,((2[&type="Marshallese"]:0.04308884053030476,(5[&type="Not_Marshallese"]:0.10946869823614819,8[&type="Not_Marshallese"]:0.2464686982360918)13[&type="Marshallese"]:0.010620142294154755)10[&type="Marshallese"]:0.03157396512736704,(6[&type="Not_Marshallese"]:0.11767542140746529,7[&type="Not_Marshallese"]:0.17767542140741072)9[&type="Marshallese"]:0.06698738425010647)12[&type="Marshallese"]:0.10775934558538208)15[&type="Marshallese"]:0.0;
tree STATE_1350000 = (((1[&type="Marshallese"]:0.04557909998174292,(3[&type="Marshallese"]:0.019328698590282578,(((5[&type="Not_Marshallese"]:0.0033502264462958453,8[&type="Not_Marshallese"]:0.14035022644623946)10[&type="Not_Marshallese"]:0.04591565065009742,7[&type="Not_Marshallese"]:0.14226587709624047)12[&type="Not_Marshallese"]:0.10644842070754854,6[&type="Not_Marshallese"]:0.18871429780384358)13[&type="Not_Marshallese"]:0.030614400786484475)11[&type="Marshallese"]:0.015250401391265711)14[&type="Marshallese"]:0.029359745192603315,4[&type="Marshallese"]:0.079938845174228)9[&type="Marshallese"]:0.06094460494474735,2[&type="Marshallese"]:0.21488345011904447)15[&type="Marshallese"]:0.0;tree STATE_11350000 = (((1[&type="Marshallese"]:0.04557909998174292,(3[&type="Marshallese"]:0.019328698590282578,(((5[&type="Not_Marshallese"]:0.0033502264462958453,8[&type="Not_Marshallese"]:0.14035022644623946)10[&type="Not_Marshallese"]:0.04591565065009742,7[&type="Not_Marshallese"]:0.14226587709624047)12[&type="Not_Marshallese"]:0.10644842070754854,6[&type="Not_Marshallese"]:0.18871429780384358)13[&type="Not_Marshallese"]:0.030614400786484475)11[&type="Marshallese"]:0.015250401391265711)14[&type="Marshallese"]:0.029359745192603315,4[&type="Marshallese"]:0.079938845174228)9[&type="Marshallese"]:0.06094460494474735,2[&type="Marshallese"]:0.21488345011904447)15[&type="Marshallese"]:0.0;
tree STATE_1360000 = ((1[&type="Marshallese"]:0.02178228542334304,3[&type="Marshallese"]:0.010782285423148408)9[&type="Marshallese"]:0.11308431372021754,((2[&type="Marshallese"]:0.08916770840312316,((5[&type="Not_Marshallese"]:0.036393718601760106,(7[&type="Not_Marshallese"]:0.11700961095979234,8[&type="Not_Marshallese"]:0.16100961095988875)12[&type="Marshallese"]:0.012384107641814968)11[&type="Marshallese"]:0.08127631812111397,6[&type="Not_Marshallese"]:0.15067003672277585)10[&type="Marshallese"]:0.04849767168024727)14[&type="Marshallese"]:0.08429272021867928,4[&type="Marshallese"]:0.09946042862173332)13[&type="Marshallese"]:0.04040617052170903)15[&type="Marshallese"]:0.0;tree STATE_11360000 = ((1[&type="Marshallese"]:0.02178228542334304,3[&type="Marshallese"]:0.010782285423148408)9[&type="Marshallese"]:0.11308431372021754,((2[&type="Marshallese"]:0.08916770840312316,((5[&type="Not_Marshallese"]:0.036393718601760106,(7[&type="Not_Marshallese"]:0.11700961095979234,8[&type="Not_Marshallese"]:0.16100961095988875)12[&type="Marshallese"]:0.012384107641814968)11[&type="Marshallese"]:0.08127631812111397,6[&type="Not_Marshallese"]:0.15067003672277585)10[&type="Marshallese"]:0.04849767168024727)14[&type="Marshallese"]:0.08429272021867928,4[&type="Marshallese"]:0.09946042862173332)13[&type="Marshallese"]:0.04040617052170903)15[&type="Marshallese"]:0.0;
tree STATE_1370000 = ((((1[&type="Marshallese"]:0.015849730190081346,((5[&type="Not_Marshallese"]:0.041677289929377775,(7[&type="Not_Marshallese"]:0.09275350213570502,8[&type="Not_Marshallese"]:0.13675350213580142)11[&type="Marshallese"]:0.04192378779351996)14[&type="Marshallese"]:0.017244189179988628,6[&type="Not_Marshallese"]:0.09192147910926818)10[&type="Marshallese"]:0.11292825108066401)13[&type="Marshallese"]:0.0293651906642573,4[&type="Marshallese"]:0.05021492085422041)9[&type="Marshallese"]:0.008752716058848753,3[&type="Marshallese"]:0.04296763691299277)12[&type="Marshallese"]:0.15046706414919653,2[&type="Marshallese"]:0.2834347010623348)15[&type="Marshallese"]:0.0;tree STATE_11370000 = ((((1[&type="Marshallese"]:0.015849730190081346,((5[&type="Not_Marshallese"]:0.041677289929377775,(7[&type="Not_Marshallese"]:0.09275350213570502,8[&type="Not_Marshallese"]:0.13675350213580142)11[&type="Marshallese"]:0.04192378779351996)14[&type="Marshallese"]:0.017244189179988628,6[&type="Not_Marshallese"]:0.09192147910926818)10[&type="Marshallese"]:0.11292825108066401)13[&type="Marshallese"]:0.0293651906642573,4[&type="Marshallese"]:0.05021492085422041)9[&type="Marshallese"]:0.008752716058848753,3[&type="Marshallese"]:0.04296763691299277)12[&type="Marshallese"]:0.15046706414919653,2[&type="Marshallese"]:0.2834347010623348)15[&type="Marshallese"]:0.0;
tree STATE_1380000 = ((((1[&type="Marshallese"]:7.161616589954622E-4,4[&type="Marshallese"]:0.005716161658877228)12[&type="Marshallese"]:0.027464654852989656,2[&type="Marshallese"]:0.107180816511936)14[&type="Marshallese"]:0.010179539433152918,8[&type="Not_Marshallese"]:0.3313603559450307)10[&type="Marshallese"]:0.007787881562603349,(3[&type="Marshallese"]:0.01019210177125407,((5[&type="Not_Marshallese"]:0.05406258050703766,7[&type="Not_Marshallese"]:0.14706258050688487)9[&type="Marshallese"]:0.05158152071411079,6[&type="Not_Marshallese"]:0.13864410122105023)13[&type="Marshallese"]:0.07154800055024932)11[&type="Marshallese"]:0.024956135736292684)15[&type="Marshallese"]:0.0;tree STATE_11380000 = ((((1[&type="Marshallese"]:7.161616589954622E-4,4[&type="Marshallese"]:0.005716161658877228)12[&type="Marshallese"]:0.027464654852989656,2[&type="Marshallese"]:0.107180816511936)14[&type="Marshallese"]:0.010179539433152918,8[&type="Not_Marshallese"]:0.3313603559450307)10[&type="Marshallese"]:0.007787881562603349,(3[&type="Marshallese"]:0.01019210177125407,((5[&type="Not_Marshallese"]:0.05406258050703766,7[&type="Not_Marshallese"]:0.14706258050688487)9[&type="Marshallese"]:0.05158152071411079,6[&type="Not_Marshallese"]:0.13864410122105023)13[&type="Marshallese"]:0.07154800055024932)11[&type="Marshallese"]:0.024956135736292684)15[&type="Marshallese"]:0.0;
tree STATE_1390000 = (((1[&type="Marshallese"]:0.04513148773835868,(4[&type="Marshallese"]:0.022170731832945823,7[&type="Not_Marshallese"]:0.26617073183286033)12[&type="Marshallese"]:0.02796075590529462)10[&type="Marshallese"]:0.043925826903933984,((2[&type="Marshallese"]:0.11257325996948825,(5[&type="Not_Marshallese"]:0.07689545375248469,6[&type="Not_Marshallese"]:0.10989545375238646)9[&type="Marshallese"]:0.11267780621700174)11[&type="Marshallese"]:0.04879569798813921,3[&type="Marshallese"]:0.07136895795748194)14[&type="Marshallese"]:0.0066883566846160925)13[&type="Marshallese"]:0.12271015776728939,8[&type="Not_Marshallese"]:0.5047674724094747)15[&type="Marshallese"]:0.0;tree STATE_11390000 = (((1[&type="Marshallese"]:0.04513148773835868,(4[&type="Marshallese"]:0.022170731832945823,7[&type="Not_Marshallese"]:0.26617073183286033)12[&type="Marshallese"]:0.02796075590529462)10[&type="Marshallese"]:0.043925826903933984,((2[&type="Marshallese"]:0.11257325996948825,(5[&type="Not_Marshallese"]:0.07689545375248469,6[&type="Not_Marshallese"]:0.10989545375238646)9[&type="Marshallese"]:0.11267780621700174)11[&type="Marshallese"]:0.04879569798813921,3[&type="Marshallese"]:0.07136895795748194)14[&type="Marshallese"]:0.0066883566846160925)13[&type="Marshallese"]:0.12271015776728939,8[&type="Not_Marshallese"]:0.5047674724094747)15[&type="Marshallese"]:0.0;
tree STATE_1400000 = (((((1[&type="Marshallese"]:0.004383195703163978,2[&type="Marshallese"]:0.08338319570311487)13[&type="Marshallese"]:0.03146504616727813,(7[&type="Not_Marshallese"]:0.21000688096610592,8[&type="Not_Marshallese"]:0.25400688096620233)10[&type="Marshallese"]:0.07484136090413246)9[&type="Marshallese"]:0.014733760512257665,6[&type="Not_Marshallese"]:0.23958200238255062)11[&type="Marshallese"]:0.04326122728710624,(3[&type="Marshallese"]:0.055222385504167915,4[&type="Marshallese"]:0.07122238550424431)14[&type="Marshallese"]:0.02762084416544347)12[&type="Marshallese"]:0.05731945626937818,5[&type="Not_Marshallese"]:0.30716268593913326)15[&type="Marshallese"]:0.0;tree STATE_11400000 = (((((1[&type="Marshallese"]:0.004383195703163978,2[&type="Marshallese"]:0.08338319570311487)13[&type="Marshallese"]:0.03146504616727813,(7[&type="Not_Marshallese"]:0.21000688096610592,8[&type="Not_Marshallese"]:0.25400688096620233)10[&type="Marshallese"]:0.07484136090413246)9[&type="Marshallese"]:0.014733760512257665,6[&type="Not_Marshallese"]:0.23958200238255062)11[&type="Marshallese"]:0.04326122728710624,(3[&type="Marshallese"]:0.055222385504167915,4[&type="Marshallese"]:0.07122238550424431)14[&type="Marshallese"]:0.02762084416544347)12[&type="Marshallese"]:0.05731945626937818,5[&type="Not_Marshallese"]:0.30716268593913326)15[&type="Marshallese"]:0.0;
tree STATE_1410000 = ((1[&type="Marshallese"]:0.07032601723994808,((2[&type="Marshallese"]:0.09082133702877204,3[&type="Marshallese"]:8.213370286265231E-4)13[&type="Marshallese"]:0.019035092878704807,(5[&type="Not_Marshallese"]:0.12650333495629162,((6[&type="Not_Marshallese"]:0.1325622671568727,8[&type="Not_Marshallese"]:0.23656226715691453)14[&type="Marshallese"]:0.0065385176976097414,7[&type="Not_Marshallese"]:0.19910078485442786)11[&type="Marshallese"]:0.020402550101710965)10[&type="Marshallese"]:0.060353094951183406)12[&type="Marshallese"]:0.03946958733242212)9[&type="Marshallese"]:0.03866172992140171,4[&type="Marshallese"]:0.11398774716123156)15[&type="Marshallese"]:0.0;tree STATE_11410000 = ((1[&type="Marshallese"]:0.07032601723994808,((2[&type="Marshallese"]:0.09082133702877204,3[&type="Marshallese"]:8.213370286265231E-4)13[&type="Marshallese"]:0.019035092878704807,(5[&type="Not_Marshallese"]:0.12650333495629162,((6[&type="Not_Marshallese"]:0.1325622671568727,8[&type="Not_Marshallese"]:0.23656226715691453)14[&type="Marshallese"]:0.0065385176976097414,7[&type="Not_Marshallese"]:0.19910078485442786)11[&type="Marshallese"]:0.020402550101710965)10[&type="Marshallese"]:0.060353094951183406)12[&type="Marshallese"]:0.03946958733242212)9[&type="Marshallese"]:0.03866172992140171,4[&type="Marshallese"]:0.11398774716123156)15[&type="Marshallese"]:0.0;
tree STATE_1420000 = ((((1[&type="Marshallese"]:0.004964729299142101,((2[&type="Marshallese"]:0.03843052433565175,5[&type="Not_Marshallese"]:0.11543052433564993)14[&type="Marshallese"]:0.03335966911537608,8[&type="Not_Marshallese"]:0.2857901934509696)9[&type="Marshallese"]:0.01217453584806516)10[&type="Marshallese"]:0.03910551997393652,3[&type="Marshallese"]:0.03307024927288399)11[&type="Marshallese"]:0.07387703702448828,4[&type="Marshallese"]:0.12294728629744867)12[&type="Marshallese"]:0.032810974497111844,(6[&type="Not_Marshallese"]:0.12666252238565534,7[&type="Not_Marshallese"]:0.18666252238560077)13[&type="Marshallese"]:0.21309573840887425)15[&type="Marshallese"]:0.0;tree STATE_11420000 = ((((1[&type="Marshallese"]:0.004964729299142101,((2[&type="Marshallese"]:0.03843052433565175,5[&type="Not_Marshallese"]:0.11543052433564993)14[&type="Marshallese"]:0.03335966911537608,8[&type="Not_Marshallese"]:0.2857901934509696)9[&type="Marshallese"]:0.01217453584806516)10[&type="Marshallese"]:0.03910551997393652,3[&type="Marshallese"]:0.03307024927288399)11[&type="Marshallese"]:0.07387703702448828,4[&type="Marshallese"]:0.12294728629744867)12[&type="Marshallese"]:0.032810974497111844,(6[&type="Not_Marshallese"]:0.12666252238565534,7[&type="Not_Marshallese"]:0.18666252238560077)13[&type="Marshallese"]:0.21309573840887425)15[&type="Marshallese"]:0.0;
tree STATE_1430000 = (((((1[&type="Marshallese"]:0.019825170175762963,(5[&type="Not_Marshallese"]:0.07481635722943233,7[&type="Not_Marshallese"]:0.16781635722927954)9[&type="Marshallese"]:0.1010088129462797)13[&type="Marshallese"]:0.05151709932206833,8[&type="Not_Marshallese"]:0.36434226949772397)10[&type="Marshallese"]:0.022130400355014013,2[&type="Marshallese"]:0.1724726698527962)14[&type="Marshallese"]:0.014638787227860772,6[&type="Not_Marshallese"]:0.2971114570805569)11[&type="Marshallese"]:0.0012803940932353264,(3[&type="Marshallese"]:0.02755630605388637,4[&type="Marshallese"]:0.04355630605396277)12[&type="Marshallese"]:0.0708355451198604)15[&type="Marshallese"]:0.0;tree STATE_11430000 = (((((1[&type="Marshallese"]:0.019825170175762963,(5[&type="Not_Marshallese"]:0.07481635722943233,7[&type="Not_Marshallese"]:0.16781635722927954)9[&type="Marshallese"]:0.1010088129462797)13[&type="Marshallese"]:0.05151709932206833,8[&type="Not_Marshallese"]:0.36434226949772397)10[&type="Marshallese"]:0.022130400355014013,2[&type="Marshallese"]:0.1724726698527962)14[&type="Marshallese"]:0.014638787227860772,6[&type="Not_Marshallese"]:0.2971114570805569)11[&type="Marshallese"]:0.0012803940932353264,(3[&type="Marshallese"]:0.02755630605388637,4[&type="Marshallese"]:0.04355630605396277)12[&type="Marshallese"]:0.0708355451198604)15[&type="Marshallese"]:0.0;
tree STATE_1440000 = ((((((1[&type="Marshallese"]:0.01802983579030648,8[&type="Not_Marshallese"]:0.31102983579019916)11[&type="Marshallese"]:0.008950179777761358,2[&type="Marshallese"]:0.10598001556801873)13[&type="Marshallese"]:0.003291939752055051,(5[&type="Not_Marshallese"]:0.1760879488731581,6[&type="Not_Marshallese"]:0.20908794887305987)12[&type="Marshallese"]:0.010184006446913862)9[&type="Marshallese"]:0.01408801272687804,7[&type="Not_Marshallese"]:0.2933599680467972)14[&type="Marshallese"]:0.01528259267771892,3[&type="Marshallese"]:0.04864256072452522)10[&type="Marshallese"]:0.07251872497575196,4[&type="Marshallese"]:0.13716128570035357)15[&type="Marshallese"]:0.0;tree STATE_11440000 = ((((((1[&type="Marshallese"]:0.01802983579030648,8[&type="Not_Marshallese"]:0.31102983579019916)11[&type="Marshallese"]:0.008950179777761358,2[&type="Marshallese"]:0.10598001556801873)13[&type="Marshallese"]:0.003291939752055051,(5[&type="Not_Marshallese"]:0.1760879488731581,6[&type="Not_Marshallese"]:0.20908794887305987)12[&type="Marshallese"]:0.010184006446913862)9[&type="Marshallese"]:0.01408801272687804,7[&type="Not_Marshallese"]:0.2933599680467972)14[&type="Marshallese"]:0.01528259267771892,3[&type="Marshallese"]:0.04864256072452522)10[&type="Marshallese"]:0.07251872497575196,4[&type="Marshallese"]:0.13716128570035357)15[&type="Marshallese"]:0.0;
tree STATE_1450000 = ((((1[&type="Marshallese"]:0.057738399632811965,2[&type="Marshallese"]:0.13673839963276285)11[&type="Marshallese"]:0.007941254940109554,(3[&type="Marshallese"]:0.043505416995107515,8[&type="Not_Marshallese"]:0.3475054169951948)10[&type="Marshallese"]:0.011174237577619373)12[&type="Marshallese"]:0.08269340313312129,((5[&type="Not_Marshallese"]:0.05473989749938696,7[&type="Not_Marshallese"]:0.14773989749923416)13[&type="Marshallese"]:0.05376372943314511,6[&type="Not_Marshallese"]:0.14150362693243385)14[&type="Marshallese"]:0.1958694307734598)9[&type="Marshallese"]:0.11687833018100269,4[&type="Marshallese"]:0.27025138788692726)15[&type="Marshallese"]:0.0;tree STATE_11450000 = ((((1[&type="Marshallese"]:0.057738399632811965,2[&type="Marshallese"]:0.13673839963276285)11[&type="Marshallese"]:0.007941254940109554,(3[&type="Marshallese"]:0.043505416995107515,8[&type="Not_Marshallese"]:0.3475054169951948)10[&type="Marshallese"]:0.011174237577619373)12[&type="Marshallese"]:0.08269340313312129,((5[&type="Not_Marshallese"]:0.05473989749938696,7[&type="Not_Marshallese"]:0.14773989749923416)13[&type="Marshallese"]:0.05376372943314511,6[&type="Not_Marshallese"]:0.14150362693243385)14[&type="Marshallese"]:0.1958694307734598)9[&type="Marshallese"]:0.11687833018100269,4[&type="Marshallese"]:0.27025138788692726)15[&type="Marshallese"]:0.0;
tree STATE_1460000 = (((((1[&type="Marshallese"]:0.0204341760315902,4[&type="Marshallese"]:0.025434176031471967)12[&type="Marshallese"]:0.0076298794038995865,(7[&type="Not_Marshallese"]:0.1415395812931203,8[&type="Not_Marshallese"]:0.1855395812932167)13[&type="Marshallese"]:0.13552447414216576)9[&type="Marshallese"]:0.013591636355594017,5[&type="Not_Marshallese"]:0.19765569179103287)10[&type="Marshallese"]:2.2945897544385252E-4,(2[&type="Marshallese"]:0.09910744402255728,6[&type="Not_Marshallese"]:0.20910744402245723)11[&type="Marshallese"]:0.021777706743921266)14[&type="Marshallese"]:0.062281648123465094,3[&type="Marshallese"]:0.09316679888979812)15[&type="Marshallese"]:0.0;tree STATE_11460000 = (((((1[&type="Marshallese"]:0.0204341760315902,4[&type="Marshallese"]:0.025434176031471967)12[&type="Marshallese"]:0.0076298794038995865,(7[&type="Not_Marshallese"]:0.1415395812931203,8[&type="Not_Marshallese"]:0.1855395812932167)13[&type="Marshallese"]:0.13552447414216576)9[&type="Marshallese"]:0.013591636355594017,5[&type="Not_Marshallese"]:0.19765569179103287)10[&type="Marshallese"]:2.2945897544385252E-4,(2[&type="Marshallese"]:0.09910744402255728,6[&type="Not_Marshallese"]:0.20910744402245723)11[&type="Marshallese"]:0.021777706743921266)14[&type="Marshallese"]:0.062281648123465094,3[&type="Marshallese"]:0.09316679888979812)15[&type="Marshallese"]:0.0;
tree STATE_1470000 = (((1[&type="Marshallese"]:0.08832789554315934,4[&type="Marshallese"]:0.0933278955430411)13[&type="Marshallese"]:0.023356655993366893,(3[&type="Marshallese"]:0.013872256805975591,(5[&type="Not_Marshallese"]:0.16776363061910632,((6[&type="Not_Marshallese"]:0.04415404920469926,7[&type="Not_Marshallese"]:0.10415404920464469)9[&type="Marshallese"]:0.045294002181309356,8[&type="Not_Marshallese"]:0.19344805138605045)12[&type="Marshallese"]:0.11131557923299948)10[&type="Marshallese"]:0.013108626187012973)11[&type="Marshallese"]:0.08681229473035601)14[&type="Marshallese"]:0.19769138500284078,2[&type="Marshallese"]:0.3883759365393179)15[&type="Marshallese"]:0.0;tree STATE_11470000 = (((1[&type="Marshallese"]:0.08832789554315934,4[&type="Marshallese"]:0.0933278955430411)13[&type="Marshallese"]:0.023356655993366893,(3[&type="Marshallese"]:0.013872256805975591,(5[&type="Not_Marshallese"]:0.16776363061910632,((6[&type="Not_Marshallese"]:0.04415404920469926,7[&type="Not_Marshallese"]:0.10415404920464469)9[&type="Marshallese"]:0.045294002181309356,8[&type="Not_Marshallese"]:0.19344805138605045)12[&type="Marshallese"]:0.11131557923299948)10[&type="Marshallese"]:0.013108626187012973)11[&type="Marshallese"]:0.08681229473035601)14[&type="Marshallese"]:0.19769138500284078,2[&type="Marshallese"]:0.3883759365393179)15[&type="Marshallese"]:0.0;
tree STATE_1480000 = ((1[&type="Marshallese"]:0.14048934164754517,((2[&type="Marshallese"]:0.08751787611107903,(5[&type="Not_Marshallese"]:0.1250912387799208,8[&type="Not_Marshallese"]:0.2620912387798644)14[&type="Marshallese"]:0.03942663733115642)9[&type="Marshallese"]:0.03845570718932717,7[&type="Not_Marshallese"]:0.2959735833002516)10[&type="Marshallese"]:0.09351575834708986)11[&type="Marshallese"]:1.8832020500259006E-4,((3[&type="Marshallese"]:0.014001215693749014,6[&type="Not_Marshallese"]:0.2140012156937945)12[&type="Marshallese"]:0.015696006858554046,4[&type="Marshallese"]:0.04569722255237946)13[&type="Marshallese"]:0.09998043930005007)15[&type="Marshallese"]:0.0;tree STATE_11480000 = ((1[&type="Marshallese"]:0.14048934164754517,((2[&type="Marshallese"]:0.08751787611107903,(5[&type="Not_Marshallese"]:0.1250912387799208,8[&type="Not_Marshallese"]:0.2620912387798644)14[&type="Marshallese"]:0.03942663733115642)9[&type="Marshallese"]:0.03845570718932717,7[&type="Not_Marshallese"]:0.2959735833002516)10[&type="Marshallese"]:0.09351575834708986)11[&type="Marshallese"]:1.8832020500259006E-4,((3[&type="Marshallese"]:0.014001215693749014,6[&type="Not_Marshallese"]:0.2140012156937945)12[&type="Marshallese"]:0.015696006858554046,4[&type="Marshallese"]:0.04569722255237946)13[&type="Marshallese"]:0.09998043930005007)15[&type="Marshallese"]:0.0;
tree STATE_1490000 = ((1[&type="Marshallese"]:0.021812000727012892,2[&type="Marshallese"]:0.10081200072696378)14[&type="Marshallese"]:0.10624182096849816,(((3[&type="Marshallese"]:0.026514637086460846,4[&type="Marshallese"]:0.042514637086537244)10[&type="Marshallese"]:0.018682956247707216,((5[&type="Not_Marshallese"]:0.03845736321386467,7[&type="Not_Marshallese"]:0.13145736321371188)11[&type="Marshallese"]:0.09697625378171948,8[&type="Not_Marshallese"]:0.27243361699552776)12[&type="Marshallese"]:0.07676397633872761)13[&type="Marshallese"]:0.046792307920179854,6[&type="Not_Marshallese"]:0.2919899012543934)9[&type="Marshallese"]:0.0250639204409685)15[&type="Marshallese"]:0.0;tree STATE_11490000 = ((1[&type="Marshallese"]:0.021812000727012892,2[&type="Marshallese"]:0.10081200072696378)14[&type="Marshallese"]:0.10624182096849816,(((3[&type="Marshallese"]:0.026514637086460846,4[&type="Marshallese"]:0.042514637086537244)10[&type="Marshallese"]:0.018682956247707216,((5[&type="Not_Marshallese"]:0.03845736321386467,7[&type="Not_Marshallese"]:0.13145736321371188)11[&type="Marshallese"]:0.09697625378171948,8[&type="Not_Marshallese"]:0.27243361699552776)12[&type="Marshallese"]:0.07676397633872761)13[&type="Marshallese"]:0.046792307920179854,6[&type="Not_Marshallese"]:0.2919899012543934)9[&type="Marshallese"]:0.0250639204409685)15[&type="Marshallese"]:0.0;
tree STATE_1500000 = (((1[&type="Marshallese"]:0.0837846625116705,3[&type="Marshallese"]:0.07278466251147586)14[&type="Marshallese"]:0.01940434819895337,(5[&type="Not_Marshallese"]:0.062274631669589464,6[&type="Not_Marshallese"]:0.09527463166949124)9[&type="Marshallese"]:0.19691437904098347)11[&type="Marshallese"]:0.06811878013498257,(((2[&type="Marshallese"]:0.08239614362858749,7[&type="Not_Marshallese"]:0.2523961436284329)13[&type="Marshallese"]:0.09105717380992978,4[&type="Marshallese"]:0.09945331743844815)12[&type="Marshallese"]:0.039873346904297835,8[&type="Not_Marshallese"]:0.4273266643427569)10[&type="Marshallese"]:0.03698112650274221)15[&type="Marshallese"]:0.0;tree STATE_11500000 = (((1[&type="Marshallese"]:0.0837846625116705,3[&type="Marshallese"]:0.07278466251147586)14[&type="Marshallese"]:0.01940434819895337,(5[&type="Not_Marshallese"]:0.062274631669589464,6[&type="Not_Marshallese"]:0.09527463166949124)9[&type="Marshallese"]:0.19691437904098347)11[&type="Marshallese"]:0.06811878013498257,(((2[&type="Marshallese"]:0.08239614362858749,7[&type="Not_Marshallese"]:0.2523961436284329)13[&type="Marshallese"]:0.09105717380992978,4[&type="Marshallese"]:0.09945331743844815)12[&type="Marshallese"]:0.039873346904297835,8[&type="Not_Marshallese"]:0.4273266643427569)10[&type="Marshallese"]:0.03698112650274221)15[&type="Marshallese"]:0.0;
tree STATE_1510000 = (((1[&type="Marshallese"]:0.05053649830007989,(2[&type="Marshallese"]:0.12127688522891922,4[&type="Marshallese"]:0.047276885228850096)13[&type="Marshallese"]:0.00825961307111156)9[&type="Marshallese"]:0.010931211323808476,((5[&type="Not_Marshallese"]:0.04264720777331604,6[&type="Not_Marshallese"]:0.07564720777321782)12[&type="Not_Marshallese"]:0.12643632117971715,8[&type="Not_Marshallese"]:0.3060835289529768)10[&type="Marshallese"]:0.048384180670804244)14[&type="Marshallese"]:0.012958157030069417,(3[&type="Marshallese"]:0.04561825546460857,7[&type="Not_Marshallese"]:0.3056182554645995)11[&type="Marshallese"]:0.017807611189154582)15[&type="Marshallese"]:0.0;tree STATE_11510000 = (((1[&type="Marshallese"]:0.05053649830007989,(2[&type="Marshallese"]:0.12127688522891922,4[&type="Marshallese"]:0.047276885228850096)13[&type="Marshallese"]:0.00825961307111156)9[&type="Marshallese"]:0.010931211323808476,((5[&type="Not_Marshallese"]:0.04264720777331604,6[&type="Not_Marshallese"]:0.07564720777321782)12[&type="Not_Marshallese"]:0.12643632117971715,8[&type="Not_Marshallese"]:0.3060835289529768)10[&type="Marshallese"]:0.048384180670804244)14[&type="Marshallese"]:0.012958157030069417,(3[&type="Marshallese"]:0.04561825546460857,7[&type="Not_Marshallese"]:0.3056182554645995)11[&type="Marshallese"]:0.017807611189154582)15[&type="Marshallese"]:0.0;
tree STATE_1520000 = (((1[&type="Marshallese"]:0.02667571658766893,2[&type="Marshallese"]:0.10567571658761982)10[&type="Marshallese"]:0.018993023266203224,6[&type="Not_Marshallese"]:0.234668739853723)13[&type="Marshallese"]:0.2275238627733837,((3[&type="Marshallese"]:0.01503125862465221,8[&type="Not_Marshallese"]:0.3190312586247395)14[&type="Marshallese"]:0.05664400031232458,(4[&type="Marshallese"]:0.0800414120515831,(5[&type="Not_Marshallese"]:0.18397162451640603,7[&type="Not_Marshallese"]:0.27697162451625323)9[&type="Marshallese"]:0.04706978753524438)11[&type="Marshallese"]:0.007633846885470086)12[&type="Marshallese"]:0.19051734369008444)15[&type="Marshallese"]:0.0;tree STATE_11520000 = (((1[&type="Marshallese"]:0.02667571658766893,2[&type="Marshallese"]:0.10567571658761982)10[&type="Marshallese"]:0.018993023266203224,6[&type="Not_Marshallese"]:0.234668739853723)13[&type="Marshallese"]:0.2275238627733837,((3[&type="Marshallese"]:0.01503125862465221,8[&type="Not_Marshallese"]:0.3190312586247395)14[&type="Marshallese"]:0.05664400031232458,(4[&type="Marshallese"]:0.0800414120515831,(5[&type="Not_Marshallese"]:0.18397162451640603,7[&type="Not_Marshallese"]:0.27697162451625323)9[&type="Marshallese"]:0.04706978753524438)11[&type="Marshallese"]:0.007633846885470086)12[&type="Marshallese"]:0.19051734369008444)15[&type="Marshallese"]:0.0;
tree STATE_1530000 = (((((1[&type="Marshallese"]:0.013652750117528811,7[&type="Not_Marshallese"]:0.2626527501173251)13[&type="Marshallese"]:0.010074712436105526,(2[&type="Marshallese"]:0.09474161880992671,8[&type="Not_Marshallese"]:0.3087416188098685)10[&type="Marshallese"]:0.007985843743658516)12[&type="Marshallese"]:0.021246127627949807,5[&type="Not_Marshallese"]:0.2009735901815332)11[&type="Marshallese"]:0.06854660147512431,6[&type="Not_Marshallese"]:0.3025201916565593)14[&type="Marshallese"]:0.028608811116124844,(3[&type="Marshallese"]:0.03170918547241458,4[&type="Marshallese"]:0.04770918547249098)9[&type="Marshallese"]:0.09941981730022409)15[&type="Marshallese"]:0.0;tree STATE_11530000 = (((((1[&type="Marshallese"]:0.013652750117528811,7[&type="Not_Marshallese"]:0.2626527501173251)13[&type="Marshallese"]:0.010074712436105526,(2[&type="Marshallese"]:0.09474161880992671,8[&type="Not_Marshallese"]:0.3087416188098685)10[&type="Marshallese"]:0.007985843743658516)12[&type="Marshallese"]:0.021246127627949807,5[&type="Not_Marshallese"]:0.2009735901815332)11[&type="Marshallese"]:0.06854660147512431,6[&type="Not_Marshallese"]:0.3025201916565593)14[&type="Marshallese"]:0.028608811116124844,(3[&type="Marshallese"]:0.03170918547241458,4[&type="Marshallese"]:0.04770918547249098)9[&type="Marshallese"]:0.09941981730022409)15[&type="Marshallese"]:0.0;
tree STATE_1540000 = ((((1[&type="Marshallese"]:0.008763612833603607,4[&type="Marshallese"]:0.013763612833485372)14[&type="Marshallese"]:0.012021998424103175,(7[&type="Not_Marshallese"]:0.10539126750239852,8[&type="Not_Marshallese"]:0.14939126750249493)13[&type="Not_Marshallese"]:0.16439434375510453)12[&type="Marshallese"]:0.035045373845375816,3[&type="Marshallese"]:0.044830985102887966)9[&type="Marshallese"]:0.13035827811603345,(2[&type="Marshallese"]:0.10579012186831505,(5[&type="Not_Marshallese"]:0.10171170746912256,6[&type="Not_Marshallese"]:0.13471170746902433)10[&type="Not_Marshallese"]:0.08107841439919067)11[&type="Marshallese"]:0.1593991413507519)15[&type="Marshallese"]:0.0;tree STATE_11540000 = ((((1[&type="Marshallese"]:0.008763612833603607,4[&type="Marshallese"]:0.013763612833485372)14[&type="Marshallese"]:0.012021998424103175,(7[&type="Not_Marshallese"]:0.10539126750239852,8[&type="Not_Marshallese"]:0.14939126750249493)13[&type="Not_Marshallese"]:0.16439434375510453)12[&type="Marshallese"]:0.035045373845375816,3[&type="Marshallese"]:0.044830985102887966)9[&type="Marshallese"]:0.13035827811603345,(2[&type="Marshallese"]:0.10579012186831505,(5[&type="Not_Marshallese"]:0.10171170746912256,6[&type="Not_Marshallese"]:0.13471170746902433)10[&type="Not_Marshallese"]:0.08107841439919067)11[&type="Marshallese"]:0.1593991413507519)15[&type="Marshallese"]:0.0;
tree STATE_1550000 = (((1[&type="Marshallese"]:0.09189544068124478,3[&type="Marshallese"]:0.08089544068105015)13[&type="Marshallese"]:0.06836527849080837,((5[&type="Not_Marshallese"]:0.11597621870404407,8[&type="Not_Marshallese"]:0.2529762187039877)9[&type="Marshallese"]:0.13592393944019537,6[&type="Not_Marshallese"]:0.2849001581441412)14[&type="Marshallese"]:0.06436056102776277)10[&type="Marshallese"]:0.05686066215400781,(2[&type="Marshallese"]:0.178945461295692,(4[&type="Marshallese"]:0.0396376380999921,7[&type="Not_Marshallese"]:0.2836376380999066)11[&type="Marshallese"]:0.06530782319563078)12[&type="Marshallese"]:0.11717592003031985)15[&type="Marshallese"]:0.0;tree STATE_11550000 = (((1[&type="Marshallese"]:0.09189544068124478,3[&type="Marshallese"]:0.08089544068105015)13[&type="Marshallese"]:0.06836527849080837,((5[&type="Not_Marshallese"]:0.11597621870404407,8[&type="Not_Marshallese"]:0.2529762187039877)9[&type="Marshallese"]:0.13592393944019537,6[&type="Not_Marshallese"]:0.2849001581441412)14[&type="Marshallese"]:0.06436056102776277)10[&type="Marshallese"]:0.05686066215400781,(2[&type="Marshallese"]:0.178945461295692,(4[&type="Marshallese"]:0.0396376380999921,7[&type="Not_Marshallese"]:0.2836376380999066)11[&type="Marshallese"]:0.06530782319563078)12[&type="Marshallese"]:0.11717592003031985)15[&type="Marshallese"]:0.0;
tree STATE_1560000 = ((((1[&type="Marshallese"]:0.023925391389134465,(3[&type="Marshallese"]:0.01188243613721357,(6[&type="Not_Marshallese"]:0.21054301382650104,(7[&type="Not_Marshallese"]:0.13460492246828332,8[&type="Not_Marshallese"]:0.17860492246837972)12[&type="Marshallese"]:0.13593809135816315)13[&type="Marshallese"]:0.0013394223107580094)11[&type="Marshallese"]:0.001042955251726263)9[&type="Marshallese"]:0.014758337874063554,4[&type="Marshallese"]:0.043683729263079785)14[&type="Marshallese"]:0.05128184307141559,5[&type="Not_Marshallese"]:0.24596557233456268)10[&type="Marshallese"]:0.005132740425883964,2[&type="Marshallese"]:0.17409831276044846)15[&type="Marshallese"]:0.0;tree STATE_11560000 = ((((1[&type="Marshallese"]:0.023925391389134465,(3[&type="Marshallese"]:0.01188243613721357,(6[&type="Not_Marshallese"]:0.21054301382650104,(7[&type="Not_Marshallese"]:0.13460492246828332,8[&type="Not_Marshallese"]:0.17860492246837972)12[&type="Marshallese"]:0.13593809135816315)13[&type="Marshallese"]:0.0013394223107580094)11[&type="Marshallese"]:0.001042955251726263)9[&type="Marshallese"]:0.014758337874063554,4[&type="Marshallese"]:0.043683729263079785)14[&type="Marshallese"]:0.05128184307141559,5[&type="Not_Marshallese"]:0.24596557233456268)10[&type="Marshallese"]:0.005132740425883964,2[&type="Marshallese"]:0.17409831276044846)15[&type="Marshallese"]:0.0;
tree STATE_1570000 = (((1[&type="Marshallese"]:0.03051295772457463,4[&type="Marshallese"]:0.035512957724456395)14[&type="Marshallese"]:0.11557344971012062,2[&type="Marshallese"]:0.22508640743464614)9[&type="Marshallese"]:0.006876781487653416,(3[&type="Marshallese"]:0.061597351856624794,((5[&type="Not_Marshallese"]:0.06572101982482981,8[&type="Not_Marshallese"]:0.20272101982477342)10[&type="Marshallese"]:0.04868036795484659,(6[&type="Not_Marshallese"]:0.062151292008777725,7[&type="Not_Marshallese"]:0.12215129200872316)12[&type="Not_Marshallese"]:0.08525009577080045)11[&type="Marshallese"]:0.1141959640770921)13[&type="Marshallese"]:0.08036583706552924)15[&type="Marshallese"]:0.0;tree STATE_11570000 = (((1[&type="Marshallese"]:0.03051295772457463,4[&type="Marshallese"]:0.035512957724456395)14[&type="Marshallese"]:0.11557344971012062,2[&type="Marshallese"]:0.22508640743464614)9[&type="Marshallese"]:0.006876781487653416,(3[&type="Marshallese"]:0.061597351856624794,((5[&type="Not_Marshallese"]:0.06572101982482981,8[&type="Not_Marshallese"]:0.20272101982477342)10[&type="Marshallese"]:0.04868036795484659,(6[&type="Not_Marshallese"]:0.062151292008777725,7[&type="Not_Marshallese"]:0.12215129200872316)12[&type="Not_Marshallese"]:0.08525009577080045)11[&type="Marshallese"]:0.1141959640770921)13[&type="Marshallese"]:0.08036583706552924)15[&type="Marshallese"]:0.0;
tree STATE_1580000 = (((1[&type="Marshallese"]:0.06829394488684876,(4[&type="Marshallese"]:0.032281825992454716,(((5[&type="Not_Marshallese"]:0.08732496734049941,8[&type="Not_Marshallese"]:0.22432496734044302)10[&type="Marshallese"]:0.02627169992987613,6[&type="Not_Marshallese"]:0.14659666727027731)13[&type="Marshallese"]:0.007513482418572692,7[&type="Not_Marshallese"]:0.21411014968879544)11[&type="Marshallese"]:0.062171676303573786)12[&type="Marshallese"]:0.041012118894275806)14[&type="Marshallese"]:0.005072739486593203,3[&type="Marshallese"]:0.06236668437324733)9[&type="Marshallese"]:0.030529495429752085,2[&type="Marshallese"]:0.18289617980314493)15[&type="Marshallese"]:0.0;tree STATE_11580000 = (((1[&type="Marshallese"]:0.06829394488684876,(4[&type="Marshallese"]:0.032281825992454716,(((5[&type="Not_Marshallese"]:0.08732496734049941,8[&type="Not_Marshallese"]:0.22432496734044302)10[&type="Marshallese"]:0.02627169992987613,6[&type="Not_Marshallese"]:0.14659666727027731)13[&type="Marshallese"]:0.007513482418572692,7[&type="Not_Marshallese"]:0.21411014968879544)11[&type="Marshallese"]:0.062171676303573786)12[&type="Marshallese"]:0.041012118894275806)14[&type="Marshallese"]:0.005072739486593203,3[&type="Marshallese"]:0.06236668437324733)9[&type="Marshallese"]:0.030529495429752085,2[&type="Marshallese"]:0.18289617980314493)15[&type="Marshallese"]:0.0;
tree STATE_1590000 = (((1[&type="Marshallese"]:0.016668572400870385,(3[&type="Marshallese"]:0.0019574662787707475,8[&type="Not_Marshallese"]:0.30595746627885806)10[&type="Marshallese"]:0.0037111061219050057)9[&type="Marshallese"]:0.0022496135446541388,2[&type="Marshallese"]:0.09791818594547541)14[&type="Marshallese"]:0.19400384143209892,(4[&type="Marshallese"]:0.14642798031052084,((5[&type="Not_Marshallese"]:0.022406223435094963,7[&type="Not_Marshallese"]:0.11540622343494217)13[&type="Not_Marshallese"]:0.12273628516336255,6[&type="Not_Marshallese"]:0.17814250859835928)12[&type="Marshallese"]:0.15228547171213064)11[&type="Marshallese"]:0.07149404706698437)15[&type="Marshallese"]:0.0;tree STATE_11590000 = (((1[&type="Marshallese"]:0.016668572400870385,(3[&type="Marshallese"]:0.0019574662787707475,8[&type="Not_Marshallese"]:0.30595746627885806)10[&type="Marshallese"]:0.0037111061219050057)9[&type="Marshallese"]:0.0022496135446541388,2[&type="Marshallese"]:0.09791818594547541)14[&type="Marshallese"]:0.19400384143209892,(4[&type="Marshallese"]:0.14642798031052084,((5[&type="Not_Marshallese"]:0.022406223435094963,7[&type="Not_Marshallese"]:0.11540622343494217)13[&type="Not_Marshallese"]:0.12273628516336255,6[&type="Not_Marshallese"]:0.17814250859835928)12[&type="Marshallese"]:0.15228547171213064)11[&type="Marshallese"]:0.07149404706698437)15[&type="Marshallese"]:0.0;
tree STATE_1600000 = (((1[&type="Marshallese"]:0.11451379610230622,(((2[&type="Marshallese"]:0.1544892118363262,3[&type="Marshallese"]:0.06448921183618067)13[&type="Marshallese"]:0.012636097568742621,4[&type="Marshallese"]:0.09312530940499969)9[&type="Marshallese"]:0.018907427953892608,6[&type="Not_Marshallese"]:0.2960327373588614)11[&type="Marshallese"]:0.007481058743295688)14[&type="Marshallese"]:0.020347818932705652,(7[&type="Not_Marshallese"]:0.16030471806212002,8[&type="Not_Marshallese"]:0.20430471806221642)12[&type="Marshallese"]:0.22355689697268813)10[&type="Marshallese"]:0.0878654963828463,5[&type="Not_Marshallese"]:0.37872711141780724)15[&type="Marshallese"]:0.0;tree STATE_11600000 = (((1[&type="Marshallese"]:0.11451379610230622,(((2[&type="Marshallese"]:0.1544892118363262,3[&type="Marshallese"]:0.06448921183618067)13[&type="Marshallese"]:0.012636097568742621,4[&type="Marshallese"]:0.09312530940499969)9[&type="Marshallese"]:0.018907427953892608,6[&type="Not_Marshallese"]:0.2960327373588614)11[&type="Marshallese"]:0.007481058743295688)14[&type="Marshallese"]:0.020347818932705652,(7[&type="Not_Marshallese"]:0.16030471806212002,8[&type="Not_Marshallese"]:0.20430471806221642)12[&type="Marshallese"]:0.22355689697268813)10[&type="Marshallese"]:0.0878654963828463,5[&type="Not_Marshallese"]:0.37872711141780724)15[&type="Marshallese"]:0.0;
tree STATE_1610000 = (((((1[&type="Marshallese"]:0.02443807900620759,7[&type="Not_Marshallese"]:0.27343807900600386)13[&type="Marshallese"]:0.033930822160774865,(5[&type="Not_Marshallese"]:0.10314888729716878,6[&type="Not_Marshallese"]:0.13614888729707056)11[&type="Marshallese"]:0.11122001386976274)9[&type="Marshallese"]:0.013187634310610374,3[&type="Marshallese"]:0.0605565354773982)14[&type="Marshallese"]:0.02392435507061791,2[&type="Marshallese"]:0.17448089054816163)12[&type="Marshallese"]:0.05858484210527026,(4[&type="Marshallese"]:0.14459399865884232,8[&type="Not_Marshallese"]:0.43259399865885323)10[&type="Marshallese"]:0.014471733994520453)15[&type="Marshallese"]:0.0;tree STATE_11610000 = (((((1[&type="Marshallese"]:0.02443807900620759,7[&type="Not_Marshallese"]:0.27343807900600386)13[&type="Marshallese"]:0.033930822160774865,(5[&type="Not_Marshallese"]:0.10314888729716878,6[&type="Not_Marshallese"]:0.13614888729707056)11[&type="Marshallese"]:0.11122001386976274)9[&type="Marshallese"]:0.013187634310610374,3[&type="Marshallese"]:0.0605565354773982)14[&type="Marshallese"]:0.02392435507061791,2[&type="Marshallese"]:0.17448089054816163)12[&type="Marshallese"]:0.05858484210527026,(4[&type="Marshallese"]:0.14459399865884232,8[&type="Not_Marshallese"]:0.43259399865885323)10[&type="Marshallese"]:0.014471733994520453)15[&type="Marshallese"]:0.0;
tree STATE_1620000 = (((((1[&type="Marshallese"]:0.005060095680527343,8[&type="Not_Marshallese"]:0.29806009568042)9[&type="Marshallese"]:0.04665228258575049,5[&type="Not_Marshallese"]:0.2077123782662269)12[&type="Marshallese"]:0.002047066907908013,(2[&type="Marshallese"]:0.06335249597834902,7[&type="Not_Marshallese"]:0.2333524959781944)13[&type="Marshallese"]:0.06940694919578771)10[&type="Marshallese"]:0.01774494691379358,(3[&type="Marshallese"]:0.015458209305463766,4[&type="Marshallese"]:0.031458209305540163)14[&type="Marshallese"]:0.04504618278232103)11[&type="Marshallese"]:0.020093360489042034,6[&type="Not_Marshallese"]:0.2805977525768723)15[&type="Marshallese"]:0.0;tree STATE_11620000 = (((((1[&type="Marshallese"]:0.005060095680527343,8[&type="Not_Marshallese"]:0.29806009568042)9[&type="Marshallese"]:0.04665228258575049,5[&type="Not_Marshallese"]:0.2077123782662269)12[&type="Marshallese"]:0.002047066907908013,(2[&type="Marshallese"]:0.06335249597834902,7[&type="Not_Marshallese"]:0.2333524959781944)13[&type="Marshallese"]:0.06940694919578771)10[&type="Marshallese"]:0.01774494691379358,(3[&type="Marshallese"]:0.015458209305463766,4[&type="Marshallese"]:0.031458209305540163)14[&type="Marshallese"]:0.04504618278232103)11[&type="Marshallese"]:0.020093360489042034,6[&type="Not_Marshallese"]:0.2805977525768723)15[&type="Marshallese"]:0.0;
tree STATE_1630000 = ((((1[&type="Marshallese"]:0.026808267146326947,2[&type="Marshallese"]:0.10580826714627783)10[&type="Marshallese"]:0.06817965622965882,3[&type="Marshallese"]:0.08398792337579114)14[&type="Marshallese"]:0.03235076939283721,(((5[&type="Not_Marshallese"]:0.05988524162320211,7[&type="Not_Marshallese"]:0.1528852416230493)12[&type="Not_Marshallese"]:0.16178805639785013,6[&type="Not_Marshallese"]:0.254673298020954)9[&type="Marshallese"]:0.011508497948599816,8[&type="Not_Marshallese"]:0.37018179596959566)11[&type="Marshallese"]:0.05015689679912)13[&type="Marshallese"]:0.06778430478707836,4[&type="Marshallese"]:0.2001229975557831)15[&type="Marshallese"]:0.0;tree STATE_11630000 = ((((1[&type="Marshallese"]:0.026808267146326947,2[&type="Marshallese"]:0.10580826714627783)10[&type="Marshallese"]:0.06817965622965882,3[&type="Marshallese"]:0.08398792337579114)14[&type="Marshallese"]:0.03235076939283721,(((5[&type="Not_Marshallese"]:0.05988524162320211,7[&type="Not_Marshallese"]:0.1528852416230493)12[&type="Not_Marshallese"]:0.16178805639785013,6[&type="Not_Marshallese"]:0.254673298020954)9[&type="Marshallese"]:0.011508497948599816,8[&type="Not_Marshallese"]:0.37018179596959566)11[&type="Marshallese"]:0.05015689679912)13[&type="Marshallese"]:0.06778430478707836,4[&type="Marshallese"]:0.2001229975557831)15[&type="Marshallese"]:0.0;
tree STATE_1640000 = ((((((1[&type="Marshallese"]:0.02789544253376519,8[&type="Not_Marshallese"]:0.32089544253365787)11[&type="Marshallese"]:0.041275107131175326,4[&type="Marshallese"]:0.07417054966482228)13[&type="Marshallese"]:0.08475954480488312,3[&type="Marshallese"]:0.142930094469629)10[&type="Marshallese"]:0.10872638762709974,(5[&type="Not_Marshallese"]:0.16402679846765417,7[&type="Not_Marshallese"]:0.25702679846750137)9[&type="Marshallese"]:0.2546296836292183)12[&type="Marshallese"]:3.384231357593803E-4,2[&type="Marshallese"]:0.34199490523263365)14[&type="Marshallese"]:0.02564556409709351,6[&type="Not_Marshallese"]:0.4776404693296271)15[&type="Marshallese"]:0.0;tree STATE_11640000 = ((((((1[&type="Marshallese"]:0.02789544253376519,8[&type="Not_Marshallese"]:0.32089544253365787)11[&type="Marshallese"]:0.041275107131175326,4[&type="Marshallese"]:0.07417054966482228)13[&type="Marshallese"]:0.08475954480488312,3[&type="Marshallese"]:0.142930094469629)10[&type="Marshallese"]:0.10872638762709974,(5[&type="Not_Marshallese"]:0.16402679846765417,7[&type="Not_Marshallese"]:0.25702679846750137)9[&type="Marshallese"]:0.2546296836292183)12[&type="Marshallese"]:3.384231357593803E-4,2[&type="Marshallese"]:0.34199490523263365)14[&type="Marshallese"]:0.02564556409709351,6[&type="Not_Marshallese"]:0.4776404693296271)15[&type="Marshallese"]:0.0;
tree STATE_1650000 = (((((1[&type="Marshallese"]:0.011096808852174733,8[&type="Not_Marshallese"]:0.3040968088520674)9[&type="Marshallese"]:0.04716883293033225,3[&type="Marshallese"]:0.04726564178231235)11[&type="Marshallese"]:0.019879599309609197,4[&type="Marshallese"]:0.08314524109199795)14[&type="Marshallese"]:0.012783325505768994,2[&type="Marshallese"]:0.16992856659783606)12[&type="Marshallese"]:0.024879490507251134,((5[&type="Not_Marshallese"]:0.059172161702215675,7[&type="Not_Marshallese"]:0.15217216170206288)13[&type="Marshallese"]:0.08857445599153418,6[&type="Not_Marshallese"]:0.18074661769365163)10[&type="Marshallese"]:0.12406143941133552)15[&type="Marshallese"]:0.0;tree STATE_11650000 = (((((1[&type="Marshallese"]:0.011096808852174733,8[&type="Not_Marshallese"]:0.3040968088520674)9[&type="Marshallese"]:0.04716883293033225,3[&type="Marshallese"]:0.04726564178231235)11[&type="Marshallese"]:0.019879599309609197,4[&type="Marshallese"]:0.08314524109199795)14[&type="Marshallese"]:0.012783325505768994,2[&type="Marshallese"]:0.16992856659783606)12[&type="Marshallese"]:0.024879490507251134,((5[&type="Not_Marshallese"]:0.059172161702215675,7[&type="Not_Marshallese"]:0.15217216170206288)13[&type="Marshallese"]:0.08857445599153418,6[&type="Not_Marshallese"]:0.18074661769365163)10[&type="Marshallese"]:0.12406143941133552)15[&type="Marshallese"]:0.0;
tree STATE_1660000 = ((1[&type="Marshallese"]:0.023212792623663825,4[&type="Marshallese"]:0.02821279262354559)11[&type="Marshallese"]:0.11135432603194956,(2[&type="Marshallese"]:0.18390485201221296,(3[&type="Marshallese"]:0.009195843812432714,((5[&type="Not_Marshallese"]:0.06881430721464638,6[&type="Not_Marshallese"]:0.10181430721454815)9[&type="Marshallese"]:0.05634444591687304,(7[&type="Not_Marshallese"]:0.15448788723287016,8[&type="Not_Marshallese"]:0.19848788723296656)13[&type="Marshallese"]:0.06367086589849646)10[&type="Marshallese"]:0.051037090681056996)14[&type="Marshallese"]:0.08470900819963473)12[&type="Marshallese"]:0.02966226664335131)15[&type="Marshallese"]:0.0;tree STATE_11660000 = ((1[&type="Marshallese"]:0.023212792623663825,4[&type="Marshallese"]:0.02821279262354559)11[&type="Marshallese"]:0.11135432603194956,(2[&type="Marshallese"]:0.18390485201221296,(3[&type="Marshallese"]:0.009195843812432714,((5[&type="Not_Marshallese"]:0.06881430721464638,6[&type="Not_Marshallese"]:0.10181430721454815)9[&type="Marshallese"]:0.05634444591687304,(7[&type="Not_Marshallese"]:0.15448788723287016,8[&type="Not_Marshallese"]:0.19848788723296656)13[&type="Marshallese"]:0.06367086589849646)10[&type="Marshallese"]:0.051037090681056996)14[&type="Marshallese"]:0.08470900819963473)12[&type="Marshallese"]:0.02966226664335131)15[&type="Marshallese"]:0.0;
tree STATE_1670000 = (((1[&type="Marshallese"]:0.11849636544592096,((2[&type="Marshallese"]:0.09074352815366621,3[&type="Marshallese"]:7.435281535206895E-4)9[&type="Marshallese"]:0.026716836624049944,8[&type="Not_Marshallese"]:0.33146036477765795)14[&type="Marshallese"]:0.0800360006681557)11[&type="Marshallese"]:0.030320904236674162,4[&type="Marshallese"]:0.1538172696824769)13[&type="Marshallese"]:0.24158266626466574,((5[&type="Not_Marshallese"]:0.07083570289094435,6[&type="Not_Marshallese"]:0.10383570289084612)10[&type="Not_Marshallese"]:0.01840334571754132,7[&type="Not_Marshallese"]:0.18223904860833287)12[&type="Marshallese"]:0.4571608873387243)15[&type="Marshallese"]:0.0;tree STATE_11670000 = (((1[&type="Marshallese"]:0.11849636544592096,((2[&type="Marshallese"]:0.09074352815366621,3[&type="Marshallese"]:7.435281535206895E-4)9[&type="Marshallese"]:0.026716836624049944,8[&type="Not_Marshallese"]:0.33146036477765795)14[&type="Marshallese"]:0.0800360006681557)11[&type="Marshallese"]:0.030320904236674162,4[&type="Marshallese"]:0.1538172696824769)13[&type="Marshallese"]:0.24158266626466574,((5[&type="Not_Marshallese"]:0.07083570289094435,6[&type="Not_Marshallese"]:0.10383570289084612)10[&type="Not_Marshallese"]:0.01840334571754132,7[&type="Not_Marshallese"]:0.18223904860833287)12[&type="Marshallese"]:0.4571608873387243)15[&type="Marshallese"]:0.0;
tree STATE_1680000 = (((1[&type="Marshallese"]:0.021188180517136945,4[&type="Marshallese"]:0.02618818051701871)9[&type="Marshallese"]:0.04711559888301747,((3[&type="Marshallese"]:0.00861711856531966,(6[&type="Not_Marshallese"]:0.13341508303576316,7[&type="Not_Marshallese"]:0.1934150830357086)11[&type="Marshallese"]:0.07520203552960197)10[&type="Marshallese"]:0.030714510654686167,(5[&type="Not_Marshallese"]:0.06877226787912982,8[&type="Not_Marshallese"]:0.20577226787907343)14[&type="Not_Marshallese"]:0.1375593613410197)13[&type="Marshallese"]:0.01797215017995396)12[&type="Marshallese"]:0.06053725604014287,2[&type="Marshallese"]:0.20784103544024818)15[&type="Marshallese"]:0.0;tree STATE_11680000 = (((1[&type="Marshallese"]:0.021188180517136945,4[&type="Marshallese"]:0.02618818051701871)9[&type="Marshallese"]:0.04711559888301747,((3[&type="Marshallese"]:0.00861711856531966,(6[&type="Not_Marshallese"]:0.13341508303576316,7[&type="Not_Marshallese"]:0.1934150830357086)11[&type="Marshallese"]:0.07520203552960197)10[&type="Marshallese"]:0.030714510654686167,(5[&type="Not_Marshallese"]:0.06877226787912982,8[&type="Not_Marshallese"]:0.20577226787907343)14[&type="Not_Marshallese"]:0.1375593613410197)13[&type="Marshallese"]:0.01797215017995396)12[&type="Marshallese"]:0.06053725604014287,2[&type="Marshallese"]:0.20784103544024818)15[&type="Marshallese"]:0.0;
tree STATE_1690000 = ((((((1[&type="Marshallese"]:0.013477516431464664,7[&type="Not_Marshallese"]:0.26247751643126094)9[&type="Marshallese"]:0.03372144765764601,3[&type="Marshallese"]:0.03619896408891604)13[&type="Marshallese"]:0.011972422297204077,8[&type="Not_Marshallese"]:0.35217138638620743)10[&type="Marshallese"]:0.006719229377318947,2[&type="Marshallese"]:0.14489061576358458)12[&type="Marshallese"]:0.05907979296398774,4[&type="Marshallese"]:0.1299704087275032)14[&type="Marshallese"]:0.10760793391713774,(5[&type="Not_Marshallese"]:0.22070748165591286,6[&type="Not_Marshallese"]:0.25370748165581464)11[&type="Marshallese"]:0.1678708609887954)15[&type="Marshallese"]:0.0;tree STATE_11690000 = ((((((1[&type="Marshallese"]:0.013477516431464664,7[&type="Not_Marshallese"]:0.26247751643126094)9[&type="Marshallese"]:0.03372144765764601,3[&type="Marshallese"]:0.03619896408891604)13[&type="Marshallese"]:0.011972422297204077,8[&type="Not_Marshallese"]:0.35217138638620743)10[&type="Marshallese"]:0.006719229377318947,2[&type="Marshallese"]:0.14489061576358458)12[&type="Marshallese"]:0.05907979296398774,4[&type="Marshallese"]:0.1299704087275032)14[&type="Marshallese"]:0.10760793391713774,(5[&type="Not_Marshallese"]:0.22070748165591286,6[&type="Not_Marshallese"]:0.25370748165581464)11[&type="Marshallese"]:0.1678708609887954)15[&type="Marshallese"]:0.0;
tree STATE_1700000 = (((1[&type="Marshallese"]:0.08189497361488007,2[&type="Marshallese"]:0.16089497361483096)10[&type="Marshallese"]:0.10878867449814011,((5[&type="Not_Marshallese"]:0.10139334922872789,7[&type="Not_Marshallese"]:0.1943933492285751)14[&type="Marshallese"]:0.23038300118354033,6[&type="Not_Marshallese"]:0.36477635041217)12[&type="Marshallese"]:0.014907297700701039)9[&type="Marshallese"]:0.058195924010187916,((3[&type="Marshallese"]:0.017112601943607586,4[&type="Marshallese"]:0.033112601943683984)13[&type="Marshallese"]:0.017957868747401684,8[&type="Not_Marshallese"]:0.3390704706910966)11[&type="Marshallese"]:0.2028091014320042)15[&type="Marshallese"]:0.0;tree STATE_11700000 = (((1[&type="Marshallese"]:0.08189497361488007,2[&type="Marshallese"]:0.16089497361483096)10[&type="Marshallese"]:0.10878867449814011,((5[&type="Not_Marshallese"]:0.10139334922872789,7[&type="Not_Marshallese"]:0.1943933492285751)14[&type="Marshallese"]:0.23038300118354033,6[&type="Not_Marshallese"]:0.36477635041217)12[&type="Marshallese"]:0.014907297700701039)9[&type="Marshallese"]:0.058195924010187916,((3[&type="Marshallese"]:0.017112601943607586,4[&type="Marshallese"]:0.033112601943683984)13[&type="Marshallese"]:0.017957868747401684,8[&type="Not_Marshallese"]:0.3390704706910966)11[&type="Marshallese"]:0.2028091014320042)15[&type="Marshallese"]:0.0;
tree STATE_1710000 = (((((1[&type="Marshallese"]:0.006024182524012267,7[&type="Not_Marshallese"]:0.25502418252380854)11[&type="Marshallese"]:0.024507025187111176,8[&type="Not_Marshallese"]:0.3235312077110161)14[&type="Marshallese"]:0.025374187861944786,5[&type="Not_Marshallese"]:0.2119053955730173)9[&type="Marshallese"]:0.006989764885286021,(2[&type="Marshallese"]:0.11862408149142223,(3[&type="Marshallese"]:0.027921029402018627,6[&type="Not_Marshallese"]:0.2279210294020641)12[&type="Marshallese"]:7.030520892580827E-4)10[&type="Marshallese"]:0.023271078966882908)13[&type="Marshallese"]:0.044438849960031446,4[&type="Marshallese"]:0.11233401041826746)15[&type="Marshallese"]:0.0;tree STATE_11710000 = (((((1[&type="Marshallese"]:0.006024182524012267,7[&type="Not_Marshallese"]:0.25502418252380854)11[&type="Marshallese"]:0.024507025187111176,8[&type="Not_Marshallese"]:0.3235312077110161)14[&type="Marshallese"]:0.025374187861944786,5[&type="Not_Marshallese"]:0.2119053955730173)9[&type="Marshallese"]:0.006989764885286021,(2[&type="Marshallese"]:0.11862408149142223,(3[&type="Marshallese"]:0.027921029402018627,6[&type="Not_Marshallese"]:0.2279210294020641)12[&type="Marshallese"]:7.030520892580827E-4)10[&type="Marshallese"]:0.023271078966882908)13[&type="Marshallese"]:0.044438849960031446,4[&type="Marshallese"]:0.11233401041826746)15[&type="Marshallese"]:0.0;
tree STATE_1720000 = (((1[&type="Marshallese"]:0.03863023728655729,6[&type="Not_Marshallese"]:0.22763023728640813)12[&type="Marshallese"]:0.004426001377633215,3[&type="Marshallese"]:0.03205623866399587)13[&type="Marshallese"]:0.22810123178201458,((2[&type="Marshallese"]:0.1037020295211008,((5[&type="Not_Marshallese"]:0.06339278448621055,8[&type="Not_Marshallese"]:0.20039278448615416)9[&type="Not_Marshallese"]:0.011415657130416867,7[&type="Not_Marshallese"]:0.16780844161647462)11[&type="Marshallese"]:0.10589358790447156)10[&type="Marshallese"]:0.023236546517173884,4[&type="Marshallese"]:0.052938576038205565)14[&type="Marshallese"]:0.22321889440788129)15[&type="Marshallese"]:0.0;tree STATE_11720000 = (((1[&type="Marshallese"]:0.03863023728655729,6[&type="Not_Marshallese"]:0.22763023728640813)12[&type="Marshallese"]:0.004426001377633215,3[&type="Marshallese"]:0.03205623866399587)13[&type="Marshallese"]:0.22810123178201458,((2[&type="Marshallese"]:0.1037020295211008,((5[&type="Not_Marshallese"]:0.06339278448621055,8[&type="Not_Marshallese"]:0.20039278448615416)9[&type="Not_Marshallese"]:0.011415657130416867,7[&type="Not_Marshallese"]:0.16780844161647462)11[&type="Marshallese"]:0.10589358790447156)10[&type="Marshallese"]:0.023236546517173884,4[&type="Marshallese"]:0.052938576038205565)14[&type="Marshallese"]:0.22321889440788129)15[&type="Marshallese"]:0.0;
tree STATE_1730000 = (((1[&type="Marshallese"]:0.024010657460299456,5[&type="Not_Marshallese"]:0.18001065746024852)14[&type="Marshallese"]:0.0805896005964537,((2[&type="Marshallese"]:0.09248473462574114,3[&type="Marshallese"]:0.0024847346255956193)10[&type="Marshallese"]:0.07938583926759729,((6[&type="Not_Marshallese"]:0.16546996081946153,7[&type="Not_Marshallese"]:0.22546996081940696)13[&type="Not_Marshallese"]:0.07103623001788634,8[&type="Not_Marshallese"]:0.3405061908373897)12[&type="Marshallese"]:0.04536438305589052)11[&type="Marshallese"]:0.011729684163365617)9[&type="Marshallese"]:0.0877855234170512,4[&type="Marshallese"]:0.19738578147368613)15[&type="Marshallese"]:0.0;tree STATE_11730000 = (((1[&type="Marshallese"]:0.024010657460299456,5[&type="Not_Marshallese"]:0.18001065746024852)14[&type="Marshallese"]:0.0805896005964537,((2[&type="Marshallese"]:0.09248473462574114,3[&type="Marshallese"]:0.0024847346255956193)10[&type="Marshallese"]:0.07938583926759729,((6[&type="Not_Marshallese"]:0.16546996081946153,7[&type="Not_Marshallese"]:0.22546996081940696)13[&type="Not_Marshallese"]:0.07103623001788634,8[&type="Not_Marshallese"]:0.3405061908373897)12[&type="Marshallese"]:0.04536438305589052)11[&type="Marshallese"]:0.011729684163365617)9[&type="Marshallese"]:0.0877855234170512,4[&type="Marshallese"]:0.19738578147368613)15[&type="Marshallese"]:0.0;
tree STATE_1740000 = (((((1[&type="Marshallese"]:0.00390464546286029,7[&type="Not_Marshallese"]:0.25290464546265656)14[&type="Marshallese"]:0.0016148192138172868,2[&type="Marshallese"]:0.08451946467662846)10[&type="Marshallese"]:0.00251932082998485,((5[&type="Not_Marshallese"]:0.08206680336573283,6[&type="Not_Marshallese"]:0.1150668033656346)11[&type="Marshallese"]:0.015471983083156698,8[&type="Not_Marshallese"]:0.23453878644883314)9[&type="Marshallese"]:0.06649999905772197)12[&type="Marshallese"]:0.007320707749228439,3[&type="Marshallese"]:0.004359493255696234)13[&type="Marshallese"]:0.1278167800750215,4[&type="Marshallese"]:0.14817627333079414)15[&type="Marshallese"]:0.0;tree STATE_11740000 = (((((1[&type="Marshallese"]:0.00390464546286029,7[&type="Not_Marshallese"]:0.25290464546265656)14[&type="Marshallese"]:0.0016148192138172868,2[&type="Marshallese"]:0.08451946467662846)10[&type="Marshallese"]:0.00251932082998485,((5[&type="Not_Marshallese"]:0.08206680336573283,6[&type="Not_Marshallese"]:0.1150668033656346)11[&type="Marshallese"]:0.015471983083156698,8[&type="Not_Marshallese"]:0.23453878644883314)9[&type="Marshallese"]:0.06649999905772197)12[&type="Marshallese"]:0.007320707749228439,3[&type="Marshallese"]:0.004359493255696234)13[&type="Marshallese"]:0.1278167800750215,4[&type="Marshallese"]:0.14817627333079414)15[&type="Marshallese"]:0.0;
tree STATE_1750000 = ((1[&type="Marshallese"]:0.11605955875464946,8[&type="Not_Marshallese"]:0.40905955875454214)13[&type="Marshallese"]:0.03602111807542663,((2[&type="Marshallese"]:0.1895075099095736,5[&type="Not_Marshallese"]:0.2665075099095718)9[&type="Marshallese"]:0.013633491678731402,((3[&type="Marshallese"]:0.013394683388779471,4[&type="Marshallese"]:0.02939468338885587)12[&type="Marshallese"]:0.01347492364449121,(6[&type="Not_Marshallese"]:0.1620252578667976,7[&type="Not_Marshallese"]:0.22202525786674304)14[&type="Marshallese"]:0.06484434916651854)10[&type="Marshallese"]:0.0862713945548888)11[&type="Marshallese"]:0.027939675241721973)15[&type="Marshallese"]:0.0;tree STATE_11750000 = ((1[&type="Marshallese"]:0.11605955875464946,8[&type="Not_Marshallese"]:0.40905955875454214)13[&type="Marshallese"]:0.03602111807542663,((2[&type="Marshallese"]:0.1895075099095736,5[&type="Not_Marshallese"]:0.2665075099095718)9[&type="Marshallese"]:0.013633491678731402,((3[&type="Marshallese"]:0.013394683388779471,4[&type="Marshallese"]:0.02939468338885587)12[&type="Marshallese"]:0.01347492364449121,(6[&type="Not_Marshallese"]:0.1620252578667976,7[&type="Not_Marshallese"]:0.22202525786674304)14[&type="Marshallese"]:0.06484434916651854)10[&type="Marshallese"]:0.0862713945548888)11[&type="Marshallese"]:0.027939675241721973)15[&type="Marshallese"]:0.0;
tree STATE_1760000 = (((((1[&type="Marshallese"]:0.014057745829600177,7[&type="Not_Marshallese"]:0.26305774582939645)11[&type="Marshallese"]:0.031012583800437865,(3[&type="Marshallese"]:0.0031991284395679886,5[&type="Not_Marshallese"]:0.1701991284397117)12[&type="Marshallese"]:0.03087120119027542)9[&type="Marshallese"]:0.010057455102786939,(6[&type="Not_Marshallese"]:0.2066360937193511,8[&type="Not_Marshallese"]:0.31063609371939294)10[&type="Marshallese"]:0.037491691013324724)13[&type="Marshallese"]:0.02496551652141399,4[&type="Marshallese"]:0.08509330125412073)14[&type="Marshallese"]:0.11285641390162543,2[&type="Marshallese"]:0.2719497151558153)15[&type="Marshallese"]:0.0;tree STATE_11760000 = (((((1[&type="Marshallese"]:0.014057745829600177,7[&type="Not_Marshallese"]:0.26305774582939645)11[&type="Marshallese"]:0.031012583800437865,(3[&type="Marshallese"]:0.0031991284395679886,5[&type="Not_Marshallese"]:0.1701991284397117)12[&type="Marshallese"]:0.03087120119027542)9[&type="Marshallese"]:0.010057455102786939,(6[&type="Not_Marshallese"]:0.2066360937193511,8[&type="Not_Marshallese"]:0.31063609371939294)10[&type="Marshallese"]:0.037491691013324724)13[&type="Marshallese"]:0.02496551652141399,4[&type="Marshallese"]:0.08509330125412073)14[&type="Marshallese"]:0.11285641390162543,2[&type="Marshallese"]:0.2719497151558153)15[&type="Marshallese"]:0.0;
tree STATE_1770000 = (((1[&type="Marshallese"]:0.051261924152622984,4[&type="Marshallese"]:0.05626192415250475)9[&type="Marshallese"]:0.044639850330216724,2[&type="Marshallese"]:0.1749017744827906)13[&type="Marshallese"]:0.12950511193043995,((3[&type="Marshallese"]:0.04344437527169748,(5[&type="Not_Marshallese"]:0.11534886783733156,8[&type="Not_Marshallese"]:0.25234886783727517)10[&type="Marshallese"]:0.09509550743450962)14[&type="Marshallese"]:0.004567632179961645,(6[&type="Not_Marshallese"]:0.037838324434600945,7[&type="Not_Marshallese"]:0.09783832443454638)12[&type="Not_Marshallese"]:0.21017368301710365)11[&type="Marshallese"]:0.1663948789614259)15[&type="Marshallese"]:0.0;tree STATE_11770000 = (((1[&type="Marshallese"]:0.051261924152622984,4[&type="Marshallese"]:0.05626192415250475)9[&type="Marshallese"]:0.044639850330216724,2[&type="Marshallese"]:0.1749017744827906)13[&type="Marshallese"]:0.12950511193043995,((3[&type="Marshallese"]:0.04344437527169748,(5[&type="Not_Marshallese"]:0.11534886783733156,8[&type="Not_Marshallese"]:0.25234886783727517)10[&type="Marshallese"]:0.09509550743450962)14[&type="Marshallese"]:0.004567632179961645,(6[&type="Not_Marshallese"]:0.037838324434600945,7[&type="Not_Marshallese"]:0.09783832443454638)12[&type="Not_Marshallese"]:0.21017368301710365)11[&type="Marshallese"]:0.1663948789614259)15[&type="Marshallese"]:0.0;
tree STATE_1780000 = (((((1[&type="Marshallese"]:0.015621313671496329,((5[&type="Not_Marshallese"]:0.11352888177349052,7[&type="Not_Marshallese"]:0.20652888177333772)13[&type="Marshallese"]:0.044085835386950656,6[&type="Not_Marshallese"]:0.19061471716034295)14[&type="Marshallese"]:0.014006596511004221)12[&type="Marshallese"]:0.012308762495014336,3[&type="Marshallese"]:0.016930076166316033)10[&type="Marshallese"]:0.04614018817514387,8[&type="Not_Marshallese"]:0.3670702643415472)11[&type="Marshallese"]:0.001432852564587861,4[&type="Marshallese"]:0.08050311690612416)9[&type="Marshallese"]:0.053995873544602724,2[&type="Marshallese"]:0.208498990450796)15[&type="Marshallese"]:0.0;tree STATE_11780000 = (((((1[&type="Marshallese"]:0.015621313671496329,((5[&type="Not_Marshallese"]:0.11352888177349052,7[&type="Not_Marshallese"]:0.20652888177333772)13[&type="Marshallese"]:0.044085835386950656,6[&type="Not_Marshallese"]:0.19061471716034295)14[&type="Marshallese"]:0.014006596511004221)12[&type="Marshallese"]:0.012308762495014336,3[&type="Marshallese"]:0.016930076166316033)10[&type="Marshallese"]:0.04614018817514387,8[&type="Not_Marshallese"]:0.3670702643415472)11[&type="Marshallese"]:0.001432852564587861,4[&type="Marshallese"]:0.08050311690612416)9[&type="Marshallese"]:0.053995873544602724,2[&type="Marshallese"]:0.208498990450796)15[&type="Marshallese"]:0.0;
tree STATE_1790000 = (((1[&type="Marshallese"]:0.041153762048871,4[&type="Marshallese"]:0.04615376204875277)13[&type="Marshallese"]:0.010345964546544073,((2[&type="Marshallese"]:0.07924224634561189,6[&type="Not_Marshallese"]:0.18924224634551184)9[&type="Marshallese"]:0.013004164826464215,(5[&type="Not_Marshallese"]:0.15644739464369728,(7[&type="Not_Marshallese"]:0.03162787750554706,8[&type="Not_Marshallese"]:0.07562787750564347)12[&type="Not_Marshallese"]:0.2178195171379974)14[&type="Marshallese"]:0.012799016528377005)10[&type="Marshallese"]:0.03825331542328986)11[&type="Marshallese"]:0.019515483335456274,3[&type="Marshallese"]:0.060015209930676716)15[&type="Marshallese"]:0.0;tree STATE_11790000 = (((1[&type="Marshallese"]:0.041153762048871,4[&type="Marshallese"]:0.04615376204875277)13[&type="Marshallese"]:0.010345964546544073,((2[&type="Marshallese"]:0.07924224634561189,6[&type="Not_Marshallese"]:0.18924224634551184)9[&type="Marshallese"]:0.013004164826464215,(5[&type="Not_Marshallese"]:0.15644739464369728,(7[&type="Not_Marshallese"]:0.03162787750554706,8[&type="Not_Marshallese"]:0.07562787750564347)12[&type="Not_Marshallese"]:0.2178195171379974)14[&type="Marshallese"]:0.012799016528377005)10[&type="Marshallese"]:0.03825331542328986)11[&type="Marshallese"]:0.019515483335456274,3[&type="Marshallese"]:0.060015209930676716)15[&type="Marshallese"]:0.0;
tree STATE_1800000 = (((1[&type="Marshallese"]:0.15093491506318563,(5[&type="Not_Marshallese"]:0.1844491650288107,(6[&type="Not_Marshallese"]:0.12281287920890799,7[&type="Not_Marshallese"]:0.18281287920885342)12[&type="Marshallese"]:0.09463628581980449)11[&type="Marshallese"]:0.12248575003432399)14[&type="Marshallese"]:0.07437309497848427,((3[&type="Marshallese"]:0.04729358909856518,8[&type="Not_Marshallese"]:0.3512935890986525)9[&type="Marshallese"]:0.03257049068256662,4[&type="Marshallese"]:0.0958640797812082)10[&type="Marshallese"]:0.13444393026034346)13[&type="Marshallese"]:0.18358601164745791,2[&type="Marshallese"]:0.4878940216890787)15[&type="Marshallese"]:0.0;tree STATE_11800000 = (((1[&type="Marshallese"]:0.15093491506318563,(5[&type="Not_Marshallese"]:0.1844491650288107,(6[&type="Not_Marshallese"]:0.12281287920890799,7[&type="Not_Marshallese"]:0.18281287920885342)12[&type="Marshallese"]:0.09463628581980449)11[&type="Marshallese"]:0.12248575003432399)14[&type="Marshallese"]:0.07437309497848427,((3[&type="Marshallese"]:0.04729358909856518,8[&type="Not_Marshallese"]:0.3512935890986525)9[&type="Marshallese"]:0.03257049068256662,4[&type="Marshallese"]:0.0958640797812082)10[&type="Marshallese"]:0.13444393026034346)13[&type="Marshallese"]:0.18358601164745791,2[&type="Marshallese"]:0.4878940216890787)15[&type="Marshallese"]:0.0;
tree STATE_1810000 = ((((1[&type="Marshallese"]:0.04260037185663734,2[&type="Marshallese"]:0.12160037185658823)12[&type="Marshallese"]:0.01880944772272858,(((5[&type="Not_Marshallese"]:0.1145788304032439,7[&type="Not_Marshallese"]:0.2075788304030911)11[&type="Not_Marshallese"]:0.05333956106793758,6[&type="Not_Marshallese"]:0.20091839147108326)14[&type="Marshallese"]:0.03614269565026135,8[&type="Not_Marshallese"]:0.34106108712138644)13[&type="Marshallese"]:0.013348732457872159)10[&type="Marshallese"]:0.038931813450836183,3[&type="Marshallese"]:0.08934163303000747)9[&type="Marshallese"]:0.06918228879625676,4[&type="Marshallese"]:0.17452392182634063)15[&type="Marshallese"]:0.0;tree STATE_11810000 = ((((1[&type="Marshallese"]:0.04260037185663734,2[&type="Marshallese"]:0.12160037185658823)12[&type="Marshallese"]:0.01880944772272858,(((5[&type="Not_Marshallese"]:0.1145788304032439,7[&type="Not_Marshallese"]:0.2075788304030911)11[&type="Not_Marshallese"]:0.05333956106793758,6[&type="Not_Marshallese"]:0.20091839147108326)14[&type="Marshallese"]:0.03614269565026135,8[&type="Not_Marshallese"]:0.34106108712138644)13[&type="Marshallese"]:0.013348732457872159)10[&type="Marshallese"]:0.038931813450836183,3[&type="Marshallese"]:0.08934163303000747)9[&type="Marshallese"]:0.06918228879625676,4[&type="Marshallese"]:0.17452392182634063)15[&type="Marshallese"]:0.0;
tree STATE_1820000 = ((((1[&type="Marshallese"]:0.006103823673556996,(6[&type="Not_Marshallese"]:0.06772798536690505,(7[&type="Not_Marshallese"]:0.09646097682978091,8[&type="Not_Marshallese"]:0.14046097682987732)11[&type="Not_Marshallese"]:0.03126700853706957)10[&type="Marshallese"]:0.1273758383065028)12[&type="Marshallese"]:0.0654836995278757,2[&type="Marshallese"]:0.15058752320138358)13[&type="Marshallese"]:0.03320533560985112,5[&type="Not_Marshallese"]:0.2607928588112329)14[&type="Marshallese"]:0.011888712403316182,(3[&type="Marshallese"]:0.06294005856689266,4[&type="Marshallese"]:0.07894005856696906)9[&type="Marshallese"]:0.04274151264751269)15[&type="Marshallese"]:0.0;tree STATE_11820000 = ((((1[&type="Marshallese"]:0.006103823673556996,(6[&type="Not_Marshallese"]:0.06772798536690505,(7[&type="Not_Marshallese"]:0.09646097682978091,8[&type="Not_Marshallese"]:0.14046097682987732)11[&type="Not_Marshallese"]:0.03126700853706957)10[&type="Marshallese"]:0.1273758383065028)12[&type="Marshallese"]:0.0654836995278757,2[&type="Marshallese"]:0.15058752320138358)13[&type="Marshallese"]:0.03320533560985112,5[&type="Not_Marshallese"]:0.2607928588112329)14[&type="Marshallese"]:0.011888712403316182,(3[&type="Marshallese"]:0.06294005856689266,4[&type="Marshallese"]:0.07894005856696906)9[&type="Marshallese"]:0.04274151264751269)15[&type="Marshallese"]:0.0;
tree STATE_1830000 = (1[&type="Marshallese"]:0.14587780129855266,(2[&type="Marshallese"]:0.18002292763357064,(((3[&type="Marshallese"]:0.007673688324013439,(7[&type="Not_Marshallese"]:0.1742740431176891,8[&type="Not_Marshallese"]:0.2182740431177855)12[&type="Marshallese"]:0.09339964520631525)13[&type="Marshallese"]:0.0289120037381998,(5[&type="Not_Marshallese"]:0.16674760951119783,6[&type="Not_Marshallese"]:0.1997476095110996)14[&type="Marshallese"]:0.03683808255115911)11[&type="Marshallese"]:0.034328917173609086,4[&type="Marshallese"]:0.08691460923589872)10[&type="Marshallese"]:0.019108318397602797)9[&type="Marshallese"]:0.044854873664932904)15[&type="Marshallese"]:0.0;tree STATE_11830000 = (1[&type="Marshallese"]:0.14587780129855266,(2[&type="Marshallese"]:0.18002292763357064,(((3[&type="Marshallese"]:0.007673688324013439,(7[&type="Not_Marshallese"]:0.1742740431176891,8[&type="Not_Marshallese"]:0.2182740431177855)12[&type="Marshallese"]:0.09339964520631525)13[&type="Marshallese"]:0.0289120037381998,(5[&type="Not_Marshallese"]:0.16674760951119783,6[&type="Not_Marshallese"]:0.1997476095110996)14[&type="Marshallese"]:0.03683808255115911)11[&type="Marshallese"]:0.034328917173609086,4[&type="Marshallese"]:0.08691460923589872)10[&type="Marshallese"]:0.019108318397602797)9[&type="Marshallese"]:0.044854873664932904)15[&type="Marshallese"]:0.0;
tree STATE_1840000 = (((((1[&type="Marshallese"]:0.03291306787310577,4[&type="Marshallese"]:0.03791306787298754)9[&type="Marshallese"]:0.003888848421590818,2[&type="Marshallese"]:0.11580191629464748)14[&type="Marshallese"]:0.0334567180166791,3[&type="Marshallese"]:0.05925863431118106)13[&type="Marshallese"]:0.09068096048049573,6[&type="Not_Marshallese"]:0.34993959479172226)10[&type="Marshallese"]:0.007010737959842084,((5[&type="Not_Marshallese"]:0.24930720306924103,7[&type="Not_Marshallese"]:0.34230720306908824)11[&type="Marshallese"]:0.03720166417683585,8[&type="Not_Marshallese"]:0.4235088672460205)12[&type="Marshallese"]:0.03744146550558569)15[&type="Marshallese"]:0.0;tree STATE_11840000 = (((((1[&type="Marshallese"]:0.03291306787310577,4[&type="Marshallese"]:0.03791306787298754)9[&type="Marshallese"]:0.003888848421590818,2[&type="Marshallese"]:0.11580191629464748)14[&type="Marshallese"]:0.0334567180166791,3[&type="Marshallese"]:0.05925863431118106)13[&type="Marshallese"]:0.09068096048049573,6[&type="Not_Marshallese"]:0.34993959479172226)10[&type="Marshallese"]:0.007010737959842084,((5[&type="Not_Marshallese"]:0.24930720306924103,7[&type="Not_Marshallese"]:0.34230720306908824)11[&type="Marshallese"]:0.03720166417683585,8[&type="Not_Marshallese"]:0.4235088672460205)12[&type="Marshallese"]:0.03744146550558569)15[&type="Marshallese"]:0.0;
tree STATE_1850000 = (((1[&type="Marshallese"]:0.008069485983040248,2[&type="Marshallese"]:0.08706948598299113)12[&type="Marshallese"]:0.09067302762555696,((5[&type="Not_Marshallese"]:0.08914461847005958,7[&type="Not_Marshallese"]:0.1821446184699068)14[&type="Not_Marshallese"]:0.06379956941528506,8[&type="Not_Marshallese"]:0.28994418788528825)13[&type="Marshallese"]:0.10179832572320163)11[&type="Marshallese"]:0.0604458992290261,((3[&type="Marshallese"]:0.026409024811586745,6[&type="Not_Marshallese"]:0.22640902481163222)9[&type="Marshallese"]:0.045168687764612636,4[&type="Marshallese"]:0.08757771257627578)10[&type="Marshallese"]:0.07661070026122929)15[&type="Marshallese"]:0.0;tree STATE_11850000 = (((1[&type="Marshallese"]:0.008069485983040248,2[&type="Marshallese"]:0.08706948598299113)12[&type="Marshallese"]:0.09067302762555696,((5[&type="Not_Marshallese"]:0.08914461847005958,7[&type="Not_Marshallese"]:0.1821446184699068)14[&type="Not_Marshallese"]:0.06379956941528506,8[&type="Not_Marshallese"]:0.28994418788528825)13[&type="Marshallese"]:0.10179832572320163)11[&type="Marshallese"]:0.0604458992290261,((3[&type="Marshallese"]:0.026409024811586745,6[&type="Not_Marshallese"]:0.22640902481163222)9[&type="Marshallese"]:0.045168687764612636,4[&type="Marshallese"]:0.08757771257627578)10[&type="Marshallese"]:0.07661070026122929)15[&type="Marshallese"]:0.0;
tree STATE_1860000 = ((1[&type="Marshallese"]:0.12716981710327813,(2[&type="Marshallese"]:0.12211815355037758,((3[&type="Marshallese"]:0.012285298733151095,6[&type="Not_Marshallese"]:0.21228529873319657)9[&type="Marshallese"]:0.005143324846398234,(4[&type="Marshallese"]:0.015772083254989633,(5[&type="Not_Marshallese"]:0.05310640294615357,7[&type="Not_Marshallese"]:0.14610640294600077)14[&type="Marshallese"]:0.11366568030890337)13[&type="Marshallese"]:0.017656540324636094)12[&type="Marshallese"]:0.014689529970682735)11[&type="Marshallese"]:0.08405166355285143)10[&type="Marshallese"]:0.4865485122780384,8[&type="Not_Marshallese"]:0.9067183293812092)15[&type="Marshallese"]:0.0;tree STATE_11860000 = ((1[&type="Marshallese"]:0.12716981710327813,(2[&type="Marshallese"]:0.12211815355037758,((3[&type="Marshallese"]:0.012285298733151095,6[&type="Not_Marshallese"]:0.21228529873319657)9[&type="Marshallese"]:0.005143324846398234,(4[&type="Marshallese"]:0.015772083254989633,(5[&type="Not_Marshallese"]:0.05310640294615357,7[&type="Not_Marshallese"]:0.14610640294600077)14[&type="Marshallese"]:0.11366568030890337)13[&type="Marshallese"]:0.017656540324636094)12[&type="Marshallese"]:0.014689529970682735)11[&type="Marshallese"]:0.08405166355285143)10[&type="Marshallese"]:0.4865485122780384,8[&type="Not_Marshallese"]:0.9067183293812092)15[&type="Marshallese"]:0.0;
tree STATE_1870000 = (((1[&type="Marshallese"]:0.035675863827986654,(3[&type="Marshallese"]:0.016868620863496275,7[&type="Not_Marshallese"]:0.2768686208634872)10[&type="Marshallese"]:0.007807242964295746)9[&type="Marshallese"]:0.05734106402025596,((2[&type="Marshallese"]:0.09691121603175057,(6[&type="Not_Marshallese"]:0.1927128839466059,8[&type="Not_Marshallese"]:0.29671288394664774)12[&type="Marshallese"]:0.014198332085044618)13[&type="Marshallese"]:0.020742769023890717,5[&type="Not_Marshallese"]:0.19465398505563947)11[&type="Marshallese"]:0.054362942792552216)14[&type="Marshallese"]:0.11282139753911646,4[&type="Marshallese"]:0.21083832538724084)15[&type="Marshallese"]:0.0;tree STATE_11870000 = (((1[&type="Marshallese"]:0.035675863827986654,(3[&type="Marshallese"]:0.016868620863496275,7[&type="Not_Marshallese"]:0.2768686208634872)10[&type="Marshallese"]:0.007807242964295746)9[&type="Marshallese"]:0.05734106402025596,((2[&type="Marshallese"]:0.09691121603175057,(6[&type="Not_Marshallese"]:0.1927128839466059,8[&type="Not_Marshallese"]:0.29671288394664774)12[&type="Marshallese"]:0.014198332085044618)13[&type="Marshallese"]:0.020742769023890717,5[&type="Not_Marshallese"]:0.19465398505563947)11[&type="Marshallese"]:0.054362942792552216)14[&type="Marshallese"]:0.11282139753911646,4[&type="Marshallese"]:0.21083832538724084)15[&type="Marshallese"]:0.0;
tree STATE_1880000 = (((1[&type="Marshallese"]:0.024859297348110487,3[&type="Marshallese"]:0.013859297347915855)14[&type="Marshallese"]:0.07471209589891953,(6[&type="Not_Marshallese"]:0.27843094714652183,8[&type="Not_Marshallese"]:0.38243094714656367)10[&type="Marshallese"]:0.010140446100359024)13[&type="Marshallese"]:0.0772820115025108,((2[&type="Marshallese"]:0.2331166318415317,(5[&type="Not_Marshallese"]:0.061085986251943336,7[&type="Not_Marshallese"]:0.15408598625179054)9[&type="Marshallese"]:0.24903064558958654)11[&type="Marshallese"]:0.013633943273456739,4[&type="Marshallese"]:0.1727505751149193)12[&type="Marshallese"]:0.009102829634503262)15[&type="Marshallese"]:0.0;tree STATE_11880000 = (((1[&type="Marshallese"]:0.024859297348110487,3[&type="Marshallese"]:0.013859297347915855)14[&type="Marshallese"]:0.07471209589891953,(6[&type="Not_Marshallese"]:0.27843094714652183,8[&type="Not_Marshallese"]:0.38243094714656367)10[&type="Marshallese"]:0.010140446100359024)13[&type="Marshallese"]:0.0772820115025108,((2[&type="Marshallese"]:0.2331166318415317,(5[&type="Not_Marshallese"]:0.061085986251943336,7[&type="Not_Marshallese"]:0.15408598625179054)9[&type="Marshallese"]:0.24903064558958654)11[&type="Marshallese"]:0.013633943273456739,4[&type="Marshallese"]:0.1727505751149193)12[&type="Marshallese"]:0.009102829634503262)15[&type="Marshallese"]:0.0;
tree STATE_1890000 = (((1[&type="Marshallese"]:0.06489079041543883,2[&type="Marshallese"]:0.1438907904153897)11[&type="Marshallese"]:0.09750367193541026,7[&type="Not_Marshallese"]:0.41139446235064536)13[&type="Marshallese"]:0.032409903757508074,((((3[&type="Marshallese"]:0.046276695167705106,5[&type="Not_Marshallese"]:0.2132766951678488)12[&type="Marshallese"]:0.04308026147631472,8[&type="Not_Marshallese"]:0.39335695664410714)14[&type="Marshallese"]:0.024425260737719334,4[&type="Marshallese"]:0.12978221738181556)10[&type="Marshallese"]:0.011659304692732797,6[&type="Not_Marshallese"]:0.32544152207451743)9[&type="Marshallese"]:0.058362844033690575)15[&type="Marshallese"]:0.0;tree STATE_11890000 = (((1[&type="Marshallese"]:0.06489079041543883,2[&type="Marshallese"]:0.1438907904153897)11[&type="Marshallese"]:0.09750367193541026,7[&type="Not_Marshallese"]:0.41139446235064536)13[&type="Marshallese"]:0.032409903757508074,((((3[&type="Marshallese"]:0.046276695167705106,5[&type="Not_Marshallese"]:0.2132766951678488)12[&type="Marshallese"]:0.04308026147631472,8[&type="Not_Marshallese"]:0.39335695664410714)14[&type="Marshallese"]:0.024425260737719334,4[&type="Marshallese"]:0.12978221738181556)10[&type="Marshallese"]:0.011659304692732797,6[&type="Not_Marshallese"]:0.32544152207451743)9[&type="Marshallese"]:0.058362844033690575)15[&type="Marshallese"]:0.0;
tree STATE_1900000 = ((((1[&type="Marshallese"]:0.016875149951537716,(2[&type="Marshallese"]:0.07297156154597323,(5[&type="Not_Marshallese"]:0.028447481736943975,8[&type="Not_Marshallese"]:0.16544748173688759)14[&type="Not_Marshallese"]:0.12152407980902744)12[&type="Marshallese"]:0.022903588405515374)10[&type="Marshallese"]:0.021412981820979227,(6[&type="Not_Marshallese"]:0.10283056043018232,7[&type="Not_Marshallese"]:0.16283056043012775)13[&type="Marshallese"]:0.12445757134218546)11[&type="Marshallese"]:0.09687774248267106,3[&type="Marshallese"]:0.12416587425499337)9[&type="Marshallese"]:0.1048750563861981,4[&type="Marshallese"]:0.24504093064126786)15[&type="Marshallese"]:0.0;tree STATE_11900000 = ((((1[&type="Marshallese"]:0.016875149951537716,(2[&type="Marshallese"]:0.07297156154597323,(5[&type="Not_Marshallese"]:0.028447481736943975,8[&type="Not_Marshallese"]:0.16544748173688759)14[&type="Not_Marshallese"]:0.12152407980902744)12[&type="Marshallese"]:0.022903588405515374)10[&type="Marshallese"]:0.021412981820979227,(6[&type="Not_Marshallese"]:0.10283056043018232,7[&type="Not_Marshallese"]:0.16283056043012775)13[&type="Marshallese"]:0.12445757134218546)11[&type="Marshallese"]:0.09687774248267106,3[&type="Marshallese"]:0.12416587425499337)9[&type="Marshallese"]:0.1048750563861981,4[&type="Marshallese"]:0.24504093064126786)15[&type="Marshallese"]:0.0;
tree STATE_1910000 = (((1[&type="Marshallese"]:0.037426476422095345,2[&type="Marshallese"]:0.11642647642204623)14[&type="Marshallese"]:0.22583372165291377,(4[&type="Marshallese"]:0.03824081536391344,8[&type="Not_Marshallese"]:0.32624081536392435)12[&type="Marshallese"]:0.23001938271097744)10[&type="Marshallese"]:0.16953954135552662,(3[&type="Marshallese"]:0.03549528499214483,(5[&type="Not_Marshallese"]:0.11995522129178443,(6[&type="Not_Marshallese"]:0.13403134085562077,7[&type="Not_Marshallese"]:0.1940313408555662)9[&type="Marshallese"]:0.018923880436065438)13[&type="Marshallese"]:0.0825400637005041)11[&type="Marshallese"]:0.3863044544381963)15[&type="Marshallese"]:0.0;tree STATE_11910000 = (((1[&type="Marshallese"]:0.037426476422095345,2[&type="Marshallese"]:0.11642647642204623)14[&type="Marshallese"]:0.22583372165291377,(4[&type="Marshallese"]:0.03824081536391344,8[&type="Not_Marshallese"]:0.32624081536392435)12[&type="Marshallese"]:0.23001938271097744)10[&type="Marshallese"]:0.16953954135552662,(3[&type="Marshallese"]:0.03549528499214483,(5[&type="Not_Marshallese"]:0.11995522129178443,(6[&type="Not_Marshallese"]:0.13403134085562077,7[&type="Not_Marshallese"]:0.1940313408555662)9[&type="Marshallese"]:0.018923880436065438)13[&type="Marshallese"]:0.0825400637005041)11[&type="Marshallese"]:0.3863044544381963)15[&type="Marshallese"]:0.0;
tree STATE_1920000 = (((1[&type="Marshallese"]:0.07697530497882371,((3[&type="Marshallese"]:0.0013238140591008696,(6[&type="Not_Marshallese"]:0.10963548290569977,7[&type="Not_Marshallese"]:0.1696354829056452)12[&type="Marshallese"]:0.09168833115344657)11[&type="Marshallese"]:0.058813777999008776,5[&type="Not_Marshallese"]:0.22713759205825335)13[&type="Marshallese"]:0.005837712920519433)14[&type="Marshallese"]:0.07442242829983958,4[&type="Marshallese"]:0.15639773327854506)10[&type="Marshallese"]:0.0128460726666757,(2[&type="Marshallese"]:0.17411590332675092,8[&type="Not_Marshallese"]:0.3881159033266927)9[&type="Marshallese"]:0.06912790261853896)15[&type="Marshallese"]:0.0;tree STATE_11920000 = (((1[&type="Marshallese"]:0.07697530497882371,((3[&type="Marshallese"]:0.0013238140591008696,(6[&type="Not_Marshallese"]:0.10963548290569977,7[&type="Not_Marshallese"]:0.1696354829056452)12[&type="Marshallese"]:0.09168833115344657)11[&type="Marshallese"]:0.058813777999008776,5[&type="Not_Marshallese"]:0.22713759205825335)13[&type="Marshallese"]:0.005837712920519433)14[&type="Marshallese"]:0.07442242829983958,4[&type="Marshallese"]:0.15639773327854506)10[&type="Marshallese"]:0.0128460726666757,(2[&type="Marshallese"]:0.17411590332675092,8[&type="Not_Marshallese"]:0.3881159033266927)9[&type="Marshallese"]:0.06912790261853896)15[&type="Marshallese"]:0.0;
tree STATE_1930000 = (((((1[&type="Marshallese"]:0.026759883446148436,4[&type="Marshallese"]:0.0317598834460302)14[&type="Marshallese"]:0.02847529868937182,(6[&type="Not_Marshallese"]:0.09644502399004051,7[&type="Not_Marshallese"]:0.15644502398998594)13[&type="Marshallese"]:0.14779015814533059)12[&type="Marshallese"]:1.328806044886277E-4,3[&type="Marshallese"]:0.04436806273981425)9[&type="Marshallese"]:0.019299741938474224,8[&type="Not_Marshallese"]:0.3676678046783758)11[&type="Marshallese"]:0.015310019236889016,(2[&type="Marshallese"]:0.1289419219114406,5[&type="Not_Marshallese"]:0.20594192191143879)10[&type="Marshallese"]:0.040035902003882406)15[&type="Marshallese"]:0.0;tree STATE_11930000 = (((((1[&type="Marshallese"]:0.026759883446148436,4[&type="Marshallese"]:0.0317598834460302)14[&type="Marshallese"]:0.02847529868937182,(6[&type="Not_Marshallese"]:0.09644502399004051,7[&type="Not_Marshallese"]:0.15644502398998594)13[&type="Marshallese"]:0.14779015814533059)12[&type="Marshallese"]:1.328806044886277E-4,3[&type="Marshallese"]:0.04436806273981425)9[&type="Marshallese"]:0.019299741938474224,8[&type="Not_Marshallese"]:0.3676678046783758)11[&type="Marshallese"]:0.015310019236889016,(2[&type="Marshallese"]:0.1289419219114406,5[&type="Not_Marshallese"]:0.20594192191143879)10[&type="Marshallese"]:0.040035902003882406)15[&type="Marshallese"]:0.0;
tree STATE_1940000 = ((((((1[&type="Marshallese"]:0.006945733424377598,(6[&type="Not_Marshallese"]:0.09799284564519073,7[&type="Not_Marshallese"]:0.15799284564513616)13[&type="Marshallese"]:0.09795288777903771)12[&type="Marshallese"]:0.026397469076151425,5[&type="Not_Marshallese"]:0.1893432025004781)9[&type="Marshallese"]:0.011303268006278178,3[&type="Marshallese"]:0.03364647050661257)10[&type="Marshallese"]:0.041691574436149015,2[&type="Marshallese"]:0.1653380449429071)11[&type="Marshallese"]:0.007423599415183391,8[&type="Not_Marshallese"]:0.3867616443580323)14[&type="Marshallese"]:0.02685805538040198,4[&type="Marshallese"]:0.12561969973842335)15[&type="Marshallese"]:0.0;tree STATE_11940000 = ((((((1[&type="Marshallese"]:0.006945733424377598,(6[&type="Not_Marshallese"]:0.09799284564519073,7[&type="Not_Marshallese"]:0.15799284564513616)13[&type="Marshallese"]:0.09795288777903771)12[&type="Marshallese"]:0.026397469076151425,5[&type="Not_Marshallese"]:0.1893432025004781)9[&type="Marshallese"]:0.011303268006278178,3[&type="Marshallese"]:0.03364647050661257)10[&type="Marshallese"]:0.041691574436149015,2[&type="Marshallese"]:0.1653380449429071)11[&type="Marshallese"]:0.007423599415183391,8[&type="Not_Marshallese"]:0.3867616443580323)14[&type="Marshallese"]:0.02685805538040198,4[&type="Marshallese"]:0.12561969973842335)15[&type="Marshallese"]:0.0;
tree STATE_1950000 = (((((1[&type="Marshallese"]:0.03391627662850183,4[&type="Marshallese"]:0.038916276628383595)12[&type="Marshallese"]:0.02678810944872001,3[&type="Marshallese"]:0.04970438607702721)11[&type="Marshallese"]:5.483955560671716E-4,(5[&type="Not_Marshallese"]:0.1993420393180868,6[&type="Not_Marshallese"]:0.23234203931798858)14[&type="Marshallese"]:0.017910742315151273)9[&type="Marshallese"]:0.09995581741386572,(2[&type="Marshallese"]:0.058545080351715906,7[&type="Not_Marshallese"]:0.2285450803515613)13[&type="Marshallese"]:0.18166351869538971)10[&type="Marshallese"]:0.10703049652731272,8[&type="Not_Marshallese"]:0.5612390955743601)15[&type="Marshallese"]:0.0;tree STATE_11950000 = (((((1[&type="Marshallese"]:0.03391627662850183,4[&type="Marshallese"]:0.038916276628383595)12[&type="Marshallese"]:0.02678810944872001,3[&type="Marshallese"]:0.04970438607702721)11[&type="Marshallese"]:5.483955560671716E-4,(5[&type="Not_Marshallese"]:0.1993420393180868,6[&type="Not_Marshallese"]:0.23234203931798858)14[&type="Marshallese"]:0.017910742315151273)9[&type="Marshallese"]:0.09995581741386572,(2[&type="Marshallese"]:0.058545080351715906,7[&type="Not_Marshallese"]:0.2285450803515613)13[&type="Marshallese"]:0.18166351869538971)10[&type="Marshallese"]:0.10703049652731272,8[&type="Not_Marshallese"]:0.5612390955743601)15[&type="Marshallese"]:0.0;
tree STATE_1960000 = (((1[&type="Marshallese"]:0.015446492222330854,3[&type="Marshallese"]:0.004446492222136222)9[&type="Marshallese"]:0.06776722267979524,6[&type="Not_Marshallese"]:0.27221371490197693)13[&type="Marshallese"]:0.04138407640138919,((2[&type="Marshallese"]:0.11117652831761365,4[&type="Marshallese"]:0.03717652831754453)14[&type="Marshallese"]:0.029248804695327812,((5[&type="Not_Marshallese"]:0.054644730644714395,8[&type="Not_Marshallese"]:0.191644730644658)11[&type="Marshallese"]:2.200121886908324E-4,7[&type="Not_Marshallese"]:0.14786474283325243)10[&type="Marshallese"]:0.16256059017953442)12[&type="Marshallese"]:0.0631724582905247)15[&type="Marshallese"]:0.0;tree STATE_11960000 = (((1[&type="Marshallese"]:0.015446492222330854,3[&type="Marshallese"]:0.004446492222136222)9[&type="Marshallese"]:0.06776722267979524,6[&type="Not_Marshallese"]:0.27221371490197693)13[&type="Marshallese"]:0.04138407640138919,((2[&type="Marshallese"]:0.11117652831761365,4[&type="Marshallese"]:0.03717652831754453)14[&type="Marshallese"]:0.029248804695327812,((5[&type="Not_Marshallese"]:0.054644730644714395,8[&type="Not_Marshallese"]:0.191644730644658)11[&type="Marshallese"]:2.200121886908324E-4,7[&type="Not_Marshallese"]:0.14786474283325243)10[&type="Marshallese"]:0.16256059017953442)12[&type="Marshallese"]:0.0631724582905247)15[&type="Marshallese"]:0.0;
tree STATE_1970000 = ((1[&type="Marshallese"]:0.0878888179037523,((3[&type="Marshallese"]:0.011082116938139375,((5[&type="Not_Marshallese"]:0.10480646162643453,6[&type="Not_Marshallese"]:0.1378064616263363)10[&type="Marshallese"]:0.037548668074638136,(7[&type="Not_Marshallese"]:0.14167032858944842,8[&type="Not_Marshallese"]:0.18567032858954483)13[&type="Marshallese"]:0.09368480111147146)9[&type="Marshallese"]:0.035726987237210406)12[&type="Marshallese"]:0.008041370875596254,4[&type="Marshallese"]:0.03512348781381203)14[&type="Marshallese"]:0.05776533008982204)11[&type="Marshallese"]:0.029447990752359487,2[&type="Marshallese"]:0.19633680865606268)15[&type="Marshallese"]:0.0;tree STATE_11970000 = ((1[&type="Marshallese"]:0.0878888179037523,((3[&type="Marshallese"]:0.011082116938139375,((5[&type="Not_Marshallese"]:0.10480646162643453,6[&type="Not_Marshallese"]:0.1378064616263363)10[&type="Marshallese"]:0.037548668074638136,(7[&type="Not_Marshallese"]:0.14167032858944842,8[&type="Not_Marshallese"]:0.18567032858954483)13[&type="Marshallese"]:0.09368480111147146)9[&type="Marshallese"]:0.035726987237210406)12[&type="Marshallese"]:0.008041370875596254,4[&type="Marshallese"]:0.03512348781381203)14[&type="Marshallese"]:0.05776533008982204)11[&type="Marshallese"]:0.029447990752359487,2[&type="Marshallese"]:0.19633680865606268)15[&type="Marshallese"]:0.0;
tree STATE_1980000 = ((((1[&type="Marshallese"]:0.04476906541447706,3[&type="Marshallese"]:0.03376906541428243)10[&type="Marshallese"]:0.010288277844488103,(5[&type="Not_Marshallese"]:0.21043706926106592,7[&type="Not_Marshallese"]:0.30343706926091313)12[&type="Marshallese"]:6.202739978483085E-4)9[&type="Marshallese"]:0.05752791303947796,((2[&type="Marshallese"]:0.10594833847913532,6[&type="Not_Marshallese"]:0.21594833847903527)11[&type="Marshallese"]:0.019572989033607602,8[&type="Not_Marshallese"]:0.3395213275126847)13[&type="Marshallese"]:0.0660639287856511)14[&type="Marshallese"]:0.003751852652244536,4[&type="Marshallese"]:0.12133710895056943)15[&type="Marshallese"]:0.0;tree STATE_11980000 = ((((1[&type="Marshallese"]:0.04476906541447706,3[&type="Marshallese"]:0.03376906541428243)10[&type="Marshallese"]:0.010288277844488103,(5[&type="Not_Marshallese"]:0.21043706926106592,7[&type="Not_Marshallese"]:0.30343706926091313)12[&type="Marshallese"]:6.202739978483085E-4)9[&type="Marshallese"]:0.05752791303947796,((2[&type="Marshallese"]:0.10594833847913532,6[&type="Not_Marshallese"]:0.21594833847903527)11[&type="Marshallese"]:0.019572989033607602,8[&type="Not_Marshallese"]:0.3395213275126847)13[&type="Marshallese"]:0.0660639287856511)14[&type="Marshallese"]:0.003751852652244536,4[&type="Marshallese"]:0.12133710895056943)15[&type="Marshallese"]:0.0;
tree STATE_1990000 = (((1[&type="Marshallese"]:0.028533397798898297,(6[&type="Not_Marshallese"]:0.21367660940079097,7[&type="Not_Marshallese"]:0.2736766094007364)14[&type="Marshallese"]:0.0038567883979581663)13[&type="Marshallese"]:0.040206656621370684,(3[&type="Marshallese"]:0.05058650265815379,(4[&type="Marshallese"]:0.025365645267479475,(5[&type="Not_Marshallese"]:0.1449038435866859,8[&type="Not_Marshallese"]:0.2819038435866295)11[&type="Marshallese"]:0.03146180168086088)10[&type="Marshallese"]:0.04122085739075071)12[&type="Marshallese"]:0.007153551761920562)9[&type="Marshallese"]:0.13966932724441228,2[&type="Marshallese"]:0.28740938166463215)15[&type="Marshallese"]:0.0;tree STATE_11990000 = (((1[&type="Marshallese"]:0.028533397798898297,(6[&type="Not_Marshallese"]:0.21367660940079097,7[&type="Not_Marshallese"]:0.2736766094007364)14[&type="Marshallese"]:0.0038567883979581663)13[&type="Marshallese"]:0.040206656621370684,(3[&type="Marshallese"]:0.05058650265815379,(4[&type="Marshallese"]:0.025365645267479475,(5[&type="Not_Marshallese"]:0.1449038435866859,8[&type="Not_Marshallese"]:0.2819038435866295)11[&type="Marshallese"]:0.03146180168086088)10[&type="Marshallese"]:0.04122085739075071)12[&type="Marshallese"]:0.007153551761920562)9[&type="Marshallese"]:0.13966932724441228,2[&type="Marshallese"]:0.28740938166463215)15[&type="Marshallese"]:0.0;
tree STATE_2000000 = (((((1[&type="Marshallese"]:0.04154674242476303,3[&type="Marshallese"]:0.030546742424568396)11[&type="Marshallese"]:0.022046123170303522,5[&type="Not_Marshallese"]:0.21959286559501562)12[&type="Marshallese"]:0.0024992522676864914,4[&type="Marshallese"]:0.07109211786263481)10[&type="Marshallese"]:0.12843592348674676,((6[&type="Not_Marshallese"]:0.11565844197936356,7[&type="Not_Marshallese"]:0.175658441979309)14[&type="Marshallese"]:0.17029209398193065,8[&type="Not_Marshallese"]:0.38995053596133605)13[&type="Marshallese"]:0.09757750538805643)9[&type="Marshallese"]:0.11422304360024488,2[&type="Marshallese"]:0.38775108494969557)15[&type="Marshallese"]:0.0;tree STATE_12000000 = (((((1[&type="Marshallese"]:0.04154674242476303,3[&type="Marshallese"]:0.030546742424568396)11[&type="Marshallese"]:0.022046123170303522,5[&type="Not_Marshallese"]:0.21959286559501562)12[&type="Marshallese"]:0.0024992522676864914,4[&type="Marshallese"]:0.07109211786263481)10[&type="Marshallese"]:0.12843592348674676,((6[&type="Not_Marshallese"]:0.11565844197936356,7[&type="Not_Marshallese"]:0.175658441979309)14[&type="Marshallese"]:0.17029209398193065,8[&type="Not_Marshallese"]:0.38995053596133605)13[&type="Marshallese"]:0.09757750538805643)9[&type="Marshallese"]:0.11422304360024488,2[&type="Marshallese"]:0.38775108494969557)15[&type="Marshallese"]:0.0;
tree STATE_2010000 = ((((1[&type="Marshallese"]:0.017414746323502428,2[&type="Marshallese"]:0.09641474632345332)9[&type="Marshallese"]:0.0012105688096274436,((5[&type="Not_Marshallese"]:0.035976050477158183,6[&type="Not_Marshallese"]:0.06897605047705996)12[&type="Not_Marshallese"]:0.0996250898942585,7[&type="Not_Marshallese"]:0.2286011403712639)11[&type="Marshallese"]:0.039024174761662256)10[&type="Marshallese"]:0.04950007182190863,3[&type="Marshallese"]:0.05712538695484387)13[&type="Marshallese"]:0.041200787232052394,(4[&type="Marshallese"]:0.09651790165554008,8[&type="Not_Marshallese"]:0.384517901655551)14[&type="Marshallese"]:0.01780827253143258)15[&type="Marshallese"]:0.0;tree STATE_12010000 = ((((1[&type="Marshallese"]:0.017414746323502428,2[&type="Marshallese"]:0.09641474632345332)9[&type="Marshallese"]:0.0012105688096274436,((5[&type="Not_Marshallese"]:0.035976050477158183,6[&type="Not_Marshallese"]:0.06897605047705996)12[&type="Not_Marshallese"]:0.0996250898942585,7[&type="Not_Marshallese"]:0.2286011403712639)11[&type="Marshallese"]:0.039024174761662256)10[&type="Marshallese"]:0.04950007182190863,3[&type="Marshallese"]:0.05712538695484387)13[&type="Marshallese"]:0.041200787232052394,(4[&type="Marshallese"]:0.09651790165554008,8[&type="Not_Marshallese"]:0.384517901655551)14[&type="Marshallese"]:0.01780827253143258)15[&type="Marshallese"]:0.0;
tree STATE_2020000 = (1[&type="Marshallese"]:0.07376761692615202,((((2[&type="Marshallese"]:0.09077595429229751,3[&type="Marshallese"]:7.759542921519924E-4)14[&type="Marshallese"]:0.01741892367525999,(5[&type="Not_Marshallese"]:0.135400615777871,8[&type="Not_Marshallese"]:0.2724006157778146)12[&type="Marshallese"]:0.04979426218968469)11[&type="Marshallese"]:0.027652442583598613,4[&type="Marshallese"]:0.06184732055108699)9[&type="Marshallese"]:0.011135639830824884,(6[&type="Not_Marshallese"]:0.0667479549035857,7[&type="Not_Marshallese"]:0.12674795490353113)13[&type="Marshallese"]:0.19023500547829525)10[&type="Marshallese"]:0.005784656544121913)15[&type="Marshallese"]:0.0;tree STATE_12020000 = (1[&type="Marshallese"]:0.07376761692615202,((((2[&type="Marshallese"]:0.09077595429229751,3[&type="Marshallese"]:7.759542921519924E-4)14[&type="Marshallese"]:0.01741892367525999,(5[&type="Not_Marshallese"]:0.135400615777871,8[&type="Not_Marshallese"]:0.2724006157778146)12[&type="Marshallese"]:0.04979426218968469)11[&type="Marshallese"]:0.027652442583598613,4[&type="Marshallese"]:0.06184732055108699)9[&type="Marshallese"]:0.011135639830824884,(6[&type="Not_Marshallese"]:0.0667479549035857,7[&type="Not_Marshallese"]:0.12674795490353113)13[&type="Marshallese"]:0.19023500547829525)10[&type="Marshallese"]:0.005784656544121913)15[&type="Marshallese"]:0.0;
tree STATE_2030000 = ((((1[&type="Marshallese"]:0.0258075518706396,3[&type="Marshallese"]:0.014807551870444968)9[&type="Marshallese"]:0.09155178658929203,(4[&type="Marshallese"]:0.12184353980708484,(5[&type="Not_Marshallese"]:0.1074218913754601,(6[&type="Not_Marshallese"]:0.06467723653471824,7[&type="Not_Marshallese"]:0.12467723653466367)11[&type="Marshallese"]:0.07574465484064363)13[&type="Marshallese"]:0.16542164843169205)10[&type="Marshallese"]:5.157986527285496E-4)12[&type="Marshallese"]:0.12212744956800747,2[&type="Marshallese"]:0.31848678802789)14[&type="Marshallese"]:0.1385972103546197,8[&type="Not_Marshallese"]:0.6710839983824515)15[&type="Marshallese"]:0.0;tree STATE_12030000 = ((((1[&type="Marshallese"]:0.0258075518706396,3[&type="Marshallese"]:0.014807551870444968)9[&type="Marshallese"]:0.09155178658929203,(4[&type="Marshallese"]:0.12184353980708484,(5[&type="Not_Marshallese"]:0.1074218913754601,(6[&type="Not_Marshallese"]:0.06467723653471824,7[&type="Not_Marshallese"]:0.12467723653466367)11[&type="Marshallese"]:0.07574465484064363)13[&type="Marshallese"]:0.16542164843169205)10[&type="Marshallese"]:5.157986527285496E-4)12[&type="Marshallese"]:0.12212744956800747,2[&type="Marshallese"]:0.31848678802789)14[&type="Marshallese"]:0.1385972103546197,8[&type="Not_Marshallese"]:0.6710839983824515)15[&type="Marshallese"]:0.0;
tree STATE_2040000 = ((((1[&type="Marshallese"]:0.02052867332339764,3[&type="Marshallese"]:0.009528673323203007)14[&type="Marshallese"]:0.024131735376525798,(4[&type="Marshallese"]:0.03687262863580687,((5[&type="Not_Marshallese"]:0.1414312255295347,8[&type="Not_Marshallese"]:0.2784312255294783)12[&type="Marshallese"]:0.017216936097129543,7[&type="Not_Marshallese"]:0.25164816162651144)9[&type="Marshallese"]:0.029224467009209942)13[&type="Marshallese"]:0.012787780063998333)11[&type="Marshallese"]:0.0092209090274738,2[&type="Marshallese"]:0.13288131772734812)10[&type="Marshallese"]:0.05087890315004162,6[&type="Not_Marshallese"]:0.2937602208772897)15[&type="Marshallese"]:0.0;tree STATE_12040000 = ((((1[&type="Marshallese"]:0.02052867332339764,3[&type="Marshallese"]:0.009528673323203007)14[&type="Marshallese"]:0.024131735376525798,(4[&type="Marshallese"]:0.03687262863580687,((5[&type="Not_Marshallese"]:0.1414312255295347,8[&type="Not_Marshallese"]:0.2784312255294783)12[&type="Marshallese"]:0.017216936097129543,7[&type="Not_Marshallese"]:0.25164816162651144)9[&type="Marshallese"]:0.029224467009209942)13[&type="Marshallese"]:0.012787780063998333)11[&type="Marshallese"]:0.0092209090274738,2[&type="Marshallese"]:0.13288131772734812)10[&type="Marshallese"]:0.05087890315004162,6[&type="Not_Marshallese"]:0.2937602208772897)15[&type="Marshallese"]:0.0;
tree STATE_2050000 = ((1[&type="Marshallese"]:0.007915398459985235,((5[&type="Not_Marshallese"]:0.017920449525254872,7[&type="Not_Marshallese"]:0.11092044952510208)14[&type="Marshallese"]:0.06322240925181002,6[&type="Not_Marshallese"]:0.11414285877696667)9[&type="Marshallese"]:0.0827725396828694)10[&type="Marshallese"]:0.22125129000467258,(((2[&type="Marshallese"]:0.09417885667932263,4[&type="Marshallese"]:0.02017885667925351)12[&type="Marshallese"]:0.08919103963522618,8[&type="Not_Marshallese"]:0.3973698963144906)13[&type="Marshallese"]:0.026119340896663956,3[&type="Marshallese"]:0.11948923721106725)11[&type="Marshallese"]:0.09867745125339594)15[&type="Marshallese"]:0.0;tree STATE_12050000 = ((1[&type="Marshallese"]:0.007915398459985235,((5[&type="Not_Marshallese"]:0.017920449525254872,7[&type="Not_Marshallese"]:0.11092044952510208)14[&type="Marshallese"]:0.06322240925181002,6[&type="Not_Marshallese"]:0.11414285877696667)9[&type="Marshallese"]:0.0827725396828694)10[&type="Marshallese"]:0.22125129000467258,(((2[&type="Marshallese"]:0.09417885667932263,4[&type="Marshallese"]:0.02017885667925351)12[&type="Marshallese"]:0.08919103963522618,8[&type="Not_Marshallese"]:0.3973698963144906)13[&type="Marshallese"]:0.026119340896663956,3[&type="Marshallese"]:0.11948923721106725)11[&type="Marshallese"]:0.09867745125339594)15[&type="Marshallese"]:0.0;
tree STATE_2060000 = (((1[&type="Marshallese"]:0.030157069171007078,4[&type="Marshallese"]:0.035157069170888844)12[&type="Marshallese"]:0.1501114483122868,((2[&type="Marshallese"]:0.17421284073684568,(5[&type="Not_Marshallese"]:0.04569679875410465,7[&type="Not_Marshallese"]:0.13869679875395186)13[&type="Not_Marshallese"]:0.2055160419827392)10[&type="Marshallese"]:0.013444050787317141,(3[&type="Marshallese"]:0.058639269370699465,6[&type="Not_Marshallese"]:0.25863926937074494)9[&type="Marshallese"]:0.03901762215331783)14[&type="Marshallese"]:0.07161162595908194)11[&type="Marshallese"]:0.011533629883704044,8[&type="Not_Marshallese"]:0.4848021473668906)15[&type="Marshallese"]:0.0;tree STATE_12060000 = (((1[&type="Marshallese"]:0.030157069171007078,4[&type="Marshallese"]:0.035157069170888844)12[&type="Marshallese"]:0.1501114483122868,((2[&type="Marshallese"]:0.17421284073684568,(5[&type="Not_Marshallese"]:0.04569679875410465,7[&type="Not_Marshallese"]:0.13869679875395186)13[&type="Not_Marshallese"]:0.2055160419827392)10[&type="Marshallese"]:0.013444050787317141,(3[&type="Marshallese"]:0.058639269370699465,6[&type="Not_Marshallese"]:0.25863926937074494)9[&type="Marshallese"]:0.03901762215331783)14[&type="Marshallese"]:0.07161162595908194)11[&type="Marshallese"]:0.011533629883704044,8[&type="Not_Marshallese"]:0.4848021473668906)15[&type="Marshallese"]:0.0;
tree STATE_2070000 = ((((1[&type="Marshallese"]:0.0030455772836873174,2[&type="Marshallese"]:0.0820455772836382)10[&type="Marshallese"]:0.04618832967223363,8[&type="Not_Marshallese"]:0.3422339069558136)11[&type="Marshallese"]:0.08308444250528169,((3[&type="Marshallese"]:0.0146025547573434,(6[&type="Not_Marshallese"]:0.09765658432484936,7[&type="Not_Marshallese"]:0.1576565843247948)14[&type="Marshallese"]:0.11694597043253951)12[&type="Marshallese"]:0.08768039083880713,5[&type="Not_Marshallese"]:0.26928294559629423)13[&type="Marshallese"]:0.01903540386485747)9[&type="Marshallese"]:0.0783277584655267,4[&type="Marshallese"]:0.2156461079266111)15[&type="Marshallese"]:0.0;tree STATE_12070000 = ((((1[&type="Marshallese"]:0.0030455772836873174,2[&type="Marshallese"]:0.0820455772836382)10[&type="Marshallese"]:0.04618832967223363,8[&type="Not_Marshallese"]:0.3422339069558136)11[&type="Marshallese"]:0.08308444250528169,((3[&type="Marshallese"]:0.0146025547573434,(6[&type="Not_Marshallese"]:0.09765658432484936,7[&type="Not_Marshallese"]:0.1576565843247948)14[&type="Marshallese"]:0.11694597043253951)12[&type="Marshallese"]:0.08768039083880713,5[&type="Not_Marshallese"]:0.26928294559629423)13[&type="Marshallese"]:0.01903540386485747)9[&type="Marshallese"]:0.0783277584655267,4[&type="Marshallese"]:0.2156461079266111)15[&type="Marshallese"]:0.0;
tree STATE_2080000 = ((((1[&type="Marshallese"]:0.004590826804036219,4[&type="Marshallese"]:0.009590826803917984)14[&type="Marshallese"]:0.019287572286024735,(3[&type="Marshallese"]:0.006034615635485185,(6[&type="Not_Marshallese"]:0.17063031510804222,7[&type="Not_Marshallese"]:0.23063031510798765)12[&type="Marshallese"]:0.03540430052748844)10[&type="Marshallese"]:0.006843783454381136)11[&type="Marshallese"]:0.10305477801188617,(5[&type="Not_Marshallese"]:0.04422586501599249,8[&type="Not_Marshallese"]:0.1812258650159361)9[&type="Not_Marshallese"]:0.2387073120859037)13[&type="Marshallese"]:0.14686355745958452,2[&type="Marshallese"]:0.35279673456148253)15[&type="Marshallese"]:0.0;tree STATE_12080000 = ((((1[&type="Marshallese"]:0.004590826804036219,4[&type="Marshallese"]:0.009590826803917984)14[&type="Marshallese"]:0.019287572286024735,(3[&type="Marshallese"]:0.006034615635485185,(6[&type="Not_Marshallese"]:0.17063031510804222,7[&type="Not_Marshallese"]:0.23063031510798765)12[&type="Marshallese"]:0.03540430052748844)10[&type="Marshallese"]:0.006843783454381136)11[&type="Marshallese"]:0.10305477801188617,(5[&type="Not_Marshallese"]:0.04422586501599249,8[&type="Not_Marshallese"]:0.1812258650159361)9[&type="Not_Marshallese"]:0.2387073120859037)13[&type="Marshallese"]:0.14686355745958452,2[&type="Marshallese"]:0.35279673456148253)15[&type="Marshallese"]:0.0;
tree STATE_2090000 = ((((1[&type="Marshallese"]:0.01456457855171206,4[&type="Marshallese"]:0.019564578551593825)9[&type="Marshallese"]:0.05116503263163308,3[&type="Marshallese"]:0.054729611183150506)10[&type="Marshallese"]:2.3470612104686817E-4,2[&type="Marshallese"]:0.1449643173043429)14[&type="Marshallese"]:0.06778767968948402,((5[&type="Not_Marshallese"]:0.06317641392956555,8[&type="Not_Marshallese"]:0.20017641392950916)11[&type="Marshallese"]:0.008101854950791049,(6[&type="Not_Marshallese"]:0.09803984135608748,7[&type="Not_Marshallese"]:0.1580398413560329)12[&type="Marshallese"]:0.006238427524170892)13[&type="Marshallese"]:0.2184737281134685)15[&type="Marshallese"]:0.0;tree STATE_12090000 = ((((1[&type="Marshallese"]:0.01456457855171206,4[&type="Marshallese"]:0.019564578551593825)9[&type="Marshallese"]:0.05116503263163308,3[&type="Marshallese"]:0.054729611183150506)10[&type="Marshallese"]:2.3470612104686817E-4,2[&type="Marshallese"]:0.1449643173043429)14[&type="Marshallese"]:0.06778767968948402,((5[&type="Not_Marshallese"]:0.06317641392956555,8[&type="Not_Marshallese"]:0.20017641392950916)11[&type="Marshallese"]:0.008101854950791049,(6[&type="Not_Marshallese"]:0.09803984135608748,7[&type="Not_Marshallese"]:0.1580398413560329)12[&type="Marshallese"]:0.006238427524170892)13[&type="Marshallese"]:0.2184737281134685)15[&type="Marshallese"]:0.0;
tree STATE_2100000 = (((((1[&type="Marshallese"]:4.95040271388747E-4,(5[&type="Not_Marshallese"]:0.04569196353054139,8[&type="Not_Marshallese"]:0.182691963530485)9[&type="Marshallese"]:0.11080307674079642)10[&type="Marshallese"]:0.026082135957058328,4[&type="Marshallese"]:0.03157717622832884)14[&type="Marshallese"]:0.006977432464672251,2[&type="Marshallese"]:0.11255460869307021)11[&type="Marshallese"]:0.15256733860140426,3[&type="Marshallese"]:0.17512194729432895)12[&type="Marshallese"]:0.004607426999398256,(6[&type="Not_Marshallese"]:0.35407810667092654,7[&type="Not_Marshallese"]:0.41407810667087197)13[&type="Marshallese"]:0.02565126762284614)15[&type="Marshallese"]:0.0;tree STATE_12100000 = (((((1[&type="Marshallese"]:4.95040271388747E-4,(5[&type="Not_Marshallese"]:0.04569196353054139,8[&type="Not_Marshallese"]:0.182691963530485)9[&type="Marshallese"]:0.11080307674079642)10[&type="Marshallese"]:0.026082135957058328,4[&type="Marshallese"]:0.03157717622832884)14[&type="Marshallese"]:0.006977432464672251,2[&type="Marshallese"]:0.11255460869307021)11[&type="Marshallese"]:0.15256733860140426,3[&type="Marshallese"]:0.17512194729432895)12[&type="Marshallese"]:0.004607426999398256,(6[&type="Not_Marshallese"]:0.35407810667092654,7[&type="Not_Marshallese"]:0.41407810667087197)13[&type="Marshallese"]:0.02565126762284614)15[&type="Marshallese"]:0.0;
tree STATE_2110000 = ((1[&type="Marshallese"]:0.14886422765068658,((2[&type="Marshallese"]:0.11801849419132349,4[&type="Marshallese"]:0.044018494191254365)9[&type="Marshallese"]:0.06792741821820902,8[&type="Not_Marshallese"]:0.3999459124094743)12[&type="Marshallese"]:0.04191831524110495)11[&type="Marshallese"]:0.03949904563998252,(3[&type="Marshallese"]:0.04274629189911061,((5[&type="Not_Marshallese"]:0.07931276303741708,7[&type="Not_Marshallese"]:0.17231276303726428)10[&type="Marshallese"]:0.06848518643139062,6[&type="Not_Marshallese"]:0.18079794946870947)13[&type="Marshallese"]:0.06194834243044661)14[&type="Marshallese"]:0.13461698139136385)15[&type="Marshallese"]:0.0;tree STATE_12110000 = ((1[&type="Marshallese"]:0.14886422765068658,((2[&type="Marshallese"]:0.11801849419132349,4[&type="Marshallese"]:0.044018494191254365)9[&type="Marshallese"]:0.06792741821820902,8[&type="Not_Marshallese"]:0.3999459124094743)12[&type="Marshallese"]:0.04191831524110495)11[&type="Marshallese"]:0.03949904563998252,(3[&type="Marshallese"]:0.04274629189911061,((5[&type="Not_Marshallese"]:0.07931276303741708,7[&type="Not_Marshallese"]:0.17231276303726428)10[&type="Marshallese"]:0.06848518643139062,6[&type="Not_Marshallese"]:0.18079794946870947)13[&type="Marshallese"]:0.06194834243044661)14[&type="Marshallese"]:0.13461698139136385)15[&type="Marshallese"]:0.0;
tree STATE_2120000 = (((1[&type="Marshallese"]:0.09571662117665608,(2[&type="Marshallese"]:0.1612108021927347,((3[&type="Marshallese"]:0.01520320266703118,5[&type="Not_Marshallese"]:0.18220320266717488)10[&type="Marshallese"]:0.031056645873804245,(6[&type="Not_Marshallese"]:0.13661630934944977,7[&type="Not_Marshallese"]:0.1966163093493952)13[&type="Marshallese"]:0.10964353919143113)12[&type="Marshallese"]:0.02495095365175376)9[&type="Marshallese"]:0.013505818983872264)14[&type="Marshallese"]:0.007650053523649669,4[&type="Marshallese"]:0.10836667470018752)11[&type="Marshallese"]:0.1223260044542494,8[&type="Not_Marshallese"]:0.5186926791544478)15[&type="Marshallese"]:0.0;tree STATE_12120000 = (((1[&type="Marshallese"]:0.09571662117665608,(2[&type="Marshallese"]:0.1612108021927347,((3[&type="Marshallese"]:0.01520320266703118,5[&type="Not_Marshallese"]:0.18220320266717488)10[&type="Marshallese"]:0.031056645873804245,(6[&type="Not_Marshallese"]:0.13661630934944977,7[&type="Not_Marshallese"]:0.1966163093493952)13[&type="Marshallese"]:0.10964353919143113)12[&type="Marshallese"]:0.02495095365175376)9[&type="Marshallese"]:0.013505818983872264)14[&type="Marshallese"]:0.007650053523649669,4[&type="Marshallese"]:0.10836667470018752)11[&type="Marshallese"]:0.1223260044542494,8[&type="Not_Marshallese"]:0.5186926791544478)15[&type="Marshallese"]:0.0;
tree STATE_2130000 = ((((1[&type="Marshallese"]:0.020118669742391126,((5[&type="Not_Marshallese"]:0.07056789954197612,7[&type="Not_Marshallese"]:0.16356789954182333)14[&type="Marshallese"]:0.026734137304255473,8[&type="Not_Marshallese"]:0.2343020368461752)10[&type="Marshallese"]:0.0788166328961086)9[&type="Marshallese"]:0.0517214298908234,2[&type="Marshallese"]:0.15084009963316541)11[&type="Marshallese"]:0.07731724218558211,(3[&type="Marshallese"]:0.04223684398577532,6[&type="Not_Marshallese"]:0.2422368439858208)12[&type="Marshallese"]:0.09592049783282669)13[&type="Marshallese"]:0.008253061352775592,4[&type="Marshallese"]:0.162410403171454)15[&type="Marshallese"]:0.0;tree STATE_12130000 = ((((1[&type="Marshallese"]:0.020118669742391126,((5[&type="Not_Marshallese"]:0.07056789954197612,7[&type="Not_Marshallese"]:0.16356789954182333)14[&type="Marshallese"]:0.026734137304255473,8[&type="Not_Marshallese"]:0.2343020368461752)10[&type="Marshallese"]:0.0788166328961086)9[&type="Marshallese"]:0.0517214298908234,2[&type="Marshallese"]:0.15084009963316541)11[&type="Marshallese"]:0.07731724218558211,(3[&type="Marshallese"]:0.04223684398577532,6[&type="Not_Marshallese"]:0.2422368439858208)12[&type="Marshallese"]:0.09592049783282669)13[&type="Marshallese"]:0.008253061352775592,4[&type="Marshallese"]:0.162410403171454)15[&type="Marshallese"]:0.0;
tree STATE_2140000 = (((1[&type="Marshallese"]:0.035706869473553504,(5[&type="Not_Marshallese"]:0.11889710004881143,7[&type="Not_Marshallese"]:0.21189710004865864)12[&type="Marshallese"]:0.07280976942469114)11[&type="Marshallese"]:0.045831279320019847,((2[&type="Marshallese"]:0.12403915954104427,3[&type="Marshallese"]:0.034039159540898756)10[&type="Marshallese"]:0.03410811076470166,(4[&type="Marshallese"]:0.06366011008973993,8[&type="Not_Marshallese"]:0.35166011008975084)9[&type="Marshallese"]:0.020487160215936884)14[&type="Marshallese"]:0.002390878487778303)13[&type="Marshallese"]:0.06384193705233243,6[&type="Not_Marshallese"]:0.3343800858457566)15[&type="Marshallese"]:0.0;tree STATE_12140000 = (((1[&type="Marshallese"]:0.035706869473553504,(5[&type="Not_Marshallese"]:0.11889710004881143,7[&type="Not_Marshallese"]:0.21189710004865864)12[&type="Marshallese"]:0.07280976942469114)11[&type="Marshallese"]:0.045831279320019847,((2[&type="Marshallese"]:0.12403915954104427,3[&type="Marshallese"]:0.034039159540898756)10[&type="Marshallese"]:0.03410811076470166,(4[&type="Marshallese"]:0.06366011008973993,8[&type="Not_Marshallese"]:0.35166011008975084)9[&type="Marshallese"]:0.020487160215936884)14[&type="Marshallese"]:0.002390878487778303)13[&type="Marshallese"]:0.06384193705233243,6[&type="Not_Marshallese"]:0.3343800858457566)15[&type="Marshallese"]:0.0;
tree STATE_2150000 = (((1[&type="Marshallese"]:0.01570534460400652,3[&type="Marshallese"]:0.00470534460381189)14[&type="Marshallese"]:0.002019927886803552,2[&type="Marshallese"]:0.09672527249076096)9[&type="Marshallese"]:0.04771919632645133,((4[&type="Marshallese"]:0.03650261943841443,8[&type="Not_Marshallese"]:0.32450261943842534)12[&type="Marshallese"]:0.016015154144246035,(5[&type="Not_Marshallese"]:0.05474593982090162,(6[&type="Not_Marshallese"]:0.056913405466404055,7[&type="Not_Marshallese"]:0.11691340546634948)11[&type="Marshallese"]:0.030832534354399338)13[&type="Marshallese"]:0.14877183376182615)10[&type="Marshallese"]:0.017926695234482704)15[&type="Marshallese"]:0.0;tree STATE_12150000 = (((1[&type="Marshallese"]:0.01570534460400652,3[&type="Marshallese"]:0.00470534460381189)14[&type="Marshallese"]:0.002019927886803552,2[&type="Marshallese"]:0.09672527249076096)9[&type="Marshallese"]:0.04771919632645133,((4[&type="Marshallese"]:0.03650261943841443,8[&type="Not_Marshallese"]:0.32450261943842534)12[&type="Marshallese"]:0.016015154144246035,(5[&type="Not_Marshallese"]:0.05474593982090162,(6[&type="Not_Marshallese"]:0.056913405466404055,7[&type="Not_Marshallese"]:0.11691340546634948)11[&type="Marshallese"]:0.030832534354399338)13[&type="Marshallese"]:0.14877183376182615)10[&type="Marshallese"]:0.017926695234482704)15[&type="Marshallese"]:0.0;
tree STATE_2160000 = ((((1[&type="Marshallese"]:0.008739171569225157,(2[&type="Marshallese"]:0.0797764639660129,8[&type="Not_Marshallese"]:0.2937764639659547)11[&type="Marshallese"]:0.007962707603163144)13[&type="Marshallese"]:0.030550712608450603,(3[&type="Marshallese"]:0.013003401325497654,(5[&type="Not_Marshallese"]:0.0627901667376102,7[&type="Not_Marshallese"]:0.1557901667374574)9[&type="Marshallese"]:0.11721323458803115)12[&type="Marshallese"]:0.015286482851983474)10[&type="Marshallese"]:0.08793620956706677,4[&type="Marshallese"]:0.1322260937446243)14[&type="Marshallese"]:0.110497150422946,6[&type="Not_Marshallese"]:0.4267232441675394)15[&type="Marshallese"]:0.0;tree STATE_12160000 = ((((1[&type="Marshallese"]:0.008739171569225157,(2[&type="Marshallese"]:0.0797764639660129,8[&type="Not_Marshallese"]:0.2937764639659547)11[&type="Marshallese"]:0.007962707603163144)13[&type="Marshallese"]:0.030550712608450603,(3[&type="Marshallese"]:0.013003401325497654,(5[&type="Not_Marshallese"]:0.0627901667376102,7[&type="Not_Marshallese"]:0.1557901667374574)9[&type="Marshallese"]:0.11721323458803115)12[&type="Marshallese"]:0.015286482851983474)10[&type="Marshallese"]:0.08793620956706677,4[&type="Marshallese"]:0.1322260937446243)14[&type="Marshallese"]:0.110497150422946,6[&type="Not_Marshallese"]:0.4267232441675394)15[&type="Marshallese"]:0.0;
tree STATE_2170000 = (((1[&type="Marshallese"]:0.07792342891003612,(4[&type="Marshallese"]:0.0750666723084985,(6[&type="Not_Marshallese"]:0.050994013811113126,7[&type="Not_Marshallese"]:0.11099401381105856)11[&type="Not_Marshallese"]:0.20807265849735446)14[&type="Marshallese"]:0.007856756601419379)10[&type="Marshallese"]:0.03171220525804652,((2[&type="Marshallese"]:0.118922883855194,3[&type="Marshallese"]:0.028922883855048487)12[&type="Marshallese"]:0.043570186202669225,8[&type="Not_Marshallese"]:0.376493070057805)9[&type="Marshallese"]:0.026142564110170297)13[&type="Marshallese"]:0.022726045421558316,5[&type="Not_Marshallese"]:0.28836167958959)15[&type="Marshallese"]:0.0;tree STATE_12170000 = (((1[&type="Marshallese"]:0.07792342891003612,(4[&type="Marshallese"]:0.0750666723084985,(6[&type="Not_Marshallese"]:0.050994013811113126,7[&type="Not_Marshallese"]:0.11099401381105856)11[&type="Not_Marshallese"]:0.20807265849735446)14[&type="Marshallese"]:0.007856756601419379)10[&type="Marshallese"]:0.03171220525804652,((2[&type="Marshallese"]:0.118922883855194,3[&type="Marshallese"]:0.028922883855048487)12[&type="Marshallese"]:0.043570186202669225,8[&type="Not_Marshallese"]:0.376493070057805)9[&type="Marshallese"]:0.026142564110170297)13[&type="Marshallese"]:0.022726045421558316,5[&type="Not_Marshallese"]:0.28836167958959)15[&type="Marshallese"]:0.0;
tree STATE_2180000 = (((((1[&type="Marshallese"]:0.09027385986593262,8[&type="Not_Marshallese"]:0.3832738598658253)9[&type="Marshallese"]:0.03002829520458483,(3[&type="Marshallese"]:0.0054075818040253965,7[&type="Not_Marshallese"]:0.2654075818040163)13[&type="Marshallese"]:0.10389457326629742)12[&type="Marshallese"]:0.04409367725808255,2[&type="Marshallese"]:0.2433958323285509)11[&type="Marshallese"]:0.04379254889090678,4[&type="Marshallese"]:0.21318838121938855)10[&type="Marshallese"]:0.022718538656003262,(5[&type="Not_Marshallese"]:0.1560603378118844,6[&type="Not_Marshallese"]:0.18906033781178616)14[&type="Marshallese"]:0.23084658206357472)15[&type="Marshallese"]:0.0;tree STATE_12180000 = (((((1[&type="Marshallese"]:0.09027385986593262,8[&type="Not_Marshallese"]:0.3832738598658253)9[&type="Marshallese"]:0.03002829520458483,(3[&type="Marshallese"]:0.0054075818040253965,7[&type="Not_Marshallese"]:0.2654075818040163)13[&type="Marshallese"]:0.10389457326629742)12[&type="Marshallese"]:0.04409367725808255,2[&type="Marshallese"]:0.2433958323285509)11[&type="Marshallese"]:0.04379254889090678,4[&type="Marshallese"]:0.21318838121938855)10[&type="Marshallese"]:0.022718538656003262,(5[&type="Not_Marshallese"]:0.1560603378118844,6[&type="Not_Marshallese"]:0.18906033781178616)14[&type="Marshallese"]:0.23084658206357472)15[&type="Marshallese"]:0.0;
tree STATE_2190000 = (((((1[&type="Marshallese"]:0.04041524423056869,4[&type="Marshallese"]:0.04541524423045046)9[&type="Marshallese"]:8.834404169792975E-4,7[&type="Not_Marshallese"]:0.29029868464734426)14[&type="Marshallese"]:0.0038812644367727245,(3[&type="Marshallese"]:0.013701031828952881,5[&type="Not_Marshallese"]:0.18070103182909658)12[&type="Marshallese"]:0.0204789172551732)10[&type="Marshallese"]:0.036560313698854374,8[&type="Not_Marshallese"]:0.37474026278306777)11[&type="Marshallese"]:0.02986701407791237,(2[&type="Marshallese"]:0.059820760003345186,6[&type="Not_Marshallese"]:0.16982076000324514)13[&type="Marshallese"]:0.13078651685769316)15[&type="Marshallese"]:0.0;tree STATE_12190000 = (((((1[&type="Marshallese"]:0.04041524423056869,4[&type="Marshallese"]:0.04541524423045046)9[&type="Marshallese"]:8.834404169792975E-4,7[&type="Not_Marshallese"]:0.29029868464734426)14[&type="Marshallese"]:0.0038812644367727245,(3[&type="Marshallese"]:0.013701031828952881,5[&type="Not_Marshallese"]:0.18070103182909658)12[&type="Marshallese"]:0.0204789172551732)10[&type="Marshallese"]:0.036560313698854374,8[&type="Not_Marshallese"]:0.37474026278306777)11[&type="Marshallese"]:0.02986701407791237,(2[&type="Marshallese"]:0.059820760003345186,6[&type="Not_Marshallese"]:0.16982076000324514)13[&type="Marshallese"]:0.13078651685769316)15[&type="Marshallese"]:0.0;
tree STATE_2200000 = (1[&type="Marshallese"]:0.11567637631410727,((((2[&type="Marshallese"]:0.054200615905940164,5[&type="Not_Marshallese"]:0.13120061590593834)14[&type="Marshallese"]:0.05793860198712164,(6[&type="Not_Marshallese"]:0.10999884049049269,(7[&type="Not_Marshallese"]:0.09660993290965555,8[&type="Not_Marshallese"]:0.14060993290975196)11[&type="Marshallese"]:0.07338890758078256)13[&type="Marshallese"]:0.11214037740246907)9[&type="Marshallese"]:0.004763015356376077,3[&type="Marshallese"]:0.026902233249292362)12[&type="Marshallese"]:0.03085234172689072,4[&type="Marshallese"]:0.07375457497625948)10[&type="Marshallese"]:0.04692180133772955)15[&type="Marshallese"]:0.0;tree STATE_12200000 = (1[&type="Marshallese"]:0.11567637631410727,((((2[&type="Marshallese"]:0.054200615905940164,5[&type="Not_Marshallese"]:0.13120061590593834)14[&type="Marshallese"]:0.05793860198712164,(6[&type="Not_Marshallese"]:0.10999884049049269,(7[&type="Not_Marshallese"]:0.09660993290965555,8[&type="Not_Marshallese"]:0.14060993290975196)11[&type="Marshallese"]:0.07338890758078256)13[&type="Marshallese"]:0.11214037740246907)9[&type="Marshallese"]:0.004763015356376077,3[&type="Marshallese"]:0.026902233249292362)12[&type="Marshallese"]:0.03085234172689072,4[&type="Marshallese"]:0.07375457497625948)10[&type="Marshallese"]:0.04692180133772955)15[&type="Marshallese"]:0.0;
tree STATE_2210000 = ((((1[&type="Marshallese"]:0.006217864122760208,(5[&type="Not_Marshallese"]:0.11979592776150805,(6[&type="Not_Marshallese"]:0.10505537001719056,7[&type="Not_Marshallese"]:0.165055370017136)10[&type="Marshallese"]:0.04774055774421926)14[&type="Marshallese"]:0.04242193636120123)13[&type="Marshallese"]:0.010914909269624629,4[&type="Marshallese"]:0.022132773392266603)11[&type="Marshallese"]:0.013382450910121635,(2[&type="Marshallese"]:0.06616198605617485,8[&type="Not_Marshallese"]:0.28016198605611664)9[&type="Marshallese"]:0.04335323824628251)12[&type="Marshallese"]:0.05953363983055876,3[&type="Marshallese"]:0.0790488641328706)15[&type="Marshallese"]:0.0;tree STATE_12210000 = ((((1[&type="Marshallese"]:0.006217864122760208,(5[&type="Not_Marshallese"]:0.11979592776150805,(6[&type="Not_Marshallese"]:0.10505537001719056,7[&type="Not_Marshallese"]:0.165055370017136)10[&type="Marshallese"]:0.04774055774421926)14[&type="Marshallese"]:0.04242193636120123)13[&type="Marshallese"]:0.010914909269624629,4[&type="Marshallese"]:0.022132773392266603)11[&type="Marshallese"]:0.013382450910121635,(2[&type="Marshallese"]:0.06616198605617485,8[&type="Not_Marshallese"]:0.28016198605611664)9[&type="Marshallese"]:0.04335323824628251)12[&type="Marshallese"]:0.05953363983055876,3[&type="Marshallese"]:0.0790488641328706)15[&type="Marshallese"]:0.0;
tree STATE_2220000 = (((1[&type="Marshallese"]:0.08640714351737688,((2[&type="Marshallese"]:0.08902395858124651,(4[&type="Marshallese"]:0.00645877503773884,(5[&type="Not_Marshallese"]:0.06176695197346713,7[&type="Not_Marshallese"]:0.15476695197331433)13[&type="Marshallese"]:0.09569182306433902)11[&type="Marshallese"]:0.008565183543438548)10[&type="Marshallese"]:0.06203377530238108,3[&type="Marshallese"]:0.06105773388348207)14[&type="Marshallese"]:0.014349409633700183)12[&type="Marshallese"]:0.05801296189183369,8[&type="Not_Marshallese"]:0.43742010540910325)9[&type="Marshallese"]:0.119597457518552,6[&type="Not_Marshallese"]:0.4530175629276134)15[&type="Marshallese"]:0.0;tree STATE_12220000 = (((1[&type="Marshallese"]:0.08640714351737688,((2[&type="Marshallese"]:0.08902395858124651,(4[&type="Marshallese"]:0.00645877503773884,(5[&type="Not_Marshallese"]:0.06176695197346713,7[&type="Not_Marshallese"]:0.15476695197331433)13[&type="Marshallese"]:0.09569182306433902)11[&type="Marshallese"]:0.008565183543438548)10[&type="Marshallese"]:0.06203377530238108,3[&type="Marshallese"]:0.06105773388348207)14[&type="Marshallese"]:0.014349409633700183)12[&type="Marshallese"]:0.05801296189183369,8[&type="Not_Marshallese"]:0.43742010540910325)9[&type="Marshallese"]:0.119597457518552,6[&type="Not_Marshallese"]:0.4530175629276134)15[&type="Marshallese"]:0.0;
tree STATE_2230000 = (((1[&type="Marshallese"]:0.13350752360598073,(3[&type="Marshallese"]:0.004664027416564409,((5[&type="Not_Marshallese"]:0.053948160171618076,(6[&type="Not_Marshallese"]:0.06310134584203231,7[&type="Not_Marshallese"]:0.12310134584197774)9[&type="Marshallese"]:0.023846814329487542)14[&type="Marshallese"]:0.08742685009386414,8[&type="Not_Marshallese"]:0.2783750102654258)11[&type="Marshallese"]:0.030289017151225894)12[&type="Marshallese"]:0.11784349618922169)13[&type="Marshallese"]:0.0218510265899598,4[&type="Marshallese"]:0.1603585501958223)10[&type="Marshallese"]:0.026237226401676306,2[&type="Marshallese"]:0.2605957765975677)15[&type="Marshallese"]:0.0;tree STATE_12230000 = (((1[&type="Marshallese"]:0.13350752360598073,(3[&type="Marshallese"]:0.004664027416564409,((5[&type="Not_Marshallese"]:0.053948160171618076,(6[&type="Not_Marshallese"]:0.06310134584203231,7[&type="Not_Marshallese"]:0.12310134584197774)9[&type="Marshallese"]:0.023846814329487542)14[&type="Marshallese"]:0.08742685009386414,8[&type="Not_Marshallese"]:0.2783750102654258)11[&type="Marshallese"]:0.030289017151225894)12[&type="Marshallese"]:0.11784349618922169)13[&type="Marshallese"]:0.0218510265899598,4[&type="Marshallese"]:0.1603585501958223)10[&type="Marshallese"]:0.026237226401676306,2[&type="Marshallese"]:0.2605957765975677)15[&type="Marshallese"]:0.0;
tree STATE_2240000 = (((1[&type="Marshallese"]:0.09376233400192058,2[&type="Marshallese"]:0.17276233400187146)10[&type="Marshallese"]:0.042403431237427625,(5[&type="Not_Marshallese"]:0.16778585885012037,(7[&type="Not_Marshallese"]:0.10313619760246892,8[&type="Not_Marshallese"]:0.14713619760256533)13[&type="Marshallese"]:0.15764966124749866)12[&type="Marshallese"]:0.1243799063891769)14[&type="Marshallese"]:0.007575359446883478,((3[&type="Marshallese"]:0.025180433078473063,4[&type="Marshallese"]:0.04118043307854946)11[&type="Marshallese"]:0.031647238241723774,6[&type="Not_Marshallese"]:0.2568276713202423)9[&type="Marshallese"]:0.07591345336584021)15[&type="Marshallese"]:0.0;tree STATE_12240000 = (((1[&type="Marshallese"]:0.09376233400192058,2[&type="Marshallese"]:0.17276233400187146)10[&type="Marshallese"]:0.042403431237427625,(5[&type="Not_Marshallese"]:0.16778585885012037,(7[&type="Not_Marshallese"]:0.10313619760246892,8[&type="Not_Marshallese"]:0.14713619760256533)13[&type="Marshallese"]:0.15764966124749866)12[&type="Marshallese"]:0.1243799063891769)14[&type="Marshallese"]:0.007575359446883478,((3[&type="Marshallese"]:0.025180433078473063,4[&type="Marshallese"]:0.04118043307854946)11[&type="Marshallese"]:0.031647238241723774,6[&type="Not_Marshallese"]:0.2568276713202423)9[&type="Marshallese"]:0.07591345336584021)15[&type="Marshallese"]:0.0;
tree STATE_2250000 = ((((1[&type="Marshallese"]:0.016535913692897253,7[&type="Not_Marshallese"]:0.2655359136926935)10[&type="Marshallese"]:0.0723398659323018,((2[&type="Marshallese"]:0.12606236181329739,(3[&type="Marshallese"]:0.0024531114429666157,4[&type="Marshallese"]:0.018453111443043013)11[&type="Marshallese"]:0.03360925037018525)9[&type="Marshallese"]:0.014855908210885393,6[&type="Not_Marshallese"]:0.25091827002408273)14[&type="Marshallese"]:0.026957509600967156)13[&type="Marshallese"]:0.03231717768715797,8[&type="Not_Marshallese"]:0.4141929573122497)12[&type="Marshallese"]:0.007458334291975122,5[&type="Not_Marshallese"]:0.2846512916042812)15[&type="Marshallese"]:0.0;tree STATE_12250000 = ((((1[&type="Marshallese"]:0.016535913692897253,7[&type="Not_Marshallese"]:0.2655359136926935)10[&type="Marshallese"]:0.0723398659323018,((2[&type="Marshallese"]:0.12606236181329739,(3[&type="Marshallese"]:0.0024531114429666157,4[&type="Marshallese"]:0.018453111443043013)11[&type="Marshallese"]:0.03360925037018525)9[&type="Marshallese"]:0.014855908210885393,6[&type="Not_Marshallese"]:0.25091827002408273)14[&type="Marshallese"]:0.026957509600967156)13[&type="Marshallese"]:0.03231717768715797,8[&type="Not_Marshallese"]:0.4141929573122497)12[&type="Marshallese"]:0.007458334291975122,5[&type="Not_Marshallese"]:0.2846512916042812)15[&type="Marshallese"]:0.0;
tree STATE_2260000 = (((1[&type="Marshallese"]:0.05485956925273705,((2[&type="Marshallese"]:0.11255864820867578,(3[&type="Marshallese"]:0.008398077712505336,6[&type="Not_Marshallese"]:0.2083980777125508)12[&type="Marshallese"]:0.014160570496024927)9[&type="Marshallese"]:0.017445729802839205,(5[&type="Not_Marshallese"]:0.05309875382160606,7[&type="Not_Marshallese"]:0.14609875382145326)14[&type="Marshallese"]:0.1539056241899071)11[&type="Marshallese"]:0.0038551912411729505)10[&type="Marshallese"]:0.012345746036240834,8[&type="Not_Marshallese"]:0.36020531528887056)13[&type="Marshallese"]:0.11503380404951302,4[&type="Marshallese"]:0.18723911933837267)15[&type="Marshallese"]:0.0;tree STATE_12260000 = (((1[&type="Marshallese"]:0.05485956925273705,((2[&type="Marshallese"]:0.11255864820867578,(3[&type="Marshallese"]:0.008398077712505336,6[&type="Not_Marshallese"]:0.2083980777125508)12[&type="Marshallese"]:0.014160570496024927)9[&type="Marshallese"]:0.017445729802839205,(5[&type="Not_Marshallese"]:0.05309875382160606,7[&type="Not_Marshallese"]:0.14609875382145326)14[&type="Marshallese"]:0.1539056241899071)11[&type="Marshallese"]:0.0038551912411729505)10[&type="Marshallese"]:0.012345746036240834,8[&type="Not_Marshallese"]:0.36020531528887056)13[&type="Marshallese"]:0.11503380404951302,4[&type="Marshallese"]:0.18723911933837267)15[&type="Marshallese"]:0.0;
tree STATE_2270000 = (1[&type="Marshallese"]:0.3369507542998008,((2[&type="Marshallese"]:0.13695284330664775,(3[&type="Marshallese"]:0.004719450802372627,((5[&type="Not_Marshallese"]:0.14016918712081683,(7[&type="Not_Marshallese"]:0.16186455220767046,8[&type="Not_Marshallese"]:0.20586455220776687)12[&type="Marshallese"]:0.07130463491299358)9[&type="Marshallese"]:0.02006888426193587,6[&type="Not_Marshallese"]:0.19323807138265447)11[&type="Marshallese"]:0.011481379419763627)13[&type="Marshallese"]:0.04223339250412961)10[&type="Marshallese"]:0.011272218939507639,4[&type="Marshallese"]:0.07422506224608627)14[&type="Marshallese"]:0.2677256920535963)15[&type="Marshallese"]:0.0;tree STATE_12270000 = (1[&type="Marshallese"]:0.3369507542998008,((2[&type="Marshallese"]:0.13695284330664775,(3[&type="Marshallese"]:0.004719450802372627,((5[&type="Not_Marshallese"]:0.14016918712081683,(7[&type="Not_Marshallese"]:0.16186455220767046,8[&type="Not_Marshallese"]:0.20586455220776687)12[&type="Marshallese"]:0.07130463491299358)9[&type="Marshallese"]:0.02006888426193587,6[&type="Not_Marshallese"]:0.19323807138265447)11[&type="Marshallese"]:0.011481379419763627)13[&type="Marshallese"]:0.04223339250412961)10[&type="Marshallese"]:0.011272218939507639,4[&type="Marshallese"]:0.07422506224608627)14[&type="Marshallese"]:0.2677256920535963)15[&type="Marshallese"]:0.0;
tree STATE_2280000 = (((1[&type="Marshallese"]:0.009417090539058648,6[&type="Not_Marshallese"]:0.1984170905389095)14[&type="Marshallese"]:0.161701219350939,(2[&type="Marshallese"]:0.22592906100946758,(3[&type="Marshallese"]:0.02756206816759521,((5[&type="Not_Marshallese"]:0.11004522730793742,8[&type="Not_Marshallese"]:0.24704522730788103)10[&type="Marshallese"]:0.0790198711866742,7[&type="Not_Marshallese"]:0.2820650984944588)11[&type="Marshallese"]:0.005496969673127294)9[&type="Marshallese"]:0.10836699284172685)12[&type="Marshallese"]:0.024189248880480962)13[&type="Marshallese"]:0.04945809607901708,4[&type="Marshallese"]:0.2255764059688965)15[&type="Marshallese"]:0.0;tree STATE_12280000 = (((1[&type="Marshallese"]:0.009417090539058648,6[&type="Not_Marshallese"]:0.1984170905389095)14[&type="Marshallese"]:0.161701219350939,(2[&type="Marshallese"]:0.22592906100946758,(3[&type="Marshallese"]:0.02756206816759521,((5[&type="Not_Marshallese"]:0.11004522730793742,8[&type="Not_Marshallese"]:0.24704522730788103)10[&type="Marshallese"]:0.0790198711866742,7[&type="Not_Marshallese"]:0.2820650984944588)11[&type="Marshallese"]:0.005496969673127294)9[&type="Marshallese"]:0.10836699284172685)12[&type="Marshallese"]:0.024189248880480962)13[&type="Marshallese"]:0.04945809607901708,4[&type="Marshallese"]:0.2255764059688965)15[&type="Marshallese"]:0.0;
tree STATE_2290000 = (((1[&type="Marshallese"]:0.01908276607406245,3[&type="Marshallese"]:0.00808276607386782)11[&type="Marshallese"]:0.05163405186481923,(2[&type="Marshallese"]:0.12740345454776358,(4[&type="Marshallese"]:0.0035395247256328477,(6[&type="Not_Marshallese"]:0.15476278878259492,7[&type="Not_Marshallese"]:0.21476278878254035)10[&type="Marshallese"]:0.03277673594300701)14[&type="Marshallese"]:0.049863929822061615)13[&type="Marshallese"]:0.022313363391068985)9[&type="Marshallese"]:0.04652406579993523,(5[&type="Not_Marshallese"]:0.053865964921564036,8[&type="Not_Marshallese"]:0.19086596492150765)12[&type="Marshallese"]:0.21937491881720195)15[&type="Marshallese"]:0.0;tree STATE_12290000 = (((1[&type="Marshallese"]:0.01908276607406245,3[&type="Marshallese"]:0.00808276607386782)11[&type="Marshallese"]:0.05163405186481923,(2[&type="Marshallese"]:0.12740345454776358,(4[&type="Marshallese"]:0.0035395247256328477,(6[&type="Not_Marshallese"]:0.15476278878259492,7[&type="Not_Marshallese"]:0.21476278878254035)10[&type="Marshallese"]:0.03277673594300701)14[&type="Marshallese"]:0.049863929822061615)13[&type="Marshallese"]:0.022313363391068985)9[&type="Marshallese"]:0.04652406579993523,(5[&type="Not_Marshallese"]:0.053865964921564036,8[&type="Not_Marshallese"]:0.19086596492150765)12[&type="Marshallese"]:0.21937491881720195)15[&type="Marshallese"]:0.0;
tree STATE_2300000 = (((1[&type="Marshallese"]:0.033397420664869615,3[&type="Marshallese"]:0.022397420664674983)11[&type="Marshallese"]:0.1291890581789092,((4[&type="Marshallese"]:0.078617828608331,((5[&type="Not_Marshallese"]:0.03469118544544289,7[&type="Not_Marshallese"]:0.1276911854452901)13[&type="Marshallese"]:0.09025110482256896,6[&type="Not_Marshallese"]:0.15794229026791362)12[&type="Marshallese"]:0.10467553834038645)9[&type="Marshallese"]:0.013226722110652178,8[&type="Not_Marshallese"]:0.3798445507189941)10[&type="Marshallese"]:0.0757419281246774)14[&type="Marshallese"]:0.023396755781827316,2[&type="Marshallese"]:0.264983234625557)15[&type="Marshallese"]:0.0;tree STATE_12300000 = (((1[&type="Marshallese"]:0.033397420664869615,3[&type="Marshallese"]:0.022397420664674983)11[&type="Marshallese"]:0.1291890581789092,((4[&type="Marshallese"]:0.078617828608331,((5[&type="Not_Marshallese"]:0.03469118544544289,7[&type="Not_Marshallese"]:0.1276911854452901)13[&type="Marshallese"]:0.09025110482256896,6[&type="Not_Marshallese"]:0.15794229026791362)12[&type="Marshallese"]:0.10467553834038645)9[&type="Marshallese"]:0.013226722110652178,8[&type="Not_Marshallese"]:0.3798445507189941)10[&type="Marshallese"]:0.0757419281246774)14[&type="Marshallese"]:0.023396755781827316,2[&type="Marshallese"]:0.264983234625557)15[&type="Marshallese"]:0.0;
tree STATE_2310000 = ((((1[&type="Marshallese"]:0.017130449144092785,(((5[&type="Not_Marshallese"]:0.05783134043381111,8[&type="Not_Marshallese"]:0.19483134043375472)12[&type="Marshallese"]:0.008987679306047353,7[&type="Not_Marshallese"]:0.15981901973970566)14[&type="Marshallese"]:0.06956309107052885,6[&type="Not_Marshallese"]:0.1693821108102891)10[&type="Marshallese"]:0.03674833833365454)9[&type="Marshallese"]:0.011732735649726822,4[&type="Marshallese"]:0.03386318479370137)11[&type="Marshallese"]:0.024733611406704825,3[&type="Marshallese"]:0.0425967962003298)13[&type="Marshallese"]:0.1759394372179383,2[&type="Marshallese"]:0.30853623341841363)15[&type="Marshallese"]:0.0;tree STATE_12310000 = ((((1[&type="Marshallese"]:0.017130449144092785,(((5[&type="Not_Marshallese"]:0.05783134043381111,8[&type="Not_Marshallese"]:0.19483134043375472)12[&type="Marshallese"]:0.008987679306047353,7[&type="Not_Marshallese"]:0.15981901973970566)14[&type="Marshallese"]:0.06956309107052885,6[&type="Not_Marshallese"]:0.1693821108102891)10[&type="Marshallese"]:0.03674833833365454)9[&type="Marshallese"]:0.011732735649726822,4[&type="Marshallese"]:0.03386318479370137)11[&type="Marshallese"]:0.024733611406704825,3[&type="Marshallese"]:0.0425967962003298)13[&type="Marshallese"]:0.1759394372179383,2[&type="Marshallese"]:0.30853623341841363)15[&type="Marshallese"]:0.0;
tree STATE_2320000 = (((((1[&type="Marshallese"]:0.0018572308279320993,5[&type="Not_Marshallese"]:0.15785723082788117)9[&type="Marshallese"]:0.037807548569954164,(2[&type="Marshallese"]:0.07853006742013374,(7[&type="Not_Marshallese"]:0.19859854760775608,8[&type="Not_Marshallese"]:0.2425985476078525)14[&type="Marshallese"]:0.049931519812223046)10[&type="Marshallese"]:0.04013471197770341)13[&type="Marshallese"]:0.022830939565474884,6[&type="Not_Marshallese"]:0.251495718963212)12[&type="Marshallese"]:0.002128038930426679,4[&type="Marshallese"]:0.06962375789366959)11[&type="Marshallese"]:0.043582505820843165,3[&type="Marshallese"]:0.09720626371443636)15[&type="Marshallese"]:0.0;tree STATE_12320000 = (((((1[&type="Marshallese"]:0.0018572308279320993,5[&type="Not_Marshallese"]:0.15785723082788117)9[&type="Marshallese"]:0.037807548569954164,(2[&type="Marshallese"]:0.07853006742013374,(7[&type="Not_Marshallese"]:0.19859854760775608,8[&type="Not_Marshallese"]:0.2425985476078525)14[&type="Marshallese"]:0.049931519812223046)10[&type="Marshallese"]:0.04013471197770341)13[&type="Marshallese"]:0.022830939565474884,6[&type="Not_Marshallese"]:0.251495718963212)12[&type="Marshallese"]:0.002128038930426679,4[&type="Marshallese"]:0.06962375789366959)11[&type="Marshallese"]:0.043582505820843165,3[&type="Marshallese"]:0.09720626371443636)15[&type="Marshallese"]:0.0;
tree STATE_2330000 = ((1[&type="Marshallese"]:0.08866809059941017,(2[&type="Marshallese"]:0.13008215277158403,4[&type="Marshallese"]:0.056082152771514904)12[&type="Marshallese"]:0.03758593782777703)14[&type="Marshallese"]:0.0625387525527063,(3[&type="Marshallese"]:3.001286073539E-4,(((5[&type="Not_Marshallese"]:0.01567499200347386,7[&type="Not_Marshallese"]:0.10867499200332106)9[&type="Marshallese"]:0.061973409333733936,6[&type="Not_Marshallese"]:0.11064840133710957)11[&type="Marshallese"]:0.0655374548304829,8[&type="Not_Marshallese"]:0.2801858561676343)13[&type="Marshallese"]:0.024114272439806905)10[&type="Marshallese"]:0.13990671454456793)15[&type="Marshallese"]:0.0;tree STATE_12330000 = ((1[&type="Marshallese"]:0.08866809059941017,(2[&type="Marshallese"]:0.13008215277158403,4[&type="Marshallese"]:0.056082152771514904)12[&type="Marshallese"]:0.03758593782777703)14[&type="Marshallese"]:0.0625387525527063,(3[&type="Marshallese"]:3.001286073539E-4,(((5[&type="Not_Marshallese"]:0.01567499200347386,7[&type="Not_Marshallese"]:0.10867499200332106)9[&type="Marshallese"]:0.061973409333733936,6[&type="Not_Marshallese"]:0.11064840133710957)11[&type="Marshallese"]:0.0655374548304829,8[&type="Not_Marshallese"]:0.2801858561676343)13[&type="Marshallese"]:0.024114272439806905)10[&type="Marshallese"]:0.13990671454456793)15[&type="Marshallese"]:0.0;
tree STATE_2340000 = (1[&type="Marshallese"]:0.10696889237971202,(2[&type="Marshallese"]:0.1493748133792236,((3[&type="Marshallese"]:0.016999337845181428,((5[&type="Not_Marshallese"]:0.001393115056158467,6[&type="Not_Marshallese"]:0.03439311505606024)13[&type="Not_Marshallese"]:0.07529348259961538,(7[&type="Not_Marshallese"]:0.15932416587598117,8[&type="Not_Marshallese"]:0.20332416587607757)9[&type="Marshallese"]:0.010362431779639886)12[&type="Marshallese"]:0.10731274018955128)10[&type="Marshallese"]:0.023026270639784463,4[&type="Marshallese"]:0.05602560848504229)11[&type="Marshallese"]:0.019349204894112182)14[&type="Marshallese"]:0.03659407900043932)15[&type="Marshallese"]:0.0;tree STATE_12340000 = (1[&type="Marshallese"]:0.10696889237971202,(2[&type="Marshallese"]:0.1493748133792236,((3[&type="Marshallese"]:0.016999337845181428,((5[&type="Not_Marshallese"]:0.001393115056158467,6[&type="Not_Marshallese"]:0.03439311505606024)13[&type="Not_Marshallese"]:0.07529348259961538,(7[&type="Not_Marshallese"]:0.15932416587598117,8[&type="Not_Marshallese"]:0.20332416587607757)9[&type="Marshallese"]:0.010362431779639886)12[&type="Marshallese"]:0.10731274018955128)10[&type="Marshallese"]:0.023026270639784463,4[&type="Marshallese"]:0.05602560848504229)11[&type="Marshallese"]:0.019349204894112182)14[&type="Marshallese"]:0.03659407900043932)15[&type="Marshallese"]:0.0;
tree STATE_2350000 = ((((1[&type="Marshallese"]:0.019136861483488976,(6[&type="Not_Marshallese"]:0.18864891305221415,7[&type="Not_Marshallese"]:0.24864891305215958)12[&type="Marshallese"]:0.019487948431125668)10[&type="Marshallese"]:0.027980403480058924,3[&type="Marshallese"]:0.03611726496335327)11[&type="Marshallese"]:0.010697697259341887,2[&type="Marshallese"]:0.13681496222284067)9[&type="Marshallese"]:0.02554453893298364,(4[&type="Marshallese"]:0.005810984368929073,(5[&type="Not_Marshallese"]:0.05600573878388704,8[&type="Not_Marshallese"]:0.19300573878383065)13[&type="Marshallese"]:0.10080524558510934)14[&type="Marshallese"]:0.08254851678682612)15[&type="Marshallese"]:0.0;tree STATE_12350000 = ((((1[&type="Marshallese"]:0.019136861483488976,(6[&type="Not_Marshallese"]:0.18864891305221415,7[&type="Not_Marshallese"]:0.24864891305215958)12[&type="Marshallese"]:0.019487948431125668)10[&type="Marshallese"]:0.027980403480058924,3[&type="Marshallese"]:0.03611726496335327)11[&type="Marshallese"]:0.010697697259341887,2[&type="Marshallese"]:0.13681496222284067)9[&type="Marshallese"]:0.02554453893298364,(4[&type="Marshallese"]:0.005810984368929073,(5[&type="Not_Marshallese"]:0.05600573878388704,8[&type="Not_Marshallese"]:0.19300573878383065)13[&type="Marshallese"]:0.10080524558510934)14[&type="Marshallese"]:0.08254851678682612)15[&type="Marshallese"]:0.0;
tree STATE_2360000 = (((1[&type="Marshallese"]:0.04352576016594695,6[&type="Not_Marshallese"]:0.2325257601657978)9[&type="Marshallese"]:0.01950529312870697,(2[&type="Marshallese"]:0.12978665663445205,3[&type="Marshallese"]:0.03978665663430653)10[&type="Marshallese"]:0.012244396660152757)12[&type="Marshallese"]:0.05834480068680997,(4[&type="Marshallese"]:0.10823709718746188,((5[&type="Not_Marshallese"]:0.05801138700541178,7[&type="Not_Marshallese"]:0.15101138700525898)13[&type="Marshallese"]:0.18880246694456806,8[&type="Not_Marshallese"]:0.38381385394992346)14[&type="Marshallese"]:0.012423243237549342)11[&type="Marshallese"]:0.01813875679388377)15[&type="Marshallese"]:0.0;tree STATE_12360000 = (((1[&type="Marshallese"]:0.04352576016594695,6[&type="Not_Marshallese"]:0.2325257601657978)9[&type="Marshallese"]:0.01950529312870697,(2[&type="Marshallese"]:0.12978665663445205,3[&type="Marshallese"]:0.03978665663430653)10[&type="Marshallese"]:0.012244396660152757)12[&type="Marshallese"]:0.05834480068680997,(4[&type="Marshallese"]:0.10823709718746188,((5[&type="Not_Marshallese"]:0.05801138700541178,7[&type="Not_Marshallese"]:0.15101138700525898)13[&type="Marshallese"]:0.18880246694456806,8[&type="Not_Marshallese"]:0.38381385394992346)14[&type="Marshallese"]:0.012423243237549342)11[&type="Marshallese"]:0.01813875679388377)15[&type="Marshallese"]:0.0;
tree STATE_2370000 = (((1[&type="Marshallese"]:0.03646448165929572,(2[&type="Marshallese"]:0.10932979844200452,(3[&type="Marshallese"]:0.007835470861455418,(5[&type="Not_Marshallese"]:0.057386327158200495,(6[&type="Not_Marshallese"]:0.08645919081946568,7[&type="Not_Marshallese"]:0.1464591908194111)10[&type="Marshallese"]:0.003927136338636589)11[&type="Marshallese"]:0.11744914370339862)12[&type="Marshallese"]:0.011494327580403585)14[&type="Marshallese"]:0.006134683217242087)9[&type="Marshallese"]:0.04274916522845207,4[&type="Marshallese"]:0.08421364688762956)13[&type="Marshallese"]:0.09177754279782324,8[&type="Not_Marshallese"]:0.4639911896854637)15[&type="Marshallese"]:0.0;tree STATE_12370000 = (((1[&type="Marshallese"]:0.03646448165929572,(2[&type="Marshallese"]:0.10932979844200452,(3[&type="Marshallese"]:0.007835470861455418,(5[&type="Not_Marshallese"]:0.057386327158200495,(6[&type="Not_Marshallese"]:0.08645919081946568,7[&type="Not_Marshallese"]:0.1464591908194111)10[&type="Marshallese"]:0.003927136338636589)11[&type="Marshallese"]:0.11744914370339862)12[&type="Marshallese"]:0.011494327580403585)14[&type="Marshallese"]:0.006134683217242087)9[&type="Marshallese"]:0.04274916522845207,4[&type="Marshallese"]:0.08421364688762956)13[&type="Marshallese"]:0.09177754279782324,8[&type="Not_Marshallese"]:0.4639911896854637)15[&type="Marshallese"]:0.0;
tree STATE_2380000 = ((((1[&type="Marshallese"]:0.009941873291445802,(6[&type="Not_Marshallese"]:0.10160251476077253,(7[&type="Not_Marshallese"]:0.057389154755043525,8[&type="Not_Marshallese"]:0.10138915475513993)12[&type="Marshallese"]:0.10421336000567444)9[&type="Marshallese"]:0.09733935853052411)10[&type="Marshallese"]:0.05992105779760187,(2[&type="Marshallese"]:0.14586173964157273,3[&type="Marshallese"]:0.05586173964142721)13[&type="Marshallese"]:0.0030011914474258328)14[&type="Marshallese"]:0.016533454713968887,4[&type="Marshallese"]:0.09139638580289833)11[&type="Marshallese"]:0.08785532343949504,5[&type="Not_Marshallese"]:0.33025170924246067)15[&type="Marshallese"]:0.0;tree STATE_12380000 = ((((1[&type="Marshallese"]:0.009941873291445802,(6[&type="Not_Marshallese"]:0.10160251476077253,(7[&type="Not_Marshallese"]:0.057389154755043525,8[&type="Not_Marshallese"]:0.10138915475513993)12[&type="Marshallese"]:0.10421336000567444)9[&type="Marshallese"]:0.09733935853052411)10[&type="Marshallese"]:0.05992105779760187,(2[&type="Marshallese"]:0.14586173964157273,3[&type="Marshallese"]:0.05586173964142721)13[&type="Marshallese"]:0.0030011914474258328)14[&type="Marshallese"]:0.016533454713968887,4[&type="Marshallese"]:0.09139638580289833)11[&type="Marshallese"]:0.08785532343949504,5[&type="Not_Marshallese"]:0.33025170924246067)15[&type="Marshallese"]:0.0;
tree STATE_2390000 = ((((1[&type="Marshallese"]:0.00928272914422118,((5[&type="Not_Marshallese"]:0.018657844769647686,8[&type="Not_Marshallese"]:0.1556578447695913)12[&type="Marshallese"]:0.13738820024477252,6[&type="Not_Marshallese"]:0.18904604501432198)13[&type="Marshallese"]:0.009236684129750039)10[&type="Marshallese"]:0.061439069866846996,2[&type="Marshallese"]:0.14972179901101906)9[&type="Marshallese"]:0.04087211783286532,4[&type="Marshallese"]:0.11659391684381526)11[&type="Marshallese"]:0.09405330294373088,(3[&type="Marshallese"]:0.11477641235936481,7[&type="Not_Marshallese"]:0.3747764123593557)14[&type="Marshallese"]:0.07987080742810493)15[&type="Marshallese"]:0.0;tree STATE_12390000 = ((((1[&type="Marshallese"]:0.00928272914422118,((5[&type="Not_Marshallese"]:0.018657844769647686,8[&type="Not_Marshallese"]:0.1556578447695913)12[&type="Marshallese"]:0.13738820024477252,6[&type="Not_Marshallese"]:0.18904604501432198)13[&type="Marshallese"]:0.009236684129750039)10[&type="Marshallese"]:0.061439069866846996,2[&type="Marshallese"]:0.14972179901101906)9[&type="Marshallese"]:0.04087211783286532,4[&type="Marshallese"]:0.11659391684381526)11[&type="Marshallese"]:0.09405330294373088,(3[&type="Marshallese"]:0.11477641235936481,7[&type="Not_Marshallese"]:0.3747764123593557)14[&type="Marshallese"]:0.07987080742810493)15[&type="Marshallese"]:0.0;
tree STATE_2400000 = (((((1[&type="Marshallese"]:0.006316968779740639,(2[&type="Marshallese"]:0.050047509368918,6[&type="Not_Marshallese"]:0.16004750936881795)13[&type="Marshallese"]:0.03526945941077353)11[&type="Marshallese"]:0.0010721404382544875,4[&type="Marshallese"]:0.012389109217876892)12[&type="Marshallese"]:0.015792676851428322,7[&type="Not_Marshallese"]:0.2721817860692197)14[&type="Marshallese"]:0.1414036518147208,(3[&type="Marshallese"]:0.04817893929830347,8[&type="Not_Marshallese"]:0.3521789392983908)9[&type="Marshallese"]:0.10540649858564616)10[&type="Marshallese"]:0.14697499698745187,5[&type="Not_Marshallese"]:0.4675604348715452)15[&type="Marshallese"]:0.0;tree STATE_12400000 = (((((1[&type="Marshallese"]:0.006316968779740639,(2[&type="Marshallese"]:0.050047509368918,6[&type="Not_Marshallese"]:0.16004750936881795)13[&type="Marshallese"]:0.03526945941077353)11[&type="Marshallese"]:0.0010721404382544875,4[&type="Marshallese"]:0.012389109217876892)12[&type="Marshallese"]:0.015792676851428322,7[&type="Not_Marshallese"]:0.2721817860692197)14[&type="Marshallese"]:0.1414036518147208,(3[&type="Marshallese"]:0.04817893929830347,8[&type="Not_Marshallese"]:0.3521789392983908)9[&type="Marshallese"]:0.10540649858564616)10[&type="Marshallese"]:0.14697499698745187,5[&type="Not_Marshallese"]:0.4675604348715452)15[&type="Marshallese"]:0.0;
tree STATE_2410000 = ((((1[&type="Marshallese"]:0.00325431581118496,2[&type="Marshallese"]:0.08225431581113585)11[&type="Marshallese"]:0.010420390948996605,6[&type="Not_Marshallese"]:0.2026747067600324)14[&type="Marshallese"]:0.11937603547784426,4[&type="Marshallese"]:0.1380507422379076)10[&type="Marshallese"]:0.03667398262739274,((3[&type="Marshallese"]:0.08957894681921119,8[&type="Not_Marshallese"]:0.3935789468192985)12[&type="Marshallese"]:0.0681189517222841,(5[&type="Not_Marshallese"]:0.034307799687155055,7[&type="Not_Marshallese"]:0.12730779968700226)13[&type="Not_Marshallese"]:0.29039009885448397)9[&type="Marshallese"]:0.0010268263237286357)15[&type="Marshallese"]:0.0;tree STATE_12410000 = ((((1[&type="Marshallese"]:0.00325431581118496,2[&type="Marshallese"]:0.08225431581113585)11[&type="Marshallese"]:0.010420390948996605,6[&type="Not_Marshallese"]:0.2026747067600324)14[&type="Marshallese"]:0.11937603547784426,4[&type="Marshallese"]:0.1380507422379076)10[&type="Marshallese"]:0.03667398262739274,((3[&type="Marshallese"]:0.08957894681921119,8[&type="Not_Marshallese"]:0.3935789468192985)12[&type="Marshallese"]:0.0681189517222841,(5[&type="Not_Marshallese"]:0.034307799687155055,7[&type="Not_Marshallese"]:0.12730779968700226)13[&type="Not_Marshallese"]:0.29039009885448397)9[&type="Marshallese"]:0.0010268263237286357)15[&type="Marshallese"]:0.0;
tree STATE_2420000 = (((((1[&type="Marshallese"]:0.01667517840296151,3[&type="Marshallese"]:0.005675178402766878)13[&type="Marshallese"]:0.012435443916352207,(5[&type="Not_Marshallese"]:0.0810635377083734,7[&type="Not_Marshallese"]:0.1740635377082206)11[&type="Marshallese"]:0.10404708461088938)9[&type="Marshallese"]:0.044440646678434115,6[&type="Not_Marshallese"]:0.2625512689975987)14[&type="Marshallese"]:0.026069421964887318,(2[&type="Marshallese"]:0.11909930777589317,4[&type="Marshallese"]:0.04509930777582405)10[&type="Marshallese"]:0.05952138318669287)12[&type="Marshallese"]:0.36297682292192235,8[&type="Not_Marshallese"]:0.7555975138844502)15[&type="Marshallese"]:0.0;tree STATE_12420000 = (((((1[&type="Marshallese"]:0.01667517840296151,3[&type="Marshallese"]:0.005675178402766878)13[&type="Marshallese"]:0.012435443916352207,(5[&type="Not_Marshallese"]:0.0810635377083734,7[&type="Not_Marshallese"]:0.1740635377082206)11[&type="Marshallese"]:0.10404708461088938)9[&type="Marshallese"]:0.044440646678434115,6[&type="Not_Marshallese"]:0.2625512689975987)14[&type="Marshallese"]:0.026069421964887318,(2[&type="Marshallese"]:0.11909930777589317,4[&type="Marshallese"]:0.04509930777582405)10[&type="Marshallese"]:0.05952138318669287)12[&type="Marshallese"]:0.36297682292192235,8[&type="Not_Marshallese"]:0.7555975138844502)15[&type="Marshallese"]:0.0;
tree STATE_2430000 = ((((1[&type="Marshallese"]:0.012283063829539642,4[&type="Marshallese"]:0.017283063829421408)10[&type="Marshallese"]:0.13374760623206472,(5[&type="Not_Marshallese"]:0.08861174948498346,(6[&type="Not_Marshallese"]:0.07894040695793189,7[&type="Not_Marshallese"]:0.13894040695787732)9[&type="Marshallese"]:0.04267134252695334)12[&type="Marshallese"]:0.21341892057656997)11[&type="Marshallese"]:0.022721975120715998,8[&type="Not_Marshallese"]:0.46175264518221304)14[&type="Marshallese"]:0.08819321982985628,(2[&type="Marshallese"]:0.20314995477957537,3[&type="Marshallese"]:0.11314995477942985)13[&type="Marshallese"]:0.13279591023255216)15[&type="Marshallese"]:0.0;tree STATE_12430000 = ((((1[&type="Marshallese"]:0.012283063829539642,4[&type="Marshallese"]:0.017283063829421408)10[&type="Marshallese"]:0.13374760623206472,(5[&type="Not_Marshallese"]:0.08861174948498346,(6[&type="Not_Marshallese"]:0.07894040695793189,7[&type="Not_Marshallese"]:0.13894040695787732)9[&type="Marshallese"]:0.04267134252695334)12[&type="Marshallese"]:0.21341892057656997)11[&type="Marshallese"]:0.022721975120715998,8[&type="Not_Marshallese"]:0.46175264518221304)14[&type="Marshallese"]:0.08819321982985628,(2[&type="Marshallese"]:0.20314995477957537,3[&type="Marshallese"]:0.11314995477942985)13[&type="Marshallese"]:0.13279591023255216)15[&type="Marshallese"]:0.0;
tree STATE_2440000 = ((((1[&type="Marshallese"]:0.04812856235114943,(3[&type="Marshallese"]:0.020643733790137897,4[&type="Marshallese"]:0.036643733790214295)11[&type="Marshallese"]:0.0164848285608169)13[&type="Marshallese"]:3.452031823987789E-4,((2[&type="Marshallese"]:0.0706423104383011,5[&type="Not_Marshallese"]:0.14764231043829928)12[&type="Marshallese"]:0.021443829680564575,6[&type="Not_Marshallese"]:0.20208614011876563)10[&type="Marshallese"]:0.03538762541463342)14[&type="Marshallese"]:0.004691086191149385,7[&type="Not_Marshallese"]:0.30216485172449387)9[&type="Marshallese"]:0.379319807346499,8[&type="Not_Marshallese"]:0.7254846590710893)15[&type="Marshallese"]:0.0;tree STATE_12440000 = ((((1[&type="Marshallese"]:0.04812856235114943,(3[&type="Marshallese"]:0.020643733790137897,4[&type="Marshallese"]:0.036643733790214295)11[&type="Marshallese"]:0.0164848285608169)13[&type="Marshallese"]:3.452031823987789E-4,((2[&type="Marshallese"]:0.0706423104383011,5[&type="Not_Marshallese"]:0.14764231043829928)12[&type="Marshallese"]:0.021443829680564575,6[&type="Not_Marshallese"]:0.20208614011876563)10[&type="Marshallese"]:0.03538762541463342)14[&type="Marshallese"]:0.004691086191149385,7[&type="Not_Marshallese"]:0.30216485172449387)9[&type="Marshallese"]:0.379319807346499,8[&type="Not_Marshallese"]:0.7254846590710893)15[&type="Marshallese"]:0.0;
tree STATE_2450000 = ((((1[&type="Marshallese"]:0.01958573054955315,3[&type="Marshallese"]:0.008585730549358517)12[&type="Marshallese"]:0.11218614698764023,4[&type="Marshallese"]:0.13677187753707515)11[&type="Marshallese"]:0.10210022248015443,2[&type="Marshallese"]:0.3128721000172987)13[&type="Marshallese"]:0.0017000710049234202,((5[&type="Not_Marshallese"]:0.15529849739298385,(6[&type="Not_Marshallese"]:0.0964447755676324,7[&type="Not_Marshallese"]:0.15644477556757783)10[&type="Marshallese"]:0.09185372182525323)14[&type="Marshallese"]:0.11895746728974244,8[&type="Not_Marshallese"]:0.4112559646826699)9[&type="Marshallese"]:0.11731620633949402)15[&type="Marshallese"]:0.0;tree STATE_12450000 = ((((1[&type="Marshallese"]:0.01958573054955315,3[&type="Marshallese"]:0.008585730549358517)12[&type="Marshallese"]:0.11218614698764023,4[&type="Marshallese"]:0.13677187753707515)11[&type="Marshallese"]:0.10210022248015443,2[&type="Marshallese"]:0.3128721000172987)13[&type="Marshallese"]:0.0017000710049234202,((5[&type="Not_Marshallese"]:0.15529849739298385,(6[&type="Not_Marshallese"]:0.0964447755676324,7[&type="Not_Marshallese"]:0.15644477556757783)10[&type="Marshallese"]:0.09185372182525323)14[&type="Marshallese"]:0.11895746728974244,8[&type="Not_Marshallese"]:0.4112559646826699)9[&type="Marshallese"]:0.11731620633949402)15[&type="Marshallese"]:0.0;
tree STATE_2460000 = ((((1[&type="Marshallese"]:0.01444030311376765,2[&type="Marshallese"]:0.09344030311371854)14[&type="Marshallese"]:0.007726730712323049,6[&type="Not_Marshallese"]:0.21116703382594154)12[&type="Marshallese"]:0.025329623253926792,(3[&type="Marshallese"]:0.016692826997657784,4[&type="Marshallese"]:0.03269282699773418)11[&type="Marshallese"]:0.019803830082165075)9[&type="Marshallese"]:0.13533758340834068,(5[&type="Not_Marshallese"]:0.09837761791057667,(7[&type="Not_Marshallese"]:0.15326611534592466,8[&type="Not_Marshallese"]:0.19726611534602106)13[&type="Marshallese"]:0.03811150256449922)10[&type="Marshallese"]:0.24045662257773057)15[&type="Marshallese"]:0.0;tree STATE_12460000 = ((((1[&type="Marshallese"]:0.01444030311376765,2[&type="Marshallese"]:0.09344030311371854)14[&type="Marshallese"]:0.007726730712323049,6[&type="Not_Marshallese"]:0.21116703382594154)12[&type="Marshallese"]:0.025329623253926792,(3[&type="Marshallese"]:0.016692826997657784,4[&type="Marshallese"]:0.03269282699773418)11[&type="Marshallese"]:0.019803830082165075)9[&type="Marshallese"]:0.13533758340834068,(5[&type="Not_Marshallese"]:0.09837761791057667,(7[&type="Not_Marshallese"]:0.15326611534592466,8[&type="Not_Marshallese"]:0.19726611534602106)13[&type="Marshallese"]:0.03811150256449922)10[&type="Marshallese"]:0.24045662257773057)15[&type="Marshallese"]:0.0;
tree STATE_2470000 = (((1[&type="Marshallese"]:0.03780987252350865,7[&type="Not_Marshallese"]:0.2868098725233049)13[&type="Marshallese"]:0.13401971390235107,((((2[&type="Marshallese"]:0.05227414010701059,5[&type="Not_Marshallese"]:0.12927414010700877)14[&type="Marshallese"]:0.07841085967501343,8[&type="Not_Marshallese"]:0.3446849997819658)9[&type="Marshallese"]:0.07119494706458135,3[&type="Marshallese"]:0.11187994684645985)10[&type="Marshallese"]:0.03166280203876054,4[&type="Marshallese"]:0.1595427488852968)11[&type="Marshallese"]:0.01728683754044469)12[&type="Marshallese"]:0.036288833513825225,6[&type="Not_Marshallese"]:0.3971184199395358)15[&type="Marshallese"]:0.0;tree STATE_12470000 = (((1[&type="Marshallese"]:0.03780987252350865,7[&type="Not_Marshallese"]:0.2868098725233049)13[&type="Marshallese"]:0.13401971390235107,((((2[&type="Marshallese"]:0.05227414010701059,5[&type="Not_Marshallese"]:0.12927414010700877)14[&type="Marshallese"]:0.07841085967501343,8[&type="Not_Marshallese"]:0.3446849997819658)9[&type="Marshallese"]:0.07119494706458135,3[&type="Marshallese"]:0.11187994684645985)10[&type="Marshallese"]:0.03166280203876054,4[&type="Marshallese"]:0.1595427488852968)11[&type="Marshallese"]:0.01728683754044469)12[&type="Marshallese"]:0.036288833513825225,6[&type="Not_Marshallese"]:0.3971184199395358)15[&type="Marshallese"]:0.0;
tree STATE_2480000 = (((1[&type="Marshallese"]:0.021197604811545978,2[&type="Marshallese"]:0.10019760481149687)13[&type="Marshallese"]:0.14991878046210427,(4[&type="Marshallese"]:0.1022161077149707,(5[&type="Not_Marshallese"]:0.08301932431765152,(6[&type="Not_Marshallese"]:0.10788399079066063,(7[&type="Not_Marshallese"]:0.1460603931644336,8[&type="Not_Marshallese"]:0.19006039316453)14[&type="Marshallese"]:0.021823597626172475)9[&type="Marshallese"]:0.008135333526892663)11[&type="Marshallese"]:0.17019678339738648)12[&type="Marshallese"]:0.07390027755856132)10[&type="Marshallese"]:0.1326868235593145,3[&type="Marshallese"]:0.2928032088327701)15[&type="Marshallese"]:0.0;tree STATE_12480000 = (((1[&type="Marshallese"]:0.021197604811545978,2[&type="Marshallese"]:0.10019760481149687)13[&type="Marshallese"]:0.14991878046210427,(4[&type="Marshallese"]:0.1022161077149707,(5[&type="Not_Marshallese"]:0.08301932431765152,(6[&type="Not_Marshallese"]:0.10788399079066063,(7[&type="Not_Marshallese"]:0.1460603931644336,8[&type="Not_Marshallese"]:0.19006039316453)14[&type="Marshallese"]:0.021823597626172475)9[&type="Marshallese"]:0.008135333526892663)11[&type="Marshallese"]:0.17019678339738648)12[&type="Marshallese"]:0.07390027755856132)10[&type="Marshallese"]:0.1326868235593145,3[&type="Marshallese"]:0.2928032088327701)15[&type="Marshallese"]:0.0;
tree STATE_2490000 = (((1[&type="Marshallese"]:0.0100822756333665,6[&type="Not_Marshallese"]:0.19908227563321734)13[&type="Marshallese"]:0.11636075529460316,8[&type="Not_Marshallese"]:0.41944303092786234)9[&type="Marshallese"]:0.021642758964167952,(2[&type="Marshallese"]:0.1614052690333781,((3[&type="Marshallese"]:0.0049048388036530555,4[&type="Marshallese"]:0.020904838803729453)10[&type="Marshallese"]:0.0026330105286095917,(5[&type="Not_Marshallese"]:0.03865726943216247,7[&type="Not_Marshallese"]:0.13165726943200967)14[&type="Marshallese"]:0.13588057990024388)12[&type="Marshallese"]:0.06386741970096993)11[&type="Marshallese"]:0.0656805208587104)15[&type="Marshallese"]:0.0;tree STATE_12490000 = (((1[&type="Marshallese"]:0.0100822756333665,6[&type="Not_Marshallese"]:0.19908227563321734)13[&type="Marshallese"]:0.11636075529460316,8[&type="Not_Marshallese"]:0.41944303092786234)9[&type="Marshallese"]:0.021642758964167952,(2[&type="Marshallese"]:0.1614052690333781,((3[&type="Marshallese"]:0.0049048388036530555,4[&type="Marshallese"]:0.020904838803729453)10[&type="Marshallese"]:0.0026330105286095917,(5[&type="Not_Marshallese"]:0.03865726943216247,7[&type="Not_Marshallese"]:0.13165726943200967)14[&type="Marshallese"]:0.13588057990024388)12[&type="Marshallese"]:0.06386741970096993)11[&type="Marshallese"]:0.0656805208587104)15[&type="Marshallese"]:0.0;
tree STATE_2500000 = ((((1[&type="Marshallese"]:0.002994508206195734,8[&type="Not_Marshallese"]:0.2959945082060884)10[&type="Marshallese"]:0.049155552517607115,3[&type="Marshallese"]:0.04115006072360822)13[&type="Marshallese"]:0.13910791685526103,(4[&type="Marshallese"]:0.16651767921164068,((5[&type="Not_Marshallese"]:0.055671987541095896,6[&type="Not_Marshallese"]:0.08867198754099767)9[&type="Not_Marshallese"]:0.028786521013530797,7[&type="Not_Marshallese"]:0.1774585085544739)11[&type="Marshallese"]:0.2330591706570813)14[&type="Marshallese"]:0.029740298367304963)12[&type="Marshallese"]:0.17591056499444496,2[&type="Marshallese"]:0.4461685425734597)15[&type="Marshallese"]:0.0;tree STATE_12500000 = ((((1[&type="Marshallese"]:0.002994508206195734,8[&type="Not_Marshallese"]:0.2959945082060884)10[&type="Marshallese"]:0.049155552517607115,3[&type="Marshallese"]:0.04115006072360822)13[&type="Marshallese"]:0.13910791685526103,(4[&type="Marshallese"]:0.16651767921164068,((5[&type="Not_Marshallese"]:0.055671987541095896,6[&type="Not_Marshallese"]:0.08867198754099767)9[&type="Not_Marshallese"]:0.028786521013530797,7[&type="Not_Marshallese"]:0.1774585085544739)11[&type="Marshallese"]:0.2330591706570813)14[&type="Marshallese"]:0.029740298367304963)12[&type="Marshallese"]:0.17591056499444496,2[&type="Marshallese"]:0.4461685425734597)15[&type="Marshallese"]:0.0;
tree STATE_2510000 = (((1[&type="Marshallese"]:0.02091109272386521,((2[&type="Marshallese"]:0.06706955644322665,(6[&type="Not_Marshallese"]:0.16860619098774993,8[&type="Not_Marshallese"]:0.27260619098779176)10[&type="Marshallese"]:0.008463365455376681)11[&type="Marshallese"]:0.024862200415664282,7[&type="Not_Marshallese"]:0.2619317568587363)14[&type="Marshallese"]:0.007979335864925163)12[&type="Marshallese"]:0.1292026325895898,5[&type="Not_Marshallese"]:0.3061137253134041)9[&type="Marshallese"]:6.63126991150842E-4,(3[&type="Marshallese"]:0.05025824110134075,4[&type="Marshallese"]:0.06625824110141715)13[&type="Marshallese"]:0.08951861120307048)15[&type="Marshallese"]:0.0;tree STATE_12510000 = (((1[&type="Marshallese"]:0.02091109272386521,((2[&type="Marshallese"]:0.06706955644322665,(6[&type="Not_Marshallese"]:0.16860619098774993,8[&type="Not_Marshallese"]:0.27260619098779176)10[&type="Marshallese"]:0.008463365455376681)11[&type="Marshallese"]:0.024862200415664282,7[&type="Not_Marshallese"]:0.2619317568587363)14[&type="Marshallese"]:0.007979335864925163)12[&type="Marshallese"]:0.1292026325895898,5[&type="Not_Marshallese"]:0.3061137253134041)9[&type="Marshallese"]:6.63126991150842E-4,(3[&type="Marshallese"]:0.05025824110134075,4[&type="Marshallese"]:0.06625824110141715)13[&type="Marshallese"]:0.08951861120307048)15[&type="Marshallese"]:0.0;
tree STATE_2520000 = ((((1[&type="Marshallese"]:0.09039989098288093,4[&type="Marshallese"]:0.09539989098276269)10[&type="Marshallese"]:0.0026327601252382204,(2[&type="Marshallese"]:0.1706987446867939,3[&type="Marshallese"]:0.0806987446866484)9[&type="Marshallese"]:0.001333906421276121)14[&type="Marshallese"]:6.91330921228972E-4,7[&type="Not_Marshallese"]:0.3427239820291444)12[&type="Marshallese"]:0.0070917272373868245,((5[&type="Not_Marshallese"]:0.07234405463406673,6[&type="Not_Marshallese"]:0.10534405463396851)13[&type="Marshallese"]:0.02398353093564584,8[&type="Not_Marshallese"]:0.2333275855696562)11[&type="Marshallese"]:0.16048812369697144)15[&type="Marshallese"]:0.0;tree STATE_12520000 = ((((1[&type="Marshallese"]:0.09039989098288093,4[&type="Marshallese"]:0.09539989098276269)10[&type="Marshallese"]:0.0026327601252382204,(2[&type="Marshallese"]:0.1706987446867939,3[&type="Marshallese"]:0.0806987446866484)9[&type="Marshallese"]:0.001333906421276121)14[&type="Marshallese"]:6.91330921228972E-4,7[&type="Not_Marshallese"]:0.3427239820291444)12[&type="Marshallese"]:0.0070917272373868245,((5[&type="Not_Marshallese"]:0.07234405463406673,6[&type="Not_Marshallese"]:0.10534405463396851)13[&type="Marshallese"]:0.02398353093564584,8[&type="Not_Marshallese"]:0.2333275855696562)11[&type="Marshallese"]:0.16048812369697144)15[&type="Marshallese"]:0.0;
tree STATE_2530000 = ((((((1[&type="Marshallese"]:0.01631915013049673,3[&type="Marshallese"]:0.005319150130302097)9[&type="Marshallese"]:0.06656436185523062,4[&type="Marshallese"]:0.08788351198560912)10[&type="Marshallese"]:0.012858470289064061,2[&type="Marshallese"]:0.1747419822747423)12[&type="Marshallese"]:0.04930185460236908,6[&type="Not_Marshallese"]:0.33404383687701134)11[&type="Marshallese"]:0.007480822016544153,7[&type="Not_Marshallese"]:0.4015246588935009)13[&type="Marshallese"]:0.012537428639519566,(5[&type="Not_Marshallese"]:0.0818070625486916,8[&type="Not_Marshallese"]:0.21880706254863522)14[&type="Marshallese"]:0.23925502498448167)15[&type="Marshallese"]:0.0;tree STATE_12530000 = ((((((1[&type="Marshallese"]:0.01631915013049673,3[&type="Marshallese"]:0.005319150130302097)9[&type="Marshallese"]:0.06656436185523062,4[&type="Marshallese"]:0.08788351198560912)10[&type="Marshallese"]:0.012858470289064061,2[&type="Marshallese"]:0.1747419822747423)12[&type="Marshallese"]:0.04930185460236908,6[&type="Not_Marshallese"]:0.33404383687701134)11[&type="Marshallese"]:0.007480822016544153,7[&type="Not_Marshallese"]:0.4015246588935009)13[&type="Marshallese"]:0.012537428639519566,(5[&type="Not_Marshallese"]:0.0818070625486916,8[&type="Not_Marshallese"]:0.21880706254863522)14[&type="Marshallese"]:0.23925502498448167)15[&type="Marshallese"]:0.0;
tree STATE_2540000 = (((((1[&type="Marshallese"]:0.0065582905120418755,(2[&type="Marshallese"]:0.0640176332213434,(5[&type="Not_Marshallese"]:0.05491606185468287,7[&type="Not_Marshallese"]:0.14791606185453007)12[&type="Marshallese"]:0.08610157136665872)11[&type="Marshallese"]:0.021540657290649357)9[&type="Marshallese"]:0.009940646951819565,6[&type="Not_Marshallese"]:0.20549893746371228)14[&type="Marshallese"]:0.003852432632934333,3[&type="Marshallese"]:0.009351370096601141)10[&type="Marshallese"]:0.0481132752779897,4[&type="Marshallese"]:0.07346464537466724)13[&type="Marshallese"]:0.04923218023591619,8[&type="Not_Marshallese"]:0.41069682561059434)15[&type="Marshallese"]:0.0;tree STATE_12540000 = (((((1[&type="Marshallese"]:0.0065582905120418755,(2[&type="Marshallese"]:0.0640176332213434,(5[&type="Not_Marshallese"]:0.05491606185468287,7[&type="Not_Marshallese"]:0.14791606185453007)12[&type="Marshallese"]:0.08610157136665872)11[&type="Marshallese"]:0.021540657290649357)9[&type="Marshallese"]:0.009940646951819565,6[&type="Not_Marshallese"]:0.20549893746371228)14[&type="Marshallese"]:0.003852432632934333,3[&type="Marshallese"]:0.009351370096601141)10[&type="Marshallese"]:0.0481132752779897,4[&type="Marshallese"]:0.07346464537466724)13[&type="Marshallese"]:0.04923218023591619,8[&type="Not_Marshallese"]:0.41069682561059434)15[&type="Marshallese"]:0.0;
tree STATE_2550000 = ((((1[&type="Marshallese"]:0.020608999952960172,3[&type="Marshallese"]:0.00960899995276554)14[&type="Marshallese"]:0.024338601382374814,6[&type="Not_Marshallese"]:0.23394760133518583)9[&type="Marshallese"]:0.023884342805005676,4[&type="Marshallese"]:0.07383194414022243)13[&type="Marshallese"]:0.2297408756707564,(2[&type="Marshallese"]:0.222174231962661,((5[&type="Not_Marshallese"]:0.07329199246052603,8[&type="Not_Marshallese"]:0.21029199246046965)11[&type="Marshallese"]:0.010083826204500462,7[&type="Not_Marshallese"]:0.1763758186648737)10[&type="Marshallese"]:0.2157984132976327)12[&type="Marshallese"]:0.15539858784838695)15[&type="Marshallese"]:0.0;tree STATE_12550000 = ((((1[&type="Marshallese"]:0.020608999952960172,3[&type="Marshallese"]:0.00960899995276554)14[&type="Marshallese"]:0.024338601382374814,6[&type="Not_Marshallese"]:0.23394760133518583)9[&type="Marshallese"]:0.023884342805005676,4[&type="Marshallese"]:0.07383194414022243)13[&type="Marshallese"]:0.2297408756707564,(2[&type="Marshallese"]:0.222174231962661,((5[&type="Not_Marshallese"]:0.07329199246052603,8[&type="Not_Marshallese"]:0.21029199246046965)11[&type="Marshallese"]:0.010083826204500462,7[&type="Not_Marshallese"]:0.1763758186648737)10[&type="Marshallese"]:0.2157984132976327)12[&type="Marshallese"]:0.15539858784838695)15[&type="Marshallese"]:0.0;
tree STATE_2560000 = (((1[&type="Marshallese"]:0.052412403462852086,4[&type="Marshallese"]:0.05741240346273385)13[&type="Marshallese"]:0.05087855630260446,5[&type="Not_Marshallese"]:0.2592909597654056)14[&type="Marshallese"]:0.02685933340025448,((((2[&type="Marshallese"]:0.1055030660554947,7[&type="Not_Marshallese"]:0.2755030660553401)9[&type="Marshallese"]:0.041211165670637595,3[&type="Marshallese"]:0.056714231725986775)12[&type="Marshallese"]:0.002699167882943998,8[&type="Not_Marshallese"]:0.3634133996090181)11[&type="Marshallese"]:0.054044013726333495,6[&type="Not_Marshallese"]:0.31345741333530974)10[&type="Marshallese"]:0.005692879830252129)15[&type="Marshallese"]:0.0;tree STATE_12560000 = (((1[&type="Marshallese"]:0.052412403462852086,4[&type="Marshallese"]:0.05741240346273385)13[&type="Marshallese"]:0.05087855630260446,5[&type="Not_Marshallese"]:0.2592909597654056)14[&type="Marshallese"]:0.02685933340025448,((((2[&type="Marshallese"]:0.1055030660554947,7[&type="Not_Marshallese"]:0.2755030660553401)9[&type="Marshallese"]:0.041211165670637595,3[&type="Marshallese"]:0.056714231725986775)12[&type="Marshallese"]:0.002699167882943998,8[&type="Not_Marshallese"]:0.3634133996090181)11[&type="Marshallese"]:0.054044013726333495,6[&type="Not_Marshallese"]:0.31345741333530974)10[&type="Marshallese"]:0.005692879830252129)15[&type="Marshallese"]:0.0;
tree STATE_2570000 = ((((1[&type="Marshallese"]:0.018734650936180097,(5[&type="Not_Marshallese"]:0.025184768167421268,6[&type="Not_Marshallese"]:0.05818476816732304)13[&type="Marshallese"]:0.1495498827687079)10[&type="Marshallese"]:0.0031095630194832302,3[&type="Marshallese"]:0.010844213955468696)11[&type="Marshallese"]:0.03918005362009075,(4[&type="Marshallese"]:0.06489141374308222,(7[&type="Not_Marshallese"]:0.23423213709958768,8[&type="Not_Marshallese"]:0.2782321370996841)12[&type="Marshallese"]:0.07465927664340904)14[&type="Marshallese"]:0.0011328538325536264)9[&type="Marshallese"]:0.02430372070128861,2[&type="Marshallese"]:0.16432798827699358)15[&type="Marshallese"]:0.0;tree STATE_12570000 = ((((1[&type="Marshallese"]:0.018734650936180097,(5[&type="Not_Marshallese"]:0.025184768167421268,6[&type="Not_Marshallese"]:0.05818476816732304)13[&type="Marshallese"]:0.1495498827687079)10[&type="Marshallese"]:0.0031095630194832302,3[&type="Marshallese"]:0.010844213955468696)11[&type="Marshallese"]:0.03918005362009075,(4[&type="Marshallese"]:0.06489141374308222,(7[&type="Not_Marshallese"]:0.23423213709958768,8[&type="Not_Marshallese"]:0.2782321370996841)12[&type="Marshallese"]:0.07465927664340904)14[&type="Marshallese"]:0.0011328538325536264)9[&type="Marshallese"]:0.02430372070128861,2[&type="Marshallese"]:0.16432798827699358)15[&type="Marshallese"]:0.0;
tree STATE_2580000 = ((((1[&type="Marshallese"]:0.01401376138602134,4[&type="Marshallese"]:0.019013761385903105)14[&type="Marshallese"]:0.013784822357382653,3[&type="Marshallese"]:0.01679858374320936)12[&type="Marshallese"]:0.0669697708836351,(5[&type="Not_Marshallese"]:0.20783489249252596,((6[&type="Not_Marshallese"]:0.1113585489291937,7[&type="Not_Marshallese"]:0.17135854892913913)11[&type="Marshallese"]:0.08072835986005197,8[&type="Not_Marshallese"]:0.2960869087892875)13[&type="Marshallese"]:0.04874798370318206)10[&type="Marshallese"]:0.0429334621344622)9[&type="Marshallese"]:0.03202103705750142,2[&type="Marshallese"]:0.2057893916844914)15[&type="Marshallese"]:0.0;tree STATE_12580000 = ((((1[&type="Marshallese"]:0.01401376138602134,4[&type="Marshallese"]:0.019013761385903105)14[&type="Marshallese"]:0.013784822357382653,3[&type="Marshallese"]:0.01679858374320936)12[&type="Marshallese"]:0.0669697708836351,(5[&type="Not_Marshallese"]:0.20783489249252596,((6[&type="Not_Marshallese"]:0.1113585489291937,7[&type="Not_Marshallese"]:0.17135854892913913)11[&type="Marshallese"]:0.08072835986005197,8[&type="Not_Marshallese"]:0.2960869087892875)13[&type="Marshallese"]:0.04874798370318206)10[&type="Marshallese"]:0.0429334621344622)9[&type="Marshallese"]:0.03202103705750142,2[&type="Marshallese"]:0.2057893916844914)15[&type="Marshallese"]:0.0;
tree STATE_2590000 = (((1[&type="Marshallese"]:0.021532980497622534,(6[&type="Not_Marshallese"]:0.1097864813304267,7[&type="Not_Marshallese"]:0.16978648133037214)9[&type="Marshallese"]:0.10074649916704667)13[&type="Marshallese"]:0.034545850496702,(2[&type="Marshallese"]:0.13335259238054348,(3[&type="Marshallese"]:0.00353752139464103,4[&type="Marshallese"]:0.019537521394717428)11[&type="Marshallese"]:0.03981507098575693)12[&type="Marshallese"]:0.0017262386137319452)10[&type="Marshallese"]:0.05823736248789918,(5[&type="Not_Marshallese"]:0.13375482514103065,8[&type="Not_Marshallese"]:0.27075482514097426)14[&type="Marshallese"]:0.13656136834114213)15[&type="Marshallese"]:0.0;tree STATE_12590000 = (((1[&type="Marshallese"]:0.021532980497622534,(6[&type="Not_Marshallese"]:0.1097864813304267,7[&type="Not_Marshallese"]:0.16978648133037214)9[&type="Marshallese"]:0.10074649916704667)13[&type="Marshallese"]:0.034545850496702,(2[&type="Marshallese"]:0.13335259238054348,(3[&type="Marshallese"]:0.00353752139464103,4[&type="Marshallese"]:0.019537521394717428)11[&type="Marshallese"]:0.03981507098575693)12[&type="Marshallese"]:0.0017262386137319452)10[&type="Marshallese"]:0.05823736248789918,(5[&type="Not_Marshallese"]:0.13375482514103065,8[&type="Not_Marshallese"]:0.27075482514097426)14[&type="Marshallese"]:0.13656136834114213)15[&type="Marshallese"]:0.0;
tree STATE_2600000 = ((1[&type="Marshallese"]:0.11548993430718901,(((3[&type="Marshallese"]:0.01938307388319116,(5[&type="Not_Marshallese"]:0.16288455927325352,6[&type="Not_Marshallese"]:0.1958845592731553)10[&type="Marshallese"]:0.023498514610081345)12[&type="Marshallese"]:3.765205795924764E-4,8[&type="Not_Marshallese"]:0.32375959446287095)13[&type="Marshallese"]:0.025857642189168695,7[&type="Not_Marshallese"]:0.30561723665194324)11[&type="Marshallese"]:0.05887269765504205)14[&type="Marshallese"]:0.11671463718834196,(2[&type="Marshallese"]:0.15675402780880782,4[&type="Marshallese"]:0.0827540278087387)9[&type="Marshallese"]:0.15445054368667405)15[&type="Marshallese"]:0.0;tree STATE_12600000 = ((1[&type="Marshallese"]:0.11548993430718901,(((3[&type="Marshallese"]:0.01938307388319116,(5[&type="Not_Marshallese"]:0.16288455927325352,6[&type="Not_Marshallese"]:0.1958845592731553)10[&type="Marshallese"]:0.023498514610081345)12[&type="Marshallese"]:3.765205795924764E-4,8[&type="Not_Marshallese"]:0.32375959446287095)13[&type="Marshallese"]:0.025857642189168695,7[&type="Not_Marshallese"]:0.30561723665194324)11[&type="Marshallese"]:0.05887269765504205)14[&type="Marshallese"]:0.11671463718834196,(2[&type="Marshallese"]:0.15675402780880782,4[&type="Marshallese"]:0.0827540278087387)9[&type="Marshallese"]:0.15445054368667405)15[&type="Marshallese"]:0.0;
tree STATE_2610000 = (((((1[&type="Marshallese"]:0.019932209343102025,4[&type="Marshallese"]:0.02493220934298379)11[&type="Marshallese"]:0.019014140963607762,2[&type="Marshallese"]:0.11794635030666067)9[&type="Marshallese"]:0.009763383880605436,3[&type="Marshallese"]:0.03770973418712059)10[&type="Marshallese"]:0.00816109874725468,((5[&type="Not_Marshallese"]:0.18614727836042516,8[&type="Not_Marshallese"]:0.3231472783603688)14[&type="Marshallese"]:9.918997243029137E-4,7[&type="Not_Marshallese"]:0.2801391780845753)12[&type="Marshallese"]:0.025731654849790897)13[&type="Marshallese"]:0.0052011841415236515,6[&type="Not_Marshallese"]:0.2510720170759444)15[&type="Marshallese"]:0.0;tree STATE_12610000 = (((((1[&type="Marshallese"]:0.019932209343102025,4[&type="Marshallese"]:0.02493220934298379)11[&type="Marshallese"]:0.019014140963607762,2[&type="Marshallese"]:0.11794635030666067)9[&type="Marshallese"]:0.009763383880605436,3[&type="Marshallese"]:0.03770973418712059)10[&type="Marshallese"]:0.00816109874725468,((5[&type="Not_Marshallese"]:0.18614727836042516,8[&type="Not_Marshallese"]:0.3231472783603688)14[&type="Marshallese"]:9.918997243029137E-4,7[&type="Not_Marshallese"]:0.2801391780845753)12[&type="Marshallese"]:0.025731654849790897)13[&type="Marshallese"]:0.0052011841415236515,6[&type="Not_Marshallese"]:0.2510720170759444)15[&type="Marshallese"]:0.0;
tree STATE_2620000 = (((1[&type="Marshallese"]:0.013809500564507804,((5[&type="Not_Marshallese"]:0.011211217753412439,8[&type="Not_Marshallese"]:0.14821121775335605)10[&type="Marshallese"]:0.12771253918264003,(6[&type="Not_Marshallese"]:0.1543934813808459,7[&type="Not_Marshallese"]:0.21439348138079134)9[&type="Marshallese"]:0.017530275555108332)14[&type="Marshallese"]:0.030885743628404405)11[&type="Marshallese"]:0.027452830369890602,(2[&type="Marshallese"]:0.10613802720723109,3[&type="Marshallese"]:0.01613802720708557)12[&type="Marshallese"]:0.014124303727118204)13[&type="Marshallese"]:0.002629514275871103,4[&type="Marshallese"]:0.048891845210151275)15[&type="Marshallese"]:0.0;tree STATE_12620000 = (((1[&type="Marshallese"]:0.013809500564507804,((5[&type="Not_Marshallese"]:0.011211217753412439,8[&type="Not_Marshallese"]:0.14821121775335605)10[&type="Marshallese"]:0.12771253918264003,(6[&type="Not_Marshallese"]:0.1543934813808459,7[&type="Not_Marshallese"]:0.21439348138079134)9[&type="Marshallese"]:0.017530275555108332)14[&type="Marshallese"]:0.030885743628404405)11[&type="Marshallese"]:0.027452830369890602,(2[&type="Marshallese"]:0.10613802720723109,3[&type="Marshallese"]:0.01613802720708557)12[&type="Marshallese"]:0.014124303727118204)13[&type="Marshallese"]:0.002629514275871103,4[&type="Marshallese"]:0.048891845210151275)15[&type="Marshallese"]:0.0;
tree STATE_2630000 = (((1[&type="Marshallese"]:0.04299062550845989,(((3[&type="Marshallese"]:7.484889136838979E-4,5[&type="Not_Marshallese"]:0.1677484889138276)9[&type="Marshallese"]:0.003467112172578779,(6[&type="Not_Marshallese"]:0.06433856632772611,7[&type="Not_Marshallese"]:0.12433856632767154)12[&type="Marshallese"]:0.13987703475858204)11[&type="Marshallese"]:0.022722959101720286,8[&type="Not_Marshallese"]:0.3309385601880703)13[&type="Marshallese"]:0.005052065320282295)14[&type="Marshallese"]:0.06771969837334446,4[&type="Marshallese"]:0.11571032388168612)10[&type="Marshallese"]:0.12386034674464219,2[&type="Marshallese"]:0.31357067062639743)15[&type="Marshallese"]:0.0;tree STATE_12630000 = (((1[&type="Marshallese"]:0.04299062550845989,(((3[&type="Marshallese"]:7.484889136838979E-4,5[&type="Not_Marshallese"]:0.1677484889138276)9[&type="Marshallese"]:0.003467112172578779,(6[&type="Not_Marshallese"]:0.06433856632772611,7[&type="Not_Marshallese"]:0.12433856632767154)12[&type="Marshallese"]:0.13987703475858204)11[&type="Marshallese"]:0.022722959101720286,8[&type="Not_Marshallese"]:0.3309385601880703)13[&type="Marshallese"]:0.005052065320282295)14[&type="Marshallese"]:0.06771969837334446,4[&type="Marshallese"]:0.11571032388168612)10[&type="Marshallese"]:0.12386034674464219,2[&type="Marshallese"]:0.31357067062639743)15[&type="Marshallese"]:0.0;
tree STATE_2640000 = ((((1[&type="Marshallese"]:0.04300522431076109,4[&type="Marshallese"]:0.04800522431064286)11[&type="Marshallese"]:0.030260587267125383,3[&type="Marshallese"]:0.06226581157769184)9[&type="Marshallese"]:0.03330747008828472,2[&type="Marshallese"]:0.18557328166612208)10[&type="Marshallese"]:0.005792556731696985,((5[&type="Not_Marshallese"]:0.07926737831476266,(7[&type="Not_Marshallese"]:0.12026278288710793,8[&type="Not_Marshallese"]:0.16426278288720433)14[&type="Marshallese"]:0.05200459542750194)12[&type="Marshallese"]:0.00861428059434613,6[&type="Not_Marshallese"]:0.12088165890901056)13[&type="Marshallese"]:0.18048417948870846)15[&type="Marshallese"]:0.0;tree STATE_12640000 = ((((1[&type="Marshallese"]:0.04300522431076109,4[&type="Marshallese"]:0.04800522431064286)11[&type="Marshallese"]:0.030260587267125383,3[&type="Marshallese"]:0.06226581157769184)9[&type="Marshallese"]:0.03330747008828472,2[&type="Marshallese"]:0.18557328166612208)10[&type="Marshallese"]:0.005792556731696985,((5[&type="Not_Marshallese"]:0.07926737831476266,(7[&type="Not_Marshallese"]:0.12026278288710793,8[&type="Not_Marshallese"]:0.16426278288720433)14[&type="Marshallese"]:0.05200459542750194)12[&type="Marshallese"]:0.00861428059434613,6[&type="Not_Marshallese"]:0.12088165890901056)13[&type="Marshallese"]:0.18048417948870846)15[&type="Marshallese"]:0.0;
tree STATE_2650000 = ((((1[&type="Marshallese"]:0.009450398886332312,6[&type="Not_Marshallese"]:0.19845039888618315)13[&type="Marshallese"]:0.019103033297814098,(4[&type="Marshallese"]:0.0035657504892194214,(5[&type="Not_Marshallese"]:0.09155747536968009,(7[&type="Not_Marshallese"]:0.1369589630903919,8[&type="Not_Marshallese"]:0.1809589630904883)9[&type="Marshallese"]:0.04759851227913539)12[&type="Marshallese"]:0.06300827511960663)10[&type="Marshallese"]:0.029987681694808754)11[&type="Marshallese"]:0.004096285014851986,3[&type="Marshallese"]:0.021649717198803764)14[&type="Marshallese"]:0.00426160637801265,2[&type="Marshallese"]:0.11591132357696193)15[&type="Marshallese"]:0.0;tree STATE_12650000 = ((((1[&type="Marshallese"]:0.009450398886332312,6[&type="Not_Marshallese"]:0.19845039888618315)13[&type="Marshallese"]:0.019103033297814098,(4[&type="Marshallese"]:0.0035657504892194214,(5[&type="Not_Marshallese"]:0.09155747536968009,(7[&type="Not_Marshallese"]:0.1369589630903919,8[&type="Not_Marshallese"]:0.1809589630904883)9[&type="Marshallese"]:0.04759851227913539)12[&type="Marshallese"]:0.06300827511960663)10[&type="Marshallese"]:0.029987681694808754)11[&type="Marshallese"]:0.004096285014851986,3[&type="Marshallese"]:0.021649717198803764)14[&type="Marshallese"]:0.00426160637801265,2[&type="Marshallese"]:0.11591132357696193)15[&type="Marshallese"]:0.0;
tree STATE_2660000 = (((1[&type="Marshallese"]:0.020059143210208075,2[&type="Marshallese"]:0.09905914321015896)12[&type="Marshallese"]:0.01653039372606996,((5[&type="Not_Marshallese"]:0.044839003985905485,8[&type="Not_Marshallese"]:0.1818390039858491)9[&type="Marshallese"]:0.05335205200496143,6[&type="Not_Marshallese"]:0.1311910559907687)10[&type="Marshallese"]:0.09439848094536019)14[&type="Marshallese"]:0.07692760328286702,((3[&type="Marshallese"]:0.0014416966144573107,7[&type="Not_Marshallese"]:0.2614416966144482)11[&type="Marshallese"]:0.03266366343129273,4[&type="Marshallese"]:0.05010536004582644)13[&type="Marshallese"]:0.06841178017320038)15[&type="Marshallese"]:0.0;tree STATE_12660000 = (((1[&type="Marshallese"]:0.020059143210208075,2[&type="Marshallese"]:0.09905914321015896)12[&type="Marshallese"]:0.01653039372606996,((5[&type="Not_Marshallese"]:0.044839003985905485,8[&type="Not_Marshallese"]:0.1818390039858491)9[&type="Marshallese"]:0.05335205200496143,6[&type="Not_Marshallese"]:0.1311910559907687)10[&type="Marshallese"]:0.09439848094536019)14[&type="Marshallese"]:0.07692760328286702,((3[&type="Marshallese"]:0.0014416966144573107,7[&type="Not_Marshallese"]:0.2614416966144482)11[&type="Marshallese"]:0.03266366343129273,4[&type="Marshallese"]:0.05010536004582644)13[&type="Marshallese"]:0.06841178017320038)15[&type="Marshallese"]:0.0;
tree STATE_2670000 = (((((1[&type="Marshallese"]:0.02941380931964771,3[&type="Marshallese"]:0.01841380931945308)11[&type="Marshallese"]:0.026714637650355755,4[&type="Marshallese"]:0.06112844696988523)14[&type="Marshallese"]:0.0028930472896601667,7[&type="Not_Marshallese"]:0.3080214942594599)9[&type="Marshallese"]:0.09226103908855354,8[&type="Not_Marshallese"]:0.44428253334810985)12[&type="Marshallese"]:0.024196409282369546,(2[&type="Marshallese"]:0.2060512556668842,(5[&type="Not_Marshallese"]:0.0555282336911542,6[&type="Not_Marshallese"]:0.08852823369105597)10[&type="Not_Marshallese"]:0.22752302197572818)13[&type="Marshallese"]:0.048427686963653405)15[&type="Marshallese"]:0.0;tree STATE_12670000 = (((((1[&type="Marshallese"]:0.02941380931964771,3[&type="Marshallese"]:0.01841380931945308)11[&type="Marshallese"]:0.026714637650355755,4[&type="Marshallese"]:0.06112844696988523)14[&type="Marshallese"]:0.0028930472896601667,7[&type="Not_Marshallese"]:0.3080214942594599)9[&type="Marshallese"]:0.09226103908855354,8[&type="Not_Marshallese"]:0.44428253334810985)12[&type="Marshallese"]:0.024196409282369546,(2[&type="Marshallese"]:0.2060512556668842,(5[&type="Not_Marshallese"]:0.0555282336911542,6[&type="Not_Marshallese"]:0.08852823369105597)10[&type="Not_Marshallese"]:0.22752302197572818)13[&type="Marshallese"]:0.048427686963653405)15[&type="Marshallese"]:0.0;
tree STATE_2680000 = (1[&type="Marshallese"]:0.2927072000386931,((2[&type="Marshallese"]:0.13431381448192858,(5[&type="Not_Marshallese"]:0.043706699655611525,7[&type="Not_Marshallese"]:0.13670669965545873)13[&type="Not_Marshallese"]:0.16760711482631524)12[&type="Marshallese"]:0.10603028202788095,((3[&type="Marshallese"]:0.010384170729792475,(6[&type="Not_Marshallese"]:0.19527592955242162,8[&type="Not_Marshallese"]:0.29927592955246346)9[&type="Marshallese"]:0.015108241177416326)10[&type="Marshallese"]:0.021896769343138944,4[&type="Marshallese"]:0.048280940073007816)11[&type="Marshallese"]:0.1180631564367326)14[&type="Marshallese"]:0.13136310352883446)15[&type="Marshallese"]:0.0;tree STATE_12680000 = (1[&type="Marshallese"]:0.2927072000386931,((2[&type="Marshallese"]:0.13431381448192858,(5[&type="Not_Marshallese"]:0.043706699655611525,7[&type="Not_Marshallese"]:0.13670669965545873)13[&type="Not_Marshallese"]:0.16760711482631524)12[&type="Marshallese"]:0.10603028202788095,((3[&type="Marshallese"]:0.010384170729792475,(6[&type="Not_Marshallese"]:0.19527592955242162,8[&type="Not_Marshallese"]:0.29927592955246346)9[&type="Marshallese"]:0.015108241177416326)10[&type="Marshallese"]:0.021896769343138944,4[&type="Marshallese"]:0.048280940073007816)11[&type="Marshallese"]:0.1180631564367326)14[&type="Marshallese"]:0.13136310352883446)15[&type="Marshallese"]:0.0;
tree STATE_2690000 = (((((1[&type="Marshallese"]:0.02753462730990719,7[&type="Not_Marshallese"]:0.27653462730970346)11[&type="Marshallese"]:0.04083565002021433,(2[&type="Marshallese"]:0.0598088362063352,(5[&type="Not_Marshallese"]:0.0943037342287251,8[&type="Not_Marshallese"]:0.2313037342286687)14[&type="Marshallese"]:0.04250510197760829)9[&type="Marshallese"]:0.0875614411237372)12[&type="Marshallese"]:0.018949235963961197,3[&type="Marshallese"]:0.07631951329388809)13[&type="Marshallese"]:0.009362692111160142,4[&type="Marshallese"]:0.10168220540512463)10[&type="Marshallese"]:0.04710097125061635,6[&type="Not_Marshallese"]:0.33278317665571006)15[&type="Marshallese"]:0.0;tree STATE_12690000 = (((((1[&type="Marshallese"]:0.02753462730990719,7[&type="Not_Marshallese"]:0.27653462730970346)11[&type="Marshallese"]:0.04083565002021433,(2[&type="Marshallese"]:0.0598088362063352,(5[&type="Not_Marshallese"]:0.0943037342287251,8[&type="Not_Marshallese"]:0.2313037342286687)14[&type="Marshallese"]:0.04250510197760829)9[&type="Marshallese"]:0.0875614411237372)12[&type="Marshallese"]:0.018949235963961197,3[&type="Marshallese"]:0.07631951329388809)13[&type="Marshallese"]:0.009362692111160142,4[&type="Marshallese"]:0.10168220540512463)10[&type="Marshallese"]:0.04710097125061635,6[&type="Not_Marshallese"]:0.33278317665571006)15[&type="Marshallese"]:0.0;
tree STATE_2700000 = ((((1[&type="Marshallese"]:0.02408593058154823,(((5[&type="Not_Marshallese"]:0.06952464750702306,7[&type="Not_Marshallese"]:0.16252464750687026)14[&type="Marshallese"]:0.061801349686601365,8[&type="Not_Marshallese"]:0.26832599719356803)12[&type="Marshallese"]:0.043224024452717,6[&type="Not_Marshallese"]:0.2075500216462432)11[&type="Marshallese"]:0.0055359089351558755)13[&type="Marshallese"]:0.015966876340320624,2[&type="Marshallese"]:0.11905280692181974)9[&type="Marshallese"]:0.009427168687905607,4[&type="Marshallese"]:0.05447997560965623)10[&type="Marshallese"]:0.042267081733064926,3[&type="Marshallese"]:0.08074705734264476)15[&type="Marshallese"]:0.0;tree STATE_12700000 = ((((1[&type="Marshallese"]:0.02408593058154823,(((5[&type="Not_Marshallese"]:0.06952464750702306,7[&type="Not_Marshallese"]:0.16252464750687026)14[&type="Marshallese"]:0.061801349686601365,8[&type="Not_Marshallese"]:0.26832599719356803)12[&type="Marshallese"]:0.043224024452717,6[&type="Not_Marshallese"]:0.2075500216462432)11[&type="Marshallese"]:0.0055359089351558755)13[&type="Marshallese"]:0.015966876340320624,2[&type="Marshallese"]:0.11905280692181974)9[&type="Marshallese"]:0.009427168687905607,4[&type="Marshallese"]:0.05447997560965623)10[&type="Marshallese"]:0.042267081733064926,3[&type="Marshallese"]:0.08074705734264476)15[&type="Marshallese"]:0.0;
tree STATE_2710000 = ((((1[&type="Marshallese"]:0.04442726970676819,4[&type="Marshallese"]:0.04942726970664996)12[&type="Marshallese"]:0.044919291612822876,(3[&type="Marshallese"]:0.02625780495661101,8[&type="Not_Marshallese"]:0.3302578049566983)11[&type="Marshallese"]:0.05208875636278543)14[&type="Marshallese"]:0.08752615873255426,2[&type="Marshallese"]:0.2558727200520962)9[&type="Marshallese"]:0.05003356488537275,((5[&type="Not_Marshallese"]:0.05995299308318888,7[&type="Not_Marshallese"]:0.1529529930830361)13[&type="Not_Marshallese"]:0.12869754249119605,6[&type="Not_Marshallese"]:0.2216505355742867)10[&type="Marshallese"]:0.1942557493630822)15[&type="Marshallese"]:0.0;tree STATE_12710000 = ((((1[&type="Marshallese"]:0.04442726970676819,4[&type="Marshallese"]:0.04942726970664996)12[&type="Marshallese"]:0.044919291612822876,(3[&type="Marshallese"]:0.02625780495661101,8[&type="Not_Marshallese"]:0.3302578049566983)11[&type="Marshallese"]:0.05208875636278543)14[&type="Marshallese"]:0.08752615873255426,2[&type="Marshallese"]:0.2558727200520962)9[&type="Marshallese"]:0.05003356488537275,((5[&type="Not_Marshallese"]:0.05995299308318888,7[&type="Not_Marshallese"]:0.1529529930830361)13[&type="Not_Marshallese"]:0.12869754249119605,6[&type="Not_Marshallese"]:0.2216505355742867)10[&type="Marshallese"]:0.1942557493630822)15[&type="Marshallese"]:0.0;
tree STATE_2720000 = (1[&type="Marshallese"]:0.10811161327571683,((((2[&type="Marshallese"]:0.07492843007404243,8[&type="Not_Marshallese"]:0.2889284300739842)9[&type="Marshallese"]:0.024761971001350913,3[&type="Marshallese"]:0.009690401075247823)11[&type="Marshallese"]:0.011446612830595282,(5[&type="Not_Marshallese"]:0.06586530009435879,(6[&type="Not_Marshallese"]:0.07139923051878322,7[&type="Not_Marshallese"]:0.13139923051872865)14[&type="Marshallese"]:0.027466069575477342)13[&type="Marshallese"]:0.12227171381162802)10[&type="Marshallese"]:0.07157391916207073,4[&type="Marshallese"]:0.10871093306799023)12[&type="Marshallese"]:0.004400680207608365)15[&type="Marshallese"]:0.0;tree STATE_12720000 = (1[&type="Marshallese"]:0.10811161327571683,((((2[&type="Marshallese"]:0.07492843007404243,8[&type="Not_Marshallese"]:0.2889284300739842)9[&type="Marshallese"]:0.024761971001350913,3[&type="Marshallese"]:0.009690401075247823)11[&type="Marshallese"]:0.011446612830595282,(5[&type="Not_Marshallese"]:0.06586530009435879,(6[&type="Not_Marshallese"]:0.07139923051878322,7[&type="Not_Marshallese"]:0.13139923051872865)14[&type="Marshallese"]:0.027466069575477342)13[&type="Marshallese"]:0.12227171381162802)10[&type="Marshallese"]:0.07157391916207073,4[&type="Marshallese"]:0.10871093306799023)12[&type="Marshallese"]:0.004400680207608365)15[&type="Marshallese"]:0.0;
tree STATE_2730000 = (((((1[&type="Marshallese"]:0.02413377408804862,(6[&type="Not_Marshallese"]:0.17315879170195642,(7[&type="Not_Marshallese"]:0.06529679987129089,8[&type="Not_Marshallese"]:0.1092967998713873)13[&type="Marshallese"]:0.16786199183061096)11[&type="Marshallese"]:0.03997498238594305)14[&type="Marshallese"]:0.05277928093851192,3[&type="Marshallese"]:0.06591305502636591)12[&type="Marshallese"]:0.02799502497664591,2[&type="Marshallese"]:0.18390808000315734)9[&type="Marshallese"]:0.013022688334800914,5[&type="Not_Marshallese"]:0.27393076833795643)10[&type="Marshallese"]:0.19240775244229352,4[&type="Marshallese"]:0.31533852078018265)15[&type="Marshallese"]:0.0;tree STATE_12730000 = (((((1[&type="Marshallese"]:0.02413377408804862,(6[&type="Not_Marshallese"]:0.17315879170195642,(7[&type="Not_Marshallese"]:0.06529679987129089,8[&type="Not_Marshallese"]:0.1092967998713873)13[&type="Marshallese"]:0.16786199183061096)11[&type="Marshallese"]:0.03997498238594305)14[&type="Marshallese"]:0.05277928093851192,3[&type="Marshallese"]:0.06591305502636591)12[&type="Marshallese"]:0.02799502497664591,2[&type="Marshallese"]:0.18390808000315734)9[&type="Marshallese"]:0.013022688334800914,5[&type="Not_Marshallese"]:0.27393076833795643)10[&type="Marshallese"]:0.19240775244229352,4[&type="Marshallese"]:0.31533852078018265)15[&type="Marshallese"]:0.0;
tree STATE_2740000 = ((((1[&type="Marshallese"]:0.015949682256078568,2[&type="Marshallese"]:0.09494968225602946)13[&type="Marshallese"]:0.004399313440801467,3[&type="Marshallese"]:0.009348995696685403)11[&type="Marshallese"]:0.01335985202888934,8[&type="Not_Marshallese"]:0.32670884772566205)9[&type="Marshallese"]:0.08654229083750092,(4[&type="Marshallese"]:0.08315771574852843,((5[&type="Not_Marshallese"]:0.030007104922373407,7[&type="Not_Marshallese"]:0.12300710492222061)10[&type="Marshallese"]:0.08678597541891603,6[&type="Not_Marshallese"]:0.1497930803411912)12[&type="Marshallese"]:0.1173646354073063)14[&type="Marshallese"]:0.04209342281462364)15[&type="Marshallese"]:0.0;tree STATE_12740000 = ((((1[&type="Marshallese"]:0.015949682256078568,2[&type="Marshallese"]:0.09494968225602946)13[&type="Marshallese"]:0.004399313440801467,3[&type="Marshallese"]:0.009348995696685403)11[&type="Marshallese"]:0.01335985202888934,8[&type="Not_Marshallese"]:0.32670884772566205)9[&type="Marshallese"]:0.08654229083750092,(4[&type="Marshallese"]:0.08315771574852843,((5[&type="Not_Marshallese"]:0.030007104922373407,7[&type="Not_Marshallese"]:0.12300710492222061)10[&type="Marshallese"]:0.08678597541891603,6[&type="Not_Marshallese"]:0.1497930803411912)12[&type="Marshallese"]:0.1173646354073063)14[&type="Marshallese"]:0.04209342281462364)15[&type="Marshallese"]:0.0;
tree STATE_2750000 = (((1[&type="Marshallese"]:0.022236215361507883,((2[&type="Marshallese"]:0.055356170438185026,((6[&type="Not_Marshallese"]:0.06617586263738562,7[&type="Not_Marshallese"]:0.12617586263733105)13[&type="Marshallese"]:0.07726998746517486,8[&type="Not_Marshallese"]:0.2474458501026023)9[&type="Marshallese"]:0.021910320335524508)11[&type="Marshallese"]:0.021581288775401997,5[&type="Not_Marshallese"]:0.1539374592135852)14[&type="Marshallese"]:0.024298756147871747)12[&type="Marshallese"]:0.03057907471771093,4[&type="Marshallese"]:0.05781529007910058)10[&type="Marshallese"]:0.08508132805188079,3[&type="Marshallese"]:0.12689661813090497)15[&type="Marshallese"]:0.0;tree STATE_12750000 = (((1[&type="Marshallese"]:0.022236215361507883,((2[&type="Marshallese"]:0.055356170438185026,((6[&type="Not_Marshallese"]:0.06617586263738562,7[&type="Not_Marshallese"]:0.12617586263733105)13[&type="Marshallese"]:0.07726998746517486,8[&type="Not_Marshallese"]:0.2474458501026023)9[&type="Marshallese"]:0.021910320335524508)11[&type="Marshallese"]:0.021581288775401997,5[&type="Not_Marshallese"]:0.1539374592135852)14[&type="Marshallese"]:0.024298756147871747)12[&type="Marshallese"]:0.03057907471771093,4[&type="Marshallese"]:0.05781529007910058)10[&type="Marshallese"]:0.08508132805188079,3[&type="Marshallese"]:0.12689661813090497)15[&type="Marshallese"]:0.0;
tree STATE_2760000 = (((1[&type="Marshallese"]:0.02450327416534387,(4[&type="Marshallese"]:0.028728153764180364,(5[&type="Not_Marshallese"]:4.675080949321786E-4,7[&type="Not_Marshallese"]:0.09346750809477938)10[&type="Not_Marshallese"]:0.1792606456693155)9[&type="Marshallese"]:7.751204010452706E-4)13[&type="Marshallese"]:0.021378059471857114,3[&type="Marshallese"]:0.03488133363700635)11[&type="Marshallese"]:0.03287522879279886,((2[&type="Marshallese"]:0.11030752358524887,8[&type="Not_Marshallese"]:0.32430752358519066)14[&type="Marshallese"]:0.0049437909483920905,6[&type="Not_Marshallese"]:0.22525131453354091)12[&type="Marshallese"]:0.04250524789630977)15[&type="Marshallese"]:0.0;tree STATE_12760000 = (((1[&type="Marshallese"]:0.02450327416534387,(4[&type="Marshallese"]:0.028728153764180364,(5[&type="Not_Marshallese"]:4.675080949321786E-4,7[&type="Not_Marshallese"]:0.09346750809477938)10[&type="Not_Marshallese"]:0.1792606456693155)9[&type="Marshallese"]:7.751204010452706E-4)13[&type="Marshallese"]:0.021378059471857114,3[&type="Marshallese"]:0.03488133363700635)11[&type="Marshallese"]:0.03287522879279886,((2[&type="Marshallese"]:0.11030752358524887,8[&type="Not_Marshallese"]:0.32430752358519066)14[&type="Marshallese"]:0.0049437909483920905,6[&type="Not_Marshallese"]:0.22525131453354091)12[&type="Marshallese"]:0.04250524789630977)15[&type="Marshallese"]:0.0;
tree STATE_2770000 = (((((1[&type="Marshallese"]:0.0035614254006249846,(5[&type="Not_Marshallese"]:0.08768882101534853,(7[&type="Not_Marshallese"]:0.1747940919055636,8[&type="Not_Marshallese"]:0.21879409190566002)13[&type="Marshallese"]:0.005894729109632124)9[&type="Marshallese"]:0.07187260438522552)14[&type="Marshallese"]:0.0206273642997169,3[&type="Marshallese"]:0.013188789700147252)12[&type="Marshallese"]:0.033709516993898125,2[&type="Marshallese"]:0.1368983066941909)11[&type="Marshallese"]:0.04061485142615123,4[&type="Marshallese"]:0.10351315812027301)10[&type="Marshallese"]:0.0864262459971955,6[&type="Not_Marshallese"]:0.3739394041174376)15[&type="Marshallese"]:0.0;tree STATE_12770000 = (((((1[&type="Marshallese"]:0.0035614254006249846,(5[&type="Not_Marshallese"]:0.08768882101534853,(7[&type="Not_Marshallese"]:0.1747940919055636,8[&type="Not_Marshallese"]:0.21879409190566002)13[&type="Marshallese"]:0.005894729109632124)9[&type="Marshallese"]:0.07187260438522552)14[&type="Marshallese"]:0.0206273642997169,3[&type="Marshallese"]:0.013188789700147252)12[&type="Marshallese"]:0.033709516993898125,2[&type="Marshallese"]:0.1368983066941909)11[&type="Marshallese"]:0.04061485142615123,4[&type="Marshallese"]:0.10351315812027301)10[&type="Marshallese"]:0.0864262459971955,6[&type="Not_Marshallese"]:0.3739394041174376)15[&type="Marshallese"]:0.0;
tree STATE_2780000 = (((1[&type="Marshallese"]:0.05871938215838479,3[&type="Marshallese"]:0.04771938215819016)10[&type="Marshallese"]:0.002709457758498013,((2[&type="Marshallese"]:0.02366013641718681,((5[&type="Not_Marshallese"]:0.03839414839145475,6[&type="Not_Marshallese"]:0.07139414839135652)9[&type="Marshallese"]:9.349587250194469E-4,7[&type="Not_Marshallese"]:0.1323291071163214)12[&type="Marshallese"]:0.0613310293007108)13[&type="Marshallese"]:0.08666059730687689,4[&type="Marshallese"]:0.03632073372399458)11[&type="Marshallese"]:0.03010810619276999)14[&type="Marshallese"]:0.09224253103773511,8[&type="Not_Marshallese"]:0.4466713709545106)15[&type="Marshallese"]:0.0;tree STATE_12780000 = (((1[&type="Marshallese"]:0.05871938215838479,3[&type="Marshallese"]:0.04771938215819016)10[&type="Marshallese"]:0.002709457758498013,((2[&type="Marshallese"]:0.02366013641718681,((5[&type="Not_Marshallese"]:0.03839414839145475,6[&type="Not_Marshallese"]:0.07139414839135652)9[&type="Marshallese"]:9.349587250194469E-4,7[&type="Not_Marshallese"]:0.1323291071163214)12[&type="Marshallese"]:0.0613310293007108)13[&type="Marshallese"]:0.08666059730687689,4[&type="Marshallese"]:0.03632073372399458)11[&type="Marshallese"]:0.03010810619276999)14[&type="Marshallese"]:0.09224253103773511,8[&type="Not_Marshallese"]:0.4466713709545106)15[&type="Marshallese"]:0.0;
tree STATE_2790000 = (1[&type="Marshallese"]:0.1877043746060506,(((2[&type="Marshallese"]:0.013574448577709619,(7[&type="Not_Marshallese"]:0.14699626381214084,8[&type="Not_Marshallese"]:0.19099626381223725)11[&type="Marshallese"]:0.03657818476541416)14[&type="Marshallese"]:0.08698603506253527,(3[&type="Marshallese"]:0.008086396506770954,(5[&type="Not_Marshallese"]:0.08465589920879366,6[&type="Not_Marshallese"]:0.11765589920869543)12[&type="Marshallese"]:0.090430497298121)9[&type="Marshallese"]:0.0024740871333284176)13[&type="Marshallese"]:0.15634947404600358,4[&type="Marshallese"]:0.18290995768617935)10[&type="Marshallese"]:0.009794416919753024)15[&type="Marshallese"]:0.0;tree STATE_12790000 = (1[&type="Marshallese"]:0.1877043746060506,(((2[&type="Marshallese"]:0.013574448577709619,(7[&type="Not_Marshallese"]:0.14699626381214084,8[&type="Not_Marshallese"]:0.19099626381223725)11[&type="Marshallese"]:0.03657818476541416)14[&type="Marshallese"]:0.08698603506253527,(3[&type="Marshallese"]:0.008086396506770954,(5[&type="Not_Marshallese"]:0.08465589920879366,6[&type="Not_Marshallese"]:0.11765589920869543)12[&type="Marshallese"]:0.090430497298121)9[&type="Marshallese"]:0.0024740871333284176)13[&type="Marshallese"]:0.15634947404600358,4[&type="Marshallese"]:0.18290995768617935)10[&type="Marshallese"]:0.009794416919753024)15[&type="Marshallese"]:0.0;
tree STATE_2800000 = ((((1[&type="Marshallese"]:2.4979656378981696E-4,(5[&type="Not_Marshallese"]:0.015329461762170454,7[&type="Not_Marshallese"]:0.10832946176201766)11[&type="Not_Marshallese"]:0.14092033480156843)10[&type="Marshallese"]:0.009605561433650711,((2[&type="Marshallese"]:0.06766076283192807,8[&type="Not_Marshallese"]:0.28166076283186986)14[&type="Marshallese"]:0.013503932171495758,6[&type="Not_Marshallese"]:0.19116469500332378)12[&type="Marshallese"]:0.00769066299396759)9[&type="Marshallese"]:3.825638322106917E-4,4[&type="Marshallese"]:0.015237921829532985)13[&type="Marshallese"]:0.0265547468416521,3[&type="Marshallese"]:0.025792668671108687)15[&type="Marshallese"]:0.0;tree STATE_12800000 = ((((1[&type="Marshallese"]:2.4979656378981696E-4,(5[&type="Not_Marshallese"]:0.015329461762170454,7[&type="Not_Marshallese"]:0.10832946176201766)11[&type="Not_Marshallese"]:0.14092033480156843)10[&type="Marshallese"]:0.009605561433650711,((2[&type="Marshallese"]:0.06766076283192807,8[&type="Not_Marshallese"]:0.28166076283186986)14[&type="Marshallese"]:0.013503932171495758,6[&type="Not_Marshallese"]:0.19116469500332378)12[&type="Marshallese"]:0.00769066299396759)9[&type="Marshallese"]:3.825638322106917E-4,4[&type="Marshallese"]:0.015237921829532985)13[&type="Marshallese"]:0.0265547468416521,3[&type="Marshallese"]:0.025792668671108687)15[&type="Marshallese"]:0.0;
tree STATE_2810000 = (1[&type="Marshallese"]:0.14236214668637448,(((2[&type="Marshallese"]:0.06250072630734627,6[&type="Not_Marshallese"]:0.17250072630724622)14[&type="Marshallese"]:0.02212443506381001,4[&type="Marshallese"]:0.010625161371087155)10[&type="Marshallese"]:0.01911890048980891,(3[&type="Marshallese"]:7.002388188964703E-4,(5[&type="Not_Marshallese"]:0.1132593474740568,(7[&type="Not_Marshallese"]:0.1730275034322669,8[&type="Not_Marshallese"]:0.2170275034323633)11[&type="Marshallese"]:0.03323184404163712)12[&type="Marshallese"]:0.054440891344983366)13[&type="Marshallese"]:0.013043823041923197)9[&type="Marshallese"]:0.11761808482536018)15[&type="Marshallese"]:0.0;tree STATE_12810000 = (1[&type="Marshallese"]:0.14236214668637448,(((2[&type="Marshallese"]:0.06250072630734627,6[&type="Not_Marshallese"]:0.17250072630724622)14[&type="Marshallese"]:0.02212443506381001,4[&type="Marshallese"]:0.010625161371087155)10[&type="Marshallese"]:0.01911890048980891,(3[&type="Marshallese"]:7.002388188964703E-4,(5[&type="Not_Marshallese"]:0.1132593474740568,(7[&type="Not_Marshallese"]:0.1730275034322669,8[&type="Not_Marshallese"]:0.2170275034323633)11[&type="Marshallese"]:0.03323184404163712)12[&type="Marshallese"]:0.054440891344983366)13[&type="Marshallese"]:0.013043823041923197)9[&type="Marshallese"]:0.11761808482536018)15[&type="Marshallese"]:0.0;
tree STATE_2820000 = (((1[&type="Marshallese"]:0.15450120914936022,4[&type="Marshallese"]:0.15950120914924198)11[&type="Marshallese"]:6.584136462949308E-4,3[&type="Marshallese"]:0.14415962279546052)10[&type="Marshallese"]:0.2857048261657586,(2[&type="Marshallese"]:0.14072012249985516,((5[&type="Not_Marshallese"]:0.1616128865592933,6[&type="Not_Marshallese"]:0.19461288655919506)12[&type="Marshallese"]:0.05312849847459622,(7[&type="Not_Marshallese"]:0.18763777008303015,8[&type="Not_Marshallese"]:0.23163777008312655)9[&type="Marshallese"]:0.12010361495070657)14[&type="Marshallese"]:0.002978737465963832)13[&type="Marshallese"]:0.3791443264615095)15[&type="Marshallese"]:0.0;tree STATE_12820000 = (((1[&type="Marshallese"]:0.15450120914936022,4[&type="Marshallese"]:0.15950120914924198)11[&type="Marshallese"]:6.584136462949308E-4,3[&type="Marshallese"]:0.14415962279546052)10[&type="Marshallese"]:0.2857048261657586,(2[&type="Marshallese"]:0.14072012249985516,((5[&type="Not_Marshallese"]:0.1616128865592933,6[&type="Not_Marshallese"]:0.19461288655919506)12[&type="Marshallese"]:0.05312849847459622,(7[&type="Not_Marshallese"]:0.18763777008303015,8[&type="Not_Marshallese"]:0.23163777008312655)9[&type="Marshallese"]:0.12010361495070657)14[&type="Marshallese"]:0.002978737465963832)13[&type="Marshallese"]:0.3791443264615095)15[&type="Marshallese"]:0.0;
tree STATE_2830000 = (((1[&type="Marshallese"]:0.01040150644987392,4[&type="Marshallese"]:0.015401506449755686)9[&type="Marshallese"]:0.04626447599098332,3[&type="Marshallese"]:0.04566598244066261)13[&type="Marshallese"]:0.07553743489383835,((2[&type="Marshallese"]:0.041854682129634946,(6[&type="Not_Marshallese"]:0.10032680363714672,8[&type="Not_Marshallese"]:0.20432680363718855)11[&type="Marshallese"]:0.051527878492388185)10[&type="Marshallese"]:0.027432780541708446,(5[&type="Not_Marshallese"]:0.1054260236594203,7[&type="Not_Marshallese"]:0.1984260236592675)14[&type="Marshallese"]:0.04086143901192127)12[&type="Marshallese"]:0.1419159546633031)15[&type="Marshallese"]:0.0;tree STATE_12830000 = (((1[&type="Marshallese"]:0.01040150644987392,4[&type="Marshallese"]:0.015401506449755686)9[&type="Marshallese"]:0.04626447599098332,3[&type="Marshallese"]:0.04566598244066261)13[&type="Marshallese"]:0.07553743489383835,((2[&type="Marshallese"]:0.041854682129634946,(6[&type="Not_Marshallese"]:0.10032680363714672,8[&type="Not_Marshallese"]:0.20432680363718855)11[&type="Marshallese"]:0.051527878492388185)10[&type="Marshallese"]:0.027432780541708446,(5[&type="Not_Marshallese"]:0.1054260236594203,7[&type="Not_Marshallese"]:0.1984260236592675)14[&type="Marshallese"]:0.04086143901192127)12[&type="Marshallese"]:0.1419159546633031)15[&type="Marshallese"]:0.0;
tree STATE_2840000 = (((1[&type="Marshallese"]:0.03506907204325849,((2[&type="Marshallese"]:0.08961545296682283,4[&type="Marshallese"]:0.015615452966753707)9[&type="Marshallese"]:0.022586341359926376,(5[&type="Not_Marshallese"]:0.0954658097053506,8[&type="Not_Marshallese"]:0.2324658097052942)12[&type="Marshallese"]:0.09373598462139679)10[&type="Marshallese"]:0.0018672777164601695)14[&type="Marshallese"]:0.02645216950744883,(6[&type="Not_Marshallese"]:0.15173555580618953,7[&type="Not_Marshallese"]:0.21173555580613496)13[&type="Marshallese"]:0.09878568574436863)11[&type="Marshallese"]:0.03427270703180202,3[&type="Marshallese"]:0.0847939485823147)15[&type="Marshallese"]:0.0;tree STATE_12840000 = (((1[&type="Marshallese"]:0.03506907204325849,((2[&type="Marshallese"]:0.08961545296682283,4[&type="Marshallese"]:0.015615452966753707)9[&type="Marshallese"]:0.022586341359926376,(5[&type="Not_Marshallese"]:0.0954658097053506,8[&type="Not_Marshallese"]:0.2324658097052942)12[&type="Marshallese"]:0.09373598462139679)10[&type="Marshallese"]:0.0018672777164601695)14[&type="Marshallese"]:0.02645216950744883,(6[&type="Not_Marshallese"]:0.15173555580618953,7[&type="Not_Marshallese"]:0.21173555580613496)13[&type="Marshallese"]:0.09878568574436863)11[&type="Marshallese"]:0.03427270703180202,3[&type="Marshallese"]:0.0847939485823147)15[&type="Marshallese"]:0.0;
tree STATE_2850000 = (((1[&type="Marshallese"]:0.04242650767280337,3[&type="Marshallese"]:0.03142650767260874)12[&type="Marshallese"]:0.021499260672699083,7[&type="Not_Marshallese"]:0.3129257683452987)10[&type="Marshallese"]:0.20572394221447998,(((2[&type="Marshallese"]:0.13066355313203593,6[&type="Not_Marshallese"]:0.24066355313193588)13[&type="Marshallese"]:0.04476036829670127,4[&type="Marshallese"]:0.10142392142866807)11[&type="Marshallese"]:0.013632165114625783,(5[&type="Not_Marshallese"]:0.04816810398894006,8[&type="Not_Marshallese"]:0.18516810398888367)14[&type="Marshallese"]:0.2178879825544211)9[&type="Marshallese"]:0.15959362401657035)15[&type="Marshallese"]:0.0;tree STATE_12850000 = (((1[&type="Marshallese"]:0.04242650767280337,3[&type="Marshallese"]:0.03142650767260874)12[&type="Marshallese"]:0.021499260672699083,7[&type="Not_Marshallese"]:0.3129257683452987)10[&type="Marshallese"]:0.20572394221447998,(((2[&type="Marshallese"]:0.13066355313203593,6[&type="Not_Marshallese"]:0.24066355313193588)13[&type="Marshallese"]:0.04476036829670127,4[&type="Marshallese"]:0.10142392142866807)11[&type="Marshallese"]:0.013632165114625783,(5[&type="Not_Marshallese"]:0.04816810398894006,8[&type="Not_Marshallese"]:0.18516810398888367)14[&type="Marshallese"]:0.2178879825544211)9[&type="Marshallese"]:0.15959362401657035)15[&type="Marshallese"]:0.0;
tree STATE_2860000 = (1[&type="Marshallese"]:0.07968376049394876,(((2[&type="Marshallese"]:0.06675645244338457,(5[&type="Not_Marshallese"]:0.13519972347790604,6[&type="Not_Marshallese"]:0.16819972347780782)13[&type="Marshallese"]:0.008556728965476712)10[&type="Marshallese"]:0.0363959686626541,3[&type="Marshallese"]:0.013152421105893153)14[&type="Marshallese"]:0.041774489748041765,(4[&type="Marshallese"]:0.054302017609193676,(7[&type="Not_Marshallese"]:0.15179560480516927,8[&type="Not_Marshallese"]:0.19579560480526567)11[&type="Marshallese"]:0.14650641280393892)12[&type="Marshallese"]:0.01662489324481764)9[&type="Marshallese"]:0.013756849639819213)15[&type="Marshallese"]:0.0;tree STATE_12860000 = (1[&type="Marshallese"]:0.07968376049394876,(((2[&type="Marshallese"]:0.06675645244338457,(5[&type="Not_Marshallese"]:0.13519972347790604,6[&type="Not_Marshallese"]:0.16819972347780782)13[&type="Marshallese"]:0.008556728965476712)10[&type="Marshallese"]:0.0363959686626541,3[&type="Marshallese"]:0.013152421105893153)14[&type="Marshallese"]:0.041774489748041765,(4[&type="Marshallese"]:0.054302017609193676,(7[&type="Not_Marshallese"]:0.15179560480516927,8[&type="Not_Marshallese"]:0.19579560480526567)11[&type="Marshallese"]:0.14650641280393892)12[&type="Marshallese"]:0.01662489324481764)9[&type="Marshallese"]:0.013756849639819213)15[&type="Marshallese"]:0.0;
tree STATE_2870000 = ((((1[&type="Marshallese"]:0.012701891169999535,((5[&type="Not_Marshallese"]:0.015188863617064424,7[&type="Not_Marshallese"]:0.10818886361691163)9[&type="Marshallese"]:0.0601940236937136,6[&type="Not_Marshallese"]:0.1083828873106798)14[&type="Marshallese"]:0.09331900385917058)12[&type="Marshallese"]:0.017640123077554082,3[&type="Marshallese"]:0.019342014247358985)13[&type="Marshallese"]:0.009393214076962308,4[&type="Marshallese"]:0.04473522832439769)10[&type="Marshallese"]:0.022773265061006742,(2[&type="Marshallese"]:0.05086361780821508,8[&type="Not_Marshallese"]:0.26486361780815687)11[&type="Marshallese"]:0.09064487557725848)15[&type="Marshallese"]:0.0;tree STATE_12870000 = ((((1[&type="Marshallese"]:0.012701891169999535,((5[&type="Not_Marshallese"]:0.015188863617064424,7[&type="Not_Marshallese"]:0.10818886361691163)9[&type="Marshallese"]:0.0601940236937136,6[&type="Not_Marshallese"]:0.1083828873106798)14[&type="Marshallese"]:0.09331900385917058)12[&type="Marshallese"]:0.017640123077554082,3[&type="Marshallese"]:0.019342014247358985)13[&type="Marshallese"]:0.009393214076962308,4[&type="Marshallese"]:0.04473522832439769)10[&type="Marshallese"]:0.022773265061006742,(2[&type="Marshallese"]:0.05086361780821508,8[&type="Not_Marshallese"]:0.26486361780815687)11[&type="Marshallese"]:0.09064487557725848)15[&type="Marshallese"]:0.0;
tree STATE_2880000 = ((1[&type="Marshallese"]:0.017755652954977608,((2[&type="Marshallese"]:0.0536089157899603,5[&type="Not_Marshallese"]:0.13060891578995848)9[&type="Marshallese"]:0.009150176492951467,((6[&type="Not_Marshallese"]:0.08482584526181097,8[&type="Not_Marshallese"]:0.1888258452618528)10[&type="Marshallese"]:0.006854605478291503,7[&type="Not_Marshallese"]:0.1516804507400479)13[&type="Marshallese"]:0.08107864154270925)14[&type="Marshallese"]:0.03399656067201673)11[&type="Marshallese"]:0.04329782300230406,(3[&type="Marshallese"]:0.03469677579547753,4[&type="Marshallese"]:0.05069677579555393)12[&type="Marshallese"]:0.015356700161609504)15[&type="Marshallese"]:0.0;tree STATE_12880000 = ((1[&type="Marshallese"]:0.017755652954977608,((2[&type="Marshallese"]:0.0536089157899603,5[&type="Not_Marshallese"]:0.13060891578995848)9[&type="Marshallese"]:0.009150176492951467,((6[&type="Not_Marshallese"]:0.08482584526181097,8[&type="Not_Marshallese"]:0.1888258452618528)10[&type="Marshallese"]:0.006854605478291503,7[&type="Not_Marshallese"]:0.1516804507400479)13[&type="Marshallese"]:0.08107864154270925)14[&type="Marshallese"]:0.03399656067201673)11[&type="Marshallese"]:0.04329782300230406,(3[&type="Marshallese"]:0.03469677579547753,4[&type="Marshallese"]:0.05069677579555393)12[&type="Marshallese"]:0.015356700161609504)15[&type="Marshallese"]:0.0;
[truncated: 36,503,389 more chars]
