# Supplementary material for: Repeated introductions and intensive community transmission fueled a mumps virus outbreak in Washington State
Source: eLife. 2021 Apr 19;10:e66448. doi: 10.7554/eLife.66448 (PMC8079146; doi:10.7554/eLife.66448)
Supplement: Figure 5—source data 1. [file elife-66448-fig5-data1.zip › xml-and-combined-run-results-mtt-mig-rate-1/2020-04-06-mumps-mtt-2.6.2-hot-chain-limit-50-combined.log]

Sample	posterior	likelihood	prior	treeLikelihood.mumps-wa-clade-arkansas_10-2020-02-03	treeHeight.t:mumps-wa-clade-arkansas_10-2020-02-03	treeLength.t:mumps-wa-clade-arkansas_10-2020-02-03	Tree.t:mumps-wa-clade-arkansas_10-2020-02-03.length_Marshallese	Tree.t:mumps-wa-clade-arkansas_10-2020-02-03.length_Not_Marshallese	Tree.t:mumps-wa-clade-arkansas_10-2020-02-03.count_Marshallese_to_Not_Marshallese	Tree.t:mumps-wa-clade-arkansas_10-2020-02-03.count_Not_Marshallese_to_Marshallese	Tree.t:mumps-wa-clade-arkansas_10-2020-02-03.count_Marshallese	Tree.t:mumps-wa-clade-arkansas_10-2020-02-03.count_Not_Marshallese	rootTypeLogger.t:mumps-wa-clade-arkansas_10-2020-02-03	treeLikelihood.mumps-wa-clade-arkansas_8-2020-02-03	treeHeight.t:mumps-wa-clade-arkansas_8-2020-02-03	treeLength.t:mumps-wa-clade-arkansas_8-2020-02-03	Tree.t:mumps-wa-clade-arkansas_8-2020-02-03.length_Marshallese	Tree.t:mumps-wa-clade-arkansas_8-2020-02-03.length_Not_Marshallese	Tree.t:mumps-wa-clade-arkansas_8-2020-02-03.count_Marshallese_to_Not_Marshallese	Tree.t:mumps-wa-clade-arkansas_8-2020-02-03.count_Not_Marshallese_to_Marshallese	Tree.t:mumps-wa-clade-arkansas_8-2020-02-03.count_Marshallese	Tree.t:mumps-wa-clade-arkansas_8-2020-02-03.count_Not_Marshallese	rootTypeLogger.t:mumps-wa-clade-arkansas_8-2020-02-03	treeLikelihood.mumps-wa-clade-arkansas_69-2020-02-03	treeHeight.t:mumps-wa-clade-arkansas_69-2020-02-03	treeLength.t:mumps-wa-clade-arkansas_69-2020-02-03	Tree.t:mumps-wa-clade-arkansas_69-2020-02-03.length_Marshallese	Tree.t:mumps-wa-clade-arkansas_69-2020-02-03.length_Not_Marshallese	Tree.t:mumps-wa-clade-arkansas_69-2020-02-03.count_Marshallese_to_Not_Marshallese	Tree.t:mumps-wa-clade-arkansas_69-2020-02-03.count_Not_Marshallese_to_Marshallese	Tree.t:mumps-wa-clade-arkansas_69-2020-02-03.count_Marshallese	Tree.t:mumps-wa-clade-arkansas_69-2020-02-03.count_Not_Marshallese	rootTypeLogger.t:mumps-wa-clade-arkansas_69-2020-02-03	treeLikelihood.mumps-wa-clade-arkansas_5-2020-02-03	treeHeight.t:mumps-wa-clade-arkansas_5-2020-02-03	treeLength.t:mumps-wa-clade-arkansas_5-2020-02-03	Tree.t:mumps-wa-clade-arkansas_5-2020-02-03.length_Marshallese	Tree.t:mumps-wa-clade-arkansas_5-2020-02-03.length_Not_Marshallese	Tree.t:mumps-wa-clade-arkansas_5-2020-02-03.count_Marshallese_to_Not_Marshallese	Tree.t:mumps-wa-clade-arkansas_5-2020-02-03.count_Not_Marshallese_to_Marshallese	Tree.t:mumps-wa-clade-arkansas_5-2020-02-03.count_Marshallese	Tree.t:mumps-wa-clade-arkansas_5-2020-02-03.count_Not_Marshallese	rootTypeLogger.t:mumps-wa-clade-arkansas_5-2020-02-03	migModel.t:mumps-wa-clade-arkansas_10-2020-02-03.popSizeScaleFactor	migModel.t:mumps-wa-clade-arkansas_10-2020-02-03.popSize_Marshallese	migModel.t:mumps-wa-clade-arkansas_10-2020-02-03.popSize_Not_Marshallese	migModel.t:mumps-wa-clade-arkansas_10-2020-02-03.rateMatrixScaleFactor	migModel.t:mumps-wa-clade-arkansas_10-2020-02-03.rateMatrix_Marshallese_Not_Marshallese	migModel.t:mumps-wa-clade-arkansas_10-2020-02-03.rateMatrix_Not_Marshallese_Marshallese
0	-82641.93190079714	-82718.1489905301	76.21708973296971	-19627.862024963128	0.7462711302422795	1.5085287059621968	1.2245191364377894	0.28400956952440715	2	5	9	0	0	-20340.50378091155	0.4277473910984314	1.301505549589062	0.8470736668506176	0.45443188273844415	2	6	7	0	0	-21798.566256285383	0.988992997988571	8.03282026144005	4.960352111180663	3.072468150259387	8	34	67	1	0	-20951.216928370046	0.32249103447095434	0.6576707947451852	0.6427223753384379	0.014948419406747404	0	1	4	0	0	1.0	0.21748995521401565	1.4285491030718012	1.0	2.2216598962818592	10.989132197967757
10000	-82628.39715356608	-82709.22867159921	80.83151803312053	-19621.264001068692	0.8292678989398614	1.6639465809633394	1.383123798693878	0.28082278226946167	1	4	9	0	0	-20340.091066172106	0.4730776807634844	1.8461788717273575	1.1056176534030446	0.7405612183243129	1	5	7	0	0	-21798.88577108423	0.953956094567531	7.946289546588645	4.561815034149864	3.384474512438782	8	34	67	1	0	-20948.987833274183	0.2862593925755637	0.9181255819220782	0.8262282834369675	0.09189729848511077	2	3	4	0	0	1.0	0.21563327466890275	2.0606711592600044	1.0	2.136593262523165	6.6383385792071135
20000	-82654.26333022956	-82719.68718592922	65.42385569966001	-19621.818458206948	0.8666940943221889	1.6558969841856863	1.5026410476033871	0.1532559365822988	0	3	9	0	0	-20337.849526164293	0.4065125178118914	1.469765306041193	1.0925315031374847	0.3772338029037084	2	6	7	0	0	-21810.1954358664	0.9452349469618596	7.7975889243625875	5.143408605444891	2.654180318917697	6	31	66	2	0	-20949.823765691573	0.37490004195084753	1.0475563402124386	1.042854816835301	0.0047015233771378895	0	1	4	0	0	1.0	0.21429399018614187	4.126934122073778	1.0	0.822238848428281	8.19109980082046
30000	-82657.49070866176	-82723.4323833024	65.94167464063936	-19622.21309276479	0.7612925701877985	1.8061403437785999	1.5368503331971826	0.26929001058141727	1	4	9	0	0	-20339.428756079975	0.41995749605610794	1.3587521472184536	0.9366730537108541	0.4220790935075994	0	4	7	0	0	-21812.579978174603	0.9767801272743947	7.8075839338241275	4.8153573238946095	2.9922266099295194	5	31	67	1	0	-20949.21055628304	0.42435568474609653	1.3613717030201582	1.2064681465075464	0.1549035565126121	1	2	4	0	0	1.0	0.21336295259363314	2.6497824540879718	1.0	0.40615829365556805	8.84122725745252
40000	-82638.30440683133	-82723.42531562636	85.12090879502648	-19622.02486195138	1.012033669932983	2.0924045039623134	1.4705702078781775	0.621834296084136	1	4	9	0	0	-20337.586529699627	0.3305169566665729	0.9266335032288316	0.5097059792070087	0.4169275240218231	0	4	7	0	0	-21813.544651920005	0.853467785125847	6.868911867443777	3.5521159309718713	3.3167959364719044	10	31	62	6	0	-20950.269272055342	0.48085555630014243	1.4571085265518917	1.1857410590359532	0.27136746751593843	1	2	4	0	0	1.0	0.18420964353885358	1.5797111181944459	1.0	1.3903264812344682	6.907467877447986
50000	-82628.83544109875	-82720.80111843973	91.96567734097697	-19620.448565043032	0.9351812225089073	1.7720246706315899	1.5264021938064565	0.24562247682513322	2	5	9	0	0	-20335.978662568905	0.36573124098852283	1.0281455249646383	0.7020200664745548	0.32612545849008345	2	6	7	0	0	-21814.215786647295	0.8530801633126948	6.796559639854827	4.017380617373893	2.7791790224809323	8	28	61	7	0	-20950.1581041805	0.4226983957082796	1.171397171101769	0.6595024640681855	0.5118947070335836	3	4	4	0	0	1.0	0.18165907163699463	1.4848976380900973	1.0	1.803978345281377	10.392170664576158
60000	-82620.46871095205	-82715.86334257279	95.39463162074257	-19619.08420863339	0.8243550535612976	1.4656064276653935	1.2685557581343372	0.19705066953105613	0	3	9	0	0	-20336.548585702832	0.34292127019405966	0.9924685163688526	0.6547593257425497	0.3377091906263027	0	4	7	0	0	-21810.88099230621	0.9081303964272053	6.831194047569221	4.4020177084985175	2.4291763390707035	5	31	67	1	0	-20949.349555930356	0.36973427604398734	0.9375024085673441	0.9071304885750993	0.030371919992244645	0	1	4	0	0	1.0	0.1825866396985267	2.062851005388256	1.0	1.2657251867968247	10.339376847819533
70000	-82657.10914700422	-82713.09968520587	55.99053820165676	-19621.436794058427	1.0798595597280354	2.359191087363831	1.9669722604289617	0.3922188269348691	1	4	9	0	0	-20337.520715081977	0.3919692809348189	1.1762704697107356	0.9085220200928372	0.26774844961789845	1	5	7	0	0	-21804.41688991416	1.191771009550858	8.076451308466472	5.809925005435504	2.266526303030971	3	29	67	1	0	-20949.725286151304	0.3560795903237429	1.1558991654441249	1.0718754448825276	0.08402372056159729	0	1	4	0	0	1.0	0.3243396478810493	1.6835896687624847	1.0	0.16631196421070354	10.731344146877428
80000	-82624.70639695338	-82719.83977028987	95.13337333648894	-19617.6536526032	0.8947898297451982	1.8110313617794926	1.3175133480969683	0.4935180136825247	1	3	8	1	0	-20337.847781760564	0.4430432211933539	1.1773099045531943	0.9484462469063093	0.2288636576468851	0	4	7	0	0	-21814.34698847618	0.9193378280378702	6.510687604069651	4.039514817099121	2.47117278697053	8	31	64	4	0	-20949.991347449926	0.3948656866446301	1.066045233840262	0.9360744989761389	0.12997073486412314	2	3	4	0	0	1.0	0.17630582611978063	1.774257428393862	1.0	2.2704894011188848	9.24914137463468
90000	-82621.19091998927	-82714.1935646707	93.0026446814301	-19619.628935361947	0.8556352283903852	2.0424177423463066	1.6233374862036793	0.4190802561426272	2	5	9	0	0	-20339.67248504575	0.4281606838153025	1.3397014952747863	1.0151827545831542	0.32451874069163206	2	6	7	0	0	-21804.47401452614	0.8936568136698196	6.873981405158559	4.306908243879807	2.5670731612787505	8	33	66	2	0	-20950.418129736867	0.3944039278475641	0.9435214386447521	0.8372573217450656	0.10626411689968651	1	2	4	0	0	1.0	0.17692724473190027	0.922628504728596	1.0	1.7531256693057582	14.191734687662466
100000	-82622.42924668925	-82725.13951878977	102.71027210051564	-19621.501333415497	0.8394756389182315	1.702487027209128	1.4325760631139024	0.2699109640952255	1	4	9	0	0	-20340.023884093105	0.6004548423158453	1.6375865469734756	1.4589062139808364	0.1786803329926395	2	6	7	0	0	-21806.831313619045	0.9614876454444999	7.314372510820995	4.140216489323024	3.1741560214979714	7	33	67	1	0	-20956.78298766213	0.5302542819174306	1.229909159225836	1.0952062552470179	0.134702903978818	1	2	4	0	0	1.0	0.17683149212047156	2.8649613197832173	1.0	1.5652950830967205	8.562506119610926
110000	-82640.70267668462	-82718.4322952325	77.72961854788066	-19618.932801765743	1.0193047876153116	1.8278661021972578	1.5894189570837973	0.23844714511346046	2	5	9	0	0	-20338.016982062487	0.4183914409629023	1.3544723574604705	0.7857498264749427	0.5687225309855277	0	4	7	0	0	-21811.923783527986	1.0266768759419505	7.863641211189725	4.702323705555951	3.1613175056337717	5	31	67	1	0	-20949.55872787628	0.3172955881675739	0.8948590640591237	0.8931949992299638	0.0016640648291597893	0	1	4	0	0	1.0	0.17549471095395244	2.0426723572249053	1.0	1.5710388535461313	6.699915429087603
120000	-82623.22661112474	-82715.16378963077	91.93717850601548	-19617.208598677276	0.855144763503765	1.6828473970008444	1.4019398381136128	0.28090755888723173	2	5	9	0	0	-20337.89032668638	0.4052572465923508	1.0462182199141215	0.9582211748672963	0.08799704504682535	0	4	7	0	0	-21808.8917172728	0.8904822683545262	7.325520118420959	4.399179448621093	2.92634066979987	5	30	66	2	0	-20951.173146994308	0.5590267179670694	1.4952629276743417	1.3036438710063603	0.1916190566679814	3	4	4	0	0	1.0	0.17737509078268085	0.910715671565237	1.0	2.092553768160878	11.233354307264694
130000	-82618.22875937662	-82720.52215630563	102.29339692900258	-19622.981398873017	0.7831411934044124	1.8488701099091882	1.4415588372830959	0.40731127262609235	1	4	9	0	0	-20337.37730149033	0.46030893470528944	1.3142238882219126	0.9782219518825331	0.33600193633937936	0	4	7	0	0	-21808.797444012114	0.8737148478370903	7.100968696884749	4.031202353704151	3.069766343180598	8	34	67	1	0	-20951.366011930164	0.4017489850625942	0.8791498879052038	0.7034217418732764	0.1757281460319272	1	2	4	0	0	1.0	0.17111405856707856	2.6113151205738476	1.0	1.7028109181430158	8.232970068114476
140000	-82649.35865214319	-82729.8778838363	80.5192316931157	-19628.20935786292	0.9107270732328958	2.1040161699152176	1.959955559263883	0.14406061065133427	0	3	9	0	0	-20336.79145229835	0.3695221099657796	1.2338031664490932	0.4982372216156355	0.7355659448334582	0	3	6	1	0	-21810.550665687362	0.9824277649677211	7.170619008878042	4.281688324163795	2.8889306847142464	5	30	66	2	0	-20954.32640798768	0.49762621806767826	1.4731093486278806	1.3471840454977109	0.12592530313016914	2	3	4	0	0	1.0	0.170266021999932	1.408359656419884	1.0	0.48776249317244574	8.2739756638991
150000	-82599.08410824293	-82717.81758414632	118.73347590340119	-19619.685296289397	1.0038877900120755	1.9011754228540048	1.7820371592584472	0.11913826359555764	0	3	9	0	0	-20341.573184409517	0.43332138011581606	1.2356849165985329	0.9323301005251402	0.30335481607339276	2	5	6	1	0	-21805.594788524395	1.055827798122248	7.004315198399913	4.695657727492192	2.3086574709077183	12	38	67	1	0	-20950.96431492302	0.33642272483655156	0.866053670060671	0.7378530543333455	0.1282006157273254	2	3	4	0	0	1.0	0.17522973336002973	1.3362820507249646	1.0	1.9141276521812274	11.47789018326943
160000	-82603.18438206638	-82716.93585359649	113.75147153010555	-19621.715419378088	0.8529774653837454	1.6247246488224723	1.1491912927576977	0.47553335606477454	0	3	9	0	0	-20342.743781914716	0.5270853758019992	1.5407954676353397	1.2083676170010578	0.332427850634282	2	6	7	0	0	-21801.975805316237	1.0370210070409707	6.593152308146861	4.059188058515002	2.5339642496318584	11	35	65	3	0	-20950.50084698744	0.3468519102426578	0.7210746552201841	0.6968150109595324	0.02425964426065169	1	2	4	0	0	1.0	0.17554707455222762	1.7926553501935245	1.0	2.2960923411506067	12.094839448955986
170000	-82632.3335363607	-82708.55354230954	76.2200059488416	-19619.2435795825	0.8683022493537196	1.7332813107870082	1.5372026202033195	0.1960786905836886	3	6	9	0	0	-20337.657409935	0.4468257622448341	1.1811756294269504	0.7901948217563245	0.390980807670626	1	4	6	1	0	-21800.028792444977	1.10686626559477	7.117209009323511	4.502184070797953	2.6150249385255577	5	30	66	2	0	-20951.623760347065	0.34865087398222866	0.7672155549661905	0.7575159224842734	0.009699632481917159	0	1	4	0	0	1.0	0.18805390947040743	0.8355345455271987	1.0	2.518440085394251	12.290062677180607
180000	-82631.04439980167	-82716.30144394643	85.25704414476374	-19621.7263989175	0.8221161337487299	1.4351240168437054	1.3150695548292373	0.12005446201446854	1	4	9	0	0	-20337.25824157968	0.35582397790566067	1.0394831256362538	0.7320487636338455	0.30743436200240826	0	4	7	0	0	-21805.76619393814	0.8398397601761249	6.372810850878205	4.1977336032758705	2.175077247602336	1	24	64	4	0	-20951.550609511112	0.30167629216589614	0.5257133338593383	0.5013866346853063	0.024326699174032018	0	1	4	0	0	1.0	0.19385175107161778	1.3552783891650932	1.0	0.30801410582790484	9.64385845220561
190000	-82626.85199689188	-82725.6927176366	98.84072074471148	-19623.108126671523	0.8623975238102245	1.887721717125902	1.7023963280012548	0.18532538912464736	0	3	9	0	0	-20340.770709376877	0.5611193730790119	1.3219924514280814	1.052265188267042	0.26972726316103923	2	6	7	0	0	-21812.23860409707	1.1791581489450156	7.213989722513763	3.9339278639832385	3.2800618585305257	9	33	65	3	0	-20949.57527749114	0.3376745230790269	0.9816964579285589	0.7855520562856098	0.19614440164294902	1	2	4	0	0	1.0	0.1171552429295692	1.572799413062975	1.0	1.7553204347781788	12.487578387970288
200000	-82638.70115877049	-82730.00750688894	91.30634811845457	-19622.6209977124	0.7493251933228656	1.4387918517526965	1.116422324054042	0.32236952769865446	0	3	9	0	0	-20338.969062205422	0.32929273124513764	0.9699485564535653	0.8329124159350725	0.13703614051849283	0	4	7	0	0	-21815.358593929934	0.8014044966309555	6.149328345012322	4.010437904622167	2.1388904403901545	4	29	66	2	0	-20953.058853041184	0.4779892632160048	1.3880567751076929	1.2901561589262687	0.09790061618142415	0	1	4	0	0	1.0	0.16030834643222303	3.776878279179532	1.0	0.1874813502360497	8.341561635253452
210000	-82644.43917185231	-82731.06294043962	86.62376858730829	-19623.75847427895	0.7579158852803881	1.6570882383497936	1.3670746439014432	0.2900135944483506	1	3	8	1	0	-20336.6454460753	0.41005443481672166	1.0988902874234534	0.9367384918757566	0.16215179554769685	0	4	7	0	0	-21819.561314811985	0.8137928240438611	6.304795107558594	4.344340550206345	1.9604545573522456	2	29	68	0	0	-20951.097705273372	0.39515811726170963	0.9628434292985311	0.9045365368766863	0.05830689242184456	0	1	4	0	0	1.0	0.21128101358437004	1.6083710156065352	1.0	0.06166562948181544	10.70904304580124
220000	-82651.22910557289	-82711.43687703916	60.2077714662792	-19620.7186752755	0.8919317920893416	1.8355915701461938	1.563544733193206	0.2720468369529877	0	3	9	0	0	-20340.13695809716	0.4267158922619558	1.2796166488665448	1.0411297081761293	0.23848694069041546	0	3	6	1	0	-21801.506508301547	1.0835876063283063	7.732594863253492	5.212712220994911	2.5198826422585787	2	29	68	0	0	-20949.07473536496	0.2908723736485749	0.7743170872871343	0.7248819296790406	0.04943515760809371	1	2	4	0	0	1.0	0.22608591048696347	1.1444846569934624	1.0	0.9172302578935669	6.274659503005917
230000	-82636.91824147508	-82705.51467784944	68.59643637435387	-19621.18486714009	0.8633840807012074	1.8357157184117043	1.2926915512137587	0.5430241671979458	1	4	9	0	0	-20337.245457281664	0.406324827739203	1.056591592562874	0.7945179250761343	0.2620736674867397	1	5	7	0	0	-21797.236627642757	1.0493758660017842	7.757614709507891	4.82130360819543	2.9363111013124623	3	27	65	3	0	-20949.84772578493	0.33629446070172986	0.9233936104752966	0.8543980103023456	0.06899560017295103	0	1	4	0	0	1.0	0.22943181488709355	1.3266667399215424	1.0	0.3209743097534919	7.589059796920759
240000	-82674.42305310263	-82716.05959585027	41.636542747645144	-19622.253052165866	0.9535435886724565	1.982878454343994	1.5427532873586332	0.440125166985361	0	3	9	0	0	-20336.0770107945	0.4357433870461953	1.285815716051327	0.7173499166426951	0.568465799408632	0	3	6	1	0	-21806.17619491415	0.9571943975131585	8.116292339243353	5.099589888686205	3.0167024505571436	5	30	66	2	0	-20951.553337975747	0.4503430267770304	1.357886622287738	1.2915392475634506	0.06634737472428714	0	1	4	0	0	1.0	0.22251835008543283	1.73881378056741	1.0	0.3865761424416521	7.902985660840386
250000	-82678.4377546109	-82717.2499719359	38.812217325005655	-19624.887867357975	1.181098879689474	2.6812979044232277	1.9430112110292659	0.738286693393962	2	5	9	0	0	-20337.472776870778	0.3694862881930455	1.1381893241257188	0.7922565464987381	0.34593277762698066	0	4	7	0	0	-21800.49677288456	1.0510492731742038	8.503484159513338	5.865580060923144	2.6379040985901927	3	28	66	2	0	-20954.392554822603	0.6254293711599026	1.6939290150680533	1.1966668448662687	0.4972621702017844	2	3	4	0	0	1.0	0.26964645830107575	0.8625036460824386	1.0	0.6620158200068323	8.621330438874823
260000	-82687.55116904265	-82729.66673119456	42.115562151910936	-19619.760803091267	0.972567287117738	2.3619024000176423	1.9598783916150686	0.40202400840257385	0	3	9	0	0	-20337.08392048677	0.48483919162954625	1.4922708215513392	1.0255939615191683	0.466676860032171	0	3	6	1	0	-21822.173082056986	0.89934533557258	7.3795128306362985	5.084657068425835	2.294855762210461	0	24	65	3	0	-20950.648925559544	0.4339794079568785	1.1236265892649087	1.091720861352699	0.03190572791220936	0	1	4	0	0	1.0	0.28069162305602147	0.9082930579511346	1.0	0.17605106091516323	6.459294349822351
270000	-82683.2788696873	-82717.09278211341	33.81391242611122	-19617.948952381943	0.9860428978600194	2.1152873140543926	1.7316435150379843	0.38364379901640855	0	3	9	0	0	-20336.309191346765	0.3728679618814356	1.1074663249779573	0.8272316065248921	0.28023471845306513	0	3	6	1	0	-21811.545696487174	1.4824020113883531	10.512400416736375	5.976354003940442	4.536046412795933	4	28	65	3	0	-20951.288941897532	0.44206357353252423	1.2559728722347783	1.0833581691608334	0.17261470307394466	0	1	4	0	0	1.0	0.23450498623005844	2.928153868913135	1.0	0.3479745925580257	4.870182439321105
280000	-82659.83809778179	-82711.70011097507	51.86201319328744	-19620.974651817778	0.7615487295055217	1.3608330455777602	1.2816507031074602	0.07918234247030001	0	3	9	0	0	-20337.596443557282	0.48353629101479584	1.3415120215444802	1.0259451270141715	0.31556689453030873	1	5	7	0	0	-21798.74605758496	1.068297079684437	9.337518932080487	6.056156337531375	3.281362594549111	5	31	67	1	0	-20954.38295801504	0.6522805591533365	1.5802247227363724	1.5234514541213338	0.0567732686150384	0	1	4	0	0	1.0	0.2849353207146087	1.937570625440777	1.0	0.6136179396802018	9.07926038502452
290000	-82676.11850431113	-82710.078294657	33.9597903458666	-19623.530172595005	0.8397705307657672	2.126649190228852	1.7642884611375407	0.3623607290913112	1	4	9	0	0	-20340.423377711308	0.6719720153120655	2.2252111467571445	1.9603805619704935	0.26483058478665145	0	4	7	0	0	-21796.04630305338	1.041243080129458	9.310417375216815	5.517407966100465	3.7930094091163515	6	31	66	2	0	-20950.07844129731	0.30227657116869616	1.0923680676418797	0.9130852142067312	0.17928285343514833	1	2	4	0	0	1.0	0.2647467851686196	2.5751559576918597	1.0	0.864630680251016	7.006079801774201
300000	-82634.9571246475	-82705.99324377059	71.03611912308688	-19617.935195034668	0.7718883374582128	1.2951021464225523	1.027118884035322	0.2679832623872305	0	3	9	0	0	-20336.673352699745	0.4724842413171311	1.6840603530489395	1.149131999171395	0.5349283538775444	2	6	7	0	0	-21802.343867341016	1.013658357299233	8.314463596307629	5.181294128588805	3.1331694677188238	5	31	67	1	0	-20949.04082869515	0.3592625650547079	1.1533567300865748	0.9059254919004733	0.24743123818610113	5	6	4	0	0	1.0	0.28196138152728906	4.760801612711038	1.0	1.0231346758258755	8.140548400765493
310000	-82646.8083971511	-82704.82421026268	58.01581311158995	-19620.55317240811	0.9035187282886715	1.624942210916288	1.3494509998636923	0.27549121105259616	0	3	9	0	0	-20338.21402836649	0.3514852230658685	0.7963928453002759	0.5109382889238795	0.2854545563763964	0	4	7	0	0	-21795.26538016278	1.0667635356890894	8.53492738712481	5.608138503616216	2.9267888835085936	6	33	68	0	0	-20950.791629325307	0.43929579224331067	1.2711900426511078	1.1975026901361199	0.07368735251498804	1	2	4	0	0	1.0	0.30415700603615814	2.3878916617447836	1.0	0.8903714122311849	12.316905802025193
320000	-82669.8096240236	-82715.21309815151	45.40347412790054	-19620.02861435776	0.877703921084077	1.8970300379723013	1.752756368378274	0.144273669594027	0	3	9	0	0	-20336.881962398387	0.33774674168292446	1.06858228571301	0.8072111753015463	0.26137111041146366	0	4	7	0	0	-21805.936645091686	1.028631770581012	8.625967446587197	5.895559685985358	2.7304077606018406	5	30	66	2	0	-20952.36587630367	0.3375031451723348	0.7112641964196451	0.6586262156793521	0.05263798074029308	0	1	4	0	0	1.0	0.3272047802426156	2.331912910838554	1.0	0.3234526450517625	11.311594755843153
330000	-82678.8240359606	-82715.04132568432	36.21728972371231	-19619.754462928006	0.840910438480568	1.7691640714562866	1.3990605541850543	0.3701035172712323	2	4	8	1	0	-20339.669105224	0.46537872244250006	1.3022840538950675	1.1063764724233887	0.19590758147167867	1	5	7	0	0	-21802.099807667262	1.02141989302632	9.002636704149825	5.824573504759183	3.178063199390642	6	30	65	3	0	-20953.517949865054	0.6199383254436743	1.858642906182842	1.428260370596368	0.430382535586474	1	2	4	0	0	1.0	0.36637144074898886	0.7550859285677719	1.0	1.2516614522860916	9.522822020882177
340000	-82707.94112078882	-82722.16650734261	14.225386553791328	-19624.75579575028	1.1853966400923202	2.8818364554055274	2.5050509127267397	0.3767855426787876	0	3	9	0	0	-20336.27162295148	0.36281158615677117	1.1291414321909938	0.7790083164499189	0.3501331157410752	0	3	6	1	0	-21808.034304401463	0.9039350209294765	8.104887113683839	5.787604165804914	2.317282947878925	1	25	65	3	0	-20953.104784239385	0.4464886429261354	1.3984291793772234	1.3859725199597734	0.012456659417450056	0	1	4	0	0	1.0	0.42305171095888927	0.9216203833215597	1.0	0.052782480145794744	8.131554681402529
350000	-82703.63777629814	-82713.61300027525	9.975223977102287	-19621.900237734273	0.8595378171399467	1.785330193581954	1.6253861275124941	0.1599440660694601	0	3	9	0	0	-20338.72812245851	0.4113554636316851	1.4572843897946974	0.5609388148168017	0.8963455749778959	1	3	5	2	0	-21803.52266824605	0.8648140168117908	8.080436543217807	5.505392866068764	2.575043677149044	3	24	62	6	0	-20949.46197183642	0.41359679323118026	1.270496833364283	1.1513647665785776	0.11913206678570554	0	1	4	0	0	1.0	0.31039933689757404	1.164990991926634	1.0	0.4757424969708298	6.316978324227282
360000	-82696.96360825676	-82718.14752096086	21.183912704109144	-19620.880236332912	0.913486092359494	2.0174063028935225	1.5430429750863395	0.474363327807183	1	4	9	0	0	-20336.498254334743	0.37363638738642313	1.1551153640322092	0.8323364170621905	0.3227789469700185	1	5	7	0	0	-21811.357396403197	0.9794643861617663	9.481868897971934	6.397263107520206	3.0846057904517257	2	28	67	1	0	-20949.411633890006	0.3650292328652604	1.097658283095714	0.9931257197481507	0.10453256334756367	0	1	4	0	0	1.0	0.309570063125173	1.772642216176994	1.0	0.9152857746704961	8.506860342797594
370000	-82691.67038801966	-82715.45811129108	23.787723271422344	-19620.398084897344	0.9419009228620802	2.2344193323347357	1.8338009667328745	0.4006183656018609	1	4	9	0	0	-20338.484708974327	0.38654563467065006	1.118495219980534	0.8257014554736539	0.2927937645068804	0	4	7	0	0	-21803.94559577965	0.8508221642333558	7.8031232595361875	5.538497283474382	2.264625976061803	3	27	65	3	0	-20952.629721639772	0.5585296444471167	1.4538194928401036	1.3196597735525581	0.13415971928754544	0	1	4	0	0	1.0	0.3943070829130963	1.2880613394117575	1.0	0.7227487381033468	7.767957057033812
380000	-82703.29027854097	-82719.65491044005	16.3646318990795	-19624.763272131113	1.0902115960689103	2.278515050685276	1.897854262054455	0.380660788630821	1	4	9	0	0	-20337.29043750407	0.481573560333441	1.7812555320824643	1.2283444736836664	0.5529110583987976	0	3	6	1	0	-21806.98036132027	0.9527632763412438	8.521540517292028	5.688695698741258	2.832844818550771	3	25	63	5	0	-20950.620839484593	0.39354804144681926	1.1505535267201952	1.1501275632411805	4.259634790147737E-4	0	1	4	0	0	1.0	0.32316372933166426	1.0191283196060603	1.0	0.45347786204106494	7.924215784086836
390000	-82685.92903087105	-82713.97934617545	28.05031530439762	-19619.58479375058	0.9676155387247521	2.3425435815960265	2.0897074350123677	0.25283614658365916	0	3	9	0	0	-20338.348734685038	0.5359529000598637	2.0404044288796612	1.4715043435529476	0.5689000853267139	0	4	7	0	0	-21805.214531565434	1.294901085369513	8.919258213519166	6.651539052578113	2.2677191609410525	2	29	68	0	0	-20950.831286174383	0.5099920525492891	1.3920899011786994	1.1457964931752411	0.24629340800345823	1	2	4	0	0	1.0	0.3605644637097779	5.558653832740054	1.0	0.06472029900085219	10.452824696798396
400000	-82690.9508941952	-82717.22730230785	26.276408112654206	-19619.303638362417	0.8575919117028307	1.7964809372794246	1.2899989815557578	0.5064819557236664	1	3	8	1	0	-20341.373218824294	0.5055403151755136	1.5935602993005262	1.1551509842698588	0.4384093150306675	0	3	6	1	0	-21806.638450075945	0.9076328860332077	7.850394907504365	4.779984887628521	3.0704100198758466	5	24	60	8	0	-20949.91199504518	0.41997311317223074	1.1605030367772229	1.0701401444155587	0.09036289236166423	0	1	4	0	0	1.0	0.23257514199265725	0.9502398939451342	1.0	0.6459683153742668	6.013276255725826
410000	-82693.89790708561	-82717.3888500387	23.490942953083376	-19622.816030576843	0.8512822526830184	1.8957991332939312	1.5232128707285266	0.3725862625654048	1	4	9	0	0	-20339.918998804813	0.41211426089028497	1.241950964438287	0.8189308151547059	0.42302014928358095	0	4	7	0	0	-21803.969012877078	1.6804374462280032	10.160415183391704	7.199751786966546	2.960663396425156	2	27	66	2	0	-20950.684807779973	0.2864579782813607	0.817998181597108	0.7994749076008663	0.018523273996241596	0	1	4	0	0	1.0	0.41639553838037446	1.8980999410572856	1.0	0.6301087638670486	8.802779657886703
420000	-82657.98791420947	-82708.24875723118	50.26084302170712	-19619.496679261592	0.728699301427838	1.3884200330763246	1.2306120896368853	0.15780794343943932	1	4	9	0	0	-20339.11214472441	0.4380835512265373	1.6392298466715556	1.2404259417926704	0.3988039048788852	0	4	7	0	0	-21800.216752216023	0.8330119067005223	7.093997589390339	4.879756924804259	2.2142406645860815	3	28	66	2	0	-20949.423181029153	0.35707719746853156	0.8755109035847353	0.8609405089352035	0.014570394649531804	0	1	4	0	0	1.0	0.23443755406213074	5.055802616324799	1.0	0.9090825353449822	8.3873201269595
430000	-82648.1198950397	-82706.99929415586	58.87939911617111	-19622.13284020903	0.9069564769207266	1.9080080124215768	1.7437697100492402	0.16423830237233628	0	3	9	0	0	-20336.66257573945	0.4051658614176789	1.308822797264793	1.1329707747721227	0.17585202249267012	0	4	7	0	0	-21798.907121343957	0.7946785234329901	6.835866403145859	4.197002090581951	2.638864312563907	4	29	66	2	0	-20949.296756863423	0.3335204703487504	0.9529922509533	0.8617931673462202	0.09119908360707962	0	1	4	0	0	1.0	0.2371383010564722	1.2813854847186494	1.0	0.5184873832297551	10.91517922623471
440000	-82641.28970881237	-82714.65255456102	73.36284574865046	-19619.732824545594	0.8137515240706904	1.3593014333086204	1.207505922577575	0.15179551073104505	1	4	9	0	0	-20337.35993452415	0.4008464222124754	1.2253152413109243	0.9954617566777901	0.22985348463313388	0	4	7	0	0	-21804.725953277695	0.8881178874481569	7.313363812922457	4.913238928350866	2.400124884571593	6	32	67	1	0	-20952.83384221358	0.5928431352624075	1.7222394658510418	1.3985122469964286	0.32372721885461303	2	3	4	0	0	1.0	0.2787774596661107	2.3599110400698966	1.0	1.156211307466492	10.512422308377595
450000	-82681.70754731167	-82712.62962609984	30.922078788162786	-19620.923888838384	0.9889431226696845	2.16300200481094	2.0443375960930186	0.11866440871792108	0	3	9	0	0	-20339.19864044675	0.384350094794106	1.1196140547019813	0.8881442492370025	0.2314698054649785	0	4	7	0	0	-21802.601127644204	0.9178546633452785	8.019332733073819	5.44914935806468	2.57018337500914	3	27	65	3	0	-20949.90596917049	0.4617395862929622	1.5102289451108644	1.3023769807863605	0.207851964324504	1	2	4	0	0	1.0	0.3304190588854755	1.709462823060413	1.0	0.5185559651414211	9.990263609142286
460000	-82685.71677666073	-82719.49290685225	33.776130191512586	-19618.672727920588	0.9504605640544161	2.153132719380259	1.8930848887193044	0.2600478306609552	0	3	9	0	0	-20341.101845055815	0.6187192084024463	2.26385009855936	1.5306407191799338	0.7332093793794262	0	4	7	0	0	-21810.782029915994	1.0371265081289929	8.341921063118622	5.721094086397326	2.6208269767212986	2	27	66	2	0	-20948.936303959843	0.281780145963575	0.8832640756482234	0.784309673913603	0.09895440173462039	1	2	4	0	0	1.0	0.331858642048559	1.6776940582459912	1.0	0.2675265447339054	8.780663181923057
470000	-82625.32433802665	-82722.89911758911	97.57477956246305	-19619.814472957365	0.826435262100953	1.5793906260848254	1.438722068865419	0.14066855721940622	1	4	9	0	0	-20339.721386965895	0.45307599338047605	1.4290235609487554	1.0191479663473104	0.409875594601445	3	7	7	0	0	-21813.075854452843	0.8405389845945509	7.032758502830529	3.920937423402987	3.111821079427542	12	35	64	4	0	-20950.287403213	0.38280366698318713	1.1725437083877086	1.0713440508433891	0.10119965754431956	1	2	4	0	0	1.0	0.24274489755468842	1.2547304324994721	1.0	1.2636924616790939	12.115328950327605
480000	-82590.17569790524	-82723.94608393573	133.77038603049556	-19623.092005665865	1.1358285637788723	2.199198556510634	1.41810672507164	0.7810918314389937	7	10	9	0	0	-20341.76014742621	0.5024070658049655	1.7585707953895608	1.0439354597060877	0.7146353356834731	2	6	7	0	0	-21807.982345324388	0.8405988141714906	7.0885477994000174	3.6950985316068623	3.3934492677931583	11	35	65	3	0	-20951.11158551927	0.45405799976319255	1.243103428160514	0.8982997419145958	0.3448036862459183	4	5	4	0	0	1.0	0.14381043259072554	4.9221955796475605	1.0	3.1149070449880756	9.304065485002248
490000	-82590.12396819757	-82714.06126405759	123.9372958600147	-19622.023523995045	0.793550424229017	1.3517987214022582	0.9457866342116523	0.406012087190606	1	4	9	0	0	-20337.259124628996	0.425131546845582	1.4527400037136546	1.101590629736301	0.3511493739773536	2	6	7	0	0	-21800.694257943684	0.9063811017527765	6.998510000645432	3.7934854913467677	3.2050245092986627	12	37	66	2	0	-20954.084357489864	0.5203264398759178	1.1466694553918113	0.9524100025452782	0.19425945284653306	1	2	4	0	0	1.0	0.143173822203438	6.936865228393289	1.0	2.672031988939402	10.89050214585141
500000	-82580.74744187946	-82719.6546154634	138.90717358394562	-19622.258842933126	0.7992873548407142	1.5677959912190873	1.3484390437061409	0.21935694751294638	1	4	9	0	0	-20338.86760942303	0.4488855872401179	1.1532543877085566	0.8854420145309467	0.26781237317761	0	4	7	0	0	-21807.536495948243	0.9789609805302513	7.355673173375494	3.8593628081373015	3.496310365238193	16	42	67	1	0	-20950.991667158996	0.4102262310507763	1.0544382707898432	0.855401149350195	0.1990371214396484	2	3	4	0	0	1.0	0.16125095174287002	4.8577037885944625	1.0	2.4866333324484797	11.295191430496763
510000	-82594.43087475971	-82719.07960646052	124.64873170081742	-19621.375606482015	0.7382072089763833	1.3626937855340246	1.0640014729325402	0.29869231260148427	0	3	9	0	0	-20338.534667932883	0.42428404032392864	1.3772925805831993	0.8603443666215165	0.5169482139616826	1	5	7	0	0	-21809.856567872426	0.9258955523438496	7.491159055756911	3.5963254655402475	3.8948335902166638	13	37	65	3	0	-20949.312764173206	0.25616148644603287	0.6314951916548209	0.534554352489442	0.09694083916537886	1	2	4	0	0	1.0	0.1466554210464885	2.9865262168093545	1.0	1.8116490324908805	7.698996424628152
520000	-82613.37411452655	-82726.98793199856	113.61381747201183	-19623.457783807873	0.730079891177246	1.267646277173858	1.2340914581236535	0.03355481905020443	0	3	9	0	0	-20339.86266392606	0.532319310249759	1.4332592896668064	0.7709341117628419	0.6623251779039644	0	4	7	0	0	-21809.79380036356	0.8931296598478505	7.085248480259695	3.3659245439814507	3.7193239362782444	8	30	63	5	0	-20953.87368390107	0.32457181020218184	0.7422235112271982	0.7389609701332052	0.0032625410939931543	0	1	4	0	0	1.0	0.10672506409698239	1.0215661225058812	1.0	0.8019874890907641	8.785676160694564
530000	-82594.62811126084	-82719.58666824999	124.9585569891492	-19619.198729292395	0.8316455979822014	1.571324237017635	1.2342191502333124	0.3371050867843224	1	4	9	0	0	-20338.813308295143	0.41218409239024273	1.0781145069628097	0.6786876359397775	0.3994268710230323	2	6	7	0	0	-21807.0354319762	0.895140617738657	7.219010233619878	3.302417626786607	3.916592606833271	12	32	61	7	0	-20954.539198686256	0.3690107081170087	0.6999278794914334	0.6593195776989919	0.04060830179244157	1	2	4	0	0	1.0	0.1107203854459355	1.9722129217990256	1.0	2.1097347902011943	9.494931476622808
540000	-82597.22696943211	-82722.49292374829	125.26595431617426	-19620.95430091913	0.8723226535778528	1.8084055209752612	1.3782729304390589	0.4301325905362023	3	6	9	0	0	-20337.191390780376	0.4524835376063952	1.408867060786402	0.7929217702653784	0.6159452905210236	0	4	7	0	0	-21812.531254236826	0.9200540266797187	6.804520676808646	3.0189198295667006	3.7856008472419456	13	31	59	9	0	-20951.81597781196	0.37996328642372	0.8456433574690917	0.7067820929573998	0.13886126451169206	0	1	4	0	0	1.0	0.09965833861904429	1.7959053431303387	1.0	1.920126155470746	5.995251743487546
550000	-82591.5544373999	-82722.1140617484	130.55962434850017	-19622.48757101131	0.7864989028311903	1.3507460655112817	1.0675850212609608	0.28316104425032085	0	3	9	0	0	-20340.14277335068	0.4106450776499043	1.2054359684792837	0.886546581143917	0.31888938733536665	4	8	7	0	0	-21806.83656309856	0.905153183949025	6.7853433438373685	3.330742212058179	3.454601131779189	11	32	62	6	0	-20952.647154287857	0.37465950345683174	0.7330219621546128	0.6866719008048991	0.046350061349713645	0	1	4	0	0	1.0	0.1291881971837732	1.1070028681011785	1.0	2.4719869597039748	7.143410076901647
560000	-82610.6170157383	-82712.68350973545	102.0664939971444	-19619.54818521322	0.7297090999078372	1.123020416910561	1.0149882435761044	0.1080321733344568	0	3	9	0	0	-20338.81459094319	0.4043771045414787	1.164569880365613	0.6149871204196093	0.5495827599460037	1	5	7	0	0	-21804.294644854093	0.9390391980408238	7.082437379449541	3.639998477364072	3.442438902085468	8	28	61	7	0	-20950.026088724942	0.3516119974992641	0.8292331667770666	0.724192333981382	0.10504083279568438	0	1	4	0	0	1.0	0.12966717173123046	0.9018959640912115	1.0	1.8201287781271447	6.481543410504447
570000	-82646.72174479808	-82724.62001493033	77.89827013224908	-19621.748364519633	0.8756376404763744	1.6879514478632158	1.3042269290590922	0.3837245188041232	0	3	9	0	0	-20337.762024034506	0.38379166285882826	1.4249878647347956	0.8491251640802995	0.5758627006544963	1	5	7	0	0	-21809.780211588633	0.8734406373844722	7.220025023144734	3.7309615442954884	3.4890634788492445	7	27	61	7	0	-20955.329414787553	0.43049966566223924	1.0694907423182893	0.9868046150426284	0.08268612727566083	1	2	4	0	0	1.0	0.1633851328826255	1.4460953035170685	1.0	1.6145659674705872	6.999899749198749
580000	-82649.5910654585	-82721.74147594794	72.15041048943962	-19619.65275811443	0.8671677354059096	1.6528281998997296	1.210400978589021	0.4424272213107087	0	2	8	1	0	-20337.96143826979	0.49537938757437666	1.3928108911531631	1.1241511754804892	0.26865971567267394	1	5	7	0	0	-21813.343616256323	0.9072033433356508	7.303587795283055	3.7696761493852806	3.5339116458977733	13	29	57	11	0	-20950.783663307404	0.30756010097093023	0.7574720509411506	0.7562947643777835	0.0011772865633668528	0	1	4	0	0	1.0	0.14822328283222908	0.867739110101109	1.0	1.5725636481233431	6.939950232913826
590000	-82631.10967876384	-82710.47830989238	79.36863112854097	-19618.64972673635	0.864885837994362	1.8389444114417506	1.6146564095120446	0.22428800192970558	1	4	9	0	0	-20336.708188062796	0.3509163996489739	1.1982724134979008	0.7910027317369623	0.40726968176093825	0	4	7	0	0	-21804.672104013556	0.9034069588049205	7.845096824050178	3.9834479045907325	3.8616489194594448	15	31	57	11	0	-20950.448291079687	0.2931681151374404	0.7322126297280261	0.685646832310717	0.04656579741730918	2	3	4	0	0	1.0	0.15944882347172892	1.1802307969305728	1.0	1.3805306594935591	6.958444703445317
600000	-82656.073200851	-82722.34555893886	66.27235808786047	-19620.90107760995	0.848563102302769	1.6683179309645688	1.3604950140533911	0.3078229169111776	2	5	9	0	0	-20339.758328060187	0.40023118486610626	1.4611145906819678	0.9638761764447551	0.4972384142372127	1	5	7	0	0	-21808.15734621413	0.8443859952348958	7.087834340199299	5.069880826095343	2.017953514103957	5	30	66	2	0	-20953.528807054598	0.38355182848113567	1.0424106193497742	0.9852324770750069	0.057178142274767196	0	1	4	0	0	1.0	0.2893126390681043	1.2763659825710956	1.0	0.9049571933191851	13.089277655008079
610000	-82607.95789417428	-82711.56834933862	103.6104551643397	-19621.01510439504	0.7216866758453302	1.3833259207021233	1.0159933365840434	0.3673325841180799	3	6	9	0	0	-20338.319031121035	0.4183183334426428	1.2266063696318996	0.7170080638311608	0.5095983058007388	3	7	7	0	0	-21800.629980809084	0.8637999360349421	7.505332443408586	3.383991063867104	4.12134137954148	15	30	56	12	0	-20951.604233013455	0.3637310730812835	0.7585911098536089	0.6448066040077005	0.11378450584590827	0	1	4	0	0	1.0	0.14627049162859673	1.633541697368662	1.0	3.3112643727059825	6.843435829701875
620000	-82615.42956559669	-82713.98100070443	98.55143510774741	-19620.403858674617	0.8736449966659521	1.6085488125994218	1.3327826793178064	0.2757661332816155	2	5	9	0	0	-20337.21017770371	0.4445808076137398	1.2908294478762967	0.7542811141243667	0.5365483337519299	1	5	7	0	0	-21807.017502433475	0.8689895893056386	7.449313373176811	3.6875696711600385	3.7617437020167728	15	33	59	9	0	-20949.349461892623	0.2761654962299383	0.5963418752934246	0.5868339139480032	0.009507961345421367	0	1	4	0	0	1.0	0.14611853231092273	0.6642321733356978	1.0	3.314707998006325	8.247143443385589
630000	-82622.48339918708	-82710.79342186396	88.31002267687849	-19619.077362831787	0.9284256918449812	1.9854032470885477	1.3022944718648652	0.6831087752236821	2	5	9	0	0	-20338.191501221045	0.5318224803823325	1.2565015334535143	0.5650617355695768	0.6914397978839373	2	5	6	1	0	-21803.41566669924	0.8456738866925001	6.976458826892323	3.262262812529685	3.714196014362638	9	25	57	11	0	-20950.108891111882	0.3088861754118512	0.878864435043939	0.7456686614930187	0.13319577355092024	1	2	4	0	0	1.0	0.1260152004483626	0.80759948448225	1.0	3.0400860655767543	7.968059280552651
640000	-82620.09301453429	-82720.2117715552	100.11875702091021	-19622.705042419675	0.8366608062732538	1.412737800417858	1.1308770776293096	0.28186072278854835	1	4	9	0	0	-20337.304095190375	0.5007736736239486	1.458991191777713	0.9172398465465714	0.5417513452311417	4	8	7	0	0	-21806.172108024326	0.833020442818055	6.864120294211345	3.1205689306850974	3.7435513635262487	11	27	57	11	0	-20954.03052592082	0.6576460724245821	1.5023561156238165	1.2873376215293562	0.21501849409446044	0	1	4	0	0	1.0	0.14217423369359916	1.1974349361315397	1.0	2.8238595011485152	7.908698837217509
650000	-82613.20117900662	-82716.89156075608	103.69038174946529	-19620.617300103233	0.7690847451583731	1.5349430709289082	1.3758786479383733	0.1590644229905352	3	6	9	0	0	-20338.89073173627	0.4151664476106644	0.9331886353217922	0.6382375924834128	0.2949510428383794	1	5	7	0	0	-21805.700851494978	0.863258401829083	7.3736855503641765	3.8906358407938946	3.4830497095702793	10	31	62	6	0	-20951.6826774216	0.3344876321377843	0.7662512041571155	0.739430367747256	0.02682083640985944	1	2	4	0	0	1.0	0.14099557281627503	1.5883498928243853	1.0	2.754483627167042	8.667682149774347
660000	-82605.3367875914	-82718.7432545597	113.40646696829212	-19620.2559566591	0.8347050122888391	1.736230337872309	1.5441982130998229	0.1920321247724859	0	3	9	0	0	-20337.958791281522	0.3096449928126916	0.9928073287232425	0.440060458856735	0.5527468698665075	0	4	7	0	0	-21806.95647129855	0.8596400666159878	7.018461498309846	3.351199398615007	3.6672620996948377	13	34	62	6	0	-20953.57203532052	0.3040543864050554	0.6348488931242242	0.5730909809170575	0.06175791220716664	0	1	4	0	0	1.0	0.11098586012793478	1.9664959642832975	1.0	1.3623035199864895	8.646138921962498
670000	-82586.02390416249	-82721.89223555423	135.8683313917366	-19620.423844821504	0.9008913129177024	1.7174480142533097	1.3591906528980673	0.3582573613552429	4	7	9	0	0	-20339.71723623055	0.3527111925939591	0.8796473109333512	0.5582679791588501	0.3213793317745011	0	4	7	0	0	-21810.223685235876	0.8709041798781806	7.187636859991745	3.0875730457486004	4.1000638142431445	11	35	65	3	0	-20951.527469266293	0.2841931894927202	0.5057155172440351	0.4898419133047983	0.015873603939236758	0	1	4	0	0	1.0	0.10736015494714173	2.5113968287723436	1.0	2.700836260211388	9.968560429540776
680000	-82640.35092603955	-82717.62106837201	77.27014233246135	-19622.41529292156	0.9671912793700973	2.183534240991368	1.9062683952359016	0.2772658457554664	1	4	9	0	0	-20338.215103775223	0.5098750309360677	1.4936459124050931	1.027839716605464	0.4658061957996291	1	5	7	0	0	-21807.912550007273	0.8556138621058456	7.666993819177737	4.03023187472792	3.636761944449818	11	32	62	6	0	-20949.078121667957	0.35925951080231205	1.0160797102026655	0.8371660803094434	0.1789136298932223	2	3	4	0	0	1.0	0.20718138616532053	1.260680361035291	1.0	1.5827412685406974	9.546861306217588
690000	-82622.46820922908	-82716.57386550587	94.10565627679495	-19623.05084057027	0.7400070639060556	1.6681726738870495	1.3097047725174527	0.3584679013695969	1	4	9	0	0	-20339.401987024543	0.7813567294615091	1.9600662837658969	1.4204565016923782	0.5396097820735186	4	8	7	0	0	-21802.845075138488	0.8483119763992474	6.897176348661094	4.158650240248984	2.7385261084121097	12	35	64	4	0	-20951.275962772554	0.48065721015527824	1.321547286595627	1.0684308418581014	0.25311644473752565	1	2	4	0	0	1.0	0.19422870791517577	1.090717136867928	1.0	2.165001248338526	14.291488324171283
700000	-82595.11822670573	-82707.71262476122	112.59439805548718	-19619.983818120585	0.7829706807610637	1.5326391283266507	1.1672183945408885	0.3654207337857619	3	6	9	0	0	-20335.624447457656	0.37991084973116235	1.224234412370474	0.851145221264993	0.3730891911054811	1	4	6	1	0	-21803.266291902302	0.8361381758613848	6.811207728082794	4.041408683581361	2.769799044501434	9	35	67	1	0	-20948.838067280678	0.31876684965167956	0.8369456046444443	0.7446081693866328	0.09233743525781143	1	2	4	0	0	1.0	0.1709840533427926	2.15821323717576	1.0	1.6711079709280139	10.855061199125158
710000	-82622.08574535228	-82712.27072455837	90.18497920610325	-19622.445120445533	0.8961553473763415	2.1455409739095104	1.8974480514416348	0.24809292246787573	3	6	9	0	0	-20337.727833519442	0.44941679281968594	1.2191875474889295	0.9703907104875693	0.24879683700136027	0	4	7	0	0	-21802.2886251752	0.8771103366098149	6.810575640979028	4.122152981628009	2.688422659351019	9	32	64	4	0	-20949.809145418203	0.34840641913755704	0.8748011422849817	0.8704130346094223	0.004388107675559222	0	1	4	0	0	1.0	0.18137370598510993	1.5780700340905203	1.0	1.1788861995685467	11.706950121544983
720000	-82626.90317361921	-82719.07038019519	92.16720657597807	-19621.70172109128	0.8015153066385784	1.5765124328925872	1.33116103285749	0.24535140003509687	1	4	9	0	0	-20338.708263209053	0.4284531414207445	1.2359764687623773	1.0144775288170855	0.22149893994529157	0	4	7	0	0	-21805.419400878105	0.9595228542222898	7.12896994926623	4.448739731460151	2.680230217806078	5	30	66	2	0	-20953.240995016746	0.5009551674805648	1.1186543507199662	1.0031007956389426	0.11555355508102372	0	1	4	0	0	1.0	0.1702894015396584	1.4217231163885082	1.0	0.6064690957974053	9.808577315479932
730000	-82606.28935750335	-82721.02615761681	114.7368001134622	-19620.427259102817	0.8087217063930359	1.6029770825467207	1.4605628336160164	0.1424142489307045	2	5	9	0	0	-20339.803946096417	0.42890903380355566	1.3250834693118567	0.983019182017564	0.34206428729429267	0	4	7	0	0	-21807.320200264476	0.9239057922444642	6.718608051618159	3.9155293012329233	2.8030787503852372	10	32	63	5	0	-20953.474752153106	0.42552048170425055	0.8730185650174709	0.6748426371420619	0.19817592787540894	2	3	4	0	0	1.0	0.16961851783510762	0.8639664944656957	1.0	1.6754230231186464	11.105802450527785
740000	-82677.11304330199	-82711.87652119776	34.76347789576876	-19619.8824533393	0.7682495750880999	1.482311238894427	1.3245107760703454	0.15780046282408222	0	3	9	0	0	-20337.867455326515	0.3836745005490924	1.3001872973859585	0.9727027984969747	0.3274844988889836	0	4	7	0	0	-21802.46639070972	0.8339976051764876	7.547084303754189	4.913499485000205	2.6335848187539836	2	25	64	4	0	-20951.66022182223	0.387770507364148	0.990516031336655	0.9065599968362226	0.08395603450043243	0	1	4	0	0	1.0	0.24276493993739082	0.4866243270729201	1.0	0.2275059384164737	8.398591100976212
750000	-82626.66788080905	-82714.01820970213	87.35032889307908	-19621.262068754462	0.7303534574142652	1.1931930424092103	0.991997414716669	0.20119562769254143	1	4	9	0	0	-20337.739820471917	0.4021974599065142	1.1043919773772333	0.634253047361204	0.47013893001602924	1	4	6	1	0	-21802.409553599653	1.0154188563278945	6.938307807899738	4.398985921184683	2.5393218867150575	7	30	64	4	0	-20952.606766876106	0.37385830695756	0.984813544779271	0.9254748737420915	0.05933867103717934	1	2	4	0	0	1.0	0.2123330327301078	0.48637371404490415	1.0	0.9084251108367027	7.06468239119216
760000	-82628.4655979296	-82707.28850425126	78.82290632167597	-19619.89441221529	0.8632622918403444	1.7699442536218122	1.4307083020276792	0.339235951594133	1	4	9	0	0	-20340.385622747574	0.35535997800324787	1.0324122267745786	0.6138599977306203	0.41855222904395795	1	5	7	0	0	-21797.13567472011	0.8345797206831154	7.218548562845365	4.514915205818052	2.7036333570273143	6	31	66	2	0	-20949.872794568295	0.3888280581650219	1.1174525715534038	0.9967986015552883	0.12065396999811562	0	1	4	0	0	1.0	0.21238810423329246	1.8545952635974823	1.0	0.7164683112495613	11.844605678857716
770000	-82629.96942348327	-82705.00249005348	75.03306657020676	-19621.49739814539	0.9925673173503793	2.1999063113361568	1.6767426227292157	0.5231636886069412	2	5	9	0	0	-20339.023192540695	0.4621420245269786	1.1654215929596439	0.8804566136485021	0.2849649793111416	0	4	7	0	0	-21794.01850965853	0.9219150872049988	7.403001304417677	5.187744684950364	2.2152566194673087	5	31	67	1	0	-20950.463389708864	0.33952360771827417	0.7619044382716326	0.6323254110376636	0.12957902723396908	1	2	4	0	0	1.0	0.21232401505569454	1.431034436421749	1.0	1.1613117562462028	8.629608520630658
780000	-82658.6005777133	-82715.56028754321	56.959709829910764	-19623.321114611863	0.9750334068855814	2.285291928799349	2.0413131561343927	0.2439787726649563	1	4	9	0	0	-20339.964144251113	0.48952328211536905	1.3698987442064754	1.1455080866504108	0.22439065755606458	0	4	7	0	0	-21801.278453657684	0.8977278594994583	7.242052540844255	4.7209791152771	2.5210734255671583	2	26	65	3	0	-20950.996575022542	0.382026975042103	0.934984733930764	0.8821074202136416	0.0528773137171224	1	2	4	0	0	1.0	0.27128556395361475	0.42967758646731724	1.0	0.3595236144956063	11.729755611985455
790000	-82658.72741734335	-82710.22291667492	51.4954993315677	-19622.207315363867	0.792011440335065	1.6646823344445956	1.4703076638815498	0.19437467056304564	0	3	9	0	0	-20338.78628882603	0.521717211494219	1.740718861240549	1.556553652868631	0.1841652083719181	0	4	7	0	0	-21800.0558281555	0.8946080768070992	7.499389011284141	4.5201878044927595	2.9792012067913807	6	28	63	5	0	-20949.173484329527	0.3400259932671908	0.9274746563014556	0.9102041744048026	0.017270481896652923	0	1	4	0	0	1.0	0.29477036048158667	0.8221064680466431	1.0	0.5466704000731423	10.133614502860635
800000	-82651.48741480522	-82708.4658936591	56.978478853882656	-19621.274997940007	0.9438401934157912	1.9596998868360584	1.4555336535364058	0.5041662332996526	1	4	9	0	0	-20338.30027688518	0.3881283040404136	0.925952730905226	0.5995885018638158	0.32636422904141005	0	4	7	0	0	-21800.122350374048	0.8851940575367099	7.454600352386356	4.750646608112692	2.7039537442736634	5	28	64	4	0	-20948.76826845987	0.25221064064054055	0.598180493780415	0.5845414821603981	0.013639011620016905	0	1	4	0	0	1.0	0.2566907914538543	0.8827132212587803	1.0	0.9834038153947526	8.140111404065461
810000	-82700.43412690576	-82726.53101541415	26.096888508381916	-19623.791867179232	0.8011189696074369	2.138956563204884	1.9371856827372738	0.20177088046761069	0	3	9	0	0	-20338.08292831791	0.47586387087926707	1.5009427213989148	1.1854615835437	0.3154811378552149	0	4	7	0	0	-21814.091798851474	1.0043125103455988	8.494804073662943	6.515317248176302	1.979486825486645	0	26	67	1	0	-20950.564421065534	0.3203026664290767	0.7132167747842024	0.6692782345302584	0.04393854025394406	0	1	4	0	0	1.0	0.33731770889523216	1.1718679913898031	1.0	0.04963201251581685	10.110459317947468
820000	-82660.23692341053	-82714.9998079109	54.76288450037786	-19619.878308033432	0.7481490499595069	1.6719611054135775	1.4275251046779998	0.24443600073557756	1	4	9	0	0	-20339.07770935591	0.5759305914852404	1.7251324153827543	1.3595233304786587	0.36560908490409555	0	3	6	1	0	-21803.366012776114	0.8489555209622817	7.213720439295131	4.406888058883438	2.806832380411691	6	26	61	7	0	-20952.677777745455	0.4193558907424547	0.9779286339296357	0.8554197635354187	0.12250887039421698	0	1	4	0	0	1.0	0.24228550714535294	0.4750624475339909	1.0	0.675241917634909	6.229606700833094
830000	-82639.51600215891	-82714.0510686952	74.53506653629296	-19618.700041373	0.9047399850661545	1.6659153385681988	1.3745066313106662	0.2914087072575325	0	3	9	0	0	-20335.588481469833	0.4651957413942762	1.3462026981812851	0.6472803351532281	0.6989223630280568	2	4	6	1	1	-21808.79228599375	0.8886860937694537	6.679268073811372	4.027400319468187	2.6518677543431863	14	27	54	14	0	-20950.970259858623	0.32587636346494514	0.7215583290888152	0.689874169935567	0.03168415915324818	0	1	4	0	0	1.0	0.17883896186079262	0.42961902749175124	1.0	1.481521416960755	8.157176539501403
840000	-82638.14218169304	-82717.454834573	79.3126528799632	-19621.228406267142	0.9097584763956537	1.7590958142439592	1.5612864859636781	0.19780932828028094	1	4	9	0	0	-20336.00036698048	0.3728955074722769	0.9938278423263252	0.6000823779150615	0.3937454644112635	2	4	5	2	0	-21809.458037207572	0.8457085524551161	6.884739474076254	3.8546631031092495	3.0300763709670027	8	28	61	7	0	-20950.7680241178	0.3039462966008825	0.842129277398938	0.8107442473295763	0.03138503006936161	0	1	4	0	0	1.0	0.1580117277817523	0.6237538507390065	1.0	1.2933202273597917	6.8685327163479934
850000	-82619.2276864616	-82713.55990487043	94.33221840883472	-19622.09779592848	0.8509650776042237	1.8377043609119288	1.4872898327990782	0.3504145281128506	4	7	9	0	0	-20336.400312387937	0.3689997031796203	0.9241776135435339	0.6823875429943933	0.2417900705491406	2	6	7	0	0	-21804.69451412681	0.8714324695144996	6.1875613199147335	3.410731481431178	2.7768298384835535	9	27	59	9	0	-20950.367282427214	0.4098756481093447	1.3334186089381224	1.1506257765463457	0.18279283239177685	1	1	3	1	0	1.0	0.17369491196189815	0.45380362507698985	1.0	2.4466343215537996	6.829834288477638
860000	-82647.81247704408	-82731.63924135441	83.82676431033227	-19624.710563284094	0.9895471349274061	2.4068422191063448	1.9502930653039514	0.4565491538023936	3	6	9	0	0	-20341.028339936434	0.6585382975996948	1.7268952396837702	1.188057669314615	0.5388375703691552	3	5	5	2	0	-21816.31454540911	0.8287673036095914	6.365125081089408	4.374296059084321	1.9908290220050877	10	30	61	7	0	-20949.58579272477	0.35492850045211594	1.0400602328549917	0.866995202846669	0.17306503000832288	1	2	4	0	0	1.0	0.2620457150728955	0.3788726905236854	1.0	1.7070389846131198	10.553263538224655
870000	-82661.0152244814	-82729.25068350066	68.23545901927342	-19622.004668630103	1.0156879255299076	1.8586425619410263	1.6220034425662289	0.2366391193747977	1	4	9	0	0	-20338.8472006701	0.4069469391472799	1.1231600345742225	0.5271081888158815	0.596051845758341	0	2	5	2	0	-21817.531223842845	0.8724435074068514	6.56223392481315	4.141835230649868	2.420398694163282	4	25	62	6	0	-20950.867590357615	0.3790912680519244	0.9967492069726799	0.9186538102308947	0.07809539674178537	1	2	4	0	0	1.0	0.17533944047301145	0.35019321106493934	1.0	1.2559481310275638	5.730702848292236
880000	-82612.08266645891	-82723.12972439945	111.04705794053595	-19621.74544729413	0.7795348658759272	1.313718236291347	0.9053701752152774	0.4083480610760697	1	3	8	1	0	-20336.220616326023	0.41881186162093603	1.0614387958882538	0.7715407970582093	0.28989799883004475	3	6	6	1	0	-21814.825972504445	0.8361091589860863	6.346038858777177	4.045786239519647	2.30025261925753	12	31	60	8	0	-20950.337688274853	0.2900370803881569	0.6146277584020962	0.5762300496329485	0.03839770876914769	1	2	4	0	0	1.0	0.1672509217943443	0.5106883309829681	1.0	2.164498722184438	11.043007070095252
890000	-82620.6354392533	-82733.49155993827	112.8561206849708	-19622.365975241402	0.7397213036061833	1.4034401739387747	1.2728756121496807	0.13056456178909395	0	3	9	0	0	-20340.360197553422	0.37418033629204683	1.0937045185629874	0.7621530194338232	0.33155149912916415	0	4	7	0	0	-21819.46024886433	0.7896671651048325	6.077928804524282	3.6749363780448876	2.402992426479395	12	32	61	7	0	-20951.305138279116	0.391841718670395	0.9247993246779698	0.8314231992383365	0.09337612543963326	2	3	4	0	0	1.0	0.16625147182274622	0.7168790947735506	1.0	2.4422188177084583	9.659360047109457
900000	-82629.60581545484	-82730.68624861486	101.08043316001775	-19619.693404607882	0.8056737211032893	1.4383411574759917	1.05541909704698	0.3829220604290118	1	4	9	0	0	-20337.160749988958	0.3691771383977975	1.2103610328035936	0.8026359538609422	0.4077250789426514	0	3	6	1	0	-21824.385170543046	0.8114674415302011	5.793766834115296	3.8346764510430362	1.9590903830722608	7	29	63	5	0	-20949.446923474978	0.27494629987282077	0.6692280113223509	0.5427254712103967	0.12650254011195414	1	2	4	0	0	1.0	0.18364040824752498	0.5540198248466329	1.0	2.4413814264672533	9.642786052246947
910000	-82634.21369705535	-82721.08666604076	86.87296898540707	-19624.047450921007	0.9225241642604339	1.7615008776317627	1.44594032898413	0.3155605486476323	2	5	9	0	0	-20340.448643720796	0.49267134028871096	1.5780317848001697	1.092270105965306	0.48576167883486365	1	5	7	0	0	-21806.243991768166	0.7992411387892142	5.880302273342892	3.57326255174707	2.307039721595822	3	23	61	7	0	-20950.34657963081	0.3413357331756189	0.8278744510995273	0.8015749605181676	0.026299490581359886	0	1	4	0	0	1.0	0.19399460005125133	0.9764366605622377	1.0	0.7448271929829742	8.073784679738853
920000	-82634.0725140916	-82726.44177567432	92.36926158271142	-19619.9542571128	0.825592053234531	1.3865073836030568	1.022074309001791	0.3644330746012657	2	4	8	1	0	-20341.66025272428	0.489185443770211	1.4059818182368427	1.0601911762237322	0.34579064201311027	1	5	7	0	0	-21813.72999583498	0.7943660553500003	5.5270062619498885	3.6376625782456693	1.8893436837042186	3	25	63	5	0	-20951.09727000226	0.24136999797089168	0.4056673452860763	0.29770350478712576	0.10796384049895058	1	0	3	1	1	1.0	0.15463369363515425	0.671390795492077	1.0	0.8886790637738013	9.16977147523732
930000	-82613.68690184079	-82716.40247951621	102.7155776754297	-19623.80912815475	0.8411744298423209	1.6598633261365063	1.4787150373720452	0.18114828876446126	1	4	9	0	0	-20337.27965546736	0.4086766528771764	0.9771110066144986	0.7569449788964517	0.2201660277180468	0	4	7	0	0	-21806.008801477	0.7880674477935941	5.449900212951873	3.569252393296339	1.8806478196555336	3	25	63	5	0	-20949.3048944171	0.27729030350560596	0.7783504785165543	0.7316832748480668	0.04666720366848756	1	2	4	0	0	1.0	0.15437145725025514	0.5611584216580668	1.0	1.0626002061779927	13.541175708485298
940000	-82609.95095886353	-82719.63140304122	109.68044417768559	-19620.119310913782	0.7621675518901024	1.4822761668400166	1.1245093463242812	0.35776682051573505	0	3	9	0	0	-20338.16236580083	0.3809230071564809	1.1323304004901458	0.7045954704889621	0.4277349300011837	3	6	6	1	0	-21810.193017184956	0.839695388986258	5.818098633408785	3.3322269870024535	2.4858716464063315	6	25	60	8	0	-20951.15670914166	0.33563650475650203	0.7072341978748251	0.6554943351078563	0.0517398627669689	0	1	4	0	0	1.0	0.13501817310810685	0.6156580012409858	1.0	1.781897907090261	7.43377715836794
950000	-82607.31562976255	-82729.59579137203	122.28016160948417	-19621.903678089904	0.9190640604295973	1.7567140663547653	1.2695997080565324	0.48711435829823324	2	5	9	0	0	-20339.45122934134	0.3473505529512539	0.9299170831768258	0.29326316284210346	0.6366539203347223	0	2	5	2	0	-21817.796508364805	0.7951818376833593	5.366347355570405	2.989568637812288	2.3767787177581168	8	29	62	6	0	-20950.444375575993	0.38461552640496505	0.9049132356503065	0.7811955103701491	0.12371772528015744	1	2	4	0	0	1.0	0.10845721001685835	1.0534525699979935	1.0	2.789474436594513	9.152406404626973
960000	-82576.77501490868	-82714.6005015051	137.82548659641992	-19621.477618093315	0.794527350133918	1.4276034946045155	1.1253565772445384	0.30224691735997683	1	4	9	0	0	-20337.909517534958	0.3882173729592743	1.1041412213271604	0.6513565480797822	0.45278467324737803	1	4	6	1	0	-21805.17172512308	0.7450867982019924	5.555370389479132	3.106713681688109	2.448656707791025	14	35	62	6	0	-20950.04164075376	0.25480687541290026	0.5215753463864952	0.48909313022978046	0.03248221615671468	1	2	4	0	0	1.0	0.10759660321325085	0.6992961332240581	1.0	4.180721583388775	9.478979084048962
970000	-82549.61487602026	-82721.42433643961	171.80946041934263	-19619.198922063297	0.7345437555214296	1.1446720339841592	0.8655385585558577	0.2791334754283013	1	3	8	1	0	-20337.95705405999	0.45655694531386726	1.1232284532829233	0.7873597347622683	0.33586871852065503	2	5	6	1	0	-21813.771979831406	0.7633396558069218	5.886826390673919	2.891949528189409	2.9948768624845106	18	39	62	6	0	-20950.496380484925	0.38905878288551626	0.9177257619997459	0.6308401620076893	0.28688559999205665	4	5	4	0	0	1.0	0.11371980167266607	1.3079725698417761	1.0	4.4869669750089365	10.588535047052352
980000	-82546.89568836318	-82727.45541125082	180.55972288764087	-19622.32447167084	0.9489983193767793	1.847682733101848	1.3648417143298848	0.4828410187719627	4	7	9	0	0	-20339.048604589014	0.47172711139290946	1.169558424777371	0.6762274925349135	0.49333093224245717	2	6	7	0	0	-21815.885730897062	1.0995076120481047	6.72159294691559	3.4630582410478263	3.258534705867764	18	41	64	4	0	-20950.196604093908	0.28804430152580673	0.6209453209168837	0.5860150483860663	0.0349302725308174	1	2	4	0	0	1.0	0.10842301923237539	3.032365746766892	1.0	4.394534643913468	10.618510863480225
990000	-82553.83598396399	-82722.42217319542	168.58618923143254	-19619.26824412628	0.7378142726494016	1.1673595299837358	0.8062595521016285	0.36109997788210746	2	5	9	0	0	-20337.85679331096	0.39183118223474284	1.1259085213276598	0.5246207286013528	0.601287792726307	2	6	7	0	0	-21811.8175796025	0.7632097981063849	5.992813015055419	2.743530227930155	3.2492827871252628	17	36	60	8	0	-20953.47955615567	0.27327969242510497	0.48462240491191155	0.4584550143076751	0.026167390604236507	0	1	4	0	0	1.0	0.09546008527594875	1.057257612870504	1.0	3.4568918581955383	9.375856785794106
1000000	-82566.73122022218	-82711.6202401191	144.88901989691087	-19621.18996540797	0.7056416476557537	1.2047032897356795	1.002820080843657	0.20188320889202244	2	5	9	0	0	-20336.653851239644	0.4457388274327334	1.153647321901517	0.8078358116818802	0.34581151021963685	3	7	7	0	0	-21803.38793581028	0.7575574311577319	6.372896534367408	3.11585939180659	3.2570371425608178	11	35	65	3	0	-20950.3884876612	0.31815062168375385	0.8276344959551526	0.7211487363807445	0.10648575957440803	1	2	4	0	0	1.0	0.12619531951964308	1.6338140357661282	1.0	2.4805067748218166	8.815459790634547
1010000	-82563.0423941794	-82720.24543609204	157.20304191264583	-19626.832937703883	0.7032302783904075	1.1610036720340247	0.8938784902473307	0.2671251817866939	2	5	9	0	0	-20337.648566764045	0.3897433005823909	1.1060351702577582	0.8651982147502171	0.24083695550754114	2	6	7	0	0	-21804.463419752563	0.7672933637783752	6.409638764637291	3.523817326307376	2.885821438329915	17	40	64	4	0	-20951.30051187154	0.27284191380344747	0.473417532536211	0.45450000739978486	0.01891752513642614	0	1	4	0	0	1.0	0.110028341764699	2.0404138058417782	1.0	2.6838037061285336	9.894626140940398
1020000	-82612.77239917024	-82712.06708000622	99.2946808359813	-19621.142499765512	0.8285834381006245	1.6714009635465295	1.4095634392115337	0.2618375243349956	3	6	9	0	0	-20335.868952030545	0.4065527523759515	1.1713296240351516	0.9615868869744952	0.2097427370606565	0	3	6	1	0	-21805.29463830873	0.8643947189774849	6.608914388382274	3.5889940037399004	3.0199203846423757	14	35	63	5	1	-20949.76098990144	0.3717408349584318	1.0152508675285246	0.930177044649165	0.08507382287935972	0	1	4	0	0	1.0	0.16108582348519485	1.0659237868031555	1.0	2.5865751963336683	9.105972208516311
1030000	-82601.48518176797	-82719.96213593394	118.47695416596635	-19619.00693827771	0.8670634269413698	1.6268514542180457	1.1844372822939448	0.44241417192410043	2	4	8	1	0	-20338.13768573404	0.5415931598918015	1.4043343085977482	1.007494364693727	0.396839943904021	1	5	7	0	0	-21811.099152691982	0.9296327718065773	6.959326212575608	4.379321846021612	2.5800043665539945	14	39	66	2	0	-20951.718359230206	0.3189225009891689	0.6622241990571835	0.623556034940282	0.038668164116901466	1	2	4	0	0	1.0	0.1894063981604233	1.2665227754633581	1.0	2.452532481309213	12.49571103373379
1040000	-82622.73004003166	-82715.56478979219	92.83474976052412	-19620.20811923212	0.8603635863675264	1.5480757131865928	1.2568114803678063	0.2912642328187864	2	5	9	0	0	-20337.647877196443	0.36864823595549695	1.2112770121391039	0.6465737294313498	0.5647032827077543	2	6	7	0	0	-21805.65798112372	0.8753879266614444	7.255976907707015	4.527365916733962	2.7286109909730536	11	34	64	4	0	-20952.050812239908	0.5119677118130926	1.4303190683676363	1.1175359459623289	0.31278312240530737	1	2	4	0	0	1.0	0.18730213664027687	3.4488626568541334	1.0	1.964089132947245	9.008118775377005
1050000	-82634.58455741015	-82719.99198883916	85.40743142899767	-19620.374781669594	0.8376917798378251	1.6147146842599758	1.2961563036782988	0.3185583805816772	1	4	9	0	0	-20339.486911997898	0.4911276641890604	1.7464589684576945	1.0692700600608829	0.6771889083968117	4	8	7	0	0	-21807.779969336945	0.972751522420936	7.824340154530284	4.202142785534287	3.6221973689959945	9	29	61	7	0	-20952.350325834723	0.47580351305800345	1.1512438359894936	0.998167755559735	0.15307608042975857	5	6	4	0	0	1.0	0.19239215639498733	1.2121470006468251	1.0	2.0135509684881594	8.871240688621262
1060000	-82656.22711295504	-82719.35240682255	63.12529386751274	-19624.72986542931	1.1248730355431524	2.440517067627588	2.0937702607963575	0.3467468068312303	1	4	9	0	0	-20338.898680632356	0.46515781589940614	1.3866923543832765	0.9834682718511204	0.40322408253215625	0	3	6	1	0	-21804.15678898338	0.9628209764436018	7.5641580483853765	4.459316197518061	3.1048418508673157	10	31	62	6	0	-20951.56707177751	0.40793514356262606	1.1395026206690804	1.1255793131549439	0.013923307514136618	0	1	4	0	0	1.0	0.22879235863300654	1.4342347319811284	1.0	1.0780784944974018	8.514959319845968
1070000	-82628.79027872051	-82715.42601690747	86.63573818695562	-19624.534051981704	0.976470806432754	2.0106573356729536	1.425386004157027	0.5852713315159268	1	4	9	0	0	-20340.41984280091	0.4727529205161415	1.265920893010662	0.7804018991025243	0.4855189939081375	1	5	7	0	0	-21797.905858980404	0.8275600822802636	7.073323961997141	4.501938456371512	2.571385505625627	7	33	67	1	0	-20952.566263144457	0.27373359455450835	0.5262516110471518	0.49717446436168355	0.029077146685468125	0	1	4	0	0	1.0	0.21066254822098673	5.0462944237751355	1.0	1.2413082517976495	9.564692346830714
1080000	-82625.91696018944	-82706.664092701	80.74713251155963	-19623.406981879547	0.8003242893600918	1.5019919547300034	1.002986568987823	0.49900538574218034	2	5	9	0	0	-20338.394944066455	0.47989231873117066	1.4744659749112583	1.2509539337112676	0.22351204119999069	0	4	7	0	0	-21793.527327703967	0.7837220651392924	7.011454513061589	4.200322623795612	2.811131889265977	8	33	66	2	0	-20951.33483905103	0.4100772728853369	1.4053283969830561	1.3829483980401007	0.02237999894295528	0	1	4	0	0	1.0	0.24345995101190412	3.5914272306571533	1.0	1.2415244099309102	9.726860595975232
1090000	-82605.20956463594	-82716.22203517288	111.01247053693405	-19619.63776207118	0.7675109867410105	1.339181351202556	1.1567026342090636	0.18247871699349272	1	4	9	0	0	-20342.744601958577	0.47309064603160644	1.5938986452583108	1.160493042224764	0.433405603033547	1	5	7	0	0	-21801.459305763634	0.7833274732849691	6.747111500324344	3.7146405550731814	3.032470945251162	9	34	66	2	0	-20952.38036537948	0.30944192172176926	0.6858298761200077	0.6285406728468027	0.05728920327320508	0	1	4	0	0	1.0	0.12834738196220835	2.8962271902154564	1.0	1.942589707503894	8.038280213284773
1100000	-82592.13260117409	-82712.09336726561	119.96076609152044	-19623.028245855076	0.8265998400483696	1.562255318748708	1.4596014119902585	0.1026539067584495	0	3	9	0	0	-20338.024977805635	0.48414663024681	1.3450481324000454	0.8425642156933426	0.5024839167067026	1	5	7	0	0	-21800.63266256138	0.7839005868254699	6.593993158632713	3.5179165769741036	3.0760765816586115	9	35	67	1	0	-20950.407481043512	0.29051256013172944	0.6135214940795437	0.5543811193700275	0.05914037470951625	1	2	4	0	0	1.0	0.18786954304921202	1.6582067599606667	1.0	1.9188180209533676	9.78630571689088
1110000	-82594.19496851748	-82704.16606021777	109.97109170029013	-19618.157034743286	0.8704893418604255	1.7109102235245768	1.2375101095662666	0.4734001139583099	2	5	9	0	0	-20337.542765290487	0.36095330631756734	1.0506960028033392	0.8814098891561108	0.16928611364722831	3	7	7	0	0	-21798.542644584617	0.7865713726364839	7.170653521521352	4.138936864752335	3.031716656769021	9	35	67	1	0	-20949.923615599393	0.2742848884705996	0.7330279874800896	0.6740244487944407	0.059003538685649025	2	3	4	0	0	1.0	0.1894101326029828	5.95810383778818	1.0	1.403933691658291	12.875873057072392
1120000	-82601.56651112261	-82706.14528412308	104.57877300046621	-19620.48613661992	0.9278785223493231	1.8105258107555273	1.502606326117929	0.30791948463759816	0	3	9	0	0	-20339.092488769948	0.440982589553524	1.5200767723136557	0.9690818561841381	0.5509949161295175	2	6	7	0	0	-21795.779366334533	0.7700268449149213	6.627406085249285	3.7207508827595124	2.906655202489773	6	31	66	2	0	-20950.787292398687	0.34292056274137406	0.8580183552849998	0.6949810870014648	0.1630372682835351	2	3	4	0	0	1.0	0.17291507665954936	2.416748115168847	1.0	1.4157114220836586	9.549489975649694
1130000	-82622.59656864461	-82714.88742333002	92.29085468539621	-19627.141483932224	0.952847779290397	2.1280896225078534	1.6506438414177955	0.477445781090058	4	7	9	0	0	-20337.219125077143	0.3232375790237907	0.9168644715496719	0.4268849990303649	0.48997947251930696	1	5	7	0	0	-21799.643548960037	0.7835452234434307	6.897355545928741	4.161574936215578	2.7357806097131623	7	33	67	1	0	-20950.883265360604	0.41379446700198047	1.2513149681786127	1.0094184930621974	0.24189647511641513	2	3	4	0	0	1.0	0.17285689036731494	6.393788721837507	1.0	2.6750204235977604	7.966132097525607
1140000	-82638.22762932118	-82716.40212785978	78.174498538598	-19618.781153831256	0.7540030032578717	1.2032659293716377	0.9076165336157511	0.29564939575588667	0	3	9	0	0	-20337.402203660742	0.37294298135423604	1.1751476300948769	0.870009972160944	0.30513765793393294	0	4	7	0	0	-21808.667500323194	1.1045287466585598	7.446797196766543	3.6437308055882793	3.803066391178263	12	25	54	14	0	-20951.551270044583	0.3773555571145481	0.9183703137859642	0.9158464338613352	0.002523879924628797	0	1	4	0	0	1.0	0.12122764607036043	0.56486638537686	1.0	2.4853380153727858	5.871938169811719
1150000	-82629.20202902284	-82714.37762730956	85.17559828671234	-19619.60530238526	0.7978375922808434	1.26186547677548	1.0196068345960443	0.2422586421794357	0	3	9	0	0	-20337.656022814666	0.588070825414077	1.6066424697416257	0.8667799185491567	0.739862551192469	0	3	6	1	0	-21807.067585468714	0.8494111537066678	6.671713647693386	3.1381696415811637	3.5335440061122227	11	24	54	14	0	-20950.048716640908	0.4067001959085272	0.9783356507640755	0.934435139976041	0.043900510788034586	0	1	4	0	0	1.0	0.11195074641020943	0.6300763716800715	1.0	1.9136059572821635	7.476987219533871
1160000	-82631.02899310792	-82714.23423840347	83.20524529555642	-19619.285021949923	0.803591496358126	1.6820790374447545	1.4650629384573588	0.217016098987396	0	3	9	0	0	-20336.95160476315	0.5115189984402	1.3435521250828877	0.8163673100722622	0.5271848150106255	0	4	7	0	0	-21809.228730382838	0.9123003333983062	6.921558938778485	3.9424114364220175	2.9791475023564695	7	28	62	6	0	-20948.768881307562	0.2751530181048992	0.8229506662852791	0.8081133966442173	0.014837269641061634	0	1	4	0	0	1.0	0.17403250171650345	0.6333705775533722	1.0	0.9170687691857776	7.457495553544618
1170000	-82654.69916260468	-82713.06406084658	58.36489824189357	-19619.353555125068	0.8857011160970893	1.9494207907691523	1.7322215152334262	0.2171992755357262	1	4	9	0	0	-20338.21144979462	0.48742185409096905	1.4466004566054411	0.7269569429417246	0.7196435136637165	3	5	5	2	0	-21805.05307742779	0.9711151168079957	7.575224911210853	4.351837413630071	3.2233874975807817	8	24	57	11	0	-20950.4459784991	0.3185561221276339	0.8579638728642474	0.7836831829196395	0.07428068994460807	0	1	4	0	0	1.0	0.18277666975375753	0.6426653766761194	1.0	1.4737770944724677	6.818082906049555
1180000	-82663.3141356289	-82716.85141319741	53.53727756851606	-19622.513268737304	0.9332330104866564	2.200141115604348	1.9336221566598064	0.26651895894454214	2	5	9	0	0	-20336.868871025326	0.38098576204647344	1.3116530370704926	0.8424815273740665	0.46917150969642596	0	4	7	0	0	-21807.874796614284	0.8006212052588837	7.606523892562677	4.744085015140391	2.8624388774222855	6	30	65	3	0	-20949.594476820494	0.37206349098532676	1.2638115273939412	0.8810081295562742	0.38280339783766715	2	3	4	0	0	1.0	0.25360613422585293	1.252856789180249	1.0	1.2413445283595927	8.385425850943072
1190000	-82647.60624275022	-82719.94940093535	72.34315818513703	-19619.653856352248	0.9373705026782723	2.155546301030795	1.7023837347387325	0.4531625662920626	4	7	9	0	0	-20337.961259396398	0.5012896276966448	1.8381245258449395	1.0195875225656814	0.818537003279258	3	7	7	0	0	-21810.331246909063	0.8055845225290155	7.157221708818361	4.81289734168201	2.34432436713635	7	31	65	3	0	-20952.003038277646	0.5988974501505177	1.510384091108643	1.3480770971314322	0.16230699397721055	3	4	4	0	0	1.0	0.2753588502396998	2.318646218888149	1.0	1.3704557665569803	9.83820998890744
1200000	-82662.83899050072	-82720.42399320118	57.585002700462454	-19620.711727929713	0.7844298342581388	1.6850265592115568	1.5414248670796296	0.14360169213192722	0	3	9	0	0	-20338.841780722763	0.4830530083804761	1.6225740879739956	1.1485807712428635	0.47399331673113226	0	4	7	0	0	-21811.613826713834	0.7888366252210838	7.531601276186165	5.32168526347346	2.2099160127127044	7	33	67	1	0	-20949.25665783488	0.2802058026067033	0.9488668856277285	0.8968739037047878	0.05199298192294041	1	2	4	0	0	1.0	0.26227714207694874	2.9738389177207245	1.0	1.1174666848903063	11.682252275796644
1210000	-82657.536805732	-82715.51201690528	57.975211173285864	-19621.501970965754	0.8703479689890348	1.9203116083341558	1.7221551454526016	0.19815646288155397	0	3	9	0	0	-20338.480365023966	0.47671186256791265	1.5128368256674127	1.273646436822008	0.23919038884540472	0	4	7	0	0	-21805.49302440016	1.0697380527751645	8.08503736857274	5.305666986278064	2.779370382294678	5	31	67	1	0	-20950.03665651541	0.40965917563286924	1.336941509219725	1.3004853438016057	0.036456165418119246	0	1	4	0	0	1.0	0.2973859612307504	4.526262427026813	1.0	1.0184581401166868	7.643785985583675
1220000	-82661.52808629918	-82718.37583503903	56.84774873984577	-19622.984529191068	0.8435965528362941	1.8678584024797587	1.6660097347543203	0.2018486677254377	0	3	9	0	0	-20337.032407195868	0.4420402823979728	1.4384592056101362	1.2895397303842333	0.1489194752259029	0	4	7	0	0	-21807.339622587533	0.7969075516274257	7.32704497708943	4.779301605149045	2.5477433719403835	2	29	68	0	0	-20951.019276064555	0.35601594385822344	0.9174598284741873	0.8210988536795262	0.09636097479466103	1	2	4	0	0	1.0	0.24188891570970777	4.135971587342626	1.0	0.528623474798404	10.236726251398194
1230000	-82654.03675070447	-82723.47658298489	69.43983228041317	-19623.634762176338	0.9087640440744875	1.8270979923492205	1.600361892264647	0.22673610008457362	1	4	9	0	0	-20338.69774310613	0.385329203552645	1.4013653508051318	0.9062307932450866	0.495134557560045	0	4	7	0	0	-21807.773108487934	0.847815892221481	7.429590511757116	4.803592996468277	2.6259975152888413	4	31	68	0	0	-20953.37096921449	0.59016612961774	1.7398973478670126	1.4589928862257486	0.2809044616412637	2	3	4	0	0	1.0	0.2241954218032652	2.7755748652962247	1.0	0.4731769967972695	10.27886235820958
1240000	-82644.61298817409	-82709.14201899408	64.52903081998845	-19619.18389381428	0.8633506405072241	1.6912692076258935	1.588194119672479	0.10307508795341451	2	5	9	0	0	-20338.930048248487	0.4349798474759145	1.6185404509450279	1.210454721001566	0.40808572994346176	0	4	7	0	0	-21800.240800126274	0.8146173152805944	7.505440217822723	4.560059815355551	2.9453804024671726	4	29	66	2	0	-20950.787276805037	0.2915423427302057	0.7609260529865756	0.7125214153822739	0.04840463760430169	0	1	4	0	0	1.0	0.2286955804239955	2.175053356684991	1.0	1.1737608196881748	9.533435046865332
1250000	-82644.2745174863	-82715.88346563085	71.60894814455557	-19620.043025965075	0.8102323240599729	1.4685420483114175	1.0837639049621086	0.3847781433493087	0	2	8	1	0	-20338.141480148075	0.39806145588644387	1.2747421825348841	0.8098376799051696	0.4649045026297144	1	5	7	0	0	-21807.755744962386	0.9448360997731131	7.34453596498208	4.379953793243683	2.964582171738397	5	30	66	2	0	-20949.943214555322	0.30473751660370313	0.6292610288429554	0.6178021692520733	0.011458859590881942	0	1	4	0	0	1.0	0.23942535831374948	1.6203496207546721	1.0	0.5063809500109125	6.663852659142774
1260000	-82665.74427841569	-82709.37223189496	43.627953479272946	-19621.647263936466	1.004429701490389	1.9403543839844	1.5343860984854842	0.4059682854989162	1	4	9	0	0	-20338.22221221594	0.4426832981542092	1.3657025285451132	0.6089852440227811	0.7567172845223322	0	4	7	0	0	-21800.04386656336	0.9925453914486219	9.015538831219827	5.2530982773942085	3.762440553825617	3	27	65	3	0	-20949.4588891792	0.454668314184715	1.3709682384183755	1.2657344964690727	0.10523374194930264	2	3	4	0	0	1.0	0.1966312160998198	3.270249605804481	1.0	0.8583704921973571	5.0265322765943194
1270000	-82633.37726493372	-82708.9725983732	75.59533343948331	-19618.822887244496	0.8019617106639272	1.5615080796987277	1.4203317898716814	0.14117628982704622	0	3	9	0	0	-20336.179890105795	0.3644067813877134	1.1398664828820384	0.7610909041033729	0.37877557877866547	0	3	6	1	0	-21803.52717982874	0.8928528579970759	7.031558699489348	4.3343433530418105	2.6972153464475364	7	29	63	5	0	-20950.442641194175	0.36206009758216917	0.8551369835984259	0.7375732212202659	0.11756376237816002	0	1	4	0	0	1.0	0.20548292082911077	1.1495320138115588	1.0	0.8645151468878337	8.01348529799497
1280000	-82634.08435187007	-82723.55225321218	89.46790134211311	-19625.35339337748	0.7192028911837505	1.4064518163148088	1.1663563014998752	0.24009551481493369	0	3	9	0	0	-20336.496072105943	0.37731077398754587	1.1686098494292367	0.6107507233862255	0.5578591260430116	1	5	7	0	0	-21809.370408529507	0.8438251121317534	6.988720844929031	4.112231139010702	2.876489705918329	6	29	64	4	0	-20952.332379199248	0.3902179467001017	0.9078561394067575	0.8363860465529936	0.07147009285376371	1	2	4	0	0	1.0	0.16863943344985188	2.5565086884091386	1.0	0.9189827258222706	10.141931065057161
1290000	-82635.01825575525	-82700.45666150637	65.43840575111787	-19622.768212585197	0.8095614262331837	1.259840344285716	1.0215886965200045	0.23825164776571164	0	3	9	0	0	-20335.418270858434	0.44652284452092367	1.2868105275319175	0.6083374838924334	0.6784730436394842	1	5	7	0	0	-21792.860554169536	0.7832653234989619	6.996825318819242	3.929251363006357	3.0675739558128856	3	25	63	5	0	-20949.409623893196	0.3819082417872859	1.0053284856779896	0.8849577530122015	0.12037073266578824	0	1	4	0	0	1.0	0.16822253735263512	1.1560077285853465	1.0	0.6497995934329514	5.860016657428339
1300000	-82634.3850901837	-82714.32831118903	79.94322100533418	-19625.05484745108	0.9157656971590987	1.762562166730416	1.4590927493817216	0.3034694173486946	1	4	9	0	0	-20341.962548811138	0.4236873231571252	1.2663949049068222	0.8074129051625809	0.45898199974424153	0	3	6	1	0	-21796.920173909304	0.7786674135030345	6.853901310149405	4.246932821385416	2.606968488763988	6	30	65	3	0	-20950.390741017512	0.27259557320860245	0.6773336182127532	0.6304138577117084	0.04691976050104474	1	2	4	0	0	1.0	0.1861347205982243	1.8597292128787855	1.0	0.9294673204401077	8.447281179445467
1310000	-82638.94971492229	-82716.39550555342	77.44579063113416	-19620.523669707312	0.886731155383205	1.662807994829664	1.2535434551062488	0.409264539723415	0	3	9	0	0	-20338.420451403414	0.3531056534498928	0.9406112637209418	0.6301571417235974	0.31045412199734446	0	4	7	0	0	-21805.74447789291	0.7830332441680679	6.8205342172066	3.983683743448373	2.8368504737582256	5	29	65	3	0	-20951.706906549778	0.41295121535606194	1.0279402141864606	1.018451811078401	0.009488403108059706	0	1	4	0	0	1.0	0.18389959138196307	1.7825305135166467	1.0	0.9323360332163084	7.369472896721058
1320000	-82654.58060327246	-82716.68470138793	62.10409811546196	-19626.807561443307	0.7930684484052783	1.6163529464486812	1.376030592768096	0.24032235368058558	2	5	9	0	0	-20339.121152867625	0.4310059351147435	1.6339138135349414	0.8895293985281485	0.7443844150067926	1	5	7	0	0	-21801.36756391316	1.0295538672737796	8.56134494475959	5.175177544662736	3.3861674000968582	11	34	64	4	0	-20949.388423163833	0.3579252393056137	1.161841390172496	1.0433855326806083	0.11845585749188786	1	2	4	0	0	1.0	0.2844734948373094	3.321865090085862	1.0	1.4900355908527898	9.395906864542589
1330000	-82637.30563581336	-82710.76215651311	73.45652069974962	-19621.527587327557	1.0128855931928857	2.124664623197693	1.714066448939078	0.41059817425861517	1	4	9	0	0	-20338.033661096782	0.38589615521773846	1.2633323963905787	0.8778691787262752	0.3854632176643033	1	5	7	0	0	-21801.138448995036	0.8243929895498353	7.2725638320632005	4.0633321575728	3.2092316744904004	6	31	66	2	0	-20950.062459093733	0.4102560311224721	0.9677224188509608	0.8827814492888798	0.08494096956208103	0	1	4	0	0	1.0	0.19120362002995298	1.5761921499672582	1.0	1.9349644349105017	6.713050420050488
1340000	-82613.99119938571	-82706.16258719914	92.17138781342926	-19618.778718757054	0.7947735235579976	1.7045750377259012	1.2476644218868198	0.45691061583908144	2	5	9	0	0	-20339.18751321822	0.3964221512429957	1.11773764441194	0.9187254397349023	0.19901220467703754	0	4	7	0	0	-21798.314982850803	0.8079880935793909	7.350096877935092	4.252899669669743	3.097197208265348	9	35	67	1	0	-20949.881372373075	0.2740500985843955	0.5391662776381578	0.5101699586346176	0.028996319003540272	0	1	4	0	0	1.0	0.21592988971549315	3.9457670103846167	1.0	0.9635180667104016	7.747221939566024
1350000	-82679.55729522838	-82716.68909900103	37.13180377263871	-19620.847708110534	0.9936320017042554	2.3884796750397888	1.7439979603780438	0.6444817146617446	3	6	9	0	0	-20336.165833440245	0.42888345011898626	1.1229439453306642	0.4991133750272753	0.6238305703033888	1	2	4	3	0	-21808.87963732711	0.9093454479803245	8.369567362109871	4.91399851201469	3.455568850095179	7	29	63	5	0	-20950.79592012315	0.5384592536588255	1.4108515300323548	1.3176539247150265	0.09319760531732835	2	3	4	0	0	1.0	0.2433553195324962	0.9751398531905943	1.0	1.7854574739627405	6.3711470117849185
1360000	-82628.479157495	-82707.30614577438	78.82698827937314	-19624.90950920664	0.8423552050294542	1.8866411477412464	1.6664384109876882	0.22020273675355775	1	4	9	0	0	-20337.972928341664	0.42786659914345326	1.066216987019347	0.7844128361723213	0.28180415084702587	1	5	7	0	0	-21794.563065665636	0.9705887574979257	7.3497066638514825	4.192065088963484	3.1576415748879967	9	32	64	4	0	-20949.86064256043	0.3273453971616315	0.8776105552032034	0.7933362386652263	0.08427431653797712	0	1	4	0	0	1.0	0.13910790261518752	2.4421796585708364	1.0	1.4883567262586799	8.824995712711933
1370000	-82617.83218849979	-82709.57536673897	91.74317823917681	-19621.872605794622	0.8901872801637254	1.8296342439893971	1.655931530847682	0.17370271314171498	0	3	9	0	0	-20337.40504824387	0.4974347010622766	1.116253961256257	1.0115895157832788	0.10466444547297804	0	4	7	0	0	-21798.85709871169	0.9645159021513169	7.4039026046763965	3.9451382099797954	3.458764394696601	11	33	63	5	0	-20951.44061398879	0.28372207274734956	0.627919902725927	0.6076285053641396	0.020291397361787533	0	1	4	0	0	1.0	0.13840934504552094	1.5637269104953835	1.0	1.1572404884916225	12.610285382661523
1380000	-82596.97207775647	-82699.06687298931	102.09479523283969	-19618.6175959576	0.9177385039159477	1.6816676016386913	1.3413653663488059	0.340302235289885	0	3	9	0	0	-20336.80077433976	0.33914823750763406	0.9884525926304649	0.5971290088948598	0.39132358373560516	0	4	7	0	0	-21792.104696031496	0.9619824726845725	7.046920685815014	3.722864781229596	3.3240559045854163	14	34	61	7	0	-20951.543806660444	0.37260259192276723	0.7272973274311062	0.6070688923836003	0.12022843504750597	0	1	4	0	0	1.0	0.13110194770637598	1.8111820566417696	1.0	1.9714841960899114	8.991473563831345
1390000	-82640.53628292785	-82717.50246488121	76.9661819533647	-19619.739129471258	0.9698808335862096	2.111225025838059	1.7159799095027264	0.39524511633533244	1	4	9	0	0	-20338.49952805042	0.5047674724094747	1.5717321507117559	0.8773568063357513	0.6943753443760045	0	4	7	0	0	-21807.542464343318	0.9337257788347199	7.289077923316142	4.665481503440039	2.6235964198761033	9	34	66	2	0	-20951.721343016216	0.45228410361411536	1.2009921477841925	1.004426152557993	0.19656599522619966	1	2	4	0	0	1.0	0.19574149654560316	1.2453594255377973	1.0	1.335512670138464	12.539517108257353
1400000	-82649.12097937113	-82719.23296939806	70.1119900269319	-19624.174808699107	0.967665140486462	1.9452624500968163	1.6882014428451804	0.25706100725163594	1	4	9	0	0	-20339.33299681073	0.4441626859390769	1.4742113079742794	0.847828043489818	0.6263832644844615	1	5	7	0	0	-21804.269109185665	0.9279587677957347	7.71123359315375	5.165745812480091	2.545487780673661	4	30	67	1	0	-20951.456054702558	0.3075884944442381	0.8640539201742138	0.8138647029391781	0.050189217235035555	0	1	4	0	0	1.0	0.22844310692612535	1.3494277585944212	1.0	0.7555586883088922	9.985198862429302
1410000	-82638.93190940334	-82715.03372118248	76.10181177914569	-19625.709916185133	1.145919681595099	2.5126188592368788	1.9684199340398658	0.5441989251970131	2	5	9	0	0	-20337.733409430224	0.40198774716124247	1.1551456654661176	0.6740899523116665	0.48105571315445134	2	6	7	0	0	-21802.101050739333	0.957138142411801	7.456714934908206	4.645587018248461	2.811127916659746	5	30	66	2	0	-20949.489344827783	0.24680108042811824	0.5554926879388773	0.55086599395498	0.004626693983897423	0	1	4	0	0	1.0	0.2268855427828837	1.9703662574648568	1.0	0.992290527141457	7.742102239289611
1420000	-82676.25476170165	-82718.20876455147	41.95400284981448	-19625.263890116345	0.8962472171604273	1.7259249358032207	1.1733009519303548	0.5526239838728659	3	6	9	0	0	-20339.878535029027	0.4437582607945714	1.3183820266308546	0.7327563291361956	0.5856256974946589	2	6	7	0	0	-21803.012421493193	1.2401318292096102	10.135605360546375	5.556890924097916	4.578714436448463	13	32	60	8	0	-20950.053917912905	0.35210007477536737	1.0486210744536602	0.8983011088838202	0.1503199655698399	1	2	4	0	0	1.0	0.2666581559124107	2.2044131190909146	1.0	3.3509066729824717	7.454360703757185
1430000	-82638.75431888948	-82711.75131386792	72.99699497844603	-19623.4996123561	0.8559614507243134	1.8873214587011091	1.6026378849721699	0.2846835737289395	2	5	9	0	0	-20338.939990072613	0.4023918511738341	1.4289079322377194	0.9581113782214878	0.470796554016232	2	6	7	0	0	-21795.792234644803	0.8957701775800355	7.13999310044958	4.9431712556732945	2.1968218447762866	4	30	67	1	0	-20953.519476794398	0.43457900239477826	1.0962794437844445	1.0793625881112379	0.016916855673206443	0	1	4	0	0	1.0	0.2378202473115188	3.0768616152355426	1.0	0.6134231212606035	13.131411598087636
1440000	-82653.16347894924	-82713.27798164384	60.114502694610124	-19620.652678647686	0.8550407963220052	1.601731115435825	1.3195198072103411	0.28221130822548357	2	5	9	0	0	-20337.874143206973	0.4251612857003645	1.4236948557234972	0.9098702569749333	0.5138245987485641	0	4	7	0	0	-21802.944361110258	0.8761694504652079	7.946898952622515	4.953071136064407	2.9938278165581096	6	30	65	3	0	-20951.806798678925	0.3672975867001295	0.7734537008468318	0.7519986087056643	0.02145509214116742	0	1	4	0	0	1.0	0.22293364542275018	2.072275426645123	1.0	1.134086529675804	9.961597136617451
1450000	-82670.02984518427	-82724.08490332389	54.05505813962578	-19622.447483209024	0.9330535504517248	2.096596238013931	1.7123687102336325	0.38422752778029856	0	3	9	0	0	-20337.897006939213	0.5582513878869382	1.6680428291123173	1.0826319383778875	0.58541089073443	2	6	7	0	0	-21811.281808512056	0.9275696971569718	7.60299661303806	5.021972585540299	2.5810240274977603	3	27	65	3	0	-20952.4586046636	0.46057626799640894	1.1058417520011083	1.1005831085801683	0.005258643420940373	0	1	4	0	0	1.0	0.26257570630995236	2.2312026002640044	1.0	0.6350780145378386	9.684415286660949
1460000	-82691.18678256717	-82726.19645453012	35.009671962953306	-19623.96928073755	0.9431890769714129	2.007257960044921	1.7156872881889171	0.2915706718560037	0	3	9	0	0	-20339.833376306866	0.39716679888988543	1.2130196971197345	0.8550841780824454	0.3579355190372889	0	4	7	0	0	-21812.208952326564	0.9526317291391388	7.684901587630308	5.6392745835700095	2.045627004060296	2	24	63	5	0	-20950.184845159132	0.3157756591909354	0.9409730981959816	0.9291372288714355	0.011835869324546056	0	1	4	0	0	1.0	0.3269617116336833	0.7044325478597424	1.0	0.4143981111298771	9.37980297359254
1470000	-82701.31283858753	-82731.25878001202	29.94594142448713	-19620.065454411942	0.9290582624428994	2.3281330423982007	1.8232563302718994	0.5048767121263009	1	3	8	1	0	-20339.551689086777	0.6023759365392597	1.5710023081738802	1.3305101907185155	0.24049211745536456	1	5	7	0	0	-21822.05198583671	1.2996904834309082	8.920125430640214	6.322603612681229	2.597521817958988	0	26	67	1	0	-20949.589650676586	0.35845992380454744	1.0299786457039128	0.9305173883670632	0.09946125733684974	0	1	4	0	0	1.0	0.3249915354487863	2.034725841656602	1.0	0.9138145652433937	6.297994847468512
1480000	-82680.72783673186	-82721.84300649627	41.1151697644104	-19621.41273871018	0.978950031790919	2.198225715857666	2.0508942674714117	0.14733144838625445	1	4	9	0	0	-20339.7355397237	0.43367766185244044	1.472125801789764	0.9790518725680302	0.493073929221734	0	4	7	0	0	-21811.581737291715	1.0756835174161765	8.721506457382452	6.0247406412482825	2.6967658161341688	2	28	67	1	0	-20949.112990770678	0.38490607714101127	1.1975321628829771	1.1587033469137176	0.038828815969259634	1	2	4	0	0	1.0	0.3252927263430266	1.6117893466697109	1.0	0.42117607319725875	10.409665567353398
1490000	-82676.10763299931	-82718.61104223243	42.50340923311221	-19623.67772035999	1.0107780714450398	2.3417034008399247	1.6334662422828006	0.7082371585571241	0	3	9	0	0	-20337.584131145628	0.42105382169540373	1.2965127560022736	1.0725154829414858	0.22399727306078748	0	4	7	0	0	-21806.450142305057	0.9187356454341452	7.896373006676795	4.848673962887834	3.047699043788959	3	27	65	3	0	-20950.899048421747	0.5182481688374946	1.6886199519962048	1.4460801725182084	0.24253977947799626	1	2	4	0	0	1.0	0.283358021717472	1.7155364618951572	1.0	0.3439064253446957	5.997063245726033
1500000	-82697.03055217085	-82720.55987733616	23.529325165299632	-19619.39079510158	1.1408473814982785	2.4715075814212266	2.106711652318966	0.3647959291022609	0	3	9	0	0	-20337.992705970042	0.4643077908454991	1.6280400119923417	1.3975181714607978	0.23052184053154373	0	4	7	0	0	-21812.976565992358	1.2533249486369706	10.585909648867712	6.541566114979248	4.044343533888466	7	32	66	2	0	-20950.199810272177	0.5293141755548508	1.758987199826566	1.6140429512315908	0.14494424859497518	1	2	4	0	0	1.0	0.27745485825139315	2.690633075116134	1.0	0.7201589766661992	10.279746733949866
1510000	-82708.85348215005	-82732.02539936596	23.17191721590295	-19622.750108334243	0.8556534502496549	1.828982498900912	1.7515898147413542	0.07739268415955805	0	3	9	0	0	-20337.700964499967	0.36742586665385046	1.2194818186512335	0.7094810598942987	0.5100007587569346	0	3	6	1	0	-21819.88993693483	0.9705794861287134	8.519244599796668	6.058584579827191	2.460660019969479	1	24	64	4	0	-20951.684389596907	0.34521973577120096	0.7237146125509697	0.6419393162014871	0.0817752963494826	0	1	4	0	0	1.0	0.3161497627606139	0.793673609388003	1.0	0.08508354844485408	6.161361463074127
1520000	-82698.44179708608	-82714.09144883027	15.649651744182506	-19619.225435883913	0.8631606540381415	2.1875338953870824	1.763750396813686	0.42378349857339626	1	4	9	0	0	-20339.80073244673	0.5661926026271485	1.7904492158253562	1.23765961155146	0.5527896042738962	1	5	7	0	0	-21802.612098401976	1.1784091323406252	9.250697275480903	5.947915215729427	3.3027820597514754	8	29	62	6	0	-20952.453182097648	0.6021465118966276	1.6510591853667278	1.4618038902555948	0.1892552951111331	1	2	4	0	0	1.0	0.2943410252063969	0.8876804803019556	1.0	1.763508405266158	7.567247262288543
1530000	-82702.91326109075	-82717.94765677373	15.034395682969379	-19623.104680913573	0.8959809596160448	2.1122600200114814	1.8803927143292616	0.23186730568221958	0	3	9	0	0	-20338.595817573765	0.435129002772726	1.4985828043368348	0.8488313320923364	0.6497514722444979	0	4	7	0	0	-21805.472543999338	1.0614040175904815	9.851220551866145	6.739317552175935	3.1119029996902112	8	33	66	2	0	-20950.774614287056	0.49572280928021245	1.4392047916859918	1.398576549712488	0.04062824197350373	0	1	4	0	0	1.0	0.34926209400311886	4.491721595475267	1.0	0.4856342885816539	9.835840582368455
1540000	-82677.6232088062	-82715.81184914368	38.18864033747661	-19622.532630960002	0.9637563382497033	2.040143302312697	1.4298232450270498	0.6103200572856476	2	5	9	0	0	-20340.44984134089	0.47918926321900873	1.2466518324718918	0.6661691986790788	0.580482633792813	1	3	5	2	0	-21800.62291223649	0.9827844810894392	9.260335313319626	5.601132750083372	3.6592025632362493	7	33	67	1	0	-20952.2064646063	0.6179674233075146	1.4564893040094138	1.1169406999252245	0.3395486040841893	1	2	4	0	0	1.0	0.28255694062686626	2.7979009095635012	1.0	1.3000262064283974	5.640030117974549
1550000	-82693.43012737675	-82715.61447638983	22.184349013085196	-19622.056392685405	0.9629317483877744	2.4775788428610097	2.1003157465270816	0.3772630963339287	0	3	9	0	0	-20340.427271524	0.5101213813259536	1.8368583987487834	1.3830074039204407	0.4538509948283428	2	6	7	0	0	-21801.040620883097	1.1361146506961939	9.071023853007057	6.054141130174941	3.0168827228321176	3	28	66	2	0	-20952.090191297328	0.6177355374832952	1.6334611727936164	1.3680269245976704	0.2654342481959462	0	1	4	0	0	1.0	0.30411420582964566	2.005670452836784	1.0	0.4428983914793237	8.27998976840924
1560000	-82660.04067089799	-82714.37941924055	54.33874834256319	-19619.111031438493	1.0100596507502348	1.9033783349659732	1.481998316261562	0.4213800187044105	2	5	9	0	0	-20337.24854373812	0.38809831276039025	1.2328016909396138	0.7099545803930968	0.5228471105465167	1	5	7	0	0	-21807.369156986013	1.0105882845580123	8.85344124811284	5.939808062973624	2.9136331851392185	8	34	67	1	0	-20950.650687077912	0.3886427163913835	0.921056694170666	0.8065060512730979	0.11455064289756817	1	2	4	0	0	1.0	0.2562688983736794	3.857336483248644	1.0	0.9723695537324569	9.567205068095658
1570000	-82707.69619447098	-82720.2235191745	12.527324703525844	-19619.162613936052	0.954069697890292	2.4722298437415184	1.8557891476196586	0.6164406961218598	0	2	8	1	0	-20338.268598014816	0.44596318892224135	1.2563967944734484	1.03246876108538	0.2239280333880685	0	3	6	1	0	-21810.488121115963	0.8995628711910011	8.426575791048906	5.660092745701193	2.7664830453477136	2	22	61	7	0	-20952.304186107667	0.44595202745301055	1.4612924792609268	1.250081351702342	0.21121112755858487	1	2	4	0	0	1.0	0.28789661290890095	0.5951238753185749	1.0	0.27913272030725034	6.780348768015193
1580000	-82687.27126004564	-82713.57801319314	26.30675314750026	-19621.13622390397	0.919556507284447	1.9865275271476832	1.6270721906084296	0.3594553365392539	0	3	9	0	0	-20337.519492238644	0.3968961798030867	1.1907665991583545	0.7957942452299451	0.39497235392840946	0	4	7	0	0	-21804.680028829076	0.913631698859893	7.961523131161165	5.463181661333628	2.4983414698275355	2	22	61	7	0	-20950.242268221453	0.35492924935379666	0.9239791324062002	0.8787270948755522	0.04525203753064799	0	1	4	0	0	1.0	0.349812727672758	1.3645756223684742	1.0	0.4560482297594354	6.765905392879129
1590000	-82680.68563223173	-82704.04819492082	23.362562689081585	-19619.195283606194	0.8200328998631062	1.6537359321012581	1.4661307148307752	0.1876052172704826	0	3	9	0	0	-20337.523904867034	0.5059220273775161	1.4313649917240274	1.1888805436147902	0.24248444810923708	0	3	6	1	0	-21797.774311281402	0.8570430215929332	7.640060650747236	5.507054446658498	2.133006204088736	1	22	62	6	0	-20949.554695166178	0.38343543193057716	1.176449126683286	1.0140953776618025	0.1623537490214837	1	2	4	0	0	1.0	0.2633925349088096	0.28523498539364167	1.0	0.3010797521627745	9.33397224107014
1600000	-82713.63263489287	-82725.2636039651	11.63096907222304	-19620.20613799549	1.0046999002027936	2.2246529705575986	1.8566879412968555	0.36796502926074304	0	3	9	0	0	-20339.806080068327	0.5157271114177508	1.8367816106349888	1.1325066746473964	0.7042749359875924	1	5	7	0	0	-21816.742406668738	1.0697048969142493	10.173917354440784	5.880233124591401	4.293684229849383	7	28	62	6	0	-20948.508979232534	0.3853800673926519	1.3206600119949625	1.1114118153741004	0.20924819662086191	1	2	4	0	0	1.0	0.38389419403236824	2.0655343459542714	1.0	0.8450887637534659	5.855670343706589
1610000	-82703.20290082233	-82715.74803069531	12.545129872973408	-19622.98412548847	0.9791595908213413	1.987682384267862	1.6621965875034381	0.3254857967644236	0	3	9	0	0	-20336.493056875614	0.4470657326533737	1.6047187574612627	1.2365238742411324	0.36819488322013044	0	4	7	0	0	-21804.796303249805	0.9996006686809631	8.851849284948257	5.985635639683197	2.866213645265059	3	24	62	6	0	-20951.474545081423	0.4995614904321759	1.356147187548454	1.228687227085631	0.1274599604628232	0	1	4	0	0	1.0	0.3884608282279477	0.7222110161643014	1.0	0.33993361220301327	6.1722619324905
1620000	-82696.78208871846	-82714.01561907207	17.233530353607676	-19620.5905966719	0.846390444496248	1.9193619685390118	1.7241311251438374	0.19523084339517469	0	3	9	0	0	-20338.75545005513	0.38459775257691414	1.3360425216461969	0.6773056905420232	0.6587368311041738	0	4	7	0	0	-21804.345033615005	1.0226117575760971	9.174894981446556	6.511735645529962	2.663159335916593	0	25	66	2	0	-20950.32453873005	0.4537206782277035	1.3041021824374224	1.2985612767181791	0.005540905719243233	0	1	4	0	0	1.0	0.4198654703029724	1.6560236876713557	1.0	0.1683869865559047	7.140520493128546
1630000	-82715.30880659104	-82718.12141309363	2.8126065025888867	-19619.312797121805	0.8103440147237374	1.6935377813467376	1.4735327176771542	0.22000506366958303	0	3	9	0	0	-20336.5570160631	0.488122997555794	1.6461212140161243	1.232605010301648	0.41351620371447634	0	3	6	1	0	-21811.13777501932	1.493414331858649	10.818935537414381	6.6061695832884295	4.2127659541259534	4	25	62	6	0	-20951.1138248894	0.6243920925949004	1.7306796088148193	1.3999114243463398	0.33076818446847944	2	3	4	0	0	1.0	0.37175061166501067	1.936095067721007	1.0	0.5996848462393827	5.693223881361427
1640000	-82700.90666895136	-82721.17304320647	20.266374255112847	-19618.170053600796	0.941593800632096	2.304123460070929	1.8980634018710005	0.4060600581999286	0	3	9	0	0	-20339.443976262464	0.581640469329669	2.32195521112452	1.5487565699180852	0.7731986412064346	1	5	7	0	0	-21811.734736224604	1.5356142813422295	10.25567859442011	5.829520497344834	4.426158097075276	7	28	62	6	0	-20951.82427711861	0.5701367066716388	1.4106177652790475	1.2299666311004982	0.18065113417854922	0	1	4	0	0	1.0	0.27395996468058015	2.498308594359403	1.0	1.2300892622078916	5.831076010112357
1650000	-82703.80244428286	-82730.41202660176	26.609582318892997	-19628.589345295186	1.2480266172615342	3.1802176763492325	2.8606037285948362	0.3196139477543964	0	3	9	0	0	-20336.182755142574	0.408808057105029	1.32497115193015	1.0108768239715762	0.31409432795857384	0	4	7	0	0	-21815.540782746415	1.100783904181687	8.116944477547564	5.677379899129354	2.4395645784182083	1	24	64	4	0	-20950.09914341759	0.361756529605842	1.1473967767787434	1.1413914794531224	0.006005297325621051	0	1	4	0	0	1.0	0.35665921999824834	1.5867782990293917	1.0	0.17773333626936597	7.1695466644436925
1660000	-82677.5047881808	-82713.83610291345	36.33131473264898	-19619.46390566843	0.8466643332762531	1.813454964863566	1.1532630480786885	0.6601919167848773	0	2	8	1	0	-20338.150054604328	0.42756711865550606	1.1649086733382483	0.9012366416455613	0.26367203169268716	0	4	7	0	0	-21806.538401020738	0.9769309014789902	9.124408226519447	5.111548150926794	4.012860075592655	9	31	63	5	0	-20949.683741619956	0.47067228279057105	1.2342679439709596	1.1143335743226082	0.11993436964835172	1	2	4	0	0	1.0	0.2802779491453974	2.130344728563625	1.0	1.4557646013031902	5.851444236451061
1670000	-82695.92358073096	-82717.72311026859	21.799529537629923	-19622.192767692024	0.8595549368068852	1.6652656445255296	1.1771140774515003	0.48815156707402896	0	2	8	1	0	-20341.1229764727	0.6833999359471535	1.9063921514531774	1.5539077980317992	0.35248435342137796	0	3	6	1	0	-21803.418955878882	1.0342256322690233	7.985750784193188	6.115494232461643	1.8702565517315426	1	26	66	2	0	-20950.988410224978	0.3634359246894059	0.8210533810091895	0.7388030496167338	0.08225033139245563	0	1	4	0	0	1.0	0.4746369806390355	0.6135191059257192	1.0	0.20601323530781365	9.045200630593989
1680000	-82672.7252279453	-82709.48832208909	36.76309414380174	-19620.859391514103	1.059820520216628	2.2278009131262477	1.95737133121915	0.27042958190709826	1	4	9	0	0	-20337.07804222468	0.42184103544018997	1.2343101294978205	0.836321125563822	0.3979890039339985	2	5	6	1	0	-21802.834040068414	1.0574104952094383	8.733187573866038	5.227182544813163	3.5060050290528753	7	29	63	5	0	-20948.716848281892	0.39671032451329097	1.3204986188324668	1.0782903816849065	0.24220823714756023	1	2	4	0	0	1.0	0.3019772716591073	0.9286985711055574	1.0	1.4921703584492654	7.246268318323416
1690000	-82687.99398297853	-82725.0901249689	37.0961419903763	-19621.75857157742	0.7572307853162752	1.7981908160279196	1.3242011355960561	0.47398968043186374	1	4	9	0	0	-20337.55293712152	0.5255783426446519	1.8005730583427542	1.1177689559945314	0.6828041023482229	0	4	7	0	0	-21813.86306146423	1.0925696328885022	8.965409058645324	5.725931571847076	3.23947748679825	7	32	66	2	0	-20951.915554805735	0.4778431266651754	1.3299509639469267	1.1071067657162343	0.22284419823069226	3	4	4	0	0	1.0	0.25644474888956925	4.205919667709795	1.0	0.7640630146703419	8.05694855158659
1700000	-82691.20397692999	-82732.94797270535	41.74399577536466	-19624.573842247937	0.8535689451058623	1.910248514317424	1.5839454071890506	0.3263031071283734	0	3	9	0	0	-20339.6843824144	0.5418795721231008	1.9256905382495475	1.390448316183133	0.5352422220664143	0	4	7	0	0	-21818.729044486197	1.1122421416486319	9.328226713896871	5.583468584253813	3.744758129643057	4	30	67	1	0	-20949.96070355682	0.29892950486849257	0.8320420313476982	0.8151174709853491	0.016924560362349017	0	1	4	0	0	1.0	0.2410993170345505	4.474627612498912	1.0	0.40962053953226096	6.742839966698118
1710000	-82657.71410228174	-82723.13569919535	65.4215969136101	-19621.53085673144	1.0388996867368392	2.493251645301458	1.8693039380016225	0.6239477072998353	1	4	9	0	0	-20336.28831517037	0.4003340104182784	1.408569077996141	0.8343785677171546	0.5741905102789865	0	4	7	0	0	-21814.433468362575	0.9073823580736483	7.618597682364117	4.884482549824289	2.73411513253983	4	31	68	0	0	-20950.883058930962	0.3966433968141782	1.0581461992002215	0.9711875084758078	0.08695869072441376	1	2	4	0	0	1.0	0.2424137395528734	3.9632801865497362	1.0	0.6137682846449884	6.839298547727126
1720000	-82675.07014550985	-82714.7701347779	39.69998926804454	-19621.420509942003	0.832194540283471	1.6277440065022057	1.4681448888924549	0.15959911760975046	0	3	9	0	0	-20340.480945836447	0.5641574704460978	1.4828432485046983	0.9822832856467738	0.5005599628579246	0	3	6	1	0	-21802.038965794814	1.1637917407481841	8.201350551107636	5.626800064439652	2.5745504866679867	0	25	66	2	0	-20950.829713204625	0.47109898955386686	1.5258121316432147	1.4088407135433985	0.1169714180998161	0	1	4	0	0	1.0	0.2838157909310384	1.1935162422670709	1.0	0.21053340114687902	8.540673194367956
1730000	-82675.44738054024	-82714.50058406475	39.053203524511844	-19620.769190796582	1.0130868403136486	2.479473580434826	1.865375189661831	0.6140983907729949	1	4	9	0	0	-20338.050423110028	0.48538578147369704	1.6037139386400738	0.9662426153725615	0.637471323267512	0	3	6	1	0	-21804.45872510157	1.0136608285912139	8.886135208792025	5.638470237675271	3.247664971116755	6	33	68	0	0	-20951.222245056582	0.5029888149681409	1.5139583852299934	1.2636788389076683	0.250279546322325	0	1	4	0	0	1.0	0.3003052756001338	3.31336837051491	1.0	0.833303498894694	6.464404457986422
1740000	-82673.6510534637	-82711.38501928546	37.733965821758176	-19621.828687563324	0.9268855384396805	2.2245187657503975	1.75460282346394	0.4699159422864575	3	6	9	0	0	-20337.012432812728	0.43617627333080505	1.146780525377767	0.8681373181537666	0.2786432072240003	0	4	7	0	0	-21802.85031789087	0.9412342500808437	8.268806441873735	5.31665158313308	2.9521548587406565	6	27	62	6	0	-20949.693581018546	0.4928551103689358	1.429133392092426	1.2747866383771498	0.1543467537152764	1	2	4	0	0	1.0	0.3026845322189928	1.4902601254654781	1.0	1.1094249138835508	8.530680476171655
1750000	-82658.53368262752	-82717.27002412568	58.736341498169885	-19619.748395475093	1.2416234663665184	2.454072929933024	1.9083356168059353	0.5457373131270888	6	9	9	0	0	-20338.359406735235	0.44508067682996877	1.6501589722012915	1.1568138423222847	0.493345129879007	2	6	7	0	0	-21808.241405918852	0.9416740034932403	8.604115979388409	5.010244030996578	3.5938719483918335	7	29	63	5	0	-20950.920815996506	0.3615584207261187	0.8765343111648503	0.8577088374670441	0.018825473697806072	0	1	4	0	0	1.0	0.26911377379512375	2.241428734725554	1.0	1.6271941850198928	8.492291219792245
1760000	-82659.09511359	-82712.75486739958	53.65975380958008	-19619.336384511716	0.8238668976778937	1.7977212215738336	1.6634950016222514	0.13422621995158246	0	3	9	0	0	-20336.98637388913	0.4859497151557571	1.572083813916821	1.1115024749341413	0.4605813389826793	0	4	7	0	0	-21807.60146434495	0.8114721083459526	6.922834224303253	4.93867116769867	1.9841630566045838	0	24	65	3	0	-20948.830644653794	0.3179087075449095	0.8074688808445617	0.8011323208275071	0.006336560017054599	0	1	4	0	0	1.0	0.28278662000373644	1.2024814057707842	1.0	0.16582155193939851	7.79099130067968
1770000	-82670.24951955813	-82715.75769372733	45.508174169190966	-19624.33703417476	0.992086286059986	2.3950124800754815	1.9140825829473123	0.4809298971281695	3	5	8	1	0	-20339.06358692605	0.5184068864131723	1.4796210464570274	0.9469361361076214	0.5326849103494062	0	3	6	1	0	-21803.485323230085	1.1154713275517971	9.00979732129386	5.641254614790635	3.3685427065032223	11	34	64	4	0	-20948.87174939642	0.3531578850845232	1.161927218090121	1.0838050889005482	0.07812212918957305	1	2	4	0	0	1.0	0.29208392296432456	2.382448761721135	1.0	1.4457257859084802	6.972165721461623
1780000	-82667.33767394884	-82707.31258514241	39.97491119356927	-19620.72300475744	1.0183889709999747	2.1529387702318497	1.8808833055275893	0.27205546470426084	0	3	9	0	0	-20335.295238430797	0.4224989904507378	1.3712663509207546	1.0394838160753408	0.33178253484541376	0	4	7	0	0	-21802.442969883632	1.182012160040083	9.585416648869153	5.734397407547834	3.8510192413213162	7	31	65	3	0	-20948.85137207054	0.4392762473651749	1.4770572703067066	1.3636837419641776	0.1133735283425293	1	2	4	0	0	1.0	0.29300148685404515	2.093620365360021	1.0	1.068213712783041	8.196075818461795
1790000	-82657.89644639412	-82728.44784962447	70.55140323035391	-19620.825699274686	0.9728807842113558	1.9272201858044684	1.4192121299655431	0.5080080558389253	1	4	9	0	0	-20340.748374354225	0.364015209930764	0.991247838172441	0.6078461237312606	0.3834017144411803	1	4	6	1	0	-21815.426280646432	1.0112689044332397	7.034398785745277	5.012517623275434	2.021881162469846	1	27	67	1	0	-20951.447495349137	0.3007730148555507	0.6901988936429311	0.6806021865211147	0.009596707121816261	0	1	4	0	0	1.0	0.23994017780412846	0.624862716907466	1.0	0.6028541059238774	11.335466538547102
1800000	-82711.4794555479	-82720.53664460074	9.057189052831845	-19620.36641008847	0.892521114576577	2.062734929640187	1.8442841708637432	0.21845075877644393	0	3	9	0	0	-20337.966102970015	0.7018940216890205	2.265450681600243	1.9920308433067657	0.2734198382934771	0	4	7	0	0	-21811.537278906624	1.148701397568387	10.100212208694355	6.3430652454350165	3.7571469632593413	3	29	67	1	0	-20950.666852635637	0.4115746279608577	1.2676253306050014	1.15992957905416	0.1076957515508416	1	2	4	0	0	1.0	0.3826440415863815	1.664500794514262	1.0	1.1083639597207384	6.4781747072909335
1810000	-82664.33187678932	-82725.5994416789	61.267564889576036	-19621.428527713582	0.846101774031143	1.6735815556101579	1.4439137237850654	0.22966783182509226	1	4	9	0	0	-20337.857518386754	0.46252392182635155	1.521957977114271	1.128512173155571	0.3934458039586999	1	4	6	1	0	-21815.437221159566	0.9867162107930693	7.779984819207189	5.009688742801122	2.7702960764060673	1	25	65	3	0	-20950.87617441899	0.28967494564644514	0.7202426243146918	0.6929506926423572	0.02729193167233457	0	1	4	0	0	1.0	0.22498177966495966	0.857239765256415	1.0	0.37877723218865655	6.712703976568033
1820000	-82658.47494354543	-82720.84978843933	62.37484489389575	-19620.243261359254	0.8952873214399388	1.550630762425184	1.390100789097376	0.16052997332780827	0	3	9	0	0	-20339.81579835526	0.40968157121449267	1.1759763688787266	0.7907032542871049	0.3852731145916216	0	3	6	1	0	-21810.04059629655	0.9469221538643567	7.244574011213722	4.230889305568492	3.0136847056452307	2	23	62	6	0	-20950.750132428264	0.38576113642283516	1.0000314922225995	0.9358846094800167	0.06414688274258273	0	1	4	0	0	1.0	0.2294162458252385	0.6637784116467812	1.0	0.3160328476175192	6.579679539964308
1830000	-82714.84875322029	-82722.66759937335	7.818846153068968	-19622.10102812032	1.365569213266872	3.3664414643586196	2.93340764589041	0.4330338184682103	1	4	9	0	0	-20337.701380513852	0.43887780129844534	1.4369741724816265	0.9043479644510533	0.532626208030573	1	5	7	0	0	-21809.54713529151	1.0587044965649146	9.46654531023905	5.745500423926376	3.7210448863126806	3	25	63	5	0	-20953.31805544768	0.8082616673650322	2.386517767631211	2.3401315379055307	0.04638622972567996	0	1	4	0	0	1.0	0.33606843563662225	2.555284952936013	1.0	0.37970574349768293	5.87423132913515
1840000	-82690.19765305363	-82710.86549272672	20.667839673089574	-19617.53733104828	0.9873002409918636	2.40644184317091	2.144740446265362	0.2617013969055483	1	4	9	0	0	-20338.822450647083	0.4609503327516062	1.8206299490890232	1.3371964701022963	0.48343347898672695	0	4	7	0	0	-21805.093395846685	1.1318426203952672	9.51386750481844	6.785281310022791	2.7285861947956525	6	31	66	2	0	-20949.41231518467	0.41265392476185886	1.236099263541166	0.9472906146664417	0.2888086488747242	3	3	3	1	0	1.0	0.4246550771541853	1.6944521778039616	1.0	1.1242397192115152	9.833326858405862
1850000	-82684.85235109493	-82724.36808511465	39.51573401971962	-19621.509727245877	0.9506468269667224	1.9292579049608949	1.7713407964693486	0.15791710849154644	0	3	9	0	0	-20337.897811488165	0.452188412837516	1.4352643690096922	0.9986597774621694	0.4366045915475232	0	3	6	1	0	-21813.844936568974	1.0365810296738627	8.149820982351912	4.866504029179473	3.283316953172437	1	22	62	6	0	-20951.115609811633	0.38534350034693843	0.8469830249210526	0.8175802316735766	0.029402793247476022	0	1	4	0	0	1.0	0.24534851060880097	1.5459107986572722	1.0	0.041065672821139626	4.95166022824105
1860000	-82689.53035034687	-82723.85037269036	34.32002234348981	-19623.437114089345	0.9182127641723572	1.8338793375052787	1.49901903131891	0.33486030618636914	0	3	9	0	0	-20340.07854021702	0.9067183293812092	2.317317037929867	1.5990284242764186	0.7182886136534481	1	5	7	0	0	-21811.073714339575	0.9915107050562822	8.096547091802536	4.839387969509531	3.257159122293005	1	22	62	6	0	-20949.261004044412	0.4096462473755369	1.3241885166971552	1.2926240438086853	0.03156447288846964	0	1	4	0	0	1.0	0.257772921217991	0.8688550466326765	1.0	0.2870422485806546	6.09864922447274
1870000	-82667.27833501055	-82720.56379410258	53.28545909203099	-19622.828070737956	1.1297126735375331	2.412964298969894	2.2027989926348783	0.21016530633501587	0	3	9	0	0	-20338.795010215425	0.49883832538725176	1.5885161483480104	1.3240153779060546	0.2645007704419556	0	4	7	0	0	-21804.320428953593	0.9499671799436209	7.520939887312992	4.625455041383479	2.8954848459295164	1	26	66	2	0	-20954.620284195596	0.5962295773162136	1.3079214742697975	1.1165489751201103	0.19137249914968718	0	1	4	0	0	1.0	0.2619487348411162	1.8634482178661347	1.0	0.23014931296315128	6.43123806375651
1880000	-82665.29341186605	-82713.97877978781	48.685367921762335	-19618.746312017123	0.7814757817116439	1.3875120156599818	1.0010309205976136	0.38648109506236816	1	4	9	0	0	-20336.904465904343	0.4698534047494335	1.7545216404486328	1.1353532562178048	0.619168384230828	1	5	7	0	0	-21806.922274106837	0.9459979479285064	7.423171257359126	4.754376803259289	2.6687944540998396	3	26	64	4	0	-20951.4057277595	0.5264633185927221	1.6956143335974592	1.4792161070479448	0.21639822654951446	0	1	4	0	0	1.0	0.2591719843383535	3.4243610167973113	1.0	0.7654906087674279	6.432789635506631
1890000	-82713.64140126688	-82727.71846380281	14.07706253592405	-19629.72719311565	1.0517426770074596	2.730525143991991	2.242010093657586	0.4885150503344055	2	5	9	0	0	-20340.79865695964	0.48780436610824984	1.9957513762508434	1.293845455100313	0.7019059211505309	0	4	7	0	0	-21806.713529551813	1.000807035803157	8.678293332183857	5.491450970511835	3.186842361672019	0	23	64	4	0	-20950.479084175713	0.2626817353179171	0.5922252898624873	0.588882583159781	0.003342706702706172	0	1	4	0	0	1.0	0.2910008508876122	3.2015140660355517	1.0	0.1576721351604271	7.230100698457506
1900000	-82694.69821644126	-82723.07822470507	28.380008263803834	-19624.688771647427	1.1936194001480216	3.0159210635762936	2.5841310954379457	0.4317899681383477	0	3	9	0	0	-20339.900545676643	0.5330409306412788	1.4106606209744903	0.9722931898600066	0.4383674311144838	0	3	6	1	0	-21807.36454726499	0.8420533308938138	7.997245418260629	5.585361504011238	2.411883914249393	1	26	66	2	0	-20951.124360116002	0.2985650734789401	0.6934439647518919	0.6909763181041854	0.002467646647706462	0	1	4	0	0	1.0	0.3468429988474101	0.5867034181723503	1.0	0.2142789193455778	7.936198058630864
1910000	-82677.54042228025	-82719.11852067459	41.57809839434533	-19617.541757303567	0.849999033577118	1.619580976598563	1.163651451735945	0.45592952486261784	0	2	8	1	0	-20342.14516506656	0.7257997394304284	2.1150088158612794	1.6457379786231874	0.4692708372380919	2	6	7	0	0	-21808.24131727464	0.8493917320090187	8.076008645809065	5.1820205504761665	2.8939880953329	4	29	66	2	0	-20951.190281029812	0.5712917888564765	1.5813333336550435	1.390983279626777	0.19035005402826632	2	3	4	0	0	1.0	0.2889640465363898	2.6847015351133563	1.0	0.6087642186367652	7.8902220796870886
1920000	-82660.43325085305	-82712.75291262534	52.31966177229163	-19622.22191578791	0.9109007578160162	1.8835304046403456	1.4618532287675983	0.4216771758727474	0	3	9	0	0	-20336.89489759418	0.4572438059452317	1.616073442497541	1.3026990742694766	0.3133743682280641	0	4	7	0	0	-21804.59656694931	0.8537951410302486	7.749382564469581	4.094150334552439	3.6552322299171403	4	26	63	5	0	-20949.03953229393	0.31291850506834135	0.9010865560228217	0.8326636623955412	0.06842289362728066	0	1	4	0	0	1.0	0.1731961913269051	2.28780816404192	1.0	0.27953095739314066	8.992081135689821
1930000	-82640.98425343729	-82705.17908324122	64.1948298039364	-19619.415872991693	0.8419752071396059	1.7039452698030213	1.2668675493201036	0.43707772048291754	1	4	9	0	0	-20337.400019558263	0.3829778239152648	1.309373526731711	0.8971917590730705	0.41218176765864073	0	4	7	0	0	-21798.630783524804	0.9564404523768283	8.25082584917724	4.739281903505294	3.5115439456719453	4	27	64	4	0	-20949.732407166466	0.33955756596679715	0.9045232917434791	0.8686964601700244	0.035826831573454676	0	1	4	0	0	1.0	0.1955574467063904	2.481538084586253	1.0	0.6199026785334448	6.414864111494305
1940000	-82670.39341539699	-82719.39602902482	49.00261362783148	-19625.068558079292	1.0161437144702365	2.2888977739808603	2.1590839196591296	0.12981385432173015	0	3	9	0	0	-20336.634731315164	0.41361969973843427	1.3752673408543596	1.1327141386957256	0.24255320215863427	0	4	7	0	0	-21807.459514599665	0.8555525860212987	6.8337397124359605	5.571202427101981	1.2625372853339827	0	25	66	2	0	-20950.233225030694	0.3629550322603082	0.913944024326675	0.8103732836408782	0.1035707406857968	0	1	4	0	0	1.0	0.37655212353062634	0.3156102850318712	1.0	0.06206005953573371	9.998805479797928
1950000	-82643.89277515197	-82704.26096494106	60.368189789086074	-19618.45129967974	0.9061704870488856	2.0832416826093296	1.6335352479619338	0.44970643464739546	2	5	9	0	0	-20339.79049581499	0.5612390955743601	1.836447354204132	1.1915272513590862	0.6449201028450459	2	6	7	0	0	-21797.159322533596	1.0090075023955103	8.863949942969324	4.845242828006945	4.01870711496238	7	30	64	4	0	-20948.85984691274	0.3627241034111185	1.1207219751646695	0.9674640686723359	0.1532579064923336	1	2	4	0	0	1.0	0.20035797313249526	2.462401346767767	1.0	1.345654340199196	6.120795343415778
1960000	-82661.29120719593	-82717.62282961633	56.33162242039715	-19623.555888216237	1.1085126782286647	2.609849240159145	2.2083988517910567	0.4014503883680891	0	3	9	0	0	-20338.210665533865	0.41759779130340796	1.198967124539489	0.7384401668769232	0.460526957662566	1	5	7	0	0	-21804.862688540434	0.777978756053552	6.5563076508395515	4.394381546398798	2.161926104440755	2	24	63	5	0	-20950.993587325793	0.46662141345881997	1.41317440870148	1.3611474598821993	0.05202694881928033	0	1	4	0	0	1.0	0.25089369427094455	1.3231087303217492	1.0	0.7960279217949818	8.553792043424677
1970000	-82659.81321482877	-82709.66772183374	49.85450700496601	-19619.617522631877	0.9876941053802726	2.057785099533712	1.6825648269961746	0.37522027253753676	0	3	9	0	0	-20337.258731230864	0.41033680865600447	1.1625999598846282	0.9431679734200604	0.21943198646456785	0	4	7	0	0	-21803.300973299152	0.9487888233025135	8.007570932498025	4.479329395507536	3.5282415369904885	7	27	61	7	0	-20949.49049467185	0.4439668406502793	1.5104717964401588	1.3356720485523752	0.1747997478877838	0	1	4	0	0	1.0	0.17439640958367367	1.1527766435734512	1.0	0.8912061869339906	7.636843816165641
1980000	-82657.75627384879	-82710.01901989695	52.262746048160004	-19618.62394243944	0.9197792319088812	1.8196742409425448	1.0556078591105722	0.7640663818319728	1	3	8	1	0	-20337.799178387584	0.40933710895058034	1.5329926181254812	0.7995975475673051	0.7333950705581758	0	4	7	0	0	-21802.013086178373	1.1865955712623872	8.690977609427199	4.9945537365458	3.696423872881397	8	31	64	4	0	-20951.58281289155	0.381853164506932	0.8022047671870105	0.6329234578633088	0.16928130932370175	1	2	4	0	0	1.0	0.23395313341670254	1.6160591130245672	1.0	0.7320695761985285	5.989445522837008
1990000	-82675.95097271624	-82716.52544653125	40.57447381501343	-19618.90768689129	0.8739723092860164	2.0514286843123086	1.95879450566932	0.09263417864298902	1	4	9	0	0	-20338.271819748075	0.5014093816645739	1.5696248164612798	1.1049735015197426	0.4646513149415371	0	4	7	0	0	-21809.36219776711	1.0001308882664315	7.828654556357728	5.741216824821519	2.0874377315362103	0	25	66	2	0	-20949.983742124776	0.40419423314472713	1.1313366420106945	1.0410877422392029	0.09024889977149131	0	1	4	0	0	1.0	0.3047105584142208	3.768476980030806	1.0	0.07772823438375825	8.978135005930453
2000000	-82665.68462709824	-82713.65327818185	47.9686510836212	-19619.85701743408	0.9858467260129026	2.255606994505741	1.4159354157387658	0.8396715787669752	1	1	7	2	1	-20338.5382904688	0.6017510849496374	1.9668709150716548	1.355210665063935	0.6116602500077195	1	5	7	0	0	-21805.189884148767	1.312396754648278	9.401287899624382	5.6343015512276695	3.766986348396713	13	36	64	4	0	-20950.06808613021	0.4794702178504435	1.3275558134829626	1.1816567516325043	0.14589906185045823	2	3	4	0	0	1.0	0.24195276014171202	1.9945979587342184	1.0	1.1577091197814962	5.402492192534001
2010000	-82655.2527323916	-82715.21918122315	59.966448831551645	-19619.52154802418	0.7780327486854421	1.3166213946586356	1.2083299699251393	0.10829142473349566	0	3	9	0	0	-20336.631327991818	0.4023261741869836	1.2339128892893145	0.8187581646853026	0.4151547246040119	1	4	6	1	0	-21808.311633011184	1.4440153696455729	9.169147918894277	5.452033238931254	3.7171146799630237	7	31	65	3	0	-20950.75467219597	0.4217847337122801	1.208425725936576	1.0271622663944608	0.1812634595421153	0	1	4	0	0	1.0	0.22235065798658515	1.4810490318019032	1.0	1.6112806603651335	9.6512239185655
2020000	-82665.57083180787	-82710.37431424492	44.80348243705709	-19621.493092160803	0.8291960954796282	1.6824526481362692	1.4861735032246906	0.19627914491157852	0	3	9	0	0	-20337.3511389621	0.3667676169260447	1.1304849177262764	0.9430400173021336	0.18744490042414283	0	4	7	0	0	-21802.093643495748	0.9192083423830124	7.721943314509474	5.329378876779001	2.3925644377304724	0	26	67	1	0	-20949.436439626275	0.3326240086067239	0.8128449650867537	0.7808401439711375	0.032004821115616144	0	1	4	0	0	1.0	0.33903094573697007	2.6491248799918057	1.0	0.39108683044926523	8.015854912611816
2030000	-82671.38331605225	-82710.37463747659	38.9913214243378	-19622.08969940512	1.0589728811735357	2.5107908353063007	2.1833395445756985	0.32745129073060253	1	4	9	0	0	-20337.308158283093	0.6710839983824515	2.0427643428403366	1.441088646256369	0.6016756965839674	1	5	7	0	0	-21801.78251430265	0.8967688297370688	7.975088741296843	5.307356066880074	2.6677326744167695	0	26	67	1	0	-20949.19426548573	0.28710604352404817	0.7303966821352553	0.6841530850521336	0.0462435970831217	0	1	4	0	0	1.0	0.3229941966045383	2.8273236441315936	1.0	0.3395136891935915	9.785977525165201
2040000	-82648.21659153429	-82721.16498620367	72.94839466938286	-19620.756443387418	0.9095210616221884	2.0076354943563754	1.8586084089940922	0.14902708536228365	1	4	9	0	0	-20336.866054103728	0.39776022087733154	1.3085428572969486	0.9394703448080188	0.3690725124889299	1	5	7	0	0	-21813.630019677446	1.0515265534556186	7.969506056301284	5.0442245209886085	2.9252815353126733	10	33	64	4	0	-20949.91246903507	0.2863652472982244	0.7589549511638601	0.7414289199686852	0.017526031195174957	1	2	4	0	0	1.0	0.2084821463368859	1.0984930266457678	1.0	1.5778790750708318	10.013489528376667
2050000	-82660.57190131747	-82731.50155527014	70.92965395267223	-19622.103912850216	0.9179036250482566	1.9544870198647755	1.4885415078445794	0.4659455120201955	2	5	9	0	0	-20339.62492084523	0.5221666884645505	1.463350073896081	1.0617484269314235	0.40160164696465767	1	5	7	0	0	-21816.6587859398	1.1032774156662453	7.670008411314185	4.804495258293198	2.865513153020987	7	30	64	4	0	-20953.1139356349	0.4927548178136421	1.4215443635173652	1.258880466316052	0.16266389720131297	1	2	4	0	0	1.0	0.20909361274941082	1.6145187026307968	1.0	1.31369502182883	6.241200660321591
2060000	-82669.9963531287	-82713.03810906119	43.04175593248819	-19621.898604648788	0.9767820201041172	2.0562437441626247	1.45479513756014	0.601448606602485	1	3	8	1	0	-20338.118838651724	0.4848021473668906	1.7172356817735803	0.9892707795848406	0.7279649021887398	2	5	6	1	0	-21804.40602225558	0.991690304628818	8.492742581902682	4.6922758034451055	3.8004667784575794	9	31	63	5	0	-20948.61464350511	0.33059785444313694	1.1033514358066379	0.9033306937498543	0.20002074205678375	1	2	4	0	0	1.0	0.26169458157282516	2.1099806551035214	1.0	1.1750883750441365	7.452998719256253
2070000	-82651.83268299188	-82709.36827302055	57.53559002867114	-19621.666803822456	0.8994807714784034	2.083823891550387	1.4524223036765276	0.6314015878738594	2	5	9	0	0	-20338.703212025714	0.503646107926622	1.6134321342322782	1.1224167762201214	0.49101535801215684	1	5	7	0	0	-21799.627712012123	1.1852877266992794	8.778169994379102	4.7666069110967095	4.011563083282392	11	31	61	7	0	-20949.37054516026	0.3157883004750985	0.8067041894648985	0.7722887764029972	0.03441541306190138	0	1	4	0	0	1.0	0.17902261261256014	2.7901486794879475	1.0	0.9697369596922543	7.777895247732164
2080000	-82635.27549068356	-82704.74836786266	69.47287717909295	-19622.417021918278	1.1448634269866829	2.1592409034850886	1.7887838220491448	0.37045708143594425	2	5	9	0	0	-20339.285847333296	0.5667967345614243	1.5498866678781493	0.7605389195874644	0.7893477482906845	2	5	6	1	0	-21792.0643639226	1.033235070397695	8.453054627295288	4.494856275313265	3.9581983519820247	16	32	57	11	0	-20950.981134688496	0.39315292606634655	0.9903831755922418	0.9432264467150672	0.04715672887717459	0	1	4	0	0	1.0	0.17770157916307897	0.7821370660411143	1.0	2.1474571585408335	7.235646324927965
2090000	-82613.84012476313	-82709.58534930428	95.74522454116078	-19621.572067073736	0.9414478902907749	2.259952201665532	1.4882977750158393	0.7716544266496927	4	7	9	0	0	-20338.278236318998	0.4267519969937687	1.1052570251925888	0.9136965154939984	0.1915605096985903	0	4	7	0	0	-21798.944318787737	1.0890578432412554	9.288596407861458	4.619155477365135	4.669440930496324	13	36	64	4	0	-20950.7907271238	0.4959747357219297	1.281312287638126	1.0865217349004834	0.19479055273764256	3	4	4	0	0	1.0	0.17843966819681584	2.9064417750936364	1.0	2.4515146563698886	6.482125800062533
2100000	-82641.9885902357	-82708.71839834511	66.72980810939772	-19619.74337480243	1.0515107803201889	2.362548916545098	1.6421184557699173	0.7204304607751807	1	3	8	1	0	-20340.80035311999	0.4837293742938145	1.6429775912761173	0.8185556761626427	0.8244219151134747	2	6	7	0	0	-21795.640978062063	1.141182996109223	9.32143168343327	4.866235971056032	4.455195712377234	14	37	64	4	0	-20952.53369236063	0.35921806303698905	1.0887915808857516	0.7959260455701032	0.2928655353156483	2	3	4	0	0	1.0	0.2018475440353925	3.6142805439661525	1.0	1.9388153740235523	5.361714998638501
2110000	-82652.16286726606	-82707.48350562347	55.32063835741246	-19625.30589782609	0.9119315901467556	2.0526470287521428	1.7214472374871725	0.3311997912649703	0	3	9	0	0	-20337.61669692064	0.4813632732905618	1.6004121852377378	0.9927042251917326	0.6077079600460051	0	4	7	0	0	-21795.19684704228	1.1672438311102626	9.421286293539056	4.884286170557808	4.537000122981246	9	31	63	5	0	-20949.36406383447	0.3334828497632529	0.9700250534837218	0.7880624763381505	0.18196257714557135	1	2	4	0	0	1.0	0.20107446396805487	3.5900510597553197	1.0	1.3106707081886255	6.461257623753139
2120000	-82646.51853028606	-82715.79927351324	69.280743227187	-19625.61740355458	0.8074306519935881	1.7726381376596656	1.423145342300495	0.34949279535917055	2	5	9	0	0	-20337.013969215892	0.5186926791544478	1.7237588169358378	1.2131013490471545	0.510657467888683	1	5	7	0	0	-21802.05920993403	1.2313937008275608	9.6284689182331	4.716468575875214	4.912000342357883	11	33	63	5	0	-20951.10869080875	0.5330498185438499	1.6884579980274412	1.1200262644926877	0.568431733534754	2	3	4	0	0	1.0	0.18382634564736963	3.057182704158369	1.0	1.6379333068983506	5.518146145324963
2130000	-82625.06746307742	-82708.80286042386	83.73539734645517	-19620.709990858577	0.8418720940216603	1.9540109698036916	1.5026478110653718	0.4513631587383199	4	7	9	0	0	-20336.88609596242	0.4504104031714649	1.425043697910953	1.2069612369814116	0.21808246092954192	0	4	7	0	0	-21797.341417097767	1.0484353696459519	9.094669859996587	4.034273610119407	5.0603962498771775	15	36	62	6	0	-20953.865356505095	0.6721154346928818	1.524406735671644	1.3287079155413208	0.19569882013032308	1	2	4	0	0	1.0	0.18514096395207974	1.909501678736394	1.0	2.714964556338299	7.219281571188931
2140000	-82599.07251849792	-82709.48093520672	110.40841670879514	-19622.375215034033	0.7565504425748838	1.7175757678215424	1.4075983182831755	0.30997744953836676	3	6	9	0	0	-20337.31012612112	0.43838008584579846	1.5137488299436743	0.8606646751943191	0.6530841547493553	6	10	7	0	0	-21798.87971174802	1.034569618284469	9.208502233989094	4.45271032953219	4.755791904456906	16	39	64	4	0	-20950.915882303554	0.5427892278227991	1.800970271695588	1.2673112080205933	0.5336590636749945	5	6	4	0	0	1.0	0.1844191993287007	4.066586946647027	1.0	4.249563233352251	7.3380659630679155
2150000	-82653.890169694	-82718.10016523306	64.20999553905506	-19621.52949702037	0.8833442725674002	2.097263903846245	1.7572948705875673	0.3399690332586772	0	3	9	0	0	-20336.703147590506	0.3584444688171541	0.9699992930372834	0.8308451081319681	0.13915418490531542	0	4	7	0	0	-21809.07983008746	1.0477651138450865	9.069929068971478	4.718999639741317	4.3509294292301615	10	33	64	4	0	-20950.787690534722	0.4953643821821981	1.231868869783084	1.1746657491955979	0.05720312058748589	0	1	4	0	0	1.0	0.1853210739364072	2.450496257685272	1.0	1.3053587073657282	8.085041043333897
2160000	-82639.27221071154	-82710.94338763953	71.6711769279873	-19620.680889975334	0.8282700393911585	1.5910450693444695	1.1614939752316227	0.4295510941128466	1	4	9	0	0	-20337.510300121183	0.5307232441675812	1.5422716698555627	0.9587698186315903	0.5835018512239724	0	4	7	0	0	-21803.47819359827	1.0981253875172292	9.464599825805985	4.631021244830281	4.833578580975702	12	31	60	8	0	-20949.274003944753	0.4003779341527343	1.1808264866507354	0.9697074715582403	0.2111190150924952	3	4	4	0	0	1.0	0.182149751640381	1.463332602353784	1.0	1.3564763590331887	5.938036682965951
2170000	-82668.47153155117	-82717.01605590506	48.544524353884185	-19620.488595643248	1.0735394903341702	1.9888076197722002	1.2528274154619523	0.7359802043102484	1	3	8	1	0	-20337.598155512478	0.42536167958953364	1.467759062289562	0.7824397726506496	0.6853192896389124	0	3	6	1	0	-21807.86821255687	1.2034575087348556	9.457255667397899	4.714171384585071	4.7430842828128235	11	30	60	8	0	-20951.061092192453	0.35749505196171455	0.8685322514667677	0.8092577148754645	0.059274536591303384	0	1	4	0	0	1.0	0.19913605280758329	2.238378619110354	1.0	1.3665294910765469	5.159399404772799
2180000	-82671.22941783638	-82704.9067560168	33.677338180428556	-19621.185673568216	0.8952551400615748	1.889464639920086	1.4899721560926613	0.3994924838274242	1	4	9	0	0	-20337.67218774797	0.5239069198754027	2.021441987850859	1.1330573986068095	0.8883845892440498	1	5	7	0	0	-21796.119631195754	0.9902350386026434	10.438277851123821	5.46748372952207	4.970794121601754	12	34	63	5	0	-20949.929263504862	0.5272681809939276	1.6599429566464723	0.7432404753770425	0.9167024812694298	5	3	2	2	1	1.0	0.2927557993794374	1.863476193645653	1.0	1.0390988408409503	4.599572227696192
2190000	-82633.3005672767	-82705.88600547807	72.5854382013712	-19623.149927992643	0.809898881825192	1.5155714984831405	1.368046723412101	0.1475247750710396	1	4	9	0	0	-20338.538308591913	0.40460727686098014	1.3973704862994558	1.0597388410682251	0.33763164523123096	1	5	7	0	0	-21792.091587430674	1.0570832570538837	8.838730437267031	4.232380392829866	4.606350044437168	8	31	64	4	0	-20952.106181462845	0.5393492877811349	1.6749310483287654	1.1369672892850433	0.5379637590437221	1	2	4	0	0	1.0	0.173819655295977	1.6070178918545392	1.0	1.0751249606032833	6.916762686579499
2200000	-82619.38072859205	-82702.34194939467	82.96122080261901	-19619.196019637464	1.035406513699496	2.079586681816904	1.6677111675244405	0.41187551429246355	3	6	9	0	0	-20340.298939124845	0.40867637631399995	1.0749581680528073	0.9891329396987438	0.08582522835406345	0	4	7	0	0	-21792.96082882483	1.0927854610882897	8.559712081556109	4.941342265259907	3.6183698162962017	11	35	65	3	0	-20949.886161807535	0.31138653594676335	0.7732841727373189	0.7390620324356147	0.034222140301704174	0	1	4	0	0	1.0	0.2003932374579727	2.3507012623568255	1.0	2.612290718006148	7.888460545139792
2210000	-82585.02278925359	-82700.69983872902	115.67704947542848	-19620.33654796166	0.9102925376117473	1.5179866999813298	1.3996936203967565	0.11829307958457347	2	5	9	0	0	-20338.17124435684	0.3830488641329579	1.0609768739180316	0.5561241591635899	0.5048527147544415	2	6	7	0	0	-21790.253451915938	1.060787158321343	8.88093230443074	4.565907620817903	4.315024683612837	12	37	66	2	0	-20951.938594494586	0.3345217199781462	0.66904374695359	0.47795167648300724	0.19109207047058271	3	4	4	0	0	1.0	0.1371769563544696	4.076684727293206	1.0	2.6367892443974554	9.366505455985074
2220000	-82615.57808271289	-82708.12625152424	92.54816881134577	-19620.767584765777	0.8027732943694253	1.6008279937430827	1.3796849566721843	0.2211430370708984	2	5	9	0	0	-20339.970025363386	0.5570175629276553	1.708169794257587	1.4554442513538206	0.25272554290376653	2	6	7	0	0	-21795.52796652685	1.0869634986333032	8.954053058495555	4.833380558753291	4.120672499742264	10	36	67	1	0	-20951.860674868218	0.4329381582877412	0.9190007309071472	0.7874867285405719	0.13151400236657523	1	2	4	0	0	1.0	0.18890830581425433	2.9798321612525966	1.0	2.564972290413288	7.295257402201139
2230000	-82633.91181906588	-82711.96794800171	78.05612893583293	-19621.052839234108	0.8034505485324128	1.6571666802900495	1.5067041007881856	0.15046257950186442	3	6	9	0	0	-20336.083309691086	0.4745957765975095	1.3851461706924244	1.0339763531428867	0.35116981754953785	3	7	7	0	0	-21803.82277540165	1.1527571872125846	10.198116250202723	4.886167130245719	5.3119491199570055	13	36	64	4	0	-20951.00902367487	0.356857129275308	0.8002494581161679	0.7233038803254961	0.07694557779067193	1	2	4	0	0	1.0	0.22189662466245688	4.381174933630976	1.0	2.586889439458366	9.217450739735705
2240000	-82665.96647950813	-82718.29074506935	52.32426556120974	-19623.6817249067	0.9018643735790001	2.1033081375684777	1.3867548218294004	0.7165533157390778	1	4	9	0	0	-20339.63881708228	0.43674112468612436	1.447340509464762	0.9107351172630114	0.5366053922017507	1	5	7	0	0	-21799.656776415308	1.1251116414118374	10.273609614407524	4.602594339616623	5.671015274790902	10	29	60	8	0	-20955.313426665063	0.8097153911706862	2.1104886838812718	1.421131991282088	0.6893566925991835	2	3	4	0	0	1.0	0.16536358690138714	2.02807220921022	1.0	1.6413319524859806	5.014988828245979
2250000	-82676.08949382795	-82719.11823150363	43.0287376756812	-19621.571428353873	1.0151432472269466	2.1848594457143893	1.5916178742711697	0.5932415714432191	2	5	9	0	0	-20338.844042868717	0.4216512916042248	1.566340977118984	0.9217168327531795	0.6446241443658047	1	5	7	0	0	-21806.563637251118	1.1186199577479852	10.226344519122037	4.849582027673285	5.37676249144875	13	31	59	9	0	-20952.139123029916	0.4366995335161883	1.1522205623425168	0.7861535951241349	0.36606696721838194	1	2	4	0	0	1.0	0.20067290687583716	3.7976346314967273	1.0	1.5693225637173318	5.87679484931427
2260000	-82651.87840476619	-82711.60925300198	59.73084823578937	-19620.439219675354	0.860490506184503	2.05531031847997	1.6858372739333292	0.3694730445466408	1	4	9	0	0	-20336.888244804235	0.4752391193383836	1.4476029809724698	0.9785602226262708	0.4690427583461987	1	5	7	0	0	-21802.56861959091	1.1488659702401234	9.9111464167394	5.258676244058818	4.652470172680585	13	38	66	2	0	-20951.71316893148	0.30505469914746575	0.7321403793422336	0.7076069824660144	0.02453339687621925	0	1	4	0	0	1.0	0.26369734242270043	3.803692337675901	1.0	2.151584832774825	6.195950344283703
2270000	-82647.50627002105	-82708.2462464883	60.73997646723924	-19621.261176200627	0.867209993332402	1.7023089336809911	1.0120747297453943	0.6902342039355971	2	4	8	1	0	-20340.89354754542	0.6299507542996935	1.6780706756657429	1.5558629471594503	0.1222077285062922	2	6	7	0	0	-21796.18031309945	1.0396581579966504	9.737438523821154	4.823574143418899	4.913864380402257	12	35	64	4	0	-20949.911209642807	0.4093125560526286	1.1900079455561885	1.031170734408873	0.1588372111473157	0	1	4	0	0	1.0	0.25619740211594394	2.9000035233131434	1.0	1.7500208359474276	6.947104986439618
2280000	-82647.74543007858	-82704.63431501402	56.888884935439094	-19620.541231600044	0.8388368475492899	1.6834789726761068	1.460607047553213	0.22287192512289397	2	5	9	0	0	-20337.484170216	0.5135764059689074	1.7542896673461703	1.3760758841714678	0.37821378317470233	0	4	7	0	0	-21797.904712540105	0.9977059241320645	9.54773942417963	5.19323751615778	4.354501908021846	12	36	65	3	0	-20948.704200657874	0.38505536205625224	1.287665497568917	1.1876067017477694	0.10005879582114735	0	1	4	0	0	1.0	0.25510186091018316	5.102851933373607	1.0	1.3368249396422471	6.727551344122355
2290000	-82660.55754686584	-82712.281394774	51.72384790816892	-19622.283104890026	1.1325016895945623	2.5761209676445906	2.139975088507712	0.43614587913687874	2	5	9	0	0	-20340.07264232215	0.4102408837387096	1.1948530844676277	0.8984486808160088	0.2964044036516187	1	5	7	0	0	-21798.550067613654	0.9421033317573476	9.371450449947929	5.330654160654668	4.040796289293262	9	33	65	3	0	-20951.375579948166	0.3767990630508168	0.859116410561546	0.709248097765719	0.1498683127958271	1	2	4	0	0	1.0	0.2221954602117201	2.594126857866858	1.0	2.4798765539335483	7.477480992497002
2300000	-82688.8568147908	-82712.7505731677	23.893758376894844	-19622.974476317326	1.0748946011227545	2.3525685845611553	1.878626908324824	0.4739416762363314	2	5	9	0	0	-20336.47410154497	0.4789832346254988	1.5360462238000947	1.4558180904891318	0.08022813331096314	0	4	7	0	0	-21800.61927027715	1.1910852206167881	9.742044049924429	6.447931138813599	3.294112911110832	6	30	65	3	0	-20952.682725028255	0.6538555790400905	1.9500291296164334	1.808380981860759	0.14164814775567458	2	3	4	0	0	1.0	0.3136220777541277	3.2269101847004227	1.0	1.1603455894254373	8.34155897002681
2310000	-82643.37277180831	-82717.87471604988	74.50194424156554	-19624.17710509067	0.8661016319399522	1.7056379815097995	1.4374051666129644	0.268232814896835	1	4	9	0	0	-20337.561251943476	0.5225362334183554	1.311695367958699	1.0500069957894844	0.2616883721692145	0	4	7	0	0	-21801.311860131264	0.9808838556069905	9.189162598484359	5.085927112536851	4.103235485947506	10	36	67	1	0	-20954.824498884464	0.6628068070533835	1.7979515472537326	0.9768924294261145	0.8210591178276181	3	4	4	0	0	1.0	0.2584999699962071	3.1279369354381164	1.0	1.061893555990266	7.300676006217163
2320000	-82656.94678386154	-82712.73440908712	55.787625225578765	-19621.288445868504	0.8568403139198376	1.9903884289737865	1.472475415024158	0.517913013949629	1	4	9	0	0	-20338.768867257142	0.40120626371452367	1.294182629539499	0.6975574362431971	0.5966251932963018	0	4	7	0	0	-21799.937098706298	0.9798609868220209	9.047085220077253	4.8824528627565495	4.164632357320702	9	33	65	3	0	-20952.739997255176	0.5765486957902308	1.4156992243997093	1.3338547261842444	0.08184449821546498	1	2	4	0	0	1.0	0.19422114357361445	2.457565381333625	1.0	1.247432539147769	5.859297680180056
2330000	-82629.21394297134	-82705.18042017074	75.96647719939864	-19619.159623985157	0.9387366396890733	1.899319346375003	1.3591747476735705	0.5401445987014325	2	5	9	0	0	-20337.087936647808	0.44420684315200915	1.1819733077904768	0.8498819969598388	0.33209131083063803	0	4	7	0	0	-21794.98760667843	1.022448471469904	8.6857036391351	5.042178016477065	3.643525622658035	9	35	67	1	0	-20953.945252859347	0.30327491780423793	0.5410762255623545	0.4934428016050047	0.047633423957349694	1	2	4	0	0	1.0	0.2107656536447902	2.907118663586101	1.0	1.8169471724389898	8.157419729424957
2340000	-82646.42099567021	-82711.76274943743	65.34175376721421	-19623.749590040075	0.8027798835130573	1.6131795973233547	1.1141577430363843	0.4990218542869708	2	4	8	1	0	-20338.403238167914	0.3999688923796047	0.9997414230565793	0.7787524794204117	0.2209889436361676	1	4	6	1	0	-21796.889604849173	0.930483384894823	8.374955233636067	4.826842293593273	3.5481129400427927	10	34	65	3	0	-20952.720316380266	0.4119052379179665	0.8856988540432141	0.742843792003034	0.1428550620401802	1	2	4	0	0	1.0	0.22873130267736427	2.2022398068954803	1.0	2.2896104242775577	8.894974653741931
2350000	-82649.75702261252	-82713.41099749556	63.65397488303887	-19623.758428382214	0.8691820718329465	2.4508914452212136	2.078641878872083	0.37224956634913137	2	5	9	0	0	-20340.08531349821	0.3763595011557661	1.1512537271861487	0.8828608199756871	0.26839290721046183	1	5	7	0	0	-21795.741298952023	0.9513247002470272	8.911882368195887	4.645575600561797	4.266306767634092	13	35	63	5	0	-20953.82595666312	0.43108592211879715	1.099681311092895	0.9004778751032206	0.19920343598967416	2	2	3	1	0	1.0	0.22850385340547374	4.628561863718041	1.0	2.1345961499521575	8.94933012355162
2360000	-82664.0502256421	-82708.89028317264	44.840057530544684	-19621.85449060267	0.770098260131941	1.6078429516361534	1.5006064819846041	0.10723646965154916	0	3	9	0	0	-20337.089748110797	0.41437585398135657	1.4561575162002303	1.1483000341966665	0.3078574820035638	0	4	7	0	0	-21800.231825549137	0.9151541654860925	9.022248684364772	5.1788450677054545	3.843403616659324	7	33	67	1	0	-20949.714218910038	0.4182174829950617	1.3878706936881202	1.2147931206712392	0.17307757301688087	1	2	4	0	0	1.0	0.25311114124082046	2.323991293539828	1.0	0.6002999511349449	9.1666371714283
2370000	-82681.53942513456	-82717.50497699456	35.96555186000372	-19625.008641159646	0.9328018054417906	2.156717033806307	1.585075618165201	0.571641415641106	3	6	9	0	0	-20335.302671541103	0.4639911896854637	1.2656712951988824	0.6564745256879748	0.6091967695109077	1	5	7	0	0	-21806.582817262897	1.0117443556325125	10.199227843932652	5.639918529302199	4.559309314630456	9	34	66	2	0	-20950.610847030915	0.6087015655210939	2.3235053077949153	1.759587159722836	0.5639181480720796	2	3	4	0	0	1.0	0.30881666790637013	4.394621884643593	1.0	1.0908255523289077	6.816291705800834
2380000	-82688.36576250779	-82719.5260925894	31.160330081600776	-19623.055802030613	0.8864065926116361	2.2152446446502085	2.138173823604251	0.0770708210459574	0	3	9	0	0	-20339.908834247173	0.4672517092424043	1.2625580178254507	0.9994474219329368	0.2631105958925142	2	6	7	0	0	-21805.188248537885	0.9435262644342647	8.917809889300086	5.547998846026981	3.3698110432731068	7	30	64	4	0	-20951.373207773733	0.49756965499501127	1.2557426656172879	1.218518450662546	0.037224214954741874	0	1	4	0	0	1.0	0.33543293767258037	2.8631418716482444	1.0	0.42135803925934534	11.765858992253307
2390000	-82680.22733533954	-82711.99717810405	31.769842764509157	-19620.783823033045	0.855879598810714	1.7657887547545619	1.333770838887206	0.4320179158673557	1	4	9	0	0	-20339.84095883739	0.49864721978755705	1.5513731867174076	1.173350388627511	0.3780227980898968	1	5	7	0	0	-21798.951859302495	0.9824974196444829	9.834421822399742	5.846161470193093	3.9882603522066487	9	33	65	3	0	-20952.420536931117	0.4812997125831617	1.179658898952673	1.081964563031483	0.09769433592118998	1	2	4	0	0	1.0	0.3264514220012556	2.626158030947103	1.0	0.8522923415753382	8.875645140875413
2400000	-82656.93688716057	-82706.19764427852	49.26075711794849	-19619.41557902625	0.9816596983878187	2.174354684220988	1.8059543201656352	0.36840036405535254	1	4	9	0	0	-20341.30936241427	0.6045604348714888	1.814820620361088	1.6488441520770514	0.16597646828403662	0	4	7	0	0	-21796.32411467994	0.9962822285953535	9.922155908244665	5.519590322967465	4.402565585277202	8	35	68	0	0	-20949.148588158067	0.3972670059195439	1.1229424634472462	0.9344478426648404	0.18849462078240597	2	3	4	0	0	1.0	0.2838668460738471	4.569290020011455	1.0	0.831460250340802	6.947637745711921
2410000	-82725.1838702535	-82711.41495963519	-13.768910618314589	-19622.695360015063	0.9988788116680263	2.5841659511306503	2.278865304898344	0.305300646232306	0	3	9	0	0	-20336.818260859647	0.46272472486531124	1.597013859587658	1.1515780852998758	0.44543577428778214	1	4	6	1	0	-21801.499487029076	1.1548586550084037	11.337576490644274	7.325050032810845	4.0125264578334265	8	31	64	4	0	-20950.401851731414	0.47172239945643535	1.2699408915320425	1.1822088586515056	0.08773203288053671	0	1	4	0	0	1.0	0.47493392046869753	1.211851267725739	1.0	0.7767155843343846	5.775398279491171
2420000	-82672.55981066554	-82705.1104619551	32.550651289571654	-19619.39837627738	0.836420480156428	1.8852847535920252	1.6524136248242949	0.23287112876773064	1	4	9	0	0	-20337.852967883337	0.7555975138844502	2.0693156339352665	1.0879314211568272	0.9813842127784398	0	4	7	0	0	-21798.795515803304	1.0392331248019249	9.567789277241449	6.093717189951839	3.4740720872896085	5	31	67	1	0	-20949.063601991078	0.4165713626146165	1.2328559837971746	1.052127801297774	0.18072818249940076	1	2	4	0	0	1.0	0.3459269885066186	2.5664141336816075	1.0	0.4108865377783797	8.147770557957582
2430000	-82682.91310886879	-82712.41644353642	29.503334667637127	-19620.522720473946	0.8402615793510283	1.8260199896253462	1.579040359497438	0.2469796301279082	1	4	9	0	0	-20338.764078535572	0.5499458650120693	1.7476602203196845	1.5545901674171358	0.19307005290254858	1	5	7	0	0	-21803.68517824454	0.9776570099793555	9.508822094138761	5.560964582228343	3.9478575119104184	4	28	65	3	0	-20949.44446628237	0.4477854542015901	1.3264210081480146	0.9596890613644152	0.3667319467835993	2	3	4	0	0	1.0	0.3523990765339866	2.885075182730829	1.0	0.6840092560039429	8.32605887115219
2440000	-82699.46776129858	-82718.00145953891	18.533698240318202	-19623.00579945354	0.9510774638073318	2.668397462072214	2.357079193435615	0.31131826863659856	2	5	9	0	0	-20338.558466684444	0.7254846590710893	2.011108682098513	1.3184252305700555	0.6926834515284572	2	6	7	0	0	-21805.88318285192	1.08180202145089	10.041630567635845	6.276593908229297	3.765036659406549	11	34	64	4	0	-20950.554010549007	0.6233343596401285	2.0176023508597885	1.6957776873032473	0.32182466355654155	1	2	4	0	0	1.0	0.35727808336874756	1.9972768564347931	1.0	1.4839053513823801	6.478769271481915
2450000	-82708.04778731939	-82726.6180026556	18.570215336207077	-19623.876718946343	1.4277600689332193	3.428685573802928	2.648353682435795	0.7803318913671331	5	8	9	0	0	-20337.469764628397	0.5285721710221639	1.8413732877913571	1.4904501536418358	0.3509231341495216	3	7	7	0	0	-21813.33562731982	1.1503208220577883	10.424401143871194	6.20412761445095	4.220273529420248	10	32	63	5	0	-20951.935891761037	0.6087364154827306	1.9657580162377646	1.9258224492829352	0.039935566954828916	0	1	4	0	0	1.0	0.32651139631307424	2.029470052024745	1.0	1.3492919075692373	7.448738849589049
2460000	-82663.16530445892	-82717.72151166733	54.556207208419835	-19619.152996822297	0.9227713737744287	1.9442433503939116	1.4190597401018286	0.5251836102920833	2	5	9	0	0	-20337.88203549493	0.47583424048825085	1.2841090352503275	1.0916556799199222	0.1924533553304052	1	5	7	0	0	-21811.4454639361	1.0745645136061754	10.171711940899936	6.749489552702683	3.422222388197253	18	42	65	3	0	-20949.241015413994	0.45415172518853125	1.465027960411651	1.4197738771149175	0.045254083296733416	0	1	4	0	0	1.0	0.3420490613319642	2.2763690986096687	1.0	1.6561612580369918	10.333970376689232
2470000	-82692.91712563203	-82727.16868992454	34.251564292509066	-19621.490978451842	0.8784605699488658	2.2005592425988496	1.8576888191609422	0.342870423437907	4	7	9	0	0	-20340.293196406372	0.5011184199395776	1.8882581344490674	1.314840067136849	0.5734180673122187	2	6	7	0	0	-21813.16867141419	1.0069156259146363	10.634954539927875	6.435560046262656	4.199394493665217	12	38	67	1	0	-20952.215843652146	0.49498861205711386	1.29845299483665	1.2945574583285042	0.0038955365081458915	0	1	4	0	0	1.0	0.358305768942311	2.730663802427099	1.0	0.9423389799019758	9.647132248636087
2480000	-82689.70106589714	-82719.61348344687	29.912417549725845	-19619.22358970332	1.1444303931457975	2.632378347801859	2.0963814875043143	0.5359968602975447	2	5	9	0	0	-20340.902479970653	0.5968032088328574	1.600100223738491	1.4015218912138703	0.19857833252462082	0	4	7	0	0	-21809.465571602792	0.9893260635031966	10.263059823811329	5.94319021583835	4.319869607972974	11	35	65	3	0	-20950.0218421701	0.4174508640068011	1.2002114602099567	1.1208406042382077	0.07937085597174914	1	2	4	0	0	1.0	0.3541259769752665	5.185864644770589	1.0	1.6227218366880758	5.913241277858956
2490000	-82686.34007761633	-82708.9004068095	22.56032919315943	-19621.159635402	0.9067019935710076	2.1867872124664705	2.004422610444557	0.18236460202191312	1	4	9	0	0	-20337.170556454486	0.4410857898920303	1.3922021129466837	0.8424351446636342	0.5497669682830495	0	4	7	0	0	-21801.015730725638	0.8861230101814709	8.447495411290031	5.899439933338089	2.5480554779519444	1	27	67	1	0	-20949.554484227367	0.4276818137033802	1.2467156303155829	1.0610470527172495	0.18566857759833338	0	1	4	0	0	1.0	0.4163805089996178	4.738023732059499	1.0	0.07029336044607386	7.911897937468706
2500000	-82673.76075614503	-82708.78461656376	35.02386041872842	-19619.41289714666	0.8784753591623878	1.8790633766827103	1.619683376406075	0.259380000276636	0	3	9	0	0	-20336.72869137725	0.6601685425734015	1.9303878069627904	1.5908261704890272	0.3395616364737632	4	7	6	1	0	-21803.572853800615	1.003909931429963	9.470461179486291	5.978314197653279	3.4921469818330104	16	36	61	7	0	-20949.07017423925	0.3527060892351976	1.1027139190304636	1.0107119221352672	0.09200199689519639	1	2	4	0	0	1.0	0.3356647403783931	1.1335514880939108	1.0	2.6678490330753153	13.126427387655559
2510000	-82667.58394250055	-82713.40849865803	45.82455615747961	-19620.429474264845	1.267688200206588	3.1864150737974652	2.4058481032506482	0.7805669705468178	6	9	9	0	0	-20339.248786362376	0.44377685230449854	1.4744442680373089	0.6348109342166892	0.8396333338206199	1	5	7	0	0	-21803.995124191642	0.9780054252301825	9.48953908965547	6.000354761404774	3.4891843282506936	18	40	63	5	0	-20949.73511383917	0.5010125105615733	1.5319409716043058	1.5164869882331167	0.015453983371189195	0	1	4	0	0	1.0	0.3350705316944605	1.6046415067390438	1.0	1.6656026663138275	11.052701324387414
2520000	-82688.35619394747	-82719.95534648781	31.599152540334245	-19621.096811287036	0.8492934089710318	1.7738086839275862	1.3408495636033355	0.4329591203242507	0	2	8	1	0	-20338.02095897352	0.3938157092666276	1.3871583275436692	1.2521831940662782	0.1349751334773912	0	4	7	0	0	-21809.62052312902	1.1352301128224167	8.98609853264436	6.129375953921999	2.8567225787223607	5	32	68	0	0	-20951.217053098248	0.4453004814750072	1.1548546997184603	1.1444458717354893	0.010408827982971075	0	1	4	0	0	1.0	0.33528522995625937	3.111624338544598	1.0	0.5977115641614322	7.454100267021214
2530000	-82690.43671064338	-82715.51910627508	25.08239563170242	-19619.884320593563	0.9592505051608601	1.9403342296172421	1.704086016809852	0.23624821280738992	0	3	9	0	0	-20338.450132225338	0.4580620875331169	1.7084443777761982	1.0667284197722648	0.6417159580039338	0	4	7	0	0	-21806.186676394547	0.9854659559384125	8.338003144834664	6.3383853216588895	1.9996178231757735	2	28	67	1	0	-20950.99797706163	0.40391293914395354	1.2840549878126912	1.2280289178615917	0.056026069951099544	0	1	4	0	0	1.0	0.36357770221825364	2.002699887648871	1.0	0.20127943637482013	10.93526188711717
2540000	-82665.67666930537	-82719.96549690445	54.28882759908433	-19622.33944167552	1.0368794138007174	2.4757979853693466	1.7406889474435683	0.7351090379257784	1	4	9	0	0	-20335.918213450324	0.41069682561059434	1.191200589744141	1.0226850754635712	0.16851551428056985	0	4	7	0	0	-21813.301765099182	1.12783267627595	7.962421677955951	5.2805475245707045	2.681874153385246	1	25	65	3	0	-20948.406076679425	0.4006958027918719	1.202460157183806	1.0449172849253734	0.15754287225843266	1	2	4	0	0	1.0	0.25182442739354344	0.8935792656544138	1.0	0.4281192094116747	8.125617186128125
2550000	-82666.00308409931	-82718.26825588483	52.265171785521375	-19622.196652028193	1.1906991207722406	2.3732917970172713	1.7987187954684285	0.5745730015488426	3	5	8	1	0	-20339.85647929945	0.5915728198109897	1.6793762281383213	1.2879587145706	0.3914175135677213	2	6	7	0	0	-21804.771235427794	1.0182504161799675	8.084633462020433	4.763075127672587	3.321558334347847	8	30	63	5	0	-20951.443889129394	0.4437151228453055	1.246103167065006	1.0589268650913768	0.18717630197362922	2	3	4	0	0	1.0	0.2380576293630486	0.9682551430133856	1.0	1.3640921682824823	7.053839578683788
2560000	-82667.17337991181	-82705.48432117508	38.310941263270855	-19618.1219630992	0.9599370729658241	1.9742545316555655	1.7737772649109425	0.20047726674462313	0	3	9	0	0	-20338.95786877087	0.4231502931656037	1.665092060285167	0.8549119651178683	0.8101800951672988	1	5	7	0	0	-21798.08051599944	1.0266446350183764	8.969631975630206	5.438275748803934	3.5313562268262695	8	32	65	3	0	-20950.323973305578	0.3834716832798162	1.3874182789971041	1.2848412235607802	0.10257705543632392	1	2	4	0	0	1.0	0.25384856221227253	1.6557606873703135	1.0	0.8769320080310083	6.976136492494677
2570000	-82661.5832582115	-82714.16815319844	52.58489498693401	-19621.46421684429	0.9498244974642883	1.906828816799781	1.5935891493727008	0.3132396674270804	0	3	9	0	0	-20336.660566644703	0.37832798827693537	1.146567428031274	0.9024029368544577	0.2441644911768161	0	4	7	0	0	-21806.116374870027	0.8649665095691972	7.59019182283002	4.6690125428605125	2.921179279969505	4	27	64	4	0	-20949.9269948394	0.3475790665845544	0.8045495678114467	0.7072723127749915	0.09727725503645523	0	1	4	0	0	1.0	0.285091259408467	1.421593843904749	1.0	0.5730604674459436	6.091245931846954
2580000	-82650.75826926767	-82711.20199279391	60.443723526238436	-19618.74994179061	0.9039944543665828	2.0358150834180235	1.8284136484712044	0.20740143494681879	0	3	9	0	0	-20337.730278446368	0.4197893916844332	1.327439833335987	0.9075000265095365	0.4199398068264504	2	6	7	0	0	-21805.440860760187	0.9070381288090656	7.5949338564531175	4.819640526030685	2.775293330422431	7	30	64	4	0	-20949.280911796748	0.32704354296040367	1.023708397264486	0.8745332017567455	0.1491751955077406	1	2	4	0	0	1.0	0.2990091663266531	1.210981822178633	1.0	1.0131519246329848	6.416453853465246
2590000	-82633.76941082241	-82718.74201034471	84.97259952229159	-19620.718132951068	0.9358572974224089	1.825321642131608	1.5783622502868138	0.24695939184479498	2	5	9	0	0	-20337.704061176497	0.4073161934821164	1.233675618702607	0.8719537087501434	0.36172190995246395	0	4	7	0	0	-21807.795350556415	1.0299989257217066	8.35602777379696	4.341399302581169	4.014628471215788	12	36	65	3	0	-20952.52446566072	0.4620733088721913	0.9952049154084601	0.7519994664509612	0.24320544895749902	1	2	4	0	0	1.0	0.21078104057527075	6.621540751257571	1.0	1.6390592168781717	9.315519512355634
2600000	-82681.16241283093	-82714.40751058624	33.245097755307405	-19620.220215197787	0.7301034521257544	1.5791480590077995	1.3834210447842266	0.1957270142235727	0	3	9	0	0	-20338.92749899449	0.5252045714954237	1.7422975693780502	1.3723518338783038	0.3699457354997463	1	5	7	0	0	-21805.80089500558	0.9046698088889203	7.810421789789469	5.455198949038803	2.3552228407506646	3	27	65	3	0	-20949.458901388378	0.5495252033163099	1.7946368774264223	1.5619451134084152	0.23269176401800706	1	2	4	0	0	1.0	0.38606406421208234	1.256060235373864	1.0	0.2652284335944595	9.197115593542746
2610000	-82673.1245569164	-82707.62726095099	34.50270403458883	-19621.270898771356	1.024319626039593	2.144235485774321	1.763589432728855	0.3806460530454663	0	3	9	0	0	-20337.229412814846	0.35507201707598623	1.309889617368266	0.9504820949220348	0.3594075224462313	0	4	7	0	0	-21798.892227884044	0.9063827525290402	8.819249497736736	5.202620246195812	3.6166292515409237	16	32	57	11	0	-20950.23472148074	0.4014931510086862	1.0831030697105057	0.8924534581164865	0.19064961159401908	2	3	4	0	0	1.0	0.3212537226405992	0.8110169158885099	1.0	1.8614866317625205	8.256351268500103
2620000	-82635.18503114615	-82720.50542700008	85.32039585393119	-19620.762511926245	0.8205297256690164	1.6168731039995952	1.198376731155299	0.4184963728442962	2	5	9	0	0	-20337.924070158566	0.3368918452101622	0.9335220051964142	0.5512069267568849	0.38231507843952917	0	4	7	0	0	-21811.484051590258	0.9940077971169989	8.145639613539355	4.511736948345614	3.6339026651937387	9	34	66	2	0	-20950.33479332502	0.34677194923720933	1.10131761615122	0.998178997040569	0.10313861911065103	1	2	4	0	0	1.0	0.17946154955591573	4.277265330809638	1.0	2.2922718754220655	9.019752224460268
2630000	-82629.56790817666	-82715.32265121822	85.7547430415627	-19621.96972614785	1.037270146330032	2.1151686328105246	1.6099716960353954	0.505196936775129	0	3	9	0	0	-20337.151652686563	0.5275706706263392	1.523083507158673	1.0322944768101694	0.4907890303485035	1	5	7	0	0	-21805.01341152176	0.9820395838104137	8.297814500420333	4.350976798564616	3.946837701855717	7	33	67	1	0	-20951.18786086204	0.26266942282632755	0.6458605036738649	0.625699287227005	0.02016121644685992	0	1	4	0	0	1.0	0.17907345196661414	5.406042067963463	1.0	1.5545039487027124	9.039300315235128
2640000	-82614.39580803785	-82715.24505652206	100.84924848421664	-19621.73363165005	0.7604144188643228	1.498674634555599	1.3204808826276375	0.17819375192796116	0	3	9	0	0	-20338.429076896588	0.40536583839776086	1.133987814460967	0.6726201320489509	0.4613676824120161	1	5	7	0	0	-21804.93443438043	1.1502658090645022	8.600995518659424	4.320417715208542	4.280577803450882	11	36	66	2	0	-20950.147913594996	0.4973648598210711	1.6130648768643512	1.3274063272112295	0.2856585496531219	2	3	4	0	0	1.0	0.17952682267033246	4.663755955758606	1.0	1.781002153510385	7.516252211231881
2650000	-82620.08355142127	-82718.13831848987	98.05476706860186	-19622.606264759885	0.7157183206137239	1.5605180487916575	1.2964951299891854	0.2640229188024721	1	4	9	0	0	-20339.346144593244	0.3299113235769037	0.9265583843722904	0.6861419052591365	0.240416479113154	0	4	7	0	0	-21803.815971230306	1.0406420811763877	8.57432361416326	4.445103606340594	4.129220007822667	12	37	66	2	0	-20952.369937906435	0.3783488012543332	0.9849906585215333	0.7416766679274377	0.24331399059409559	1	2	4	0	0	1.0	0.17856226105064646	4.207747872873629	1.0	1.447007857015841	9.239152050084744
2660000	-82640.48825544349	-82712.8390600912	72.35080464770078	-19627.316918871402	0.9285596574216033	1.8716024335755503	1.324222471566043	0.5473799620095078	1	4	9	0	0	-20339.271559057237	0.40651714021903773	1.132260077221374	0.8541622417590442	0.2780978354623298	0	4	7	0	0	-21795.66829969665	1.070770978752999	8.783365888127747	4.485947993713646	4.297417894414102	8	32	65	3	0	-20950.5822824659	0.3367272291552807	0.7420259041371682	0.7000458072797529	0.04198009685741522	0	1	4	0	0	1.0	0.21007307934866742	4.92843233922898	1.0	1.257851420580284	5.638354909315302
2670000	-82682.101475456	-82704.31026065272	22.208785196726936	-19619.29911917364	0.8424249872002635	2.0089562740385767	1.810825739247948	0.19813053479062823	1	4	9	0	0	-20337.28409281269	0.4684789426304794	1.6333836585159707	0.8739310780041758	0.7594525805117951	0	3	6	1	0	-21798.3066671155	0.9148235361504431	8.826780872446072	6.05511521323474	2.771665659211336	7	31	65	3	0	-20949.420381550895	0.3814279040481302	1.0470606855652012	1.0375616976569888	0.009498987908212353	0	1	4	0	0	1.0	0.3422730607532781	1.476932993931381	1.0	0.5940462239821669	6.73011609922209
2680000	-82688.46506688184	-82717.09524903659	28.630182154752745	-19620.64405086462	0.9537659255161187	2.340142556311255	2.0547861678882446	0.2853563884230103	1	4	9	0	0	-20340.08734589125	0.5857072000385858	1.7207200510796956	1.2099925602665262	0.5107274908131696	1	4	6	1	0	-21807.38169123046	0.9093624192234778	8.67518489960153	5.514584063504548	3.160600836096981	7	31	65	3	0	-20948.982161050262	0.3972865985295821	1.1220890618013053	1.0522650073202522	0.06982405448105311	1	2	4	0	0	1.0	0.358982253533841	2.6059024785288303	1.0	1.3286953618310073	8.494192656403007
2690000	-82646.30481308878	-82711.6103709889	65.30555790011732	-19617.197468225997	0.9570587396344029	2.145129774587025	1.7181088778472149	0.4270208967398102	1	4	9	0	0	-20339.07802176385	0.4367831766557519	1.44658554708536	1.1020486561239657	0.34453689096139434	2	6	7	0	0	-21804.725957638682	1.0268179897000385	9.123866731883107	5.286871517029266	3.8369952148538387	13	39	67	1	0	-20950.608923360367	0.5198392625004136	1.3746014237007298	1.2089949364071007	0.1656064872936292	0	1	4	0	0	1.0	0.2471319803572423	3.737472632751964	1.0	1.9528739625361438	9.289020989024872
2700000	-82626.9181551578	-82710.18891598312	83.27076082532803	-19622.553431425804	0.9403667413602008	2.0213321234570536	1.699050409307227	0.3222817141498264	1	4	9	0	0	-20336.63515862611	0.38474705734273207	1.164513494145139	1.027545810568697	0.13696768357644204	1	5	7	0	0	-21800.17683825583	1.076050918869699	9.126323105261191	6.010109085174853	3.1162140200863355	17	44	68	0	0	-20950.82348767538	0.4675881294868958	1.159582548096639	0.9488218897345676	0.21076065836207153	2	3	4	0	0	1.0	0.2672070456544441	3.486022624198927	1.0	2.283591068337113	12.395659541254956
2710000	-82707.21718384768	-82712.61983570448	5.402651856793252	-19620.369110434058	0.8981016890925705	1.9954881564485554	1.7234701459607258	0.27201801048782953	0	3	9	0	0	-20337.413393813542	0.5199062849374108	1.6983204545671489	1.2674902790793021	0.43083017548784663	0	3	6	1	0	-21803.16091270374	0.8928844903457388	8.789658600237706	6.648383442803657	2.1412751574340514	0	26	67	1	0	-20951.676418753133	0.5251419180525991	1.4643663844994677	1.2997964742238852	0.16456991027558215	0	1	4	0	0	1.0	0.4547895378213545	1.7027616556325145	1.0	0.0275754371525874	6.802791773983032
2720000	-82592.19048910172	-82714.95212041552	122.76163131379752	-19621.51294770108	1.302302969885123	2.5688134385731747	2.248415015352996	0.3203984232201797	3	6	9	0	0	-20337.2752582941	0.4011116132756095	1.120954535287583	0.8576306270784944	0.26332390820908846	0	4	7	0	0	-21805.995549816642	0.9970403561387231	9.006492771712706	4.7696049478364255	4.236887823876281	26	52	67	1	0	-20950.168364603698	0.4046587632559217	1.0620213680215025	0.8728616640205373	0.18915970400096496	2	3	4	0	0	1.0	0.2866941395122921	2.8906887059971162	1.0	4.146308348310381	8.72556563031452
2730000	-82603.37445005264	-82714.80488727317	111.43043722054298	-19623.867985959652	0.8240817067715676	1.9104226904581605	1.591644201286171	0.3187784891719896	4	7	9	0	0	-20339.91148546277	0.6033385207801936	1.7050183105891519	1.1314909599671419	0.57352735062201	2	6	7	0	0	-21801.21214595341	1.095707586714029	8.326788921330982	5.10023512426652	3.2265537970644624	18	42	65	3	0	-20949.813269897346	0.5223668383222777	1.6949003522226467	1.2707287813101595	0.42417157091248725	5	6	4	0	0	1.0	0.20335681688974488	2.894051891186101	1.0	2.797925733470496	11.802750620681685
2740000	-82556.03219040133	-82711.46319239696	155.43100199563224	-19618.271474764024	0.7702012048025259	1.2498755637532906	1.1171868591712446	0.13268870458204582	2	5	9	0	0	-20336.25230775885	0.413251138563163	1.1834677038168069	0.9716572239122616	0.211810479904545	2	6	7	0	0	-21807.2030850973	1.2050489328031793	8.20819841432136	4.278516895660614	3.929681518660748	23	48	66	2	0	-20949.73632477678	0.3521947883443237	1.0826967379082597	0.932536740430989	0.15015999747727052	1	2	4	0	0	1.0	0.15831398369894287	2.8691749045987964	1.0	4.3684658899907	11.818797414887529
2750000	-82621.26671536031	-82721.90025263504	100.63353727473097	-19627.39315145875	0.80922267749268	1.4189866008517455	1.1684819698302067	0.25050463102153886	2	5	9	0	0	-20339.954556783538	0.4308966181309923	1.1167600840941676	0.700746856040295	0.4160132280538724	0	4	7	0	0	-21802.633182512673	1.0638001801704495	8.30857910603625	4.439109445759443	3.8694696602768093	17	39	63	5	0	-20951.91936188008	0.32887920352130773	0.7383923038283953	0.6942154514046148	0.04417685242378053	1	2	4	0	0	1.0	0.15188363306769423	5.281459927219214	1.0	4.091784657897478	10.002857249719964
2760000	-82585.68541944434	-82710.48104246931	124.79562302497179	-19622.583951317134	0.8157199681915562	1.7555276494882772	1.5142283509482548	0.24129929854002224	2	5	9	0	0	-20336.384266248213	0.3717565624298925	1.1236522326399414	0.45500963984375825	0.668642592796183	2	5	6	1	0	-21801.518703266986	1.0154903751899191	8.309315559934204	4.077181570976652	4.232133988957552	18	42	65	3	0	-20949.994121636973	0.31478240689028636	1.1175395087433535	0.6535990738446766	0.463940434898677	3	4	4	0	0	1.0	0.15073995221299455	2.327687133257379	1.0	2.564764466610257	9.171049572460324
2770000	-82585.48646452914	-82720.85454662614	135.36808209699726	-19621.968296149338	0.9423884921172664	1.8870055694160626	1.3706265435886522	0.5163790258274105	3	6	9	0	0	-20337.01159403978	0.4779394041174794	1.3715234010710653	0.7758501150181135	0.5956732860529518	2	6	7	0	0	-21811.70568458629	1.0078383347228645	7.928581122635041	4.169043793180534	3.7595373294545094	14	39	66	2	0	-20950.16897185073	0.4545442784551178	1.729843510420428	1.1066035498162603	0.6232399606041679	5	6	4	0	0	1.0	0.1506282519536239	1.540522550947887	1.0	3.3012892302034054	7.30989609790312
2780000	-82578.41767983505	-82717.20360739322	138.78592755816524	-19620.9438119783	0.7788839698827038	1.4559151735951275	1.0829460505527857	0.37296912304234203	4	7	9	0	0	-20339.57180290041	0.4466713709545106	1.12919508963301	0.5412278077997261	0.5879672818332837	1	5	7	0	0	-21806.043818438415	1.0197813958883153	8.078649170032579	4.00017951013494	4.078469659897637	16	41	66	2	0	-20950.6441740761	0.33275718392888154	0.8224320552893607	0.6964548566142673	0.12597719867509335	1	2	4	0	0	1.0	0.11671492642190072	2.216226068693093	1.0	4.365343099806899	8.163590232934395
2790000	-82612.29854377206	-82719.63147998993	107.33293621786419	-19623.26974232332	0.8307944046802351	1.863646529391397	1.4517996607857522	0.4118468686056449	1	4	9	0	0	-20343.50298252463	0.4807043746059433	1.3151921986437332	1.017702426635827	0.2974897720079062	2	6	7	0	0	-21800.16529199144	0.99465149956626	8.014347789962178	3.936283674021185	4.078064115940995	13	37	65	3	0	-20952.693463150532	0.4995036782559539	1.4252191527862885	1.2353882961604945	0.18983085662579413	2	3	4	0	0	1.0	0.13523038056455242	3.701563404966249	1.0	1.2878771122594515	8.650481449151801
2800000	-82592.91694241414	-82705.35366076964	112.43671835550275	-19622.615294566254	0.869043009441349	1.985699382416258	1.443558428752302	0.5421409536639563	3	6	9	0	0	-20337.212895329227	0.329792668671196	0.9040833333302866	0.5483502667096383	0.3557330666206484	0	3	6	1	0	-21794.42066613285	0.9924455339877379	8.072869746418325	4.390785516586563	3.6820842298317595	15	40	66	2	0	-20951.10480474132	0.48582159044800255	1.7191319871230004	1.013020947404078	0.7061110397189223	4	5	4	0	0	1.0	0.15603662601852988	2.8087017826963687	1.0	2.7562223153003105	8.850379574226757
2810000	-82515.68886150056	-82725.2892123884	209.60035088783852	-19626.124888444203	0.8307264465168327	2.1248106733438012	1.3410967802593563	0.7837138930844448	10	13	9	0	0	-20340.552859929223	0.43536214668626716	1.1515813326371602	0.8921552336137025	0.2594260990234579	4	8	7	0	0	-21805.63995560478	1.128510380337636	8.664185111009349	4.53114241597131	4.1330426950380375	31	53	63	5	0	-20952.97150841019	0.4016182577693384	0.8120375002109754	0.5777717306906653	0.23426576952031025	4	5	4	0	0	1.0	0.14379487275453642	2.505229762027291	1.0	6.491531316865669	11.802299432459025
2820000	-82575.87660413032	-82717.9505472014	142.07394307108146	-19622.11423703605	0.735066130679559	1.6455916543173423	1.2178792781454684	0.4277123761718734	3	6	9	0	0	-20343.85977291304	0.7338644489613064	2.2161018940433923	1.2989364961202774	0.9171653979231154	6	10	7	0	0	-21801.349511224	1.0507887081071172	8.596274813772887	4.744756851143184	3.851517962629707	23	49	67	1	0	-20950.6270260283	0.5136579130042014	1.9140758951177628	1.213988341248364	0.7000875538693989	4	5	4	0	0	1.0	0.18066752633907304	2.8812467076410186	1.0	5.582414874412366	10.965584769971695
2830000	-82546.76957145052	-82713.51536876241	166.74579731188598	-19619.615830603587	0.870369800776367	1.535459757288178	1.1484499831327044	0.38700977415547383	4	6	8	1	0	-20341.803350002498	0.4252034173345883	1.1053692956570929	0.6720523898020903	0.4333169058550027	1	5	7	0	0	-21801.05082781943	0.9673020563716129	7.735518545608127	3.9520579429109977	3.783460602697131	21	46	66	2	0	-20951.045360336902	0.3686087972617197	1.0970931503703625	0.8704721078223232	0.22662104254803916	5	6	4	0	0	1.0	0.16558315051971015	4.014846765844161	1.0	3.6602474066681205	11.812029484444988
2840000	-82598.8646480117	-82714.06503055886	115.20038254716641	-19619.68535616624	0.794697062068696	1.717074034345571	1.2891273528895215	0.4279466814560495	5	8	9	0	0	-20339.12254389681	0.388793948582402	1.194196823563522	1.0062503632018087	0.18794646036171309	1	5	7	0	0	-21805.851541306612	0.9579010729163255	7.763111186462212	4.406989711240068	3.3561214752221433	16	41	66	2	0	-20949.405589189202	0.435948117491902	1.249829766572808	1.0929080949933945	0.1569216715794135	0	1	4	0	0	1.0	0.15627366523799197	5.525102374060957	1.0	3.817504475406609	9.783181285312555
2850000	-82570.76180264614	-82715.65138819121	144.8895855450749	-19619.597264535172	0.941342771406954	1.924315334659335	1.6428732688074215	0.28144206585191317	5	8	9	0	0	-20340.60483871879	0.5626497105598751	1.7559633622306718	0.9407462074789235	0.8152171547517486	4	8	7	0	0	-21805.67978847	0.9128909802512765	7.763534021003758	4.199757138891645	3.563776882112114	17	43	67	1	0	-20949.769496467245	0.5057046739512592	1.6794600191765334	1.277507210090091	0.4019528090864422	4	5	4	0	0	1.0	0.16401399768866726	4.2753061097216705	1.0	3.816792725690287	9.725912442250346
2860000	-82554.27222468959	-82715.6110472715	161.33882258191133	-19619.272158973185	0.8037057105290564	1.4032661936082511	1.309720473403546	0.09354572020470497	1	4	9	0	0	-20339.564319258927	0.37268376049384144	1.1285006512833173	0.7754391162151663	0.3530615350681512	2	6	7	0	0	-21805.869153130814	0.8782597810698637	7.583662504094606	3.6149324606750612	3.9687300434195425	20	45	66	2	0	-20950.90541590856	0.3107022207999871	1.0192007411457948	0.6764080964028414	0.34279264474295346	3	4	4	0	0	1.0	0.1302391020663494	5.540505134404316	1.0	4.979284618849435	10.252138254808632
2870000	-82538.00241533897	-82714.82950199147	176.8270866524946	-19619.266748526716	0.8256975269363425	2.0429962613783808	1.2748667590499614	0.768129502328419	6	9	9	0	0	-20337.12956373561	0.35550849338541535	0.9182314892484497	0.6362358874387969	0.2819956018096529	1	5	7	0	0	-21808.400837223973	0.9567632415411816	7.694947410115989	3.6180740346761455	4.0768733754398445	25	49	65	3	0	-20950.03235250516	0.34042444766138524	1.2190569983059767	1.0279735215947658	0.19108347671121084	2	3	4	0	0	1.0	0.12923024763854296	3.2962270841564054	1.0	4.660816372763218	9.89580075138205
2880000	-82601.52461286563	-82736.5404643908	135.0158515251683	-19623.617492019923	0.8697832184282334	1.6061277266718332	1.1187866067499	0.4873411199219334	1	4	9	0	0	-20338.9746302855	0.35405347595717435	0.902433684739522	0.6689662846806609	0.2334674000588611	0	4	7	0	0	-21822.7534211763	1.0840576214747848	8.24765839673126	3.8777448640748085	4.36991353265645	16	40	65	3	0	-20951.19492090907	0.27884691917696	0.6333195775921343	0.4951470791435	0.13817249844863438	2	3	4	0	0	1.0	0.12444942397187402	2.9813851999825367	1.0	1.6907075757552914	8.129423605473397
2890000	-82588.06253429592	-82726.76371068327	138.70117638734644	-19620.916988821646	1.0033286717052683	1.9766000956176326	1.1793420435867064	0.797258052030926	4	7	9	0	0	-20340.153262558277	0.49582608770015385	1.6614837672498441	1.0497291059443379	0.6117546613055063	4	8	7	0	0	-21815.77912083304	0.9751927896892613	8.04984638253063	4.115954998146668	3.933891384383964	15	41	67	1	0	-20949.914338470306	0.3560102668277815	0.8768258289405559	0.776418104515628	0.10040772442492783	1	2	4	0	0	1.0	0.17778917568181452	2.6906159057141226	1.0	2.555844042376293	8.130741778728833
2900000	-82653.17793866339	-82732.9052075025	79.72726883911159	-19625.539743043337	0.9127763400877624	2.1156808671137277	1.6715488053401155	0.44413206177361203	3	5	8	1	0	-20338.91499124767	0.3824259527560528	1.059032837716218	0.578368892990277	0.48066394472594065	1	3	5	2	0	-21818.146203487024	0.9729078774953768	8.57318033659252	4.1355002233699665	4.437680113222552	13	35	63	5	0	-20950.304269724464	0.3152367484829797	0.7404082008641099	0.643955026972874	0.09645317389123599	3	3	3	1	0	1.0	0.17762197122812984	2.008607674679937	1.0	2.558249986324858	7.37310059108531
2910000	-82610.04499107774	-82728.93371157204	118.88872049430636	-19623.997265016023	0.8546880737941444	1.6454358971016825	1.0010019295674288	0.6444339675342536	1	4	9	0	0	-20340.116377187307	0.4778178945084632	1.539493714389062	1.0133846813248055	0.5261090330642564	1	5	7	0	0	-21814.62489546136	0.9610503740321016	8.10327447849934	4.11643099653537	3.9868434819639704	15	41	67	1	0	-20950.195173907352	0.3367970151258315	0.9103190470592879	0.8381581132097329	0.07216093384955519	0	1	4	0	0	1.0	0.1544277291499427	3.1580434194705145	1.0	2.664614623651026	7.82824109591207
2920000	-82601.30887740459	-82725.77538159532	124.46650419072166	-19623.0059288842	0.8350868105750935	1.6540507910582165	1.3641623858308762	0.2898884052273406	3	6	9	0	0	-20336.258560474776	0.5515822796377484	1.5130141212580184	0.8286676305223148	0.6843464907357035	2	6	7	0	0	-21817.876053401953	1.0029327482882164	9.160929544831362	4.286818918056545	4.874110626774819	15	42	68	0	0	-20948.63483883439	0.26955018236933787	0.697630220160727	0.55996385864629	0.13766636151443706	2	3	4	0	0	1.0	0.15458851630725576	4.716035381066483	1.0	1.8643953014676447	8.180669337451654
2930000	-82684.22462060014	-82716.80298794802	32.57836734787632	-19622.352167095178	1.1129918853083314	2.5761702902977457	2.3183896555381884	0.25778063475955704	0	3	9	0	0	-20336.46729564476	0.3957635611745598	1.411502769349409	0.8253163326844574	0.5861864366649518	0	4	7	0	0	-21807.294477804073	1.1078850672674445	8.627300061290919	6.336176612409293	2.2911234488816294	3	30	68	0	0	-20950.68904740401	0.4669616532267448	1.3482711215080774	1.0601757870545008	0.2880953344535764	2	3	4	0	0	1.0	0.3875499407814759	4.155316428058634	1.0	0.9007169661055363	8.935691263703266
2940000	-82603.5675646569	-82721.03503207982	117.46746742292326	-19619.27715590816	0.7882123437528727	1.4868469739847443	1.0889394348670696	0.39790753911767474	1	4	9	0	0	-20336.393059006874	0.5431917954370447	1.5807120247868531	0.9620551834124649	0.6186568413743885	3	7	7	0	0	-21813.61513492457	1.0990735776108322	9.003470074077113	4.816552950879004	4.186917123198104	14	40	67	1	0	-20951.749682240217	0.560554004777764	1.579689331913032	1.033839595161101	0.545849736751931	7	8	4	0	0	1.0	0.21142519697669354	3.938779601569935	1.0	3.2399676999557894	10.30453978230491
2950000	-82544.60035480898	-82726.66042466168	182.06006985269195	-19621.32031811463	0.878124307457141	1.645429946896329	1.0712181732660802	0.5742117736302493	6	9	9	0	0	-20336.79085828485	0.4055418622949355	1.3126320486878478	0.9123307792090348	0.40030126947881295	5	9	7	0	0	-21817.30196195037	1.0683052756271185	8.69317922208829	4.196348311941551	4.496830910146743	21	46	66	2	0	-20951.24728631182	0.5485800879491016	1.7249488830744375	1.064762093632485	0.6601867894419522	10	10	3	1	0	1.0	0.1449084455245393	4.537764777547968	1.0	4.683962877463365	8.954652291795952
2960000	-82584.16612536884	-82721.62292894375	137.4568035749157	-19620.708332176368	0.9581126042823068	2.2138873041805645	1.7715971937299804	0.44229011045058403	2	5	9	0	0	-20337.288855693627	0.5176003604782722	1.6267482636120874	1.0767534282090292	0.549994835403058	3	7	7	0	0	-21810.254627121885	1.0819023797922902	9.040042776720306	3.9303405660105843	5.109702210709723	23	47	65	3	0	-20953.37111395188	0.2903582040956254	0.5605614784398933	0.5408868167428871	0.019674661697006268	0	1	4	0	0	1.0	0.13964606711905056	2.91782579354938	1.0	3.302850132218493	8.953503403243461
2970000	-82599.06432860513	-82712.28080149542	113.21647289028192	-19620.316744383494	0.8965288055162377	1.7174767778107878	1.5180636749992067	0.19941310281158114	0	3	9	0	0	-20339.078697757664	0.36647720618357854	1.1329661940196942	0.7093353872466698	0.42363080677302434	2	6	7	0	0	-21803.618658086983	1.189008244670488	9.533780483670377	4.695488835686333	4.838291647984045	21	44	64	4	0	-20949.26670126728	0.4344978183150031	1.2827566478135095	0.9095056433793898	0.3732510044341194	4	5	4	0	0	1.0	0.1599056514516794	5.280190998769513	1.0	3.446764363590709	8.298747513385333
2980000	-82634.08276682362	-82719.09922255276	85.01645572914734	-19620.713567881125	0.9380972499857417	2.294414105117578	1.8371492042189141	0.45726490089866373	3	6	9	0	0	-20337.328161717563	0.5832806796790913	1.5487799062484888	1.1651393927042002	0.3836405135442885	1	5	7	0	0	-21811.104133040557	1.074496106768287	9.120364332232775	4.814385382082594	4.3059789501501795	12	38	67	1	0	-20949.953359913507	0.3284718772257461	0.972416793339024	0.8779898083399202	0.09442698499910393	2	3	4	0	0	1.0	0.19679333378148064	1.810709495426763	1.0	1.8017898353986055	7.548681514391802
2990000	-82631.20685568209	-82716.2986828161	85.09182713400178	-19621.800265816542	0.980110996240212	1.78561811113358	1.2005621216464433	0.5850559894871367	1	4	9	0	0	-20339.49579229759	0.49518629625857374	1.4784470834846164	1.1576045845357659	0.32084249894885053	0	4	7	0	0	-21803.919520111598	0.9394769307663092	8.44947905184419	4.681234750022771	3.7682443018214182	12	38	67	1	0	-20951.083104590372	0.4857408938100516	1.2982783039244536	1.1210978247062373	0.17718047921821622	1	2	4	0	0	1.0	0.19543866322875933	4.410604977451002	1.0	1.7535611429802105	11.072044327621096
3000000	-82633.37288535859	-82718.53049864218	85.15761328358494	-19626.053686071416	0.790270261046986	1.8706877227731016	1.4996272416544483	0.3710604811186531	2	5	9	0	0	-20341.31142687393	0.5034057969979596	1.377425722791569	1.0194160846829705	0.3580096381085984	1	5	7	0	0	-21802.58538783925	1.020757440926538	8.853210336631157	4.5116397428351265	4.341570593796028	15	37	64	4	1	-20948.579997857578	0.3345047377988929	0.9683450744109704	0.918938460392954	0.04940661401801649	1	2	4	0	0	1.0	0.19741217203147074	2.1368855192723855	1.0	1.8846709378557243	8.568737758623968
3010000	-82654.89383434225	-82724.71931483621	69.82548049396694	-19621.829518544106	0.8835277322050554	2.0023838586678435	1.7248964817879395	0.27748737687990405	1	4	9	0	0	-20339.83411760524	0.47778436926646956	1.3801361944250132	0.8120645894882659	0.5680716049367474	2	6	7	0	0	-21813.912701335055	0.979563620939874	9.012420087042043	4.457794062523105	4.554626024518941	11	34	64	4	0	-20949.142977351807	0.38849369775988774	1.1800423163580303	1.0927633753354333	0.087278941022597	1	2	4	0	0	1.0	0.1820220833077152	4.138882686776821	1.0	1.7054304566451624	5.331803420134257
3020000	-82676.56861069657	-82727.37677258402	50.80816188744178	-19624.75060152015	0.8942603549177263	2.092507144052945	1.843083907263833	0.24942323678911255	0	3	9	0	0	-20341.49091644348	0.7268428312437822	1.8812384655667649	1.2333416010716354	0.6478968644951297	2	5	6	1	0	-21808.516617050296	1.0104893476557903	8.884341213320164	5.281848143950299	3.6024930693698636	8	33	66	2	0	-20952.618637570096	0.44130675346976334	1.1613882165421605	1.116963513047989	0.04442470349417149	1	2	4	0	0	1.0	0.2264648522139506	2.9659915690711345	1.0	0.7697369255299001	5.519118250547287
3030000	-82670.10466631646	-82723.55783645224	53.45317013577232	-19620.33600029057	1.0588884037952098	2.181371415338236	1.6549706083331337	0.5264008070051026	2	5	9	0	0	-20341.412211183622	0.49923883956535975	1.7182256156197069	0.8078231208438613	0.9104024947758456	0	4	7	0	0	-21812.128774875564	0.9635767283886799	8.707912471412936	4.753255760514513	3.954656710898423	7	31	65	3	0	-20949.680850102486	0.3296828119982457	0.967986235839717	0.9228310566098122	0.04515517922990475	0	1	4	0	0	1.0	0.2388502119358715	2.0877108409066523	1.0	1.2336648986417016	7.075035997009821
3040000	-82652.9718228606	-82711.84066202003	58.86883915941617	-19626.48775706602	0.777952691779832	1.844812764300371	1.42125005858386	0.423562705716511	2	5	9	0	0	-20337.187130855225	0.4277581150055766	1.4548715407451973	0.6598359220281611	0.7950356187170363	0	3	6	1	0	-21799.504333920704	0.9189167979301494	7.643862165044014	4.3716676148822735	3.2721945501617413	7	27	61	7	0	-20948.66144017808	0.32876462492709846	1.0178447652959517	0.8587979791671649	0.15904678612878637	1	2	4	0	0	1.0	0.17003533205156182	0.9342305861575884	1.0	1.303046439237067	7.967983460080175
3050000	-82642.27342820782	-82714.63473392835	72.36130572053872	-19618.77663288322	0.8929232786584288	1.7505171470053766	1.57062714245843	0.1798900045469467	3	6	9	0	0	-20339.548546497273	0.5084144992927903	1.5755862371202294	1.287065508707538	0.2885207284126916	2	6	7	0	0	-21805.42872197664	0.9915363748517656	7.980356578874599	4.421920275039552	3.558436303835049	10	30	61	7	0	-20950.880832571216	0.31690830988948665	1.082118524103739	1.0536964301692302	0.028422093934508674	0	1	4	0	0	1.0	0.18874895784633508	1.983317563485421	1.0	1.4011850890652948	8.911644038500985
3060000	-82631.88694094965	-82708.32756647875	76.44062552910317	-19618.630556300068	0.8725836101763726	1.557896239600223	1.3842193360872221	0.17367690351300072	0	3	9	0	0	-20339.53078824974	0.41762656847879337	1.2526807793441743	0.7211875276722004	0.531493251671974	0	4	7	0	0	-21801.364695929784	0.8775022245219362	7.5250958029334925	4.354195078824967	3.1709007241085234	9	31	63	5	0	-20948.80152599916	0.32839987643295626	0.8855947518132883	0.6649967383319919	0.2205980134812964	1	2	4	0	0	1.0	0.18861771194878413	1.3183933799554568	1.0	1.4868400230237204	5.923350481018178
3070000	-82623.33597649568	-82718.35239138972	95.01641489403286	-19623.134764695515	0.783240543189704	1.7704054993949088	1.4945874110803379	0.2758180883145707	1	4	9	0	0	-20339.628864526687	0.4600735726931489	1.5188611788695041	0.6905133372230206	0.8283478416464838	2	6	7	0	0	-21797.713494196476	0.888292913422303	7.365403346559841	3.968455417353976	3.3969479292058655	10	33	64	4	0	-20957.875267971052	0.3123631269538012	0.5430220215679331	0.48786010754633424	0.055161914021598896	1	2	4	0	0	1.0	0.17700430342811418	1.2771451007837702	1.0	1.208824924671744	6.7760036026298955
3080000	-82615.10639870731	-82703.78962650473	88.68322779741389	-19622.42916579141	0.9770322112231064	1.8453942705020863	1.410751982464157	0.43464228803792915	0	3	9	0	0	-20338.11422804361	0.49624112639245355	1.4716601180057685	1.0192369519451434	0.4524231660606251	0	4	7	0	0	-21793.419931541524	0.8630035626209932	7.243341942410718	3.841845895053682	3.40149604735704	10	32	63	5	0	-20949.826301128178	0.34792171870977845	0.772697707503383	0.62536603079197	0.14733167671141292	2	3	4	0	0	1.0	0.1534732283454023	3.2104119551593056	1.0	1.2741041831239839	6.793806573134739
3090000	-82632.14907682066	-82702.57261929399	70.42354247332803	-19621.360979201574	0.8650153055106575	1.8938319242690915	1.5641371684614924	0.32969475580759944	0	3	9	0	0	-20338.405580126237	0.4341576529424916	1.41309270931677	0.9113199806342189	0.501772728682551	1	5	7	0	0	-21793.65760919113	0.8883052931472911	7.335347723362916	4.377419036719868	2.957928686643047	7	31	65	3	0	-20949.148450775047	0.3240231292443659	1.033555733456268	0.7895212682814315	0.2440344651748363	1	2	4	0	0	1.0	0.19762299428784713	1.251070788146433	1.0	2.015628339054751	7.597747808387902
3100000	-82602.69750816813	-82705.94344398635	103.245935818221	-19621.76939359236	0.7654744500226326	1.402148068393597	1.082001225401776	0.32014684299182117	0	3	9	0	0	-20339.3353320981	0.3970989646485904	1.316182422024155	0.9003071920214172	0.41587523000273796	2	6	7	0	0	-21794.66103734758	0.8592405798038779	6.958668416859985	3.749611652436989	3.209056764422994	10	33	64	4	0	-20950.177680948316	0.44972092891023985	1.4041517072464327	0.9825589497870046	0.4215927574594281	4	4	3	1	0	1.0	0.17407099980337915	1.4586067937680316	1.0	1.9797805190889544	8.100809365053047
3110000	-82595.44501999798	-82701.44311484431	105.99809484633568	-19621.20800028155	0.788728474116135	1.484486905079177	1.3534080659560837	0.13107883912309348	0	3	9	0	0	-20336.64950308514	0.3868544315520302	0.9151411612249205	0.6808836030981912	0.23425755812672938	0	4	7	0	0	-21794.40307297164	0.8537229677883128	6.799722690935676	4.185821626677806	2.613901064257871	7	34	68	0	0	-20949.182538505975	0.35732192640371147	0.9279157337050583	0.8644957163638711	0.06342001734118727	1	2	4	0	0	1.0	0.17469685913091695	5.272449000520305	1.0	0.6116041308870281	12.940242390570981
3120000	-82608.09054030727	-82705.15717295348	97.06663264620738	-19619.879965280306	0.838756812278221	1.6165396544377066	1.051335868330145	0.565203786107562	2	5	9	0	0	-20338.7324739211	0.4537521343592972	1.3685752761618861	0.8661353095417338	0.5024399666201522	1	5	7	0	0	-21797.59647881051	0.8670626550632587	7.1028142066268565	3.9717377530628797	3.1310764535639777	6	33	68	0	0	-20948.948254941555	0.3353065633014411	1.0409466712432265	0.9643924523094959	0.07655421893373054	0	1	4	0	0	1.0	0.15690480713082736	7.173518159631976	1.0	1.6420385462870406	7.8638196290210844
3130000	-82603.02267945475	-82704.12938431787	101.10670486311828	-19620.718224155517	0.8870622329455872	1.8426446601095618	1.3345678153466918	0.5080768447628703	0	3	9	0	0	-20336.469628674204	0.4817787489114662	1.4697441006955152	1.0028866526706581	0.46685744802485696	2	6	7	0	0	-21795.23520130377	0.8818183630804469	7.431026098578325	4.421922414099708	3.009103684478618	11	37	67	1	0	-20951.706330184395	0.3526307496267054	0.8284157553415958	0.7573101207327044	0.07110563460889124	2	3	4	0	0	1.0	0.21256963518896596	2.713178836195583	1.0	1.47994231699987	7.965233890550032
3140000	-82603.72184138688	-82704.99049024828	101.26864886140174	-19618.51783689488	0.8461886184570943	1.6372740156166037	1.5012439528147048	0.13603006280189914	1	4	9	0	0	-20338.818073728373	0.4966157802915679	1.3138583117510132	0.8625655989131809	0.45129271283783207	2	6	7	0	0	-21797.957677569302	1.1304105665209891	8.632721282945468	5.062329430854411	3.5703918520910536	11	38	68	0	0	-20949.696902055726	0.49075465807788143	1.4778229313080757	0.8112864966976676	0.6665364346104083	4	5	4	0	0	1.0	0.1910980063144623	3.060588854949507	1.0	2.0167570916845694	11.762046254678042
3150000	-82614.59180812234	-82707.33528666907	92.74347854673434	-19621.58581033785	0.8360055283061418	1.477233072583078	1.1711063569439606	0.30612671563911753	2	5	9	0	0	-20338.693576846534	0.37843570362506895	1.0597727848675644	0.6803356446862832	0.37943714018128116	0	4	7	0	0	-21797.366523229586	0.8786113177086136	7.656255325901532	4.79880713476069	2.8574481911408425	10	37	68	0	0	-20949.689376255097	0.39169333977861776	1.2048011025322456	0.9641288539891464	0.24067224854309924	2	3	4	0	0	1.0	0.19644650263891572	7.177812195639344	1.0	1.556843655367661	11.787429757234316
3160000	-82633.58729330474	-82714.8370884585	81.24979515377059	-19626.491225457805	0.726773603228785	1.7478483184797118	1.6248229782913188	0.12302534018839298	1	4	9	0	0	-20336.374141078086	0.4310008497085876	1.2842934975724494	0.8171866523792053	0.46710684519324436	0	4	7	0	0	-21798.544688038422	0.9045030728623321	7.814590290871723	4.849730425038057	2.9648598658336667	9	34	66	2	0	-20953.427033884192	0.5105979751812301	1.3095441466603408	0.9894526632007813	0.3200914834595595	3	4	4	0	0	1.0	0.19686852384116119	1.9023570057275372	1.0	1.6285748671372537	11.348919296628104
3170000	-82643.81669313958	-82709.32477366868	65.50808052908586	-19618.380198802286	0.7842463486948794	1.4245189296190557	1.2094618659733742	0.21505706364568164	1	4	9	0	0	-20339.138009210666	0.5797573024342979	1.4896328231903075	1.102646004010189	0.3869868191801185	1	5	7	0	0	-21799.26325306587	0.947172284309464	8.250970732227064	4.999006723067076	3.251964009159986	9	33	65	3	0	-20952.543312589856	0.317167000049178	0.5611636043482354	0.5244372290869913	0.036726375261244115	0	1	4	0	0	1.0	0.2145535666934812	3.0488058930137556	1.0	1.5453390921338694	9.71957721761364
3180000	-82630.34705354722	-82713.59950862452	83.25245507730867	-19621.29211117839	0.7493432603898927	1.298709921369908	0.8449153284910287	0.4537945928788792	2	5	9	0	0	-20338.464808551507	0.42617565117553113	1.2937536091497872	0.7980172097566504	0.4957363993931371	1	5	7	0	0	-21802.650520008385	1.0533904584456895	8.414563311351001	5.1195871217973385	3.2949761895536605	10	36	67	1	0	-20951.192068886252	0.3305610629815396	0.984726477674613	0.9758089800539909	0.008917497620622106	0	1	4	0	0	1.0	0.21289245406678609	3.082130686679738	1.0	0.8875138071042069	10.564673464138265
3190000	-82640.61969841893	-82718.77397412588	78.15427570695041	-19622.465636478228	0.8646271889218335	2.1882145756355675	1.9328887432491877	0.2553258323863797	2	5	9	0	0	-20337.602446404457	0.4044706692141978	1.0693009524234967	0.8044390592719362	0.2648618931515606	1	4	6	1	0	-21810.037883787347	1.0476570069607114	8.509979479901839	4.865697624180113	3.644281855721724	13	37	65	3	0	-20948.66800745585	0.3434203862122828	1.048387910416719	0.902204472518805	0.14618343789791421	2	3	4	0	0	1.0	0.2395781410231995	3.0902772509196623	1.0	1.4131630694324104	10.79453218745437
3200000	-82594.81616032754	-82708.48022520833	113.66406488078934	-19618.60217878435	0.7469324183351291	1.2704328378797296	1.1473136817644187	0.1231191561153108	0	3	9	0	0	-20340.482851919645	0.47965810992181696	1.3978456246914692	0.9472957927765295	0.4505498319149399	1	5	7	0	0	-21797.720232097723	0.9890687062526227	8.506866727113922	4.373146863915567	4.1337198631983565	18	43	66	2	0	-20951.67496240661	0.5297121011743868	1.4467492766876386	1.258688178236972	0.18806109845066638	3	4	4	0	0	1.0	0.19891069125366292	3.4321547415838736	1.0	3.361915344636073	10.793075227904101
3210000	-82631.51605323493	-82718.62710863088	87.11105539595216	-19624.064655308393	0.7521354128248625	1.52203883988029	1.2070743621264328	0.31496447775385744	1	4	9	0	0	-20336.762779208548	0.45490618026709895	1.5932186431152728	0.6602208439148186	0.9329977992004543	3	7	7	0	0	-21801.728403351364	1.0108616247747368	8.938494449309367	4.915128703609553	4.023365745699816	16	39	64	4	0	-20956.07127076258	0.6863815247378693	1.6284943178599893	1.389627153099878	0.23886716476011155	3	4	4	0	0	1.0	0.1878739636569683	2.7822244748537175	1.0	2.363634323371694	7.793955292551637
3220000	-82655.2553472514	-82709.18209984156	53.926752590161826	-19623.800781387406	0.8771515281082972	1.790896675961839	1.3101556979514952	0.48074097801034393	2	5	9	0	0	-20338.56362636568	0.4334307767057616	1.2826299427033434	0.9152981560589777	0.3673317866443656	0	3	6	1	0	-21795.414402393297	1.1315203699869267	8.648903752030925	4.820143017399522	3.8287607346314014	9	31	63	5	0	-20951.40328969518	0.5151318634996834	1.3194291589059666	1.2201500347275873	0.09927912417837936	1	2	4	0	0	1.0	0.23673985880075255	1.1756600331545357	1.0	1.2837010443428858	5.608456359076417
3230000	-82667.5697356924	-82709.08307131083	41.51333561841875	-19623.378001768313	0.7853450665249148	1.7126798040198512	1.2060185535296235	0.5066612504902279	2	3	8	1	1	-20336.372744166212	0.37904217492805053	1.147973343262993	0.6303150991035975	0.5176582441593955	0	3	6	1	0	-21798.75183293876	1.0941626396863997	8.934257484689889	5.074107599846455	3.8601498848434326	9	33	65	3	0	-20950.58049243754	0.43636303500058715	1.3002824344190262	1.0706885151655543	0.22959391925347214	1	2	4	0	0	1.0	0.2404468388239286	2.2356138511536825	1.0	1.4748683561092877	5.981758270945811
3240000	-82660.10097982363	-82703.83549455422	43.7345147305899	-19621.4614244466	1.0502548714649111	2.2085013865849783	1.8343196519930869	0.3741817345918911	2	5	9	0	0	-20338.050274744277	0.5951986531517487	1.8158884825317887	1.1849158076465756	0.6309726748852127	0	4	7	0	0	-21791.958482810172	1.0011569633498913	8.92238192795743	5.22111046898258	3.701271458974849	11	35	65	3	0	-20952.365312553186	0.5913683277223468	1.6960864369704054	1.5121724646405352	0.18391397232987006	0	1	4	0	0	1.0	0.2586946561038392	3.5096953116277296	1.0	0.9240569824320315	6.466288976706372
3250000	-82677.65805618775	-82707.78108601016	30.12302982241199	-19620.801996189326	0.9883321018933088	2.3505073161144963	1.9592200121690944	0.39128730394540184	1	4	9	0	0	-20336.28887647627	0.5301488262764867	1.8102379969452467	1.1377601565027404	0.6724778404425061	2	5	6	1	0	-21801.338266568007	1.071438223422962	8.894841523585914	5.321759566423229	3.5730819571626844	6	30	65	3	0	-20949.351946776555	0.36983439221834596	1.258819605857257	1.1975538162256893	0.061265789631567535	1	2	4	0	0	1.0	0.25913150678215424	2.7969204790117934	1.0	0.865168651867515	8.732149076360233
3260000	-82685.306421803	-82725.99503710897	40.6886153059643	-19619.496423153607	0.8333265774858514	1.719007436899528	1.5078433650687362	0.21116407183079206	0	3	9	0	0	-20340.51534745638	0.4669465063668628	1.322078040563997	0.9967802675768292	0.3252977729871676	0	4	7	0	0	-21814.585988679628	1.1795911839916087	9.2898842759397	4.736153864296924	4.5537304116427775	6	28	63	5	0	-20951.397277819346	0.3954044153822948	1.089325406643826	1.0171188952511248	0.07220651139270129	0	1	4	0	0	1.0	0.25739132139281523	2.549661373566327	1.0	0.8010050466949467	7.444556075253191
3270000	-82703.83800047264	-82721.69830993023	17.860309457597182	-19622.75878567274	0.8577382482600636	2.3823937359493743	2.059539226820559	0.32285450912881547	0	3	9	0	0	-20336.37833659824	0.47022347243519064	1.462836252884074	1.1278921070118664	0.334944145872208	0	4	7	0	0	-21812.7776367039	1.0275553807325009	9.231903692094196	6.6221983213384155	2.609705370755781	1	28	68	0	0	-20949.783550955348	0.340642768984755	0.9968169523867377	0.9277907005120714	0.06902625187466632	0	1	4	0	0	1.0	0.3733307765072554	3.86740757358544	1.0	0.13249689154878722	6.729077364606249
3280000	-82652.28643776538	-82716.16331518738	63.876877422013585	-19624.41131162718	1.3312802087503415	3.3109039404290597	2.3273517545601705	0.9835521858688886	2	5	9	0	0	-20337.701955586333	0.43897515224736766	1.501898088655717	0.9223820378050447	0.579516050850672	1	5	7	0	0	-21800.667863108014	1.0647356130459573	9.434846498346984	4.930110001816564	4.504736496530419	16	40	65	3	0	-20953.382184865863	0.5725471223873839	1.3352844136519886	1.027099067535723	0.30818534611626547	2	3	4	0	0	1.0	0.2620386683220514	4.02904463387322	1.0	2.7560637626735236	5.551870559604216
3290000	-82643.92605066794	-82718.07640939721	74.15035872927494	-19628.058748541294	1.2039464535089524	3.3664645892918035	2.3046461756586023	1.0618184136332012	5	8	9	0	0	-20337.930607813207	0.42725036746483247	1.4806842804988642	0.9450860274607837	0.5355982530380805	1	5	7	0	0	-21800.5347705153	1.07611918893026	9.01290200235476	4.380427761733839	4.6324742406209225	18	38	61	7	0	-20951.552282527417	0.2875027471590131	0.7235813214914095	0.7012998303133138	0.022281491178095636	0	1	4	0	0	1.0	0.2294292480801461	3.017973806533451	1.0	2.905041610664214	7.138154833159259
3300000	-82642.73825267974	-82713.04926992622	70.31101724648342	-19621.162168275285	0.9087782307712365	1.8637849622145606	1.4614821083792466	0.40230285383531417	3	5	8	1	0	-20337.124360768263	0.4125998370495166	1.4181726991269974	0.9076797863126953	0.510492912814302	2	5	6	1	0	-21804.113213563338	1.374143679222394	9.760032565184222	5.427989964933166	4.332042600251051	16	40	65	3	0	-20950.649527319347	0.3776046572479332	1.1796161867244561	1.0894189400929981	0.09019724663145799	2	3	4	0	0	1.0	0.24427920659018826	1.9405327046389758	1.0	3.3983764213331744	7.1788749091485915
3310000	-82621.49374342675	-82725.84416413886	104.35042071211988	-19620.43322775687	0.9413015711253042	2.0927891829451974	1.5259531385346112	0.5668360444105861	2	5	9	0	0	-20339.560210442152	0.6139683240699778	1.8917417540409722	1.33254583517474	0.5591959188662323	7	11	7	0	0	-21815.585705801717	1.3960401520797112	10.26628262357266	5.197621771342995	5.068660852229662	18	42	65	3	0	-20950.26502013813	0.41699441886138655	1.2742802618529547	1.0091736311030939	0.2651066307498608	3	4	4	0	0	1.0	0.22437334099074813	4.5962841836741095	1.0	3.475686860255039	10.2323446104359
3320000	-82630.48041794599	-82713.64683725704	83.16641931104742	-19621.231228647408	1.0480378261958423	2.3319277942549985	1.7679759969432065	0.5639517973117922	4	7	9	0	0	-20338.675785212246	0.5095462308207315	1.8439837520446438	1.3895347196643193	0.45444903238032475	2	5	6	1	0	-21803.979452446572	1.3373569529933564	9.737246385883196	5.343883636143468	4.393362749739733	17	41	65	3	0	-20949.760370950815	0.33992297884306694	0.9753097415067362	0.8412868426379602	0.13402289886877602	2	3	4	0	0	1.0	0.22400523378950282	2.888160599533025	1.0	2.283604779927966	11.630064909916182
3330000	-82664.77180380629	-82717.8659565142	53.094152707905266	-19619.744435077293	0.8106654588172365	1.5421590055266514	1.0755017212706024	0.4666572842560494	1	4	9	0	0	-20336.947000985925	0.4164733621875789	1.4170895721550496	0.6995704147988235	0.7175191573562263	0	4	7	0	0	-21809.146230806262	1.3350266299163138	9.5389033568739	5.375420107272133	4.163483249601766	12	34	63	5	0	-20952.028289644724	0.5628486181505474	1.7463009868320816	1.509966529739878	0.23633445709220346	1	2	4	0	0	1.0	0.20305419858970603	3.4223852419293554	1.0	2.7303341850214515	7.785296776683635
3340000	-82682.17650034734	-82714.84578140893	32.669281061592	-19619.79104874681	0.9433030249292305	2.2059657145706755	1.8446743139840431	0.361291400586633	0	2	8	1	0	-20337.285765161356	0.527430073803838	1.7863901490671612	1.3147994556671598	0.47159069340000154	0	4	7	0	0	-21807.91137425963	0.9878120699969023	8.646481633710351	5.9470576907252	2.6994239429851525	5	31	67	1	0	-20949.857593241137	0.31449492720177635	0.8475472375959481	0.809135767159238	0.03841147043671006	0	1	4	0	0	1.0	0.27538973320327964	2.720422860002381	1.0	0.5368562961174145	8.447348895037546
3350000	-82671.82987321555	-82716.32930796179	44.49943474624043	-19621.401983452004	0.8565510588744428	1.730220204956578	1.680368156639772	0.049852048316806306	0	3	9	0	0	-20338.56584604103	0.4567209386694623	1.6590752450341597	1.131257714153728	0.5278175308804318	1	5	7	0	0	-21806.20489156011	0.9773045005079827	7.601537382203039	5.150730086151396	2.4508072960516487	4	27	64	4	0	-20950.15658690865	0.41354660449359076	1.0198681805462657	0.9980987121152708	0.021769468430995143	0	1	4	0	0	1.0	0.2862129261464211	2.6742077650515252	1.0	0.8498073107378448	11.165043021816043
3360000	-82691.13819327783	-82723.37076089173	32.232567613901736	-19623.498410154767	1.0102538352055284	2.317551008386315	2.103455647365076	0.21409536102123913	0	3	9	0	0	-20337.051490170794	0.4150705487232788	1.3939978018994137	1.0987830870134068	0.2952147148860071	0	4	7	0	0	-21809.562639420492	1.099470174481369	8.693121116935828	5.88883137542304	2.804289741512788	5	30	66	2	0	-20953.258221145687	0.5812786630232158	1.383079436633802	1.3012220778487507	0.08185735878505124	1	2	4	0	0	1.0	0.26757352807311935	1.6636174237427857	1.0	0.46399756416101456	9.63716740728579
3370000	-82683.20533101985	-82718.1563284172	34.95099739734831	-19621.209685440535	1.0629776000310478	2.4356567515951855	2.1329445386644914	0.30271221293069445	3	6	9	0	0	-20337.93411883872	0.40431493695159904	1.3231646244189172	0.9618118676283985	0.3613527567905184	0	4	7	0	0	-21808.05368668246	1.1395381086681167	8.680163318091545	6.1943707014772755	2.48579261661427	3	28	66	2	0	-20950.958837455484	0.524397683642346	1.4655042551335593	1.2891647915547855	0.17633946357877373	1	2	4	0	0	1.0	0.3199321354919944	1.87190093952111	1.0	1.5472674779398927	7.569014385538476
3380000	-82652.35985171869	-82712.12728791157	59.76743619288254	-19621.72647800944	0.91718357341921	2.0253583281680956	1.7298205806178806	0.29553774755021467	1	4	9	0	0	-20336.884345691582	0.4258252331009008	1.3199293300511195	0.9143413345818445	0.4055879954692747	1	5	7	0	0	-21802.88619895934	0.9536315118461225	8.226811320092933	4.98572681185969	3.2410845082332442	8	31	64	4	0	-20950.630265251217	0.3676523627478255	1.0616516287247606	0.961529335843326	0.10012229288143454	1	2	4	0	0	1.0	0.2732817464863867	1.8041123615472532	1.0	0.737796690671489	11.057125899763724
3390000	-82652.38896778964	-82720.47148028607	68.0825124964266	-19621.29171571362	1.21207260166606	2.5341702414426335	2.1644788838522215	0.3696913575904113	3	6	9	0	0	-20336.384526573358	0.4103974850139833	1.270358485646687	1.1190474596770592	0.15131102596962753	0	4	7	0	0	-21811.805124855506	0.9504793686649515	7.711562473773605	4.7167156314165934	2.994846842357011	7	32	66	2	0	-20950.99011314358	0.4984395707551914	1.274399179009154	1.2209102487578276	0.053488930251326394	0	1	4	0	0	1.0	0.25724490775808206	1.1758628274015903	1.0	0.9936713049963543	10.840417849431685
3400000	-82659.39666959867	-82727.18404229412	67.78737269543828	-19623.91433528721	0.8283807819222826	1.7639170199200955	1.5017834981941152	0.26213352172598015	0	3	9	0	0	-20340.015789799254	0.40700078738600415	1.243740568116085	0.8855031486907996	0.3582374194252853	0	4	7	0	0	-21813.62194911753	0.9812162793153404	7.998819594459561	4.3729853604683715	3.6258342339911884	12	33	62	6	0	-20949.631968090125	0.3972783383200368	1.060855252263954	0.9556696414686026	0.10518561079535149	0	1	4	0	0	1.0	0.20981279952350276	0.8901985038518451	1.0	1.0065628834339628	7.122865807729387
3410000	-82656.2407357379	-82721.84490405461	65.60416831670935	-19620.98132476114	1.0474785256727241	2.2224938149871294	1.4939948321447956	0.7284989828423339	3	5	8	1	0	-20339.764939039695	0.837474872867117	2.132522093102664	1.6179941559550293	0.5145279371476342	2	6	7	0	0	-21810.785187893445	1.0114911103711615	7.619328205782293	4.88690854799254	2.73241965778975	6	29	64	4	0	-20950.313452360333	0.4738694193381792	1.3057890183203997	1.1442650554162015	0.1615239629041983	3	4	4	0	0	1.0	0.2482889756928156	2.015410990892242	1.0	1.272712543841952	6.17972346686714
3420000	-82669.9225117081	-82723.26928506863	53.346773360542684	-19629.109737858915	0.8454887610835958	1.8643016296918802	1.6865445616285406	0.17775706806333952	0	3	9	0	0	-20339.264869292416	0.4112783403052698	1.4026146921477771	0.9552207224148987	0.4473939697328785	0	4	7	0	0	-21802.345418012952	0.951342912694307	7.735786745414469	5.034564468414323	2.7012222770001486	3	27	65	3	0	-20952.549259904346	0.3188519303022738	0.5772344584701029	0.5371388683125851	0.040095590157517846	0	1	4	0	0	1.0	0.23382280769102748	1.9923993301980265	1.0	0.23670565596399182	8.969524328395375
3430000	-82673.93129359346	-82719.72184880983	45.79055521637464	-19620.637042178576	0.8210662732364264	1.6593152490256098	1.4929152266016072	0.1664000224240027	1	4	9	0	0	-20337.89463323483	0.37759007700552255	1.3113540624278315	0.8976950546503555	0.41365900777747594	1	5	7	0	0	-21802.63799605507	0.9269953364023872	7.598595512758562	4.945741342881592	2.652854169876969	3	23	61	7	0	-20958.552177341364	0.5070178835881702	1.5831662997280656	1.356515126236572	0.22665117349149344	2	3	4	0	0	1.0	0.234816472622808	2.113581635614978	1.0	1.1396788593721876	4.709698949041693
3440000	-82648.67672793865	-82718.22839869035	69.55167075169038	-19623.677972226455	0.7916831712395187	1.4953678396305186	1.2327021986402051	0.26266564099031375	0	3	9	0	0	-20337.623547240473	0.35377181605432884	1.017665392613278	0.6156698931042515	0.40199549950902624	0	3	6	1	0	-21807.159358540797	0.8926171741089749	6.906944520693163	4.264129648593011	2.6428148721001525	6	25	60	8	0	-20949.767520682624	0.3512748062977375	0.9519250095402214	0.9462914112849574	0.005633598255264105	0	1	4	0	0	1.0	0.16780994927948298	0.7244945771808604	1.0	0.623818308218257	8.412520169610875
3450000	-82656.00075146607	-82725.27020792002	69.26945645395918	-19625.42400787811	0.7433861349322087	1.658884257547122	1.6021996240402898	0.05668463350683227	0	3	9	0	0	-20339.112005463536	0.37354891858306477	1.0440924503642715	0.778824919085976	0.2652675312782956	0	4	7	0	0	-21810.87267757148	0.9232453852964859	7.3900905566925825	4.435789638205807	2.9543009184867772	6	26	61	7	0	-20949.861517006888	0.2923211025667523	0.7568149325822191	0.7208572994047417	0.03595763317747752	0	1	4	0	0	1.0	0.18077271961282493	0.4759944921210965	1.0	1.0362042596115904	8.408890891496688
3460000	-82637.4075368659	-82710.37864702572	72.97111015981639	-19623.406777313074	0.7681265354755071	1.4858792419368216	1.0590176240425557	0.42686161789426585	2	5	9	0	0	-20336.315114840592	0.42780244567875053	1.2314913750289773	0.8878403423489702	0.3436510326800071	0	4	7	0	0	-21800.01400470317	0.887387653880619	6.913785274727973	4.042004052647363	2.871781222080609	8	25	58	10	0	-20950.642750168878	0.3717635894955172	0.9416130271849072	0.8516095663989585	0.09000346078594895	0	1	4	0	0	1.0	0.1949261775227844	0.48809059347991574	1.0	0.9519964752550898	5.239291457409977
3470000	-82648.61580202161	-82713.58497628578	64.96917426416886	-19621.66590943696	0.8870226749357655	1.6154551189742095	1.3868169524008627	0.2286381665733468	0	3	9	0	0	-20339.86366060738	0.44823649505378793	1.4366338100512421	1.0899303324223952	0.346703477628847	0	4	7	0	0	-21800.623094746352	0.8409063969762633	6.597663719876829	4.299401283296602	2.2982624365802264	5	24	60	8	0	-20951.432311495093	0.30763258781044456	0.5481586595571608	0.54738864626859	7.700132885707367E-4	0	1	4	0	0	1.0	0.19595909508361758	0.46015723013361987	1.0	1.17296071673272	6.3706609852671
3480000	-82660.6691503699	-82713.64854573179	52.979395361889864	-19619.540855116386	0.7378448300280336	1.632098748766119	1.5662929608630836	0.06580578790303497	0	3	9	0	0	-20337.491143644886	0.37713723969536594	1.2208632623834343	0.8555764924870712	0.3652867698963631	0	4	7	0	0	-21806.427752407457	0.9388725068252045	6.888948121985916	4.841463404436652	2.047484717549262	3	24	62	6	0	-20950.18879456305	0.41587303203326326	1.1404666371506325	1.1090419215835454	0.03142471556708698	0	1	4	0	0	1.0	0.2052325065140261	1.1785907889719456	1.0	0.40917187759393614	7.833764616570457
3490000	-82661.21796331587	-82714.3648879068	53.14692459094513	-19621.585339810117	0.8658667403488578	1.7771613360140908	1.6569723831872623	0.12018895282682804	0	3	9	0	0	-20338.151924271202	0.5049210994688125	1.7703215641345655	1.530676914136892	0.23964464999767338	0	4	7	0	0	-21803.862715077026	0.8368543495490165	6.574731762479324	4.748960346921439	1.8257714155578826	3	24	62	6	0	-20950.764908748464	0.45924195240666765	1.0666206896199038	0.9520259664866094	0.11459472313329438	0	1	4	0	0	1.0	0.26972585868703053	1.2018713847385802	1.0	0.29364012487318286	10.164998376694344
3500000	-82691.5500797297	-82716.2730472612	24.722967531503663	-19622.120480989994	0.9500636673890721	2.508290086068695	2.0856124428150355	0.4226776432536594	0	3	9	0	0	-20340.185527886377	0.5221968624914854	1.4019700963254829	0.7460550328851094	0.6559150634403734	0	3	6	1	0	-21803.17274435725	0.894855142965644	8.397080655580206	4.979151643661904	3.417929011918302	4	26	63	5	0	-20950.79429402758	0.5446356570852119	1.6609971278477285	1.5462292283385115	0.11476789950921701	0	1	4	0	0	1.0	0.29267039810004286	1.9113305332889328	1.0	0.5409843527131906	7.2295009151665806
3510000	-82640.56373630743	-82714.64935453288	74.08561822545607	-19622.615355873382	0.794338871939802	1.4261711473198906	1.1195870049317818	0.3065841423881088	0	3	9	0	0	-20339.926981696433	0.3476319905920942	1.1621629099509747	0.669121512108524	0.49304139784245077	0	4	7	0	0	-21801.90432558396	0.7745388170672414	6.159435902096713	4.062315893808986	2.0971200082877264	0	24	65	3	0	-20950.20269137911	0.3914608677381477	1.1492794874722083	1.1433487308062198	0.005930756665988746	0	1	4	0	0	1.0	0.23985106909472687	0.7142432363174223	1.0	0.03543040714755696	8.806555222681975
3520000	-82649.57330114146	-82718.84638350044	69.2730823589825	-19624.903254356224	0.8666507260000028	1.57093735336261	1.1459352283611042	0.4250021250015057	0	2	8	1	0	-20339.12585647933	0.44714303346571677	1.2114530104082657	1.1056532473163503	0.10579976309191536	0	4	7	0	0	-21804.7923281561	0.7362296725989627	6.082819809039807	4.456906637783151	1.6259131712566552	0	25	66	2	0	-20950.024944508787	0.3755338122885689	0.9169878645549108	0.834853659077823	0.08213420547708777	0	1	4	0	0	1.0	0.2573177769501931	0.6103239515871981	1.0	0.21202292162887584	10.398309148030778
3530000	-82667.1594325347	-82716.98200613668	49.82257360198395	-19623.214311776675	0.8234383433139828	1.7810534954790096	1.413901705666836	0.36715178981217367	2	5	9	0	0	-20337.315108036426	0.4359703371752219	1.0564543345266868	0.8129715705966265	0.24348276393006027	0	4	7	0	0	-21799.944729150648	0.8570627577922756	6.941275384111205	5.208042373861785	1.7332330102494198	4	26	63	5	0	-20956.507857172935	0.4510778648345724	1.324962592208653	1.183866549692791	0.141096042515862	0	1	4	0	0	1.0	0.27691291552585845	0.25088290216876763	1.0	0.42828216253864027	10.50509407214284
3540000	-82682.26233900106	-82710.79454283809	28.532203837037372	-19619.465265757746	0.9537832421815859	1.9790182281386226	1.46843071931424	0.5105875088243822	0	3	9	0	0	-20336.405052813545	0.4537632309381651	1.4778416957080596	1.2632922389835215	0.21454945672453818	0	4	7	0	0	-21804.686957235936	1.006968126711357	9.033680670720937	6.126996152680503	2.9066845180404353	1	27	67	1	0	-20950.23726703087	0.3662658802451067	0.981625895898768	0.9179034736613192	0.06372242223744877	1	2	4	0	0	1.0	0.3925816632386839	2.163077590422939	1.0	0.05780119081619982	6.918267666226436
3550000	-82691.29754593567	-82702.55459324228	11.257047306619562	-19618.454598449644	0.8903919927157609	1.9627515519256549	1.5771280133404806	0.3856235385851742	0	3	9	0	0	-20338.711269485833	0.6242266197342057	1.8345826080441308	1.5849115436273427	0.24967106441678832	0	4	7	0	0	-21796.92145466721	1.0948426256303452	9.936593733254103	6.795263028101986	3.1413307051521158	3	26	64	4	0	-20948.467270639605	0.4143171564930807	1.2211058522752831	1.1787356135627922	0.04237023871249068	1	2	4	0	0	1.0	0.4168340697703138	1.3679485839465657	1.0	0.4029792862310569	6.624824718901653
3560000	-82658.03871074265	-82722.58094464127	64.54223389862265	-19621.6072861792	0.8186584035946038	1.5767744965024884	1.2884105770939058	0.2883639194085824	0	3	9	0	0	-20338.34634945718	0.5212362413228758	1.4796108139657789	1.3801705190453515	0.0994402949204272	0	4	7	0	0	-21813.05646735385	0.9535093748726275	7.2096451209887125	5.385345873832323	1.824299247156388	0	25	66	2	0	-20949.570841651046	0.33768789962134776	0.8725932751128609	0.8166283081233442	0.055964966989516585	0	1	4	0	0	1.0	0.2568941491586093	0.7121408167928572	1.0	0.20337404713759877	8.975068976088208
3570000	-82647.32907784	-82722.90089005875	75.57181221876009	-19623.533333466585	1.1268966526311752	2.0576145764392066	1.8253108345440132	0.2323037418951933	1	4	9	0	0	-20336.414333311917	0.3599901577885059	1.1022550908256332	0.8559184728803831	0.2463366179452503	0	4	7	0	0	-21812.499447483253	0.989940389986223	7.560352745324657	4.652963939546616	2.9073888057780404	4	27	64	4	0	-20950.453775796996	0.25942543948530516	0.6259957696181744	0.6099776047657455	0.016018164852428907	0	1	4	0	0	1.0	0.18559672297046664	0.7335515440878416	1.0	0.27745320847845867	7.2570297869487135
3580000	-82648.02379794224	-82712.85958872757	64.83579078532968	-19619.325196892176	0.9061352837378409	1.7535821640910894	1.3475185500179379	0.40606361407315195	3	6	9	0	0	-20336.574514685264	0.4108597525692241	1.4228748360504992	0.947698744623666	0.47517609142683326	0	3	6	1	0	-21806.638806614235	0.8482376622047966	6.87878096719898	4.499581774967686	2.3791991922312947	5	29	65	3	0	-20950.3210705359	0.40413135484255197	1.212040493575154	1.04284465268232	0.1691958408928339	1	2	4	0	0	1.0	0.27770186952480236	1.0852675729728694	1.0	0.7717753369433878	8.14716620870623
3590000	-82647.3010921236	-82710.43824425503	63.13715213142806	-19620.98181462601	0.8063379398436438	1.3423325308737488	1.2663568025408303	0.07597572833291837	0	3	9	0	0	-20340.505446467876	0.47951696479039246	1.4061706306741126	1.0587845731560686	0.34738605751804424	0	4	7	0	0	-21799.760166173834	0.8303720515834996	7.0773342172065155	4.845212137276562	2.2321220799299533	4	26	63	5	0	-20949.190816987313	0.367073147523413	1.181442495307277	0.8031152485611113	0.3783272467461659	3	4	4	0	0	1.0	0.23056760025211187	1.180945302957834	1.0	1.3206769605049922	9.816679338948063
3600000	-82663.80712511073	-82716.66402382808	52.85689871735192	-19620.451875742707	0.8362371764429326	1.817058115017462	1.6735644040116333	0.1434937110058288	1	4	9	0	0	-20338.80504607213	0.6700996848207539	2.0132628210433063	1.2879829034331092	0.7252799176101973	1	5	7	0	0	-21804.426340163624	0.9030287106690883	7.396226111717167	4.86415134575725	2.5320747659599183	4	27	64	4	0	-20952.980761849627	0.519748105082104	1.1239178103738756	0.9046780201776878	0.21923979019618778	1	2	4	0	0	1.0	0.26387135945635215	1.31890327100066	1.0	0.6940796704319665	11.141450784507485
3610000	-82646.27824145214	-82717.99943282965	71.72119137751312	-19622.13324895711	0.755535046271597	1.3248015824417099	1.2244027063284642	0.10039887611324594	0	3	9	0	0	-20339.977713140568	0.373601385182463	1.150643378110673	0.7683051866233197	0.38233819148735326	1	5	7	0	0	-21805.588560479613	1.063450912867919	7.7380370159159195	4.53815679835455	3.1998802175613696	7	29	63	5	0	-20950.299910252357	0.3299183982496583	0.9097828545276138	0.8918770447584008	0.017905809769212966	0	1	4	0	0	1.0	0.19568680718995887	1.3054761034987916	1.0	1.3300143522408632	7.077396603039409
3620000	-82665.59674702797	-82713.61213269146	48.01538566348035	-19622.084865365137	0.8974816350082451	2.0226192190147003	1.556363491358995	0.466255727655705	2	5	9	0	0	-20339.004629967447	0.47435363129741437	1.412805224808106	1.1342963571227234	0.2785088676853828	0	4	7	0	0	-21803.29142725657	0.8917423498565411	7.6938533005581675	4.942123893189578	2.751729407368588	5	28	64	4	0	-20949.231210102316	0.39030141309823246	1.1184958786113959	1.0994239210909311	0.019071957520464783	1	2	4	0	0	1.0	0.26691944030067755	3.959739714135447	1.0	0.7618337294549423	9.623607573833253
3630000	-82687.07911109687	-82725.36981282737	38.29070173048986	-19623.17773570684	1.0645307709619045	2.8278379759988717	2.3517549092145655	0.47608306678430645	0	3	9	0	0	-20337.833872201565	0.6721772601289491	2.130100509279804	1.6015245835432117	0.5285759257365925	0	4	7	0	0	-21813.195210350405	0.862774017901428	7.666879012349921	5.256215089671914	2.4106639226780087	3	28	66	2	0	-20951.162994568556	0.30751522732770814	0.6115797048161347	0.5748260452187672	0.03675365959736748	0	1	4	0	0	1.0	0.3037500186038833	1.853137926708988	1.0	0.2736654858143617	7.180288155577142
3640000	-82685.2102721947	-82723.80756991747	38.59729772276132	-19624.653160229565	0.9976947048765515	2.3271523097425724	1.740094278059238	0.587058031683334	1	4	9	0	0	-20338.698269156495	0.5921968116657236	1.8162789307590144	1.2160288358726177	0.6002500948863967	1	4	6	1	0	-21808.17611268439	0.8561439809414036	7.612799280049627	5.0521872307143525	2.5606120493352726	5	28	64	4	0	-20952.28002784702	0.33587189392228556	0.829757404334838	0.7325804022368575	0.09717700209798052	0	1	4	0	0	1.0	0.24240796960408767	1.5659252979478424	1.0	0.9757622813823629	8.049821400297944
3650000	-82680.81620305826	-82714.01272067225	33.196517613992725	-19622.477073558224	0.9102810716822777	1.8438781114803973	1.5053913946815483	0.3384867167988491	0	3	9	0	0	-20337.008764518137	0.45943894678991115	1.6926587744982564	1.337185611135811	0.3554731633624453	0	4	7	0	0	-21804.78244131048	1.0477557563910436	8.549749564559534	5.600512658357755	2.949236906201773	4	29	66	2	0	-20949.74444128541	0.4036471400944296	1.247106843556633	1.1639469298609266	0.08315991369570658	0	1	4	0	0	1.0	0.31545179183513683	1.0041110453682063	1.0	0.5705321152833625	8.951967669368678
3660000	-82675.24372581924	-82711.27525440571	36.03152858648349	-19623.25774026005	0.995093339722862	2.222762125231116	1.8640547487696537	0.35870737646146184	0	3	9	0	0	-20338.95739346733	0.5424868504565077	1.597938719156052	1.2377085751854637	0.36023014397058817	0	4	7	0	0	-21800.47164816346	0.8578663782584607	7.966924567099445	5.402348969828082	2.5645755972713618	2	28	67	1	0	-20948.588472514864	0.31643714689502545	0.8980682338567411	0.8908726012925577	0.0071956325641833185	0	1	4	0	0	1.0	0.3486971024339214	2.6342278237552352	1.0	0.23063403844793468	8.882748808190644
3670000	-82642.56449816006	-82711.88956007533	69.32506191527416	-19620.602881025963	0.960863418433691	2.4676813408280216	2.1402073644618422	0.32747397636617964	1	4	9	0	0	-20338.886798556097	0.603470769498577	1.7302401188071657	1.1028383466161102	0.6274017721910554	1	5	7	0	0	-21802.343192264725	0.8447989423149543	7.1515795901345784	4.329020695761107	2.822558894373471	2	28	67	1	0	-20950.056688228553	0.33026427894624505	0.8297008634262091	0.7531051972062638	0.0765956662199454	0	1	4	0	0	1.0	0.2160838020320632	3.2319537571482253	1.0	0.3920180333232251	9.228445812114618
3680000	-82643.20200483344	-82719.30895264709	76.10694781364782	-19619.238556686927	0.9336202611953963	1.9100222793096857	1.726015079583336	0.18400719972634957	0	3	9	0	0	-20340.488842880586	0.7308971421558356	2.5397107767545366	1.5101488301147157	1.0295619466398207	3	7	7	0	0	-21806.72226107784	0.9064971814411487	7.2344299568821935	4.546849859762132	2.6875800971200596	2	27	66	2	0	-20952.859292001733	0.5098036468336842	1.3270477983133093	1.106257037304034	0.2207907610092753	4	5	4	0	0	1.0	0.1864155471261607	2.7065996997070307	1.0	0.8408990814456211	7.878728864746948
3690000	-82691.78197976705	-82719.76231449311	27.98033472606521	-19619.847152736755	1.113989632590931	3.0857996938641685	1.9475869578028253	1.138212736061343	1	3	8	1	0	-20337.522362329175	0.6150639241294298	1.8597544624085762	1.2619220004689202	0.597832461939656	2	5	6	1	0	-21812.045809353498	0.9546006957201734	8.592165574009943	4.9925970834685	3.599568490541442	8	31	64	4	0	-20950.346990073678	0.5222646035088758	1.4099450563431928	1.3004360145014149	0.10950904184177784	0	1	4	0	0	1.0	0.303455044359045	1.2811904560525504	1.0	0.6396542288591796	4.965447937976396
3700000	-82625.7169933921	-82720.28332815139	94.56633475929661	-19620.54392635486	0.719448062492218	1.1737947636002444	0.7621562557946645	0.41163850780557953	0	3	9	0	0	-20338.755484127378	0.4001046385506434	1.3786454722397736	0.6434063968728452	0.7352390753669285	0	4	7	0	0	-21810.062388678223	0.8372912192072465	6.740945031322122	3.731131530739438	3.0098135005826845	3	28	66	2	0	-20950.921528990933	0.36219322816669036	0.7884284113559901	0.6718367769743651	0.11659163438162512	0	1	4	0	0	1.0	0.1588686751385523	1.189270828558113	1.0	0.5492886484826118	8.619139934223172
3710000	-82618.76655001269	-82720.31497628751	101.54842627482026	-19624.374245545354	0.6574697787375628	1.1291938190583637	0.9500170675016942	0.1791767515566694	0	3	9	0	0	-20340.573458290808	0.41379865573729946	1.174459776200447	0.693348228898097	0.48111154730235	1	5	7	0	0	-21805.547744728567	0.910470108688528	6.8595934341619635	3.940383037173141	2.919210396988823	4	28	65	3	0	-20949.81952772278	0.35424892818396236	0.911831287520353	0.8318040489505458	0.08002723856980726	0	1	4	0	0	1.0	0.16593281778916433	1.4324278030368536	1.0	0.5050438463939855	7.167858368414038
3720000	-82636.96131186082	-82717.45789920815	80.49658734732944	-19623.97029167222	0.7871566016355935	1.5466915074685104	1.3859844954733895	0.16070701199512083	2	5	9	0	0	-20336.83895914907	0.44647546938833965	1.2700750558975114	0.8523584482577831	0.41771660763972834	1	4	6	1	0	-21807.389679112326	0.8953187845314573	7.16977746697195	4.28099069278956	2.8887867741823903	2	27	66	2	0	-20949.258969274535	0.285318669675575	0.7591134697555342	0.7393210306840969	0.019792439071437073	0	1	4	0	0	1.0	0.16865736532811357	1.2425205234938017	1.0	0.6808517600942188	7.052066384831191
3730000	-82621.79649110537	-82721.35711222814	99.56062112276456	-19620.235796551246	0.7485275669973116	1.4152390470754543	1.1217092607613912	0.2935297863140628	2	5	9	0	0	-20340.42966731257	0.511159760724991	1.4552381787848585	0.8342538661440421	0.6209843126408162	1	4	6	1	0	-21809.90623045617	0.8353436992669426	6.334887358716695	3.6016132136788794	2.7332741450378166	4	27	64	4	0	-20950.78541790816	0.24588115488880113	0.46904148268539303	0.46856004257193695	4.814401134560775E-4	0	1	4	0	0	1.0	0.15292184694518907	2.1093126566995273	1.0	0.6795418996157566	10.102649496862888
3740000	-82603.26464676128	-82720.77299574717	117.5083489858994	-19621.88611782696	0.7664820921508699	1.3848780370007634	1.2110895864027795	0.17378845059798403	1	4	9	0	0	-20336.936733633676	0.3509129474704306	0.7451050602667302	0.49139184124771396	0.253713219019016	0	4	7	0	0	-21811.309092819283	0.8384400850858891	6.254062471442776	3.469184676847104	2.784877794595671	9	31	63	5	0	-20950.641051467264	0.3516432173157447	0.8304537468368713	0.8300415485113501	4.1219832552119584E-4	0	1	4	0	0	1.0	0.1340141622951383	1.2473070181375052	1.0	1.3335938266762772	8.547926930347057
3750000	-82686.6931424525	-82712.83453012908	26.141387676587122	-19618.588916449466	0.9096480970863817	2.089361929801962	1.5018827606506713	0.5874791691512907	2	5	9	0	0	-20341.954862543706	0.6587674387740018	2.0140246159918056	1.6449644366921161	0.36906017929968915	1	5	7	0	0	-21803.69837994548	1.0020451620091213	9.906756011447515	6.6682170824988765	3.238538928948638	15	39	65	3	0	-20948.59237119043	0.3585967958655636	1.2148424925897978	1.1765220820098146	0.03832041057998348	0	1	4	0	0	1.0	0.35917164442018895	1.3315592587203613	1.0	1.1466156998478731	10.596192891690537
3760000	-82596.54478810795	-82714.73861727866	118.19382917072616	-19621.24298396832	0.8029020095806644	1.6122619529687185	1.3683367733103526	0.2439251796583656	2	5	9	0	0	-20335.950014566817	0.33907221135960836	0.9799725366609788	0.7309187765165857	0.24905376014439323	1	5	7	0	0	-21807.883098866998	0.8534608209659188	5.776883739838992	3.8340912677350105	1.9427924721039833	5	28	64	4	0	-20949.662519876518	0.3107089799548866	0.9342510263634125	0.7338127412787269	0.20043828508468575	2	3	4	0	0	1.0	0.14313826788716386	1.613960955619435	1.0	1.0673942800897194	11.963881042478837
3770000	-82606.8911491103	-82719.82000442955	112.92885531924601	-19621.708336228374	0.8300615305475093	1.6624762585149107	1.3685680490555028	0.2939082094594073	2	5	9	0	0	-20340.55923872784	0.3843190242546868	0.9755598769517454	0.6403654144157805	0.3351944625359648	0	3	6	1	0	-21806.661651465045	0.7970105100624788	5.675714049238566	3.9669100946206313	1.7088039546179348	7	31	65	3	0	-20950.890778008288	0.26178970187156336	0.498962928214801	0.4727857310090483	0.0261771972057527	1	2	4	0	0	1.0	0.1636009451046031	0.7650736946511122	1.0	2.146305194106722	11.937886228917112
3780000	-82618.37171560337	-82720.19645423528	101.82473863191402	-19621.45940211093	0.7431458488713734	1.380965681947925	1.0919970005106752	0.2889686814372504	0	3	9	0	0	-20339.365141403017	0.4533182385091907	1.2968422128479546	1.0767949390940514	0.22004727375390337	0	4	7	0	0	-21805.62318589508	0.8064360319881653	5.863864274606142	3.9988753749605843	1.8649888996455577	6	31	66	2	0	-20953.748724826255	0.4063448136739916	0.9101916270031801	0.8911248082479616	0.01906681875521854	0	1	4	0	0	1.0	0.17310150636248692	0.871592749273829	1.0	0.45641267553618164	11.935194856327758
3790000	-82617.62695660739	-82709.1702088347	91.54325222731032	-19619.652716079177	0.816544230372107	1.3596375867990604	1.1636346675050881	0.1960029192939722	1	4	9	0	0	-20336.984087972327	0.4123402862404329	1.196094523249104	0.9712603768529614	0.22483414639614271	0	4	7	0	0	-21803.24535725522	0.859122456808829	6.862496363296243	4.295146361188498	2.5673500021077458	9	33	65	3	0	-20949.288047527967	0.36613299231446744	1.114992859455286	1.0773321716994906	0.03766068775579556	1	2	4	0	0	1.0	0.1750836129163151	0.445404541961612	1.0	1.6820930272652284	11.06409106856288
3800000	-82672.53085490673	-82720.28831855673	47.75746365001392	-19619.299337778535	1.2410419164075415	2.879805931924646	2.366268099257743	0.5135378326669034	0	3	9	0	0	-20338.097633157624	0.37758143465763666	1.1641985565168778	0.8655626847092526	0.2986358718076252	0	4	7	0	0	-21811.604050449227	1.0380866491081422	8.88767926359972	5.591167409607565	3.2965118539921567	5	32	68	0	0	-20951.28729717136	0.6167993437818594	1.6527303293795321	1.4244057139540627	0.2283246154254693	2	3	4	0	0	1.0	0.2565576819790971	2.4623251276174165	1.0	1.0427190326021325	6.957262435062212
3810000	-82631.55068642234	-82720.55785933314	89.00717291079584	-19619.649736139105	0.8239243687453779	1.5246770710373303	1.2913729955963995	0.2333040754409308	1	4	9	0	0	-20340.171693041368	0.3907822625259873	1.214114961821016	1.0195004797007203	0.19461448212029564	0	4	7	0	0	-21809.92210797224	0.8473686187974587	6.272508860319023	4.278005905609175	1.994502954709849	4	28	65	3	0	-20950.81432218043	0.2796964951944856	0.5997937830530424	0.5890402131974033	0.010753569855639133	0	1	4	0	0	1.0	0.19273976275662139	0.6749731582767671	1.0	0.9194191403149466	13.540231105210983
3820000	-82654.47519598654	-82716.52803331637	62.05283732982902	-19623.731015808182	0.8379485090301613	1.8852338802969644	1.5348980133149273	0.3503358669820369	0	3	9	0	0	-20337.236422374637	0.426394670028915	1.3030329223443204	0.8816272655113208	0.4214056568329997	0	4	7	0	0	-21806.519003698675	0.8679327563301531	6.914772323983325	4.484653904578684	2.430118419404642	3	26	64	4	0	-20949.041591434874	0.2698884167454414	0.7754088921952755	0.7491707317442426	0.026238160451032944	0	1	4	0	0	1.0	0.19770168099252458	1.5000792884448302	1.0	0.2459235390816448	10.172844198111036
3830000	-82660.96001069446	-82715.19342696771	54.23341627325862	-19620.00040906877	0.871034120560634	1.8423088923997413	1.504533599718942	0.33777529268079937	0	3	9	0	0	-20340.698875576298	0.59367393269081	1.9985568178171864	1.2702413605617031	0.7283154572554831	2	6	7	0	0	-21803.07886487522	0.9494484173976497	8.494120593405448	4.618971782953735	3.8751488104517136	6	30	65	3	0	-20951.415277447417	0.33335284643355206	0.886306633244317	0.8301628935210356	0.05614373972328131	1	2	4	0	0	1.0	0.2145739152791409	1.812581087847861	1.0	0.8532565392575012	6.7068841348314105
3840000	-82674.50744171732	-82720.93810041042	46.4306586930999	-19622.447475725403	1.2088011702427823	2.4237936487746587	1.6038020489899925	0.8199915997846665	0	3	9	0	0	-20340.16199943421	0.4780576178631952	1.7335377078177023	1.1122194164198163	0.6213182913978863	1	5	7	0	0	-21808.1155843603	0.9393723090980943	8.721146867768939	4.844717758425906	3.8764291093430314	5	31	67	1	0	-20950.213040890503	0.4084096709810928	1.180003852134337	1.1219708294052904	0.05803302272904659	0	1	4	0	0	1.0	0.22771897096579624	3.2349625637235793	1.0	0.3780707435117281	6.4401029149575955
3850000	-82634.38052120438	-82703.3522825947	68.97176139031245	-19619.65707994093	0.8544690074069896	1.6637680037870994	1.3980713460848893	0.26569665770221007	1	4	9	0	0	-20336.78329789247	0.36649123766074043	1.038919139959514	0.7872161543699101	0.251702985589604	0	4	7	0	0	-21796.90691687456	0.858966141181262	7.029359389492963	4.425625102868298	2.6037342866246656	4	29	66	2	0	-20950.00498788674	0.29942803948326047	0.6446681992200923	0.6114148751141254	0.03325332410596682	0	1	4	0	0	1.0	0.19848740089952316	3.992659503318455	1.0	0.3525034991276836	9.148854842193492
3860000	-82640.91363129052	-82714.62822420168	73.71459291115399	-19620.89023113221	1.0600735823627465	2.1299908849887133	1.9392435487385074	0.19074733625020632	0	3	9	0	0	-20336.442769169997	0.35937717331578006	1.1082132692995352	0.7306280079096461	0.3775852613898889	0	4	7	0	0	-21807.601272244705	1.0729829767270014	7.0653577990593925	4.237217429640894	2.828140369418498	4	28	65	3	0	-20949.69395165477	0.414556834074451	1.073834660544705	0.9657219079946446	0.10811275255006053	1	2	4	0	0	1.0	0.17950747751893661	2.728955440941453	1.0	0.7231541554224714	9.291174977874762
3870000	-82634.00838239351	-82720.3344833443	86.3261009507894	-19621.83161325206	0.9318337341057602	1.7747370741214412	1.5806202021494966	0.19411687197194458	2	5	9	0	0	-20338.759037954977	0.3865557435237784	1.3257672342798834	1.0105958738621774	0.31517136041770605	0	4	7	0	0	-21807.46244850718	1.241226475972365	7.511468806130233	4.508166226717405	3.0033025794128236	4	28	65	3	0	-20952.281383630077	0.3448378361388716	0.7222055416337108	0.6537293437810471	0.06847619785266368	1	2	4	0	0	1.0	0.16243580315960296	1.021932530637604	1.0	1.0811872033412457	8.589931799944434
3880000	-82646.61987381925	-82719.80583522469	73.18596140543957	-19623.55234070339	0.8320578799114658	1.6467892736892362	1.3586021279806917	0.28818714570854426	0	3	9	0	0	-20338.113602624027	0.40827190706302324	1.4043084672880144	0.7708315914753519	0.6334768758126625	1	5	7	0	0	-21805.811856060147	1.2470351524344268	7.559758542574119	4.772982797804718	2.786775744769407	4	29	66	2	0	-20952.328035837123	0.4253835445209556	0.9530997363212845	0.8756958742757129	0.07740386204557159	0	1	4	0	0	1.0	0.23467487581209892	0.846425475530812	1.0	0.7313190695701112	8.593940327553911
3890000	-82719.30486512938	-82718.9253394994	-0.3795256299834948	-19623.96702632383	1.0107308170945317	2.714232608224009	2.269310941193953	0.4449216670300557	2	5	9	0	0	-20339.117151636947	0.44587955326899287	1.4293280820722583	1.2509571075728574	0.17837097449940054	0	3	6	1	0	-21805.66932164748	1.105393188284854	9.671891627490186	6.476189156278165	3.195702471212021	4	25	62	6	0	-20950.171839891147	0.4438519257743053	1.1422241867084897	1.0173578994767867	0.12486628723170307	0	1	4	0	0	1.0	0.3593219093561922	1.0870164904493507	1.0	0.7923918254538161	7.17563922597205
3900000	-82649.09827804366	-82719.84162005442	70.74334201075119	-19619.369417254547	0.9090897490535906	1.8401741608581224	1.637626006811674	0.20254815404644863	0	3	9	0	0	-20342.790223920412	0.42303526185210166	1.250560839815667	0.7255121190090488	0.5250487208066182	0	4	7	0	0	-21806.16136498573	1.1210365631159112	7.973300757160717	4.765593623633807	3.207707133526908	4	28	65	3	0	-20951.52061389373	0.4550392823460179	1.0473755808687266	0.8805720727893998	0.1668035080793268	0	1	4	0	0	1.0	0.16545147489586617	2.3270412307266732	1.0	0.5284668151244004	5.95740626450619
3910000	-82648.21713655043	-82716.17344999174	67.95631344129887	-19621.190163129297	0.9201266044072451	1.5133201597741803	1.3262146448890808	0.18710551488509936	1	4	9	0	0	-20339.45433252709	0.373291489160462	1.2859096280717202	0.8173718602188276	0.46853776785289253	1	5	7	0	0	-21806.13570529005	1.089697605467313	7.679793677917432	4.720435723891877	2.959357954025556	4	26	63	5	0	-20949.3932490453	0.33423056594146316	0.9653628030595278	0.9443518541042561	0.021010948955271835	0	1	4	0	0	1.0	0.19586918198257453	1.7228473026808635	1.0	0.7363079454124987	4.602116197135602
3920000	-82653.43019767794	-82715.27863850867	61.848440830721984	-19620.055719135715	0.9408698070264874	2.1707527611554074	1.5042728542309218	0.6664799069244851	1	3	8	1	0	-20335.124062769693	0.424303796458181	1.1832191081591452	1.0534283260228472	0.12979078213629808	0	4	7	0	0	-21809.56377749758	1.0912232782098332	7.753383919382649	4.349292624032003	3.4040912953506433	5	29	65	3	0	-20950.53507910567	0.40767834126731856	1.245967691724952	1.1253800750750735	0.1205876166498786	0	1	4	0	0	1.0	0.2460470242108306	0.8792455892899504	1.0	0.7531286381109988	7.851163328358911
3930000	-82682.19894848393	-82714.75029899184	32.551350507917135	-19621.104576034886	1.0899269737597137	2.4131368425608555	1.9087296301679553	0.5044072123928999	0	2	8	1	0	-20337.277207553965	0.47197699933037845	1.5323475952471228	1.0718949302960457	0.460452664951077	0	3	6	1	0	-21805.744078144595	0.8733435804484764	7.486218030115276	4.9830032921516825	2.503214737963594	2	25	64	4	0	-20950.6244372584	0.5436929380967348	1.694214298038142	1.4126448815632484	0.28156941647489364	0	1	4	0	0	1.0	0.27237137682784085	0.7787608649327115	1.0	0.1416634652016613	5.877656721099918
3940000	-82667.00944676614	-82712.27888487885	45.2694381127123	-19621.49368001305	0.9446594443072693	2.055713484161477	1.5163929818874686	0.5393205022740091	0	3	9	0	0	-20336.876098923698	0.43148130652867295	1.3572395692634827	0.7369923530668728	0.6202472161966099	0	3	6	1	0	-21804.359775473586	1.062818058266624	8.280836924284527	4.796094768791455	3.4847421554930706	5	27	63	5	0	-20949.549330468515	0.30519095603793067	0.7768014269208661	0.7514962428752199	0.02530518404564619	0	1	4	0	0	1.0	0.22323220621470735	1.0087154432783483	1.0	0.6111940077446937	6.234531015573742
3950000	-82692.5689357648	-82719.16188142609	26.592945661298014	-19621.104424248213	0.8235796992004797	1.7582060518117402	1.5072632992965684	0.25094275251517184	0	3	9	0	0	-20337.32127235327	0.38330052374988244	1.311820012307681	1.0292231269087968	0.2825968853988847	0	4	7	0	0	-21811.251544716182	0.9521926113445153	9.225816438313108	6.015835694295031	3.209980744018075	4	29	66	2	0	-20949.484640108418	0.4003188315003566	1.3230752632919256	1.1480810858891346	0.174994177402791	1	2	4	0	0	1.0	0.34321281101502277	2.2245577066912015	1.0	0.9213167471365987	6.140132984287785
3960000	-82661.07767847898	-82707.27372382251	46.196045343527764	-19618.428120290915	0.871024489446182	1.9576396834383227	1.8269574362675969	0.13068224717072588	1	4	9	0	0	-20337.515013124477	0.4096448163669776	1.3138303777456093	0.931087955068038	0.3827424226775714	0	4	7	0	0	-21800.676061801078	1.291316732777193	9.153444539488582	5.660668317254524	3.4927762222340584	7	32	66	2	0	-20950.654528606043	0.41635319028628603	1.184086459669775	1.1112252236924185	0.07286123597735666	0	1	4	0	0	1.0	0.29712781489355977	3.8046402848873573	1.0	0.41700755442805315	7.792928750745003
3970000	-82649.16086671661	-82706.66224704789	57.50138033128111	-19619.163583093185	0.9605836342362067	2.1460244743987955	1.8463065348482555	0.29971793955053994	1	4	9	0	0	-20337.175154300086	0.46278060264323	1.5609158550008448	1.1278343214310003	0.43308153356984447	1	5	7	0	0	-21800.47865225207	1.484784084093571	9.580864493072468	5.795369707796741	3.7854947852757324	14	37	64	4	0	-20949.844857402542	0.44925916082076317	1.3228468372522282	1.2732972802641793	0.04954955698804889	1	2	4	0	0	1.0	0.24117937349317586	2.7252370865149853	1.0	1.4092560989901355	8.172028891384837
3980000	-82626.4160521874	-82713.3545035384	86.93845135099563	-19622.8551934321	0.7983994948047521	1.7825825704696883	1.2814218074683343	0.5011607630013539	2	5	9	0	0	-20339.983589828815	0.38335048026268315	0.7812481399931208	0.5693002649342314	0.21194787505888968	0	4	7	0	0	-21800.647885518305	1.4713802115734784	9.310219661843513	6.051912493463458	3.2583071683800564	11	38	68	0	0	-20949.86783475917	0.32754866024723683	0.7400239063651458	0.678791430337924	0.061232476027221816	0	1	4	0	0	1.0	0.2095078071216758	4.103306446580188	1.0	1.3578663130624606	9.833886881075484
3990000	-82618.96094058476	-82710.32136622428	91.36042563951509	-19621.307155093262	0.7710222280669334	1.4285410048144065	1.2552981118552633	0.17324289295914364	0	3	9	0	0	-20339.440355309103	0.4062779100473412	1.2579546013950489	0.7488693397633476	0.5090852616317015	1	5	7	0	0	-21800.581304121362	1.2706245228960986	9.824035936236568	4.879476584204295	4.944559352032273	15	41	67	1	0	-20948.992551700543	0.2891170550562784	0.8439051808981506	0.823820320966983	0.020084859931167653	0	1	4	0	0	1.0	0.1937027354996249	3.2838946451404047	1.0	1.914536559775402	7.594718977017013
4000000	-82602.98861485992	-82713.25233227454	110.2637174146252	-19619.442312986466	0.9251157460408856	1.8840938216812235	1.5866222085785355	0.297471613102688	4	7	9	0	0	-20339.023017560445	0.3413640897655323	0.876370678810337	0.5301554251517483	0.34621525365858896	3	7	7	0	0	-21803.146373754822	1.1982955254519787	9.288961246684966	4.99931437040156	4.289646876283409	12	39	68	0	0	-20951.6406279728	0.45117670286326944	1.329970578058809	1.1303011538675352	0.19966942419127376	1	2	4	0	0	1.0	0.16679098055571176	2.1772157536931114	1.0	2.772305974816611	9.426903475758412
4010000	-82627.95229402526	-82711.21403524332	83.26174121805616	-19619.25775542134	0.8644475403894507	1.8651271503445375	1.652007483199353	0.21311966714518454	3	6	9	0	0	-20340.013920245714	0.6210546051266479	2.0221038652963705	1.7908269760872078	0.2312768892091628	2	6	7	0	0	-21800.92348345072	1.1989155589387557	9.512135573202219	5.370083492845293	4.142052080356924	12	39	68	0	0	-20951.018876125563	0.3848175310478053	0.9760686365590996	0.8470148500731548	0.12905378648594473	0	1	4	0	0	1.0	0.2445693510347887	4.4052312181736655	1.0	1.493028056752872	9.09830303384808
4020000	-82661.30252887188	-82714.37653207884	53.07400320696327	-19622.8112720896	0.7718583188637224	1.6413271254045236	1.5211642156863816	0.12016290971814185	0	3	9	0	0	-20338.526699981026	0.3433760065058724	0.9051458734342069	0.5595209163692059	0.34562495706500107	0	4	7	0	0	-21801.61380880644	1.2051683838072274	9.975332392209893	5.4053585867309195	4.569973805478969	9	34	66	2	0	-20951.424751201783	0.4025298140056757	1.2549006225405468	0.9957947980596025	0.25910582448094427	3	4	4	0	0	1.0	0.2894831060630286	2.2021550488819606	1.0	1.2642926142082305	6.855188898562644
4030000	-82668.17739245604	-82710.89149152016	42.71409906411529	-19619.753478039594	0.8850195576325235	2.0817990760395113	1.503716606939431	0.5780824691000805	2	3	8	1	1	-20339.78321846991	0.5700501349257753	1.597482552744721	1.0586362538722562	0.5388462988724649	2	6	7	0	0	-21801.361241017574	1.3034747852034398	9.822840475484846	5.524578008028743	4.2982624674561	11	34	64	4	0	-20949.99355399308	0.41857700660368513	1.2470265815011028	1.1979489235038459	0.04907765799725672	1	2	4	0	0	1.0	0.25639424255075105	2.4010615464519525	1.0	0.9410879567125287	8.311328359041301
4040000	-82700.90369573273	-82723.09294083793	22.189245105197756	-19623.835294486293	1.0010753360017672	2.561229446696549	2.1766242079759497	0.3846052387205992	0	3	9	0	0	-20341.108450111915	0.5622695067251521	1.6562357445983467	1.2319329095540767	0.42430283504426963	0	4	7	0	0	-21807.621323037296	0.9811587202735159	8.525238192349871	5.580715887734145	2.944522304615724	1	25	65	3	0	-20950.52787320243	0.4176209960695225	1.2358872241026544	1.1483598052774868	0.08752741882516785	1	2	4	0	0	1.0	0.34846049501067844	1.4138007776169135	1.0	0.14772655729279052	8.405895976422261
4050000	-82659.04770906267	-82708.12933071803	49.08162165536611	-19619.20439795685	1.1190220648033393	2.575483702537822	2.3227636148564406	0.2527200876813814	1	4	9	0	0	-20336.458643384613	0.6226534222447564	2.0312685218295536	1.5759353680743944	0.45533315375515915	4	8	7	0	0	-21801.770467352348	1.4600194081305118	9.870694993058144	6.3289811237066145	3.5417138693515344	9	34	66	2	0	-20950.695822024227	0.3584493374161272	1.0062882971983675	0.9322263457834763	0.07406195141489119	0	1	4	0	0	1.0	0.32886442130603616	3.6429886679628627	1.0	0.834002203838044	10.408104291818923
4060000	-82641.2633602979	-82713.41066607735	72.14730577944539	-19620.575923047236	0.8028167563947439	1.467305888427908	1.3573690435106702	0.10993684491723751	2	5	9	0	0	-20338.771365582605	0.37919544661472915	1.1732036395850773	0.7440653431656281	0.4291382964194491	0	4	7	0	0	-21804.969340678643	1.202119504333139	8.64596446128016	5.659624249807653	2.9863402114725046	5	31	67	1	0	-20949.094036768878	0.3017843316158863	0.7350315284352709	0.7067950673970533	0.02823646103821753	0	1	4	0	0	1.0	0.23596424254012802	3.6743207828306383	1.0	0.933814658374734	8.243302139175448
4070000	-82659.26707945752	-82724.16357456129	64.89649510375781	-19619.200836711723	0.9997064418981316	1.9998816049244827	1.7281035879278672	0.27177801699661547	1	4	9	0	0	-20338.22960565938	0.41117188999405735	1.1265583187938233	0.8549895267253431	0.27156879206848017	0	4	7	0	0	-21816.90842620029	1.2307315337686136	9.34297633608126	5.218855959798354	4.124120376282906	7	33	67	1	0	-20949.824705989897	0.4912235634124085	1.661445942526361	1.3775063406162102	0.28393960191015066	2	3	4	0	0	1.0	0.20289121002100188	3.041292680767911	1.0	0.922169481514335	8.32997838454056
4080000	-82689.24598131447	-82728.80892762046	39.56294630599477	-19622.85598510168	0.8653045218788554	1.8267480101802438	1.637451870202833	0.18929613997741093	0	3	9	0	0	-20338.5545981834	0.45742146230074915	1.6944668672980603	1.3023770003819262	0.39208986691613407	1	5	7	0	0	-21815.218871803554	1.268712560184178	9.666117567527188	5.519872821640589	4.146244745886598	5	31	67	1	0	-20952.179472531814	0.5796609545184679	1.8255981084510393	1.5241359747211778	0.30146213372986125	1	2	4	0	0	1.0	0.20473410200388187	5.036140672010672	1.0	0.4764280801552765	8.728864982250926
4090000	-82691.72913613929	-82721.23706535508	29.507929215785804	-19622.457376726546	0.9781260813368421	2.6183471304391928	2.166666516772297	0.45168061366689544	0	3	9	0	0	-20337.91649459692	0.6349164431554345	1.8206448869957788	1.3439994679229796	0.4766454190727991	0	4	7	0	0	-21810.49869573194	1.5191591527581556	9.906792859229192	6.0338437522965584	3.872949106932633	4	29	66	2	0	-20950.364498299667	0.5123321048731909	1.540715924912465	1.4486584369570423	0.09205748795542285	0	1	4	0	0	1.0	0.2458409530047952	1.4524930609262137	1.0	0.38927590069844986	6.0741330914843354
4100000	-82677.57948279315	-82715.85064898743	38.27116619428112	-19620.85198427538	0.8664370027455113	1.8295709982205484	1.570130057419291	0.2594409408012573	0	3	9	0	0	-20337.90614062759	0.4654585136221681	1.3593754981804045	1.004638475835633	0.35473702234477134	0	4	7	0	0	-21806.270109082387	1.3210816567972088	9.82523108066104	6.240266011824692	3.584965068836345	5	29	65	3	0	-20950.82241500206	0.4299002782887052	1.2058971376598393	0.847993269705765	0.35790386795407425	3	4	4	0	0	1.0	0.27636234160038703	2.4963096612297995	1.0	0.48541052023112974	5.091531089558373
4110000	-82703.69000776643	-82718.49136914764	14.801361381209615	-19620.82371872939	0.8491750283528657	2.2178001882879776	1.3975870722654884	0.8202131160224895	1	3	8	1	0	-20337.958843088425	0.3800337793564079	1.304907382931642	1.1115798473355702	0.19332753559607124	0	4	7	0	0	-21809.683499939045	1.2631127860880602	9.653739831321776	6.257953194574514	3.3957866367472587	3	26	64	4	0	-20950.025307390784	0.3066009036018506	0.7248894823436898	0.6815655517387627	0.04332393060492723	1	2	4	0	0	1.0	0.3399097842138001	2.504668865962136	1.0	0.7868167895556706	5.623120664364469
4120000	-82701.29453844068	-82718.14936827394	16.85482983325459	-19621.39415842229	1.0911012299846672	2.630443582918026	2.1678970778007804	0.46254650511724504	0	3	9	0	0	-20337.46265745071	0.5025890436665693	1.5023637935332645	1.1310039565100558	0.37135983702320885	0	4	7	0	0	-21807.74069194713	0.902274074324404	8.864505817223936	5.779173677383563	3.08533213984037	3	28	66	2	0	-20951.5518604538	0.5971019527978307	2.224938530716391	1.722521677658968	0.5024168530574229	1	2	4	0	0	1.0	0.3670897239646628	1.9861531337192728	1.0	0.36076807545480405	8.322342201501915
4130000	-82690.98292660878	-82717.2898920954	26.306965486627302	-19621.29647596323	0.7936407151760985	1.4791554558882793	1.0520506419651308	0.42710481392314864	2	4	8	1	0	-20338.086434321987	0.5258435980777185	1.738396700526165	1.3192325772171727	0.419164123308992	0	4	7	0	0	-21805.286882808887	1.0413092553416414	8.827575167897812	5.588369477374143	3.2392056905236712	2	26	65	3	0	-20952.620099001295	0.3448345618711105	0.890335408242407	0.8150701823697736	0.07526522587263335	0	1	4	0	0	1.0	0.3112119147967211	2.5435654281673465	1.0	0.5424067723153881	6.004723257001572
4140000	-82676.3465139613	-82714.9611377847	38.61462382340471	-19617.829639132113	0.804970908176645	1.671284501690691	1.4013001024489746	0.26998439924171624	1	4	9	0	0	-20336.698647468933	0.49761969415291757	1.748771899653743	1.4117174656642992	0.33705443398944346	0	4	7	0	0	-21808.88495042669	1.0150152833562318	8.316494231596968	5.383515419876844	2.9329788117201256	2	27	66	2	0	-20951.54790075696	0.4825788903693715	1.3782937983328234	1.359227482731474	0.01906631560134936	0	1	4	0	0	1.0	0.27480457652936013	2.215916086687324	1.0	0.4227796994040458	8.591009261234852
4150000	-82664.54237850607	-82722.99634043491	58.45396192883949	-19620.31126003948	0.8100577812034798	1.5659005420109664	1.264757995107829	0.3011425469031378	0	3	9	0	0	-20337.167123702933	0.41859665284805103	1.2205140778743235	0.992983260171455	0.22753081770286882	0	4	7	0	0	-21814.671796030383	1.0088109123272362	8.068123233075621	5.470414240239534	2.5977089928360892	5	31	67	1	0	-20950.846160662113	0.4679018756382791	1.4454590551777136	0.953717913621285	0.49174114155642845	2	3	4	0	0	1.0	0.28237275302158293	2.798245255697341	1.0	0.759602225184347	9.8163247666773
4160000	-82658.32085049013	-82721.03718682859	62.71633633846572	-19623.18647514878	0.7785154013467898	1.6843444337784796	1.369931977920004	0.3144124558584752	1	4	9	0	0	-20338.06797340524	0.4431469773530415	1.3275551819230609	1.0924151766499008	0.23514000527316	0	4	7	0	0	-21809.50934857511	1.010053353747786	8.00477711684522	5.03904695447684	2.9657301623683794	6	30	65	3	0	-20950.27338969945	0.4330836514344041	1.0919805174265844	0.8969341968035862	0.19504632062299826	1	2	4	0	0	1.0	0.2679333879290224	1.7513254196318044	1.0	1.221263449534418	8.335810528589704
4170000	-82673.06163529528	-82715.26279567684	42.20116038156591	-19619.05406447261	1.1211463649615119	2.2334985234637372	1.6145519160797983	0.6189466073839393	1	4	9	0	0	-20338.55327690582	0.4904308716807711	1.8242025215250073	0.8442160853823086	0.9799864361426982	0	3	6	1	0	-21806.849055776416	1.0791415194205731	8.55309739675008	5.864458541691636	2.6886388550584446	4	31	68	0	0	-20950.806398521992	0.45944120316859355	1.1357453884061974	1.1104935915936651	0.025251796812532368	0	1	4	0	0	1.0	0.2847692538184852	2.6828649443281867	1.0	0.6421156594721852	7.0117300479133595
4180000	-82676.13440339391	-82710.79299256016	34.65858916626054	-19620.947682085865	0.9145687140820302	1.6494702674841282	1.1845303334332447	0.4649399340508836	1	3	8	1	0	-20339.361159915483	0.5000740044528947	1.596884782630025	1.068614885488787	0.5282698971412378	0	4	7	0	0	-21800.990261542327	0.8410309359024686	7.992192400036554	4.176150641462275	3.816041758574277	6	23	58	10	0	-20949.493889016496	0.2519373315731815	0.6233070860008945	0.5678202230480588	0.05548686295283548	2	3	4	0	0	1.0	0.2538548922049801	0.8109536127536768	1.0	0.4656082805888214	5.434195296101215
4190000	-82672.31247223206	-82725.6987805117	53.386308279634676	-19620.501983154416	0.8706158961092669	1.7989911002903696	1.1428993144030146	0.6560917858873555	1	3	8	1	0	-20346.112109110818	0.8678994929067749	2.816272925934955	1.7580833391707866	1.058189586764169	2	6	7	0	0	-21809.00244366519	1.0812402982946105	9.013999300628498	5.489867992456443	3.5241313081720502	10	36	67	1	0	-20950.082244581266	0.4313713075045268	1.2696778336879335	1.1421952670267468	0.1274825666611868	0	1	4	0	0	1.0	0.22991175669840194	2.157520312429722	1.0	1.4272144148782901	8.30055522530343
4200000	-82652.39565957102	-82716.04616153668	63.650501965665015	-19622.67390230915	0.8935160494286135	1.9949275678994356	1.5612229515798122	0.43370461631962365	1	4	9	0	0	-20337.581347960324	0.49139167390408955	1.5583755026215587	1.113393327602197	0.44498217501936155	3	7	7	0	0	-21806.459463989104	0.7648843805260928	7.244662400187136	4.844547385455523	2.400115014731615	6	33	68	0	0	-20949.3314472781	0.39475208984236415	1.2848980268484813	1.1944684840403965	0.09042954280808496	0	1	4	0	0	1.0	0.3501668323854449	3.0505309598008536	1.0	1.23987516037723	11.694410693543462
4210000	-82665.36916923746	-82716.28348470762	50.91431547016444	-19620.70221386189	0.836676469149431	1.7772144615329628	1.4247205369080902	0.3524939246248728	0	3	9	0	0	-20336.710012971987	0.4108339599442129	1.2257700332084291	0.7063357609228398	0.5194342722855892	0	4	7	0	0	-21808.553247520267	1.063980099089775	8.566294203603785	5.254121397209099	3.312172806394685	3	27	65	3	0	-20950.31801035347	0.38558650798169664	1.022789201901965	0.9752059304961208	0.04758327140584434	0	1	4	0	0	1.0	0.22569828041114678	2.5849345057521336	1.0	0.3218934612137745	4.714443989424886
4220000	-82661.2970388093	-82720.4977842155	59.20074540620786	-19619.691369220418	0.7903782546839482	1.5431526061561178	1.387796653528442	0.15535595262767582	0	3	9	0	0	-20338.465327770846	0.4968997643619859	1.2279498638763566	0.7815957893056591	0.4463540745706973	0	3	6	1	0	-21812.39132026379	1.084998776294239	8.083941636101924	4.937677211551532	3.1462644245503935	5	30	66	2	0	-20949.94976696045	0.46771206322036085	1.4687894290269607	1.3917286281547836	0.07706080087217737	0	1	4	0	0	1.0	0.24424407127787132	3.248380150932584	1.0	0.5225980400855236	6.963546557794621
4230000	-82690.7110288444	-82707.84611742447	17.135088580081774	-19619.64448950222	1.0326242629354028	2.4634816864255953	1.9061160037695721	0.5573656826560233	2	5	9	0	0	-20339.852933534887	0.6407173466164378	1.8804365495513666	1.3638006870009862	0.5166358625503804	0	3	6	1	0	-21799.4505962352	1.1667535692761155	9.577021546676646	6.6159225725518835	2.9610989741247633	5	30	66	2	0	-20948.898098152164	0.4082320185789651	1.4144937240977478	1.3475045903943772	0.06698913370337078	0	1	4	0	0	1.0	0.3308191487090004	1.5419774087874532	1.0	0.2882485385101177	6.2826073069567085
4240000	-82666.25178383576	-82719.15295331372	52.9011694779627	-19623.68028963349	0.9338005629454087	2.243505889451776	1.9122523444624946	0.33125354498928195	0	3	9	0	0	-20337.462173077434	0.3746696555242659	0.9557011186276188	0.6047149021282876	0.35098621649933115	1	5	7	0	0	-21808.063264039072	0.7993277108935689	7.808994215681858	4.727886169216593	3.0811080464652645	4	30	67	1	0	-20949.94722656373	0.3989980402067045	1.213874260054697	1.1878994938764709	0.025974766178226194	0	1	4	0	0	1.0	0.22590354196441395	2.741211654752936	1.0	0.6281919779639238	5.774062158886127
4250000	-82693.29466708796	-82714.13741937114	20.842752283181838	-19620.33002230169	1.0773697490187542	2.4449298257107146	2.221973320120445	0.2229565055902702	0	3	9	0	0	-20338.828962602085	0.542941757648976	1.7239966976428445	1.2929841692547532	0.43101252838809134	0	4	7	0	0	-21804.984018680374	1.0479532393962498	9.119417109437153	6.530642386058821	2.5887747233783287	2	28	67	1	0	-20949.994415786998	0.608528984411642	1.8053742067609533	1.7716299417255326	0.03374426503542072	0	1	4	0	0	1.0	0.37196553382954245	2.8597108028752065	1.0	0.11001127315337147	6.9651478163979545
4260000	-82662.96785519713	-82712.11977348886	49.15191829172527	-19620.246221320478	0.9573404875190817	1.9249117864284466	1.7666980994589463	0.15821368696950058	0	3	9	0	0	-20337.598801489145	0.5429065942528749	1.7286345178111138	1.1019726798815588	0.626661837929555	0	4	7	0	0	-21801.37416357774	0.8281306398799316	7.769724394370476	4.782038264160193	2.9876861302102817	4	29	66	2	0	-20952.900587101485	0.33157097235629346	0.69429040003321	0.663860427720338	0.030429972312871978	0	1	4	0	0	1.0	0.24536674279344356	1.4882845847345354	1.0	0.341114023107184	7.619303207312305
4270000	-82667.58522813181	-82712.07638637368	44.49115824187261	-19623.28761420562	0.7602873362360947	1.6734861402119825	1.3334138204487584	0.34007231976322405	0	3	9	0	0	-20336.71780948291	0.37870364367763426	1.3421190660361437	0.7974111434344402	0.5447079226017036	1	5	7	0	0	-21801.875891106818	0.8863845879166248	8.087248599014789	4.922517182868383	3.164731416146407	4	27	64	4	0	-20950.195071578328	0.4283944496395637	1.1653600507592965	1.1512079252781093	0.014152125481187161	0	1	4	0	0	1.0	0.2471250809672565	1.2749184659523365	1.0	0.4671631033742429	7.784449393840862
4280000	-82686.36788341803	-82709.6335646837	23.26568126565855	-19620.431544379204	1.019539237799276	2.5248195118783725	2.1020071334996775	0.4228123783786951	0	3	9	0	0	-20339.2043143463	0.6968859210709788	1.993395970056556	1.3968658739428976	0.5965300961136584	0	4	7	0	0	-21799.776342153014	1.0145438336953532	8.424843329062968	6.175261511406396	2.24958181765657	1	26	66	2	0	-20950.221363805184	0.37304376164882697	1.089799164094619	1.081684567700971	0.00811459639364781	0	1	4	0	0	1.0	0.3903069028867302	1.6389189004610325	1.0	0.12672219570924828	7.70177230329291
4290000	-82645.08349882897	-82702.56281229091	57.47931346194128	-19620.343661318573	0.7611319709222056	1.489012138152384	1.2118125790193532	0.27719955913303024	0	3	9	0	0	-20339.457677433824	0.49500642153886254	1.4470248167637885	1.0594128921204422	0.3876119246433461	0	4	7	0	0	-21792.61583170251	1.027675273413487	7.840801434191636	4.867693426529736	2.973108007661898	4	29	66	2	0	-20950.145641836	0.31189544382668	0.8318782121164179	0.8287150392654656	0.0031631728509524115	0	1	4	0	0	1.0	0.2573910408581843	4.071881598593788	1.0	0.5506311787543929	10.085328752426369
4300000	-82670.00275092694	-82720.16609430725	50.163343380308696	-19623.555401599242	0.9604141683637367	2.0588587591336522	1.8152544071355081	0.24360435199814387	0	3	9	0	0	-20336.24902441924	0.5100658572741519	1.5722946347952629	1.134791112738924	0.4375035220563389	0	4	7	0	0	-21808.66034053925	0.9852387744255116	7.670985087218997	5.458235491847819	2.212749595371177	0	25	66	2	0	-20951.701327749513	0.4153965276336351	1.3751701943417003	1.3181387430476958	0.057031451294004554	0	1	4	0	0	1.0	0.2783573615287045	1.4127781514388862	1.0	0.0025812837359520994	7.9470993973714394
4310000	-82695.15905844884	-82719.78510842909	24.626049980245458	-19621.272235648612	0.9420304748487158	2.065665953352787	1.8264155138204683	0.23925043953231903	1	4	9	0	0	-20342.486983000355	0.6645072805294748	1.9997403298228313	1.656627222928486	0.3431131068943455	0	4	7	0	0	-21806.230879601168	1.0746174841630007	8.852729187960195	6.116817337318929	2.735911850641269	1	26	66	2	0	-20949.795010178957	0.4152791158728155	1.2481848197498737	1.2345484098293942	0.013636409920479486	0	1	4	0	0	1.0	0.31014472124701437	1.570581097711712	1.0	0.08727046158007425	7.838932894867104
4320000	-82672.91897655131	-82718.67171651984	45.75273996851962	-19622.19753850953	0.8727221491030025	2.1573465948220605	1.7736990783230442	0.38364751649901624	3	6	9	0	0	-20340.742007685363	0.594179106539509	2.002471334925908	1.4811722885019631	0.5212990464239446	0	4	7	0	0	-21803.195052422252	1.2342487969334188	8.877186785200827	5.105243145339801	3.7719436398610275	4	29	66	2	0	-20952.537117902688	0.5054660514235836	1.2221705813207988	1.1798903005203618	0.04228028080043711	0	1	4	0	0	1.0	0.2819314132290715	3.707216542910753	1.0	0.596938780973444	6.933645419683508
4330000	-82665.12952808996	-82714.94160632968	49.81207823971644	-19619.99108418991	0.8892524079557493	1.7481284614635175	1.5733398336814557	0.17478862778206206	0	3	9	0	0	-20339.032813468566	0.5628396055969317	1.556884164299881	1.3941210160440738	0.1627631482558073	0	4	7	0	0	-21801.24648387196	0.9867107126333016	7.962093829713229	6.053520989327135	1.908572840386096	0	26	67	1	0	-20954.671224799236	0.5901690141199902	1.6691940294691474	1.6525830811555071	0.01661094831364024	0	1	4	0	0	1.0	0.35356691758958947	1.4374905740708224	1.0	0.03149709152556283	10.993053001492276
4340000	-82682.09353617184	-82722.26221484263	40.16867867079358	-19624.856520670688	1.0031869858357414	2.3389888031267656	2.258238760593554	0.0807500425332113	0	3	9	0	0	-20339.068174385044	0.6432333124286296	2.0271276706176673	1.6822911806806744	0.34483648993699323	1	5	7	0	0	-21807.503053485998	1.308556789042386	8.68432788508411	6.36231377552416	2.3220141095599485	1	26	66	2	0	-20950.834466300912	0.3383474878261533	0.8508934383323506	0.8189320065680147	0.03196143176433608	0	1	4	0	0	1.0	0.31397234635493865	1.2869975911243243	1.0	0.30190713577220263	10.206889806243796
4350000	-82664.31480921972	-82713.5671851053	49.25237588558492	-19619.749111485784	0.8449770826843613	1.7320478556831187	1.5928179895122985	0.13922986617082045	0	3	9	0	0	-20338.592647755915	0.3985732489889055	1.2985926815131335	0.9476683548785965	0.3509243266345369	0	4	7	0	0	-21806.109983739283	1.3088073706331198	8.393822130170108	6.075979935705206	2.3178421944649017	5	30	66	2	0	-20949.115442124323	0.32667951103804915	0.8075382038902152	0.7856879181517368	0.02185028573847847	0	1	4	0	0	1.0	0.3042752178497813	1.4700566755984126	1.0	0.24224216835699106	11.986055366278794
4360000	-82650.3257398024	-82714.03686761847	63.7111278160804	-19626.443097890082	1.0554390549335269	2.194470018433485	1.7778957389629522	0.41657427947053244	2	5	9	0	0	-20338.30711785545	0.42319311580234587	1.1154345076678656	0.9256595696688928	0.18977493799897255	0	4	7	0	0	-21799.977934770763	1.0049735864335596	7.661592726101923	5.133880040554833	2.527712685547089	1	28	68	0	0	-20949.30871710217	0.40566741549608937	1.2351862918392509	1.12301609036525	0.11217020147400106	1	2	4	0	0	1.0	0.2788247680660022	2.6831522382801647	1.0	0.29473714298449427	6.194481315683082
4370000	-82686.87335114296	-82712.84967675622	25.976325613255934	-19622.632498309707	1.253069012614451	3.0664073729181833	2.72214138716691	0.344265985751273	1	4	9	0	0	-20339.71098641121	0.6313121539233534	1.9697211803767931	1.5342247694110682	0.4354964109657251	0	4	7	0	0	-21800.581060494373	1.0256982421569192	8.625789354910554	6.35353486590626	2.272254489004293	0	27	68	0	0	-20949.92513154092	0.3590695233269166	0.8525913814262256	0.8261591744664928	0.026432206959732918	0	1	4	0	0	1.0	0.3568644786505309	3.5146701249050136	1.0	0.054769276529610764	9.84546440565099
4380000	-82682.10059629953	-82716.4808331372	34.38023683767621	-19620.39080034808	0.858069256961383	1.9151267409298725	1.4753256064569076	0.4398011344729651	0	2	8	1	0	-20338.26502850435	0.5262332855662206	1.3684804661541181	1.045384388631417	0.3230960775227012	0	4	7	0	0	-21806.264133098084	1.0706355623206287	8.55178726263161	5.834099966427186	2.717687296204428	0	25	66	2	0	-20951.5608711867	0.45725495408882394	1.1682508578490214	1.115286717637694	0.05296414021132734	0	1	4	0	0	1.0	0.3218383212108754	0.9384529851993234	1.0	0.0482360111803476	9.722211065284624
4390000	-82692.34544951134	-82714.8592490913	22.513799579963745	-19622.01952983936	0.8315608276435098	1.808291639280902	1.4995448775112012	0.30874676176970106	0	3	9	0	0	-20337.802620343784	0.49474595867729354	1.6865793226276666	0.97265648196473	0.7139228406629367	0	3	6	1	0	-21805.11001178883	0.9333427585098367	8.184785543504884	5.406815770116873	2.7779697733880075	1	23	63	5	0	-20949.927087119322	0.5165162870205405	1.5036861494237428	1.407078372562642	0.09660777686110084	0	1	4	0	0	1.0	0.2706111345956125	1.6308138525334426	1.0	0.08988309943183122	5.215594835873436
4400000	-82724.00314391525	-82717.31461901264	-6.688524902608661	-19622.679909443308	0.8430279373351762	2.1960957368183562	1.953629376307686	0.2424663605106702	0	3	9	0	0	-20338.91869858417	0.8818609876431625	2.9129372863254064	2.153236375665812	0.7597009106595942	0	4	7	0	0	-21805.87231711033	0.9187611225828218	9.82573646697414	6.300931186736818	3.5248052802373233	2	26	65	3	0	-20949.843693874835	0.5972924968432962	2.101766292257792	1.5805656448059786	0.5212006474518134	3	4	4	0	0	1.0	0.43799289110105233	3.2574679815107617	1.0	0.3713999767729346	6.518622605523909
4410000	-82663.35510466462	-82716.78643118846	53.431326523847325	-19620.749827130512	0.7690220071375872	1.6876095997218727	1.4532256938128856	0.2343839059089871	1	4	9	0	0	-20338.65874941674	0.5973682282608361	1.485198650849762	1.2292314101264343	0.2559672407233277	2	6	7	0	0	-21805.621492411945	0.9703850703595346	8.607359618417803	5.2472293816216835	3.3601302367961203	5	31	67	1	0	-20951.75636222927	0.3742624530664643	0.9823865460688468	0.8837422490985192	0.09864429697032762	0	1	4	0	0	1.0	0.2889120189578508	4.373756458711589	1.0	0.5176066259881875	9.593729301565332
4420000	-82662.92489995396	-82726.20413314666	63.279233192699074	-19624.305551884045	0.7932122912063608	1.6145882561637594	1.5304831640934162	0.08410509207034349	0	3	9	0	0	-20339.70575421375	0.4844646830078486	1.2638856698848788	0.9191801374027853	0.34470553248209335	0	4	7	0	0	-21809.494937227406	0.9763974222586453	8.308419507108088	5.106711048821664	3.2017084582864213	5	29	65	3	0	-20952.697889821455	0.28764315797913786	0.5710446085166742	0.52848996341615	0.04255464510052415	0	1	4	0	0	1.0	0.24706031054055028	2.376042941671688	1.0	0.7245283026161001	8.522689756190372
4430000	-82669.72490789121	-82723.52329912838	53.79839123716809	-19625.12684176417	1.0064821919133329	2.2091892491256866	2.0481055583186816	0.1610836908070052	1	4	9	0	0	-20337.344046890008	0.45083190651341476	1.5524289535740388	1.047351749663588	0.5050772039104507	0	4	7	0	0	-21810.61333055743	0.952250817291284	8.24063765627608	5.316081521216514	2.924556135059565	2	28	67	1	0	-20950.43907991677	0.3054372165456912	0.8034236394191745	0.7786975863016161	0.0247260531175586	0	1	4	0	0	1.0	0.3024980315195325	3.5681168082227583	1.0	0.4403189422604024	8.27367433060642
4440000	-82654.9816919739	-82718.17575603984	63.194064065939656	-19626.363927681417	1.145165066994934	2.3790223375339266	1.970453063537618	0.4085692739963086	4	7	9	0	0	-20339.5529758611	0.4952730282927459	1.289224536297351	1.0517255224739308	0.23749901382341992	1	5	7	0	0	-21799.518824425293	0.996786305137112	8.313730124221795	5.2220124079082	3.091717716313598	4	29	66	2	0	-20952.740028072032	0.41202582985491665	1.0610436742841114	0.9102597056141152	0.1507839686699961	0	1	4	0	0	1.0	0.24536453415605342	1.5294667205486596	1.0	1.000737392385462	9.225541202478166
4450000	-82642.59604980316	-82710.20464551501	67.6085957118429	-19622.73499979086	0.8449427952914831	1.6921998533863036	1.287595643982783	0.4046042094035204	0	3	9	0	0	-20338.395034352507	0.3280410955574406	1.1038762760494674	0.5796680412495806	0.5242082347998869	0	4	7	0	0	-21799.996509253273	0.9392199754008325	7.508512995925331	4.917868549009825	2.5906444469155074	2	27	66	2	0	-20949.078102118376	0.2949268387817068	0.684854120635288	0.6601333232812431	0.024720797354044866	0	1	4	0	0	1.0	0.21516997228991105	1.937359309408263	1.0	0.4627160188307032	10.041012815421205
4460000	-82706.9385345757	-82717.87164953857	10.93311496286827	-19620.692758980473	0.8366437919090657	1.5458755449533723	1.2022469331642394	0.3436286117891323	2	5	9	0	0	-20343.594482893554	1.1101815878845676	2.8037004217794466	2.1555303163637287	0.6481701054157173	3	7	7	0	0	-21801.291880598557	1.2205809821989673	10.662599673307948	7.248786711764449	3.4138129615435	9	33	65	3	0	-20952.292527065987	0.422713263209181	1.114462413757065	0.9768936037544471	0.13756881000261767	1	2	4	0	0	1.0	0.4784324946585149	2.8006191099191553	1.0	1.6417839381946868	10.572390062603738
4470000	-82660.21840073416	-82713.50170654492	53.28330581076015	-19626.194030290975	0.882233491927161	2.0715866881657896	1.8529088078518519	0.2186778803139378	0	3	9	0	0	-20338.332203604492	0.3688853003011176	1.1197130141033944	0.5189321212312022	0.6007808928721922	0	3	6	1	0	-21799.866806228027	0.8246933664485724	7.178031362277606	4.674914227677991	2.5031171345996173	1	25	65	3	0	-20949.108666421424	0.3680765886178867	0.9954641263609374	0.9923560513108767	0.0031080750500606102	0	1	4	0	0	1.0	0.2029041319632503	1.618666399042075	1.0	0.0887913394810678	9.50775587360264
4480000	-82684.29800185449	-82715.26800540446	30.970003549965714	-19622.018624880537	1.0607832588635937	2.4969108433180995	1.9994626455154818	0.4974481978026173	0	3	9	0	0	-20336.58030279335	0.5355557980178751	1.8574167631864897	0.9571338951982035	0.9002828679882865	1	4	6	1	0	-21807.51734270815	0.8702294499475385	7.71053001621328	4.932841007574273	2.7776890086390065	1	24	64	4	0	-20949.15173502242	0.4052659385322842	1.3438092679459062	1.274488530315994	0.06932073762991214	0	1	4	0	0	1.0	0.2630441133804688	0.440557760914018	1.0	0.11446320265323226	5.489917567926464
4490000	-82659.15154139203	-82713.73161408553	54.580072693492056	-19620.03671919095	0.9666588462759956	2.0551437434997637	1.70150332634192	0.3536404171578439	0	3	9	0	0	-20337.691459221503	0.42250333594431394	1.3358108738127714	0.892086198508168	0.4437246753046034	0	3	6	1	0	-21806.58875630947	0.8466441153931864	7.242081371978072	4.660679094459781	2.581402277518292	0	24	65	3	0	-20949.414679363595	0.35985004705179957	0.936874633296607	0.8630886766059793	0.07378595669062771	0	1	4	0	0	1.0	0.26502880271307583	1.3671164685512016	1.0	0.01143179379134441	7.071846198950927
4500000	-82658.75588400016	-82725.76547230872	67.00958830855858	-19623.76423342881	0.73457757954677	1.4784324712780115	1.2957898511293873	0.18264262014862434	0	3	9	0	0	-20342.01236010889	0.4605923282391695	1.3038098531792628	1.0417139177882593	0.26209593539100356	0	4	7	0	0	-21804.96121917802	0.8174570389707488	6.8506382982240615	4.54112276583754	2.3095155323865217	1	25	65	3	0	-20955.027659593	0.5806445649227187	1.454846788821765	1.2274080704543948	0.22743871836737023	1	2	4	0	0	1.0	0.22022407554473564	1.197823405784653	1.0	0.05768585110513707	6.872608690491922
4510000	-82634.5812383633	-82707.26736585711	72.68612749380729	-19618.881021209047	0.8048037951056637	1.412535531766387	1.3491003821071976	0.06343514965918967	0	3	9	0	0	-20338.251500351864	0.37567950493542707	1.3232025291306517	0.8768552867009618	0.4463472424296901	1	5	7	0	0	-21800.263917109285	0.8358126731926934	6.861692773478882	4.442889621476645	2.4188031520022375	2	27	66	2	0	-20949.870927186916	0.2773091333419011	0.8128793603372988	0.7806480381268456	0.0322313222104533	1	2	4	0	0	1.0	0.20293880222065777	2.456369396749188	1.0	0.1888874829679361	6.952024872733987
4520000	-82654.82993275311	-82709.18650223727	54.35656948415564	-19621.42693193193	0.7994545654895941	1.4085047512067443	1.3263459060050704	0.08215884520167406	0	3	9	0	0	-20340.346726669184	0.49949726777407016	1.8012707071937735	0.8863013458021543	0.9149693613916193	1	5	7	0	0	-21797.36700000124	0.8385712274397443	7.179755659747351	5.137154495181144	2.0426011645662068	0	26	67	1	0	-20950.04584363491	0.41224511700140903	1.0440829474288835	0.9652915749552423	0.07879137247364121	1	2	4	0	0	1.0	0.24691631611505818	3.061634963130559	1.0	0.20746298917217093	8.754296132829632
4530000	-82648.75965814927	-82715.03344084308	66.2737826938153	-19621.60511276186	0.8316825441940082	1.7939206887909411	1.590766883302255	0.20315380548868586	0	3	9	0	0	-20343.267228685	0.4216523896705877	1.1521969191289763	0.7232847830935196	0.42891213603545647	0	4	7	0	0	-21799.86175421068	0.9102558717946332	7.210083942093109	5.064858587894103	2.145225354199007	0	26	67	1	0	-20950.299345185547	0.36057415820556515	0.8196202798565071	0.797436039395403	0.022184240461104066	0	1	4	0	0	1.0	0.21057047402130227	1.7004846130089997	1.0	0.15846600246488435	7.790278223574775
4540000	-82631.93248590072	-82703.8921691918	71.95968329106971	-19618.789904205158	0.7319518409812288	1.288020003190958	1.214553813678498	0.07346618951246053	0	3	9	0	0	-20338.519194066826	0.4072970175283656	1.211782432465806	0.8956248756752438	0.31615755679056223	0	4	7	0	0	-21796.36971320568	0.8869273263177764	7.073151705918636	5.018140554091831	2.055011151826803	1	28	68	0	0	-20950.21335771413	0.3162012886009141	0.81787223808965	0.8073807305638714	0.01049150752577857	0	1	4	0	0	1.0	0.2552302776036662	2.3218769037119853	1.0	0.09454205730161216	8.212606557887845
4550000	-82672.48205541707	-82726.77683571425	54.29478029717335	-19622.272734161495	1.0938652081052014	2.670343776122868	1.874791482861796	0.7955522932610717	2	5	9	0	0	-20340.72958170563	0.3395869434684718	0.9501444446105234	0.5396580558354295	0.4104863887750939	0	4	7	0	0	-21815.206943738092	0.9800062740691434	7.368198434266664	5.149261466550863	2.2189369677158	1	26	66	2	0	-20948.567576109028	0.4119724529655377	1.3564629940958872	1.3516686586542472	0.004794335441640013	1	2	4	0	0	1.0	0.2874786006085631	2.149694337194546	1.0	0.6403777953457984	9.498766142668114
4560000	-82643.95261593389	-82712.09374255665	68.14112662276261	-19622.968763542787	0.8699295205887335	1.8708046214374363	1.5899448264059106	0.28085979503152503	0	3	9	0	0	-20336.986673181607	0.3821379358111342	1.0911306797274076	0.8940334583112304	0.19709722141617708	0	4	7	0	0	-21801.98057485884	1.1751488761923679	8.182054484256074	5.551544488400037	2.6305099958560376	5	30	66	2	0	-20950.157730973417	0.3855459253609334	0.9641981646880795	0.9371366215523489	0.027061543135730448	0	1	4	0	0	1.0	0.23122038763135366	1.8143397532299401	1.0	0.4972120086961964	10.293142219992117
4570000	-82623.60522698423	-82713.70665759177	90.10143060753771	-19622.9304439683	0.7538875676219572	1.8919689617577213	1.6182468361637214	0.2737221255939999	1	4	9	0	0	-20336.063078471598	0.41816661848934916	1.1100009854111983	0.7438681254134614	0.36613285999773687	1	5	7	0	0	-21805.640485595362	0.948458242841864	7.4919995703036495	4.809215415928712	2.6827841543749384	9	34	66	2	0	-20949.0726495565	0.2924552388397822	0.8410583704848156	0.7560953507744301	0.08496301971038547	1	2	4	0	0	1.0	0.2169037235449348	2.653326826288059	1.0	1.602543765081411	9.272272932691601
4580000	-82643.69626672784	-82721.02952119235	77.33325446450449	-19625.631334709455	0.7705909538569984	1.5320478953982994	1.3357332596304647	0.1963146357678351	0	3	9	0	0	-20339.825997096814	0.36835546309612816	1.1876146264062526	0.8462499479797556	0.34136467842649676	1	5	7	0	0	-21806.520875452403	0.9605420351360031	7.3539739465303064	4.754075821215932	2.5998981253143785	4	29	66	2	0	-20949.051313933684	0.39419159085119565	1.0839415784935775	1.000097172139616	0.08384440635396156	0	1	4	0	0	1.0	0.23565993614781727	2.459691813904864	1.0	0.5241213012545151	7.6228498470189265
4590000	-82630.52331588871	-82708.77560850585	78.25229261713616	-19620.173475678024	1.0158134798462135	2.0583797145506795	1.9272488812525577	0.13113083329812214	0	3	9	0	0	-20340.21485897731	0.42688419996147126	1.32460786836392	0.9837466653668927	0.34086120299702727	0	4	7	0	0	-21799.12854893627	0.9774886885010611	7.392510867172485	4.893871748052281	2.4986391191202064	7	33	67	1	0	-20949.258724914256	0.3565093494376129	1.0458277796042132	0.9752756297145274	0.07055214988968547	1	2	4	0	0	1.0	0.23196006030538768	1.5103531993382107	1.0	0.9764545936282116	9.893541359696737
4600000	-82629.83447581471	-82709.32031912045	79.485843305744	-19619.890189794216	0.8963352312947641	1.9740310572290325	1.814882227663586	0.15914882956544674	0	3	9	0	0	-20337.365720002756	0.3454099680414269	0.8160870324061822	0.5454066342948872	0.27068039811129496	0	4	7	0	0	-21802.227729945556	0.869746761712681	7.2195126707285135	4.535250394290303	2.684262276438211	2	29	68	0	0	-20949.83667937793	0.3595239427708094	0.7931183536072957	0.7505856815365224	0.04253267207077327	0	1	4	0	0	1.0	0.21515834741174136	1.6535417664277627	1.0	0.7499365313478666	10.022758267038393
4610000	-82720.0495631778	-82715.4022308855	-4.647332292294456	-19622.657119903044	1.1693133028658205	2.4275502977959853	2.0345281456705093	0.3930221521254757	1	4	9	0	0	-20345.121177355533	0.8041283132643472	2.5734781055943508	2.0441634285530865	0.5293146770412644	0	4	7	0	0	-21797.23624287868	0.9762978702151691	9.818866030735707	7.4293800071935845	2.3894860235421254	1	28	68	0	0	-20950.387690748244	0.5269666290553972	1.544159511631139	1.3583154962858575	0.18584401534528194	0	1	4	0	0	1.0	0.472905903441524	3.354760839941497	1.0	0.09025913741016153	8.08600394499244
4620000	-82647.16306785868	-82727.69039890452	80.5273310458374	-19625.797803115922	1.4098052010001503	2.926121118995709	2.549077859910912	0.3770432590847971	2	5	9	0	0	-20345.09252210342	0.6812543121149962	2.1604276576715495	1.5897010894586074	0.5707265682129425	3	6	6	1	0	-21808.049879759754	0.8854551961919477	7.240360302511106	4.269323418827612	2.9710368836834924	6	33	68	0	0	-20948.750193925433	0.38612085981332345	1.160849577875371	1.1237399501944243	0.03710962768094668	1	2	4	0	0	1.0	0.2159916591324873	3.779752106254265	1.0	1.183458686132345	10.95759299081268
4630000	-82653.78077451726	-82716.62056993987	62.839795422603544	-19623.418638989235	0.8777197104206153	1.8186528572593215	1.6150313900007824	0.20362146725853858	1	4	9	0	0	-20336.86750926125	0.41159817079365973	1.3931424965600125	1.067395392687068	0.32574710387294437	1	5	7	0	0	-21807.188024995718	0.9215824362209275	7.7463637792901645	4.812887759768428	2.933476019521736	8	31	64	4	0	-20949.14639669367	0.3000217384120005	0.7795185771959112	0.7176388484195628	0.0618797287763484	2	3	4	0	0	1.0	0.23775925112456853	2.4098448675927555	1.0	1.685491247328846	7.162655652230697
4640000	-82733.901903199	-82721.19140956286	-12.710493636149135	-19625.416972390736	1.0834739936175706	2.9125614899447028	2.729993158505307	0.18256833143939538	0	3	9	0	0	-20337.719441667483	0.4418201101187392	1.6819368755940391	1.3603568335884886	0.3215800420055507	0	4	7	0	0	-21805.231336254925	1.2981860546514823	11.854998626066125	8.214050531494706	3.6409480945714177	3	28	66	2	0	-20952.823659249716	0.34327921561152863	0.8556241088138413	0.8149299562425262	0.0406941525713152	0	1	4	0	0	1.0	0.4592994956644283	1.8577638410802955	1.0	0.4155589445309452	6.730653234552363
4650000	-82662.6441092846	-82716.60663084073	53.96252155612907	-19620.70877185098	0.9543922647952356	2.3127243253361116	2.0361556651825925	0.2765686601535192	0	3	9	0	0	-20335.561767991618	0.3882644414927259	1.1525427123795082	0.5481756729428963	0.6043670394366121	0	4	7	0	0	-21809.822705357026	1.0152703402081644	8.072861312924864	5.257601512307117	2.81525980061775	4	30	67	1	0	-20950.51338564111	0.4720343677121273	1.5160334101718496	1.479693931454285	0.036339478717564655	1	2	4	0	0	1.0	0.255569406778538	2.780905940127247	1.0	0.6073924258798508	7.462200356060318
4660000	-82652.17765879637	-82711.07487348338	58.89721468700603	-19621.49078966066	0.8661689474018951	1.8285045102086257	1.3220745520254658	0.50642995818316	0	3	9	0	0	-20336.875492816802	0.43760089800291185	1.3827022240752056	1.1179956880017574	0.2647065360734483	1	5	7	0	0	-21802.224906492134	0.8692881293632588	7.594866804983197	4.7416976350106435	2.853169169972552	3	30	68	0	0	-20950.483684513772	0.3664694393475584	1.0023088314228592	0.9888956242310424	0.013413207191816823	0	1	4	0	0	1.0	0.2523814976520013	4.020104955477104	1.0	0.23316248632494288	9.297079913916562
4670000	-82666.04983430596	-82722.25571723265	56.205882926689334	-19623.383313256465	0.8477293257071603	1.972944419857037	1.7328993889599973	0.24004503089703935	0	3	9	0	0	-20337.744442568204	0.3627540961093707	1.0488842182702125	0.7835359833532519	0.2653482349169608	0	4	7	0	0	-21811.613839491438	0.8952758833049136	7.363215725887635	5.564042507332396	1.7991732185552376	3	30	68	0	0	-20949.514121916538	0.3673596076148345	1.142745010159497	1.0738231173499864	0.06892189280951072	0	1	4	0	0	1.0	0.2979288469224422	1.5307064372571884	1.0	0.6148444454384331	8.424053555935691
4680000	-82678.15471812456	-82730.2385509491	52.08383282454558	-19625.635033108345	0.8777202989087266	2.0267645905134857	1.820609305776558	0.20615528473692812	0	3	9	0	0	-20339.228143005315	0.4468395110088612	1.5963694571834095	0.8761151964633791	0.7202542607200302	0	4	7	0	0	-21813.84602195983	0.8904640998859684	7.00300104275027	4.824666615451792	2.1783344272984753	4	26	63	5	0	-20951.529352875605	0.45398432661043453	1.1207366017374165	0.9637349145294615	0.1570016872079549	2	3	4	0	0	1.0	0.2736804640665344	0.7045981968544177	1.0	0.49441899878902323	8.677876254463825
4690000	-82649.391841196	-82714.14729598936	64.75545479334933	-19619.54170351776	0.6913569231901046	1.1303038482640235	0.8570243823567258	0.27327946590729757	0	2	8	1	0	-20337.506735804305	0.40012631632133844	1.3577680276257473	1.0905186685537789	0.2672493590719682	2	6	7	0	0	-21805.80280369753	0.8582307268393554	6.730954662783916	4.79073205276572	1.940222610018196	4	29	66	2	0	-20951.296052969767	0.43815057801555296	1.0775399073423448	0.963454536257574	0.11408537108477057	0	1	4	0	0	1.0	0.27225384715265644	1.1395679270738472	1.0	0.5456073821650362	13.661804741962218
4700000	-82669.18933093018	-82730.86097177926	61.67164084907263	-19621.357219631176	1.1097546850580613	2.06955792090021	1.6787365700499068	0.39082135085030273	0	3	9	0	0	-20338.137821502023	0.46696298117633056	1.4959730405082154	1.1295633346820861	0.3664097058261295	0	4	7	0	0	-21819.853988109895	0.939560537366038	6.749466610523151	4.807690140771903	1.9417764697512474	2	25	64	4	0	-20951.51194253616	0.3908949305857498	1.003719210624654	0.852706391609911	0.15101281901474292	1	2	4	0	0	1.0	0.22341824506333255	1.0309256022015452	1.0	0.3110630481310114	10.187714560350875
4710000	-82693.9661443209	-82709.74370849524	15.777564174332829	-19620.620889018875	0.9644106770091103	2.046125796225857	1.7814773476652044	0.26464844856065267	0	3	9	0	0	-20336.11940156565	0.4177967881055386	1.3362625231112961	0.6728330899581969	0.6634294331530992	0	4	7	0	0	-21803.173884038086	1.219878981947631	9.500902076939777	6.654717993090193	2.846184083849585	0	26	67	1	0	-20949.82953387263	0.43784622061308487	1.432292582308097	1.1603679500784887	0.27192463222960833	1	2	4	0	0	1.0	0.37921926933790007	1.4079001100914608	1.0	0.2975414539323855	7.222784243566972
4720000	-82661.95743159582	-82713.34386168869	51.38643009286331	-19621.41951528341	0.7391744148702172	1.3977772120384597	1.282072622641492	0.11570458939696823	1	4	9	0	0	-20340.008807566453	0.47673027555193126	1.5850383652559206	0.8152686572321819	0.7697697080237389	0	4	7	0	0	-21801.58250504178	0.8436203473314253	7.454379963382587	4.6219569339005755	2.8324230294820105	2	24	63	5	0	-20950.333033797047	0.3405482771753683	1.0061748668340602	0.9796919521377381	0.026482914696322246	1	2	4	0	0	1.0	0.2605839203600976	1.0762913229760103	1.0	0.5417261860822025	8.148384200739109
4730000	-82681.19608455083	-82726.44045695421	45.24437240338485	-19624.630283928982	0.8203194418387345	1.9663814982965526	1.5972729737861884	0.36910852451036447	0	3	9	0	0	-20339.77173684049	0.7324203237640365	2.098552695004562	1.2342493280498428	0.8643033669547193	1	5	7	0	0	-21810.034498480603	0.8680277278647722	7.462734401425611	4.820533519296494	2.6422008821291163	1	23	63	5	0	-20952.003937704136	0.4253936122086939	1.030735585953534	0.9878316211453254	0.04290396480820868	0	1	4	0	0	1.0	0.259765568952143	1.2226765464552516	1.0	0.1040686361071184	6.274336133442176
4740000	-82707.38288588163	-82719.30893490046	11.92604901882683	-19621.400585286567	0.7903218372880492	1.4779368793834071	1.1559162900914268	0.32202058929198013	0	3	9	0	0	-20338.43484887191	0.41948858278561557	1.4333037383641172	0.9817189526405024	0.45158478572361505	0	4	7	0	0	-21807.83416183497	1.471168702053257	10.319186346491138	7.064274109261813	3.2549122372293264	2	27	66	2	0	-20951.639338907018	0.3875895143695055	1.3694421862126818	1.2473362733779938	0.12210591283468794	1	2	4	0	0	1.0	0.36427394041674227	2.0503497536661817	1.0	0.6355274317543028	5.542575110497866
4750000	-82687.14340727351	-82721.1839378407	34.040530567194	-19621.573436991726	0.8044175329143227	1.6205082206502608	1.4503775835447676	0.1701306371054924	1	4	9	0	0	-20343.442599337173	0.6666961713476456	2.2530202393404464	1.7812550898200967	0.47176514952034954	1	5	7	0	0	-21805.19647108413	0.9609168992330942	8.447002052106463	5.136929412632976	3.3100726394734856	7	27	61	7	0	-20950.971430427675	0.32806195029861285	0.7393156687100679	0.6114280184843102	0.1278876502257577	1	0	3	1	1	1.0	0.2997680433539575	0.7662553394621414	1.0	0.7404302305172328	6.253733906222986
4760000	-82692.8629271914	-82719.1273752263	26.264448034904188	-19619.340835773888	0.8892829195588093	1.8903718235159612	1.5415083511054926	0.3488634724104686	2	5	9	0	0	-20338.135197764048	0.5975019627531549	2.1004942652860406	1.1195704198563572	0.9809238454296831	0	4	7	0	0	-21810.00105920857	0.9752967259150782	8.7410338797055	5.262693981306544	3.4783398983989566	4	26	63	5	0	-20951.650282479786	0.5731353020015085	1.7584995276590605	1.7007758761118037	0.05772365154725691	2	3	4	0	0	1.0	0.29821857973368865	1.7836509190343408	1.0	1.2717969467148964	5.195867852323515
4770000	-82662.75256666307	-82728.92426549166	66.17169882859108	-19623.777722678315	0.864067554752559	1.825251439530605	1.5596396038451095	0.26561183568549535	0	3	9	0	0	-20341.545016350072	0.5482005802527473	1.4247894552037845	0.9427459826165284	0.48204347258725655	1	5	7	0	0	-21809.32121678623	1.1231267385856512	8.13766618524437	4.980300868986956	3.1573653162574145	5	28	64	4	0	-20954.280309677048	0.4873469774046489	0.929872745175937	0.8554629537760003	0.07440979139993681	0	1	4	0	0	1.0	0.224318045579917	1.9794093158010881	1.0	0.6204632792535097	9.468551098280267
4780000	-82651.26563238402	-82724.15477781944	72.88914543541719	-19619.633443039864	0.8067205010183858	1.471338239901844	1.1651995433591216	0.30613869654272285	0	3	9	0	0	-20339.723394424323	0.4381051495211852	1.416889559705786	1.2009960264758568	0.21589353322992916	0	4	7	0	0	-21814.09649177018	1.0429087518631057	7.542397768769195	4.971393882639973	2.571003886129226	2	27	66	2	0	-20950.70144858508	0.3554056608182457	0.854437086498629	0.7914394102683716	0.06299767623025737	0	1	4	0	0	1.0	0.2279322758863188	2.041514737236677	1.0	0.16491467337748275	6.587396074428272
4790000	-82676.81621081302	-82713.87755883591	37.06134802289145	-19618.946381203077	1.1106695577378483	2.646125936750754	1.7831550720394322	0.8629708647113224	4	6	8	1	0	-20339.40414725686	0.44779350585056915	1.43095330943613	1.095446416385584	0.33550689305054626	3	7	7	0	0	-21805.662051635107	1.0228807180328106	9.660184912612829	6.187801658050063	3.472383254562761	10	34	65	3	0	-20949.864978740865	0.44272644938011446	1.2290291738819685	1.1930171025507534	0.03601207133121537	0	1	4	0	0	1.0	0.3281922078949603	2.246204226435333	1.0	1.5457004987948486	6.962072073755984
4800000	-82657.1213272904	-82718.17337123056	61.05204394016431	-19619.28854015035	0.927168615948068	1.9821789226004791	1.6728736999048643	0.30930522269561483	1	4	9	0	0	-20336.397354432786	0.3850338478721795	1.1465690160060646	1.0269508506883493	0.11961816531771532	0	4	7	0	0	-21811.54193291762	0.9029596532777299	7.282727119379633	4.837145564135335	2.4455815552443005	1	26	66	2	0	-20950.9455437298	0.4075953852862532	0.8713610859623249	0.7141741414935474	0.1571869444687775	0	1	4	0	0	1.0	0.24391860642098517	5.847564181303763	1.0	0.3595084579427786	8.422438054743637
4810000	-82650.2461302908	-82713.06870126897	62.822570978172195	-19621.153455694777	0.8450745937943175	1.6415503359979535	1.3520221672867867	0.2895281687111668	0	3	9	0	0	-20339.435827047855	0.6121216787792393	1.8208668278122138	1.4220261943072636	0.39884063350495036	2	6	7	0	0	-21802.04789119705	0.9079756665307097	7.772266826466288	4.755853318569969	3.016413507896321	2	28	67	1	0	-20950.431527329292	0.3837753856573313	0.8954297898062349	0.7853148562195982	0.11011493358663671	0	1	4	0	0	1.0	0.24361354983585906	4.160530401089805	1.0	0.49449427017477915	8.861434461131662
4820000	-82639.37959213584	-82711.62105702561	72.24146488977082	-19618.629568096574	0.865632277011477	1.5326065722380977	1.1367988323297156	0.3958077399083822	0	3	9	0	0	-20337.049432929234	0.5503374646716516	1.5210365582851968	1.3917935311282683	0.12924302715692879	0	4	7	0	0	-21805.772949441485	0.9241705743788177	7.444993436194848	4.612729690606918	2.832263745587931	3	27	65	3	0	-20950.169106558318	0.30091309608076083	0.738945263975558	0.7147697505157793	0.024175513459778752	0	1	4	0	0	1.0	0.19162891252005754	0.9162641906716047	1.0	0.35495151341616255	7.106290136381391
4830000	-82649.38395433659	-82712.63969139292	63.2557370563274	-19620.70067451675	0.8777477222510622	1.7008431738674448	1.3897272121347526	0.3111159617326926	0	3	9	0	0	-20336.1599689277	0.41221952068299683	1.305414158693603	0.8298663106344906	0.4755478480591123	1	5	7	0	0	-21804.574722862853	0.9021719121657814	7.860171161620168	4.436605537122505	3.423565624497663	4	28	65	3	0	-20951.204325085615	0.2934364869905097	0.6557848577154151	0.6481053358277316	0.007679521887683477	0	1	4	0	0	1.0	0.16880424111025116	4.2199001349506675	1.0	0.7265446256732333	8.342579717578746
4840000	-82647.10948889761	-82709.20593316354	62.09644426593402	-19620.871129477557	0.7288581774331195	1.1996001417775064	1.0143761450856323	0.18522399669187403	1	4	9	0	0	-20339.281171183622	0.5931101028772908	1.4375049474634665	1.1115865326308594	0.325918414832607	0	3	6	1	0	-21798.87654304727	0.9351509524485966	7.7129547253874	4.5601795452615494	3.1527751801258503	1	25	65	3	0	-20950.177089455083	0.36234599170199483	0.8466850628562819	0.7598291645316688	0.0868558983246131	0	1	4	0	0	1.0	0.2142629185187888	2.7741369209866567	1.0	0.09909822725576213	6.842171437783149
4850000	-82646.4857503212	-82710.27039714862	63.78464682742467	-19619.194755333203	0.7964065077852436	1.5390097608933906	1.4377925626860901	0.10121719820730024	0	3	9	0	0	-20338.763939309407	0.49459323285034573	1.348394179576654	1.2074901915796332	0.14090398799702092	0	4	7	0	0	-21801.659391936082	0.9420630097329903	7.520004160142194	4.907837615833385	2.6121665443088093	1	26	66	2	0	-20950.652310569938	0.40414411750226104	1.0433026401148064	0.9821887085905079	0.06111393152429845	0	1	4	0	0	1.0	0.20947625556554414	1.8667710934621884	1.0	0.006728798662704632	8.645871264464779
4860000	-82674.12608977307	-82708.33854996329	34.21246019022148	-19619.900283921354	0.9139269203095693	1.9620711357054867	1.6288713897802776	0.33319974592520923	0	3	9	0	0	-20338.46484045554	0.4439352587960666	1.318145820863776	0.9961981465590617	0.32194767430471427	0	4	7	0	0	-21801.14047068025	0.8805762704539267	7.812216665625708	5.355288704582237	2.45692796104347	1	24	64	4	0	-20948.832954906153	0.32511724670838116	0.8930227357745146	0.8354687585353809	0.057553977239133636	0	1	4	0	0	1.0	0.3528987405954867	1.4733450721037868	1.0	0.20706347398304215	8.391995499559199
4870000	-82677.16043728529	-82716.59790125341	39.437463968118	-19619.83594618711	0.8759924161904677	1.4481715728456717	1.1649940557013068	0.28317751714436484	0	3	9	0	0	-20336.460770408576	0.4177073850756105	1.3362540415581112	1.1201448982041051	0.2161091433540059	0	3	6	1	0	-21803.007524506604	0.8154163269449493	7.006150970877313	4.7164137315966075	2.289737239280708	2	24	63	5	0	-20957.29366015112	0.7074685670572788	1.7671361041065456	1.490618652710522	0.2765174513960237	0	1	4	0	0	1.0	0.2322480582975221	0.5904474404675337	1.0	0.0697036222984276	8.439714396068515
4880000	-82705.18925784322	-82726.29580118832	21.106543345094366	-19622.566619099638	0.8470230924367332	2.3398566578777404	1.8122443906343377	0.5276122672434025	2	5	9	0	0	-20340.68347134911	0.507428706444469	1.4921189900254048	1.266037946254477	0.22608104377092747	1	5	7	0	0	-21812.540398037327	1.1857296491336127	10.97875581029802	6.062370118189353	4.91638569210867	10	31	62	6	0	-20950.505312702237	0.5468955093462402	1.6474780826673738	1.306128685782802	0.3413493968845716	3	4	4	0	0	1.0	0.36991689389931065	2.579294394636635	1.0	1.2506344916978576	5.132845028536763
4890000	-82651.17611714652	-82714.34668246517	63.17056531865452	-19621.227489051667	0.9165859324181294	2.281134649747412	1.9628011745033658	0.31833347524404615	3	6	9	0	0	-20336.96198105862	0.4249021985300953	1.3971226122469889	0.9877950781954579	0.4093275340515311	2	6	7	0	0	-21803.20058285465	1.0159061716259992	8.385297863048242	4.902348147666938	3.482949715381307	7	31	65	3	0	-20952.956629500226	0.6615172570942638	2.3081386712558047	1.4647922858160978	0.843346385439707	3	4	4	0	0	1.0	0.27019487607532056	3.415139008010863	1.0	2.1692434065369164	8.833430543945783
4900000	-82650.00015420349	-82715.65057944377	65.65042524028372	-19619.45269867885	1.0378295495594962	2.174003442167332	1.3932441796667625	0.7807592625005697	2	5	9	0	0	-20338.606607071273	0.6534418605843187	2.0693144608354794	0.9705012957090686	1.0988131651264108	1	4	6	1	0	-21807.36353562252	1.0519013489394256	8.552269295903049	4.839634287716917	3.712635008186132	7	33	67	1	0	-20950.227738071113	0.33967068342413953	0.9249893284492315	0.8741813662201878	0.05080796222904353	1	2	4	0	0	1.0	0.21360687222970035	3.5282536364667916	1.0	1.0044418216679212	5.497391717395022
4910000	-82648.61327558893	-82707.04302205949	58.42974647055975	-19619.92164103705	1.1113790174382037	2.531626127611025	1.974372296817882	0.5572538307931435	3	6	9	0	0	-20336.428255447518	0.43222983751332783	1.4659408788596897	0.900552044041043	0.5653888348186465	3	7	7	0	0	-21798.660804472456	1.0291052000490493	8.779545801989785	5.025511731626533	3.754034070363253	5	29	65	3	0	-20952.03232110246	0.5932378230524303	1.7257931519793932	1.6016948708231746	0.12409828115621847	2	3	4	0	0	1.0	0.23026644944471616	1.8207700394944497	1.0	1.496175362749772	6.881309680153817
4920000	-82675.31711045925	-82708.30590628774	32.98879582849644	-19622.241446481024	1.0399208111899783	2.017077571886537	1.787109057148863	0.22996851473767382	0	3	9	0	0	-20336.91329649722	0.4789321778446398	1.5550010989474021	1.0916048048862526	0.46339629406114957	0	4	7	0	0	-21798.389588519298	1.0620130455638204	8.612818443180382	5.007939918032804	3.604878525147583	7	27	61	7	0	-20950.761574790195	0.4520153663446676	1.0941641181829649	0.8864258632871105	0.20773825489585446	0	1	4	0	0	1.0	0.24745607865986238	1.8066601849656434	1.0	0.4290867495358958	5.151205504863927
4930000	-82706.33470972028	-82719.62223237012	13.287522649839286	-19624.531127924653	0.8814631321473123	2.1229938675736966	1.5423276376724706	0.5806662299012262	5	8	9	0	0	-20340.850882915453	0.601153205489727	1.9332908957746149	1.268740905864215	0.6645499899103995	1	4	6	1	0	-21804.53752632464	1.3237207170545966	9.985943877696162	6.308368783904646	3.6775750937915115	6	26	61	7	0	-20949.702695205382	0.4099681436860535	1.2740073023366238	1.214109636789985	0.0598976655466385	0	1	4	0	0	1.0	0.38748485476549244	1.7961495631510638	1.0	1.0649076330032978	5.895970947999198
4940000	-82704.93997070983	-82715.14736852008	10.207397810241499	-19619.065445978827	0.9237575601036131	2.3232446663999813	2.1883652452720916	0.13487942112789	0	3	9	0	0	-20338.12019131673	0.5755468758419647	1.8077764585006033	1.3987119261020537	0.4090645323985499	1	5	7	0	0	-21806.29730713425	1.3634643606295376	10.130929347975476	6.343228739265555	3.7877006087099225	7	27	61	7	0	-20951.664424090268	0.34770707896016545	0.9549472735590607	0.9347662853042542	0.020180988254806576	0	1	4	0	0	1.0	0.4082061477929044	0.633960338719282	1.0	0.7844636274941167	6.77479462521515
4950000	-82742.01333220009	-82718.87905152478	-23.134280675305668	-19623.963626212942	1.0132796825296995	2.741078915262814	2.190613766950259	0.5504651483125558	0	3	9	0	0	-20337.98910361176	0.6984584150558816	2.6133513482927517	2.119341929342155	0.4940094189505971	1	5	7	0	0	-21805.844501779673	1.3325215477791266	12.007121984741996	8.521172176447786	3.485949808294209	4	28	65	3	0	-20951.081819920404	0.4652765490789544	1.4950939236371446	1.4819631230697972	0.013130800567347722	0	1	4	0	0	1.0	0.5067926121410602	3.6664465140724665	1.0	0.36765558245379587	7.728881602109155
4960000	-82706.65110017236	-82717.67516313653	11.024062964170929	-19621.629909774423	0.8576136823972849	2.395485315126198	2.170028063208087	0.22545725191811064	1	4	9	0	0	-20339.319265466173	0.42568554144334153	1.5450247706396532	0.7810287997126364	0.763995970927017	0	4	7	0	0	-21806.1900112671	1.1871105943670932	8.812870118148092	6.377705809496394	2.4351643086517	0	25	66	2	0	-20950.535976628842	0.6014144331844107	1.717647385763873	1.697740602421435	0.019906783342438006	0	1	4	0	0	1.0	0.4628145921229753	2.237620313057364	1.0	0.0668050732480074	7.178917731470444
4970000	-82688.91456753244	-82713.45627383003	24.54170629758792	-19620.758035778086	0.7696507153415499	1.361367207885066	1.1319878463521618	0.22937936153290428	0	3	9	0	0	-20340.111036239505	0.5645144994632941	1.8185790890915707	1.0936430191503133	0.7249360699412574	0	3	6	1	0	-21801.636231498444	1.2183863365385585	9.082589191508303	5.903492367352707	3.1790968241555975	1	24	64	4	0	-20950.950970314	0.5044491715863657	1.229851199013467	1.0229905368407017	0.20686066217276533	0	1	4	0	0	1.0	0.3098977652450919	1.721355246427457	1.0	0.1753277670626897	7.283568284934607
4980000	-82690.30878799583	-82717.53143108527	27.222643089438577	-19622.072272442612	0.8389110493762342	2.0496655823729526	1.7608542140219736	0.28881136835097926	0	3	9	0	0	-20335.83399927599	0.4975854510249693	1.4715952870853726	1.2041608685457912	0.2674344185395816	0	4	7	0	0	-21810.041790863623	1.2802359064308542	8.58262561270864	5.666300237959953	2.916325374748689	0	23	64	4	0	-20949.583368503034	0.4181498725201571	1.2172082917858007	1.113531049136101	0.10367724264969957	0	1	4	0	0	1.0	0.2817483550964791	1.144685279867193	1.0	0.3826261789763059	5.035809058534126
4990000	-82688.86054111218	-82714.74338560685	25.882844494677197	-19620.416507791495	0.7678700045972893	1.3889369129313955	0.8936191129557552	0.49531779997564035	0	2	8	1	0	-20335.348197090465	0.49444759771889263	1.217652259378701	1.024800461893321	0.19285179748537992	0	3	6	1	0	-21808.861270030302	1.4033753227282033	9.513354475851369	6.682187498126732	2.831166977724635	1	25	65	3	0	-20950.11741069459	0.42070429368685025	0.9905518243260698	0.8281703480614747	0.16238147626459504	0	1	4	0	0	1.0	0.26625383684389486	3.004225768035488	1.0	0.12840103741786307	6.45141208036982
5000000	-82722.605081484	-82706.61924818392	-15.985833300074333	-19621.07531863224	1.0346116679272122	2.6380811783972717	2.055709770800722	0.5823714075965494	0	3	9	0	0	-20335.4025850377	0.36215091339018957	1.173209801719669	1.0403526396946337	0.13285716202503556	0	4	7	0	0	-21801.040120137077	0.9336490798303632	10.1030238934	6.137610604142772	3.9654132892572234	9	26	58	10	0	-20949.101224376907	0.3328003944257229	1.0032889298011403	0.9303296553545345	0.07295927444660577	0	1	4	0	0	1.0	0.3766629137826583	1.669061844633812	1.0	0.9207489547171701	6.651973414442187
5010000	-82681.27077387592	-82724.22041101177	42.94963713585443	-19621.53311624016	0.9384702748485281	2.4328255637411877	1.6579298553118542	0.7748957084293335	6	8	8	1	0	-20337.832969547173	0.6248684521139085	2.2793863008942816	1.2089017887272644	1.070484512167017	1	5	7	0	0	-21811.04886906938	0.9579689041552146	9.580177777672818	4.987788701430301	4.5923890762425215	17	35	59	9	0	-20953.80545615506	0.43733965376871425	1.0242787080250255	0.813609509373789	0.21066919865123657	1	2	4	0	0	1.0	0.33282535775300176	2.2559308550679806	1.0	2.7749387570626474	7.305303916003058
5020000	-82707.55902011976	-82712.03685158084	4.4778314610800996	-19617.857263909773	1.0887827116977489	2.4983976954707554	2.024134394155583	0.47426330131517225	2	5	9	0	0	-20339.48007111359	0.698506490440094	2.4790493373355473	1.9691419867188844	0.5099073506166629	1	4	6	1	0	-21805.664194553483	1.2724321705307828	10.665807884128066	7.687220375017979	2.978587509110091	4	31	68	0	0	-20949.035322003994	0.3955347134156509	1.3597862295246048	1.3032662723796187	0.056519957144985866	0	1	4	0	0	1.0	0.4094882103422723	2.542835350046706	1.0	0.23535740776521638	7.430854265648134
5030000	-82644.67985699498	-82716.43887417205	71.75901717707708	-19620.442204979925	1.4492836012725347	3.331654542524795	2.1556889405942536	1.1759656019305416	10	13	9	0	0	-20336.619719781862	0.4459714285999228	1.5547402500384133	0.8924802162690113	0.6622600337694017	4	7	6	1	0	-21807.643988597254	1.5218371993642446	11.038271905040217	5.860212491419792	5.178059413620421	16	36	61	7	0	-20951.732960813	0.6953890288902829	1.7867441786705653	1.1006697556257907	0.6860744230447746	5	5	3	1	0	1.0	0.28988608526521475	2.0037603663892063	1.0	3.253454804933405	7.278779249702659
5040000	-82726.70578157192	-82715.78466261872	-10.921118953192934	-19620.783306312882	1.0443805674710978	2.283181557854751	1.9060724341711992	0.3771091236835519	0	3	9	0	0	-20336.619110620162	0.4413168891581662	1.5649492030490744	1.1146351041519575	0.4503140988971168	0	4	7	0	0	-21807.02457476698	1.2620050078777578	11.45003199075328	8.054624436598376	3.3954075541549056	6	31	66	2	0	-20951.357670918704	0.5663243937856178	1.8411650880363637	1.469188440529309	0.3719766475070545	3	4	4	0	0	1.0	0.4585804887304754	2.4883285413278964	1.0	0.7471110315102596	7.202377783302366
5050000	-82710.32124798512	-82719.51734729062	9.196099305492575	-19619.823947302684	1.051578894327458	2.0706891194727293	1.6373453320485019	0.4333437874242272	1	4	9	0	0	-20345.798629985726	1.0336898294339403	3.658086180346243	2.2225739983225736	1.4355121820236696	5	9	7	0	0	-21803.1240286451	1.3512632807123524	11.697960537358624	6.504591096518887	5.193369440839738	10	31	62	6	0	-20950.770741357104	0.46441816281382003	1.3940966191285018	1.221350310945764	0.17274630818273795	1	1	3	1	0	1.0	0.301620986616937	4.947392434160469	1.0	1.5427527770791343	7.405427062820088
5060000	-82735.53126537218	-82710.9961839653	-24.535081406885222	-19623.25374427499	0.9797384161562211	2.6440459635366707	2.402575800940487	0.24147016259618392	0	3	9	0	0	-20339.85830621845	0.7246522675113063	2.455770699369854	2.224753758209024	0.23101694116082971	0	4	7	0	0	-21798.71063982499	1.2839376111088079	11.492174810194474	8.714396362422438	2.777778447772038	2	27	66	2	0	-20949.17349364687	0.4960373174875169	1.6162868190056254	1.586893621731087	0.029393197274538485	0	1	4	0	0	1.0	0.7930911766263711	1.7582669673698126	1.0	0.10390193395491691	9.840487817528807
5070000	-82712.56634321311	-82713.46071502236	0.8943718092492654	-19620.205562841977	0.9999234981241907	2.246501618661449	1.512661693196128	0.7338399254653213	3	5	8	1	0	-20341.02072247583	1.0665438098706272	3.513084427845247	2.2275880234432015	1.2854964044020454	6	9	6	1	0	-21803.3108527212	1.298391017283966	12.524922133870401	7.11247026248919	5.412451871381212	17	34	58	10	0	-20948.923576983354	0.5839585958385143	2.2012626755814964	1.3688171355276793	0.8324455400538172	7	8	4	0	0	1.0	0.44336092919364317	1.445741490950705	1.0	1.7827834779954719	6.3916632539806955
5080000	-82760.68964337996	-82732.33455650516	-28.355086874799643	-19620.911532955946	1.2506847591066539	2.9221518701762252	2.797191175827459	0.12496069434876689	0	3	9	0	0	-20338.62637143359	0.746570253673616	2.2570747010363186	1.8353983048185347	0.4216763962177841	0	4	7	0	0	-21816.938238874744	1.1001680548939374	11.719012408044724	8.550550694547567	3.168461713497156	3	30	68	0	0	-20955.858413240872	0.9958708273974965	2.2942300895323973	2.0791856652205887	0.21504442431180848	1	2	4	0	0	1.0	0.5945561444547911	5.998170772290228	1.0	0.07342803913122746	9.766453219770042
5090000	-82733.61864656588	-82710.96997688543	-22.648669680455033	-19621.265822311743	1.1164699846871486	2.967071082657122	2.3370948012454598	0.6299762814116618	1	3	8	1	0	-20337.288291367728	0.5953663661311486	1.9654430659724047	1.4819366402024428	0.483506425769962	0	4	7	0	0	-21802.437149792386	1.3267357365344032	10.876173631768712	7.0094912737785	3.8666823579902116	1	21	61	7	0	-20949.97871341357	0.6031001593432612	2.070286794799193	1.6707305050696926	0.39955628972950075	1	2	4	0	0	1.0	0.448374557490159	2.0480743935546766	1.0	0.383497570991011	4.471053121524817
5100000	-82715.42406001875	-82707.19415698724	-8.229903031507881	-19622.346563578332	1.0492418242253225	2.691209166104239	2.3463199556008805	0.3448892105033583	0	3	9	0	0	-20336.583189666228	0.6940185563062805	2.0865600674467357	1.515451863906474	0.5711082035402618	0	4	7	0	0	-21797.68629501618	1.1183532185636849	10.987857962776756	7.61943356096015	3.368424401816604	3	30	68	0	0	-20950.578108726502	0.4595967150182639	1.3832768009379361	1.361212606047528	0.022064194890408007	0	1	4	0	0	1.0	0.4768154942054108	5.252189272257216	1.0	0.36186220854236145	4.801251012580968
5110000	-82734.63218662288	-82710.70735528687	-23.92483133601069	-19625.058461144323	0.966602545360475	2.6562280584826796	2.4313381609219356	0.224889897560744	0	3	9	0	0	-20337.52894783481	0.48190605466040753	1.7618043001008135	1.156604894411572	0.6051994056892412	0	3	6	1	0	-21797.264553206176	1.221945885296661	11.608909075160598	7.696768240014855	3.9121408351457436	7	28	62	6	0	-20950.85539310156	0.5314733542868038	1.5943800865982405	1.1870711020743623	0.4073089845238781	1	2	4	0	0	1.0	0.41326926739154535	1.101355700238505	1.0	0.4707532366302007	5.536680690059761
5120000	-82736.86772493845	-82720.92415794938	-15.943566989073565	-19622.59580859711	1.1682318929803719	3.0529203375548004	2.664211225521507	0.38870911203329256	0	3	9	0	0	-20339.212717101578	0.5652147273332568	2.054372038131193	1.6438614482695337	0.41051058986165934	0	4	7	0	0	-21808.905790149718	1.1027550778938002	10.570874086763887	7.180267131562328	3.3906069552015587	1	24	64	4	0	-20950.209842100972	0.39596102892033697	1.3974091665037984	1.393005407779119	0.0044037587246796295	0	1	4	0	0	1.0	0.504467192411338	2.2875340841892258	1.0	0.029131075953671082	5.921302438770744
5130000	-82752.35454911295	-82715.5454002793	-36.809148833655364	-19619.310007945784	1.1647394690374258	2.4319729475401615	1.690974227279916	0.740998720260246	1	3	8	1	0	-20337.22403937632	0.7649067822006591	1.8987030692824196	1.1389284167870233	0.7597746524953963	0	4	7	0	0	-21807.47301683158	1.2145442376205868	12.09418054359565	8.095616834821437	3.9985637087742147	7	27	61	7	0	-20951.53833612561	0.792412449757265	2.747016155491485	2.4745351860289366	0.27248096946254785	3	4	4	0	0	1.0	0.6314739239529447	0.9352139488100532	1.0	0.4479065467609287	7.447603091611337
5140000	-82738.93623274392	-82710.87119956597	-28.06503317794301	-19617.931093733314	0.938856722386391	2.323484402466802	1.7107643612417172	0.6127200412250854	3	5	8	1	0	-20338.52825542773	0.6563122741059201	2.4046881293493154	2.0028943494546727	0.40179377989464277	0	4	7	0	0	-21803.907338072615	1.377140472795966	12.927293035970928	8.841918671137481	4.085374364833449	12	34	63	5	0	-20950.50451233231	0.5425598147633386	1.5089788585175237	1.3908035269553536	0.11817533156216989	2	3	4	0	0	1.0	0.6284021138280799	1.6534258612504256	1.0	1.0606367472509306	10.010016245133176
5150000	-82725.40737374162	-82717.96216732748	-7.445206414143711	-19621.88824270831	0.9640757816345852	2.7459073515850725	2.2463422503014447	0.49956510128362774	0	2	8	1	0	-20336.39484365919	0.4043293624511811	1.3570718170646319	1.1742093330961163	0.18286248396851584	0	4	7	0	0	-21809.47133719442	1.274337116984107	10.958249954947577	7.412218199537191	3.546031755410385	1	27	67	1	0	-20950.207743765557	0.4482879782369584	1.2295115690564384	1.2128421334194674	0.01666943563697082	0	1	4	0	0	1.0	0.5343583922250664	1.3489785600765174	1.0	0.16375810050648237	7.005037321725854
5160000	-82749.11309894294	-82727.0345102889	-22.07858865403904	-19625.27137557101	1.6409965329377443	4.119377930003463	3.666272733567861	0.45310519643560143	1	4	9	0	0	-20337.150090698833	0.4357029144273909	1.5189377596244964	1.0522759896724916	0.466661769952005	0	4	7	0	0	-21813.358774317294	1.259147376955349	11.106313447877847	8.03629420678134	3.070019241096506	0	25	66	2	0	-20951.254269701767	0.711030261213722	2.4760732069842857	2.3094389808591673	0.16663422612511858	0	1	4	0	0	1.0	0.5526119239588876	1.0717255070677467	1.0	0.2120811133500589	6.616252738644815
5170000	-82720.10437731055	-82711.18305929322	-8.921318017323973	-19621.116567190915	0.8799984142654754	2.0194405543883427	1.9006804869694087	0.11876006741893455	0	3	9	0	0	-20337.418157050874	0.4784729619138159	1.5163952386265427	0.774186519893183	0.7422087187333596	0	3	6	1	0	-21800.14467057721	1.158147132105947	10.647939345919557	7.311454454218102	3.336484891701455	0	25	66	2	0	-20952.50366447423	0.4037098938863527	0.9298223525942048	0.9145873925390235	0.015234960055181157	0	1	4	0	0	1.0	0.525617643508135	1.0807048379296222	1.0	0.14478051859008856	5.370211561160653
5180000	-82718.13375532693	-82718.13479998926	0.0010446623367508234	-19620.937918435906	1.032789579373363	2.299012022148343	1.855484605724741	0.44352741642360194	0	3	9	0	0	-20336.947960321548	0.5511501539045622	1.7463609547591754	1.142251924745028	0.6041090300141474	0	3	6	1	0	-21809.513210661724	0.8892558765378007	8.196247796446126	6.469000457317598	1.7272473391285275	0	23	64	4	0	-20950.735710570087	0.47755066668274065	1.4381806088466755	1.2259297454464424	0.21225086340023314	0	1	4	0	0	1.0	0.5884747688688777	2.0215697842728524	1.0	0.0379275127420635	9.080263105279009
5190000	-82694.34625469848	-82715.79195297306	21.445698274569665	-19619.071656879954	0.9566061926966135	2.094700165495016	1.7008351822225523	0.3938649832724631	0	3	9	0	0	-20338.002961105984	0.5034076487517235	1.4488849253783553	1.0851787678946625	0.36370615748369256	0	3	6	1	0	-21807.234734947415	0.893951644359292	7.875900572365719	6.303235001615098	1.5726655707506172	1	25	65	3	0	-20951.482600039708	0.42595704808739404	1.3250928576003174	1.2175764002511054	0.10751645734921206	0	1	4	0	0	1.0	0.30337058551075363	0.8070495843579307	1.0	0.6004140185562917	9.305687479839218
5200000	-82668.92667968954	-82724.68370251608	55.75702282653712	-19618.96210140806	0.9602083293384324	2.064345252375348	1.9190003125561363	0.1453449398192117	0	3	9	0	0	-20341.669527961614	0.4044980525933473	1.2192846312604462	0.910826047806697	0.30845858345374944	0	4	7	0	0	-21813.404878814043	0.9497572304244064	7.252432145680453	5.405133430616694	1.847298715063761	8	31	64	4	0	-20950.647194332363	0.4445451705442064	1.3180783551097113	1.2705340946032133	0.04754426050649807	0	1	4	0	0	1.0	0.3468128073149729	0.3539446260788666	1.0	0.7305722358747222	10.772850941969603
5210000	-82711.14808152724	-82722.08506014841	10.9369786211753	-19622.35837131515	0.8340437496510896	1.669011978873784	0.9935669017873708	0.6754450770864138	1	2	8	1	1	-20338.365129624337	0.5137508629179103	1.7659811937212981	1.0374494875576756	0.7285317061636228	0	4	7	0	0	-21809.496863609762	0.9628286654845172	7.94229838577558	5.440168547477691	2.502129838297888	4	24	61	7	0	-20951.864695599168	0.6041481317038967	1.9410370126684269	1.655037243571729	0.28599976909669744	2	3	4	0	0	1.0	0.3628556155555112	0.4120214292847545	1.0	1.7462744689863938	8.54244193618998
5220000	-82701.26796201251	-82723.99436526194	22.726403249430497	-19623.295237329818	0.7639640140306367	1.8677814510477793	1.6484336854050743	0.21934776564270544	2	5	9	0	0	-20340.1942029518	0.6250183539418647	1.899107405185252	1.669865856131128	0.22924154905412375	1	5	7	0	0	-21809.939426738594	0.8624000114060054	8.347589313870122	5.7475977633988835	2.5999915504712394	5	27	63	5	0	-20950.565498241733	0.42910188808572	1.2940461748470098	1.2233409521640717	0.07070522268293805	0	1	4	0	0	1.0	0.37240166307788036	0.9200886441416689	1.0	0.3399190100882148	8.563034146155196
5230000	-82695.89780109818	-82713.07673108493	17.178929986749765	-19619.017360457558	0.9491249043931349	2.19296518530985	2.115400983820787	0.07756420148906266	0	3	9	0	0	-20338.864615543374	0.39727946575634066	1.1175239778284216	0.7651400884304642	0.3523838893979573	0	4	7	0	0	-21803.99250423886	0.8740583934530965	8.521536143064491	5.887431485951766	2.6341046571127222	1	25	65	3	0	-20951.202250845145	0.531684330806649	2.037117597770192	1.8789787395927764	0.15813885817741535	1	2	4	0	0	1.0	0.4362113356237748	0.9994156876702353	1.0	0.25034026502002216	8.602888715212616
5240000	-82694.13204997926	-82717.96425693722	23.8322069579551	-19623.161846691713	0.9349825863725368	2.0869896586642924	1.896401502490603	0.19058815617368902	1	4	9	0	0	-20338.531358999946	0.5928037054124308	1.8380036461771043	1.4150992526917108	0.4229043934853934	0	4	7	0	0	-21806.168576494398	1.0422225460913435	8.75882170525463	6.36515356237508	2.3936681428795503	1	26	66	2	0	-20950.102474751173	0.45337035521319036	1.5348505502727616	1.4218139601988025	0.11303659007395944	0	1	4	0	0	1.0	0.37548734171097425	1.4721891349430842	1.0	0.13966232007728013	11.346507887112946
5250000	-82701.75657842336	-82721.7466949638	19.990116540439363	-19618.119004853485	0.9292265026897644	2.1321926225924623	1.9436249250669404	0.18856769752552163	0	3	9	0	0	-20337.450103612577	0.42474045308129227	1.523892811770963	1.0161924968899856	0.5077003148809774	0	3	6	1	0	-21813.21728173643	1.0969225160651555	9.162400828640445	6.190084894860011	2.972315933780438	2	27	66	2	0	-20952.96030476131	0.5502560948282201	1.259684654239726	1.098359254476322	0.16132539976340404	0	1	4	0	0	1.0	0.3649846637058591	1.1868740944986382	1.0	0.3539557586299605	7.44545938198107
5260000	-82701.91542007764	-82723.19481713955	21.279397061912785	-19621.89664870231	0.833363062007347	1.9554344617063664	1.7132142427223005	0.2422202189840663	0	3	9	0	0	-20337.635383130866	0.4480392163761788	1.5916696500161058	1.2952250000019652	0.29644465001414055	0	4	7	0	0	-21810.606085769283	1.1191033191216762	9.630687815983993	6.629183827777085	3.0015039882069066	0	25	66	2	0	-20953.056699537094	0.5497329748369003	1.3511589171106533	1.332417462957599	0.01874145415305395	0	1	4	0	0	1.0	0.41679868961198424	2.4881327543019363	1.0	0.15296577637619235	6.166596356710057
5270000	-82683.87097796946	-82712.20775654758	28.33677857811996	-19621.220945786605	1.0211981620472317	2.2748604297156967	1.7684030201158725	0.5064574095998244	1	3	8	1	0	-20338.38221244456	0.39776341589341513	1.3519697043580088	0.9616582871333638	0.39031141722464496	0	4	7	0	0	-21802.92584946396	0.990683490823409	9.153048406152397	5.9822025367556595	3.170845869396737	0	26	67	1	0	-20949.678748852446	0.3396608303856378	1.0646496841395172	0.9758481027565458	0.08880158138297148	1	2	4	0	0	1.0	0.2847798587862041	2.5064488093682438	1.0	0.2902210454094627	7.154936232060134
5280000	-82681.50263827477	-82719.98672767705	38.484089402279054	-19623.193788989596	1.2461103561594127	2.4665353857589096	1.513266583252339	0.9532688025065703	0	3	9	0	0	-20338.776270150694	0.4796560861600683	1.3680288184767664	0.9075275695167515	0.46050124896001515	1	5	7	0	0	-21808.521670565475	1.0213038748775622	9.262852465167828	5.962980570926384	3.299871894241445	1	28	68	0	0	-20949.49499797128	0.4028262769589436	1.2409064940881418	1.231462333592166	0.009444160495975629	0	1	4	0	0	1.0	0.28481442386940964	3.4634640640756937	1.0	0.026422222365552316	6.370427534784258
5290000	-82669.8723008803	-82719.15703710454	49.284736224230336	-19618.866128942194	0.9488441470657898	1.9902354150006927	1.7053741328330938	0.284861282167599	0	3	9	0	0	-20338.036859601783	0.38821754392530083	1.2440139157269958	0.977719921604118	0.2662939941228777	0	4	7	0	0	-21809.338165970963	1.0021260611286635	8.793761649198279	5.19355687428763	3.6002047749106447	1	26	66	2	0	-20952.915882589597	0.34841787411630365	0.6957519834237492	0.6712724109714817	0.02447957245226745	0	1	4	0	0	1.0	0.2830105932126357	4.002108028696905	1.0	0.11764412329730696	5.695878848408179
5300000	-82681.39686949337	-82714.79518849711	33.39831900374275	-19621.15826335853	0.7670670514199667	1.4446639531630399	1.3365014899474361	0.10816246321560387	0	3	9	0	0	-20338.449030876458	0.5221657183375819	1.4878259474737523	1.1071889321753097	0.3806370152984426	0	4	7	0	0	-21803.624433407927	0.9855309370107818	8.984754372599527	5.994726340539504	2.990028032060021	0	25	66	2	0	-20951.563460854188	0.4879365825780654	1.2751683840284405	1.130937468425303	0.1442309156031376	0	1	4	0	0	1.0	0.28930448204399406	2.422829651451475	1.0	0.09333389677024184	6.002136413651554
5310000	-82673.08099543425	-82713.05453442689	39.9735389926416	-19620.58212589174	1.1975792250141923	2.6536806989236594	2.0784851237575284	0.5751955751661313	0	3	9	0	0	-20337.091117780205	0.4437262579518317	1.4537221735295471	1.0413758203447885	0.4123463531847587	0	4	7	0	0	-21805.176451055926	1.0449010411549722	8.716748158491017	5.635098493765231	3.081649664725785	1	25	65	3	0	-20950.20483969902	0.48607204000641296	1.4600791936483153	1.3525273123755268	0.10755188127278859	0	1	4	0	0	1.0	0.27075419576356236	1.8190876878359412	1.0	0.046670492580292856	5.981670840745385
5320000	-82678.92711644089	-82712.23499896101	33.307882520119634	-19620.581509206928	0.8345474720302409	1.700421709169851	1.3300480940649322	0.37037361510491906	0	3	9	0	0	-20338.411110352034	0.47012882052266686	1.653971135262796	1.0215122349688646	0.6324589002939314	1	5	7	0	0	-21803.52573408805	1.0255997796270186	8.613776480464914	5.41478275550317	3.1989937249617455	1	24	64	4	0	-20949.71664531399	0.30955424662127645	0.7873356600786483	0.7857546378619141	0.0015810222167339238	0	1	4	0	0	1.0	0.302823375511963	1.4126205548215531	1.0	0.21657434708871554	7.523720546738716
5330000	-82694.70570094454	-82716.18514579674	21.479444852203724	-19622.27704448079	0.8247998102324582	1.4979442965498162	1.3379291595702467	0.1600151369795692	1	4	9	0	0	-20337.723871715225	0.43838079645442946	1.482024614535004	1.0233987381270695	0.4586258764079343	0	4	7	0	0	-21805.22521684005	0.8639204482444545	8.376516145224638	6.196735223913688	2.1797809213109516	2	26	65	3	0	-20950.959012760686	0.3776140414387915	0.9098257216166074	0.8156792017877964	0.09414651982881103	1	2	4	0	0	1.0	0.36823406633273764	1.9002138645459696	1.0	0.4182085294227805	10.628986750482886
5340000	-82676.82953234874	-82713.7978090057	36.96827665695764	-19620.338303234093	0.7630425321092701	1.3765417548205514	1.1448748636423312	0.2316668911782205	0	3	9	0	0	-20337.385155071494	0.43162899268570365	1.3174886576374187	1.0786203232224925	0.2388683344149261	1	5	7	0	0	-21806.39627019007	0.995912624403317	8.442918944935673	5.4638329084832815	2.9790860364523906	2	26	65	3	0	-20949.678080510046	0.41668787629865495	1.2552654023342262	1.2518812203021525	0.0033841820320736904	0	1	4	0	0	1.0	0.31333556765421855	2.5496981247032284	1.0	0.4112881953712895	9.013282615666261
5350000	-82715.96830240163	-82716.21350548544	0.24520308381242728	-19620.174311378214	1.0779103958459668	2.2755064297475975	1.9451140452769895	0.33039238447060837	0	3	9	0	0	-20339.380339219686	0.5210676100021919	1.5487030277659326	1.189361227531586	0.3593418002343469	0	4	7	0	0	-21807.008275948287	1.083459665562683	9.870232419912835	6.335031134419241	3.5352012854935966	5	26	62	6	0	-20949.650578939254	0.29717245848927687	0.9138426733703644	0.8172263275332232	0.09661634583714102	1	2	4	0	0	1.0	0.3883533568633222	1.0864890278858976	1.0	0.24356074010872492	8.214656623919966
5360000	-82671.1125490862	-82715.09688330395	43.984334217753684	-19621.522982941544	1.1817106046778687	2.4869481775097024	2.348571500413136	0.13837667709656654	1	4	9	0	0	-20339.478918394867	0.6597970598894645	2.223704917126274	1.7308804630332288	0.49282445409304476	0	4	7	0	0	-21804.118816912956	0.9264187494060754	7.356639340691434	5.33129141709596	2.0253479235954743	1	26	66	2	0	-20949.976165054577	0.3890915313679681	0.9188962370738119	0.8753110200297874	0.043585217044024516	0	1	4	0	0	1.0	0.34415900532644067	1.9642334732440727	1.0	0.34967378434516233	10.090607290098474
5370000	-82690.76517040574	-82724.48713098203	33.72196057629474	-19625.078334760303	1.0161381610730866	2.2797036804122848	1.9598040369930274	0.31989964341925775	0	3	9	0	0	-20340.4302127061	0.389755817406108	1.023111630765862	0.7501909596207531	0.272920671145109	1	4	6	1	0	-21808.798345591786	0.8800418475122457	7.474122280747043	5.549021111866858	1.9251011688801838	1	23	63	5	0	-20950.180237923854	0.4420713464452159	1.1065167248600676	1.0447715731822378	0.06174515167782979	0	1	4	0	0	1.0	0.32059156085113016	0.6879589940298405	1.0	0.2361830285868481	10.08710552515406
5380000	-82719.81717988904	-82710.2141980312	-9.602981857839438	-19619.69893708784	0.9908552223790804	2.6752124743839505	2.3112084420243786	0.3640040323595726	1	3	8	1	0	-20336.47952407599	0.42510935308883246	1.1604667132941946	0.9253675605282156	0.23509915276597887	1	5	7	0	0	-21804.358124567018	0.9604494248028166	10.235386234044501	6.934772415041859	3.3006138190026455	8	29	62	6	0	-20949.677612300344	0.5597558895415454	1.691271591584329	1.4701845106535179	0.22108708093081153	0	1	4	0	0	1.0	0.4406104578045705	1.0434462869135446	1.0	1.3639383497957633	6.107413356527191
5390000	-82666.20751602323	-82716.5954051002	50.387889076964086	-19619.465010746662	0.863924983510883	1.8626835972443225	1.5550454680848125	0.30763812915951033	1	4	9	0	0	-20337.37336913958	0.4076607620661171	1.1647961161543736	0.9508304853049241	0.21396563084944958	0	4	7	0	0	-21810.561618966287	1.030544602646962	7.515977108640518	5.415965685571987	2.100011423068533	0	23	64	4	0	-20949.19540624768	0.30596335286415316	0.799318280997429	0.7836871809327677	0.015631100064661174	0	1	4	0	0	1.0	0.2629957186873151	1.0662918459073318	1.0	0.06782075419134388	10.547952649714079
5400000	-82676.79847273379	-82716.75078781061	39.95231507681946	-19622.917554875083	0.986410080679953	2.5575641475968895	2.1687150988929424	0.388849048703948	2	5	9	0	0	-20337.10632835323	0.44656521950942707	1.5027271632037238	1.133940554976804	0.36878660822691967	0	4	7	0	0	-21804.69984582071	0.9863025082968073	8.007572059777189	5.866530476966575	2.1410415828106153	3	28	66	2	0	-20952.0270587616	0.5784276140756021	1.8147573267407817	1.6611721440233231	0.15358518271745875	1	2	4	0	0	1.0	0.33383095962922305	1.3640321771692876	1.0	0.4756626516737368	8.6812237849598
5410000	-82659.15693198182	-82708.42832273067	49.27139074884919	-19621.041064066118	1.028563431176154	2.041022991288528	1.8031777408166045	0.23784525047192287	0	3	9	0	0	-20338.23558628511	0.396732106926152	1.0873372667699375	0.7840932193951828	0.30324404737475463	0	4	7	0	0	-21795.46811543762	0.8605760864431212	7.679704733724749	4.840069626637794	2.8396351070869557	3	25	63	5	0	-20953.683556941836	0.5638784243819186	1.356966731663464	1.1978878412835496	0.15907889037991457	1	2	4	0	0	1.0	0.27271204199302573	0.8374876946981099	1.0	0.278342618005996	7.341599478308407
5420000	-82684.40733432432	-82720.48285977425	36.07552544992412	-19622.62886238027	0.8404159536902843	1.8069739858130602	1.4091354864197183	0.39783849939334237	0	3	9	0	0	-20339.53784440963	0.49453591706284983	1.8263656261994163	1.2513985757893804	0.5749670504100355	1	5	7	0	0	-21807.43784506216	0.8886654345390853	7.7888678108392035	5.573914726800008	2.214953084039195	3	26	64	4	0	-20950.878307922194	0.2812364806751027	0.6450592291280284	0.6372076640446177	0.007851565083410589	0	1	4	0	0	1.0	0.2566966590547336	1.2290523854598883	1.0	0.4559555658331945	8.90872330418417
5430000	-82692.45326836972	-82717.47819168826	25.02492331854046	-19621.529582833125	0.8921426389225692	2.0839152881780674	1.7313381032639945	0.3525771849140724	0	3	9	0	0	-20338.031041439746	0.4827383602593194	1.5640183560452348	1.2497246743116337	0.314293681733601	0	4	7	0	0	-21808.690821815562	1.0146693570170386	8.692077315165612	5.721585941336248	2.970491373829364	3	24	62	6	0	-20949.22674559982	0.37972835610492106	1.1673608740720354	1.1293475427044943	0.03801333136754105	1	2	4	0	0	1.0	0.3322004066260166	1.1780940331371783	1.0	0.40881957382541595	7.050275906721733
5440000	-82671.95387688438	-82721.64239271627	49.688515831894385	-19621.999766568333	0.8393181822447879	1.676376341189144	1.351465694986059	0.324910646203085	1	4	9	0	0	-20338.364787338814	0.5076438410882891	1.5255657335436752	0.6864396972663415	0.8391260362773338	1	4	6	1	0	-21811.744047777785	1.070752159678188	8.841462205504397	4.8917554819367925	3.949706723567607	8	28	61	7	0	-20949.533791031343	0.3586515637866834	0.9445359678767973	0.8954501280370665	0.049085839839730805	1	2	4	0	0	1.0	0.1883512255476691	1.0122949901019143	1.0	1.4840700048373345	7.13048032952834
5450000	-82657.7421868483	-82715.44610983913	57.70392299083004	-19619.064835369914	0.8126025943860669	1.402716656405158	0.8540432544249674	0.5486734019801907	0	2	8	1	0	-20336.079969043378	0.3544719040467859	1.110900872601835	0.5741234493674665	0.5367774232343685	0	4	7	0	0	-21809.62403947809	1.0222036726942387	8.22350111999124	4.654722205372043	3.568778914619199	6	27	62	6	0	-20950.677265947743	0.3877328118512105	0.8572644246993577	0.7771027890192982	0.08016163568005943	2	3	4	0	0	1.0	0.20668216592133015	1.3094715724112884	1.0	1.4344470365669157	6.842114005790466
5460000	-82673.35956109216	-82720.40674892177	47.047187829610024	-19618.953895020553	0.9106020726663712	1.6373801745393872	1.3578891391427543	0.27949103539663267	0	3	9	0	0	-20339.5501882063	0.4905202973516558	1.627231685641906	0.7952804178069297	0.8319512678349763	1	5	7	0	0	-21809.91696858241	0.9602084364796075	8.478483943664264	4.873003116944593	3.6054808267196714	4	25	62	6	0	-20951.9856971125	0.5975933650312759	1.5137954229002997	1.153001786602089	0.36079363629821115	2	3	4	0	0	1.0	0.23553845614210692	1.3235524912285983	1.0	1.0999213717490977	6.891770403961013
5470000	-82672.60583136129	-82728.95102366878	56.345192307489185	-19624.70999863825	0.8865658208634251	1.894490731988797	1.6493703126182948	0.2451204193705016	1	4	9	0	0	-20341.76062898316	0.5565676470428074	1.2426859101619692	1.1104562055406861	0.13222970462128317	0	4	7	0	0	-21813.185594065795	0.9108616631452582	8.020384760817418	4.411151254044036	3.6092335067733825	7	28	62	6	0	-20949.294801981567	0.3155532833404107	1.0079899994764379	0.9854381779303424	0.022551821546095474	0	1	4	0	0	1.0	0.2398074776281339	2.454915598242277	1.0	0.4973415779812025	8.077831193397534
5480000	-82668.16506596195	-82718.52017680308	50.35511084112889	-19620.637313193918	1.0071392533348698	1.783179414985855	1.1492990942429078	0.6338803207429474	1	4	9	0	0	-20338.24803351996	0.39136781001105825	1.3302919964570956	0.9182216239268491	0.4120703725302465	0	4	7	0	0	-21810.03572053501	0.9430512990062571	8.643262190663506	4.197702370425037	4.445559820238469	7	29	63	5	0	-20949.5991095542	0.3830428458318972	1.3139729963683227	1.2786499145284393	0.03532308183988303	0	1	4	0	0	1.0	0.20868191618840776	1.2293600545810224	1.0	1.650428562897496	7.984571370843705
5490000	-82650.86975080906	-82719.01948109973	68.1497302906787	-19622.390025911754	1.00442762971914	1.9253724101408707	1.3708786313576906	0.5544937787831801	2	5	9	0	0	-20337.628899700547	0.5285481665092484	1.470401298862104	0.8721173860757886	0.5982839127863154	1	4	6	1	0	-21809.63774980115	0.8366390496657756	7.603756056801978	3.767613274056838	3.8361427827451395	8	29	62	6	0	-20949.362805686284	0.34050506640032	1.0162048870139784	0.9933139122712624	0.022890974742716008	0	1	4	0	0	1.0	0.17860009801060614	1.6061293823710798	1.0	1.5244143518895927	6.89821640703379
5500000	-82629.76670611356	-82718.59263919125	88.82593307769716	-19621.024756175077	1.084000315748889	2.2963450601722384	1.6085552342692813	0.687789825902957	4	7	9	0	0	-20338.768415545972	0.48926605726595085	1.5534786201177977	1.0513259760367757	0.5021526440810222	2	6	7	0	0	-21809.431218492475	0.8620322651644922	7.651643427750924	3.84645363970061	3.805189788050313	9	31	63	5	0	-20949.368248977724	0.3533608445123788	1.1132830373127933	0.9256859857574428	0.1875970515553506	2	3	4	0	0	1.0	0.17088255134493083	3.5165010075254597	1.0	2.8116979450410846	6.6830131650661695
5510000	-82619.19205752821	-82714.74674690908	95.55468938086831	-19620.649683778294	0.7705310674376545	1.479106894441928	1.2594509714284468	0.21965592301348144	2	5	9	0	0	-20337.71901472275	0.4662330257707754	1.3372456329655036	0.8073388921819364	0.529906740783567	1	5	7	0	0	-21806.41516736054	0.9618647292395559	7.964862556523558	4.378858089952646	3.5860044665709125	11	35	65	3	0	-20949.962881047493	0.30224559219607505	0.6785210524036057	0.5976724565081315	0.08084859589547429	1	2	4	0	0	1.0	0.1700667904015562	1.8996463394111927	1.0	2.3511118747709148	10.892913212512978
5520000	-82611.2689041794	-82718.14637055737	106.87746637797039	-19619.4444700638	0.9815472773897532	2.018026151016328	1.5377947047140907	0.48023144630223746	4	7	9	0	0	-20339.465630125418	0.567015025512049	2.0200589417010364	1.3564210322945907	0.6636379094064461	5	9	7	0	0	-21808.961084497074	0.8039934786647193	7.2579149875588245	3.748023016520203	3.5098919710386207	12	34	63	5	0	-20950.275185871087	0.4954507686053963	1.6740756251720874	0.9417485324303665	0.7323270927417209	3	4	4	0	0	1.0	0.13359852945414488	1.5969338520765155	1.0	2.0845283707979063	8.521743037392639
5530000	-82602.86507814436	-82720.78160836748	117.91653022313353	-19621.735876564213	1.0982976400950857	2.0899753863899457	1.3959035571677685	0.6940718292221774	4	6	8	1	0	-20340.25516222065	0.39342277237667717	1.051765106016741	0.5572999597629045	0.4944651462538366	2	5	6	1	0	-21807.583900374837	0.78372796422575	7.0496724086238425	3.5974968314262155	3.4521755771976275	15	36	62	6	0	-20951.206669207782	0.41267278323722933	1.140407264034458	0.7814270376312498	0.35898022640320815	3	4	4	0	0	1.0	0.14701516542189472	1.3660629085204825	1.0	2.433980987663594	9.693822583127481
5540000	-82596.13651468106	-82728.14864262835	132.01212794729364	-19622.78253696962	0.7655053969032698	1.4461122381112528	1.0255043497962566	0.42060788831499635	3	6	9	0	0	-20340.994005018456	0.33163432395150605	0.9751773205149563	0.6147790387192567	0.36039828179569977	1	5	7	0	0	-21813.914396302087	0.8015798231214913	7.155214524833872	3.593882449960981	3.5613320748728903	15	37	63	5	0	-20950.457704338187	0.3714637448042928	0.8688345946449765	0.6659447083544651	0.2028898862905114	3	4	4	0	0	1.0	0.10745026109669777	1.8114476767569152	1.0	3.354438330394311	9.700687488730656
5550000	-82593.97255451226	-82718.5958380447	124.62328353243609	-19619.502857483163	0.8496268016219706	1.393218449357672	1.1766717658867074	0.21654668347096473	0	3	9	0	0	-20342.81279171947	0.44300926004827357	1.2866693874886033	0.7565312730880829	0.5301381144005204	1	5	7	0	0	-21805.628201169908	0.8356347060334541	6.7231051128832275	3.4464095711147413	3.2766955417684858	14	35	62	6	0	-20950.65198767216	0.3604508037644872	0.8428974448031774	0.7194237474843785	0.12347369731879887	2	3	4	0	0	1.0	0.10601839687026951	2.235160037497278	1.0	3.727537220217425	9.402057176558717
5560000	-82620.91446019107	-82722.99255167259	102.07809148152799	-19620.032412803717	0.8300520120193151	1.7648804149173536	1.1047631640095847	0.6601172509077686	2	4	8	1	0	-20339.69219272694	0.43030366398423864	1.2834239154298546	0.6314036787258749	0.6520202367039798	2	5	6	1	0	-21812.00657133615	0.88526701600948	6.595778210775019	3.235048387906892	3.3607298228681284	16	31	56	12	0	-20951.26137480579	0.39544778867121005	0.9366798959764007	0.8665485071669897	0.07013138880941087	1	2	4	0	0	1.0	0.15884905478782638	0.7469861718716919	1.0	3.6271913677042154	8.894282495959215
5570000	-82621.10618590933	-82717.8984625394	96.79227663005996	-19622.502999623335	0.7635577447177018	1.2119921362658386	1.040348234682908	0.17164390158293047	2	5	9	0	0	-20338.850215808892	0.4012394809746358	1.1991122563603314	0.7535362967000161	0.44557595966031516	1	5	7	0	0	-21805.62639903165	0.7659153312755962	6.8840986803713395	2.9872992793829756	3.8967994009883657	11	28	58	10	0	-20950.91884807551	0.4127327756181927	1.0716973968238188	0.9945097352029717	0.07718766162084723	0	1	4	0	0	1.0	0.15515174518154387	0.7922145133231132	1.0	3.020642134987429	8.137414256047178
5580000	-82622.84662030579	-82720.17255262603	97.32593232023424	-19620.655917374366	0.7883898287021552	1.4377026040277423	1.245524715915713	0.19217788811202902	0	3	9	0	0	-20337.244048530803	0.37926082086587914	1.1785175804630614	0.5912372668552722	0.5872803136077892	0	4	7	0	0	-21809.47701937157	0.9342237883912419	7.185484801137097	3.3843440676031973	3.801140733533903	10	28	59	9	0	-20952.795567349287	0.3025599245184085	0.7155459040362502	0.7001458995953188	0.01540000444093137	0	1	4	0	0	1.0	0.12086218377418195	1.379567752908312	1.0	1.3988802858588332	6.622967446534088
5590000	-82598.01966949568	-82712.09915990585	114.07949041015875	-19623.12279991088	0.7469888555616395	1.3431541153062645	0.8889298712534668	0.4542242440527977	1	3	8	1	0	-20338.518810520774	0.3889725394358784	1.038498984659236	0.8251446502661288	0.21335433439310725	0	4	7	0	0	-21801.04194972426	0.7629125007815694	6.678255528272914	2.936661562767075	3.7415939655058414	10	31	62	6	0	-20949.415599749937	0.34852282457567557	1.049300391869473	0.5536347107838149	0.49566568108565817	3	4	4	0	0	1.0	0.1366557654339557	1.5250442087521718	1.0	2.9074992099884533	6.631318753141226
5600000	-82615.41386853158	-82718.87346824404	103.45959971244916	-19623.223444187915	0.8060305469874597	1.7831488829491076	1.197470265428504	0.5856786175206034	2	5	9	0	0	-20338.856467625694	0.4276737234080391	1.118553890592847	0.762562646136275	0.3559912444565718	0	4	7	0	0	-21804.83221730264	0.7531081253453261	6.2655238665681905	2.9597087364155885	3.3058151301526038	10	28	59	9	0	-20951.961339127796	0.34856516293527684	0.6742728919392824	0.6307131713994406	0.043559720539841806	0	1	4	0	0	1.0	0.10711069602729639	1.3281553217325368	1.0	2.0346231557772856	9.16189011534301
5610000	-82608.80771689725	-82714.09927685212	105.29155995486792	-19619.63300872077	0.9948149352849046	2.089272147865205	1.4741203428097043	0.6151518050555009	1	4	9	0	0	-20339.535796884265	0.582512213411154	1.390532939698918	0.699862654006493	0.6906702856924248	3	7	7	0	0	-21805.370395037437	0.7522973458388306	6.704497313321498	3.318467358458917	3.3860299548625807	12	32	61	7	0	-20949.560076209647	0.27200217733069304	0.7377728839767925	0.6188689454175089	0.11890393855928359	2	3	4	0	0	1.0	0.1190141783688137	0.7804735365238573	1.0	1.9899888392206302	9.349636530113658
5620000	-82621.83009411642	-82729.03993047998	107.20983636356014	-19624.56319830999	0.8266401893164973	1.862365062599332	1.3828469486177113	0.47951811398162053	4	7	9	0	0	-20338.538301077137	0.41808559219329783	1.2837559430831944	1.034060672725254	0.24969527035794037	4	8	7	0	0	-21815.73984222101	0.9906527452679111	7.564337040314919	4.0970978978958055	3.4672391424191105	8	31	64	4	0	-20950.19858887184	0.4091331419693508	1.084624194274091	1.048544460143236	0.03607973413085516	1	2	4	0	0	1.0	0.14290985706907325	1.9253100367931952	1.0	1.9472630045877157	10.78050795393778
5630000	-82663.80324442167	-82724.88624649026	61.083002068593416	-19623.12325060748	1.124143619022928	2.404285926755047	1.9923747091051602	0.4119112176498869	3	6	9	0	0	-20339.334169724363	0.8490277320836247	2.164662066606267	1.928584557090998	0.23607750951526865	0	4	7	0	0	-21811.559199623847	0.8519327713454947	7.328634855462069	3.953907524884114	3.374727330577956	10	30	61	7	0	-20950.869626534575	0.5291781757628724	1.6116230683190047	1.504471243183112	0.10715182513589272	0	1	4	0	0	1.0	0.16514803047434923	1.7677545931878302	1.0	1.4435185426014614	10.282571550646427
5640000	-82656.95161672823	-82712.62614033885	55.6745236106184	-19620.357292099427	0.8162607364497061	1.533532681000198	1.426162600802893	0.10737008019730503	0	3	9	0	0	-20340.228026954883	0.5929980744025196	1.7671075867468815	1.2660648697464971	0.5010427170003846	2	6	7	0	0	-21801.399928760777	0.8912765834222842	7.948489806784323	4.30052088371912	3.6479689230652017	7	29	63	5	0	-20950.640892523763	0.40218441541409966	1.0294302468028662	0.978386233960634	0.05104401284223231	0	1	4	0	0	1.0	0.22401442089930762	1.785348729828002	1.0	1.1884475680514708	6.269073847338897
5650000	-82639.17541936104	-82707.50949858692	68.3340792258862	-19621.101029582365	0.9791511994066203	2.0122033544504307	1.6524411595917596	0.359762194858671	0	3	9	0	0	-20336.826916936607	0.39869323798482936	1.287633496772541	0.7592439232198707	0.5283895735526702	0	4	7	0	0	-21799.639768815585	0.8524569445556249	7.253060654193055	4.0686775720543	3.1843830821387527	6	30	65	3	0	-20949.94178325236	0.2525300586962788	0.5889668607862191	0.5842676742267392	0.00469918655947979	0	1	4	0	0	1.0	0.1898646375552257	1.1945999491098105	1.0	0.6827051030434633	5.476460141978604
5660000	-82667.99520231248	-82725.07278698555	57.07758467306644	-19621.29622999999	0.8214085132529232	1.4899887345234195	1.3056882491323538	0.1843004853910658	0	3	9	0	0	-20341.830597968517	0.43937107702309663	1.5039674889270715	1.0091675640949707	0.49479992483210056	0	4	7	0	0	-21810.83053870681	0.8831698088470461	7.310262824017318	4.052848858842624	3.257413965174696	4	26	63	5	0	-20951.115420310234	0.43000564882304315	0.9652687440706551	0.8483509877274233	0.11691775634323176	1	2	4	0	0	1.0	0.22931175234109474	2.452038378714998	1.0	0.7598963080211478	8.480311496289538
5670000	-82662.24697865538	-82712.92216742258	50.67518876719396	-19618.40131445066	0.8382474354259878	1.727871781986009	1.591615335731684	0.13625644625432515	1	4	9	0	0	-20338.05259880009	0.4285061193244449	1.4535240194311534	1.1241801119376298	0.32934390749352355	0	4	7	0	0	-21806.90431612609	0.8502693530801105	7.496951816452028	4.476501650757201	3.0204501656948266	5	28	64	4	0	-20949.563938045743	0.36973854954845786	1.1250521170165182	1.07902370142299	0.04602841559352794	0	1	4	0	0	1.0	0.23033129701940197	1.306608903299232	1.0	1.1968496176603807	6.63477047756063
5680000	-82673.46729911072	-82710.77041825981	37.30311914908441	-19620.99737381712	0.8158010234407479	1.6027097260147363	1.375868659348872	0.22684106666586412	1	4	9	0	0	-20342.372182534527	0.43545178583568145	1.5211594322257507	0.8631856510646398	0.657973781161111	1	5	7	0	0	-21797.115650749765	0.8484224379228739	8.12581774892736	4.710991643090632	3.414826105836724	8	26	59	9	0	-20950.2852111584	0.3775715616310462	0.9897962004467811	0.8749729345643218	0.11482326588245934	0	1	4	0	0	1.0	0.23048681043503141	0.9458563316153711	1.0	1.4070821002710028	7.114547061861752
5690000	-82647.50570713947	-82718.39597699916	70.89026985969682	-19621.23402543688	0.888615558861249	1.7084970854903747	1.5481420758229953	0.16035500966737964	1	4	9	0	0	-20339.14890253758	0.4257432991591136	1.2962561229813343	0.9450909267577371	0.35116519622359715	2	6	7	0	0	-21805.479256966188	0.9318536831807848	9.032050745271837	4.041367278158824	4.990683467113012	11	30	60	8	0	-20952.53379205852	0.30842379054333025	0.6493999351433375	0.6408108620708194	0.008589073072518078	0	1	4	0	0	1.0	0.19582830853161798	1.77039718323972	1.0	1.2688420688662965	4.410311401615843
5700000	-82653.04427854797	-82717.40740560919	64.36312706122187	-19622.29359090196	0.8409377284892857	1.5692686706268635	1.2627344128436164	0.30653425778324705	1	4	9	0	0	-20341.530883036365	0.5688622732246527	1.666963662025699	1.292710636224822	0.3742530258008771	0	4	7	0	0	-21801.97263085696	0.8794693372315345	7.615545987969931	4.635067575793655	2.9804784121762746	6	30	65	3	0	-20951.610300813907	0.4257009297344749	1.0954359091124874	0.9874214058448325	0.1080145032676551	0	1	4	0	0	1.0	0.1849145322672411	1.2397021936633892	1.0	1.121687358450547	4.992717751314687
5710000	-82651.96692508335	-82720.59158569021	68.62466060686444	-19623.18551500242	0.9182665692344903	1.9164412305901717	1.5291688418883922	0.38727238870177966	0	3	9	0	0	-20336.94107703365	0.3816097250454234	1.0903669972952574	0.599362859116352	0.4910041381789053	1	5	7	0	0	-21807.95202197034	0.7894463401250444	7.11612328153722	4.651537997028631	2.4645852845085883	4	30	67	1	0	-20952.5129716838	0.4110495602937966	1.0559966128571454	0.8866581077750082	0.16933850508213738	0	1	4	0	0	1.0	0.23704828672106582	3.880081781627704	1.0	0.4978556207745302	11.55323414022027
5720000	-82651.9363185341	-82705.4720802563	53.53576172219353	-19621.49122299768	0.8364139336511592	2.115638846455576	1.649069939527362	0.46656890692821407	3	6	9	0	0	-20336.514123306722	0.4721813009317489	1.5698059442706174	0.9484133936467697	0.6213925506238475	3	7	7	0	0	-21796.396083030584	0.9937316251216846	8.624555094515006	5.174940497602957	3.4496145969120535	10	30	61	7	0	-20951.0706509213	0.46899206665220117	1.2247213347854096	1.106743436356333	0.1179778984290764	1	2	4	0	0	1.0	0.2904428757361145	1.3307585005828846	1.0	1.3682486049970726	8.026756747853378
5730000	-82648.92878413515	-82717.6921144548	68.76333031964342	-19621.42856952629	0.910222081324035	1.8822004761597009	1.658289805618237	0.22391067054146405	1	4	9	0	0	-20341.233437909264	0.4708709484997645	1.4671224516524601	1.19357330117758	0.27354915047488026	0	4	7	0	0	-21805.75677626809	0.8947681004076972	7.472382685415913	4.569822519823442	2.9025601655924698	5	30	66	2	0	-20949.273330751155	0.3234428260494776	0.9794768396701158	0.9601060380546909	0.019370801615424815	1	2	4	0	0	1.0	0.24086035384104568	1.4339420423241591	1.0	0.5383381675316178	10.620675803314231
5740000	-82625.09621710425	-82707.35640646587	82.26018936162984	-19621.209186585507	0.9121081444502375	2.0060460632368775	1.8751506044244082	0.13089545881246953	0	3	9	0	0	-20338.213978425894	0.4328951560656437	1.524414454870771	1.2824525395485877	0.24196191532218306	2	6	7	0	0	-21797.371860965162	0.9027241087465775	7.769015805944397	4.858058678453031	2.9109571274913675	10	36	67	1	0	-20950.561380489315	0.4611664082803473	1.512084177640431	1.215055248745878	0.29702892889455307	4	5	4	0	0	1.0	0.25766327789829885	3.6055918035270738	1.0	1.6663742213369577	10.711015664465675
5750000	-82639.21524990696	-82712.64263277163	73.42738286467456	-19620.42678414604	0.780570051586974	1.6276613184532658	1.3796506966258975	0.24801062182736833	0	3	9	0	0	-20337.89811737364	0.5575949203235456	1.785437842986895	1.2810261248037478	0.5044117181831472	2	6	7	0	0	-21803.57799614518	1.1750484176571414	8.798309524166523	5.372372070583231	3.425937453583294	7	33	67	1	0	-20950.739735106778	0.3992113366954595	0.9141648416945127	0.7457257820436898	0.16843905965082293	2	3	4	0	0	1.0	0.23750224070518752	2.0866820248768243	1.0	0.8802887411499095	8.094450458896148
5760000	-82635.0765491198	-82700.36735730803	65.2908081882351	-19618.571481868632	0.9301394706490395	2.191766329530712	1.7694346064083328	0.42233172312237904	2	5	9	0	0	-20338.304063458985	0.4934270026110807	1.6901522411507903	0.993379976686604	0.6967722644641862	2	6	7	0	0	-21795.118441156093	0.9505491000989751	8.90816706516306	4.94470357973838	3.9634634854246795	12	35	64	4	0	-20948.373370824313	0.3827217999837158	1.306823845796203	1.1814566416681165	0.12536720412808655	3	4	4	0	0	1.0	0.23642109100431033	4.795793808920458	1.0	2.4946496229751687	8.906091026137599
5770000	-82635.65874444417	-82710.99713778296	75.33839333880118	-19621.891794759184	1.042186362957949	2.1064980307993153	1.3789474645168465	0.7275505662824688	2	3	8	1	1	-20340.74916830798	0.6046433375301803	2.010549942744942	1.2322870492566451	0.778262893488297	6	10	7	0	0	-21798.70462624851	1.0780776786958806	9.850081259819094	5.962179231185876	3.8879020286332167	18	41	64	4	0	-20949.651548467293	0.47388304734331066	1.3993106898173095	1.1978554467493865	0.2014552430679229	4	5	4	0	0	1.0	0.24575612148542128	2.102601913676831	1.0	2.67236922475261	9.2551697973422
5780000	-82682.01378884909	-82717.17784827994	35.164059430861485	-19620.8152797354	0.9854065760321247	2.172055827780448	1.800624953385329	0.37143087439511885	1	4	9	0	0	-20341.562779874952	0.5338875600276083	1.8848674057288684	1.0377695429324063	0.8470978627964619	0	4	7	0	0	-21803.201353634646	0.9276481856370427	8.295386076396024	5.700066847656154	2.5953192287398696	5	30	66	2	0	-20951.598435034943	0.47517780773267737	1.4221291217976408	1.1746065374415569	0.24752258435608424	1	2	4	0	0	1.0	0.3168499609904827	1.8308509754938758	1.0	0.5182758096652212	8.87161614333676
5790000	-82629.94069403429	-82715.90446717544	85.9637731411526	-19622.587821369398	1.0735997814005958	2.1816080216736022	1.561100447548819	0.6205075741247834	1	4	9	0	0	-20337.183770608513	0.42820081916691943	1.4113183575546975	0.9232211621047887	0.48809719544990904	1	5	7	0	0	-21804.05414945682	0.9918967292575603	8.73655719232144	4.460454797795402	4.27610239452604	17	39	63	5	0	-20952.078725740706	0.5735187537249935	1.3975197283406724	1.2805752765571188	0.11694445178355364	2	3	4	0	0	1.0	0.1965444021267417	1.965913359127125	1.0	2.9498003786094418	6.406638506452299
5800000	-82654.89559869196	-82708.36037541763	53.46477672566403	-19620.29898644482	0.9435968586509543	2.168622794685678	1.617199801373607	0.5514229933120711	3	6	9	0	0	-20338.786604194756	0.38119890310894955	1.2960694810304059	0.8492760189075796	0.4467934621228262	0	4	7	0	0	-21800.217014633516	0.9122214224016927	8.550597560420346	4.501337664288293	4.049259896132054	12	33	62	6	0	-20949.057770144536	0.38134162920073167	1.0286773377937093	0.8769307440674995	0.15174659372620974	1	2	4	0	0	1.0	0.21964358972149378	0.9243128212118781	1.0	2.61290184743826	7.364761326552962
5810000	-82648.16146650653	-82716.91614048649	68.75467397995148	-19624.94311806345	1.0658764000446705	2.987173433160521	2.059356126036013	0.9278173071245086	4	6	8	1	0	-20339.112668782713	0.4422201641428627	1.383635330536298	1.0608880534755232	0.3227472770607749	2	6	7	0	0	-21802.816801095847	0.8677238422987694	8.719355307000765	4.3106846877494105	4.408670619251353	15	35	61	7	0	-20950.04355254448	0.5025453676238921	1.86959063550131	1.270674915886263	0.598915719615047	5	6	4	0	0	1.0	0.23276894613503446	1.602150178141239	1.0	3.3119274870326287	7.725099141304047
5820000	-82628.463589408	-82715.43721330352	86.97362389552123	-19623.209912785747	1.1564754615646	2.4057525635117303	2.123110982524811	0.28264158098691883	5	8	9	0	0	-20337.20969219674	0.37198601399061876	1.1529438704173853	0.943825570383706	0.20911830003367926	0	4	7	0	0	-21806.35462154538	0.891671836621877	8.433196944205083	5.320580310669263	3.112616633535819	16	42	67	1	0	-20948.662986775653	0.3471822787210386	1.0246991073605827	0.8814625818255113	0.14323652553507127	2	3	4	0	0	1.0	0.2822885259096116	3.1032495181400126	1.0	2.9276716760374706	7.396072861357556
5830000	-82622.30755236137	-82716.79243068637	94.48487832500328	-19623.378981346283	1.0591472253103718	2.3245123894608746	1.4671765269280157	0.8573358625328589	4	7	9	0	0	-20337.6277977668	0.4096369193454823	1.2708409173095017	0.8752642994075253	0.3955766179019765	3	7	7	0	0	-21805.489887175638	0.8313409993545947	8.38379854572432	4.363959634419957	4.019838911304361	17	40	64	4	0	-20950.295764397655	0.34396459992595146	0.9321699620569561	0.8132190033135271	0.11895095874342908	2	3	4	0	0	1.0	0.22611459522989344	3.1702774497447126	1.0	3.6193044996741444	11.617255972639638
5840000	-82612.5950955487	-82707.6762313461	95.08113579738573	-19618.60598996006	1.0697487450928478	2.121862938604032	1.8626314870520033	0.2592314515520284	5	8	9	0	0	-20336.72107957255	0.5239692474188322	1.6698777421494109	1.1240812363042672	0.5457965058451437	3	7	7	0	0	-21801.940434804048	0.8861081351755549	8.653885987903573	4.609285006342032	4.0446009815615405	20	41	62	6	0	-20950.408727009446	0.3364627323071961	0.8589271699548916	0.7578864653283712	0.10104070462652028	1	2	4	0	0	1.0	0.2260606399430519	1.3637192663900857	1.0	2.8329134134677414	8.262217024905398
5850000	-82741.87692901114	-82727.34610698988	-14.53082202125797	-19622.335652558246	1.1925377231258356	2.4246551030085683	1.6518907445688935	0.7727643584396748	0	2	8	1	0	-20339.60380181076	0.5105019151207425	2.048914040063556	1.49804640935219	0.5508676307113656	0	4	7	0	0	-21813.725672813358	1.0784641919580729	9.77901853310151	6.615052055392946	3.163966477708563	3	22	60	8	0	-20951.680979807516	0.4643403270308729	1.3832971359986295	1.2925675041651228	0.09072963183350652	0	1	4	0	0	1.0	0.501041358920905	0.7332276146179271	1.0	0.19633951198396332	8.091511626194807
5860000	-82653.57886794454	-82717.74408905693	64.16522111238717	-19621.662457962935	0.8839494892720918	2.2641771910699156	2.0199822451187384	0.24419494595117686	2	5	9	0	0	-20336.763254356938	0.4625625762122203	1.543932529477472	1.0091887495043976	0.5347437799730745	4	8	7	0	0	-21806.833376642717	0.9716372934430675	9.06975181474063	5.003566449108002	4.066185365632631	12	37	66	2	0	-20952.485000094333	0.4051298263101186	1.0377313110817346	0.9145186150478809	0.12321269603385343	0	1	4	0	0	1.0	0.2876138659611026	3.3769425881913655	1.0	2.910835267204234	8.164650862826365
5870000	-82652.1113361049	-82715.8955920266	63.784255921689336	-19621.72039838291	0.8218675692810004	1.9317200180625806	1.5554336469945351	0.3762863710680449	2	5	9	0	0	-20338.484816832377	0.4201343413658465	1.2270400093453098	0.6622262285348515	0.5648137808104582	1	4	6	1	0	-21799.0129070071	0.9357324274010131	8.121733065222948	4.875639707489576	3.2460933577333737	11	34	64	4	0	-20956.67746980421	0.4316644892323318	0.7847951712166453	0.6354740320953727	0.14932113912127276	2	3	4	0	0	1.0	0.28735368750203916	2.9288391268133815	1.0	1.4081393928929749	8.676976544485644
5880000	-82676.75715804126	-82722.78504753207	46.027889490811276	-19622.51743223368	0.8030033963216645	1.9689196074716449	1.7055078225625453	0.2634117849090996	1	4	9	0	0	-20337.731410587832	0.445525602008344	1.550525127158923	1.0856364676357868	0.4648886595231363	0	4	7	0	0	-21810.056123862014	1.0503382212720183	8.57676291767463	5.33056382205311	3.2461990956215194	6	32	67	1	0	-20952.48008084855	0.5074314399553821	1.5313868107688764	1.4066089279468557	0.12477788282202074	0	1	4	0	0	1.0	0.28473694944542427	2.204636266619745	1.0	1.2967798374562962	8.781352059919826
5890000	-82659.00109726704	-82709.01970918878	50.018611921746626	-19620.10355646467	0.9343393957724767	2.1211838695744762	1.91061461714576	0.2105692524287161	3	6	9	0	0	-20340.03007188835	0.5620836338844468	1.5859656553489945	1.3334372019054956	0.252528453443499	0	4	7	0	0	-21797.797926120806	1.0236568955756833	8.7141776001973	5.227467879344634	3.4867097208526654	7	31	65	3	0	-20951.08815471494	0.4188179148860924	1.1947625252190186	1.0956040125208302	0.09915851269818832	1	2	4	0	0	1.0	0.2872158319182181	3.1838938803777586	1.0	0.8878090262165621	9.254536294458
5900000	-82678.05631726242	-82714.47466375568	36.41834649326337	-19619.480586356043	0.94925998402414	2.1016143301491095	1.220072729400159	0.8815416007489505	3	5	8	1	0	-20336.43627429326	0.400843303941604	1.1420266678771855	0.7135832144437411	0.42844345343344437	1	4	6	1	0	-21809.33103837274	1.0627310678008972	8.412493922741774	4.858795057162662	3.553698865579114	11	29	59	9	0	-20949.226764733645	0.3983727371864556	1.3078348702043594	1.053725103787785	0.2541097664165743	1	2	4	0	0	1.0	0.2774418621341785	1.433665787391082	1.0	1.8296186378894554	7.037210877133374
5910000	-82682.65152791968	-82718.54019971847	35.88867179879813	-19621.76177847931	0.7962552941236569	1.7009214094530902	1.2488031736509786	0.45211823580211186	1	4	9	0	0	-20336.99631638852	0.42682722423164754	1.3718856574292762	0.7915336740386848	0.5803519833905916	1	4	6	1	0	-21808.663074060372	0.8570287559100239	7.427737142511228	5.059444128080402	2.368293014430826	4	24	61	7	0	-20951.119030790265	0.35722157245424124	0.8197047445789074	0.6949019719625845	0.12480277261632278	1	2	4	0	0	1.0	0.3145230799025938	0.6120642107416826	1.0	1.8393365274982856	9.091076712557236
5920000	-82663.80617472234	-82716.11984759985	52.31367287750757	-19618.983149550782	0.8053385318794059	1.295314572709605	0.8775179829342548	0.41779658977535006	0	2	8	1	0	-20341.25097891462	0.6824952156346786	1.94675260999532	1.4528660349273717	0.49388657506794853	2	6	7	0	0	-21804.119044150866	0.8752226847669647	7.0861243261107845	4.734032300896764	2.352092025214021	7	27	61	7	0	-20951.766674983588	0.3675034814576132	0.8996190919605493	0.8732943098891157	0.026324782071433683	1	2	4	0	0	1.0	0.2626216660585516	0.829813598256039	1.0	1.3812895734134487	10.905197997853177
5930000	-82677.56733126174	-82712.14206346647	34.57473220473183	-19619.646331335953	0.8935483428351593	1.9987114718623507	1.3141550702395497	0.6845564016228016	1	3	8	1	0	-20337.99974147039	0.3729820675916229	1.3713654684188892	0.5513757287529459	0.8199897396659432	0	4	7	0	0	-21805.188717880228	1.1625934746032178	8.260431545662016	5.473660289625184	2.7867712560368303	9	30	62	6	0	-20949.307272779904	0.37052126349797726	1.0113975084402345	0.9365254474425055	0.07487206099772897	0	1	4	0	0	1.0	0.3162880873478466	1.290660320025634	1.0	0.7141470662130516	7.164288758735217
5940000	-82700.34299225966	-82714.07566479967	13.732672540020742	-19618.645567977124	0.8775459208649989	1.7217911066318785	1.2063051410866785	0.5154859655451999	0	2	8	1	0	-20339.2504272589	0.5159469372572759	1.3679262297193486	0.8118123929683061	0.5561138367510428	0	4	7	0	0	-21807.100877595378	0.9711547617701061	8.361624366278846	5.874819712535597	2.486804653743251	4	25	62	6	0	-20949.078791968266	0.3498424003160447	0.8992228039912804	0.845559069606584	0.05366373438469635	0	1	4	0	0	1.0	0.34521850455242997	1.051785849600206	1.0	0.7642027388824587	7.676324506752021
5950000	-82671.2542310798	-82710.2348171782	38.98058609841209	-19620.03660944381	0.9072216530167735	1.7603696080160725	1.1145827475486243	0.6457868604674484	2	4	8	1	0	-20336.417323143785	0.48667313043821386	1.4740181024716221	1.2676509431099907	0.2063671593616314	1	5	7	0	0	-21802.754919172054	0.9371062334144661	7.725370290133144	5.3576810180275505	2.3676892721055944	7	29	63	5	0	-20951.02596541856	0.4781860235315649	1.4718322009208342	1.0981415345227474	0.37369066639808685	1	2	4	0	0	1.0	0.3013211829859546	0.991609950266729	1.0	1.0081466982807596	9.84436734184192
5960000	-82649.9061440059	-82711.31405123915	61.407907233257504	-19619.35519711933	0.8738995375639245	1.7594109378163563	1.3215782820711528	0.43783265574520336	2	5	9	0	0	-20337.457990645336	0.3747975863792493	1.210642315190856	0.910374543802454	0.3002677713884021	0	4	7	0	0	-21803.18110412458	0.91435955460048	7.498828782032911	4.577697686910156	2.921131095122749	10	32	63	5	0	-20951.31975934991	0.45993004315934405	1.127113557418321	1.0608061336404777	0.06630742377784357	1	2	4	0	0	1.0	0.21215410322568412	2.1914399101559128	1.0	1.034762961016322	11.09630128891787
5970000	-82653.72487538264	-82708.3707037858	54.64582840314973	-19621.636799886863	0.8397945964365419	1.5386108033777322	1.3085036944127726	0.2301071089649593	1	4	9	0	0	-20336.841275431507	0.4492669345578116	1.477850470692051	1.0299905745312326	0.4478598961608189	1	5	7	0	0	-21798.517495380507	0.9661041190930556	7.904526486685597	4.955659176911434	2.9488673097741644	6	30	65	3	0	-20951.375133086916	0.33882797303170914	0.6944197585845021	0.6015385712459187	0.09288118733858347	0	1	4	0	0	1.0	0.24944440928479034	2.1658470607170655	1.0	1.7883152174453	8.412877319204314
5980000	-82651.46118260373	-82715.35701089616	63.8958282924242	-19620.329384769615	0.8285056771012177	1.894507780524933	1.7207014341083848	0.17380634641654838	0	3	9	0	0	-20337.396833920968	0.3781906069007811	1.0583481656505447	0.8425410241881306	0.2158071414624138	0	4	7	0	0	-21806.29006183708	0.9614905238657535	7.583544671363456	4.551369942057566	3.0321747293058903	7	30	64	4	0	-20951.340730368494	0.45952195315734706	1.3695193486383062	1.3488051433479664	0.020714205290339627	0	1	4	0	0	1.0	0.2118402730455414	1.331407296421621	1.0	0.9038618394873998	8.425650762122782
5990000	-82603.02097301425	-82712.84701481414	109.8260417998764	-19620.508210093372	0.9225436168470567	2.207547997727768	1.6905767528372122	0.5169712448905562	4	7	9	0	0	-20342.563742217695	0.3706800836428634	0.9274506948178982	0.6464700460051037	0.28098064881279455	1	5	7	0	0	-21799.524811695526	1.0434049381287094	7.941953645426985	4.395040517343424	3.546913128083558	16	39	64	4	0	-20950.250250807538	0.30657911014414124	0.8586385127426537	0.8000791900682457	0.05855932267440789	1	2	4	0	0	1.0	0.20762458923449195	2.0218234967363906	1.0	2.7447338871619404	9.563839848369303
6000000	-82626.63695727887	-82705.88561918748	79.24866190861874	-19621.869391046097	0.8566644248074797	1.696923471438474	1.537850660319254	0.15907281111921953	1	4	9	0	0	-20336.33381736836	0.5499835876909579	1.4229917677819626	0.8535699360239477	0.5694218317580151	4	7	6	1	0	-21797.20965240542	1.0431974234153403	7.8744594944377955	5.063674584736638	2.8107849097011544	9	33	65	3	0	-20950.4727583676	0.41473588277228807	1.2217936630291044	1.0931919911409926	0.12860167188811178	0	1	4	0	0	1.0	0.2085627253804446	0.9573983788461725	1.0	1.3272291628168345	9.520820733426829
6010000	-82606.90566156048	-82705.47170219137	98.56604063089056	-19621.951823358013	0.7883546596930532	1.7076608184575468	1.451964922960126	0.25569589549742117	0	3	9	0	0	-20339.157073957645	0.41417214576286787	1.5474458886243958	0.7838797956062504	0.7635660930181454	2	6	7	0	0	-21794.534629315953	1.0130643022308239	7.610422886466802	4.3722291450917155	3.2381937413750883	13	39	67	1	0	-20949.82817555975	0.32496932314915566	0.9402709443904103	0.8805351142704831	0.05973583011992728	0	1	4	0	0	1.0	0.19242762799851365	1.907968417304473	1.0	1.3643232125279061	9.230675470223067
6020000	-82616.53261185384	-82708.3068142691	91.77420241527295	-19621.174343837127	0.8094447669767244	1.4758140977359537	1.0627356176782956	0.4130784800576583	4	6	8	1	0	-20340.378693080245	0.44524607040726405	1.3485947783792311	1.0662207040614158	0.28237407431781547	0	3	6	1	0	-21794.882549075417	0.9849502722502751	7.468284777764683	3.61352309948969	3.8547616782749903	13	32	60	8	0	-20951.871228276308	0.46899686028953774	1.2348763199393062	0.9894203946640119	0.2454559252752943	3	4	4	0	0	1.0	0.1601624513846677	1.5506472042836685	1.0	2.130580402839923	7.480327756739478
6030000	-82606.25172266073	-82707.66125808717	101.40953542644021	-19620.595021469257	0.7896193694485436	1.4891927705900354	1.0838905073501672	0.4053022632398683	3	6	9	0	0	-20340.885322967126	0.5630151392098411	1.6103153580316023	0.9198337390374989	0.6904816189941034	1	5	7	0	0	-21794.53160836319	1.0309776452999315	8.275183846822394	4.045794656858621	4.2293891899637694	14	34	61	7	0	-20951.649305287596	0.36478337659679644	0.8204236110108505	0.650469018772372	0.16995459223847859	3	4	4	0	0	1.0	0.12391057697821228	1.773785826778801	1.0	2.0339626670833675	8.526909870599452
6040000	-82715.88512173116	-82716.83786364198	0.9527419108182347	-19625.362594572292	1.2125763468394697	3.901281463778729	2.9732911669651996	0.9279902968135295	1	4	9	0	0	-20337.73847372764	0.5293446670638259	1.884592839571729	1.2145716811801226	0.6700211583916066	0	3	6	1	0	-21803.93520389746	1.036368791349839	9.127838539100715	6.253389939719506	2.8744485993812092	1	27	67	1	0	-20949.801591444582	0.4115783991648129	1.4072474677974285	1.2911961163778516	0.11605135141957701	0	1	4	0	0	1.0	0.5071881265969299	1.682382171817964	1.0	0.02952790637758161	5.765586216735799
6050000	-82653.61836131975	-82719.65173548314	66.03337416339524	-19619.688021755166	0.9029723161539523	1.883744999316097	1.6081290999480635	0.2756158993680336	2	5	9	0	0	-20338.7597968011	0.47500737107105656	1.6353720129986888	0.9132629662654578	0.722109046733231	2	6	7	0	0	-21805.757398842543	1.030680139305719	8.012811090428642	4.505405722657461	3.5074053677711827	12	29	58	10	0	-20955.446518084344	0.5383904105471006	1.1452596699616142	0.9806657797038654	0.16459389025774862	1	2	4	0	0	1.0	0.22239974722265418	0.8779202919921322	1.0	1.8393903082969627	7.259276488570993
6060000	-82629.9369809056	-82707.38328955366	77.44630864807468	-19620.00932686477	0.8880392273739889	1.899676775576642	1.4557636085396837	0.4439131670369578	3	6	9	0	0	-20336.875445451922	0.35109090559184536	1.172026610196135	0.9563724962246866	0.21565411397144843	0	4	7	0	0	-21799.157492054997	1.1569826794965519	7.727640359758379	4.3723970831572805	3.3552432766011	10	31	62	6	0	-20951.34102518197	0.45598971720228115	0.9777137829043667	0.9180672872850607	0.059646495619306183	0	1	4	0	0	1.0	0.20777820883134454	0.4772445842881626	1.0	1.2465056403879973	9.482595278005947
6070000	-82654.25010174904	-82714.48850783578	60.23840608672778	-19622.301270605865	0.78043771222601	1.5325548307700803	1.4238399601408154	0.10871487062926513	0	3	9	0	0	-20335.517682975875	0.4050048965554591	1.3668230155439132	0.9083261617330736	0.45849685381083954	0	4	7	0	0	-21804.81751823316	0.8443243503642178	7.025120644259759	4.049384739183923	2.9757359050758354	5	27	63	5	0	-20951.85203602088	0.4177556458299812	1.149481101314628	0.9860130831144763	0.1634680182001516	1	2	4	0	0	1.0	0.21160634489494298	0.8997204512327266	1.0	0.7238762113718419	9.082976845558747
6080000	-82644.39393598578	-82712.83507961794	68.44114363216785	-19623.570453526376	1.0976726278162436	2.3451806136748723	1.9498319455502604	0.395348668124612	1	4	9	0	0	-20336.832315402913	0.3470221571036286	1.156250325053322	0.7453957366136377	0.4108545884396845	1	5	7	0	0	-21801.49861597382	0.8918670499646023	7.215329227905632	4.400662123017142	2.8146671048884886	3	27	65	3	0	-20950.933694714848	0.36855230486615714	0.9044265711032182	0.7366410357718044	0.16778553533141372	2	3	4	0	0	1.0	0.25078617907722955	2.671368389173821	1.0	1.0756820425808045	8.602050110741017
6090000	-82709.70247658752	-82718.9894465952	9.286970007674602	-19617.947828776858	0.9765368153876096	2.394574301826125	1.868781973171529	0.5257923286545957	0	3	9	0	0	-20338.43368416443	0.8396563887721207	2.1798220193891225	1.4809247455803574	0.6988972738087649	2	5	6	1	0	-21813.941132855398	0.95120995499935	9.047955809817669	6.19035487770659	2.8576009321110805	5	29	65	3	0	-20948.66680079852	0.3544891646483239	1.2979493023619386	1.2841211784815383	0.013828123880400556	1	2	4	0	0	1.0	0.524868857224289	1.0106746382613463	1.0	0.7424627972482315	6.805889051872677
6100000	-82635.7651591906	-82707.40286622402	71.63770703340981	-19619.41447884425	0.8325971882344717	1.77632155220099	1.3660358202284941	0.41028573197249585	1	4	9	0	0	-20338.7906806423	0.43585459890839867	1.2089573978597006	0.9159398757134932	0.29301752214620713	1	5	7	0	0	-21795.740311336096	0.8647736272467677	7.120618990328657	3.891495365819579	3.2291236245090786	8	28	61	7	0	-20953.457395401365	0.6306486202298947	1.9727474728423604	1.210744622337316	0.7620028505050446	4	5	4	0	0	1.0	0.1984286036274389	2.196820946693006	1.0	1.1588602292271992	6.819995080536231
6110000	-82637.39025269462	-82712.69682493238	75.3065722377678	-19622.478697567807	0.7332318939857358	1.3121598099093588	1.2712540426716208	0.04090576723773772	0	3	9	0	0	-20335.96808685351	0.343920006404901	1.044973658647275	0.4408941543676954	0.6040795042795797	0	3	6	1	0	-21803.42906772175	1.1183404669136319	7.924708935022843	4.24467197077686	3.680036964245984	6	31	66	2	0	-20950.82097278932	0.33679782327711394	0.850278176204987	0.7636298025572628	0.08664837364772426	0	1	4	0	0	1.0	0.17259837307803044	2.621677543490606	1.0	1.3164352351539435	6.88627399629488
6120000	-82714.84372482753	-82729.58809455126	14.74436972372804	-19625.56456341411	1.163473085295088	2.512954622741263	2.2067609432177537	0.3061936795235094	2	5	9	0	0	-20339.34595858166	0.5089874834004344	1.6499603447360645	1.0840031038991915	0.5659572408368727	0	4	7	0	0	-21810.87610129439	1.0317519278755765	8.381701915310419	5.550357861763777	2.831344053546639	2	20	59	9	0	-20953.801471261104	0.5645825254200764	1.3025274651811936	1.2759615771614699	0.026565888019723594	0	1	4	0	0	1.0	0.3067073467766287	1.1080777884638149	1.0	0.18298445502363495	5.57733466445522
6130000	-82621.25124862883	-82712.49685229744	91.24560366861002	-19622.69815830124	1.1318412259721933	2.2921075362728502	1.279701741159674	1.0124057951131762	9	10	8	1	1	-20336.253789748982	0.4623654432370166	1.0967014394245418	0.8292727276445389	0.26742871178000305	1	5	7	0	0	-21801.232807298245	1.0797962375208892	8.409869723474628	4.4562167569154205	3.9536529665592095	11	33	63	5	0	-20952.312096948965	0.5493897195603579	1.4306858956226587	1.053382283067882	0.37730361255477646	4	5	4	0	0	1.0	0.20256878006504217	1.8147816996614263	1.0	3.3047092973962253	7.73140786261468
6140000	-82673.47614563661	-82706.74504993322	33.268904296615496	-19618.599108136987	1.045655626011223	2.3488944105444114	1.598236803602219	0.7506576069421923	4	6	8	1	0	-20340.720334867074	0.9452834291962536	2.7798712007505006	1.9413063128162134	0.8385648879342875	2	6	7	0	0	-21797.771940024613	1.0896832998514714	9.230495466073515	5.7007602080097435	3.5297352580637664	9	32	64	4	0	-20949.65366690454	0.3693359078425871	1.1732688633123016	1.1004578690186895	0.07281099429361226	0	1	4	0	0	1.0	0.28880098295173817	1.4567833940125372	1.0	1.1976607859883208	8.987412457030599
6150000	-82672.27144399687	-82709.72460728633	37.45316328946563	-19619.985802138224	1.1013172477854873	2.367009386681603	1.91916322756754	0.4478461591140636	0	3	9	0	0	-20339.04092707132	0.42900904749985913	1.526914537065936	1.0668785832957528	0.4600359537701832	0	4	7	0	0	-21797.348215723767	0.8547893359911001	8.608561631770588	5.135782912135783	3.4727787196348054	7	32	66	2	0	-20953.34966235302	0.5886983680485979	1.578792549693135	1.109140605610945	0.4696519440821903	3	4	4	0	0	1.0	0.3004045501329968	3.1424810821677958	1.0	0.9547415127545171	7.955597212484871
6160000	-82708.53927547761	-82717.46156140855	8.922285930935166	-19620.48542508513	0.9411767908454157	2.0954694522485493	1.9660795012721666	0.1293899509763828	0	3	9	0	0	-20335.84485428116	0.391967707053808	1.2402659709868034	0.6858651866548129	0.5544007843319906	1	4	6	1	0	-21811.028022072413	1.249177214937908	10.522329894082118	6.588171898721688	3.9341579953604287	10	29	60	8	0	-20950.10325996984	0.43269897657984535	1.1967560840758233	0.9864770985245668	0.21027898555125657	1	2	4	0	0	1.0	0.3861519212406636	1.9935082724393112	1.0	1.18624791768854	6.105382543448479
6170000	-82678.17287064767	-82715.32519686823	37.152326220566216	-19619.44150690781	0.9043493581412316	2.0433820674636767	1.6214431166813141	0.4219389507823627	2	5	9	0	0	-20338.415078594742	0.5202644780397039	1.3577438844928484	0.9446592929586346	0.41308459153421384	1	5	7	0	0	-21803.16050385941	0.8178657889111142	8.307276248313547	4.77978070563263	3.5274955426809136	8	26	59	9	0	-20954.30810750627	0.5040845819816027	0.9788929765854734	0.7620138941488908	0.21687908243658274	1	2	4	0	0	1.0	0.22927399236412024	0.9590732162493354	1.0	1.2521200183145806	7.0938692692815914
6180000	-82651.6078552663	-82711.49027953796	59.88242427166789	-19619.373483886855	0.8016385824952622	1.743115854460271	1.458140471383782	0.28497538307648906	2	5	9	0	0	-20338.537003295856	0.47461791313146023	1.3917852576872423	1.1986409684030588	0.1931442892841833	0	4	7	0	0	-21803.325293507987	0.8224423180663922	7.469438536219412	4.849756457069882	2.6196820791495323	10	32	63	5	0	-20950.254498847262	0.44918841631960515	1.2821220035747434	1.125869090959118	0.1562529126156254	1	2	4	0	0	1.0	0.2716685486893398	1.1088075827006296	1.0	0.9759168885194864	7.100549117893179
6190000	-82670.82336607571	-82713.13399280983	42.31062673411952	-19620.907124752786	0.8878840829732206	1.8385173560896566	1.4469581514657717	0.39155920462388477	2	5	9	0	0	-20336.77618626484	0.3668998410209561	0.8724894995152402	0.4518614099982842	0.42062808951695596	0	2	5	2	0	-21802.2091824477	0.794619852100597	7.420465113734972	4.741086108711267	2.6793790050237054	7	28	62	6	0	-20953.241499344498	0.37029749354596264	0.6910434060856081	0.5980179659288319	0.09302544015677622	0	1	4	0	0	1.0	0.2979936089498996	0.528242103080933	1.0	1.2518978393904112	8.068169243743236
6200000	-82652.5637280933	-82710.13334045364	57.56961236034389	-19619.32521804683	0.8263392818046672	1.5300749305703238	1.3994483351805653	0.13062659538975852	0	3	9	0	0	-20338.39966444723	0.514169653913634	1.5300386904524994	1.0686799246238783	0.4613587658286212	0	4	7	0	0	-21802.61129629513	0.8050278870313657	7.423777020911972	5.012319367558766	2.4114576533532035	7	32	66	2	0	-20949.797161664443	0.3734638041297633	1.084150606887624	0.805300423692732	0.27885018319489197	2	3	4	0	0	1.0	0.2980082945595019	3.294332633794194	1.0	0.6606894436071121	9.514183774727217
6210000	-82658.67245094616	-82718.03381156384	59.36136061767718	-19620.439638963257	0.8820025546447902	1.6370688234851438	1.2320220221276057	0.40504680135753784	0	3	9	0	0	-20339.084802284273	0.3770518715564429	1.2428418532942587	0.8726577546612398	0.37018409863301893	0	4	7	0	0	-21809.313009650046	0.7915994457236625	7.03825420802114	5.046944073182293	1.991310134838845	1	28	68	0	0	-20949.19636066626	0.30209219349167465	0.7976342283606799	0.7529297739833615	0.04470445437731835	0	1	4	0	0	1.0	0.2786854575731509	0.8092419713376541	1.0	0.3043288425843165	11.693514929875294
6220000	-82656.08776793569	-82718.78098562743	62.693217691738255	-19620.851673562298	1.0259116391552605	2.2634157949661695	2.0409471812821796	0.2224686136839905	1	4	9	0	0	-20339.98645636651	0.5532745520131387	1.6615974460100076	1.0186808632504292	0.6429165827595786	1	5	7	0	0	-21805.201283181512	0.9521699322361232	7.41610477328971	5.245038302341077	2.1710664709486336	2	29	68	0	0	-20952.7415725171	0.410386681898052	0.9699996762621976	0.9547697841358295	0.01522989212636816	0	1	4	0	0	1.0	0.25159915532620636	2.340307513848095	1.0	0.6563038262405191	11.947542546479355
6230000	-82642.70046177227	-82709.48299774539	66.78253597311777	-19620.765168013142	0.942014202498804	1.8595962088519988	1.6162973099530693	0.24329889889892908	1	4	9	0	0	-20337.821166701466	0.3603675602049369	0.9704849017900826	0.6784821647955168	0.29200273699456586	1	5	7	0	0	-21800.117758691395	0.8456874360446467	6.973287079472229	4.887402030049353	2.085885049422876	2	27	66	2	0	-20950.77890433938	0.3976133722703795	1.0216881613486808	0.9670288770901622	0.05465928425851868	0	1	4	0	0	1.0	0.25211382682020717	1.6506858566672578	1.0	0.736236553007732	12.368762911268929
6240000	-82655.66413251539	-82720.70319919362	65.03906667823158	-19620.955696986515	0.7310584083756273	1.3656745394993626	1.1258465878989505	0.239827951600412	0	3	9	0	0	-20338.37030527042	0.48803463896154614	1.6619848281801368	0.679043690988925	0.9829411371912122	1	4	6	1	0	-21808.18449300228	0.8047058827718365	6.9300393131084705	4.371382622826271	2.5586566902822	1	27	67	1	0	-20953.192703934412	0.5087170949161275	1.1212115906689215	0.8764693162054563	0.2447422744634653	0	1	4	0	0	1.0	0.2011303149269981	2.007192750335475	1.0	0.9223933075172179	5.848771224547963
6250000	-82648.29162908444	-82721.21122464298	72.91959555853074	-19626.86042583285	0.943258462205832	1.9398605895410306	1.2591207833794842	0.6807398061615464	2	4	8	1	0	-20340.785234650324	0.40383014322345995	1.0994218692388067	0.6700143240709264	0.4294075451678807	0	4	7	0	0	-21803.669159785757	0.8556688130005093	7.3018370671005774	4.488551384511077	2.813285682589499	3	28	66	2	0	-20949.896404374053	0.35327205210658125	0.8461198556834924	0.7369925154425934	0.10912734024089875	1	2	4	0	0	1.0	0.20853526666679623	1.235773278750428	1.0	0.8106823583952522	9.059864239865943
6260000	-82656.56380991254	-82713.69665114538	57.13284123284777	-19625.80408724668	0.8272985129775177	1.7782320503489957	1.59077105366727	0.18746099668172522	0	3	9	0	0	-20337.15351279861	0.4504614001438288	1.5920806295411531	1.0718002973994456	0.5202803321417075	1	5	7	0	0	-21800.60265953417	0.955215298828787	7.981683867130356	4.960848373294422	3.020835493835934	3	28	66	2	0	-20950.136391565913	0.28129503627307884	0.8788943575334696	0.8764421586199167	0.002452198913553	0	1	4	0	0	1.0	0.19273672373427392	3.005223325003796	1.0	0.510071085755757	7.149891033355641
6270000	-82648.8471265078	-82710.20791822035	61.36079171255489	-19621.50648491579	0.8511861343759036	1.5081476575887134	1.181052322861152	0.32709533472756136	0	3	9	0	0	-20336.45604169926	0.4098669763086711	1.1769740652879022	0.6069606759675286	0.5700133893203734	0	4	7	0	0	-21800.82835128591	0.983029063253891	8.266834134733728	5.069892238987319	3.1969418957464115	6	31	66	2	0	-20951.417040319393	0.5379556892925542	1.280490255490822	1.0224151994173678	0.258075056073454	0	1	4	0	0	1.0	0.2094771748438203	3.8752923162997597	1.0	0.7254681179582245	9.147664174512064
6280000	-82650.30417482487	-82726.06573098562	75.76155616075805	-19619.505256716682	0.808407651497616	1.5586438680095778	1.4069178754861318	0.1517259925234462	0	3	9	0	0	-20340.270077021956	0.38638931239964913	1.1047121255056143	0.5951815627807285	0.5095305627248858	0	4	7	0	0	-21814.501133031914	1.291992390624527	8.606180724407194	5.3105735722000675	3.295607152207125	6	32	67	1	0	-20951.78926421507	0.4459273800484572	1.226779224853191	1.1401146518954246	0.08666457295776647	0	1	4	0	0	1.0	0.18787169109524046	4.362605246328175	1.0	0.8488556432591751	7.783929199806135
6290000	-82686.67635945689	-82711.70929875354	25.032939296654174	-19620.790329575124	0.9793589157467159	2.0036399514788723	1.4619323505600827	0.5417076009187893	1	4	9	0	0	-20337.956362409557	0.4325702653999019	1.2517791448003082	0.9159476941107267	0.33583145068958153	2	6	7	0	0	-21799.96306744664	0.9339362711570599	8.630573697482083	5.642145771592773	2.988427925889311	8	28	61	7	0	-20952.999539322227	0.7081061052510907	2.5077030603748494	2.092140401905653	0.4155626584691964	3	4	4	0	0	1.0	0.36763776808891035	1.1940768443362662	1.0	1.6714937928807696	6.696444281547429
6300000	-82666.50641683229	-82719.82841895882	53.32200212653053	-19622.199976963184	0.7536785789289724	1.5627186640890987	1.4279465478051137	0.1347721162839849	0	3	9	0	0	-20338.04812383459	0.4205249630849314	1.4054663513476668	1.0203282801186448	0.3851380712290218	1	5	7	0	0	-21809.55337416558	0.9248705116524086	8.523192272497962	5.103148328353709	3.420043944144254	4	30	67	1	0	-20950.02694399545	0.4171487508170929	1.132782054892075	1.0822259396946121	0.05055611519746278	0	1	4	0	0	1.0	0.22064290841828815	4.660075209838663	1.0	0.5790274509223072	7.279965512489469
6310000	-82660.51103070559	-82710.81682795017	50.3057972445813	-19621.780187256507	0.9326688632351184	1.9348961428898432	1.5745780373390046	0.36031810555083876	0	3	9	0	0	-20338.583952651694	0.43859753076100577	1.2164823006725745	0.8911971807608805	0.32528511991169395	0	3	6	1	0	-21800.43391839993	0.9376781337186891	7.91658732505852	4.623489633534026	3.293097691524494	3	27	65	3	0	-20950.01876964205	0.38573845945156926	1.1563538262430577	1.0701172091898559	0.08623661705320179	0	1	4	0	0	1.0	0.23547580232853565	1.6898930484020722	1.0	0.23610837958144404	5.830139578633392
6320000	-82666.73582320948	-82708.10289486332	41.36707165383039	-19621.575773276134	1.1062597902117681	2.493077860995176	2.359717737323875	0.1333601236713004	1	4	9	0	0	-20335.523479199295	0.44635530829761905	1.096410631272729	0.9288452813215606	0.16756534995116862	0	4	7	0	0	-21801.164355327368	1.439665932633881	8.670699424215014	6.1864837945799565	2.484215629635061	1	23	63	5	0	-20949.83928706053	0.3891886533886649	1.2123425959226193	1.1492773086877404	0.06306528723487898	0	1	4	0	0	1.0	0.28352977452520467	0.6867318769249341	1.0	0.18863855781729852	8.608600500622265
6330000	-82669.67082239721	-82714.59428980846	44.92346741125378	-19620.80951749364	1.0137470281679704	2.196103181891372	1.9822011148902208	0.21390206700115116	0	3	9	0	0	-20342.509169082008	0.6864246523903763	2.069347089418213	1.5430663600883496	0.5262807293298635	0	4	7	0	0	-21800.69901268917	0.9217037348010138	7.764291883609774	4.7918265845030605	2.9724652991067124	2	27	66	2	0	-20950.57659054365	0.4313191711620634	1.099479738847763	1.0660725305372418	0.03340720831052146	0	1	4	0	0	1.0	0.2030920279416133	4.91209361574308	1.0	0.050781227797454254	10.632750313234043
6340000	-82686.31676907308	-82714.30272142072	27.98595234765213	-19619.198508858753	1.1424543486753482	2.3084419661732483	1.2125151766280886	1.0959267895451594	1	3	8	1	0	-20337.63506235326	0.5071157011134503	1.7633383817963564	1.5103559995399618	0.2529823822563947	0	4	7	0	0	-21807.543504028366	1.0225668001975008	8.3821905081895	5.343035461055038	3.03915504713446	2	27	66	2	0	-20949.92564618035	0.5194092143579108	1.7267888570168832	1.6335648237968263	0.09322403322005685	1	2	4	0	0	1.0	0.3516049572147692	4.153047267260744	1.0	0.35930035164357826	6.914380723526014
6350000	-82660.68864170149	-82712.15585539749	51.467213696006375	-19619.926203870567	0.8561338622370918	1.5919955049981445	1.085003284678138	0.5069922203200066	0	3	9	0	0	-20339.777584157204	0.4656044691075169	1.546215496199194	1.1863038496306606	0.3599116465685336	0	4	7	0	0	-21802.918693276217	0.925197358376174	7.7104138368661745	4.96684614271577	2.7435676941504044	2	27	66	2	0	-20949.53337409351	0.30979636180785297	0.7887766375802248	0.756394900103177	0.03238173747704781	0	1	4	0	0	1.0	0.2442767023146035	6.089818316239571	1.0	0.3967610527954018	8.052567955548595
6360000	-82702.42980429373	-82720.63352449493	18.203720201193395	-19623.809790044063	0.9123471111982338	2.1556104630756137	1.609338354875197	0.5462721082004173	1	4	9	0	0	-20339.353641159276	0.5773610730742513	1.4886422259011818	1.244352862051916	0.24428936384926575	1	4	6	1	0	-21804.039347592076	1.0007436783206478	9.032791729645167	5.787302197686832	3.245489531958337	2	26	65	3	0	-20953.430745699516	0.7510763874526207	2.2891706248635124	2.1097184748709803	0.17945214999253195	0	1	4	0	0	1.0	0.38397958410586497	1.383022240492291	1.0	0.4472058376212541	6.7826613076682705
6370000	-82707.75306912466	-82718.83321275473	11.080143630074165	-19620.296165866035	0.9245240308513029	2.104341992448678	1.7362685611755537	0.3680734312731244	0	3	9	0	0	-20340.324046378377	0.5286160421919784	1.8831603337620026	1.3329577691914218	0.5502025645705807	0	4	7	0	0	-21808.48255541185	0.9827432447318506	9.243401256641631	5.909232496469319	3.3341687601723122	3	23	61	7	0	-20949.73044509847	0.39704269216613586	1.2910790390583287	1.2432391866775105	0.04783985238081806	0	1	4	0	0	1.0	0.37459333799207073	0.5917286177605156	1.0	0.10701178418746804	6.4606164817614244
6380000	-82690.05686314245	-82729.63166954073	39.5748063982785	-19625.607493800813	1.1227692996842564	2.22736989464136	1.780399726837939	0.446970167803421	0	2	8	1	0	-20336.790816252935	0.3690773051997534	1.1740840789911968	0.950454197404801	0.2236298815863958	0	4	7	0	0	-21811.29632646774	1.0563115814717052	8.446547238454077	5.227247319463387	3.2192999189906932	8	30	63	5	0	-20955.937033019247	0.8168940397999004	1.905932453653501	1.5713580065470185	0.33457444710648254	4	5	4	0	0	1.0	0.28207614260984903	2.0205510862247196	1.0	0.8154208646654433	8.266155006740911
6390000	-82682.8657974113	-82717.35770612102	34.49190870971833	-19620.76986473992	1.2305939291075756	2.4727254630819075	1.6617466898375688	0.8109787732443388	2	5	9	0	0	-20338.530624554147	0.4759277878830355	1.6989790090379782	1.1054474416676945	0.5935315673702839	2	6	7	0	0	-21805.350831571828	1.1642750454699886	8.675122056826046	5.156184847795145	3.5189372090309026	11	30	60	8	0	-20952.70638525512	0.40599543565152074	1.1633523125454406	1.0278970544766182	0.13545525806882253	1	2	4	0	0	1.0	0.3224795255305135	1.5468452605409388	1.0	1.9677862280722755	8.441066495834802
6400000	-82722.3593045238	-82725.46572976444	3.1064252406487487	-19624.290114497515	1.0893109737583855	2.6296984974252	2.217822709981555	0.4118757874436456	2	5	9	0	0	-20337.891184239805	0.8624061550090476	2.362856555136823	1.9192960045116791	0.4435605506251442	1	4	6	1	0	-21810.43864816657	1.0933592884984262	9.192235427950058	6.245038907463556	2.947196520486501	7	27	61	7	0	-20952.845782860542	0.6943819168374128	2.1674193437744025	2.072455902385058	0.0949634413893448	2	3	4	0	0	1.0	0.44491225186725974	0.717787694198561	1.0	0.836790563481863	8.820714147099341
6410000	-82739.01026775767	-82714.62930756091	-24.380960196749424	-19619.676339586145	0.8048864523682693	2.040867167029641	1.6511172608358353	0.389749906193806	1	4	9	0	0	-20340.921337013497	0.7098536907197683	2.234469754100121	1.6181188032704286	0.6163509508296923	2	6	7	0	0	-21804.669723480944	1.1892442220489117	11.661950033644686	7.359099960039614	4.302850073605075	2	24	63	5	0	-20949.361907480332	0.4539263198663797	1.6102451205992439	1.5852624193318894	0.024982701267354857	0	1	4	0	0	1.0	0.5741581493619973	2.1593614492677515	1.0	0.332392110017892	4.364165884014928
6420000	-82721.65548762	-82728.3431204264	6.687632806409013	-19624.761884856878	0.9551609248973981	2.562620975391935	2.416108961768238	0.14651201362369762	0	3	9	0	0	-20340.542498819817	0.44739674681712976	1.3879764448945102	0.9518970058411609	0.43607943905334934	1	5	7	0	0	-21812.233811194234	1.1046246762912826	11.329605735667096	7.056236872548795	4.273368863118303	8	34	67	1	0	-20950.804925555483	0.49098249284025636	1.5173884657485024	1.4263833893106201	0.09100507643788247	0	1	4	0	0	1.0	0.3997136883654264	2.699526544947932	1.0	0.6609034648846817	8.227007553402943
6430000	-82725.88512962883	-82720.68006023417	-5.20506939465918	-19619.825281446425	1.0020623481564583	2.6299533585937316	2.130659492896152	0.4992938656975793	1	4	9	0	0	-20336.851987074126	0.5019865466328989	1.7874319845810582	1.141979739077093	0.6454522455039651	1	5	7	0	0	-21811.438907257692	1.2191486742722484	12.045992106266691	6.84917212403484	5.196819982231853	9	31	63	5	0	-20952.563884455933	0.3275094762623064	0.8324971638111405	0.8094676120381915	0.023029551772948798	0	1	4	0	0	1.0	0.42163389732429973	4.03818462627583	1.0	0.8094555176403637	6.415517297404013
6440000	-82745.07394943776	-82714.90831105728	-30.165638380486545	-19622.300684046815	1.4717728250996458	3.518643680817849	2.665256473083202	0.8533872077346478	3	6	9	0	0	-20339.784244429204	0.7045903396962566	2.803224226293665	2.025432116532058	0.7777921097616064	5	7	5	2	0	-21803.8480616654	1.2369944795913643	12.165421254412463	8.055752554301444	4.109668700111022	7	29	63	5	0	-20948.975320915866	0.5307474905653247	2.011896314123831	1.543288217845137	0.4686080962786939	3	4	4	0	0	1.0	0.5158665066092435	1.7805140729754851	1.0	1.37071151796676	5.165810942080214
6450000	-82710.48233090174	-82719.24362349624	8.761292594493066	-19620.1134767139	1.122292941461893	2.6852759590485933	1.8012801939795857	0.8839957650690075	1	3	8	1	0	-20337.312870572394	0.4571349353977308	1.389170382383018	1.1230929010852608	0.26607748129775743	0	4	7	0	0	-21809.963841915902	1.2780106675934186	10.424593777910676	6.99565245191022	3.428941326000457	4	30	67	1	0	-20951.85343429404	0.4633913065139283	1.1241336640740869	1.0173446873139702	0.10678897676011667	0	1	4	0	0	1.0	0.4066586849613556	1.4069098212960642	1.0	0.6563367417917604	6.886849953278755
6460000	-82693.4082015738	-82708.0314636	14.623262026194878	-19619.08900273945	0.9688944020775677	2.5755300947970037	2.2249687099732665	0.3505613848237372	0	3	9	0	0	-20335.51658893929	0.4470756310743659	1.4858776287228315	1.1178245426179068	0.36805308610492465	0	4	7	0	0	-21803.238866206208	1.3631986676462544	10.265253642324787	7.023989661796051	3.2412639805287355	6	32	67	1	0	-20950.187005715048	0.26919956170512066	0.7824165049302807	0.7627264937663608	0.01969001116392005	0	1	4	0	0	1.0	0.45571750180675324	2.2785910646919385	1.0	0.9784803587614312	7.039992894924795
6470000	-82724.84259936321	-82710.7319558992	-14.110643464012904	-19618.566087801326	0.8945197603358213	1.9038380553586514	1.4879026246462619	0.4159354307123895	0	3	9	0	0	-20338.273543410527	0.9267551489885792	2.3541512359832066	1.7166519259088042	0.6374993100744022	0	4	7	0	0	-21801.131988726665	1.1045564145531077	10.498562557971526	6.3750450654045245	4.123517492567002	5	25	61	7	0	-20952.760335960684	0.6839702331514078	2.0241055610894327	1.6443551483963277	0.37975041269310505	0	1	4	0	0	1.0	0.5013164143889917	1.2640608407215401	1.0	0.551961015150493	5.725384521704506
6480000	-82700.94692956156	-82717.48990837006	16.542978808506085	-19621.610130032663	1.1875254736609355	2.7897584188225335	2.4149606777185473	0.37479774110398667	1	4	9	0	0	-20339.3630112355	0.42890872572904565	1.553591951133127	1.2207085683271892	0.3328833828059379	0	4	7	0	0	-21807.54089075351	1.1831178190842322	9.35501385243552	6.328751554487367	3.0262622979481546	3	29	67	1	0	-20948.975876348395	0.4198711485915913	1.3800588494300452	1.2221188767662676	0.15793997266377757	0	1	4	0	0	1.0	0.37506926538416424	2.1534668425460013	1.0	0.31133573219683514	8.990858473847798
6490000	-82708.87894269437	-82724.44203770695	15.56309501257483	-19621.335395541922	1.0005900727581338	2.6793473533922803	2.3087288970284865	0.37061845636379354	0	3	9	0	0	-20340.979989392337	0.5890447084847021	2.1953129337252615	1.5440596591139546	0.6512532746113073	0	4	7	0	0	-21812.413955668486	1.2368732093334547	9.190797613481775	6.577956831723669	2.612840781758107	1	28	68	0	0	-20949.7126971042	0.43724946030705436	1.4474782839144007	1.403571432411775	0.04390685150262602	0	1	4	0	0	1.0	0.4426885388912408	3.738226094635455	1.0	0.293607947927674	10.796506721906805
6500000	-82691.41786240519	-82714.2207877045	22.802925299308242	-19622.741146336524	1.0978468999579651	2.7833119500299777	2.633055552568653	0.1502563974613249	1	4	9	0	0	-20337.302714822275	0.34725351924495934	1.1529159872084294	0.7095817409371983	0.4433342462712311	0	4	7	0	0	-21803.95751790085	1.2590878863892392	9.243606680301532	6.441137021389249	2.8024696589122873	2	29	68	0	0	-20950.219408644847	0.5522383224074211	1.977526826322401	1.7957659667061532	0.18176085961624783	0	1	4	0	0	1.0	0.32305161603420884	6.115594960644742	1.0	0.7041342956951888	11.3413648691182
6510000	-82711.95095802467	-82724.12999777209	12.179039747419992	-19624.19120752665	0.9220639608599068	2.112924645081068	1.851559283168981	0.26136536191208715	0	3	9	0	0	-20340.48973746265	0.5056084926084593	1.7210918643914659	1.0500441283688193	0.6710477360226468	0	4	7	0	0	-21808.48973905579	1.192406328294998	9.57675964135341	6.7047426745219285	2.872016966831483	2	28	67	1	0	-20950.959313727013	0.4484260507915335	1.3809468417055266	1.3773443490861261	0.0036024926194005435	0	1	4	0	0	1.0	0.36995879644527363	2.3623017110341324	1.0	0.16257802396744397	9.257100611355897
6520000	-82711.18941744244	-82712.4741424358	1.284724993371686	-19622.953012794133	1.1419416266762679	2.511094653962965	2.0179817268024083	0.49311292716055666	0	2	8	1	0	-20337.710859404364	0.43704232253242953	1.4879271052182417	0.9851733891974914	0.5027537160207505	1	5	7	0	0	-21798.272195700207	1.005651820372371	9.380888029859946	6.457997302867503	2.922890726992441	1	24	64	4	0	-20953.5380745371	0.5230568301924928	1.1033824995056722	1.0972964465779487	0.0060860529277234066	0	1	4	0	0	1.0	0.4028858275168969	0.8925470694979595	1.0	0.5619896683749286	7.4286477487073075
6530000	-82702.92180603684	-82726.99235975125	24.07055371440246	-19627.34505369993	1.1348957501103587	2.3228021723810226	2.040166525491193	0.28263564688983034	1	4	9	0	0	-20341.044330537672	0.4623018039809265	1.6822673501211896	1.1275521421945365	0.5547152079266529	0	4	7	0	0	-21806.934908208223	1.044815689136299	9.138389238846749	6.225428770029629	2.9129604688171202	4	29	66	2	0	-20951.66806730543	0.32798936241770527	0.7203870850019636	0.6776636004741712	0.042723484527792344	0	1	4	0	0	1.0	0.3918843268802108	2.362345845205644	1.0	0.7921709956161226	8.06800407893022
6540000	-82733.87187824158	-82726.79922671746	-7.072651524125445	-19618.41574212491	1.0063174153707026	2.5814550363582587	2.386690264866008	0.19476477149225072	1	4	9	0	0	-20337.747970628567	0.5092450913130803	1.7112881300336795	1.1057636289670518	0.6055245010666275	0	4	7	0	0	-21819.791551967202	1.674556346887676	11.131783267615871	8.447036842366186	2.6847464252496875	2	24	63	5	0	-20950.84396199678	0.5802879149007787	2.191859880739461	2.0455773284086107	0.14628255233084997	1	2	4	0	0	1.0	0.4717497534806751	1.151315081882702	1.0	0.3024853435917082	8.55223045415775
6550000	-82693.11360174492	-82723.68093661894	30.567334874024255	-19621.992453279527	0.7900563355430515	1.549143604207503	1.3097412704870974	0.23940233372040562	1	4	9	0	0	-20339.196364160045	0.5335658681410108	1.9952114772488698	1.2263586244338869	0.7688528528149827	2	6	7	0	0	-21811.373133389938	0.9990884128727843	9.362562008172112	5.9428663878569274	3.4196956203151876	7	31	65	3	0	-20951.118985789442	0.47961323813319384	1.1996922157474876	1.1777227482154016	0.02196946753208595	0	1	4	0	0	1.0	0.3582451526911447	3.267768152416094	1.0	1.5084030465278253	8.511942719074161
6560000	-82740.63051895502	-82725.15627854505	-15.47424040996842	-19625.81024953946	1.4295908967345308	3.4763277309457856	2.679813473316308	0.7965142576294777	2	5	9	0	0	-20335.528767239666	0.7175230276494069	2.2269840680810935	1.3168348080264383	0.9101492600546552	0	3	6	1	0	-21814.137237021798	1.214073457833522	9.98325772556732	5.896611624392257	4.086646101175063	11	20	50	18	0	-20949.68002474413	0.4351571368263088	1.3323283939116555	1.2848704360784826	0.04745795783317258	1	2	4	0	0	1.0	0.35831584510816483	0.815990997084771	1.0	1.3602361508867908	4.877384485962353
6570000	-82735.27344978596	-82722.38287639973	-12.890573386240721	-19621.76090669902	1.5078555061194612	3.9150024001018195	3.2958239541955487	0.6191784459062712	0	3	9	0	0	-20338.69054858239	0.5580734875272194	2.0625264860031325	1.55346294012777	0.5090635458753628	0	4	7	0	0	-21812.363969881702	1.479975691270748	11.884096642441563	8.25103171116267	3.633064931278895	0	26	67	1	0	-20949.56745123662	0.5345671465933597	1.6524093324722289	1.609679838823963	0.04272949364826567	0	1	4	0	0	1.0	0.45910868859377957	4.930920935680966	1.0	0.11261527767308999	5.824103217464475
6580000	-82721.33980331056	-82710.69915283515	-10.64065047541882	-19622.94082497158	1.49215797715929	3.4786373913943387	3.122679928112071	0.35595746328226774	1	4	9	0	0	-20335.269559043278	0.380247223440956	1.2077265953359957	0.6037968652868971	0.6039297300490987	0	3	6	1	0	-21800.42986796824	1.458438536255636	10.289628411478024	7.55873722223961	2.7308911892384122	2	28	67	1	0	-20952.05890085204	0.48908878659581173	1.644671626077049	1.510468171214162	0.13420345486288696	1	2	4	0	0	1.0	0.559480915546983	2.4484547819728144	1.0	0.5673170683897191	6.797342572658816
6590000	-82726.79853110769	-82709.14823964101	-17.650291466671604	-19621.51805518309	0.8367491619405726	2.025646294333694	1.765816228961286	0.2598300653724075	0	3	9	0	0	-20340.764363439426	0.7655720659214567	2.2103493682075364	1.7894124340582165	0.4209369341493202	0	4	7	0	0	-21796.691390326065	1.0795660711079438	10.26630550502936	7.288818536031149	2.977486968998212	3	27	65	3	0	-20950.174430692434	0.49031642755763566	1.684738353696375	1.5449145136301468	0.13982384006622767	1	2	4	0	0	1.0	0.48352007860359825	1.571901240043442	1.0	0.5545926212407477	12.17984845344598
6600000	-82722.55893007456	-82718.65351020223	-3.9054198723364526	-19622.10604508335	0.9671726512522039	2.423199288901155	2.0810259490317424	0.34217333986941223	1	4	9	0	0	-20338.42649904477	0.48289106709655794	2.102328342098138	0.9490396900389633	1.1532886520591745	0	4	7	0	0	-21807.71674004176	1.4824798315513412	12.03736424642798	8.22422305674918	3.813141189678796	2	28	67	1	0	-20950.404226032344	0.4750675251300614	1.2432193811542014	1.2082596386514979	0.03495974250270345	0	1	4	0	0	1.0	0.3711796230377421	1.9581313580378419	1.0	0.044758123481494966	4.716453127161472
6610000	-82700.04022551472	-82715.3278865803	15.28766106558425	-19621.393325727568	0.9858025211627108	2.9027336957359333	2.443476938630945	0.45925675710498803	2	5	9	0	0	-20338.804412301506	0.6471765992797508	1.9261245693661182	1.4343400891103943	0.49178448025572374	2	6	7	0	0	-21805.038045551817	1.056849437554076	10.280134337986466	6.836131157168375	3.4440031808180933	14	34	61	7	0	-20950.092102999402	0.4956808951951876	1.8586324153152174	1.2971285875472152	0.561503827768002	3	4	4	0	0	1.0	0.48699038832623226	1.3563780883628158	1.0	2.128130229384581	8.210558037502564
6620000	-82701.12274682203	-82715.30627066428	14.183523842247359	-19622.561514914047	0.8659083169056043	1.8553539624835607	1.3200247425783922	0.5353292199051685	0	2	8	1	0	-20337.988633052726	0.5545402221799081	1.880014351335368	0.9453137073367154	0.9347006439986526	1	4	6	1	0	-21805.341009208245	1.0913995917888726	9.680424895969216	6.8454817434608355	2.834943152508382	14	33	60	8	0	-20949.415113489264	0.3812675952889223	1.2174210116268742	1.0879271645120578	0.12949384711481632	3	4	4	0	0	1.0	0.4577907072731334	0.7593013149679835	1.0	1.2653006646654583	8.130931704167212
6630000	-82693.71712930861	-82713.30868304531	19.59155373669695	-19620.468646889596	1.1124730325234475	2.804722938063591	2.3004362106814846	0.5042867273821066	2	5	9	0	0	-20337.08430615973	0.4501369039445107	1.331760689394243	1.0401536035793866	0.2916070858148565	2	6	7	0	0	-21805.59101930803	1.084385463460643	9.765214219681816	6.802379285584944	2.9628349340968727	11	29	59	9	0	-20950.16471068795	0.4374440363590179	1.3696612203604286	1.078708154728046	0.29095306563238277	3	4	4	0	0	1.0	0.34823859055666095	0.7537469060187312	1.0	2.170312356900305	8.816138250984816
6640000	-82733.6771650856	-82708.41458275844	-25.262582327158448	-19619.512542601562	0.9319522224238372	2.0549928994254225	1.9792708547518967	0.07572204467352561	0	3	9	0	0	-20337.59919933112	0.5831063253110214	2.0569251890844336	1.7332959881013297	0.3236292009831038	0	4	7	0	0	-21800.63196672121	1.1727621193322044	11.76211180506151	8.943442914676817	2.818668890384693	1	27	67	1	0	-20950.670874104566	0.5813877357222229	2.1197493809829564	2.0945123587192827	0.025237022263673248	0	1	4	0	0	1.0	0.48995023400256954	2.7594380099829157	1.0	0.056082145731049284	9.166348242855653
6650000	-82738.58861699713	-82723.37724627159	-15.21137072554695	-19625.00717510765	1.2509894060374862	3.5243037650020335	3.0323520032724036	0.4919517617296297	0	3	9	0	0	-20337.816717938607	0.6613696546731832	2.1782393630720196	1.696643621763715	0.4815957413083043	1	5	7	0	0	-21808.67433439688	1.1541451773787819	10.954084424101675	6.955737331501522	3.998347092600153	3	26	64	4	0	-20951.879018828455	0.689475590793009	1.78976966630508	1.6740582323961635	0.1157114339089167	0	1	4	0	0	1.0	0.43030403660549205	1.64546555595744	1.0	0.18088179989843298	6.307778141672591
6660000	-82686.26794049755	-82711.2487182241	24.98077772655914	-19621.18086818674	0.9253849128343115	2.617459987410871	2.154214555426759	0.4632454319841124	3	6	9	0	0	-20338.07545083988	0.4700437975054764	1.5512931805719132	1.29989116225738	0.2514020183145329	2	6	7	0	0	-21800.11989208847	1.0142399546979544	9.170509588314557	5.579805839582333	3.590703748732221	12	29	58	10	0	-20951.872507109012	0.5437237246385203	1.7643805761674543	1.0614822881872361	0.7028982879802181	2	3	4	0	0	1.0	0.2836931335655916	1.2010711344001017	1.0	1.8472973242244446	7.934822598641032
6670000	-82647.78454054742	-82715.24254214979	67.45800160236314	-19619.217995313324	0.8734257559469911	1.6732385256366862	1.2057383631288756	0.4675001625078107	2	4	8	1	0	-20337.88956829644	0.36802656556988383	1.2552520895586627	0.7688403157301622	0.48641177382850054	4	8	7	0	0	-21805.652833160042	1.0890827274860773	9.277423395650755	5.069928719445153	4.207494676205603	18	35	58	10	0	-20952.48214537999	0.3919978944526883	1.178435333950056	0.9795934818376685	0.19884185211238764	3	4	4	0	0	1.0	0.24413193024193736	0.8804582361377671	1.0	3.22755378379126	7.957619163281341
6680000	-82608.84987248195	-82708.48905934794	99.63918686598156	-19620.73127738315	0.8621349661587104	1.7031835630061236	1.4601402789946705	0.24304328401145284	1	4	9	0	0	-20339.61386891093	0.4425944648699233	1.5445619739822187	0.9291306536206729	0.6154313203615456	4	8	7	0	0	-21795.74724210149	0.9277406498852802	9.173317760319794	5.050299677976056	4.123018082343737	23	46	64	4	0	-20952.39667095237	0.3776584925207042	0.8985577503478461	0.7253212846524715	0.17323646569537465	1	2	4	0	0	1.0	0.20869395304067034	3.46277648086662	1.0	2.597499107712693	8.231629899623035
6690000	-82594.70214190552	-82708.40472900277	113.70258709724077	-19623.91023353066	1.1007466847392589	2.661346296024823	2.1483531220231336	0.5129931740016893	6	9	9	0	0	-20337.398206147453	0.4684387387552465	1.7245790229039955	1.088455156430137	0.6361238664738585	3	7	7	0	0	-21797.758525112076	0.9503143743778486	8.731576001244935	4.467624081675295	4.2639519195696405	17	40	64	4	0	-20949.337764212585	0.4186261353590859	1.1390986774550684	0.8901364165129343	0.2489622609421339	4	5	4	0	0	1.0	0.17782442227775727	5.334978997217471	1.0	3.082275323727432	8.84332372859238
6700000	-82612.77262194894	-82704.16563949836	91.39301754941545	-19621.35753760785	0.7510113176728256	1.1908688560951215	0.9065245771155103	0.2843442789796111	1	4	9	0	0	-20337.46626339646	0.3580067316776696	1.1185925173433184	0.8009194777901323	0.31767303955318615	0	4	7	0	0	-21795.188107112972	0.9584858240524341	8.422274587087388	4.105235566285575	4.317039020801813	15	35	61	7	0	-20950.153731381066	0.3638604492486512	0.8542285313526539	0.7440366790411872	0.11019185231146655	1	2	4	0	0	1.0	0.16215048649078465	1.5109494957252805	1.0	1.7037134790471125	7.08800402660532
6710000	-82614.70683677844	-82709.53921501763	94.83237823919458	-19623.193645773033	0.8081209866610429	1.6518088911471491	1.2319983395998602	0.41981055154728897	4	7	9	0	0	-20338.211243285776	0.4631966692628574	1.473724509133128	0.6064739803648553	0.8672505287682726	2	6	7	0	0	-21798.44450164516	0.9856336720064169	8.243431936609555	4.3766842110299455	3.866747725579611	13	35	63	5	0	-20949.689824313675	0.2898057941888213	0.7842859525849784	0.6803974818781074	0.10388847070687085	1	2	4	0	0	1.0	0.17241252537411159	2.467618420891765	1.0	3.027196777912212	8.35963069899121
6720000	-82617.01202872732	-82707.87646593252	90.86443720520927	-19625.297567207846	0.9833486742124686	1.9862236587793305	1.540611787769953	0.4456118710093774	3	6	9	0	0	-20337.458221640074	0.5373418840990711	1.5110447193987682	0.8347396125644448	0.6763051068343234	3	5	5	2	0	-21796.521432019035	0.9890107967792969	8.234389574179488	4.440118072226885	3.794271501952604	15	35	61	7	0	-20948.59924506556	0.3595155446827967	1.1497412368088906	0.8968266724624141	0.2529145643464764	4	5	4	0	0	1.0	0.2084161246594146	1.5046082117421788	1.0	2.866504456002823	9.568165505428379
6730000	-82621.68354018217	-82711.08994493363	89.40640475145509	-19619.09729197928	0.7339737186436134	1.3913124469788998	1.1372860770004136	0.25402636997848604	1	4	9	0	0	-20337.75171721915	0.5245863506655681	1.876802563483402	0.9166386859781088	0.9601638775052932	4	8	7	0	0	-21802.605691125722	0.9606857929038224	8.438717975172871	4.817086335231455	3.621631639941418	14	36	63	5	0	-20951.63524460947	0.3286189222170458	1.0628487152341255	0.8836234676296728	0.17922524760445238	3	4	4	0	0	1.0	0.19250291917857923	2.034399261450628	1.0	3.3286366341391482	10.550154044247648
6740000	-82583.64099594163	-82702.7003652319	119.05936929026294	-19617.435783563582	0.8772293927272085	1.8023297133946277	1.3030491096420391	0.4992806037525886	2	4	8	1	0	-20336.546199191962	0.5544524582584063	1.3830809908929527	0.8692225194228741	0.5138584714700787	4	8	7	0	0	-21798.90143832052	0.8793147974483961	7.828494393635594	3.824964538331783	4.00352985530381	23	41	59	9	0	-20949.816944155835	0.44478960028892534	1.3079989975212274	0.911050625917887	0.3969483716033403	3	4	4	0	0	1.0	0.1637611776618786	1.8655932073710944	1.0	3.252276628752598	9.139650456013232
6750000	-82615.44662287719	-82705.426257984	89.97963510681069	-19618.515616458102	0.9769433519564007	1.8541260523976186	1.5837066976571124	0.27041935474050594	1	4	9	0	0	-20337.466604695146	0.36499540268913283	1.2141973193838123	0.664815375140597	0.5493819442432153	0	4	7	0	0	-21798.597883191083	0.8547157101765697	7.41219444732193	3.9446523882414386	3.467542059080491	17	36	60	8	0	-20950.846153639664	0.44745918186014916	1.0818457305651608	0.9552874094983866	0.12655832106677406	0	1	4	0	0	1.0	0.17064201305910434	1.019722335534334	1.0	2.6386241261649572	8.423526762107953
6760000	-82642.3971973359	-82709.09148963577	66.69429229987064	-19624.430570997025	1.007566096549735	2.1746764909322347	1.8812220072312384	0.2934544837009961	1	4	9	0	0	-20336.91797248679	0.48350859401874585	1.3889671648733795	0.903682909353213	0.48528425552016635	0	4	7	0	0	-21794.79743172024	0.8767676001343081	7.5792232743673935	4.231881659325853	3.3473416150415405	6	27	62	6	0	-20952.945514431714	0.4921214241538149	1.3165437108147087	1.095194763374849	0.22134894743985967	0	1	4	0	0	1.0	0.1690951535417249	1.4233309799344842	1.0	0.9266223243339266	8.500584041804927
6770000	-82618.34018797988	-82709.69583021759	91.35564223771263	-19625.298519214615	0.9712165730635851	2.143554730934895	1.4606613939848114	0.6828933369500835	3	6	9	0	0	-20337.93256285083	0.35911516680445604	1.0956623845582358	0.5283907702388214	0.5672716143194145	1	5	7	0	0	-21794.439059505825	0.8765399119339939	7.578858406560675	3.9862019622991482	3.5926564442615265	10	31	62	6	0	-20952.02568864631	0.4675531255390845	1.2806856515258376	1.0377486817142112	0.2429369698116262	1	2	4	0	0	1.0	0.18560411304179555	1.5923830579045846	1.0	1.640165268709936	8.518229729089844
6780000	-82636.2504288711	-82707.79378998949	71.54336111838765	-19623.216081871997	0.7315091788844805	1.2210711349036645	1.1095100509973177	0.11156108390634703	0	3	9	0	0	-20337.551752989133	0.39061684682291953	1.2841199081326216	0.8277792838370843	0.4563406242955371	0	4	7	0	0	-21793.39601746855	0.9045646355208039	7.652501169498799	4.633827741581079	3.01867342791772	7	32	66	2	0	-20953.6299376598	0.5717993899776312	1.512504516480932	1.2371267903034584	0.27537772617747386	1	2	4	0	0	1.0	0.18824561673735302	4.058257116810326	1.0	1.2597976589703863	9.481136007685782
6790000	-82613.58182746638	-82706.06985007325	92.48802260688109	-19619.469366271318	0.763533495175752	1.6305860747358902	1.371206129299734	0.2593799454361565	1	4	9	0	0	-20336.725809136085	0.34912475105393387	0.9097009497261191	0.5651950167172337	0.3445059330088855	0	4	7	0	0	-21794.861720256034	1.0129933109403957	7.8605225000994245	4.376272615950521	3.4842498841489054	17	39	63	5	0	-20955.012954409813	0.5389911203583037	1.329377845252474	0.8694644013005096	0.4599134439519645	2	3	4	0	0	1.0	0.18868438204267673	2.440686958495814	1.0	1.7571243215853611	8.409825405748538
6800000	-82625.6224673286	-82704.28275452857	78.66028719996442	-19619.236753999587	0.9228041148630883	1.9931363159653896	1.6836739621114456	0.3094623538539439	3	6	9	0	0	-20341.65280505824	0.44793015295707006	1.4177941331693333	1.0062724621154093	0.4115216710539239	0	4	7	0	0	-21793.65355885359	0.9735732420539476	7.717898104457056	4.607369775685369	3.1105283287716876	10	33	64	4	0	-20949.73963661715	0.4513108089289638	1.4692726801281921	1.3290253558286333	0.14024732429955875	3	4	4	0	0	1.0	0.24476852726470183	3.3892290831999343	1.0	1.8301142388706841	7.796951466789666
6810000	-82625.13698634096	-82702.85570367251	77.7187173315447	-19619.378478135342	0.9533508169043633	1.9086125030118928	1.5311228476354133	0.3774896553764799	1	4	9	0	0	-20337.419209533444	0.4215180808706529	1.2112762521158906	0.7895982606597891	0.42167799145610174	1	5	7	0	0	-21794.82381381291	1.001183328363259	7.405035371808821	4.859483735659178	2.5455516361496446	4	29	66	2	0	-20951.234202190815	0.314395801778448	0.6758679563748391	0.6467547264490741	0.02911322992576504	0	1	4	0	0	1.0	0.20591406388651134	1.7998895478223342	1.0	0.7354335269290194	9.323936290585797
6820000	-82632.46526908095	-82711.79132543171	79.32605635076499	-19623.881141890193	0.9139910017951441	1.938583356919938	1.6070546275964877	0.3315287293234505	1	4	9	0	0	-20337.31902516444	0.4373549231044245	1.223014026620034	0.8135985042478509	0.4094155223721831	0	4	7	0	0	-21800.600726999775	0.9477518043862285	7.14698834135336	4.9764742699689375	2.170514071384424	4	30	67	1	0	-20949.990431377297	0.33852042217007056	0.8079262785638399	0.7102741223668569	0.09765215619698309	2	3	4	0	0	1.0	0.21917390298001765	2.1490522571799593	1.0	0.8351249550642694	8.471942265671036
6830000	-82637.4345661921	-82716.29922512942	78.86465893732108	-19622.42196145983	0.8073715543275082	1.673633292843932	1.4102992157282193	0.2633340771157129	0	3	9	0	0	-20338.25029289923	0.3839539581368523	1.3161426491298265	0.666789036314723	0.6493536128151036	0	4	7	0	0	-21800.293804262943	1.0368942063183049	7.747969382701402	4.837270085105536	2.9106992975958654	9	33	65	3	0	-20955.333166507415	0.560869885203258	1.1657931544590943	0.9430755313580044	0.22271762310108992	1	2	4	0	0	1.0	0.20364250682818777	1.36263352027945	1.0	1.4872570168619326	8.272138130144448
6840000	-82629.3816522254	-82715.3444974293	85.96284520388443	-19620.51545846788	0.7134405040105259	1.383299357571964	1.281485579248025	0.1018137783239385	0	3	9	0	0	-20337.673841800657	0.4420273410127038	1.2315687904368375	0.8294584003583361	0.4021103900785018	0	4	7	0	0	-21805.179436496914	1.130108541327679	7.889728312006934	4.70068762914344	3.189040682863492	8	32	65	3	0	-20951.975760663838	0.5465618006630676	1.62397943224423	1.1488240321300323	0.47515540011419766	2	3	4	0	0	1.0	0.15964193145223574	2.847056492975044	1.0	0.7525698075895829	8.320986841781703
6850000	-82629.32861498825	-82713.28693275206	83.95831776380868	-19618.988242023766	0.806395815936913	1.507514202124836	1.349518276807725	0.1579959253171108	0	3	9	0	0	-20338.384568748053	0.3751615240199508	1.0472817790320408	0.5201938873033125	0.5270878917287283	0	4	7	0	0	-21805.199133664035	1.114539634712632	8.251524697191103	4.723952667875697	3.527572029315409	10	34	65	3	0	-20950.714988316213	0.3603079511373805	0.9645319768636114	0.9166066757585591	0.04792530110505219	1	2	4	0	0	1.0	0.19000884370804372	1.7753172567334665	1.0	1.6120523011890653	10.23626769001744
6860000	-82629.25944445212	-82720.41352891343	91.154084461311	-19629.671897708995	0.8233586710257413	1.9933842661421148	1.8174891444536718	0.1758951216884433	1	4	9	0	0	-20337.346129437432	0.40530792360673235	1.1960558005880872	0.9135954036018705	0.2824603969862166	1	5	7	0	0	-21799.709164984375	1.1079358446976801	7.939007883260946	4.578284628871521	3.360723254389424	10	34	65	3	0	-20953.686336782637	0.5767895772931182	1.280268655719678	1.0021176602705322	0.278150995449146	3	4	4	0	0	1.0	0.2199505413333421	1.3643168974357118	1.0	1.5936527876742914	10.119433797243367
6870000	-82633.061023764	-82714.64075986514	81.57973610114115	-19623.932778809656	0.9884174438805161	1.9036044552440043	1.139248807585223	0.7643556476587814	1	3	8	1	0	-20338.703629009335	0.3947801520953157	1.18005422313399	0.9145503639930442	0.2655038591409459	1	5	7	0	0	-21802.2277960996	1.1064630421296395	8.055561093190684	4.2409158521945365	3.814645240996148	12	33	62	6	0	-20949.77655594654	0.31315188240814495	0.703499562555561	0.6803805604930525	0.02311900206250861	0	1	4	0	0	1.0	0.1865389505776729	1.82768664552071	1.0	2.6477036919507215	9.751283048426181
6880000	-82587.21201106005	-82710.0316508802	122.81963982014916	-19620.652040908	0.7314853412633052	1.234458839356694	0.9865259714809568	0.24793286787573698	0	3	9	0	0	-20338.82813753771	0.4023593268043376	1.3331321650071302	0.8572710646345199	0.4758611003726101	1	5	7	0	0	-21800.242777517127	1.0031852042585365	8.083483724433421	3.8846427028216617	4.198841021611759	17	40	64	4	0	-20950.308694917367	0.47761527689012445	1.293672848853382	0.8417914940415383	0.45188135481184355	2	3	4	0	0	1.0	0.148751814099102	2.398127576484027	1.0	2.6729743336785474	7.051974596002037
[truncated: 26,314 more rows]
[truncated: 25 more columns]
