# Supplementary material for: Repeated introductions and intensive community transmission fueled a mumps virus outbreak in Washington State
Source: eLife. 2021 Apr 19;10:e66448. doi: 10.7554/eLife.66448 (PMC8079146; doi:10.7554/eLife.66448)
Supplement: Figure 5—source data 1. [file elife-66448-fig5-data1.zip › xml-and-combined-run-results-mtt-mig-rate-1/2020-04-06-mumps-mtt-2.6.2-hot-chain-limit-50-Arkansas-5-combined.typedNode.no-metadata.trees]

#NEXUS

Begin taxa;
	Dimensions ntax=5;
		Taxlabels
			MuVs/Washington.USA/4.17/FH48[G]|2017.074|2017-01-28|north_america|usa|washington|age|vaccination_status|community_status
			MuVs/Washington.USA/16.17/FH36[G]|2017.296|2017-04-19|north_america|usa|washington|age|vaccination_status|community_status
			MuVs/Washington.USA/17.17/FH38[G]|2017.312|2017-04-25|north_america|usa|washington|age|vaccination_status|community_status
			MuVs/Washington.USA/12.17/FH76[G]|2017.219|2017-03-22|north_america|usa|washington|age|vaccination_status|community_status
			MuVs/Washington.USA/16.17/FH63[G]|2017.301|2017-04-21|north_america|usa|washington|age|vaccination_status|community_status
			;
End;
Begin trees;
	Translate
			1 MuVs/Washington.USA/4.17/FH48[G]|2017.074|2017-01-28|north_america|usa|washington|age|vaccination_status|community_status,
			2 MuVs/Washington.USA/16.17/FH36[G]|2017.296|2017-04-19|north_america|usa|washington|age|vaccination_status|community_status,
			3 MuVs/Washington.USA/17.17/FH38[G]|2017.312|2017-04-25|north_america|usa|washington|age|vaccination_status|community_status,
			4 MuVs/Washington.USA/12.17/FH76[G]|2017.219|2017-03-22|north_america|usa|washington|age|vaccination_status|community_status,
			5 MuVs/Washington.USA/16.17/FH63[G]|2017.301|2017-04-21|north_america|usa|washington|age|vaccination_status|community_status
			;#NEXUS

Begin taxa;
	Dimensions ntax=5;
		Taxlabels
			MuVs/Washington.USA/4.17/FH48[G]|2017.074|2017-01-28|north_america|usa|washington|age|vaccination_status|community_status
			MuVs/Washington.USA/16.17/FH36[G]|2017.296|2017-04-19|north_america|usa|washington|age|vaccination_status|community_status
			MuVs/Washington.USA/17.17/FH38[G]|2017.312|2017-04-25|north_america|usa|washington|age|vaccination_status|community_status
			MuVs/Washington.USA/12.17/FH76[G]|2017.219|2017-03-22|north_america|usa|washington|age|vaccination_status|community_status
			MuVs/Washington.USA/16.17/FH63[G]|2017.301|2017-04-21|north_america|usa|washington|age|vaccination_status|community_status
			;
End;
Begin trees;
	Translate
			1 MuVs/Washington.USA/4.17/FH48[G]|2017.074|2017-01-28|north_america|usa|washington|age|vaccination_status|community_status,
			2 MuVs/Washington.USA/16.17/FH36[G]|2017.296|2017-04-19|north_america|usa|washington|age|vaccination_status|community_status,
			3 MuVs/Washington.USA/17.17/FH38[G]|2017.312|2017-04-25|north_america|usa|washington|age|vaccination_status|community_status,
			4 MuVs/Washington.USA/12.17/FH76[G]|2017.219|2017-03-22|north_america|usa|washington|age|vaccination_status|community_status,
			5 MuVs/Washington.USA/16.17/FH63[G]|2017.301|2017-04-21|north_america|usa|washington|age|vaccination_status|community_status
			;

tree STATE_0 = (1[&type="Not_Marshallese"]:0.08449103447112533,(((2[&type="Marshallese"]:0.09093760294133375,5[&type="Marshallese"]:0.09593760294121552)7[&type="Marshallese"]:0.002649138669617787,3[&type="Marshallese"]:0.10958674161080056)8[&type="Marshallese"]:0.04457763963998518,4[&type="Marshallese"]:0.06116438125093854)6[&type="Marshallese"]:0.1683266532201686)9[&type="Marshallese"]:0.0;tree STATE_10000000 = (1[&type="Not_Marshallese"]:0.08449103447112533,(((2[&type="Marshallese"]:0.09093760294133375,5[&type="Marshallese"]:0.09593760294121552)7[&type="Marshallese"]:0.002649138669617787,3[&type="Marshallese"]:0.10958674161080056)8[&type="Marshallese"]:0.04457763963998518,4[&type="Marshallese"]:0.06116438125093854)6[&type="Marshallese"]:0.1683266532201686)9[&type="Marshallese"]:0.0;
tree STATE_10000 = (1[&type="Not_Marshallese"]:0.048259392575734694,(((2[&type="Marshallese"]:0.20201698401934107,3[&type="Marshallese"]:0.2180169840191901)7[&type="Marshallese"]:0.00687516984225367,5[&type="Marshallese"]:0.2138921538614765)8[&type="Marshallese"]:0.035805505028365686,4[&type="Marshallese"]:0.16769765888996224)6[&type="Marshallese"]:0.025561733685754262)9[&type="Marshallese"]:0.0;tree STATE_10010000 = (1[&type="Not_Marshallese"]:0.048259392575734694,(((2[&type="Marshallese"]:0.20201698401934107,3[&type="Marshallese"]:0.2180169840191901)7[&type="Marshallese"]:0.00687516984225367,5[&type="Marshallese"]:0.2138921538614765)8[&type="Marshallese"]:0.035805505028365686,4[&type="Marshallese"]:0.16769765888996224)6[&type="Marshallese"]:0.025561733685754262)9[&type="Marshallese"]:0.0;
tree STATE_20000 = (1[&type="Not_Marshallese"]:0.13690004195101851,((2[&type="Marshallese"]:0.14143770588468144,(3[&type="Marshallese"]:0.14256766100567816,5[&type="Marshallese"]:0.1315676610057109)7[&type="Marshallese"]:0.014870044878852295)8[&type="Marshallese"]:0.19831318353549707,4[&type="Marshallese"]:0.2627508894201803)6[&type="Marshallese"]:0.01914915253082)9[&type="Marshallese"]:0.0;tree STATE_10020000 = (1[&type="Not_Marshallese"]:0.13690004195101851,((2[&type="Marshallese"]:0.14143770588468144,(3[&type="Marshallese"]:0.14256766100567816,5[&type="Marshallese"]:0.1315676610057109)7[&type="Marshallese"]:0.014870044878852295)8[&type="Marshallese"]:0.19831318353549707,4[&type="Marshallese"]:0.2627508894201803)6[&type="Marshallese"]:0.01914915253082)9[&type="Marshallese"]:0.0;
tree STATE_30000 = ((1[&type="Not_Marshallese"]:0.1388453009283101,4[&type="Marshallese"]:0.2838453009282919)6[&type="Marshallese"]:0.04751038381795741,(2[&type="Marshallese"]:0.26429734515165154,(3[&type="Marshallese"]:0.21351768744781813,5[&type="Marshallese"]:0.20251768744785087)7[&type="Marshallese"]:0.06677965770368244)8[&type="Marshallese"]:0.14405833959459596)9[&type="Marshallese"]:0.0;tree STATE_10030000 = ((1[&type="Not_Marshallese"]:0.1388453009283101,4[&type="Marshallese"]:0.2838453009282919)6[&type="Marshallese"]:0.04751038381795741,(2[&type="Marshallese"]:0.26429734515165154,(3[&type="Marshallese"]:0.21351768744781813,5[&type="Marshallese"]:0.20251768744785087)7[&type="Marshallese"]:0.06677965770368244)8[&type="Marshallese"]:0.14405833959459596)9[&type="Marshallese"]:0.0;
tree STATE_40000 = ((1[&type="Not_Marshallese"]:0.1812646315400379,4[&type="Marshallese"]:0.3262646315400197)6[&type="Marshallese"]:0.0615909247602755,(2[&type="Marshallese"]:0.21160471161455466,(3[&type="Marshallese"]:0.20652807079682878,5[&type="Marshallese"]:0.19552807079686152)8[&type="Marshallese"]:0.021076640817574904)7[&type="Marshallese"]:0.2532508446857388)9[&type="Marshallese"]:0.0;tree STATE_10040000 = ((1[&type="Not_Marshallese"]:0.1812646315400379,4[&type="Marshallese"]:0.3262646315400197)6[&type="Marshallese"]:0.0615909247602755,(2[&type="Marshallese"]:0.21160471161455466,(3[&type="Marshallese"]:0.20652807079682878,5[&type="Marshallese"]:0.19552807079686152)8[&type="Marshallese"]:0.021076640817574904)7[&type="Marshallese"]:0.2532508446857388)9[&type="Marshallese"]:0.0;
tree STATE_50000 = ((1[&type="Not_Marshallese"]:0.15765634614436552,4[&type="Marshallese"]:0.30265634614434733)6[&type="Marshallese"]:0.02704204956408507,(2[&type="Marshallese"]:0.13234425413134465,(3[&type="Marshallese"]:0.1399997794093142,5[&type="Marshallese"]:0.12899977940934695)7[&type="Marshallese"]:0.008344474721879463)8[&type="Marshallese"]:0.27435414157708593)9[&type="Marshallese"]:0.0;tree STATE_10050000 = ((1[&type="Not_Marshallese"]:0.15765634614436552,4[&type="Marshallese"]:0.30265634614434733)6[&type="Marshallese"]:0.02704204956408507,(2[&type="Marshallese"]:0.13234425413134465,(3[&type="Marshallese"]:0.1399997794093142,5[&type="Marshallese"]:0.12899977940934695)7[&type="Marshallese"]:0.008344474721879463)8[&type="Marshallese"]:0.27435414157708593)9[&type="Marshallese"]:0.0;
tree STATE_60000 = (1[&type="Not_Marshallese"]:0.13173427604415833,((2[&type="Marshallese"]:0.1587497808317208,(3[&type="Marshallese"]:0.15044787132534157,5[&type="Marshallese"]:0.1394478713253743)7[&type="Marshallese"]:0.024301909506228264)8[&type="Marshallese"]:0.05608642349038062,4[&type="Marshallese"]:0.13783620432210325)6[&type="Marshallese"]:0.1388980717220369)9[&type="Marshallese"]:0.0;tree STATE_10060000 = (1[&type="Not_Marshallese"]:0.13173427604415833,((2[&type="Marshallese"]:0.1587497808317208,(3[&type="Marshallese"]:0.15044787132534157,5[&type="Marshallese"]:0.1394478713253743)7[&type="Marshallese"]:0.024301909506228264)8[&type="Marshallese"]:0.05608642349038062,4[&type="Marshallese"]:0.13783620432210325)6[&type="Marshallese"]:0.1388980717220369)9[&type="Marshallese"]:0.0;
tree STATE_70000 = (1[&type="Not_Marshallese"]:0.11807959032391391,((2[&type="Marshallese"]:0.2695224539222777,(3[&type="Marshallese"]:0.19960610655607117,5[&type="Marshallese"]:0.1886061065561039)6[&type="Marshallese"]:0.08591634736605555)8[&type="Marshallese"]:0.031088970395806936,4[&type="Marshallese"]:0.22361142431808645)7[&type="Marshallese"]:0.03946816600580927)9[&type="Marshallese"]:0.0;tree STATE_10070000 = (1[&type="Not_Marshallese"]:0.11807959032391391,((2[&type="Marshallese"]:0.2695224539222777,(3[&type="Marshallese"]:0.19960610655607117,5[&type="Marshallese"]:0.1886061065561039)6[&type="Marshallese"]:0.08591634736605555)8[&type="Marshallese"]:0.031088970395806936,4[&type="Marshallese"]:0.22361142431808645)7[&type="Marshallese"]:0.03946816600580927)9[&type="Marshallese"]:0.0;
tree STATE_80000 = (1[&type="Not_Marshallese"]:0.1568656866448011,((2[&type="Marshallese"]:0.1983007859699925,(3[&type="Marshallese"]:0.16339614225227309,5[&type="Marshallese"]:0.15239614225230583)7[&type="Marshallese"]:0.05090464371756845)8[&type="Marshallese"]:0.04231614635853814,4[&type="Marshallese"]:0.16361693232853247)6[&type="Marshallese"]:0.13824875431625044)9[&type="Marshallese"]:0.0;tree STATE_10080000 = (1[&type="Not_Marshallese"]:0.1568656866448011,((2[&type="Marshallese"]:0.1983007859699925,(3[&type="Marshallese"]:0.16339614225227309,5[&type="Marshallese"]:0.15239614225230583)7[&type="Marshallese"]:0.05090464371756845)8[&type="Marshallese"]:0.04231614635853814,4[&type="Marshallese"]:0.16361693232853247)6[&type="Marshallese"]:0.13824875431625044)9[&type="Marshallese"]:0.0;
tree STATE_90000 = (1[&type="Not_Marshallese"]:0.1564039278477351,((2[&type="Marshallese"]:0.14736650894565256,(3[&type="Marshallese"]:0.1585616602938468,5[&type="Marshallese"]:0.14756166029387954)6[&type="Marshallese"]:0.004804848651654786)8[&type="Marshallese"]:0.02741890476426634,4[&type="Marshallese"]:0.09778541370992072)7[&type="Marshallese"]:0.2036185141377962)9[&type="Marshallese"]:0.0;tree STATE_10090000 = (1[&type="Not_Marshallese"]:0.1564039278477351,((2[&type="Marshallese"]:0.14736650894565256,(3[&type="Marshallese"]:0.1585616602938468,5[&type="Marshallese"]:0.14756166029387954)6[&type="Marshallese"]:0.004804848651654786)8[&type="Marshallese"]:0.02741890476426634,4[&type="Marshallese"]:0.09778541370992072)7[&type="Marshallese"]:0.2036185141377962)9[&type="Marshallese"]:0.0;
tree STATE_100000 = (1[&type="Not_Marshallese"]:0.2922542819176016,(((2[&type="Marshallese"]:0.04326563423381476,5[&type="Marshallese"]:0.04826563423369653)6[&type="Marshallese"]:0.01583053383606161,3[&type="Marshallese"]:0.0750961680697254)8[&type="Marshallese"]:0.3179426250173526,4[&type="Marshallese"]:0.3000387930872308)7[&type="Marshallese"]:0.13721548883035262)9[&type="Marshallese"]:0.0;tree STATE_10100000 = (1[&type="Not_Marshallese"]:0.2922542819176016,(((2[&type="Marshallese"]:0.04326563423381476,5[&type="Marshallese"]:0.04826563423369653)6[&type="Marshallese"]:0.01583053383606161,3[&type="Marshallese"]:0.0750961680697254)8[&type="Marshallese"]:0.3179426250173526,4[&type="Marshallese"]:0.3000387930872308)7[&type="Marshallese"]:0.13721548883035262)9[&type="Marshallese"]:0.0;
tree STATE_110000 = ((1[&type="Not_Marshallese"]:0.014161243130658807,4[&type="Marshallese"]:0.15916124313064062)7[&type="Marshallese"]:0.0651343450370861,(2[&type="Marshallese"]:0.1680798227720797,(3[&type="Marshallese"]:0.18202682182105184,5[&type="Marshallese"]:0.17102682182108458)8[&type="Marshallese"]:0.0020530009508768765)6[&type="Marshallese"]:0.1332157653956452)9[&type="Marshallese"]:0.0;tree STATE_10110000 = ((1[&type="Not_Marshallese"]:0.014161243130658807,4[&type="Marshallese"]:0.15916124313064062)7[&type="Marshallese"]:0.0651343450370861,(2[&type="Marshallese"]:0.1680798227720797,(3[&type="Marshallese"]:0.18202682182105184,5[&type="Marshallese"]:0.17102682182108458)8[&type="Marshallese"]:0.0020530009508768765)6[&type="Marshallese"]:0.1332157653956452)9[&type="Marshallese"]:0.0;
tree STATE_120000 = ((1[&type="Not_Marshallese"]:0.1516859200593777,4[&type="Marshallese"]:0.2966859200593595)7[&type="Marshallese"]:0.16934079790786266,((2[&type="Marshallese"]:0.1490887047543906,5[&type="Marshallese"]:0.15408870475427236)8[&type="Marshallese"]:0.015346162172009403,3[&type="Marshallese"]:0.18043486692624902)6[&type="Marshallese"]:0.3785918510408204)9[&type="Marshallese"]:0.0;tree STATE_10120000 = ((1[&type="Not_Marshallese"]:0.1516859200593777,4[&type="Marshallese"]:0.2966859200593595)7[&type="Marshallese"]:0.16934079790786266,((2[&type="Marshallese"]:0.1490887047543906,5[&type="Marshallese"]:0.15408870475427236)8[&type="Marshallese"]:0.015346162172009403,3[&type="Marshallese"]:0.18043486692624902)6[&type="Marshallese"]:0.3785918510408204)9[&type="Marshallese"]:0.0;
tree STATE_130000 = (1[&type="Not_Marshallese"]:0.1637489850627652,(((2[&type="Marshallese"]:0.06758693342524105,3[&type="Marshallese"]:0.08358693342509008)7[&type="Marshallese"]:0.009729073073608818,5[&type="Marshallese"]:0.08231600649873164)8[&type="Marshallese"]:0.16343297135701987,4[&type="Marshallese"]:0.16374897785587156)6[&type="Marshallese"]:0.14500000720687545)9[&type="Marshallese"]:0.0;tree STATE_10130000 = (1[&type="Not_Marshallese"]:0.1637489850627652,(((2[&type="Marshallese"]:0.06758693342524105,3[&type="Marshallese"]:0.08358693342509008)7[&type="Marshallese"]:0.009729073073608818,5[&type="Marshallese"]:0.08231600649873164)8[&type="Marshallese"]:0.16343297135701987,4[&type="Marshallese"]:0.16374897785587156)6[&type="Marshallese"]:0.14500000720687545)9[&type="Marshallese"]:0.0;
tree STATE_140000 = ((1[&type="Not_Marshallese"]:0.20863622895163636,((2[&type="Marshallese"]:0.09160737257468035,5[&type="Marshallese"]:0.09660737257456212)8[&type="Marshallese"]:0.17400593839149234,3[&type="Marshallese"]:0.2816133109660217)7[&type="Marshallese"]:0.16502291798544366)6[&type="Marshallese"]:0.050989989116212886,4[&type="Marshallese"]:0.40462621806783106)9[&type="Marshallese"]:0.0;tree STATE_10140000 = ((1[&type="Not_Marshallese"]:0.20863622895163636,((2[&type="Marshallese"]:0.09160737257468035,5[&type="Marshallese"]:0.09660737257456212)8[&type="Marshallese"]:0.17400593839149234,3[&type="Marshallese"]:0.2816133109660217)7[&type="Marshallese"]:0.16502291798544366)6[&type="Marshallese"]:0.050989989116212886,4[&type="Marshallese"]:0.40462621806783106)9[&type="Marshallese"]:0.0;
tree STATE_150000 = ((1[&type="Not_Marshallese"]:0.0884380843201642,4[&type="Marshallese"]:0.233438084320146)7[&type="Marshallese"]:0.00998464051655834,((2[&type="Marshallese"]:0.04514916636303012,3[&type="Marshallese"]:0.06114916636287914)8[&type="Marshallese"]:0.1024718033413089,5[&type="Marshallese"]:0.1526209697042208)6[&type="Marshallese"]:0.1728017551323635)9[&type="Marshallese"]:0.0;tree STATE_10150000 = ((1[&type="Not_Marshallese"]:0.0884380843201642,4[&type="Marshallese"]:0.233438084320146)7[&type="Marshallese"]:0.00998464051655834,((2[&type="Marshallese"]:0.04514916636303012,3[&type="Marshallese"]:0.06114916636287914)8[&type="Marshallese"]:0.1024718033413089,5[&type="Marshallese"]:0.1526209697042208)6[&type="Marshallese"]:0.1728017551323635)9[&type="Marshallese"]:0.0;
tree STATE_160000 = (1[&type="Not_Marshallese"]:0.10885191024282881,((2[&type="Marshallese"]:0.10557451904964467,(3[&type="Marshallese"]:0.09958766471179924,5[&type="Marshallese"]:0.08858766471183198)6[&type="Marshallese"]:0.021986854337694456)8[&type="Marshallese"]:0.04263413192357439,4[&type="Marshallese"]:0.07120865097322088)7[&type="Marshallese"]:0.18264325926958974)9[&type="Marshallese"]:0.0;tree STATE_10160000 = (1[&type="Not_Marshallese"]:0.10885191024282881,((2[&type="Marshallese"]:0.10557451904964467,(3[&type="Marshallese"]:0.09958766471179924,5[&type="Marshallese"]:0.08858766471183198)6[&type="Marshallese"]:0.021986854337694456)8[&type="Marshallese"]:0.04263413192357439,4[&type="Marshallese"]:0.07120865097322088)7[&type="Marshallese"]:0.18264325926958974)9[&type="Marshallese"]:0.0;
tree STATE_170000 = (1[&type="Not_Marshallese"]:0.11065087398239964,(((2[&type="Marshallese"]:0.056669382264330284,3[&type="Marshallese"]:0.07266938226417931)6[&type="Marshallese"]:0.06348286748450337,5[&type="Marshallese"]:0.12515224974871542)8[&type="Marshallese"]:0.08293992523968102,4[&type="Marshallese"]:0.1260921749885165)7[&type="Marshallese"]:0.12955869899386496)9[&type="Marshallese"]:0.0;tree STATE_10170000 = (1[&type="Not_Marshallese"]:0.11065087398239964,(((2[&type="Marshallese"]:0.056669382264330284,3[&type="Marshallese"]:0.07266938226417931)6[&type="Marshallese"]:0.06348286748450337,5[&type="Marshallese"]:0.12515224974871542)8[&type="Marshallese"]:0.08293992523968102,4[&type="Marshallese"]:0.1260921749885165)7[&type="Marshallese"]:0.12955869899386496)9[&type="Marshallese"]:0.0;
tree STATE_180000 = (1[&type="Not_Marshallese"]:0.06367629216606713,(((2[&type="Marshallese"]:0.05410712863880544,3[&type="Marshallese"]:0.07010712863865447)7[&type="Marshallese"]:6.105598798504253E-4,5[&type="Marshallese"]:0.059717688518537634)8[&type="Marshallese"]:0.06881824385137432,4[&type="Marshallese"]:0.04653593237003201)6[&type="Marshallese"]:0.16214035979601693)9[&type="Marshallese"]:0.0;tree STATE_10180000 = (1[&type="Not_Marshallese"]:0.06367629216606713,(((2[&type="Marshallese"]:0.05410712863880544,3[&type="Marshallese"]:0.07010712863865447)7[&type="Marshallese"]:6.105598798504253E-4,5[&type="Marshallese"]:0.059717688518537634)8[&type="Marshallese"]:0.06881824385137432,4[&type="Marshallese"]:0.04653593237003201)6[&type="Marshallese"]:0.16214035979601693)9[&type="Marshallese"]:0.0;
tree STATE_190000 = (1[&type="Not_Marshallese"]:0.09967452307919789,(((2[&type="Marshallese"]:0.14412029098454235,5[&type="Marshallese"]:0.14912029098442411)6[&type="Marshallese"]:0.010560125995271175,3[&type="Marshallese"]:0.17068041697966255)8[&type="Marshallese"]:0.16286628682628115,4[&type="Marshallese"]:0.2405467038060965)7[&type="Marshallese"]:0.0041278192730832)9[&type="Marshallese"]:0.0;tree STATE_10190000 = (1[&type="Not_Marshallese"]:0.09967452307919789,(((2[&type="Marshallese"]:0.14412029098454235,5[&type="Marshallese"]:0.14912029098442411)6[&type="Marshallese"]:0.010560125995271175,3[&type="Marshallese"]:0.17068041697966255)8[&type="Marshallese"]:0.16286628682628115,4[&type="Marshallese"]:0.2405467038060965)7[&type="Marshallese"]:0.0041278192730832)9[&type="Marshallese"]:0.0;
tree STATE_200000 = ((1[&type="Not_Marshallese"]:0.125017698417502,(2[&type="Marshallese"]:0.2666243464236807,(3[&type="Marshallese"]:0.1444362038343151,5[&type="Marshallese"]:0.13343620383434784)8[&type="Marshallese"]:0.13818814258921464)6[&type="Marshallese"]:0.08039335199380127)7[&type="Marshallese"]:0.11497156479867382,4[&type="Marshallese"]:0.3849892632161576)9[&type="Marshallese"]:0.0;tree STATE_10200000 = ((1[&type="Not_Marshallese"]:0.125017698417502,(2[&type="Marshallese"]:0.2666243464236807,(3[&type="Marshallese"]:0.1444362038343151,5[&type="Marshallese"]:0.13343620383434784)8[&type="Marshallese"]:0.13818814258921464)6[&type="Marshallese"]:0.08039335199380127)7[&type="Marshallese"]:0.11497156479867382,4[&type="Marshallese"]:0.3849892632161576)9[&type="Marshallese"]:0.0;
tree STATE_210000 = (1[&type="Not_Marshallese"]:0.15715811726188061,((2[&type="Marshallese"]:0.16865923157763754,(3[&type="Marshallese"]:0.13740594057296707,5[&type="Marshallese"]:0.1264059405729998)8[&type="Marshallese"]:0.0472532910045195)6[&type="Marshallese"]:0.023802791046663996,4[&type="Marshallese"]:0.11546202262430336)7[&type="Marshallese"]:0.18669609463755907)9[&type="Marshallese"]:0.0;tree STATE_10210000 = (1[&type="Not_Marshallese"]:0.15715811726188061,((2[&type="Marshallese"]:0.16865923157763754,(3[&type="Marshallese"]:0.13740594057296707,5[&type="Marshallese"]:0.1264059405729998)8[&type="Marshallese"]:0.0472532910045195)6[&type="Marshallese"]:0.023802791046663996,4[&type="Marshallese"]:0.11546202262430336)7[&type="Marshallese"]:0.18669609463755907)9[&type="Marshallese"]:0.0;
tree STATE_220000 = (1[&type="Not_Marshallese"]:0.05287237364874586,((2[&type="Marshallese"]:0.13569333417678353,(3[&type="Marshallese"]:0.1399335455423308,5[&type="Marshallese"]:0.12893354554236355)8[&type="Marshallese"]:0.011759788634301743)7[&type="Marshallese"]:0.10725212609388113,4[&type="Marshallese"]:0.16594546027066648)6[&type="Marshallese"]:0.031926913378061195)9[&type="Marshallese"]:0.0;tree STATE_10220000 = (1[&type="Not_Marshallese"]:0.05287237364874586,((2[&type="Marshallese"]:0.13569333417678353,(3[&type="Marshallese"]:0.1399335455423308,5[&type="Marshallese"]:0.12893354554236355)8[&type="Marshallese"]:0.011759788634301743)7[&type="Marshallese"]:0.10725212609388113,4[&type="Marshallese"]:0.16594546027066648)6[&type="Marshallese"]:0.031926913378061195)9[&type="Marshallese"]:0.0;
tree STATE_230000 = ((1[&type="Not_Marshallese"]:0.0904221124649292,(2[&type="Marshallese"]:0.13087216150121206,(3[&type="Marshallese"]:0.13351041510551012,5[&type="Marshallese"]:0.12251041510554286)7[&type="Marshallese"]:0.01336174639555096)8[&type="Marshallese"]:0.18154995096369714)6[&type="Marshallese"]:0.007872348236971638,4[&type="Marshallese"]:0.24329446070188265)9[&type="Marshallese"]:0.0;tree STATE_10230000 = ((1[&type="Not_Marshallese"]:0.0904221124649292,(2[&type="Marshallese"]:0.13087216150121206,(3[&type="Marshallese"]:0.13351041510551012,5[&type="Marshallese"]:0.12251041510554286)7[&type="Marshallese"]:0.01336174639555096)8[&type="Marshallese"]:0.18154995096369714)6[&type="Marshallese"]:0.007872348236971638,4[&type="Marshallese"]:0.24329446070188265)9[&type="Marshallese"]:0.0;
tree STATE_240000 = (1[&type="Not_Marshallese"]:0.2123430267772014,((2[&type="Marshallese"]:0.2690555080609253,(3[&type="Marshallese"]:0.229634333396107,5[&type="Marshallese"]:0.21863433339613975)8[&type="Marshallese"]:0.05542117466466734)7[&type="Marshallese"]:0.015455219215513682,4[&type="Marshallese"]:0.20751072727644082)6[&type="Marshallese"]:0.1498322995007424)9[&type="Marshallese"]:0.0;tree STATE_10240000 = (1[&type="Not_Marshallese"]:0.2123430267772014,((2[&type="Marshallese"]:0.2690555080609253,(3[&type="Marshallese"]:0.229634333396107,5[&type="Marshallese"]:0.21863433339613975)8[&type="Marshallese"]:0.05542117466466734)7[&type="Marshallese"]:0.015455219215513682,4[&type="Marshallese"]:0.20751072727644082)6[&type="Marshallese"]:0.1498322995007424)9[&type="Marshallese"]:0.0;
tree STATE_250000 = (1[&type="Not_Marshallese"]:0.3874293711600736,(((2[&type="Marshallese"]:0.08531446741697991,3[&type="Marshallese"]:0.10131446741682894)7[&type="Marshallese"]:0.058002827615023136,5[&type="Marshallese"]:0.14831729503188482)8[&type="Marshallese"]:0.3811212152672073,4[&type="Marshallese"]:0.4474385102992122)6[&type="Marshallese"]:0.08499086086084318)9[&type="Marshallese"]:0.0;tree STATE_10250000 = (1[&type="Not_Marshallese"]:0.3874293711600736,(((2[&type="Marshallese"]:0.08531446741697991,3[&type="Marshallese"]:0.10131446741682894)7[&type="Marshallese"]:0.058002827615023136,5[&type="Marshallese"]:0.14831729503188482)8[&type="Marshallese"]:0.3811212152672073,4[&type="Marshallese"]:0.4474385102992122)6[&type="Marshallese"]:0.08499086086084318)9[&type="Marshallese"]:0.0;
tree STATE_260000 = ((1[&type="Not_Marshallese"]:0.05744582819494842,4[&type="Marshallese"]:0.20244582819493023)7[&type="Marshallese"]:0.13853357976210107,((2[&type="Marshallese"]:0.10147973567938506,3[&type="Marshallese"]:0.11747973567923409)6[&type="Marshallese"]:0.08326247379739837,5[&type="Marshallese"]:0.1897422094766652)8[&type="Marshallese"]:0.23323719848024604)9[&type="Marshallese"]:0.0;tree STATE_10260000 = ((1[&type="Not_Marshallese"]:0.05744582819494842,4[&type="Marshallese"]:0.20244582819493023)7[&type="Marshallese"]:0.13853357976210107,((2[&type="Marshallese"]:0.10147973567938506,3[&type="Marshallese"]:0.11747973567923409)6[&type="Marshallese"]:0.08326247379739837,5[&type="Marshallese"]:0.1897422094766652)8[&type="Marshallese"]:0.23323719848024604)9[&type="Marshallese"]:0.0;
tree STATE_270000 = ((1[&type="Not_Marshallese"]:0.18501831647700667,4[&type="Marshallese"]:0.3300183164769885)6[&type="Marshallese"]:0.019045257055688547,((2[&type="Marshallese"]:0.1032380461880755,5[&type="Marshallese"]:0.10823804618795727)7[&type="Marshallese"]:0.06835131631653749,3[&type="Marshallese"]:0.187589362504462)8[&type="Marshallese"]:0.2544742110280622)9[&type="Marshallese"]:0.0;tree STATE_10270000 = ((1[&type="Not_Marshallese"]:0.18501831647700667,4[&type="Marshallese"]:0.3300183164769885)6[&type="Marshallese"]:0.019045257055688547,((2[&type="Marshallese"]:0.1032380461880755,5[&type="Marshallese"]:0.10823804618795727)7[&type="Marshallese"]:0.06835131631653749,3[&type="Marshallese"]:0.187589362504462)8[&type="Marshallese"]:0.2544742110280622)9[&type="Marshallese"]:0.0;
tree STATE_280000 = (1[&type="Not_Marshallese"]:0.4142805591535075,(((2[&type="Marshallese"]:0.07188031393099825,3[&type="Marshallese"]:0.08788031393084728)8[&type="Marshallese"]:0.156457715163775,5[&type="Marshallese"]:0.233338029094655)7[&type="Marshallese"]:0.057107232309099976,4[&type="Marshallese"]:0.20844526140387504)6[&type="Marshallese"]:0.35083529774961425)9[&type="Marshallese"]:0.0;tree STATE_10280000 = (1[&type="Not_Marshallese"]:0.4142805591535075,(((2[&type="Marshallese"]:0.07188031393099825,3[&type="Marshallese"]:0.08788031393084728)8[&type="Marshallese"]:0.156457715163775,5[&type="Marshallese"]:0.233338029094655)7[&type="Marshallese"]:0.057107232309099976,4[&type="Marshallese"]:0.20844526140387504)6[&type="Marshallese"]:0.35083529774961425)9[&type="Marshallese"]:0.0;
tree STATE_290000 = ((1[&type="Not_Marshallese"]:0.06387174470983337,4[&type="Marshallese"]:0.20887174470981518)8[&type="Marshallese"]:4.0482645903378023E-4,(2[&type="Marshallese"]:0.2706050604906786,(3[&type="Marshallese"]:0.2573381201037897,5[&type="Marshallese"]:0.24633812010382244)7[&type="Marshallese"]:0.02926694038673794)6[&type="Marshallese"]:0.01567151067816852)9[&type="Marshallese"]:0.0;tree STATE_10290000 = ((1[&type="Not_Marshallese"]:0.06387174470983337,4[&type="Marshallese"]:0.20887174470981518)8[&type="Marshallese"]:4.0482645903378023E-4,(2[&type="Marshallese"]:0.2706050604906786,(3[&type="Marshallese"]:0.2573381201037897,5[&type="Marshallese"]:0.24633812010382244)7[&type="Marshallese"]:0.02926694038673794)6[&type="Marshallese"]:0.01567151067816852)9[&type="Marshallese"]:0.0;
tree STATE_300000 = ((1[&type="Not_Marshallese"]:0.10298419349066773,4[&type="Marshallese"]:0.24798419349064954)8[&type="Marshallese"]:0.018278371564211138,((2[&type="Marshallese"]:0.19194915630498455,5[&type="Marshallese"]:0.1969491563048663)7[&type="Marshallese"]:0.03594909387648745,3[&type="Marshallese"]:0.24389825018132102)6[&type="Marshallese"]:0.11536431487338686)9[&type="Marshallese"]:0.0;tree STATE_10300000 = ((1[&type="Not_Marshallese"]:0.10298419349066773,4[&type="Marshallese"]:0.24798419349064954)8[&type="Marshallese"]:0.018278371564211138,((2[&type="Marshallese"]:0.19194915630498455,5[&type="Marshallese"]:0.1969491563048663)7[&type="Marshallese"]:0.03594909387648745,3[&type="Marshallese"]:0.24389825018132102)6[&type="Marshallese"]:0.11536431487338686)9[&type="Marshallese"]:0.0;
tree STATE_310000 = ((1[&type="Not_Marshallese"]:0.09818056653605817,4[&type="Marshallese"]:0.24318056653603998)8[&type="Marshallese"]:0.10311522570742349,(2[&type="Marshallese"]:0.261271219970001,(3[&type="Marshallese"]:0.13714667165824196,5[&type="Marshallese"]:0.1261466716582747)7[&type="Marshallese"]:0.1401245483116081)6[&type="Marshallese"]:0.16202457227346062)9[&type="Marshallese"]:0.0;tree STATE_10310000 = ((1[&type="Not_Marshallese"]:0.09818056653605817,4[&type="Marshallese"]:0.24318056653603998)8[&type="Marshallese"]:0.10311522570742349,(2[&type="Marshallese"]:0.261271219970001,(3[&type="Marshallese"]:0.13714667165824196,5[&type="Marshallese"]:0.1261466716582747)7[&type="Marshallese"]:0.1401245483116081)6[&type="Marshallese"]:0.16202457227346062)9[&type="Marshallese"]:0.0;
tree STATE_320000 = (1[&type="Not_Marshallese"]:0.0995031451725058,(((2[&type="Marshallese"]:0.05148529608437287,5[&type="Marshallese"]:0.056485296084254635)7[&type="Marshallese"]:0.005283346383830045,3[&type="Marshallese"]:0.07276864246805194)6[&type="Marshallese"]:0.18123532505414225,4[&type="Marshallese"]:0.16100396752234697)8[&type="Marshallese"]:0.08349917765014064)9[&type="Marshallese"]:0.0;tree STATE_10320000 = (1[&type="Not_Marshallese"]:0.0995031451725058,(((2[&type="Marshallese"]:0.05148529608437287,5[&type="Marshallese"]:0.056485296084254635)7[&type="Marshallese"]:0.005283346383830045,3[&type="Marshallese"]:0.07276864246805194)6[&type="Marshallese"]:0.18123532505414225,4[&type="Marshallese"]:0.16100396752234697)8[&type="Marshallese"]:0.08349917765014064)9[&type="Marshallese"]:0.0;
tree STATE_330000 = (1[&type="Not_Marshallese"]:0.3819383254438453,(((2[&type="Marshallese"]:0.17566551303620093,5[&type="Marshallese"]:0.1806655130360827)7[&type="Marshallese"]:0.15769670704390304,3[&type="Marshallese"]:0.349362220079953)6[&type="Marshallese"]:0.08637630209902991,4[&type="Marshallese"]:0.3427385221791357)8[&type="Marshallese"]:0.18419980326469143)9[&type="Marshallese"]:0.0;tree STATE_10330000 = (1[&type="Not_Marshallese"]:0.3819383254438453,(((2[&type="Marshallese"]:0.17566551303620093,5[&type="Marshallese"]:0.1806655130360827)7[&type="Marshallese"]:0.15769670704390304,3[&type="Marshallese"]:0.349362220079953)6[&type="Marshallese"]:0.08637630209902991,4[&type="Marshallese"]:0.3427385221791357)8[&type="Marshallese"]:0.18419980326469143)9[&type="Marshallese"]:0.0;
tree STATE_340000 = ((1[&type="Not_Marshallese"]:0.11430143668952952,((2[&type="Marshallese"]:0.15429224141769113,3[&type="Marshallese"]:0.17029224141754015)7[&type="Marshallese"]:0.17056597400000642,5[&type="Marshallese"]:0.3298582154175793)6[&type="Marshallese"]:0.011443221271811965)8[&type="Marshallese"]:0.09418720623677684,4[&type="Marshallese"]:0.3534886429262882)9[&type="Marshallese"]:0.0;tree STATE_10340000 = ((1[&type="Not_Marshallese"]:0.11430143668952952,((2[&type="Marshallese"]:0.15429224141769113,3[&type="Marshallese"]:0.17029224141754015)7[&type="Marshallese"]:0.17056597400000642,5[&type="Marshallese"]:0.3298582154175793)6[&type="Marshallese"]:0.011443221271811965)8[&type="Marshallese"]:0.09418720623677684,4[&type="Marshallese"]:0.3534886429262882)9[&type="Marshallese"]:0.0;
tree STATE_350000 = (1[&type="Not_Marshallese"]:0.17559679323135124,(((2[&type="Marshallese"]:0.20062770674008942,3[&type="Marshallese"]:0.21662770673993845)7[&type="Marshallese"]:0.027772724084657585,5[&type="Marshallese"]:0.23340043082462877)8[&type="Marshallese"]:0.09587467851228429,4[&type="Marshallese"]:0.24727510933703312)6[&type="Marshallese"]:0.07332168389429994)9[&type="Marshallese"]:0.0;tree STATE_10350000 = (1[&type="Not_Marshallese"]:0.17559679323135124,(((2[&type="Marshallese"]:0.20062770674008942,3[&type="Marshallese"]:0.21662770673993845)7[&type="Marshallese"]:0.027772724084657585,5[&type="Marshallese"]:0.23340043082462877)8[&type="Marshallese"]:0.09587467851228429,4[&type="Marshallese"]:0.24727510933703312)6[&type="Marshallese"]:0.07332168389429994)9[&type="Marshallese"]:0.0;
tree STATE_360000 = ((1[&type="Not_Marshallese"]:0.12279267837398433,4[&type="Marshallese"]:0.26779267837396614)8[&type="Marshallese"]:0.004236554491447053,((2[&type="Marshallese"]:0.15877143842445496,3[&type="Marshallese"]:0.17477143842430398)7[&type="Marshallese"]:0.015264262142264562,5[&type="Marshallese"]:0.17903570056660129)6[&type="Marshallese"]:0.17499353229869186)9[&type="Marshallese"]:0.0;tree STATE_10360000 = ((1[&type="Not_Marshallese"]:0.12279267837398433,4[&type="Marshallese"]:0.26779267837396614)8[&type="Marshallese"]:0.004236554491447053,((2[&type="Marshallese"]:0.15877143842445496,3[&type="Marshallese"]:0.17477143842430398)7[&type="Marshallese"]:0.015264262142264562,5[&type="Marshallese"]:0.17903570056660129)6[&type="Marshallese"]:0.17499353229869186)9[&type="Marshallese"]:0.0;
tree STATE_370000 = (1[&type="Not_Marshallese"]:0.3205296444472877,(((2[&type="Marshallese"]:0.19750709713393372,5[&type="Marshallese"]:0.20250709713381548)8[&type="Marshallese"]:0.013718500043842341,3[&type="Marshallese"]:0.22722559717762508)7[&type="Marshallese"]:0.026801912456329624,4[&type="Marshallese"]:0.1610275096341075)6[&type="Marshallese"]:0.304502134813162)9[&type="Marshallese"]:0.0;tree STATE_10370000 = (1[&type="Not_Marshallese"]:0.3205296444472877,(((2[&type="Marshallese"]:0.19750709713393372,5[&type="Marshallese"]:0.20250709713381548)8[&type="Marshallese"]:0.013718500043842341,3[&type="Marshallese"]:0.22722559717762508)7[&type="Marshallese"]:0.026801912456329624,4[&type="Marshallese"]:0.1610275096341075)6[&type="Marshallese"]:0.304502134813162)9[&type="Marshallese"]:0.0;
tree STATE_380000 = ((1[&type="Not_Marshallese"]:0.09464420753101632,4[&type="Marshallese"]:0.23964420753099813)6[&type="Marshallese"]:0.060903833915973926,((2[&type="Marshallese"]:0.07966616645121638,3[&type="Marshallese"]:0.0956661664510654)7[&type="Marshallese"]:0.19748090339307306,5[&type="Marshallese"]:0.2821470698441712)8[&type="Marshallese"]:0.1004009716026808)9[&type="Marshallese"]:0.0;tree STATE_10380000 = ((1[&type="Not_Marshallese"]:0.09464420753101632,4[&type="Marshallese"]:0.23964420753099813)6[&type="Marshallese"]:0.060903833915973926,((2[&type="Marshallese"]:0.07966616645121638,3[&type="Marshallese"]:0.0956661664510654)7[&type="Marshallese"]:0.19748090339307306,5[&type="Marshallese"]:0.2821470698441712)8[&type="Marshallese"]:0.1004009716026808)9[&type="Marshallese"]:0.0;
tree STATE_390000 = (1[&type="Not_Marshallese"]:0.27199205254946013,(((2[&type="Marshallese"]:0.14773067057077838,5[&type="Marshallese"]:0.15273067057066014)6[&type="Marshallese"]:0.025681409553523354,3[&type="Marshallese"]:0.18941208012415076)7[&type="Marshallese"]:0.18755096526068457,4[&type="Marshallese"]:0.2839630453849881)8[&type="Marshallese"]:0.13302900716445382)9[&type="Marshallese"]:0.0;tree STATE_10390000 = (1[&type="Not_Marshallese"]:0.27199205254946013,(((2[&type="Marshallese"]:0.14773067057077838,5[&type="Marshallese"]:0.15273067057066014)6[&type="Marshallese"]:0.025681409553523354,3[&type="Marshallese"]:0.18941208012415076)7[&type="Marshallese"]:0.18755096526068457,4[&type="Marshallese"]:0.2839630453849881)8[&type="Marshallese"]:0.13302900716445382)9[&type="Marshallese"]:0.0;
tree STATE_400000 = (1[&type="Not_Marshallese"]:0.18197311317240172,(((2[&type="Marshallese"]:0.1505319527982686,3[&type="Marshallese"]:0.1665319527981176)8[&type="Marshallese"]:0.03208383445899207,5[&type="Marshallese"]:0.18761578725714242)7[&type="Marshallese"]:0.11479328311991707,4[&type="Marshallese"]:0.22040907037717955)6[&type="Marshallese"]:0.10656404279520398)9[&type="Marshallese"]:0.0;tree STATE_10400000 = (1[&type="Not_Marshallese"]:0.18197311317240172,(((2[&type="Marshallese"]:0.1505319527982686,3[&type="Marshallese"]:0.1665319527981176)8[&type="Marshallese"]:0.03208383445899207,5[&type="Marshallese"]:0.18761578725714242)7[&type="Marshallese"]:0.11479328311991707,4[&type="Marshallese"]:0.22040907037717955)6[&type="Marshallese"]:0.10656404279520398)9[&type="Marshallese"]:0.0;
tree STATE_410000 = (1[&type="Not_Marshallese"]:0.0484579782815317,(((2[&type="Marshallese"]:0.11167667314044943,5[&type="Marshallese"]:0.1166766731403312)7[&type="Marshallese"]:0.06794292085902931,3[&type="Marshallese"]:0.19561959399932777)6[&type="Marshallese"]:0.08416636389492499,4[&type="Marshallese"]:0.18678595789440555)8[&type="Marshallese"]:0.0066720203871079575)9[&type="Marshallese"]:0.0;tree STATE_10410000 = (1[&type="Not_Marshallese"]:0.0484579782815317,(((2[&type="Marshallese"]:0.11167667314044943,5[&type="Marshallese"]:0.1166766731403312)7[&type="Marshallese"]:0.06794292085902931,3[&type="Marshallese"]:0.19561959399932777)6[&type="Marshallese"]:0.08416636389492499,4[&type="Marshallese"]:0.18678595789440555)8[&type="Marshallese"]:0.0066720203871079575)9[&type="Marshallese"]:0.0;
tree STATE_420000 = (1[&type="Not_Marshallese"]:0.11907719746870254,(((2[&type="Marshallese"]:0.12890733916157518,3[&type="Marshallese"]:0.1449073391614242)8[&type="Marshallese"]:0.013596329973591864,5[&type="Marshallese"]:0.1475036691350488)7[&type="Marshallese"]:0.05744183121570828,4[&type="Marshallese"]:0.12294550035087715)6[&type="Marshallese"]:0.1411316971178072)9[&type="Marshallese"]:0.0;tree STATE_10420000 = (1[&type="Not_Marshallese"]:0.11907719746870254,(((2[&type="Marshallese"]:0.12890733916157518,3[&type="Marshallese"]:0.1449073391614242)8[&type="Marshallese"]:0.013596329973591864,5[&type="Marshallese"]:0.1475036691350488)7[&type="Marshallese"]:0.05744183121570828,4[&type="Marshallese"]:0.12294550035087715)6[&type="Marshallese"]:0.1411316971178072)9[&type="Marshallese"]:0.0;
tree STATE_430000 = (1[&type="Not_Marshallese"]:0.09552047034892136,(((2[&type="Marshallese"]:0.1462915416787978,5[&type="Marshallese"]:0.15129154167867956)7[&type="Marshallese"]:0.0117195210631236,3[&type="Marshallese"]:0.17401106274177042)8[&type="Marshallese"]:0.13363764309310405,4[&type="Marshallese"]:0.21464870583502726)6[&type="Marshallese"]:0.025871764513875906)9[&type="Marshallese"]:0.0;tree STATE_10430000 = (1[&type="Not_Marshallese"]:0.09552047034892136,(((2[&type="Marshallese"]:0.1462915416787978,5[&type="Marshallese"]:0.15129154167867956)7[&type="Marshallese"]:0.0117195210631236,3[&type="Marshallese"]:0.17401106274177042)8[&type="Marshallese"]:0.13363764309310405,4[&type="Marshallese"]:0.21464870583502726)6[&type="Marshallese"]:0.025871764513875906)9[&type="Marshallese"]:0.0;
tree STATE_440000 = ((1[&type="Not_Marshallese"]:0.19459105873277016,4[&type="Marshallese"]:0.33959105873275197)6[&type="Marshallese"]:0.16025207652980833,((2[&type="Marshallese"]:0.11784383779578925,3[&type="Marshallese"]:0.13384383779563827)8[&type="Marshallese"]:0.19427446100184356,5[&type="Marshallese"]:0.3171182987975146)7[&type="Marshallese"]:0.2647248364649257)9[&type="Marshallese"]:0.0;tree STATE_10440000 = ((1[&type="Not_Marshallese"]:0.19459105873277016,4[&type="Marshallese"]:0.33959105873275197)6[&type="Marshallese"]:0.16025207652980833,((2[&type="Marshallese"]:0.11784383779578925,3[&type="Marshallese"]:0.13384383779563827)8[&type="Marshallese"]:0.19427446100184356,5[&type="Marshallese"]:0.3171182987975146)7[&type="Marshallese"]:0.2647248364649257)9[&type="Marshallese"]:0.0;
tree STATE_450000 = ((1[&type="Not_Marshallese"]:0.13364194112548056,4[&type="Marshallese"]:0.27864194112546237)7[&type="Marshallese"]:0.09009764516765262,(2[&type="Marshallese"]:0.3211729732029266,(3[&type="Marshallese"]:0.2359348581963474,5[&type="Marshallese"]:0.22493485819638015)6[&type="Marshallese"]:0.10123811500642821)8[&type="Marshallese"]:0.12456661309018657)9[&type="Marshallese"]:0.0;tree STATE_10450000 = ((1[&type="Not_Marshallese"]:0.13364194112548056,4[&type="Marshallese"]:0.27864194112546237)7[&type="Marshallese"]:0.09009764516765262,(2[&type="Marshallese"]:0.3211729732029266,(3[&type="Marshallese"]:0.2359348581963474,5[&type="Marshallese"]:0.22493485819638015)6[&type="Marshallese"]:0.10123811500642821)8[&type="Marshallese"]:0.12456661309018657)9[&type="Marshallese"]:0.0;
tree STATE_460000 = (1[&type="Not_Marshallese"]:0.043780145963745964,(((2[&type="Marshallese"]:0.1770412992021873,3[&type="Marshallese"]:0.19304129920203633)6[&type="Marshallese"]:0.032358089494758685,5[&type="Marshallese"]:0.21439938869682776)8[&type="Marshallese"]:0.03386370712493955,4[&type="Marshallese"]:0.16626309582188736)7[&type="Marshallese"]:0.02251705014184041)9[&type="Marshallese"]:0.0;tree STATE_10460000 = (1[&type="Not_Marshallese"]:0.043780145963745964,(((2[&type="Marshallese"]:0.1770412992021873,3[&type="Marshallese"]:0.19304129920203633)6[&type="Marshallese"]:0.032358089494758685,5[&type="Marshallese"]:0.21439938869682776)8[&type="Marshallese"]:0.03386370712493955,4[&type="Marshallese"]:0.16626309582188736)7[&type="Marshallese"]:0.02251705014184041)9[&type="Marshallese"]:0.0;
tree STATE_470000 = (1[&type="Not_Marshallese"]:0.14480366698335811,(((2[&type="Marshallese"]:0.12658575981661618,3[&type="Marshallese"]:0.1425857598164652)6[&type="Marshallese"]:0.11185892249322604,5[&type="Marshallese"]:0.243444682309724)7[&type="Marshallese"]:0.11346124998497925,4[&type="Marshallese"]:0.2749059322948233)8[&type="Marshallese"]:0.014897734688516628)9[&type="Marshallese"]:0.0;tree STATE_10470000 = (1[&type="Not_Marshallese"]:0.14480366698335811,(((2[&type="Marshallese"]:0.12658575981661618,3[&type="Marshallese"]:0.1425857598164652)6[&type="Marshallese"]:0.11185892249322604,5[&type="Marshallese"]:0.243444682309724)7[&type="Marshallese"]:0.11346124998497925,4[&type="Marshallese"]:0.2749059322948233)8[&type="Marshallese"]:0.014897734688516628)9[&type="Marshallese"]:0.0;
tree STATE_480000 = (1[&type="Not_Marshallese"]:0.21605799976336354,(((2[&type="Marshallese"]:0.145411391865378,3[&type="Marshallese"]:0.16141139186522702)6[&type="Marshallese"]:0.021552004253613477,5[&type="Marshallese"]:0.17196339611887324)7[&type="Marshallese"]:0.1656492445307134,4[&type="Marshallese"]:0.2556126406497067)8[&type="Marshallese"]:0.10544535911363867)9[&type="Marshallese"]:0.0;tree STATE_10480000 = (1[&type="Not_Marshallese"]:0.21605799976336354,(((2[&type="Marshallese"]:0.145411391865378,3[&type="Marshallese"]:0.16141139186522702)6[&type="Marshallese"]:0.021552004253613477,5[&type="Marshallese"]:0.17196339611887324)7[&type="Marshallese"]:0.1656492445307134,4[&type="Marshallese"]:0.2556126406497067)8[&type="Marshallese"]:0.10544535911363867)9[&type="Marshallese"]:0.0;
tree STATE_490000 = (1[&type="Not_Marshallese"]:0.28232643987608874,((2[&type="Marshallese"]:0.13743381344091063,(3[&type="Marshallese"]:0.1060596054531293,5[&type="Marshallese"]:0.09505960545316204)6[&type="Marshallese"]:0.047374207987630354)7[&type="Marshallese"]:0.05108934330481971,4[&type="Marshallese"]:0.11152315674573215)8[&type="Marshallese"]:0.3158032831303384)9[&type="Marshallese"]:0.0;tree STATE_10490000 = (1[&type="Not_Marshallese"]:0.28232643987608874,((2[&type="Marshallese"]:0.13743381344091063,(3[&type="Marshallese"]:0.1060596054531293,5[&type="Marshallese"]:0.09505960545316204)6[&type="Marshallese"]:0.047374207987630354)7[&type="Marshallese"]:0.05108934330481971,4[&type="Marshallese"]:0.11152315674573215)8[&type="Marshallese"]:0.3158032831303384)9[&type="Marshallese"]:0.0;
tree STATE_500000 = (1[&type="Not_Marshallese"]:0.1722262310509473,(((2[&type="Marshallese"]:0.09516226140678784,3[&type="Marshallese"]:0.11116226140663686)6[&type="Marshallese"]:0.0707831962405484,5[&type="Marshallese"]:0.170945457647218)7[&type="Marshallese"]:0.11693263198677586,4[&type="Marshallese"]:0.20587808963411391)8[&type="Marshallese"]:0.1113481414168152)9[&type="Marshallese"]:0.0;tree STATE_10500000 = (1[&type="Not_Marshallese"]:0.1722262310509473,(((2[&type="Marshallese"]:0.09516226140678784,3[&type="Marshallese"]:0.11116226140663686)6[&type="Marshallese"]:0.0707831962405484,5[&type="Marshallese"]:0.170945457647218)7[&type="Marshallese"]:0.11693263198677586,4[&type="Marshallese"]:0.20587808963411391)8[&type="Marshallese"]:0.1113481414168152)9[&type="Marshallese"]:0.0;
tree STATE_510000 = (1[&type="Not_Marshallese"]:0.018161486446203856,(((2[&type="Marshallese"]:0.11243591871741565,5[&type="Marshallese"]:0.11743591871729742)7[&type="Marshallese"]:0.010060965852002973,3[&type="Marshallese"]:0.13849688456926765)6[&type="Marshallese"]:0.0717425309064477,4[&type="Marshallese"]:0.11723941547586814)8[&type="Marshallese"]:0.04592207097031753)9[&type="Marshallese"]:0.0;tree STATE_10510000 = (1[&type="Not_Marshallese"]:0.018161486446203856,(((2[&type="Marshallese"]:0.11243591871741565,5[&type="Marshallese"]:0.11743591871729742)7[&type="Marshallese"]:0.010060965852002973,3[&type="Marshallese"]:0.13849688456926765)6[&type="Marshallese"]:0.0717425309064477,4[&type="Marshallese"]:0.11723941547586814)8[&type="Marshallese"]:0.04592207097031753)9[&type="Marshallese"]:0.0;
tree STATE_520000 = ((1[&type="Not_Marshallese"]:0.011880966249431718,4[&type="Marshallese"]:0.15688096624941353)8[&type="Marshallese"]:0.07469084395292111,(2[&type="Marshallese"]:0.10889098817223797,(3[&type="Marshallese"]:0.07630793640097934,5[&type="Marshallese"]:0.06530793640101208)7[&type="Marshallese"]:0.04858305177110765)6[&type="Marshallese"]:0.19968082203009485)9[&type="Marshallese"]:0.0;tree STATE_10520000 = ((1[&type="Not_Marshallese"]:0.011880966249431718,4[&type="Marshallese"]:0.15688096624941353)8[&type="Marshallese"]:0.07469084395292111,(2[&type="Marshallese"]:0.10889098817223797,(3[&type="Marshallese"]:0.07630793640097934,5[&type="Marshallese"]:0.06530793640101208)7[&type="Marshallese"]:0.04858305177110765)6[&type="Marshallese"]:0.19968082203009485)9[&type="Marshallese"]:0.0;
tree STATE_530000 = (1[&type="Not_Marshallese"]:0.13101070811717969,(((2[&type="Marshallese"]:0.03457941652584348,3[&type="Marshallese"]:0.050579416525692505)7[&type="Marshallese"]:0.007630631868366759,5[&type="Marshallese"]:0.04721004839409201)6[&type="Marshallese"]:0.1529069499430975,4[&type="Marshallese"]:0.11811699833730957)8[&type="Marshallese"]:0.15789370977985193)9[&type="Marshallese"]:0.0;tree STATE_10530000 = (1[&type="Not_Marshallese"]:0.13101070811717969,(((2[&type="Marshallese"]:0.03457941652584348,3[&type="Marshallese"]:0.050579416525692505)7[&type="Marshallese"]:0.007630631868366759,5[&type="Marshallese"]:0.04721004839409201)6[&type="Marshallese"]:0.1529069499430975,4[&type="Marshallese"]:0.11811699833730957)8[&type="Marshallese"]:0.15789370977985193)9[&type="Marshallese"]:0.0;
tree STATE_540000 = (1[&type="Not_Marshallese"]:0.141963286423891,((2[&type="Marshallese"]:0.09208801301040553,(3[&type="Marshallese"]:0.08391614296981374,5[&type="Marshallese"]:0.07291614296984648)7[&type="Marshallese"]:0.024171870040440815)6[&type="Marshallese"]:0.1436246156308213,4[&type="Marshallese"]:0.15871262864122865)8[&type="Marshallese"]:0.12825065778264416)9[&type="Marshallese"]:0.0;tree STATE_10540000 = (1[&type="Not_Marshallese"]:0.141963286423891,((2[&type="Marshallese"]:0.09208801301040553,(3[&type="Marshallese"]:0.08391614296981374,5[&type="Marshallese"]:0.07291614296984648)7[&type="Marshallese"]:0.024171870040440815)6[&type="Marshallese"]:0.1436246156308213,4[&type="Marshallese"]:0.15871262864122865)8[&type="Marshallese"]:0.12825065778264416)9[&type="Marshallese"]:0.0;
tree STATE_550000 = (1[&type="Not_Marshallese"]:0.13665950345700273,(((2[&type="Marshallese"]:0.05425249152427386,5[&type="Marshallese"]:0.059252491524155626)7[&type="Marshallese"]:0.020440484732816358,3[&type="Marshallese"]:0.09069297625693924)6[&type="Marshallese"]:0.09006451120244045,4[&type="Marshallese"]:0.08775748745953249)8[&type="Marshallese"]:0.19390201599745205)9[&type="Marshallese"]:0.0;tree STATE_10550000 = (1[&type="Not_Marshallese"]:0.13665950345700273,(((2[&type="Marshallese"]:0.05425249152427386,5[&type="Marshallese"]:0.059252491524155626)7[&type="Marshallese"]:0.020440484732816358,3[&type="Marshallese"]:0.09069297625693924)6[&type="Marshallese"]:0.09006451120244045,4[&type="Marshallese"]:0.08775748745953249)8[&type="Marshallese"]:0.19390201599745205)9[&type="Marshallese"]:0.0;
tree STATE_560000 = (1[&type="Not_Marshallese"]:0.11361199749943507,(((2[&type="Marshallese"]:0.10375032580533104,5[&type="Marshallese"]:0.10875032580521281)6[&type="Marshallese"]:0.03152191680961282,3[&type="Marshallese"]:0.15127224261479288)7[&type="Marshallese"]:0.06171436074326503,4[&type="Marshallese"]:0.11998660335821071)8[&type="Marshallese"]:0.13862539414120617)9[&type="Marshallese"]:0.0;tree STATE_10560000 = (1[&type="Not_Marshallese"]:0.11361199749943507,(((2[&type="Marshallese"]:0.10375032580533104,5[&type="Marshallese"]:0.10875032580521281)6[&type="Marshallese"]:0.03152191680961282,3[&type="Marshallese"]:0.15127224261479288)7[&type="Marshallese"]:0.06171436074326503,4[&type="Marshallese"]:0.11998660335821071)8[&type="Marshallese"]:0.13862539414120617)9[&type="Marshallese"]:0.0;
tree STATE_570000 = (1[&type="Not_Marshallese"]:0.19249966566241022,((2[&type="Marshallese"]:0.22845135704272068,(3[&type="Marshallese"]:0.04634046468380395,5[&type="Marshallese"]:0.03534046468383669)6[&type="Marshallese"]:0.19811089235876575)7[&type="Marshallese"]:0.03124823222435985,4[&type="Marshallese"]:0.18269958926708235)8[&type="Marshallese"]:0.15480007639530968)9[&type="Marshallese"]:0.0;tree STATE_10570000 = (1[&type="Not_Marshallese"]:0.19249966566241022,((2[&type="Marshallese"]:0.22845135704272068,(3[&type="Marshallese"]:0.04634046468380395,5[&type="Marshallese"]:0.03534046468383669)6[&type="Marshallese"]:0.19811089235876575)7[&type="Marshallese"]:0.03124823222435985,4[&type="Marshallese"]:0.18269958926708235)8[&type="Marshallese"]:0.15480007639530968)9[&type="Marshallese"]:0.0;
tree STATE_580000 = (1[&type="Not_Marshallese"]:0.06956010097110121,(((2[&type="Marshallese"]:0.07179088713646002,5[&type="Marshallese"]:0.07679088713634179)6[&type="Marshallese"]:0.04102608193013112,3[&type="Marshallese"]:0.12881696906644016)7[&type="Marshallese"]:0.15492702372959313,4[&type="Marshallese"]:0.1907439927961861)8[&type="Marshallese"]:0.023816108174896933)9[&type="Marshallese"]:0.0;tree STATE_10580000 = (1[&type="Not_Marshallese"]:0.06956010097110121,(((2[&type="Marshallese"]:0.07179088713646002,5[&type="Marshallese"]:0.07679088713634179)6[&type="Marshallese"]:0.04102608193013112,3[&type="Marshallese"]:0.12881696906644016)7[&type="Marshallese"]:0.15492702372959313,4[&type="Marshallese"]:0.1907439927961861)8[&type="Marshallese"]:0.023816108174896933)9[&type="Marshallese"]:0.0;
tree STATE_590000 = (1[&type="Not_Marshallese"]:0.055168115137611384,((2[&type="Marshallese"]:0.10873065493190372,(3[&type="Marshallese"]:0.08783340599269171,5[&type="Marshallese"]:0.07683340599272445)7[&type="Marshallese"]:0.03689724893906103)6[&type="Marshallese"]:0.16658168359644066,4[&type="Marshallese"]:0.19831233852834618)8[&type="Marshallese"]:0.0018557766092470174)9[&type="Marshallese"]:0.0;tree STATE_10590000 = (1[&type="Not_Marshallese"]:0.055168115137611384,((2[&type="Marshallese"]:0.10873065493190372,(3[&type="Marshallese"]:0.08783340599269171,5[&type="Marshallese"]:0.07683340599272445)7[&type="Marshallese"]:0.03689724893906103)6[&type="Marshallese"]:0.16658168359644066,4[&type="Marshallese"]:0.19831233852834618)8[&type="Marshallese"]:0.0018557766092470174)9[&type="Marshallese"]:0.0;
tree STATE_600000 = (1[&type="Not_Marshallese"]:0.14555182848130666,(((2[&type="Marshallese"]:0.07337373830395191,5[&type="Marshallese"]:0.07837373830383368)7[&type="Marshallese"]:0.09900748575349705,3[&type="Marshallese"]:0.18838122405729799)6[&type="Marshallese"]:0.16717077596859845,4[&type="Marshallese"]:0.2625520000260492)8[&type="Marshallese"]:0.02799982845523924)9[&type="Marshallese"]:0.0;tree STATE_10600000 = (1[&type="Not_Marshallese"]:0.14555182848130666,(((2[&type="Marshallese"]:0.07337373830395191,5[&type="Marshallese"]:0.07837373830383368)7[&type="Marshallese"]:0.09900748575349705,3[&type="Marshallese"]:0.18838122405729799)6[&type="Marshallese"]:0.16717077596859845,4[&type="Marshallese"]:0.2625520000260492)8[&type="Marshallese"]:0.02799982845523924)9[&type="Marshallese"]:0.0;
tree STATE_610000 = (1[&type="Not_Marshallese"]:0.12573107308145448,(((2[&type="Marshallese"]:0.0433578968346491,3[&type="Marshallese"]:0.059357896834498124)7[&type="Marshallese"]:0.08405923355193934,5[&type="Marshallese"]:0.1324171303864702)6[&type="Marshallese"]:0.04293680608316122,4[&type="Marshallese"]:0.09335393646975149)8[&type="Marshallese"]:0.1773771366116848)9[&type="Marshallese"]:0.0;tree STATE_10610000 = (1[&type="Not_Marshallese"]:0.12573107308145448,(((2[&type="Marshallese"]:0.0433578968346491,3[&type="Marshallese"]:0.059357896834498124)7[&type="Marshallese"]:0.08405923355193934,5[&type="Marshallese"]:0.1324171303864702)6[&type="Marshallese"]:0.04293680608316122,4[&type="Marshallese"]:0.09335393646975149)8[&type="Marshallese"]:0.1773771366116848)9[&type="Marshallese"]:0.0;
tree STATE_620000 = (1[&type="Not_Marshallese"]:0.038165496230109286,(((2[&type="Marshallese"]:0.10202675427885119,3[&type="Marshallese"]:0.11802675427870021)7[&type="Marshallese"]:0.004612506757951329,5[&type="Marshallese"]:0.11163926103668428)6[&type="Marshallese"]:0.03870560648103716,4[&type="Marshallese"]:0.0683448675178415)8[&type="Marshallese"]:0.1148206287122496)9[&type="Marshallese"]:0.0;tree STATE_10620000 = (1[&type="Not_Marshallese"]:0.038165496230109286,(((2[&type="Marshallese"]:0.10202675427885119,3[&type="Marshallese"]:0.11802675427870021)7[&type="Marshallese"]:0.004612506757951329,5[&type="Marshallese"]:0.11163926103668428)6[&type="Marshallese"]:0.03870560648103716,4[&type="Marshallese"]:0.0683448675178415)8[&type="Marshallese"]:0.1148206287122496)9[&type="Marshallese"]:0.0;
tree STATE_630000 = ((1[&type="Not_Marshallese"]:0.05350429502441062,((2[&type="Marshallese"]:0.07876823920348343,3[&type="Marshallese"]:0.09476823920333245)7[&type="Marshallese"]:0.1380513107888245,5[&type="Marshallese"]:0.2218195499921897)6[&type="Marshallese"]:0.05868474503208268)8[&type="Marshallese"]:0.01738188038761157,4[&type="Marshallese"]:0.215886175412004)9[&type="Marshallese"]:0.0;tree STATE_10630000 = ((1[&type="Not_Marshallese"]:0.05350429502441062,((2[&type="Marshallese"]:0.07876823920348343,3[&type="Marshallese"]:0.09476823920333245)7[&type="Marshallese"]:0.1380513107888245,5[&type="Marshallese"]:0.2218195499921897)6[&type="Marshallese"]:0.05868474503208268)8[&type="Marshallese"]:0.01738188038761157,4[&type="Marshallese"]:0.215886175412004)9[&type="Marshallese"]:0.0;
tree STATE_640000 = (1[&type="Not_Marshallese"]:0.41964607242475305,(((2[&type="Marshallese"]:0.11532119884446518,5[&type="Marshallese"]:0.12032119884434694)7[&type="Marshallese"]:0.012441447917373255,3[&type="Marshallese"]:0.14376264676168746)6[&type="Marshallese"]:0.1262174784064559,4[&type="Marshallese"]:0.17698012516829614)8[&type="Marshallese"]:0.3876659472564387)9[&type="Marshallese"]:0.0;tree STATE_10640000 = (1[&type="Not_Marshallese"]:0.41964607242475305,(((2[&type="Marshallese"]:0.11532119884446518,5[&type="Marshallese"]:0.12032119884434694)7[&type="Marshallese"]:0.012441447917373255,3[&type="Marshallese"]:0.14376264676168746)6[&type="Marshallese"]:0.1262174784064559,4[&type="Marshallese"]:0.17698012516829614)8[&type="Marshallese"]:0.3876659472564387)9[&type="Marshallese"]:0.0;
tree STATE_650000 = ((1[&type="Not_Marshallese"]:0.02887598148691589,((2[&type="Marshallese"]:0.06415626349509611,3[&type="Marshallese"]:0.08015626349494513)6[&type="Marshallese"]:0.028087431404404103,5[&type="Marshallese"]:0.09724369489938198)7[&type="Marshallese"]:0.15863228658739567)8[&type="Marshallese"]:0.06761165065103941,4[&type="Marshallese"]:0.2414876321379371)9[&type="Marshallese"]:0.0;tree STATE_10650000 = ((1[&type="Not_Marshallese"]:0.02887598148691589,((2[&type="Marshallese"]:0.06415626349509611,3[&type="Marshallese"]:0.08015626349494513)6[&type="Marshallese"]:0.028087431404404103,5[&type="Marshallese"]:0.09724369489938198)7[&type="Marshallese"]:0.15863228658739567)8[&type="Marshallese"]:0.06761165065103941,4[&type="Marshallese"]:0.2414876321379371)9[&type="Marshallese"]:0.0;
tree STATE_660000 = (1[&type="Not_Marshallese"]:0.06605438640522637,(((2[&type="Marshallese"]:0.03422366070924719,5[&type="Marshallese"]:0.03922366070912896)7[&type="Marshallese"]:0.05051007354163688,3[&type="Marshallese"]:0.10073373425073309)6[&type="Marshallese"]:0.13304899110304355,4[&type="Marshallese"]:0.14078272535392944)8[&type="Marshallese"]:0.07027166105127874)9[&type="Marshallese"]:0.0;tree STATE_10660000 = (1[&type="Not_Marshallese"]:0.06605438640522637,(((2[&type="Marshallese"]:0.03422366070924719,5[&type="Marshallese"]:0.03922366070912896)7[&type="Marshallese"]:0.05051007354163688,3[&type="Marshallese"]:0.10073373425073309)6[&type="Marshallese"]:0.13304899110304355,4[&type="Marshallese"]:0.14078272535392944)8[&type="Marshallese"]:0.07027166105127874)9[&type="Marshallese"]:0.0;
tree STATE_670000 = (1[&type="Not_Marshallese"]:0.046193189492891196,((2[&type="Marshallese"]:0.05162365205752975,(3[&type="Marshallese"]:0.06676053946614717,5[&type="Marshallese"]:0.05576053946617991)6[&type="Marshallese"]:8.631125912316046E-4)7[&type="Marshallese"]:0.09332129467718248,4[&type="Marshallese"]:0.06794494673471405)8[&type="Marshallese"]:0.12324824275815896)9[&type="Marshallese"]:0.0;tree STATE_10670000 = (1[&type="Not_Marshallese"]:0.046193189492891196,((2[&type="Marshallese"]:0.05162365205752975,(3[&type="Marshallese"]:0.06676053946614717,5[&type="Marshallese"]:0.05576053946617991)6[&type="Marshallese"]:8.631125912316046E-4)7[&type="Marshallese"]:0.09332129467718248,4[&type="Marshallese"]:0.06794494673471405)8[&type="Marshallese"]:0.12324824275815896)9[&type="Marshallese"]:0.0;
tree STATE_680000 = (1[&type="Not_Marshallese"]:0.12125951080248304,((2[&type="Marshallese"]:0.18691412035153304,(3[&type="Marshallese"]:0.1871276594048556,5[&type="Marshallese"]:0.17612765940488834)7[&type="Marshallese"]:0.01578646094652647)6[&type="Marshallese"]:0.06260478848991424,4[&type="Marshallese"]:0.1725189088414491)8[&type="Marshallese"]:0.09374060196101575)9[&type="Marshallese"]:0.0;tree STATE_10680000 = (1[&type="Not_Marshallese"]:0.12125951080248304,((2[&type="Marshallese"]:0.18691412035153304,(3[&type="Marshallese"]:0.1871276594048556,5[&type="Marshallese"]:0.17612765940488834)7[&type="Marshallese"]:0.01578646094652647)6[&type="Marshallese"]:0.06260478848991424,4[&type="Marshallese"]:0.1725189088414491)8[&type="Marshallese"]:0.09374060196101575)9[&type="Marshallese"]:0.0;
tree STATE_690000 = ((1[&type="Not_Marshallese"]:0.10357124563649622,((2[&type="Marshallese"]:0.16001205423678433,3[&type="Marshallese"]:0.17601205423663335)6[&type="Marshallese"]:0.024637512174971204,5[&type="Marshallese"]:0.1896495664116373)7[&type="Marshallese"]:0.14092167922472068)8[&type="Marshallese"]:0.139085964518953,4[&type="Marshallese"]:0.38765721015543103)9[&type="Marshallese"]:0.0;tree STATE_10690000 = ((1[&type="Not_Marshallese"]:0.10357124563649622,((2[&type="Marshallese"]:0.16001205423678433,3[&type="Marshallese"]:0.17601205423663335)6[&type="Marshallese"]:0.024637512174971204,5[&type="Marshallese"]:0.1896495664116373)7[&type="Marshallese"]:0.14092167922472068)8[&type="Marshallese"]:0.139085964518953,4[&type="Marshallese"]:0.38765721015543103)9[&type="Marshallese"]:0.0;
tree STATE_700000 = (1[&type="Not_Marshallese"]:0.08076684965185055,((2[&type="Marshallese"]:0.15074393004545592,(3[&type="Marshallese"]:0.15273378392542838,5[&type="Marshallese"]:0.14173378392546113)7[&type="Marshallese"]:0.014010146119876554)6[&type="Marshallese"]:0.07119026132453943,4[&type="Marshallese"]:0.14493419136999716)8[&type="Marshallese"]:0.0808326582818352)9[&type="Marshallese"]:0.0;tree STATE_10700000 = (1[&type="Not_Marshallese"]:0.08076684965185055,((2[&type="Marshallese"]:0.15074393004545592,(3[&type="Marshallese"]:0.15273378392542838,5[&type="Marshallese"]:0.14173378392546113)7[&type="Marshallese"]:0.014010146119876554)6[&type="Marshallese"]:0.07119026132453943,4[&type="Marshallese"]:0.14493419136999716)8[&type="Marshallese"]:0.0808326582818352)9[&type="Marshallese"]:0.0;
tree STATE_710000 = (1[&type="Not_Marshallese"]:0.11040641913772803,(((2[&type="Marshallese"]:0.0984383160622956,3[&type="Marshallese"]:0.11443831606214462)6[&type="Marshallese"]:0.029085408923531966,5[&type="Marshallese"]:0.13252372498570933)7[&type="Marshallese"]:0.13450253797586223,4[&type="Marshallese"]:0.1850262629616916)8[&type="Marshallese"]:0.07038015617601823)9[&type="Marshallese"]:0.0;tree STATE_10710000 = (1[&type="Not_Marshallese"]:0.11040641913772803,(((2[&type="Marshallese"]:0.0984383160622956,3[&type="Marshallese"]:0.11443831606214462)6[&type="Marshallese"]:0.029085408923531966,5[&type="Marshallese"]:0.13252372498570933)7[&type="Marshallese"]:0.13450253797586223,4[&type="Marshallese"]:0.1850262629616916)8[&type="Marshallese"]:0.07038015617601823)9[&type="Marshallese"]:0.0;
tree STATE_720000 = (1[&type="Not_Marshallese"]:0.2629551674807358,(((2[&type="Marshallese"]:0.061526631720137545,3[&type="Marshallese"]:0.07752663171998657)7[&type="Marshallese"]:0.01417976450761868,5[&type="Marshallese"]:0.08070639622763799)6[&type="Marshallese"]:0.21380459158313214,4[&type="Marshallese"]:0.21251098781089017)8[&type="Marshallese"]:0.1954441796698274)9[&type="Marshallese"]:0.0;tree STATE_10720000 = (1[&type="Not_Marshallese"]:0.2629551674807358,(((2[&type="Marshallese"]:0.061526631720137545,3[&type="Marshallese"]:0.07752663171998657)7[&type="Marshallese"]:0.01417976450761868,5[&type="Marshallese"]:0.08070639622763799)6[&type="Marshallese"]:0.21380459158313214,4[&type="Marshallese"]:0.21251098781089017)8[&type="Marshallese"]:0.1954441796698274)9[&type="Marshallese"]:0.0;
tree STATE_730000 = (1[&type="Not_Marshallese"]:0.18752048170442154,(((2[&type="Marshallese"]:0.032451713582111394,3[&type="Marshallese"]:0.04845171358196042)7[&type="Marshallese"]:0.04946669370975343,5[&type="Marshallese"]:0.08691840729174659)6[&type="Marshallese"]:0.13568907344307413,4[&type="Marshallese"]:0.14060748073494075)8[&type="Marshallese"]:0.1919130009694626)9[&type="Marshallese"]:0.0;tree STATE_10730000 = (1[&type="Not_Marshallese"]:0.18752048170442154,(((2[&type="Marshallese"]:0.032451713582111394,3[&type="Marshallese"]:0.04845171358196042)7[&type="Marshallese"]:0.04946669370975343,5[&type="Marshallese"]:0.08691840729174659)6[&type="Marshallese"]:0.13568907344307413,4[&type="Marshallese"]:0.14060748073494075)8[&type="Marshallese"]:0.1919130009694626)9[&type="Marshallese"]:0.0;
tree STATE_740000 = (1[&type="Not_Marshallese"]:0.14977050736431896,((2[&type="Marshallese"]:0.11814284598629471,(3[&type="Marshallese"]:0.0807439528183153,5[&type="Marshallese"]:0.06974395281834804)6[&type="Marshallese"]:0.053398893167828435)8[&type="Marshallese"]:0.22394537181724877,4[&type="Marshallese"]:0.2650882178035453)7[&type="Marshallese"]:0.02968228956075547)9[&type="Marshallese"]:0.0;tree STATE_10740000 = (1[&type="Not_Marshallese"]:0.14977050736431896,((2[&type="Marshallese"]:0.11814284598629471,(3[&type="Marshallese"]:0.0807439528183153,5[&type="Marshallese"]:0.06974395281834804)6[&type="Marshallese"]:0.053398893167828435)8[&type="Marshallese"]:0.22394537181724877,4[&type="Marshallese"]:0.2650882178035453)7[&type="Marshallese"]:0.02968228956075547)9[&type="Marshallese"]:0.0;
tree STATE_750000 = (1[&type="Not_Marshallese"]:0.135858306957731,(((2[&type="Marshallese"]:0.06559419862661484,5[&type="Marshallese"]:0.0705941986264966)6[&type="Marshallese"]:0.09451669729723572,3[&type="Marshallese"]:0.17611089592369958)7[&type="Marshallese"]:0.16128094038978033,4[&type="Marshallese"]:0.2443918363136327)8[&type="Marshallese"]:0.036466470644080096)9[&type="Marshallese"]:0.0;tree STATE_10750000 = (1[&type="Not_Marshallese"]:0.135858306957731,(((2[&type="Marshallese"]:0.06559419862661484,5[&type="Marshallese"]:0.0705941986264966)6[&type="Marshallese"]:0.09451669729723572,3[&type="Marshallese"]:0.17611089592369958)7[&type="Marshallese"]:0.16128094038978033,4[&type="Marshallese"]:0.2443918363136327)8[&type="Marshallese"]:0.036466470644080096)9[&type="Marshallese"]:0.0;
tree STATE_760000 = (1[&type="Not_Marshallese"]:0.1508280581651929,(((2[&type="Marshallese"]:0.12009904507729033,3[&type="Marshallese"]:0.13609904507713935)7[&type="Marshallese"]:0.06724114289343627,5[&type="Marshallese"]:0.19234018797060837)6[&type="Marshallese"]:0.1550170342045621,4[&type="Marshallese"]:0.2653572221752905)8[&type="Marshallese"]:0.030470835989884204)9[&type="Marshallese"]:0.0;tree STATE_10760000 = (1[&type="Not_Marshallese"]:0.1508280581651929,(((2[&type="Marshallese"]:0.12009904507729033,3[&type="Marshallese"]:0.13609904507713935)7[&type="Marshallese"]:0.06724114289343627,5[&type="Marshallese"]:0.19234018797060837)6[&type="Marshallese"]:0.1550170342045621,4[&type="Marshallese"]:0.2653572221752905)8[&type="Marshallese"]:0.030470835989884204)9[&type="Marshallese"]:0.0;
tree STATE_770000 = (1[&type="Not_Marshallese"]:0.10152360771844515,(((2[&type="Marshallese"]:0.06131862547557525,3[&type="Marshallese"]:0.07731862547542427)6[&type="Marshallese"]:0.05782441234431156,5[&type="Marshallese"]:0.12414303781976857)7[&type="Marshallese"]:0.09325252171968085,4[&type="Marshallese"]:0.13539555953956947)8[&type="Marshallese"]:0.11112804817885749)9[&type="Marshallese"]:0.0;tree STATE_10770000 = (1[&type="Not_Marshallese"]:0.10152360771844515,(((2[&type="Marshallese"]:0.06131862547557525,3[&type="Marshallese"]:0.07731862547542427)6[&type="Marshallese"]:0.05782441234431156,5[&type="Marshallese"]:0.12414303781976857)7[&type="Marshallese"]:0.09325252171968085,4[&type="Marshallese"]:0.13539555953956947)8[&type="Marshallese"]:0.11112804817885749)9[&type="Marshallese"]:0.0;
tree STATE_780000 = (1[&type="Not_Marshallese"]:0.14402697504227396,(((2[&type="Marshallese"]:0.11294583108147244,5[&type="Marshallese"]:0.1179458310813542)7[&type="Marshallese"]:0.055016311029386034,3[&type="Marshallese"]:0.1839621421107075)6[&type="Marshallese"]:0.0320606685433141,4[&type="Marshallese"]:0.12302281065417439)8[&type="Marshallese"]:0.16600416438808138)9[&type="Marshallese"]:0.0;tree STATE_10780000 = (1[&type="Not_Marshallese"]:0.14402697504227396,(((2[&type="Marshallese"]:0.11294583108147244,5[&type="Marshallese"]:0.1179458310813542)7[&type="Marshallese"]:0.055016311029386034,3[&type="Marshallese"]:0.1839621421107075)6[&type="Marshallese"]:0.0320606685433141,4[&type="Marshallese"]:0.12302281065417439)8[&type="Marshallese"]:0.16600416438808138)9[&type="Marshallese"]:0.0;
tree STATE_790000 = (1[&type="Not_Marshallese"]:0.10202599326736178,((2[&type="Marshallese"]:0.17327656947123338,(3[&type="Marshallese"]:0.14620519171000887,5[&type="Marshallese"]:0.1352051917100416)6[&type="Marshallese"]:0.04307137776107353)7[&type="Marshallese"]:0.08066433911439286,4[&type="Marshallese"]:0.17694090858562805)8[&type="Marshallese"]:0.07008508468171554)9[&type="Marshallese"]:0.0;tree STATE_10790000 = (1[&type="Not_Marshallese"]:0.10202599326736178,((2[&type="Marshallese"]:0.17327656947123338,(3[&type="Marshallese"]:0.14620519171000887,5[&type="Marshallese"]:0.1352051917100416)6[&type="Marshallese"]:0.04307137776107353)7[&type="Marshallese"]:0.08066433911439286,4[&type="Marshallese"]:0.17694090858562805)8[&type="Marshallese"]:0.07008508468171554)9[&type="Marshallese"]:0.0;
tree STATE_800000 = (1[&type="Not_Marshallese"]:0.014210640640711536,(((2[&type="Marshallese"]:0.11854096268926703,5[&type="Marshallese"]:0.1235409626891488)7[&type="Marshallese"]:0.002290587193435667,3[&type="Marshallese"]:0.13683154988255172)6[&type="Marshallese"]:0.043555150044607,4[&type="Marshallese"]:0.08738669992731152)8[&type="Marshallese"]:0.07182394071338183)9[&type="Marshallese"]:0.0;tree STATE_10800000 = (1[&type="Not_Marshallese"]:0.014210640640711536,(((2[&type="Marshallese"]:0.11854096268926703,5[&type="Marshallese"]:0.1235409626891488)7[&type="Marshallese"]:0.002290587193435667,3[&type="Marshallese"]:0.13683154988255172)6[&type="Marshallese"]:0.043555150044607,4[&type="Marshallese"]:0.08738669992731152)8[&type="Marshallese"]:0.07182394071338183)9[&type="Marshallese"]:0.0;
tree STATE_810000 = (1[&type="Not_Marshallese"]:0.08230266642924766,(((2[&type="Marshallese"]:0.06386840786029134,3[&type="Marshallese"]:0.07986840786014036)7[&type="Marshallese"]:0.028160293611976014,5[&type="Marshallese"]:0.09702870147214912)6[&type="Marshallese"]:0.1346856311211685,4[&type="Marshallese"]:0.14971433259343767)8[&type="Marshallese"]:0.0775883338357918)9[&type="Marshallese"]:0.0;tree STATE_10810000 = (1[&type="Not_Marshallese"]:0.08230266642924766,(((2[&type="Marshallese"]:0.06386840786029134,3[&type="Marshallese"]:0.07986840786014036)7[&type="Marshallese"]:0.028160293611976014,5[&type="Marshallese"]:0.09702870147214912)6[&type="Marshallese"]:0.1346856311211685,4[&type="Marshallese"]:0.14971433259343767)8[&type="Marshallese"]:0.0775883338357918)9[&type="Marshallese"]:0.0;
tree STATE_820000 = (1[&type="Not_Marshallese"]:0.1813558907426257,((2[&type="Marshallese"]:0.13823427645437647,(3[&type="Marshallese"]:0.060636793908558424,5[&type="Marshallese"]:0.049636793908591166)6[&type="Marshallese"]:0.09359748254566708)7[&type="Marshallese"]:0.1281115056272094,4[&type="Marshallese"]:0.1893457820815877)8[&type="Marshallese"]:0.1370101086610198)9[&type="Marshallese"]:0.0;tree STATE_10820000 = (1[&type="Not_Marshallese"]:0.1813558907426257,((2[&type="Marshallese"]:0.13823427645437647,(3[&type="Marshallese"]:0.060636793908558424,5[&type="Marshallese"]:0.049636793908591166)6[&type="Marshallese"]:0.09359748254566708)7[&type="Marshallese"]:0.1281115056272094,4[&type="Marshallese"]:0.1893457820815877)8[&type="Marshallese"]:0.1370101086610198)9[&type="Marshallese"]:0.0;
tree STATE_830000 = (1[&type="Not_Marshallese"]:0.08787636346511613,(((2[&type="Marshallese"]:0.063993634663765,5[&type="Marshallese"]:0.06899363466364676)7[&type="Marshallese"]:0.018859646811948877,3[&type="Marshallese"]:0.0988532814755629)6[&type="Marshallese"]:0.1501054045436777,4[&type="Marshallese"]:0.15595868601939342)8[&type="Marshallese"]:0.07691767744570452)9[&type="Marshallese"]:0.0;tree STATE_10830000 = (1[&type="Not_Marshallese"]:0.08787636346511613,(((2[&type="Marshallese"]:0.063993634663765,5[&type="Marshallese"]:0.06899363466364676)7[&type="Marshallese"]:0.018859646811948877,3[&type="Marshallese"]:0.0988532814755629)6[&type="Marshallese"]:0.1501054045436777,4[&type="Marshallese"]:0.15595868601939342)8[&type="Marshallese"]:0.07691767744570452)9[&type="Marshallese"]:0.0;
tree STATE_840000 = (1[&type="Not_Marshallese"]:0.0659462966010535,((2[&type="Marshallese"]:0.17991952468221412,(3[&type="Marshallese"]:0.09345091819666576,5[&type="Marshallese"]:0.0824509181966985)7[&type="Marshallese"]:0.10246860648539738)6[&type="Marshallese"]:0.10694671663587335,4[&type="Marshallese"]:0.20986624131808929)8[&type="Marshallese"]:0.0010800552829460242)9[&type="Marshallese"]:0.0;tree STATE_10840000 = (1[&type="Not_Marshallese"]:0.0659462966010535,((2[&type="Marshallese"]:0.17991952468221412,(3[&type="Marshallese"]:0.09345091819666576,5[&type="Marshallese"]:0.0824509181966985)7[&type="Marshallese"]:0.10246860648539738)6[&type="Marshallese"]:0.10694671663587335,4[&type="Marshallese"]:0.20986624131808929)8[&type="Marshallese"]:0.0010800552829460242)9[&type="Marshallese"]:0.0;
tree STATE_850000 = ((1[&type="Not_Marshallese"]:0.1370446101413773,4[&type="Marshallese"]:0.2820446101413591)8[&type="Not_Marshallese"]:0.034831037968138356,(2[&type="Marshallese"]:0.25595474599927154,(3[&type="Marshallese"]:0.22466795657859862,5[&type="Marshallese"]:0.21366795657863136)7[&type="Marshallese"]:0.047286789420521946)6[&type="Marshallese"]:0.13792090211022412)9[&type="Marshallese"]:0.0;tree STATE_10850000 = ((1[&type="Not_Marshallese"]:0.1370446101413773,4[&type="Marshallese"]:0.2820446101413591)8[&type="Not_Marshallese"]:0.034831037968138356,(2[&type="Marshallese"]:0.25595474599927154,(3[&type="Marshallese"]:0.22466795657859862,5[&type="Marshallese"]:0.21366795657863136)7[&type="Marshallese"]:0.047286789420521946)6[&type="Marshallese"]:0.13792090211022412)9[&type="Marshallese"]:0.0;
tree STATE_860000 = (1[&type="Not_Marshallese"]:0.11692850045228692,(((2[&type="Marshallese"]:0.14535389423631745,3[&type="Marshallese"]:0.16135389423616647)6[&type="Marshallese"]:0.07635703081492995,5[&type="Marshallese"]:0.22671092505112916)8[&type="Marshallese"]:0.05142748761189325,4[&type="Marshallese"]:0.19613841266314247)7[&type="Marshallese"]:0.06579008778912626)9[&type="Marshallese"]:0.0;tree STATE_10860000 = (1[&type="Not_Marshallese"]:0.11692850045228692,(((2[&type="Marshallese"]:0.14535389423631745,3[&type="Marshallese"]:0.16135389423616647)6[&type="Marshallese"]:0.07635703081492995,5[&type="Marshallese"]:0.22671092505112916)8[&type="Marshallese"]:0.05142748761189325,4[&type="Marshallese"]:0.19613841266314247)7[&type="Marshallese"]:0.06579008778912626)9[&type="Marshallese"]:0.0;
tree STATE_870000 = ((1[&type="Not_Marshallese"]:0.07609227379649497,((2[&type="Marshallese"]:0.08229825580184155,3[&type="Marshallese"]:0.09829825580169058)8[&type="Marshallese"]:0.08587788546861849,5[&type="Marshallese"]:0.1731761412703418)6[&type="Marshallese"]:0.12991613252601492)7[&type="Marshallese"]:0.0649989942556004,4[&type="Marshallese"]:0.2860912680520772)9[&type="Marshallese"]:0.0;tree STATE_10870000 = ((1[&type="Not_Marshallese"]:0.07609227379649497,((2[&type="Marshallese"]:0.08229825580184155,3[&type="Marshallese"]:0.09829825580169058)8[&type="Marshallese"]:0.08587788546861849,5[&type="Marshallese"]:0.1731761412703418)6[&type="Marshallese"]:0.12991613252601492)7[&type="Marshallese"]:0.0649989942556004,4[&type="Marshallese"]:0.2860912680520772)9[&type="Marshallese"]:0.0;
tree STATE_880000 = (1[&type="Not_Marshallese"]:0.05203708038832788,((2[&type="Marshallese"]:0.10246768847243819,(3[&type="Marshallese"]:0.07365202586128143,5[&type="Marshallese"]:0.06265202586131417)8[&type="Marshallese"]:0.04481566261100578)7[&type="Marshallese"]:0.08196619481941904,4[&type="Marshallese"]:0.10743388329185904)6[&type="Marshallese"]:0.08960319709645065)9[&type="Marshallese"]:0.0;tree STATE_10880000 = (1[&type="Not_Marshallese"]:0.05203708038832788,((2[&type="Marshallese"]:0.10246768847243819,(3[&type="Marshallese"]:0.07365202586128143,5[&type="Marshallese"]:0.06265202586131417)8[&type="Marshallese"]:0.04481566261100578)7[&type="Marshallese"]:0.08196619481941904,4[&type="Marshallese"]:0.10743388329185904)6[&type="Marshallese"]:0.08960319709645065)9[&type="Marshallese"]:0.0;
tree STATE_890000 = (1[&type="Not_Marshallese"]:0.153841718670566,(((2[&type="Marshallese"]:0.06955080359424459,3[&type="Marshallese"]:0.08555080359409362)7[&type="Marshallese"]:0.06673261042940984,5[&type="Marshallese"]:0.1412834140235362)8[&type="Marshallese"]:0.10899825569557178,4[&type="Marshallese"]:0.16828166971922803)6[&type="Marshallese"]:0.13056004895131978)9[&type="Marshallese"]:0.0;tree STATE_10890000 = (1[&type="Not_Marshallese"]:0.153841718670566,(((2[&type="Marshallese"]:0.06955080359424459,3[&type="Marshallese"]:0.08555080359409362)7[&type="Marshallese"]:0.06673261042940984,5[&type="Marshallese"]:0.1412834140235362)8[&type="Marshallese"]:0.10899825569557178,4[&type="Marshallese"]:0.16828166971922803)6[&type="Marshallese"]:0.13056004895131978)9[&type="Marshallese"]:0.0;
tree STATE_900000 = (1[&type="Not_Marshallese"]:0.03694629987299175,(((2[&type="Marshallese"]:0.11416503587607568,3[&type="Marshallese"]:0.1301650358759247)6[&type="Marshallese"]:0.016981481933185605,5[&type="Marshallese"]:0.13614651780914305)8[&type="Marshallese"]:0.05287734008205652,4[&type="Marshallese"]:0.10702385789131963)7[&type="Marshallese"]:0.07492244198165393)9[&type="Marshallese"]:0.0;tree STATE_10900000 = (1[&type="Not_Marshallese"]:0.03694629987299175,(((2[&type="Marshallese"]:0.11416503587607568,3[&type="Marshallese"]:0.1301650358759247)6[&type="Marshallese"]:0.016981481933185605,5[&type="Marshallese"]:0.13614651780914305)8[&type="Marshallese"]:0.05287734008205652,4[&type="Marshallese"]:0.10702385789131963)7[&type="Marshallese"]:0.07492244198165393)9[&type="Marshallese"]:0.0;
tree STATE_910000 = (1[&type="Not_Marshallese"]:0.10333573317578987,(((2[&type="Marshallese"]:0.09207745938393061,3[&type="Marshallese"]:0.10807745938377963)6[&type="Marshallese"]:0.06852212251012846,5[&type="Marshallese"]:0.16559958189394083)8[&type="Marshallese"]:0.04192636157618637,4[&type="Marshallese"]:0.12552594347024726)7[&type="Marshallese"]:0.12280978970552442)9[&type="Marshallese"]:0.0;tree STATE_10910000 = (1[&type="Not_Marshallese"]:0.10333573317578987,(((2[&type="Marshallese"]:0.09207745938393061,3[&type="Marshallese"]:0.10807745938377963)6[&type="Marshallese"]:0.06852212251012846,5[&type="Marshallese"]:0.16559958189394083)8[&type="Marshallese"]:0.04192636157618637,4[&type="Marshallese"]:0.12552594347024726)7[&type="Marshallese"]:0.12280978970552442)9[&type="Marshallese"]:0.0;
tree STATE_920000 = (1[&type="Not_Marshallese"]:0.0033699979710626604,(((2[&type="Marshallese"]:0.044062509891875025,3[&type="Marshallese"]:0.06006250989172405)6[&type="Marshallese"]:0.03261714399819677,5[&type="Marshallese"]:0.08167965388995356)8[&type="Marshallese"]:0.035505531672219745,4[&type="Marshallese"]:0.03518518556229336)7[&type="Marshallese"]:0.11318481240875111)9[&type="Not_Marshallese"]:0.0;tree STATE_10920000 = (1[&type="Not_Marshallese"]:0.0033699979710626604,(((2[&type="Marshallese"]:0.044062509891875025,3[&type="Marshallese"]:0.06006250989172405)6[&type="Marshallese"]:0.03261714399819677,5[&type="Marshallese"]:0.08167965388995356)8[&type="Marshallese"]:0.035505531672219745,4[&type="Marshallese"]:0.03518518556229336)7[&type="Marshallese"]:0.11318481240875111)9[&type="Not_Marshallese"]:0.0;
tree STATE_930000 = (1[&type="Not_Marshallese"]:0.03929030350577695,((2[&type="Marshallese"]:0.17855468004353578,(3[&type="Marshallese"]:0.16886303159968533,5[&type="Marshallese"]:0.15786303159971807)6[&type="Marshallese"]:0.025691648443699477)8[&type="Marshallese"]:0.02379747981838004,4[&type="Marshallese"]:0.12535215986191764)7[&type="Marshallese"]:0.05893814364384112)9[&type="Marshallese"]:0.0;tree STATE_10930000 = (1[&type="Not_Marshallese"]:0.03929030350577695,((2[&type="Marshallese"]:0.17855468004353578,(3[&type="Marshallese"]:0.16886303159968533,5[&type="Marshallese"]:0.15786303159971807)6[&type="Marshallese"]:0.025691648443699477)8[&type="Marshallese"]:0.02379747981838004,4[&type="Marshallese"]:0.12535215986191764)7[&type="Marshallese"]:0.05893814364384112)9[&type="Marshallese"]:0.0;
tree STATE_940000 = (1[&type="Not_Marshallese"]:0.09763650475667301,(((2[&type="Marshallese"]:0.06676275768279663,5[&type="Marshallese"]:0.0717627576826784)8[&type="Marshallese"]:0.013891909050021092,3[&type="Marshallese"]:0.09665466673266675)6[&type="Marshallese"]:0.11788909721333436,4[&type="Marshallese"]:0.1215437639461539)7[&type="Marshallese"]:0.12109274081050092)9[&type="Marshallese"]:0.0;tree STATE_10940000 = (1[&type="Not_Marshallese"]:0.09763650475667301,(((2[&type="Marshallese"]:0.06676275768279663,5[&type="Marshallese"]:0.0717627576826784)8[&type="Marshallese"]:0.013891909050021092,3[&type="Marshallese"]:0.09665466673266675)6[&type="Marshallese"]:0.11788909721333436,4[&type="Marshallese"]:0.1215437639461539)7[&type="Marshallese"]:0.12109274081050092)9[&type="Marshallese"]:0.0;
tree STATE_950000 = (1[&type="Not_Marshallese"]:0.14661552640513603,(((2[&type="Marshallese"]:0.11734627988772614,5[&type="Marshallese"]:0.1223462798876079)6[&type="Marshallese"]:0.011356089021716198,3[&type="Marshallese"]:0.14470236890929136)8[&type="Marshallese"]:0.07093116513371106,4[&type="Marshallese"]:0.12263353404315522)7[&type="Marshallese"]:0.16898199236196262)9[&type="Marshallese"]:0.0;tree STATE_10950000 = (1[&type="Not_Marshallese"]:0.14661552640513603,(((2[&type="Marshallese"]:0.11734627988772614,5[&type="Marshallese"]:0.1223462798876079)6[&type="Marshallese"]:0.011356089021716198,3[&type="Marshallese"]:0.14470236890929136)8[&type="Marshallese"]:0.07093116513371106,4[&type="Marshallese"]:0.12263353404315522)7[&type="Marshallese"]:0.16898199236196262)9[&type="Marshallese"]:0.0;
tree STATE_960000 = (1[&type="Not_Marshallese"]:0.016806875413071243,(((2[&type="Marshallese"]:0.07044904769729388,5[&type="Marshallese"]:0.07544904769717564)8[&type="Marshallese"]:0.01455657090003458,3[&type="Marshallese"]:0.10100561859717748)6[&type="Marshallese"]:0.08150131066868928,4[&type="Marshallese"]:0.08950692926601955)7[&type="Marshallese"]:0.0722999461470335)9[&type="Marshallese"]:0.0;tree STATE_10960000 = (1[&type="Not_Marshallese"]:0.016806875413071243,(((2[&type="Marshallese"]:0.07044904769729388,5[&type="Marshallese"]:0.07544904769717564)8[&type="Marshallese"]:0.01455657090003458,3[&type="Marshallese"]:0.10100561859717748)6[&type="Marshallese"]:0.08150131066868928,4[&type="Marshallese"]:0.08950692926601955)7[&type="Marshallese"]:0.0722999461470335)9[&type="Marshallese"]:0.0;
tree STATE_970000 = (1[&type="Not_Marshallese"]:0.15105878288568725,(((2[&type="Marshallese"]:0.136406623082383,3[&type="Marshallese"]:0.15240662308223202)8[&type="Marshallese"]:0.0050214982142584574,5[&type="Marshallese"]:0.14642812129652322)6[&type="Marshallese"]:0.03034533055299296,4[&type="Marshallese"]:0.09477345184963623)7[&type="Marshallese"]:0.20128533103603283)9[&type="Marshallese"]:0.0;tree STATE_10970000 = (1[&type="Not_Marshallese"]:0.15105878288568725,(((2[&type="Marshallese"]:0.136406623082383,3[&type="Marshallese"]:0.15240662308223202)8[&type="Marshallese"]:0.0050214982142584574,5[&type="Marshallese"]:0.14642812129652322)6[&type="Marshallese"]:0.03034533055299296,4[&type="Marshallese"]:0.09477345184963623)7[&type="Marshallese"]:0.20128533103603283)9[&type="Marshallese"]:0.0;
tree STATE_980000 = (1[&type="Not_Marshallese"]:0.05004430152597772,(((2[&type="Marshallese"]:0.0649906737760588,3[&type="Marshallese"]:0.08099067377590782)6[&type="Marshallese"]:0.021586525410450502,5[&type="Marshallese"]:0.09157719918639107)8[&type="Marshallese"]:0.11671164571613832,4[&type="Marshallese"]:0.12628884490264944)7[&type="Marshallese"]:0.06875545662331009)9[&type="Marshallese"]:0.0;tree STATE_10980000 = (1[&type="Not_Marshallese"]:0.05004430152597772,(((2[&type="Marshallese"]:0.0649906737760588,3[&type="Marshallese"]:0.08099067377590782)6[&type="Marshallese"]:0.021586525410450502,5[&type="Marshallese"]:0.09157719918639107)8[&type="Marshallese"]:0.11671164571613832,4[&type="Marshallese"]:0.12628884490264944)7[&type="Marshallese"]:0.06875545662331009)9[&type="Marshallese"]:0.0;
tree STATE_990000 = (1[&type="Not_Marshallese"]:0.035279692425275955,((2[&type="Marshallese"]:0.0808386827676727,(3[&type="Marshallese"]:0.04098564752262271,5[&type="Marshallese"]:0.02998564752265545)6[&type="Marshallese"]:0.05585303524489901)8[&type="Marshallese"]:0.06140000700352796,4[&type="Marshallese"]:0.06523868977120248)7[&type="Marshallese"]:0.11504100265405529)9[&type="Marshallese"]:0.0;tree STATE_10990000 = (1[&type="Not_Marshallese"]:0.035279692425275955,((2[&type="Marshallese"]:0.0808386827676727,(3[&type="Marshallese"]:0.04098564752262271,5[&type="Marshallese"]:0.02998564752265545)6[&type="Marshallese"]:0.05585303524489901)8[&type="Marshallese"]:0.06140000700352796,4[&type="Marshallese"]:0.06523868977120248)7[&type="Marshallese"]:0.11504100265405529)9[&type="Marshallese"]:0.0;
tree STATE_1000000 = ((1[&type="Not_Marshallese"]:0.07187535376998494,((2[&type="Marshallese"]:0.10007198998328294,5[&type="Marshallese"]:0.10507198998316471)8[&type="Marshallese"]:0.00731391885105942,3[&type="Marshallese"]:0.12338590883419139)6[&type="Marshallese"]:0.18648944493562258)7[&type="Marshallese"]:0.008275267913939899,4[&type="Marshallese"]:0.22515062168390665)9[&type="Marshallese"]:0.0;tree STATE_11000000 = ((1[&type="Not_Marshallese"]:0.07187535376998494,((2[&type="Marshallese"]:0.10007198998328294,5[&type="Marshallese"]:0.10507198998316471)8[&type="Marshallese"]:0.00731391885105942,3[&type="Marshallese"]:0.12338590883419139)6[&type="Marshallese"]:0.18648944493562258)7[&type="Marshallese"]:0.008275267913939899,4[&type="Marshallese"]:0.22515062168390665)9[&type="Marshallese"]:0.0;
tree STATE_1010000 = (1[&type="Not_Marshallese"]:0.03484191380361845,(((2[&type="Marshallese"]:0.05285433644456192,3[&type="Marshallese"]:0.06885433644441094)8[&type="Marshallese"]:0.02215263445589999,5[&type="Marshallese"]:0.08000697090034367)6[&type="Marshallese"]:0.03486542668377576,4[&type="Marshallese"]:0.03287239758423949)7[&type="Marshallese"]:0.14696951621936077)9[&type="Marshallese"]:0.0;tree STATE_11010000 = (1[&type="Not_Marshallese"]:0.03484191380361845,(((2[&type="Marshallese"]:0.05285433644456192,3[&type="Marshallese"]:0.06885433644441094)8[&type="Marshallese"]:0.02215263445589999,5[&type="Marshallese"]:0.08000697090034367)6[&type="Marshallese"]:0.03486542668377576,4[&type="Marshallese"]:0.03287239758423949)7[&type="Marshallese"]:0.14696951621936077)9[&type="Marshallese"]:0.0;
tree STATE_1020000 = (1[&type="Not_Marshallese"]:0.13374083495860278,((2[&type="Marshallese"]:0.1494920165454875,(3[&type="Marshallese"]:0.14707670388056257,5[&type="Marshallese"]:0.1360767038805953)6[&type="Marshallese"]:0.018415312664773947)8[&type="Marshallese"]:0.15170846063991794,4[&type="Marshallese"]:0.22420047718540725)7[&type="Marshallese"]:0.05454035777317734)9[&type="Marshallese"]:0.0;tree STATE_11020000 = (1[&type="Not_Marshallese"]:0.13374083495860278,((2[&type="Marshallese"]:0.1494920165454875,(3[&type="Marshallese"]:0.14707670388056257,5[&type="Marshallese"]:0.1360767038805953)6[&type="Marshallese"]:0.018415312664773947)8[&type="Marshallese"]:0.15170846063991794,4[&type="Marshallese"]:0.22420047718540725)7[&type="Marshallese"]:0.05454035777317734)9[&type="Marshallese"]:0.0;
tree STATE_1030000 = (1[&type="Not_Marshallese"]:0.0809225009893399,(((2[&type="Marshallese"]:0.0462189803288333,3[&type="Marshallese"]:0.062218980328682325)8[&type="Marshallese"]:0.07443171960272017,5[&type="Marshallese"]:0.12565069993143524)6[&type="Marshallese"]:0.04685881688685081,4[&type="Marshallese"]:0.0905095168184061)7[&type="Marshallese"]:0.1354129841709156)9[&type="Marshallese"]:0.0;tree STATE_11030000 = (1[&type="Not_Marshallese"]:0.0809225009893399,(((2[&type="Marshallese"]:0.0462189803288333,3[&type="Marshallese"]:0.062218980328682325)8[&type="Marshallese"]:0.07443171960272017,5[&type="Marshallese"]:0.12565069993143524)6[&type="Marshallese"]:0.04685881688685081,4[&type="Marshallese"]:0.0905095168184061)7[&type="Marshallese"]:0.1354129841709156)9[&type="Marshallese"]:0.0;
tree STATE_1040000 = (1[&type="Not_Marshallese"]:0.2739677118132636,(((2[&type="Marshallese"]:0.0970432072977439,3[&type="Marshallese"]:0.11304320729759293)6[&type="Marshallese"]:0.12246441332873326,5[&type="Marshallese"]:0.22450762062635893)8[&type="Marshallese"]:0.18032519619069803,4[&type="Marshallese"]:0.322832816817177)7[&type="Marshallese"]:0.09613489499606842)9[&type="Marshallese"]:0.0;tree STATE_11040000 = (1[&type="Not_Marshallese"]:0.2739677118132636,(((2[&type="Marshallese"]:0.0970432072977439,3[&type="Marshallese"]:0.11304320729759293)6[&type="Marshallese"]:0.12246441332873326,5[&type="Marshallese"]:0.22450762062635893)8[&type="Marshallese"]:0.18032519619069803,4[&type="Marshallese"]:0.322832816817177)7[&type="Marshallese"]:0.09613489499606842)9[&type="Marshallese"]:0.0;
tree STATE_1050000 = ((1[&type="Not_Marshallese"]:0.03393590230435145,4[&type="Marshallese"]:0.17893590230433326)7[&type="Marshallese"]:0.20386761075382298,((2[&type="Marshallese"]:0.08092932795670668,3[&type="Marshallese"]:0.0969293279565557)6[&type="Marshallese"]:0.0918422516556873,5[&type="Marshallese"]:0.17777157961227574)8[&type="Marshallese"]:0.28703193344576045)9[&type="Marshallese"]:0.0;tree STATE_11050000 = ((1[&type="Not_Marshallese"]:0.03393590230435145,4[&type="Marshallese"]:0.17893590230433326)7[&type="Marshallese"]:0.20386761075382298,((2[&type="Marshallese"]:0.08092932795670668,3[&type="Marshallese"]:0.0969293279565557)6[&type="Marshallese"]:0.0918422516556873,5[&type="Marshallese"]:0.17777157961227574)8[&type="Marshallese"]:0.28703193344576045)9[&type="Marshallese"]:0.0;
tree STATE_1060000 = ((1[&type="Not_Marshallese"]:0.07998265602346666,4[&type="Marshallese"]:0.22498265602344847)7[&type="Marshallese"]:0.08995248753933038,(2[&type="Marshallese"]:0.20812608327650006,(3[&type="Marshallese"]:0.1395235942436761,5[&type="Marshallese"]:0.12852359424370885)6[&type="Marshallese"]:0.08460248903267298)8[&type="Marshallese"]:0.18380906028627697)9[&type="Marshallese"]:0.0;tree STATE_11060000 = ((1[&type="Not_Marshallese"]:0.07998265602346666,4[&type="Marshallese"]:0.22498265602344847)7[&type="Marshallese"]:0.08995248753933038,(2[&type="Marshallese"]:0.20812608327650006,(3[&type="Marshallese"]:0.1395235942436761,5[&type="Marshallese"]:0.12852359424370885)6[&type="Marshallese"]:0.08460248903267298)8[&type="Marshallese"]:0.18380906028627697)9[&type="Marshallese"]:0.0;
tree STATE_1070000 = (1[&type="Not_Marshallese"]:0.03573359455467934,((2[&type="Marshallese"]:0.07496612314137863,(3[&type="Marshallese"]:0.06270681952052704,5[&type="Marshallese"]:0.05170681952055978)8[&type="Marshallese"]:0.028259303620700615)6[&type="Marshallese"]:0.09214535613464517,4[&type="Marshallese"]:0.09011147927602561)7[&type="Marshallese"]:0.09062211527863553)9[&type="Marshallese"]:0.0;tree STATE_11070000 = (1[&type="Not_Marshallese"]:0.03573359455467934,((2[&type="Marshallese"]:0.07496612314137863,(3[&type="Marshallese"]:0.06270681952052704,5[&type="Marshallese"]:0.05170681952055978)8[&type="Marshallese"]:0.028259303620700615)6[&type="Marshallese"]:0.09214535613464517,4[&type="Marshallese"]:0.09011147927602561)7[&type="Marshallese"]:0.09062211527863553)9[&type="Marshallese"]:0.0;
tree STATE_1080000 = ((1[&type="Not_Marshallese"]:0.10452154622270471,4[&type="Marshallese"]:0.24952154622268652)7[&type="Marshallese"]:0.06755572666280318,((2[&type="Marshallese"]:0.24019265170841853,5[&type="Marshallese"]:0.2451926517083003)6[&type="Marshallese"]:0.08826700157280587,3[&type="Marshallese"]:0.3444596532810734)8[&type="Marshallese"]:0.06561761960426349)9[&type="Marshallese"]:0.0;tree STATE_11080000 = ((1[&type="Not_Marshallese"]:0.10452154622270471,4[&type="Marshallese"]:0.24952154622268652)7[&type="Marshallese"]:0.06755572666280318,((2[&type="Marshallese"]:0.24019265170841853,5[&type="Marshallese"]:0.2451926517083003)6[&type="Marshallese"]:0.08826700157280587,3[&type="Marshallese"]:0.3444596532810734)8[&type="Marshallese"]:0.06561761960426349)9[&type="Marshallese"]:0.0;
tree STATE_1090000 = (1[&type="Not_Marshallese"]:0.07144192172194025,(((2[&type="Marshallese"]:0.04310378338628551,3[&type="Marshallese"]:0.059103783386134534)6[&type="Marshallese"]:0.07062491744560961,5[&type="Marshallese"]:0.11872870083177689)8[&type="Marshallese"]:0.10638484762633893,4[&type="Marshallese"]:0.14311354845823587)7[&type="Marshallese"]:0.07332837326368619)9[&type="Marshallese"]:0.0;tree STATE_11090000 = (1[&type="Not_Marshallese"]:0.07144192172194025,(((2[&type="Marshallese"]:0.04310378338628551,3[&type="Marshallese"]:0.059103783386134534)6[&type="Marshallese"]:0.07062491744560961,5[&type="Marshallese"]:0.11872870083177689)8[&type="Marshallese"]:0.10638484762633893,4[&type="Marshallese"]:0.14311354845823587)7[&type="Marshallese"]:0.07332837326368619)9[&type="Marshallese"]:0.0;
tree STATE_1100000 = (1[&type="Not_Marshallese"]:0.05251256013190042,(((2[&type="Marshallese"]:0.08211939252192078,5[&type="Marshallese"]:0.08711939252180255)6[&type="Marshallese"]:0.0046950340780415045,3[&type="Marshallese"]:0.10281442659981131)8[&type="Marshallese"]:0.08674812809418493,4[&type="Marshallese"]:0.09656255469414904)7[&type="Marshallese"]:0.10095000543773319)9[&type="Marshallese"]:0.0;tree STATE_11100000 = (1[&type="Not_Marshallese"]:0.05251256013190042,(((2[&type="Marshallese"]:0.08211939252192078,5[&type="Marshallese"]:0.08711939252180255)6[&type="Marshallese"]:0.0046950340780415045,3[&type="Marshallese"]:0.10281442659981131)8[&type="Marshallese"]:0.08674812809418493,4[&type="Marshallese"]:0.09656255469414904)7[&type="Marshallese"]:0.10095000543773319)9[&type="Marshallese"]:0.0;
tree STATE_1110000 = (1[&type="Not_Marshallese"]:0.036284888470770604,(((2[&type="Marshallese"]:0.09521299793285255,3[&type="Marshallese"]:0.11121299793270158)6[&type="Marshallese"]:0.07605418549084779,5[&type="Marshallese"]:0.1762671834235821)8[&type="Marshallese"]:0.05671084575858254,4[&type="Marshallese"]:0.1509780291822847)7[&type="Marshallese"]:0.030306859288467713)9[&type="Marshallese"]:0.0;tree STATE_11110000 = (1[&type="Not_Marshallese"]:0.036284888470770604,(((2[&type="Marshallese"]:0.09521299793285255,3[&type="Marshallese"]:0.11121299793270158)6[&type="Marshallese"]:0.07605418549084779,5[&type="Marshallese"]:0.1762671834235821)8[&type="Marshallese"]:0.05671084575858254,4[&type="Marshallese"]:0.1509780291822847)7[&type="Marshallese"]:0.030306859288467713)9[&type="Marshallese"]:0.0;
tree STATE_1120000 = (1[&type="Not_Marshallese"]:0.10492056274154504,((2[&type="Marshallese"]:0.1089780245952473,(3[&type="Marshallese"]:0.08981314901497088,5[&type="Marshallese"]:0.07881314901500362)8[&type="Marshallese"]:0.035164875580125446)6[&type="Marshallese"]:0.19040803159658065,4[&type="Marshallese"]:0.22238605619182977)7[&type="Marshallese"]:0.02753450654969708)9[&type="Marshallese"]:0.0;tree STATE_11120000 = (1[&type="Not_Marshallese"]:0.10492056274154504,((2[&type="Marshallese"]:0.1089780245952473,(3[&type="Marshallese"]:0.08981314901497088,5[&type="Marshallese"]:0.07881314901500362)8[&type="Marshallese"]:0.035164875580125446)6[&type="Marshallese"]:0.19040803159658065,4[&type="Marshallese"]:0.22238605619182977)7[&type="Marshallese"]:0.02753450654969708)9[&type="Marshallese"]:0.0;
tree STATE_1130000 = (1[&type="Not_Marshallese"]:0.17579446700215146,((2[&type="Marshallese"]:0.24455080085260517,(3[&type="Marshallese"]:0.24407832853223868,5[&type="Marshallese"]:0.23307832853227142)6[&type="Marshallese"]:0.01647247232021551)7[&type="Marshallese"]:0.01654610393699707,4[&type="Marshallese"]:0.18409690478960405)8[&type="Marshallese"]:0.1366975622125292)9[&type="Marshallese"]:0.0;tree STATE_11130000 = (1[&type="Not_Marshallese"]:0.17579446700215146,((2[&type="Marshallese"]:0.24455080085260517,(3[&type="Marshallese"]:0.24407832853223868,5[&type="Marshallese"]:0.23307832853227142)6[&type="Marshallese"]:0.01647247232021551)7[&type="Marshallese"]:0.01654610393699707,4[&type="Marshallese"]:0.18409690478960405)8[&type="Marshallese"]:0.1366975622125292)9[&type="Marshallese"]:0.0;
tree STATE_1140000 = ((1[&type="Not_Marshallese"]:0.014855852547079496,4[&type="Marshallese"]:0.1598558525470613)6[&type="Marshallese"]:0.12449970456763959,(2[&type="Marshallese"]:0.14748785920472152,(3[&type="Marshallese"]:0.10531548780488141,5[&type="Marshallese"]:0.09431548780491415)8[&type="Marshallese"]:0.05817237139968913)7[&type="Marshallese"]:0.21386769790997756)9[&type="Marshallese"]:0.0;tree STATE_11140000 = ((1[&type="Not_Marshallese"]:0.014855852547079496,4[&type="Marshallese"]:0.1598558525470613)6[&type="Marshallese"]:0.12449970456763959,(2[&type="Marshallese"]:0.14748785920472152,(3[&type="Marshallese"]:0.10531548780488141,5[&type="Marshallese"]:0.09431548780491415)8[&type="Marshallese"]:0.05817237139968913)7[&type="Marshallese"]:0.21386769790997756)9[&type="Marshallese"]:0.0;
tree STATE_1150000 = (1[&type="Not_Marshallese"]:0.16870019590869817,(((2[&type="Marshallese"]:0.08817256141365479,3[&type="Marshallese"]:0.10417256141350381)8[&type="Marshallese"]:0.05629695639267296,5[&type="Marshallese"]:0.1494695178062095)7[&type="Marshallese"]:0.09782366192065636,4[&type="Marshallese"]:0.16529317972698593)6[&type="Marshallese"]:0.14840701618169405)9[&type="Marshallese"]:0.0;tree STATE_11150000 = (1[&type="Not_Marshallese"]:0.16870019590869817,(((2[&type="Marshallese"]:0.08817256141365479,3[&type="Marshallese"]:0.10417256141350381)8[&type="Marshallese"]:0.05629695639267296,5[&type="Marshallese"]:0.1494695178062095)7[&type="Marshallese"]:0.09782366192065636,4[&type="Marshallese"]:0.16529317972698593)6[&type="Marshallese"]:0.14840701618169405)9[&type="Marshallese"]:0.0;
tree STATE_1160000 = (1[&type="Not_Marshallese"]:0.03715301810507021,(((2[&type="Marshallese"]:0.14783219353567073,3[&type="Marshallese"]:0.16383219353551975)7[&type="Marshallese"]:0.04815309614357158,5[&type="Marshallese"]:0.20098528967912407)8[&type="Marshallese"]:0.04284185718127062,4[&type="Marshallese"]:0.16182714686051475)6[&type="Marshallese"]:0.020325871244537275)9[&type="Marshallese"]:0.0;tree STATE_11160000 = (1[&type="Not_Marshallese"]:0.03715301810507021,(((2[&type="Marshallese"]:0.14783219353567073,3[&type="Marshallese"]:0.16383219353551975)7[&type="Marshallese"]:0.04815309614357158,5[&type="Marshallese"]:0.20098528967912407)8[&type="Marshallese"]:0.04284185718127062,4[&type="Marshallese"]:0.16182714686051475)6[&type="Marshallese"]:0.020325871244537275)9[&type="Marshallese"]:0.0;
tree STATE_1170000 = (1[&type="Not_Marshallese"]:0.08055612212780489,(((2[&type="Marshallese"]:0.05875580055673853,3[&type="Marshallese"]:0.07475580055658755)7[&type="Marshallese"]:0.1169349789230233,5[&type="Marshallese"]:0.1806907794796436)8[&type="Marshallese"]:0.12071426909266289,4[&type="Marshallese"]:0.21940504857242654)6[&type="Marshallese"]:0.006151073555360154)9[&type="Marshallese"]:0.0;tree STATE_11170000 = (1[&type="Not_Marshallese"]:0.08055612212780489,(((2[&type="Marshallese"]:0.05875580055673853,3[&type="Marshallese"]:0.07475580055658755)7[&type="Marshallese"]:0.1169349789230233,5[&type="Marshallese"]:0.1806907794796436)8[&type="Marshallese"]:0.12071426909266289,4[&type="Marshallese"]:0.21940504857242654)6[&type="Marshallese"]:0.006151073555360154)9[&type="Marshallese"]:0.0;
tree STATE_1180000 = (1[&type="Not_Marshallese"]:0.13406349098549775,(((2[&type="Marshallese"]:0.2567865712633055,3[&type="Marshallese"]:0.27278657126315453)6[&type="Marshallese"]:0.019940051927242963,5[&type="Marshallese"]:0.28172662319043024)8[&type="Marshallese"]:0.019444727778830606,4[&type="Marshallese"]:0.2191713509693809)7[&type="Marshallese"]:0.05989214001609866)9[&type="Marshallese"]:0.0;tree STATE_11180000 = (1[&type="Not_Marshallese"]:0.13406349098549775,(((2[&type="Marshallese"]:0.2567865712633055,3[&type="Marshallese"]:0.27278657126315453)6[&type="Marshallese"]:0.019940051927242963,5[&type="Marshallese"]:0.28172662319043024)8[&type="Marshallese"]:0.019444727778830606,4[&type="Marshallese"]:0.2191713509693809)7[&type="Marshallese"]:0.05989214001609866)9[&type="Marshallese"]:0.0;
tree STATE_1190000 = (1[&type="Not_Marshallese"]:0.36089745015068864,(((2[&type="Marshallese"]:0.1595021410957737,3[&type="Marshallese"]:0.17550214109562273)6[&type="Marshallese"]:0.05733268039041203,5[&type="Marshallese"]:0.2218348214860675)8[&type="Marshallese"]:0.02941740673940782,4[&type="Marshallese"]:0.16925222822559538)7[&type="Marshallese"]:0.33664522192507507)9[&type="Marshallese"]:0.0;tree STATE_11190000 = (1[&type="Not_Marshallese"]:0.36089745015068864,(((2[&type="Marshallese"]:0.1595021410957737,3[&type="Marshallese"]:0.17550214109562273)6[&type="Marshallese"]:0.05733268039041203,5[&type="Marshallese"]:0.2218348214860675)8[&type="Marshallese"]:0.02941740673940782,4[&type="Marshallese"]:0.16925222822559538)7[&type="Marshallese"]:0.33664522192507507)9[&type="Marshallese"]:0.0;
tree STATE_1200000 = (1[&type="Not_Marshallese"]:0.04220580260687429,(((2[&type="Marshallese"]:0.21161756168407123,5[&type="Marshallese"]:0.216617561683953)6[&type="Marshallese"]:0.01776023206166999,3[&type="Marshallese"]:0.24537779374559024)8[&type="Marshallese"]:0.02808213123871353,4[&type="Marshallese"]:0.18045992498445657)7[&type="Marshallese"]:0.006745877622399532)9[&type="Marshallese"]:0.0;tree STATE_11200000 = (1[&type="Not_Marshallese"]:0.04220580260687429,(((2[&type="Marshallese"]:0.21161756168407123,5[&type="Marshallese"]:0.216617561683953)6[&type="Marshallese"]:0.01776023206166999,3[&type="Marshallese"]:0.24537779374559024)8[&type="Marshallese"]:0.02808213123871353,4[&type="Marshallese"]:0.18045992498445657)7[&type="Marshallese"]:0.006745877622399532)9[&type="Marshallese"]:0.0;
tree STATE_1210000 = ((1[&type="Not_Marshallese"]:0.13820612665344556,((2[&type="Marshallese"]:0.1934404056418489,5[&type="Marshallese"]:0.19844040564173065)7[&type="Marshallese"]:0.0805362200168086,3[&type="Marshallese"]:0.2899766256585065)8[&type="Marshallese"]:0.08622950099476806)6[&type="Marshallese"]:0.03345304897959467,4[&type="Marshallese"]:0.31665917563302204)9[&type="Marshallese"]:0.0;tree STATE_11210000 = ((1[&type="Not_Marshallese"]:0.13820612665344556,((2[&type="Marshallese"]:0.1934404056418489,5[&type="Marshallese"]:0.19844040564173065)7[&type="Marshallese"]:0.0805362200168086,3[&type="Marshallese"]:0.2899766256585065)8[&type="Marshallese"]:0.08622950099476806)6[&type="Marshallese"]:0.03345304897959467,4[&type="Marshallese"]:0.31665917563302204)9[&type="Marshallese"]:0.0;
tree STATE_1220000 = ((1[&type="Not_Marshallese"]:0.11647080319085934,((2[&type="Marshallese"]:0.07851799395631713,3[&type="Marshallese"]:0.09451799395616615)6[&type="Marshallese"]:0.019921149654212253,5[&type="Marshallese"]:0.10343914361041115)8[&type="Marshallese"]:0.24003165958030995)7[&type="Marshallese"]:0.0015451406675350832,4[&type="Marshallese"]:0.26301594385837623)9[&type="Marshallese"]:0.0;tree STATE_11220000 = ((1[&type="Not_Marshallese"]:0.11647080319085934,((2[&type="Marshallese"]:0.07851799395631713,3[&type="Marshallese"]:0.09451799395616615)6[&type="Marshallese"]:0.019921149654212253,5[&type="Marshallese"]:0.10343914361041115)8[&type="Marshallese"]:0.24003165958030995)7[&type="Marshallese"]:0.0015451406675350832,4[&type="Marshallese"]:0.26301594385837623)9[&type="Marshallese"]:0.0;
tree STATE_1230000 = ((1[&type="Not_Marshallese"]:0.22870459561990508,(2[&type="Marshallese"]:0.28761886377100515,(3[&type="Marshallese"]:0.14724162924043668,5[&type="Marshallese"]:0.13624162924046943)6[&type="Marshallese"]:0.1563772345304175)8[&type="Marshallese"]:0.16308573184887992)7[&type="Marshallese"]:0.12346153399800586,4[&type="Marshallese"]:0.49716612961789275)9[&type="Marshallese"]:0.0;tree STATE_11230000 = ((1[&type="Not_Marshallese"]:0.22870459561990508,(2[&type="Marshallese"]:0.28761886377100515,(3[&type="Marshallese"]:0.14724162924043668,5[&type="Marshallese"]:0.13624162924046943)6[&type="Marshallese"]:0.1563772345304175)8[&type="Marshallese"]:0.16308573184887992)7[&type="Marshallese"]:0.12346153399800586,4[&type="Marshallese"]:0.49716612961789275)9[&type="Marshallese"]:0.0;
tree STATE_1240000 = ((1[&type="Not_Marshallese"]:0.04977421702535595,4[&type="Marshallese"]:0.19477421702533776)7[&type="Marshallese"]:0.0037681257050207195,((2[&type="Marshallese"]:0.07872752799595024,3[&type="Marshallese"]:0.09472752799579927)6[&type="Marshallese"]:0.05861209450887321,5[&type="Marshallese"]:0.14233962250470522)8[&type="Marshallese"]:0.1382027202255332)9[&type="Marshallese"]:0.0;tree STATE_11240000 = ((1[&type="Not_Marshallese"]:0.04977421702535595,4[&type="Marshallese"]:0.19477421702533776)7[&type="Marshallese"]:0.0037681257050207195,((2[&type="Marshallese"]:0.07872752799595024,3[&type="Marshallese"]:0.09472752799579927)6[&type="Marshallese"]:0.05861209450887321,5[&type="Marshallese"]:0.14233962250470522)8[&type="Marshallese"]:0.1382027202255332)9[&type="Marshallese"]:0.0;
tree STATE_1250000 = (1[&type="Not_Marshallese"]:0.06673751660387411,(((2[&type="Marshallese"]:0.0817592997373228,3[&type="Marshallese"]:0.09775929973717182)8[&type="Marshallese"]:0.009368160399855593,5[&type="Marshallese"]:0.09612746013706015)6[&type="Marshallese"]:0.06577177562381496,4[&type="Marshallese"]:0.07989923576099517)7[&type="Marshallese"]:0.13183828084286076)9[&type="Marshallese"]:0.0;tree STATE_11250000 = (1[&type="Not_Marshallese"]:0.06673751660387411,(((2[&type="Marshallese"]:0.0817592997373228,3[&type="Marshallese"]:0.09775929973717182)8[&type="Marshallese"]:0.009368160399855593,5[&type="Marshallese"]:0.09612746013706015)6[&type="Marshallese"]:0.06577177562381496,4[&type="Marshallese"]:0.07989923576099517)7[&type="Marshallese"]:0.13183828084286076)9[&type="Marshallese"]:0.0;
tree STATE_1260000 = (1[&type="Not_Marshallese"]:0.21666831418488597,(((2[&type="Marshallese"]:0.18574453424019474,3[&type="Marshallese"]:0.20174453424004377)7[&type="Marshallese"]:0.05921330630933705,5[&type="Marshallese"]:0.24995784054941356)8[&type="Marshallese"]:0.09597139470963256,4[&type="Marshallese"]:0.2639292352591662)6[&type="Marshallese"]:0.0977390789257016)9[&type="Marshallese"]:0.0;tree STATE_11260000 = (1[&type="Not_Marshallese"]:0.21666831418488597,(((2[&type="Marshallese"]:0.18574453424019474,3[&type="Marshallese"]:0.20174453424004377)7[&type="Marshallese"]:0.05921330630933705,5[&type="Marshallese"]:0.24995784054941356)8[&type="Marshallese"]:0.09597139470963256,4[&type="Marshallese"]:0.2639292352591662)6[&type="Marshallese"]:0.0977390789257016)9[&type="Marshallese"]:0.0;
tree STATE_1270000 = (1[&type="Not_Marshallese"]:0.12406009758234016,(((2[&type="Marshallese"]:0.07380200189779461,3[&type="Marshallese"]:0.08980200189764363)6[&type="Marshallese"]:0.0758030453530044,5[&type="Marshallese"]:0.15460504725068078)8[&type="Marshallese"]:0.06800469203464038,4[&type="Marshallese"]:0.1406097392854412)7[&type="Marshallese"]:0.12845035829688076)9[&type="Marshallese"]:0.0;tree STATE_11270000 = (1[&type="Not_Marshallese"]:0.12406009758234016,(((2[&type="Marshallese"]:0.07380200189779461,3[&type="Marshallese"]:0.08980200189764363)6[&type="Marshallese"]:0.0758030453530044,5[&type="Marshallese"]:0.15460504725068078)8[&type="Marshallese"]:0.06800469203464038,4[&type="Marshallese"]:0.1406097392854412)7[&type="Marshallese"]:0.12845035829688076)9[&type="Marshallese"]:0.0;
tree STATE_1280000 = (1[&type="Not_Marshallese"]:0.15221794670027267,((2[&type="Marshallese"]:0.13207959351192208,(3[&type="Marshallese"]:0.06510990894806344,5[&type="Marshallese"]:0.05410990894809618)8[&type="Marshallese"]:0.08296968456370767)6[&type="Marshallese"]:0.12415115003444085,4[&type="Marshallese"]:0.17923074354636476)7[&type="Marshallese"]:0.11798720315388972)9[&type="Marshallese"]:0.0;tree STATE_11280000 = (1[&type="Not_Marshallese"]:0.15221794670027267,((2[&type="Marshallese"]:0.13207959351192208,(3[&type="Marshallese"]:0.06510990894806344,5[&type="Marshallese"]:0.05410990894809618)8[&type="Marshallese"]:0.08296968456370767)6[&type="Marshallese"]:0.12415115003444085,4[&type="Marshallese"]:0.17923074354636476)7[&type="Marshallese"]:0.11798720315388972)9[&type="Marshallese"]:0.0;
tree STATE_1290000 = (1[&type="Not_Marshallese"]:0.14390824178745687,((2[&type="Marshallese"]:0.15062770975736903,(3[&type="Marshallese"]:0.14154811446328655,5[&type="Marshallese"]:0.1305481144633193)6[&type="Marshallese"]:0.0250795952939315)8[&type="Marshallese"]:0.12470846812518774,4[&type="Marshallese"]:0.19833617788255858)7[&type="Marshallese"]:0.0905720639048801)9[&type="Marshallese"]:0.0;tree STATE_11290000 = (1[&type="Not_Marshallese"]:0.14390824178745687,((2[&type="Marshallese"]:0.15062770975736903,(3[&type="Marshallese"]:0.14154811446328655,5[&type="Marshallese"]:0.1305481144633193)6[&type="Marshallese"]:0.0250795952939315)8[&type="Marshallese"]:0.12470846812518774,4[&type="Marshallese"]:0.19833617788255858)7[&type="Marshallese"]:0.0905720639048801)9[&type="Marshallese"]:0.0;
tree STATE_1300000 = (1[&type="Not_Marshallese"]:0.034595573208773434,(((2[&type="Marshallese"]:0.07845384559301133,5[&type="Marshallese"]:0.0834538455928931)8[&type="Marshallese"]:0.051271392931563714,3[&type="Marshallese"]:0.14572523852442407)6[&type="Marshallese"]:0.10423814915333238,4[&type="Marshallese"]:0.15696338767790924)7[&type="Marshallese"]:0.022632185530846005)9[&type="Marshallese"]:0.0;tree STATE_11300000 = (1[&type="Not_Marshallese"]:0.034595573208773434,(((2[&type="Marshallese"]:0.07845384559301133,5[&type="Marshallese"]:0.0834538455928931)8[&type="Marshallese"]:0.051271392931563714,3[&type="Marshallese"]:0.14572523852442407)6[&type="Marshallese"]:0.10423814915333238,4[&type="Marshallese"]:0.15696338767790924)7[&type="Marshallese"]:0.022632185530846005)9[&type="Marshallese"]:0.0;
tree STATE_1310000 = ((1[&type="Not_Marshallese"]:0.10044653899052502,((2[&type="Marshallese"]:0.08558938214557354,3[&type="Marshallese"]:0.10158938214542257)6[&type="Marshallese"]:0.01841248019263017,5[&type="Marshallese"]:0.10900186233808548)8[&type="Marshallese"]:0.2184446766523013)7[&type="Marshallese"]:0.0745046763657079,4[&type="Marshallese"]:0.31995121535621474)9[&type="Marshallese"]:0.0;tree STATE_11310000 = ((1[&type="Not_Marshallese"]:0.10044653899052502,((2[&type="Marshallese"]:0.08558938214557354,3[&type="Marshallese"]:0.10158938214542257)6[&type="Marshallese"]:0.01841248019263017,5[&type="Marshallese"]:0.10900186233808548)8[&type="Marshallese"]:0.2184446766523013)7[&type="Marshallese"]:0.0745046763657079,4[&type="Marshallese"]:0.31995121535621474)9[&type="Marshallese"]:0.0;
tree STATE_1320000 = ((1[&type="Not_Marshallese"]:0.1045715064142041,4[&type="Marshallese"]:0.2495715064141859)6[&type="Marshallese"]:0.015353732891580596,(2[&type="Marshallese"]:0.24655397086510555,(3[&type="Marshallese"]:0.19886543428177347,5[&type="Marshallese"]:0.18786543428180622)8[&type="Marshallese"]:0.0636885365831811)7[&type="Marshallese"]:0.09537126844065913)9[&type="Marshallese"]:0.0;tree STATE_11320000 = ((1[&type="Not_Marshallese"]:0.1045715064142041,4[&type="Marshallese"]:0.2495715064141859)6[&type="Marshallese"]:0.015353732891580596,(2[&type="Marshallese"]:0.24655397086510555,(3[&type="Marshallese"]:0.19886543428177347,5[&type="Marshallese"]:0.18786543428180622)8[&type="Marshallese"]:0.0636885365831811)7[&type="Marshallese"]:0.09537126844065913)9[&type="Marshallese"]:0.0;
tree STATE_1330000 = (1[&type="Not_Marshallese"]:0.1722560311226431,(((2[&type="Marshallese"]:0.09918796507384978,3[&type="Marshallese"]:0.1151879650736988)8[&type="Marshallese"]:0.009120749672266837,5[&type="Marshallese"]:0.11330871474599838)7[&type="Marshallese"]:0.14140496203987898,4[&type="Marshallese"]:0.17271367678599742)6[&type="Marshallese"]:0.1445423543366275)9[&type="Marshallese"]:0.0;tree STATE_11330000 = (1[&type="Not_Marshallese"]:0.1722560311226431,(((2[&type="Marshallese"]:0.09918796507384978,3[&type="Marshallese"]:0.1151879650736988)8[&type="Marshallese"]:0.009120749672266837,5[&type="Marshallese"]:0.11330871474599838)7[&type="Marshallese"]:0.14140496203987898,4[&type="Marshallese"]:0.17271367678599742)6[&type="Marshallese"]:0.1445423543366275)9[&type="Marshallese"]:0.0;
tree STATE_1340000 = (1[&type="Not_Marshallese"]:0.03605009858456648,(((2[&type="Marshallese"]:0.07893168781285448,5[&type="Marshallese"]:0.08393168781273624)7[&type="Marshallese"]:0.0025594369571313724,3[&type="Marshallese"]:0.09749112476983487)8[&type="Marshallese"]:0.05915214311648606,4[&type="Marshallese"]:0.06364326788647373)6[&type="Marshallese"]:0.11740683069807456)9[&type="Marshallese"]:0.0;tree STATE_11340000 = (1[&type="Not_Marshallese"]:0.03605009858456648,(((2[&type="Marshallese"]:0.07893168781285448,5[&type="Marshallese"]:0.08393168781273624)7[&type="Marshallese"]:0.0025594369571313724,3[&type="Marshallese"]:0.09749112476983487)8[&type="Marshallese"]:0.05915214311648606,4[&type="Marshallese"]:0.06364326788647373)6[&type="Marshallese"]:0.11740683069807456)9[&type="Marshallese"]:0.0;
tree STATE_1350000 = (1[&type="Not_Marshallese"]:0.3004592536589965,(((2[&type="Marshallese"]:0.14863305692740045,3[&type="Marshallese"]:0.16463305692724947)8[&type="Marshallese"]:0.004231527045199163,5[&type="Marshallese"]:0.15786458397248138)7[&type="Marshallese"]:0.1895707978420495,4[&type="Marshallese"]:0.26543538181465093)6[&type="Marshallese"]:0.1800238718443274)9[&type="Marshallese"]:0.0;tree STATE_11350000 = (1[&type="Not_Marshallese"]:0.3004592536589965,(((2[&type="Marshallese"]:0.14863305692740045,3[&type="Marshallese"]:0.16463305692724947)8[&type="Marshallese"]:0.004231527045199163,5[&type="Marshallese"]:0.15786458397248138)7[&type="Marshallese"]:0.1895707978420495,4[&type="Marshallese"]:0.26543538181465093)6[&type="Marshallese"]:0.1800238718443274)9[&type="Marshallese"]:0.0;
tree STATE_1360000 = (1[&type="Not_Marshallese"]:0.08934539716180251,((2[&type="Marshallese"]:0.15441197707037763,(3[&type="Marshallese"]:0.10173004373250989,5[&type="Marshallese"]:0.09073004373254263)6[&type="Marshallese"]:0.06868193333771676)7[&type="Marshallese"]:0.1383657630064697,4[&type="Marshallese"]:0.21577774007684913)8[&type="Marshallese"]:0.018567657084935185)9[&type="Marshallese"]:0.0;tree STATE_11360000 = (1[&type="Not_Marshallese"]:0.08934539716180251,((2[&type="Marshallese"]:0.15441197707037763,(3[&type="Marshallese"]:0.10173004373250989,5[&type="Marshallese"]:0.09073004373254263)6[&type="Marshallese"]:0.06868193333771676)7[&type="Marshallese"]:0.1383657630064697,4[&type="Marshallese"]:0.21577774007684913)8[&type="Marshallese"]:0.018567657084935185)9[&type="Marshallese"]:0.0;
tree STATE_1370000 = ((1[&type="Not_Marshallese"]:0.029150414319116746,((2[&type="Marshallese"]:0.0547282970369659,3[&type="Marshallese"]:0.07072829703681492)7[&type="Marshallese"]:0.009868748838144786,5[&type="Marshallese"]:0.06959704587499245)6[&type="Marshallese"]:0.18655336844398607)8[&type="Marshallese"]:0.0165716584284038,4[&type="Marshallese"]:0.19072207274750236)9[&type="Marshallese"]:0.0;tree STATE_11370000 = ((1[&type="Not_Marshallese"]:0.029150414319116746,((2[&type="Marshallese"]:0.0547282970369659,3[&type="Marshallese"]:0.07072829703681492)7[&type="Marshallese"]:0.009868748838144786,5[&type="Marshallese"]:0.06959704587499245)6[&type="Marshallese"]:0.18655336844398607)8[&type="Marshallese"]:0.0165716584284038,4[&type="Marshallese"]:0.19072207274750236)9[&type="Marshallese"]:0.0;
tree STATE_1380000 = (1[&type="Not_Marshallese"]:0.13460259192293822,(((2[&type="Marshallese"]:0.049768953668832605,3[&type="Marshallese"]:0.06576895366868163)7[&type="Marshallese"]:0.02112868087226903,5[&type="Marshallese"]:0.0758976345409834)6[&type="Marshallese"]:0.10052792083448127,4[&type="Marshallese"]:0.09442555537558472)8[&type="Marshallese"]:0.1851770365473353)9[&type="Marshallese"]:0.0;tree STATE_11380000 = (1[&type="Not_Marshallese"]:0.13460259192293822,(((2[&type="Marshallese"]:0.049768953668832605,3[&type="Marshallese"]:0.06576895366868163)7[&type="Marshallese"]:0.02112868087226903,5[&type="Marshallese"]:0.0758976345409834)6[&type="Marshallese"]:0.10052792083448127,4[&type="Marshallese"]:0.09442555537558472)8[&type="Marshallese"]:0.1851770365473353)9[&type="Marshallese"]:0.0;
tree STATE_1390000 = (1[&type="Not_Marshallese"]:0.21428410361428635,(((2[&type="Marshallese"]:0.06440906478621584,3[&type="Marshallese"]:0.08040906478606487)6[&type="Marshallese"]:0.14339598513985158,5[&type="Marshallese"]:0.21280504992594917)7[&type="Marshallese"]:0.12640477591755656,4[&type="Marshallese"]:0.2572098258436258)8[&type="Marshallese"]:0.10207427777064237)9[&type="Marshallese"]:0.0;tree STATE_11390000 = (1[&type="Not_Marshallese"]:0.21428410361428635,(((2[&type="Marshallese"]:0.06440906478621584,3[&type="Marshallese"]:0.08040906478606487)6[&type="Marshallese"]:0.14339598513985158,5[&type="Marshallese"]:0.21280504992594917)7[&type="Marshallese"]:0.12640477591755656,4[&type="Marshallese"]:0.2572098258436258)8[&type="Marshallese"]:0.10207427777064237)9[&type="Marshallese"]:0.0;
tree STATE_1400000 = (1[&type="Not_Marshallese"]:0.06958849444440907,(((2[&type="Marshallese"]:0.09510648213171591,5[&type="Marshallese"]:0.10010648213159767)7[&type="Marshallese"]:0.10076882169263707,3[&type="Marshallese"]:0.211875303824202)6[&type="Marshallese"]:0.07201984150526108,4[&type="Marshallese"]:0.19089514532961588)8[&type="Marshallese"]:0.023693349114774997)9[&type="Marshallese"]:0.0;tree STATE_11400000 = (1[&type="Not_Marshallese"]:0.06958849444440907,(((2[&type="Marshallese"]:0.09510648213171591,5[&type="Marshallese"]:0.10010648213159767)7[&type="Marshallese"]:0.10076882169263707,3[&type="Marshallese"]:0.211875303824202)6[&type="Marshallese"]:0.07201984150526108,4[&type="Marshallese"]:0.19089514532961588)8[&type="Marshallese"]:0.023693349114774997)9[&type="Marshallese"]:0.0;
tree STATE_1410000 = (1[&type="Not_Marshallese"]:0.008801080428289226,(((2[&type="Marshallese"]:0.09404824519228872,5[&type="Marshallese"]:0.09904824519217048)6[&type="Marshallese"]:0.001818383038121707,3[&type="Marshallese"]:0.11186662823025945)7[&type="Marshallese"]:0.08610902542947674,4[&type="Marshallese"]:0.10497565365988898)8[&type="Marshallese"]:0.04882542676838206)9[&type="Marshallese"]:0.0;tree STATE_11410000 = (1[&type="Not_Marshallese"]:0.008801080428289226,(((2[&type="Marshallese"]:0.09404824519228872,5[&type="Marshallese"]:0.09904824519217048)6[&type="Marshallese"]:0.001818383038121707,3[&type="Marshallese"]:0.11186662823025945)7[&type="Marshallese"]:0.08610902542947674,4[&type="Marshallese"]:0.10497565365988898)8[&type="Marshallese"]:0.04882542676838206)9[&type="Marshallese"]:0.0;
tree STATE_1420000 = ((1[&type="Not_Marshallese"]:0.052840005084490604,4[&type="Marshallese"]:0.19784000508447241)8[&type="Marshallese"]:0.06126006969104775,((2[&type="Marshallese"]:0.1641296459132057,5[&type="Marshallese"]:0.16912964591308746)7[&type="Marshallese"]:0.05132162799198886,3[&type="Marshallese"]:0.23145127390504358)6[&type="Marshallese"]:0.12064880087032379)9[&type="Marshallese"]:0.0;tree STATE_11420000 = ((1[&type="Not_Marshallese"]:0.052840005084490604,4[&type="Marshallese"]:0.19784000508447241)8[&type="Marshallese"]:0.06126006969104775,((2[&type="Marshallese"]:0.1641296459132057,5[&type="Marshallese"]:0.16912964591308746)7[&type="Marshallese"]:0.05132162799198886,3[&type="Marshallese"]:0.23145127390504358)6[&type="Marshallese"]:0.12064880087032379)9[&type="Marshallese"]:0.0;
tree STATE_1430000 = ((1[&type="Not_Marshallese"]:0.09170593374677005,((2[&type="Marshallese"]:0.051658211168432625,3[&type="Marshallese"]:0.06765821116828165)8[&type="Marshallese"]:0.12009908291121817,5[&type="Marshallese"]:0.17675729407953256)7[&type="Marshallese"]:0.14194863966709925)6[&type="Marshallese"]:0.10487306864817919,4[&type="Marshallese"]:0.34157900239493105)9[&type="Marshallese"]:0.0;tree STATE_11430000 = ((1[&type="Not_Marshallese"]:0.09170593374677005,((2[&type="Marshallese"]:0.051658211168432625,3[&type="Marshallese"]:0.06765821116828165)8[&type="Marshallese"]:0.12009908291121817,5[&type="Marshallese"]:0.17675729407953256)7[&type="Marshallese"]:0.14194863966709925)6[&type="Marshallese"]:0.10487306864817919,4[&type="Marshallese"]:0.34157900239493105)9[&type="Marshallese"]:0.0;
tree STATE_1440000 = (1[&type="Not_Marshallese"]:0.1292975867003005,(((2[&type="Marshallese"]:0.07462146187471894,3[&type="Marshallese"]:0.09062146187456796)8[&type="Marshallese"]:0.003894127734057992,5[&type="Marshallese"]:0.0835155896086587)7[&type="Marshallese"]:0.11720588635424535,4[&type="Marshallese"]:0.1187214759630241)6[&type="Marshallese"]:0.15557611073725822)9[&type="Marshallese"]:0.0;tree STATE_11440000 = (1[&type="Not_Marshallese"]:0.1292975867003005,(((2[&type="Marshallese"]:0.07462146187471894,3[&type="Marshallese"]:0.09062146187456796)8[&type="Marshallese"]:0.003894127734057992,5[&type="Marshallese"]:0.0835155896086587)7[&type="Marshallese"]:0.11720588635424535,4[&type="Marshallese"]:0.1187214759630241)6[&type="Marshallese"]:0.15557611073725822)9[&type="Marshallese"]:0.0;
tree STATE_1450000 = ((1[&type="Not_Marshallese"]:0.04826124655839931,4[&type="Marshallese"]:0.19326124655838112)6[&type="Marshallese"]:0.17431502143818062,(2[&type="Marshallese"]:0.1293350432679976,(3[&type="Marshallese"]:0.1110929261817082,5[&type="Marshallese"]:0.10009292618174094)7[&type="Marshallese"]:0.03424211708613843)8[&type="Marshallese"]:0.3152412247285623)9[&type="Marshallese"]:0.0;tree STATE_11450000 = ((1[&type="Not_Marshallese"]:0.04826124655839931,4[&type="Marshallese"]:0.19326124655838112)6[&type="Marshallese"]:0.17431502143818062,(2[&type="Marshallese"]:0.1293350432679976,(3[&type="Marshallese"]:0.1110929261817082,5[&type="Marshallese"]:0.10009292618174094)7[&type="Marshallese"]:0.03424211708613843)8[&type="Marshallese"]:0.3152412247285623)9[&type="Marshallese"]:0.0;
tree STATE_1460000 = ((1[&type="Not_Marshallese"]:0.06563048377748182,4[&type="Marshallese"]:0.21063048377746363)6[&type="Marshallese"]:0.012145175413624587,((2[&type="Marshallese"]:0.11386406659689868,3[&type="Marshallese"]:0.1298640665967477)7[&type="Marshallese"]:0.10406316284279704,5[&type="Marshallese"]:0.2229272294395775)8[&type="Marshallese"]:0.08184842975139067)9[&type="Marshallese"]:0.0;tree STATE_11460000 = ((1[&type="Not_Marshallese"]:0.06563048377748182,4[&type="Marshallese"]:0.21063048377746363)6[&type="Marshallese"]:0.012145175413624587,((2[&type="Marshallese"]:0.11386406659689868,3[&type="Marshallese"]:0.1298640665967477)7[&type="Marshallese"]:0.10406316284279704,5[&type="Marshallese"]:0.2229272294395775)8[&type="Marshallese"]:0.08184842975139067)9[&type="Marshallese"]:0.0;
tree STATE_1470000 = (1[&type="Not_Marshallese"]:0.12045992380471843,(((2[&type="Marshallese"]:0.1875585590875044,5[&type="Marshallese"]:0.19255855908738617)8[&type="Marshallese"]:0.002283006541110577,3[&type="Marshallese"]:0.205841565628464)7[&type="Marshallese"]:0.05581710775002913,4[&type="Marshallese"]:0.16865867337864593)6[&type="Marshallese"]:0.09680125042605431)9[&type="Marshallese"]:0.0;tree STATE_11470000 = (1[&type="Not_Marshallese"]:0.12045992380471843,(((2[&type="Marshallese"]:0.1875585590875044,5[&type="Marshallese"]:0.19255855908738617)8[&type="Marshallese"]:0.002283006541110577,3[&type="Marshallese"]:0.205841565628464)7[&type="Marshallese"]:0.05581710775002913,4[&type="Marshallese"]:0.16865867337864593)6[&type="Marshallese"]:0.09680125042605431)9[&type="Marshallese"]:0.0;
tree STATE_1480000 = (1[&type="Not_Marshallese"]:0.14690607714118226,((2[&type="Marshallese"]:0.23274869694495973,(3[&type="Marshallese"]:0.23501087690611822,5[&type="Marshallese"]:0.22401087690615096)7[&type="Marshallese"]:0.013737820038690535)8[&type="Marshallese"]:0.05321173780471147,4[&type="Marshallese"]:0.20896043474967302)6[&type="Marshallese"]:0.08294564239149105)9[&type="Marshallese"]:0.0;tree STATE_11480000 = (1[&type="Not_Marshallese"]:0.14690607714118226,((2[&type="Marshallese"]:0.23274869694495973,(3[&type="Marshallese"]:0.23501087690611822,5[&type="Marshallese"]:0.22401087690615096)7[&type="Marshallese"]:0.013737820038690535)8[&type="Marshallese"]:0.05321173780471147,4[&type="Marshallese"]:0.20896043474967302)6[&type="Marshallese"]:0.08294564239149105)9[&type="Marshallese"]:0.0;
tree STATE_1490000 = ((1[&type="Not_Marshallese"]:0.13042176598956534,4[&type="Marshallese"]:0.27542176598954715)6[&type="Marshallese"]:0.14982640284810023,(2[&type="Marshallese"]:0.36546012954197055,(3[&type="Marshallese"]:0.2602417187894941,5[&type="Marshallese"]:0.24924171878952683)8[&type="Marshallese"]:0.12121841075232548)7[&type="Marshallese"]:0.136788039295675)9[&type="Marshallese"]:0.0;tree STATE_11490000 = ((1[&type="Not_Marshallese"]:0.13042176598956534,4[&type="Marshallese"]:0.27542176598954715)6[&type="Marshallese"]:0.14982640284810023,(2[&type="Marshallese"]:0.36546012954197055,(3[&type="Marshallese"]:0.2602417187894941,5[&type="Marshallese"]:0.24924171878952683)8[&type="Marshallese"]:0.12121841075232548)7[&type="Marshallese"]:0.136788039295675)9[&type="Marshallese"]:0.0;
tree STATE_1500000 = ((1[&type="Not_Marshallese"]:0.25933933346965343,((2[&type="Marshallese"]:0.21076851944002267,5[&type="Marshallese"]:0.21576851943990444)7[&type="Marshallese"]:0.10748247636713093,3[&type="Marshallese"]:0.3342509958070026)6[&type="Marshallese"]:0.16308833766247982)8[&type="Marshallese"]:0.03197484208536838,4[&type="Marshallese"]:0.4363141755550036)9[&type="Marshallese"]:0.0;tree STATE_11500000 = ((1[&type="Not_Marshallese"]:0.25933933346965343,((2[&type="Marshallese"]:0.21076851944002267,5[&type="Marshallese"]:0.21576851943990444)7[&type="Marshallese"]:0.10748247636713093,3[&type="Marshallese"]:0.3342509958070026)6[&type="Marshallese"]:0.16308833766247982)8[&type="Marshallese"]:0.03197484208536838,4[&type="Marshallese"]:0.4363141755550036)9[&type="Marshallese"]:0.0;
tree STATE_1510000 = (1[&type="Not_Marshallese"]:0.10721973577137195,(((2[&type="Marshallese"]:0.04978584525639422,3[&type="Marshallese"]:0.06578584525624324)7[&type="Marshallese"]:0.05719985591342831,5[&type="Marshallese"]:0.1119857011697043)8[&type="Marshallese"]:0.07951789341247395,4[&type="Marshallese"]:0.1095035945822983)6[&type="Marshallese"]:0.14271614118905546)9[&type="Marshallese"]:0.0;tree STATE_11510000 = (1[&type="Not_Marshallese"]:0.10721973577137195,(((2[&type="Marshallese"]:0.04978584525639422,3[&type="Marshallese"]:0.06578584525624324)7[&type="Marshallese"]:0.05719985591342831,5[&type="Marshallese"]:0.1119857011697043)8[&type="Marshallese"]:0.07951789341247395,4[&type="Marshallese"]:0.1095035945822983)6[&type="Marshallese"]:0.14271614118905546)9[&type="Marshallese"]:0.0;
tree STATE_1520000 = ((1[&type="Not_Marshallese"]:0.2132187679541399,((2[&type="Marshallese"]:0.11256104675732637,3[&type="Marshallese"]:0.1285610467571754)6[&type="Marshallese"]:0.09642530010464537,5[&type="Marshallese"]:0.2139863468618535)7[&type="Marshallese"]:0.22623242109214817)8[&type="Marshallese"]:0.15092774394265868,4[&type="Marshallese"]:0.5091465118967804)9[&type="Marshallese"]:0.0;tree STATE_11520000 = ((1[&type="Not_Marshallese"]:0.2132187679541399,((2[&type="Marshallese"]:0.11256104675732637,3[&type="Marshallese"]:0.1285610467571754)6[&type="Marshallese"]:0.09642530010464537,5[&type="Marshallese"]:0.2139863468618535)7[&type="Marshallese"]:0.22623242109214817)8[&type="Marshallese"]:0.15092774394265868,4[&type="Marshallese"]:0.5091465118967804)9[&type="Marshallese"]:0.0;
tree STATE_1530000 = ((1[&type="Not_Marshallese"]:0.11600380981783137,4[&type="Marshallese"]:0.2610038098178132)8[&type="Marshallese"]:0.14171899946255206,(2[&type="Marshallese"]:0.2603257460693702,(3[&type="Marshallese"]:0.1754296172381798,5[&type="Marshallese"]:0.16442961723821253)6[&type="Marshallese"]:0.10089612883103943)7[&type="Marshallese"]:0.21939706321099323)9[&type="Marshallese"]:0.0;tree STATE_11530000 = ((1[&type="Not_Marshallese"]:0.11600380981783137,4[&type="Marshallese"]:0.2610038098178132)8[&type="Marshallese"]:0.14171899946255206,(2[&type="Marshallese"]:0.2603257460693702,(3[&type="Marshallese"]:0.1754296172381798,5[&type="Marshallese"]:0.16442961723821253)6[&type="Marshallese"]:0.10089612883103943)7[&type="Marshallese"]:0.21939706321099323)9[&type="Marshallese"]:0.0;
tree STATE_1540000 = (1[&type="Not_Marshallese"]:0.3799674233076856,(((2[&type="Marshallese"]:0.104841849715468,3[&type="Marshallese"]:0.12084184971531703)7[&type="Marshallese"]:0.02612395591786415,5[&type="Marshallese"]:0.13596580563321392)6[&type="Marshallese"]:0.16378099641219768,4[&type="Marshallese"]:0.21774680204553165)8[&type="Marshallese"]:0.3072206212621358)9[&type="Marshallese"]:0.0;tree STATE_11540000 = (1[&type="Not_Marshallese"]:0.3799674233076856,(((2[&type="Marshallese"]:0.104841849715468,3[&type="Marshallese"]:0.12084184971531703)7[&type="Marshallese"]:0.02612395591786415,5[&type="Marshallese"]:0.13596580563321392)6[&type="Marshallese"]:0.16378099641219768,4[&type="Marshallese"]:0.21774680204553165)8[&type="Marshallese"]:0.3072206212621358)9[&type="Marshallese"]:0.0;
tree STATE_1550000 = (1[&type="Not_Marshallese"]:0.3797355374834662,(((2[&type="Marshallese"]:0.14840458584588542,5[&type="Marshallese"]:0.1534045858457672)8[&type="Marshallese"]:0.005021741363567062,3[&type="Marshallese"]:0.1694263272093015)7[&type="Marshallese"]:0.25273285756218106,4[&type="Marshallese"]:0.32915918477163536)6[&type="Marshallese"]:0.19557635271181267)9[&type="Marshallese"]:0.0;tree STATE_11550000 = (1[&type="Not_Marshallese"]:0.3797355374834662,(((2[&type="Marshallese"]:0.14840458584588542,5[&type="Marshallese"]:0.1534045858457672)8[&type="Marshallese"]:0.005021741363567062,3[&type="Marshallese"]:0.1694263272093015)7[&type="Marshallese"]:0.25273285756218106,4[&type="Marshallese"]:0.32915918477163536)6[&type="Marshallese"]:0.19557635271181267)9[&type="Marshallese"]:0.0;
tree STATE_1560000 = (1[&type="Not_Marshallese"]:0.15064271639155447,((2[&type="Marshallese"]:0.14666574733047316,(3[&type="Marshallese"]:0.1607681779960426,5[&type="Marshallese"]:0.14976817799607534)7[&type="Marshallese"]:0.0018975693342795918)6[&type="Marshallese"]:0.015671588730704678,4[&type="Marshallese"]:0.08533733606117966)8[&type="Marshallese"]:0.21030538033035662)9[&type="Marshallese"]:0.0;tree STATE_11560000 = (1[&type="Not_Marshallese"]:0.15064271639155447,((2[&type="Marshallese"]:0.14666574733047316,(3[&type="Marshallese"]:0.1607681779960426,5[&type="Marshallese"]:0.14976817799607534)7[&type="Marshallese"]:0.0018975693342795918)6[&type="Marshallese"]:0.015671588730704678,4[&type="Marshallese"]:0.08533733606117966)8[&type="Marshallese"]:0.21030538033035662)9[&type="Marshallese"]:0.0;
tree STATE_1570000 = (1[&type="Not_Marshallese"]:0.20795202745318153,(((2[&type="Marshallese"]:0.1393149234970403,5[&type="Marshallese"]:0.14431492349692207)8[&type="Marshallese"]:0.2012913051635871,3[&type="Marshallese"]:0.3566062286604764)7[&type="Marshallese"]:0.05886104353655591,4[&type="Marshallese"]:0.32246727219718513)6[&type="Marshallese"]:0.030484755255978213)9[&type="Marshallese"]:0.0;tree STATE_11570000 = (1[&type="Not_Marshallese"]:0.20795202745318153,(((2[&type="Marshallese"]:0.1393149234970403,5[&type="Marshallese"]:0.14431492349692207)8[&type="Marshallese"]:0.2012913051635871,3[&type="Marshallese"]:0.3566062286604764)7[&type="Marshallese"]:0.05886104353655591,4[&type="Marshallese"]:0.32246727219718513)6[&type="Marshallese"]:0.030484755255978213)9[&type="Marshallese"]:0.0;
tree STATE_1580000 = (1[&type="Not_Marshallese"]:0.11692924935396765,(((2[&type="Marshallese"]:0.10461310764228626,5[&type="Marshallese"]:0.10961310764216803)7[&type="Marshallese"]:0.025255215058464592,3[&type="Marshallese"]:0.14586832270059988)8[&type="Marshallese"]:0.15977088065476433,4[&type="Marshallese"]:0.212639203355517)6[&type="Marshallese"]:0.04929004599843245)9[&type="Marshallese"]:0.0;tree STATE_11580000 = (1[&type="Not_Marshallese"]:0.11692924935396765,(((2[&type="Marshallese"]:0.10461310764228626,5[&type="Marshallese"]:0.10961310764216803)7[&type="Marshallese"]:0.025255215058464592,3[&type="Marshallese"]:0.14586832270059988)8[&type="Marshallese"]:0.15977088065476433,4[&type="Marshallese"]:0.212639203355517)6[&type="Marshallese"]:0.04929004599843245)9[&type="Marshallese"]:0.0;
tree STATE_1590000 = (1[&type="Not_Marshallese"]:0.14543543193074815,((2[&type="Marshallese"]:0.21625719373472427,(3[&type="Marshallese"]:0.17995768621788086,5[&type="Marshallese"]:0.1689576862179136)7[&type="Marshallese"]:0.052299507516692434)8[&type="Marshallese"]:0.12310618913459695,4[&type="Marshallese"]:0.26236338286932304)6[&type="Marshallese"]:0.028072049061406923)9[&type="Marshallese"]:0.0;tree STATE_11590000 = (1[&type="Not_Marshallese"]:0.14543543193074815,((2[&type="Marshallese"]:0.21625719373472427,(3[&type="Marshallese"]:0.17995768621788086,5[&type="Marshallese"]:0.1689576862179136)7[&type="Marshallese"]:0.052299507516692434)8[&type="Marshallese"]:0.12310618913459695,4[&type="Marshallese"]:0.26236338286932304)6[&type="Marshallese"]:0.028072049061406923)9[&type="Marshallese"]:0.0;
tree STATE_1600000 = ((1[&type="Not_Marshallese"]:0.07780587814670664,4[&type="Marshallese"]:0.22280587814668845)6[&type="Marshallese"]:0.06957418924611625,((2[&type="Marshallese"]:0.25972314115968864,3[&type="Marshallese"]:0.27572314115953767)7[&type="Marshallese"]:0.04064771674354023,5[&type="Marshallese"]:0.30537085790311064)8[&type="Marshallese"]:0.06900920948957401)9[&type="Marshallese"]:0.0;tree STATE_11600000 = ((1[&type="Not_Marshallese"]:0.07780587814670664,4[&type="Marshallese"]:0.22280587814668845)6[&type="Marshallese"]:0.06957418924611625,((2[&type="Marshallese"]:0.25972314115968864,3[&type="Marshallese"]:0.27572314115953767)7[&type="Marshallese"]:0.04064771674354023,5[&type="Marshallese"]:0.30537085790311064)8[&type="Marshallese"]:0.06900920948957401)9[&type="Marshallese"]:0.0;
tree STATE_1610000 = ((1[&type="Not_Marshallese"]:0.15440878534196967,((2[&type="Marshallese"]:0.10573606371168373,3[&type="Marshallese"]:0.12173606371153275)8[&type="Marshallese"]:0.07914329391873054,5[&type="Marshallese"]:0.18987935763029604)7[&type="Marshallese"]:0.1915294277115354)6[&type="Marshallese"]:0.10715270509037722,4[&type="Marshallese"]:0.4065614904323287)9[&type="Marshallese"]:0.0;tree STATE_11610000 = ((1[&type="Not_Marshallese"]:0.15440878534196967,((2[&type="Marshallese"]:0.10573606371168373,3[&type="Marshallese"]:0.12173606371153275)8[&type="Marshallese"]:0.07914329391873054,5[&type="Marshallese"]:0.18987935763029604)7[&type="Marshallese"]:0.1915294277115354)6[&type="Marshallese"]:0.10715270509037722,4[&type="Marshallese"]:0.4065614904323287)9[&type="Marshallese"]:0.0;
tree STATE_1620000 = (1[&type="Not_Marshallese"]:0.2157206782278745,(((2[&type="Marshallese"]:0.15699371872968632,3[&type="Marshallese"]:0.17299371872953534)8[&type="Marshallese"]:0.08474719566752692,5[&type="Marshallese"]:0.246740914397095)6[&type="Marshallese"]:0.066185278457848,4[&type="Marshallese"]:0.23092619285506305)7[&type="Marshallese"]:0.12979448537279326)9[&type="Marshallese"]:0.0;tree STATE_11620000 = (1[&type="Not_Marshallese"]:0.2157206782278745,(((2[&type="Marshallese"]:0.15699371872968632,3[&type="Marshallese"]:0.17299371872953534)8[&type="Marshallese"]:0.08474719566752692,5[&type="Marshallese"]:0.246740914397095)6[&type="Marshallese"]:0.066185278457848,4[&type="Marshallese"]:0.23092619285506305)7[&type="Marshallese"]:0.12979448537279326)9[&type="Marshallese"]:0.0;
tree STATE_1630000 = ((1[&type="Not_Marshallese"]:0.21939828492899505,((2[&type="Marshallese"]:0.12653313777943237,3[&type="Marshallese"]:0.1425331377792814)7[&type="Marshallese"]:0.09743086313712421,5[&type="Marshallese"]:0.22896400091643834)6[&type="Marshallese"]:0.21743428401241846)8[&type="Marshallese"]:0.1669938076660763,4[&type="Marshallese"]:0.5313920925950532)9[&type="Marshallese"]:0.0;tree STATE_11630000 = ((1[&type="Not_Marshallese"]:0.21939828492899505,((2[&type="Marshallese"]:0.12653313777943237,3[&type="Marshallese"]:0.1425331377792814)7[&type="Marshallese"]:0.09743086313712421,5[&type="Marshallese"]:0.22896400091643834)6[&type="Marshallese"]:0.21743428401241846)8[&type="Marshallese"]:0.1669938076660763,4[&type="Marshallese"]:0.5313920925950532)9[&type="Marshallese"]:0.0;
tree STATE_1640000 = (1[&type="Not_Marshallese"]:0.33213670667180983,(((2[&type="Marshallese"]:0.07686655387849901,3[&type="Marshallese"]:0.09286655387834804)7[&type="Marshallese"]:0.08347354212280232,5[&type="Marshallese"]:0.1653400960011831)6[&type="Marshallese"]:0.18279760605461343,4[&type="Marshallese"]:0.2661377020559166)8[&type="Marshallese"]:0.21099900461587506)9[&type="Marshallese"]:0.0;tree STATE_11640000 = (1[&type="Not_Marshallese"]:0.33213670667180983,(((2[&type="Marshallese"]:0.07686655387849901,3[&type="Marshallese"]:0.09286655387834804)7[&type="Marshallese"]:0.08347354212280232,5[&type="Marshallese"]:0.1653400960011831)6[&type="Marshallese"]:0.18279760605461343,4[&type="Marshallese"]:0.2661377020559166)8[&type="Marshallese"]:0.21099900461587506)9[&type="Marshallese"]:0.0;
tree STATE_1650000 = ((1[&type="Not_Marshallese"]:0.06551798318720292,4[&type="Marshallese"]:0.21051798318718473)7[&type="Marshallese"]:0.058238546418810044,((2[&type="Marshallese"]:0.1827680392559386,3[&type="Marshallese"]:0.19876803925578762)8[&type="Marshallese"]:0.08082965586794494,5[&type="Marshallese"]:0.2685976951237653)6[&type="Marshallese"]:0.08215883448210942)9[&type="Marshallese"]:0.0;tree STATE_11650000 = ((1[&type="Not_Marshallese"]:0.06551798318720292,4[&type="Marshallese"]:0.21051798318718473)7[&type="Marshallese"]:0.058238546418810044,((2[&type="Marshallese"]:0.1827680392559386,3[&type="Marshallese"]:0.19876803925578762)8[&type="Marshallese"]:0.08082965586794494,5[&type="Marshallese"]:0.2685976951237653)6[&type="Marshallese"]:0.08215883448210942)9[&type="Marshallese"]:0.0;
tree STATE_1660000 = (1[&type="Not_Marshallese"]:0.23267228279074204,(((2[&type="Marshallese"]:0.15480748868193892,5[&type="Marshallese"]:0.15980748868182068)6[&type="Marshallese"]:0.012659139145494491,3[&type="Marshallese"]:0.18346662782728243)8[&type="Marshallese"]:0.11318263405295734,4[&type="Marshallese"]:0.20364926188039256)7[&type="Marshallese"]:0.17402302091033128)9[&type="Marshallese"]:0.0;tree STATE_11660000 = (1[&type="Not_Marshallese"]:0.23267228279074204,(((2[&type="Marshallese"]:0.15480748868193892,5[&type="Marshallese"]:0.15980748868182068)6[&type="Marshallese"]:0.012659139145494491,3[&type="Marshallese"]:0.18346662782728243)8[&type="Marshallese"]:0.11318263405295734,4[&type="Marshallese"]:0.20364926188039256)7[&type="Marshallese"]:0.17402302091033128)9[&type="Marshallese"]:0.0;
tree STATE_1670000 = (1[&type="Not_Marshallese"]:0.12543592468957687,((2[&type="Marshallese"]:0.10733357749611086,(3[&type="Marshallese"]:0.10646562192076592,5[&type="Marshallese"]:0.09546562192079866)8[&type="Marshallese"]:0.016867955575193966)6[&type="Marshallese"]:0.09904875471718452,4[&type="Marshallese"]:0.1293823322132972)7[&type="Marshallese"]:0.14105359247626148)9[&type="Marshallese"]:0.0;tree STATE_11670000 = (1[&type="Not_Marshallese"]:0.12543592468957687,((2[&type="Marshallese"]:0.10733357749611086,(3[&type="Marshallese"]:0.10646562192076592,5[&type="Marshallese"]:0.09546562192079866)8[&type="Marshallese"]:0.016867955575193966)6[&type="Marshallese"]:0.09904875471718452,4[&type="Marshallese"]:0.1293823322132972)7[&type="Marshallese"]:0.14105359247626148)9[&type="Marshallese"]:0.0;
tree STATE_1680000 = ((1[&type="Not_Marshallese"]:0.13718377432120843,4[&type="Marshallese"]:0.28218377432119024)7[&type="Marshallese"]:0.021526550192253524,((2[&type="Marshallese"]:0.23583138861994746,3[&type="Marshallese"]:0.2518313886197965)6[&type="Marshallese"]:0.006231418244746878,5[&type="Marshallese"]:0.2470628068645761)8[&type="Marshallese"]:0.1386475176487476)9[&type="Marshallese"]:0.0;tree STATE_11680000 = ((1[&type="Not_Marshallese"]:0.13718377432120843,4[&type="Marshallese"]:0.28218377432119024)7[&type="Marshallese"]:0.021526550192253524,((2[&type="Marshallese"]:0.23583138861994746,3[&type="Marshallese"]:0.2518313886197965)6[&type="Marshallese"]:0.006231418244746878,5[&type="Marshallese"]:0.2470628068645761)8[&type="Marshallese"]:0.1386475176487476)9[&type="Marshallese"]:0.0;
tree STATE_1690000 = ((1[&type="Not_Marshallese"]:0.17962818015975857,(2[&type="Marshallese"]:0.18801702558639607,(3[&type="Marshallese"]:0.11061950487023559,5[&type="Marshallese"]:0.09961950487026833)8[&type="Marshallese"]:0.09339752071600951)6[&type="Marshallese"]:0.21361115457334248)7[&type="Marshallese"]:0.06021494650558784,4[&type="Marshallese"]:0.3848431266653282)9[&type="Marshallese"]:0.0;tree STATE_11690000 = ((1[&type="Not_Marshallese"]:0.17962818015975857,(2[&type="Marshallese"]:0.18801702558639607,(3[&type="Marshallese"]:0.11061950487023559,5[&type="Marshallese"]:0.09961950487026833)8[&type="Marshallese"]:0.09339752071600951)6[&type="Marshallese"]:0.21361115457334248)7[&type="Marshallese"]:0.06021494650558784,4[&type="Marshallese"]:0.3848431266653282)9[&type="Marshallese"]:0.0;
tree STATE_1700000 = ((1[&type="Not_Marshallese"]:0.045612314831802614,((2[&type="Marshallese"]:0.13224577358960773,3[&type="Marshallese"]:0.14824577358945676)8[&type="Marshallese"]:0.01207915959966041,5[&type="Marshallese"]:0.1493249331891499)6[&type="Marshallese"]:0.12328738164251446)7[&type="Marshallese"]:0.01531719003686094,4[&type="Marshallese"]:0.20592950486864536)9[&type="Marshallese"]:0.0;tree STATE_11700000 = ((1[&type="Not_Marshallese"]:0.045612314831802614,((2[&type="Marshallese"]:0.13224577358960773,3[&type="Marshallese"]:0.14824577358945676)8[&type="Marshallese"]:0.01207915959966041,5[&type="Marshallese"]:0.1493249331891499)6[&type="Marshallese"]:0.12328738164251446)7[&type="Marshallese"]:0.01531719003686094,4[&type="Marshallese"]:0.20592950486864536)9[&type="Marshallese"]:0.0;
tree STATE_1710000 = (1[&type="Not_Marshallese"]:0.1586433968143492,(((2[&type="Marshallese"]:0.0685791158539482,3[&type="Marshallese"]:0.08457911585379722)6[&type="Marshallese"]:0.09511794545512413,5[&type="Marshallese"]:0.1686970613089541)8[&type="Marshallese"]:0.1788861670997177,4[&type="Marshallese"]:0.26558322840879184)7[&type="Marshallese"]:0.03806016840553916)9[&type="Marshallese"]:0.0;tree STATE_11710000 = (1[&type="Not_Marshallese"]:0.1586433968143492,(((2[&type="Marshallese"]:0.0685791158539482,3[&type="Marshallese"]:0.08457911585379722)6[&type="Marshallese"]:0.09511794545512413,5[&type="Marshallese"]:0.1686970613089541)8[&type="Marshallese"]:0.1788861670997177,4[&type="Marshallese"]:0.26558322840879184)7[&type="Marshallese"]:0.03806016840553916)9[&type="Marshallese"]:0.0;
tree STATE_1720000 = ((1[&type="Not_Marshallese"]:0.1508604410778897,4[&type="Marshallese"]:0.2958604410778715)8[&type="Marshallese"]:0.08223854847614814,((2[&type="Marshallese"]:0.2369304622798834,5[&type="Marshallese"]:0.24193046227976517)7[&type="Marshallese"]:0.04689278689778986,3[&type="Marshallese"]:0.2998232491775223)6[&type="Marshallese"]:0.17127574037634458)9[&type="Marshallese"]:0.0;tree STATE_11720000 = ((1[&type="Not_Marshallese"]:0.1508604410778897,4[&type="Marshallese"]:0.2958604410778715)8[&type="Marshallese"]:0.08223854847614814,((2[&type="Marshallese"]:0.2369304622798834,5[&type="Marshallese"]:0.24193046227976517)7[&type="Marshallese"]:0.04689278689778986,3[&type="Marshallese"]:0.2998232491775223)6[&type="Marshallese"]:0.17127574037634458)9[&type="Marshallese"]:0.0;
tree STATE_1730000 = (1[&type="Not_Marshallese"]:0.26498881496831184,(((2[&type="Marshallese"]:0.1301818455130891,5[&type="Marshallese"]:0.13518184551297086)6[&type="Marshallese"]:0.09035802945347743,3[&type="Marshallese"]:0.23653987496641554)8[&type="Marshallese"]:0.24671915984743492,4[&type="Marshallese"]:0.39025903481400326)7[&type="Marshallese"]:0.01972978015429039)9[&type="Marshallese"]:0.0;tree STATE_11730000 = (1[&type="Not_Marshallese"]:0.26498881496831184,(((2[&type="Marshallese"]:0.1301818455130891,5[&type="Marshallese"]:0.13518184551297086)6[&type="Marshallese"]:0.09035802945347743,3[&type="Marshallese"]:0.23653987496641554)8[&type="Marshallese"]:0.24671915984743492,4[&type="Marshallese"]:0.39025903481400326)7[&type="Marshallese"]:0.01972978015429039)9[&type="Marshallese"]:0.0;
tree STATE_1740000 = (1[&type="Not_Marshallese"]:0.2548551103691068,(((2[&type="Marshallese"]:0.16818021372605194,3[&type="Marshallese"]:0.18418021372590096)8[&type="Marshallese"]:0.08389911698531707,5[&type="Marshallese"]:0.2570793307112508)6[&type="Marshallese"]:0.08108429620570978,4[&type="Marshallese"]:0.2561636269170806)7[&type="Marshallese"]:0.143691483452008)9[&type="Marshallese"]:0.0;tree STATE_11740000 = (1[&type="Not_Marshallese"]:0.2548551103691068,(((2[&type="Marshallese"]:0.16818021372605194,3[&type="Marshallese"]:0.18418021372590096)8[&type="Marshallese"]:0.08389911698531707,5[&type="Marshallese"]:0.2570793307112508)6[&type="Marshallese"]:0.08108429620570978,4[&type="Marshallese"]:0.2561636269170806)7[&type="Marshallese"]:0.143691483452008)9[&type="Marshallese"]:0.0;
tree STATE_1750000 = (1[&type="Not_Marshallese"]:0.1235584207262897,((2[&type="Marshallese"]:0.13328561590761082,(3[&type="Marshallese"]:0.08146658959962196,5[&type="Marshallese"]:0.0704665895996547)8[&type="Marshallese"]:0.06781902630783788)6[&type="Marshallese"]:0.13137964829756357,4[&type="Marshallese"]:0.1876652642051762)7[&type="Marshallese"]:0.0808931565210953)9[&type="Marshallese"]:0.0;tree STATE_11750000 = (1[&type="Not_Marshallese"]:0.1235584207262897,((2[&type="Marshallese"]:0.13328561590761082,(3[&type="Marshallese"]:0.08146658959962196,5[&type="Marshallese"]:0.0704665895996547)8[&type="Marshallese"]:0.06781902630783788)6[&type="Marshallese"]:0.13137964829756357,4[&type="Marshallese"]:0.1876652642051762)7[&type="Marshallese"]:0.0808931565210953)9[&type="Marshallese"]:0.0;
tree STATE_1760000 = (1[&type="Not_Marshallese"]:0.0799087075450805,(((2[&type="Marshallese"]:0.0972406935082329,3[&type="Marshallese"]:0.11324069350808193)8[&type="Marshallese"]:0.05185425417543847,5[&type="Marshallese"]:0.15409494768355314)6[&type="Marshallese"]:0.08622087687911245,4[&type="Marshallese"]:0.15831582456278565)7[&type="Marshallese"]:0.06659288298227667)9[&type="Marshallese"]:0.0;tree STATE_11760000 = (1[&type="Not_Marshallese"]:0.0799087075450805,(((2[&type="Marshallese"]:0.0972406935082329,3[&type="Marshallese"]:0.11324069350808193)8[&type="Marshallese"]:0.05185425417543847,5[&type="Marshallese"]:0.15409494768355314)6[&type="Marshallese"]:0.08622087687911245,4[&type="Marshallese"]:0.15831582456278565)7[&type="Marshallese"]:0.06659288298227667)9[&type="Marshallese"]:0.0;
tree STATE_1770000 = ((1[&type="Not_Marshallese"]:0.07663106843604156,4[&type="Marshallese"]:0.22163106843602337)7[&type="Marshallese"]:0.03852681664865265,(2[&type="Marshallese"]:0.26178116055007455,(3[&type="Marshallese"]:0.22119921893477296,5[&type="Marshallese"]:0.2101992189348057)8[&type="Marshallese"]:0.05658194161515062)6[&type="Marshallese"]:0.07537672453459965)9[&type="Marshallese"]:0.0;tree STATE_11770000 = ((1[&type="Not_Marshallese"]:0.07663106843604156,4[&type="Marshallese"]:0.22163106843602337)7[&type="Marshallese"]:0.03852681664865265,(2[&type="Marshallese"]:0.26178116055007455,(3[&type="Marshallese"]:0.22119921893477296,5[&type="Marshallese"]:0.2101992189348057)8[&type="Marshallese"]:0.05658194161515062)6[&type="Marshallese"]:0.07537672453459965)9[&type="Marshallese"]:0.0;
tree STATE_1780000 = (1[&type="Not_Marshallese"]:0.20127624736534588,(((2[&type="Marshallese"]:0.25426752547801423,5[&type="Marshallese"]:0.259267525477896)8[&type="Marshallese"]:0.00465604226580818,3[&type="Marshallese"]:0.27492356774367144)6[&type="Marshallese"]:0.1363901146106435,4[&type="Marshallese"]:0.3183136823544677)7[&type="Marshallese"]:0.027962565010859974)9[&type="Marshallese"]:0.0;tree STATE_11780000 = (1[&type="Not_Marshallese"]:0.20127624736534588,(((2[&type="Marshallese"]:0.25426752547801423,5[&type="Marshallese"]:0.259267525477896)8[&type="Marshallese"]:0.00465604226580818,3[&type="Marshallese"]:0.27492356774367144)6[&type="Marshallese"]:0.1363901146106435,4[&type="Marshallese"]:0.3183136823544677)7[&type="Marshallese"]:0.027962565010859974)9[&type="Marshallese"]:0.0;
tree STATE_1790000 = (1[&type="Not_Marshallese"]:0.06277301485572168,(((2[&type="Marshallese"]:0.0637651675396432,3[&type="Marshallese"]:0.07976516753949223)8[&type="Marshallese"]:0.09516574089151691,5[&type="Marshallese"]:0.16393090843104188)6[&type="Marshallese"]:0.017025879529811577,4[&type="Marshallese"]:0.09895678796097351)7[&type="Marshallese"]:0.10881622689472997)9[&type="Marshallese"]:0.0;tree STATE_11790000 = (1[&type="Not_Marshallese"]:0.06277301485572168,(((2[&type="Marshallese"]:0.0637651675396432,3[&type="Marshallese"]:0.07976516753949223)8[&type="Marshallese"]:0.09516574089151691,5[&type="Marshallese"]:0.16393090843104188)6[&type="Marshallese"]:0.017025879529811577,4[&type="Marshallese"]:0.09895678796097351)7[&type="Marshallese"]:0.10881622689472997)9[&type="Marshallese"]:0.0;
tree STATE_1800000 = (1[&type="Not_Marshallese"]:0.17357462796102868,(((2[&type="Marshallese"]:0.09916131206384358,3[&type="Marshallese"]:0.11516131206369261)6[&type="Marshallese"]:0.1817594710736105,5[&type="Marshallese"]:0.2859207831373359)8[&type="Marshallese"]:0.09347319634447965,4[&type="Marshallese"]:0.2973939794819356)7[&type="Marshallese"]:0.021180648479074915)9[&type="Marshallese"]:0.0;tree STATE_11800000 = (1[&type="Not_Marshallese"]:0.17357462796102868,(((2[&type="Marshallese"]:0.09916131206384358,3[&type="Marshallese"]:0.11516131206369261)6[&type="Marshallese"]:0.1817594710736105,5[&type="Marshallese"]:0.2859207831373359)8[&type="Marshallese"]:0.09347319634447965,4[&type="Marshallese"]:0.2973939794819356)7[&type="Marshallese"]:0.021180648479074915)9[&type="Marshallese"]:0.0;
tree STATE_1810000 = ((1[&type="Not_Marshallese"]:0.04112347749186218,4[&type="Marshallese"]:0.186123477491844)7[&type="Marshallese"]:0.01055146815475394,(2[&type="Marshallese"]:0.1058016069136351,(3[&type="Marshallese"]:0.09796764861611876,5[&type="Marshallese"]:0.0869676486161515)8[&type="Marshallese"]:0.02383395829736537)6[&type="Marshallese"]:0.167873338732961)9[&type="Marshallese"]:0.0;tree STATE_11810000 = ((1[&type="Not_Marshallese"]:0.04112347749186218,4[&type="Marshallese"]:0.186123477491844)7[&type="Marshallese"]:0.01055146815475394,(2[&type="Marshallese"]:0.1058016069136351,(3[&type="Marshallese"]:0.09796764861611876,5[&type="Marshallese"]:0.0869676486161515)8[&type="Marshallese"]:0.02383395829736537)6[&type="Marshallese"]:0.167873338732961)9[&type="Marshallese"]:0.0;
tree STATE_1820000 = (1[&type="Not_Marshallese"]:0.14776113642300615,((2[&type="Marshallese"]:0.13489420452018014,(3[&type="Marshallese"]:0.10236090007947383,5[&type="Marshallese"]:0.09136090007950658)8[&type="Marshallese"]:0.04853330444055533)6[&type="Marshallese"]:0.1823599102568894,4[&type="Marshallese"]:0.24025411477707137)7[&type="Marshallese"]:0.052507021645916585)9[&type="Marshallese"]:0.0;tree STATE_11820000 = (1[&type="Not_Marshallese"]:0.14776113642300615,((2[&type="Marshallese"]:0.13489420452018014,(3[&type="Marshallese"]:0.10236090007947383,5[&type="Marshallese"]:0.09136090007950658)8[&type="Marshallese"]:0.04853330444055533)6[&type="Marshallese"]:0.1823599102568894,4[&type="Marshallese"]:0.24025411477707137)7[&type="Marshallese"]:0.052507021645916585)9[&type="Marshallese"]:0.0;
tree STATE_1830000 = ((1[&type="Not_Marshallese"]:0.33538627470175764,4[&type="Marshallese"]:0.48038627470173945)7[&type="Marshallese"]:0.2348753926634456,((2[&type="Marshallese"]:0.19348949756246836,5[&type="Marshallese"]:0.19848949756235013)8[&type="Marshallese"]:0.13562916307441747,3[&type="Marshallese"]:0.34511866063673485)6[&type="Marshallese"]:0.4631430067282974)9[&type="Marshallese"]:0.0;tree STATE_11830000 = ((1[&type="Not_Marshallese"]:0.33538627470175764,4[&type="Marshallese"]:0.48038627470173945)7[&type="Marshallese"]:0.2348753926634456,((2[&type="Marshallese"]:0.19348949756246836,5[&type="Marshallese"]:0.19848949756235013)8[&type="Marshallese"]:0.13562916307441747,3[&type="Marshallese"]:0.34511866063673485)6[&type="Marshallese"]:0.4631430067282974)9[&type="Marshallese"]:0.0;
tree STATE_1840000 = ((1[&type="Not_Marshallese"]:0.08453878508591617,((2[&type="Marshallese"]:0.19557986087130336,3[&type="Marshallese"]:0.21157986087115238)7[&type="Marshallese"]:0.023092907188890788,5[&type="Marshallese"]:0.2236727680600759)6[&type="Marshallese"]:0.08786601702570201)8[&type="Not_Marshallese"]:0.09011513967611368,4[&type="Marshallese"]:0.31965392476201165)9[&type="Marshallese"]:0.0;tree STATE_11840000 = ((1[&type="Not_Marshallese"]:0.08453878508591617,((2[&type="Marshallese"]:0.19557986087130336,3[&type="Marshallese"]:0.21157986087115238)7[&type="Marshallese"]:0.023092907188890788,5[&type="Marshallese"]:0.2236727680600759)6[&type="Marshallese"]:0.08786601702570201)8[&type="Not_Marshallese"]:0.09011513967611368,4[&type="Marshallese"]:0.31965392476201165)9[&type="Marshallese"]:0.0;
tree STATE_1850000 = (1[&type="Not_Marshallese"]:0.1473435003471094,((2[&type="Marshallese"]:0.08535835905655519,(3[&type="Marshallese"]:0.09222849379529288,5[&type="Marshallese"]:0.08122849379532562)6[&type="Marshallese"]:0.009129865261111328)8[&type="Marshallese"]:0.13935081231856694,4[&type="Marshallese"]:0.14770917137512396)7[&type="Marshallese"]:0.14463432897196726)9[&type="Marshallese"]:0.0;tree STATE_11850000 = (1[&type="Not_Marshallese"]:0.1473435003471094,((2[&type="Marshallese"]:0.08535835905655519,(3[&type="Marshallese"]:0.09222849379529288,5[&type="Marshallese"]:0.08122849379532562)6[&type="Marshallese"]:0.009129865261111328)8[&type="Marshallese"]:0.13935081231856694,4[&type="Marshallese"]:0.14770917137512396)7[&type="Marshallese"]:0.14463432897196726)9[&type="Marshallese"]:0.0;
tree STATE_1860000 = ((1[&type="Not_Marshallese"]:0.16896841359505776,((2[&type="Marshallese"]:0.20212604637239368,3[&type="Marshallese"]:0.2181260463722427)8[&type="Marshallese"]:0.019675515606201593,5[&type="Marshallese"]:0.22680156197847703)6[&type="Marshallese"]:0.1691668516164425)7[&type="Marshallese"]:0.0026778337806501185,4[&type="Marshallese"]:0.3166462473756897)9[&type="Marshallese"]:0.0;tree STATE_11860000 = ((1[&type="Not_Marshallese"]:0.16896841359505776,((2[&type="Marshallese"]:0.20212604637239368,3[&type="Marshallese"]:0.2181260463722427)8[&type="Marshallese"]:0.019675515606201593,5[&type="Marshallese"]:0.22680156197847703)6[&type="Marshallese"]:0.1691668516164425)7[&type="Marshallese"]:0.0026778337806501185,4[&type="Marshallese"]:0.3166462473756897)9[&type="Marshallese"]:0.0;
tree STATE_1870000 = (1[&type="Not_Marshallese"]:0.3582295773163846,(((2[&type="Marshallese"]:0.05378887641807517,3[&type="Marshallese"]:0.0697888764179242)6[&type="Marshallese"]:0.10361424519480644,5[&type="Marshallese"]:0.16240312161276338)7[&type="Marshallese"]:0.056867199993477224,4[&type="Marshallese"]:0.13727032160636066)8[&type="Marshallese"]:0.36595925571000576)9[&type="Marshallese"]:0.0;tree STATE_11870000 = (1[&type="Not_Marshallese"]:0.3582295773163846,(((2[&type="Marshallese"]:0.05378887641807517,3[&type="Marshallese"]:0.0697888764179242)6[&type="Marshallese"]:0.10361424519480644,5[&type="Marshallese"]:0.16240312161276338)7[&type="Marshallese"]:0.056867199993477224,4[&type="Marshallese"]:0.13727032160636066)8[&type="Marshallese"]:0.36595925571000576)9[&type="Marshallese"]:0.0;
tree STATE_1880000 = ((1[&type="Not_Marshallese"]:0.2491500297350278,(2[&type="Marshallese"]:0.28330124975433707,(3[&type="Marshallese"]:0.2142364169224645,5[&type="Marshallese"]:0.20323641692249725)6[&type="Marshallese"]:0.08506483283172159)7[&type="Marshallese"]:0.18784877998067073)8[&type="Marshallese"]:0.03931328885786528,4[&type="Marshallese"]:0.4334633185928749)9[&type="Marshallese"]:0.0;tree STATE_11880000 = ((1[&type="Not_Marshallese"]:0.2491500297350278,(2[&type="Marshallese"]:0.28330124975433707,(3[&type="Marshallese"]:0.2142364169224645,5[&type="Marshallese"]:0.20323641692249725)6[&type="Marshallese"]:0.08506483283172159)7[&type="Marshallese"]:0.18784877998067073)8[&type="Marshallese"]:0.03931328885786528,4[&type="Marshallese"]:0.4334633185928749)9[&type="Marshallese"]:0.0;
tree STATE_1890000 = (1[&type="Not_Marshallese"]:0.024681735318088094,(((2[&type="Marshallese"]:0.08808373382676359,5[&type="Marshallese"]:0.09308373382664535)6[&type="Marshallese"]:0.026879994298613222,3[&type="Marshallese"]:0.13096372812522583)7[&type="Marshallese"]:0.05885062914908129,4[&type="Marshallese"]:0.09681435727445992)8[&type="Marshallese"]:0.07286737804360999)9[&type="Marshallese"]:0.0;tree STATE_11890000 = (1[&type="Not_Marshallese"]:0.024681735318088094,(((2[&type="Marshallese"]:0.08808373382676359,5[&type="Marshallese"]:0.09308373382664535)6[&type="Marshallese"]:0.026879994298613222,3[&type="Marshallese"]:0.13096372812522583)7[&type="Marshallese"]:0.05885062914908129,4[&type="Marshallese"]:0.09681435727445992)8[&type="Marshallese"]:0.07286737804360999)9[&type="Marshallese"]:0.0;
tree STATE_1900000 = (1[&type="Not_Marshallese"]:0.06056507347911111,((2[&type="Marshallese"]:0.14654474566569278,(3[&type="Marshallese"]:0.09733526793934917,5[&type="Marshallese"]:0.08633526793938191)7[&type="Marshallese"]:0.06520947772619264)6[&type="Marshallese"]:0.031889058523071334,4[&type="Marshallese"]:0.10143380418876594)8[&type="Marshallese"]:0.10413126929032698)9[&type="Marshallese"]:0.0;tree STATE_11900000 = (1[&type="Not_Marshallese"]:0.06056507347911111,((2[&type="Marshallese"]:0.14654474566569278,(3[&type="Marshallese"]:0.09733526793934917,5[&type="Marshallese"]:0.08633526793938191)7[&type="Marshallese"]:0.06520947772619264)6[&type="Marshallese"]:0.031889058523071334,4[&type="Marshallese"]:0.10143380418876594)8[&type="Marshallese"]:0.10413126929032698)9[&type="Marshallese"]:0.0;
tree STATE_1910000 = (1[&type="Not_Marshallese"]:0.33329178885664745,(((2[&type="Marshallese"]:0.2175848421727393,5[&type="Marshallese"]:0.22258484217262106)6[&type="Marshallese"]:0.01391372664871518,3[&type="Marshallese"]:0.2474985688213035)8[&type="Marshallese"]:0.06816777612638752,4[&type="Marshallese"]:0.22266634494784382)7[&type="Marshallese"]:0.25562544390878544)9[&type="Marshallese"]:0.0;tree STATE_11910000 = (1[&type="Not_Marshallese"]:0.33329178885664745,(((2[&type="Marshallese"]:0.2175848421727393,5[&type="Marshallese"]:0.22258484217262106)6[&type="Marshallese"]:0.01391372664871518,3[&type="Marshallese"]:0.2474985688213035)8[&type="Marshallese"]:0.06816777612638752,4[&type="Marshallese"]:0.22266634494784382)7[&type="Marshallese"]:0.25562544390878544)9[&type="Marshallese"]:0.0;
tree STATE_1920000 = (1[&type="Not_Marshallese"]:0.07491850506851233,(((2[&type="Marshallese"]:0.15314147307457154,5[&type="Marshallese"]:0.1581414730744533)7[&type="Marshallese"]:0.0017954451216523892,3[&type="Marshallese"]:0.17093691819607296)6[&type="Marshallese"]:0.12223423641906503,4[&type="Marshallese"]:0.20017115461529078)8[&type="Marshallese"]:0.01974735045320336)9[&type="Marshallese"]:0.0;tree STATE_11920000 = (1[&type="Not_Marshallese"]:0.07491850506851233,(((2[&type="Marshallese"]:0.15314147307457154,5[&type="Marshallese"]:0.1581414730744533)7[&type="Marshallese"]:0.0017954451216523892,3[&type="Marshallese"]:0.17093691819607296)6[&type="Marshallese"]:0.12223423641906503,4[&type="Marshallese"]:0.20017115461529078)8[&type="Marshallese"]:0.01974735045320336)9[&type="Marshallese"]:0.0;
tree STATE_1930000 = (1[&type="Not_Marshallese"]:0.10155756596696813,(((2[&type="Marshallese"]:0.13280098615813415,5[&type="Marshallese"]:0.13780098615801592)6[&type="Marshallese"]:0.0368323881463852,3[&type="Marshallese"]:0.18563337430436838)7[&type="Marshallese"]:0.06334042504265741,4[&type="Marshallese"]:0.1559737993471786)8[&type="Marshallese"]:0.09058376661977136)9[&type="Marshallese"]:0.0;tree STATE_11930000 = (1[&type="Not_Marshallese"]:0.10155756596696813,(((2[&type="Marshallese"]:0.13280098615813415,5[&type="Marshallese"]:0.13780098615801592)6[&type="Marshallese"]:0.0368323881463852,3[&type="Marshallese"]:0.18563337430436838)7[&type="Marshallese"]:0.06334042504265741,4[&type="Marshallese"]:0.1559737993471786)8[&type="Marshallese"]:0.09058376661977136)9[&type="Marshallese"]:0.0;
tree STATE_1940000 = (1[&type="Not_Marshallese"]:0.12495503226047916,(((2[&type="Marshallese"]:0.10920554313610473,3[&type="Marshallese"]:0.12520554313595375)8[&type="Marshallese"]:0.05539128873643415,5[&type="Marshallese"]:0.16959683187242064)7[&type="Marshallese"]:0.05963475292482165,4[&type="Marshallese"]:0.14723158479736234)6[&type="Marshallese"]:0.12272344746309863)9[&type="Marshallese"]:0.0;tree STATE_11940000 = (1[&type="Not_Marshallese"]:0.12495503226047916,(((2[&type="Marshallese"]:0.10920554313610473,3[&type="Marshallese"]:0.12520554313595375)8[&type="Marshallese"]:0.05539128873643415,5[&type="Marshallese"]:0.16959683187242064)7[&type="Marshallese"]:0.05963475292482165,4[&type="Marshallese"]:0.14723158479736234)6[&type="Marshallese"]:0.12272344746309863)9[&type="Marshallese"]:0.0;
tree STATE_1950000 = (1[&type="Not_Marshallese"]:0.12472410341128948,(((2[&type="Marshallese"]:0.18109817186560762,3[&type="Marshallese"]:0.19709817186545664)6[&type="Marshallese"]:0.040883504141988186,5[&type="Marshallese"]:0.22698167600747757)7[&type="Marshallese"]:0.08021224446157885,4[&type="Marshallese"]:0.22519392046917647)8[&type="Marshallese"]:0.04453018294209482)9[&type="Marshallese"]:0.0;tree STATE_11950000 = (1[&type="Not_Marshallese"]:0.12472410341128948,(((2[&type="Marshallese"]:0.18109817186560762,3[&type="Marshallese"]:0.19709817186545664)6[&type="Marshallese"]:0.040883504141988186,5[&type="Marshallese"]:0.22698167600747757)7[&type="Marshallese"]:0.08021224446157885,4[&type="Marshallese"]:0.22519392046917647)8[&type="Marshallese"]:0.04453018294209482)9[&type="Marshallese"]:0.0;
tree STATE_1960000 = (1[&type="Not_Marshallese"]:0.22862141345899095,((2[&type="Marshallese"]:0.190885425201889,(3[&type="Marshallese"]:0.18442480293398564,5[&type="Marshallese"]:0.17342480293401838)7[&type="Marshallese"]:0.02246062226775239)8[&type="Marshallese"]:0.23973592844587077,4[&type="Marshallese"]:0.3536213536477616)6[&type="Marshallese"]:0.02000005981121117)9[&type="Marshallese"]:0.0;tree STATE_11960000 = (1[&type="Not_Marshallese"]:0.22862141345899095,((2[&type="Marshallese"]:0.190885425201889,(3[&type="Marshallese"]:0.18442480293398564,5[&type="Marshallese"]:0.17342480293401838)7[&type="Marshallese"]:0.02246062226775239)8[&type="Marshallese"]:0.23973592844587077,4[&type="Marshallese"]:0.3536213536477616)6[&type="Marshallese"]:0.02000005981121117)9[&type="Marshallese"]:0.0;
tree STATE_1970000 = ((1[&type="Not_Marshallese"]:0.19265533448228156,((2[&type="Marshallese"]:0.2187500661029735,3[&type="Marshallese"]:0.23475006610282254)7[&type="Marshallese"]:0.08038264845133716,5[&type="Marshallese"]:0.30413271455419244)6[&type="Marshallese"]:0.11552261992795088)8[&type="Marshallese"]:0.01331150616816873,4[&type="Marshallese"]:0.3509668406504321)9[&type="Marshallese"]:0.0;tree STATE_11970000 = ((1[&type="Not_Marshallese"]:0.19265533448228156,((2[&type="Marshallese"]:0.2187500661029735,3[&type="Marshallese"]:0.23475006610282254)7[&type="Marshallese"]:0.08038264845133716,5[&type="Marshallese"]:0.30413271455419244)6[&type="Marshallese"]:0.11552261992795088)8[&type="Marshallese"]:0.01331150616816873,4[&type="Marshallese"]:0.3509668406504321)9[&type="Marshallese"]:0.0;
tree STATE_1980000 = (1[&type="Not_Marshallese"]:0.143853164507103,(((2[&type="Marshallese"]:0.06594661872420773,3[&type="Marshallese"]:0.08194661872405676)6[&type="Marshallese"]:0.03801688819123275,5[&type="Marshallese"]:0.10896350691532225)7[&type="Marshallese"]:0.07462480561800322,4[&type="Marshallese"]:0.10158831253344552)8[&type="Marshallese"]:0.1872648519736393)9[&type="Marshallese"]:0.0;tree STATE_11980000 = (1[&type="Not_Marshallese"]:0.143853164507103,(((2[&type="Marshallese"]:0.06594661872420773,3[&type="Marshallese"]:0.08194661872405676)6[&type="Marshallese"]:0.03801688819123275,5[&type="Marshallese"]:0.10896350691532225)7[&type="Marshallese"]:0.07462480561800322,4[&type="Marshallese"]:0.10158831253344552)8[&type="Marshallese"]:0.1872648519736393)9[&type="Marshallese"]:0.0;
tree STATE_1990000 = (1[&type="Not_Marshallese"]:0.16619423314489812,(((2[&type="Marshallese"]:0.15792003781461356,5[&type="Marshallese"]:0.16292003781449532)8[&type="Marshallese"]:0.05541806126136806,3[&type="Marshallese"]:0.22933809907583064)7[&type="Marshallese"]:0.04835193975460872,4[&type="Marshallese"]:0.18469003883059215)6[&type="Marshallese"]:0.12650419431428778)9[&type="Marshallese"]:0.0;tree STATE_11990000 = (1[&type="Not_Marshallese"]:0.16619423314489812,(((2[&type="Marshallese"]:0.15792003781461356,5[&type="Marshallese"]:0.16292003781449532)8[&type="Marshallese"]:0.05541806126136806,3[&type="Marshallese"]:0.22933809907583064)7[&type="Marshallese"]:0.04835193975460872,4[&type="Marshallese"]:0.18469003883059215)6[&type="Marshallese"]:0.12650419431428778)9[&type="Marshallese"]:0.0;
tree STATE_2000000 = (1[&type="Not_Marshallese"]:0.2414702178506145,(((2[&type="Marshallese"]:0.1352318739974424,3[&type="Marshallese"]:0.15123187399729143)6[&type="Marshallese"]:0.0599647321379454,5[&type="Marshallese"]:0.20019660613526957)7[&type="Marshallese"]:0.15299029151380283,4[&type="Marshallese"]:0.27118689764919246)8[&type="Marshallese"]:0.11528332020140386)9[&type="Marshallese"]:0.0;tree STATE_12000000 = (1[&type="Not_Marshallese"]:0.2414702178506145,(((2[&type="Marshallese"]:0.1352318739974424,3[&type="Marshallese"]:0.15123187399729143)6[&type="Marshallese"]:0.0599647321379454,5[&type="Marshallese"]:0.20019660613526957)7[&type="Marshallese"]:0.15299029151380283,4[&type="Marshallese"]:0.27118689764919246)8[&type="Marshallese"]:0.11528332020140386)9[&type="Marshallese"]:0.0;
tree STATE_2010000 = (1[&type="Not_Marshallese"]:0.18378473371245108,(((2[&type="Marshallese"]:0.11938226371813065,5[&type="Marshallese"]:0.12438226371801242)7[&type="Marshallese"]:0.06891995007855278,3[&type="Marshallese"]:0.20430221379653246)6[&type="Marshallese"]:0.1788695672004637,4[&type="Marshallese"]:0.29017178099714896)8[&type="Marshallese"]:0.03861295271528392)9[&type="Marshallese"]:0.0;tree STATE_12010000 = (1[&type="Not_Marshallese"]:0.18378473371245108,(((2[&type="Marshallese"]:0.11938226371813065,5[&type="Marshallese"]:0.12438226371801242)7[&type="Marshallese"]:0.06891995007855278,3[&type="Marshallese"]:0.20430221379653246)6[&type="Marshallese"]:0.1788695672004637,4[&type="Marshallese"]:0.29017178099714896)8[&type="Marshallese"]:0.03861295271528392)9[&type="Marshallese"]:0.0;
tree STATE_2020000 = (1[&type="Not_Marshallese"]:0.0946240086068949,(((2[&type="Marshallese"]:0.0854785548257116,3[&type="Marshallese"]:0.10147855482556062)7[&type="Marshallese"]:0.0470692659413704,5[&type="Marshallese"]:0.13754782076696376)8[&type="Marshallese"]:0.1070227515133757,4[&type="Marshallese"]:0.1625705722804595)6[&type="Marshallese"]:0.0770534363264172)9[&type="Marshallese"]:0.0;tree STATE_12020000 = (1[&type="Not_Marshallese"]:0.0946240086068949,(((2[&type="Marshallese"]:0.0854785548257116,3[&type="Marshallese"]:0.10147855482556062)7[&type="Marshallese"]:0.0470692659413704,5[&type="Marshallese"]:0.13754782076696376)8[&type="Marshallese"]:0.1070227515133757,4[&type="Marshallese"]:0.1625705722804595)6[&type="Marshallese"]:0.0770534363264172)9[&type="Marshallese"]:0.0;
tree STATE_2030000 = (1[&type="Not_Marshallese"]:0.049106043524219156,(((2[&type="Marshallese"]:0.14145949929022403,3[&type="Marshallese"]:0.15745949929007305)8[&type="Marshallese"]:0.0014487635613502914,5[&type="Marshallese"]:0.14790826285145608)7[&type="Marshallese"]:0.03890857009373175,4[&type="Marshallese"]:0.10481683294530789)6[&type="Marshallese"]:0.08928921057889308)9[&type="Marshallese"]:0.0;tree STATE_12030000 = (1[&type="Not_Marshallese"]:0.049106043524219156,(((2[&type="Marshallese"]:0.14145949929022403,3[&type="Marshallese"]:0.15745949929007305)8[&type="Marshallese"]:0.0014487635613502914,5[&type="Marshallese"]:0.14790826285145608)7[&type="Marshallese"]:0.03890857009373175,4[&type="Marshallese"]:0.10481683294530789)6[&type="Marshallese"]:0.08928921057889308)9[&type="Marshallese"]:0.0;
tree STATE_2040000 = ((1[&type="Not_Marshallese"]:0.034605324765508094,4[&type="Marshallese"]:0.1796053247654899)8[&type="Marshallese"]:0.01375992253288727,((2[&type="Marshallese"]:0.10236130019879514,5[&type="Marshallese"]:0.1073613001986769)6[&type="Marshallese"]:0.0348965314042784,3[&type="Marshallese"]:0.15325783160292256)7[&type="Marshallese"]:0.13310741569530182)9[&type="Marshallese"]:0.0;tree STATE_12040000 = ((1[&type="Not_Marshallese"]:0.034605324765508094,4[&type="Marshallese"]:0.1796053247654899)8[&type="Marshallese"]:0.01375992253288727,((2[&type="Marshallese"]:0.10236130019879514,5[&type="Marshallese"]:0.1073613001986769)6[&type="Marshallese"]:0.0348965314042784,3[&type="Marshallese"]:0.15325783160292256)7[&type="Marshallese"]:0.13310741569530182)9[&type="Marshallese"]:0.0;
tree STATE_2050000 = ((1[&type="Not_Marshallese"]:0.06753964535545681,(2[&type="Marshallese"]:0.27648606825692906,(3[&type="Marshallese"]:0.1960090142775096,5[&type="Marshallese"]:0.18500901427754235)6[&type="Marshallese"]:0.09647705397926848)7[&type="Marshallese"]:0.01305357709850774)8[&type="Marshallese"]:0.18721517245835628,4[&type="Marshallese"]:0.3997548178137949)9[&type="Marshallese"]:0.0;tree STATE_12050000 = ((1[&type="Not_Marshallese"]:0.06753964535545681,(2[&type="Marshallese"]:0.27648606825692906,(3[&type="Marshallese"]:0.1960090142775096,5[&type="Marshallese"]:0.18500901427754235)6[&type="Marshallese"]:0.09647705397926848)7[&type="Marshallese"]:0.01305357709850774)8[&type="Marshallese"]:0.18721517245835628,4[&type="Marshallese"]:0.3997548178137949)9[&type="Marshallese"]:0.0;
tree STATE_2060000 = ((1[&type="Not_Marshallese"]:0.08237949549132884,(2[&type="Marshallese"]:0.23385460706291383,(3[&type="Marshallese"]:0.22992162436593597,5[&type="Marshallese"]:0.2189216243659687)7[&type="Marshallese"]:0.01993298269682689)6[&type="Marshallese"]:0.070524888428395)8[&type="Marshallese"]:0.01021835895197909,4[&type="Marshallese"]:0.23759785444328974)9[&type="Marshallese"]:0.0;tree STATE_12060000 = ((1[&type="Not_Marshallese"]:0.08237949549132884,(2[&type="Marshallese"]:0.23385460706291383,(3[&type="Marshallese"]:0.22992162436593597,5[&type="Marshallese"]:0.2189216243659687)7[&type="Marshallese"]:0.01993298269682689)6[&type="Marshallese"]:0.070524888428395)8[&type="Marshallese"]:0.01021835895197909,4[&type="Marshallese"]:0.23759785444328974)9[&type="Marshallese"]:0.0;
tree STATE_2070000 = (1[&type="Not_Marshallese"]:0.07778830047526947,((2[&type="Marshallese"]:0.14562627560416094,(3[&type="Marshallese"]:0.15412464248114993,5[&type="Marshallese"]:0.14312464248118267)8[&type="Marshallese"]:0.007501633122860035)7[&type="Marshallese"]:0.05575039482502436,4[&type="Marshallese"]:0.12437667042918713)6[&type="Marshallese"]:0.09841163004606415)9[&type="Marshallese"]:0.0;tree STATE_12070000 = (1[&type="Not_Marshallese"]:0.07778830047526947,((2[&type="Marshallese"]:0.14562627560416094,(3[&type="Marshallese"]:0.15412464248114993,5[&type="Marshallese"]:0.14312464248118267)8[&type="Marshallese"]:0.007501633122860035)7[&type="Marshallese"]:0.05575039482502436,4[&type="Marshallese"]:0.12437667042918713)6[&type="Marshallese"]:0.09841163004606415)9[&type="Marshallese"]:0.0;
tree STATE_2080000 = ((1[&type="Not_Marshallese"]:0.06059174533278494,((2[&type="Marshallese"]:0.10881776510863303,3[&type="Marshallese"]:0.12481776510848205)8[&type="Marshallese"]:0.013850047909463065,5[&type="Marshallese"]:0.12766781301797786)7[&type="Marshallese"]:0.15992393231466884)6[&type="Marshallese"]:0.0945611807337326,4[&type="Marshallese"]:0.30015292606649935)9[&type="Marshallese"]:0.0;tree STATE_12080000 = ((1[&type="Not_Marshallese"]:0.06059174533278494,((2[&type="Marshallese"]:0.10881776510863303,3[&type="Marshallese"]:0.12481776510848205)8[&type="Marshallese"]:0.013850047909463065,5[&type="Marshallese"]:0.12766781301797786)7[&type="Marshallese"]:0.15992393231466884)6[&type="Marshallese"]:0.0945611807337326,4[&type="Marshallese"]:0.30015292606649935)9[&type="Marshallese"]:0.0;
tree STATE_2090000 = (1[&type="Not_Marshallese"]:0.25797473572210067,((2[&type="Marshallese"]:0.14748694626829847,(3[&type="Marshallese"]:0.1584747103771494,5[&type="Marshallese"]:0.14747471037718216)7[&type="Marshallese"]:0.005012235890998085)8[&type="Marshallese"]:0.16191421328031472,4[&type="Marshallese"]:0.232401159548615)6[&type="Marshallese"]:0.17057357617346747)9[&type="Marshallese"]:0.0;tree STATE_12090000 = (1[&type="Not_Marshallese"]:0.25797473572210067,((2[&type="Marshallese"]:0.14748694626829847,(3[&type="Marshallese"]:0.1584747103771494,5[&type="Marshallese"]:0.14747471037718216)7[&type="Marshallese"]:0.005012235890998085)8[&type="Marshallese"]:0.16191421328031472,4[&type="Marshallese"]:0.232401159548615)6[&type="Marshallese"]:0.17057357617346747)9[&type="Marshallese"]:0.0;
tree STATE_2100000 = (((1[&type="Not_Marshallese"]:0.031437723124229655,4[&type="Marshallese"]:0.17643772312421147)6[&type="Marshallese"]:0.07953298946036058,(3[&type="Marshallese"]:0.10994701910278797,5[&type="Marshallese"]:0.09894701910282071)7[&type="Marshallese"]:0.23902369348163127)8[&type="Marshallese"]:0.010247350452569803,2[&type="Marshallese"]:0.34321806303714003)9[&type="Marshallese"]:0.0;tree STATE_12100000 = (((1[&type="Not_Marshallese"]:0.031437723124229655,4[&type="Marshallese"]:0.17643772312421147)6[&type="Marshallese"]:0.07953298946036058,(3[&type="Marshallese"]:0.10994701910278797,5[&type="Marshallese"]:0.09894701910282071)7[&type="Marshallese"]:0.23902369348163127)8[&type="Marshallese"]:0.010247350452569803,2[&type="Marshallese"]:0.34321806303714003)9[&type="Marshallese"]:0.0;
tree STATE_2110000 = (1[&type="Not_Marshallese"]:0.09548284976342386,((2[&type="Marshallese"]:0.1911580425902996,(3[&type="Marshallese"]:0.1823421520217816,5[&type="Marshallese"]:0.17134215202181435)7[&type="Marshallese"]:0.024815890568367)8[&type="Marshallese"]:0.06440111675462976,4[&type="Marshallese"]:0.17855915934493116)6[&type="Marshallese"]:0.06192369041847451)9[&type="Marshallese"]:0.0;tree STATE_12110000 = (1[&type="Not_Marshallese"]:0.09548284976342386,((2[&type="Marshallese"]:0.1911580425902996,(3[&type="Marshallese"]:0.1823421520217816,5[&type="Marshallese"]:0.17134215202181435)7[&type="Marshallese"]:0.024815890568367)8[&type="Marshallese"]:0.06440111675462976,4[&type="Marshallese"]:0.17855915934493116)6[&type="Marshallese"]:0.06192369041847451)9[&type="Marshallese"]:0.0;
tree STATE_2120000 = ((1[&type="Not_Marshallese"]:0.17698345715085068,4[&type="Marshallese"]:0.3219834571508325)6[&type="Marshallese"]:0.11806636139317023,((2[&type="Marshallese"]:0.17132720508757698,3[&type="Marshallese"]:0.187327205087426)7[&type="Marshallese"]:0.19072049361370247,5[&type="Marshallese"]:0.3670476987011612)8[&type="Marshallese"]:0.15500211984272144)9[&type="Marshallese"]:0.0;tree STATE_12120000 = ((1[&type="Not_Marshallese"]:0.17698345715085068,4[&type="Marshallese"]:0.3219834571508325)6[&type="Marshallese"]:0.11806636139317023,((2[&type="Marshallese"]:0.17132720508757698,3[&type="Marshallese"]:0.187327205087426)7[&type="Marshallese"]:0.19072049361370247,5[&type="Marshallese"]:0.3670476987011612)8[&type="Marshallese"]:0.15500211984272144)9[&type="Marshallese"]:0.0;
tree STATE_2130000 = (1[&type="Not_Marshallese"]:0.4341154346930528,((2[&type="Marshallese"]:0.10307209114627801,(3[&type="Marshallese"]:0.11094311089482346,5[&type="Marshallese"]:0.0999431108948562)7[&type="Marshallese"]:0.00812898025130357)8[&type="Marshallese"]:0.18908857309829524,4[&type="Marshallese"]:0.21516066424457508)6[&type="Marshallese"]:0.36395477044845953)9[&type="Marshallese"]:0.0;tree STATE_12130000 = (1[&type="Not_Marshallese"]:0.4341154346930528,((2[&type="Marshallese"]:0.10307209114627801,(3[&type="Marshallese"]:0.11094311089482346,5[&type="Marshallese"]:0.0999431108948562)7[&type="Marshallese"]:0.00812898025130357)8[&type="Marshallese"]:0.18908857309829524,4[&type="Marshallese"]:0.21516066424457508)6[&type="Marshallese"]:0.36395477044845953)9[&type="Marshallese"]:0.0;
tree STATE_2140000 = ((1[&type="Not_Marshallese"]:0.23875636492195157,4[&type="Marshallese"]:0.3837563649219334)6[&type="Marshallese"]:0.06603286290101856,((2[&type="Marshallese"]:0.2590811522408014,3[&type="Marshallese"]:0.27508115224065044)8[&type="Marshallese"]:0.04647314664640051,5[&type="Marshallese"]:0.3105542988870837)7[&type="Marshallese"]:0.2212349289357482)9[&type="Marshallese"]:0.0;tree STATE_12140000 = ((1[&type="Not_Marshallese"]:0.23875636492195157,4[&type="Marshallese"]:0.3837563649219334)6[&type="Marshallese"]:0.06603286290101856,((2[&type="Marshallese"]:0.2590811522408014,3[&type="Marshallese"]:0.27508115224065044)8[&type="Marshallese"]:0.04647314664640051,5[&type="Marshallese"]:0.3105542988870837)7[&type="Marshallese"]:0.2212349289357482)9[&type="Marshallese"]:0.0;
tree STATE_2150000 = (1[&type="Not_Marshallese"]:0.25736438218236907,((2[&type="Marshallese"]:0.14786384748376188,(3[&type="Marshallese"]:0.141523009969024,5[&type="Marshallese"]:0.13052300996905675)6[&type="Marshallese"]:0.022340837514586903)8[&type="Marshallese"]:0.1298894004819344,4[&type="Marshallese"]:0.2007532479656981)7[&type="Marshallese"]:0.20161113421665278)9[&type="Marshallese"]:0.0;tree STATE_12150000 = (1[&type="Not_Marshallese"]:0.25736438218236907,((2[&type="Marshallese"]:0.14786384748376188,(3[&type="Marshallese"]:0.141523009969024,5[&type="Marshallese"]:0.13052300996905675)6[&type="Marshallese"]:0.022340837514586903)8[&type="Marshallese"]:0.1298894004819344,4[&type="Marshallese"]:0.2007532479656981)7[&type="Marshallese"]:0.20161113421665278)9[&type="Marshallese"]:0.0;
tree STATE_2160000 = (1[&type="Not_Marshallese"]:0.1623779341529053,(((2[&type="Marshallese"]:0.15431348123958044,3[&type="Marshallese"]:0.17031348123942947)8[&type="Marshallese"]:0.053908886729965605,5[&type="Marshallese"]:0.2132223679694278)6[&type="Marshallese"]:0.11931240116653971,4[&type="Marshallese"]:0.2505347691360876)7[&type="Marshallese"]:0.056843165016799535)9[&type="Marshallese"]:0.0;tree STATE_12160000 = (1[&type="Not_Marshallese"]:0.1623779341529053,(((2[&type="Marshallese"]:0.15431348123958044,3[&type="Marshallese"]:0.17031348123942947)8[&type="Marshallese"]:0.053908886729965605,5[&type="Marshallese"]:0.2132223679694278)6[&type="Marshallese"]:0.11931240116653971,4[&type="Marshallese"]:0.2505347691360876)7[&type="Marshallese"]:0.056843165016799535)9[&type="Marshallese"]:0.0;
tree STATE_2170000 = (1[&type="Not_Marshallese"]:0.11949505196188553,(((2[&type="Marshallese"]:0.08586082135964175,3[&type="Marshallese"]:0.10186082135949077)6[&type="Marshallese"]:0.028357964346627393,5[&type="Marshallese"]:0.11921878570615091)8[&type="Marshallese"]:0.14924375477110402,4[&type="Marshallese"]:0.18646254047737498)7[&type="Marshallese"]:0.07803251148449236)9[&type="Marshallese"]:0.0;tree STATE_12170000 = (1[&type="Not_Marshallese"]:0.11949505196188553,(((2[&type="Marshallese"]:0.08586082135964175,3[&type="Marshallese"]:0.10186082135949077)6[&type="Marshallese"]:0.028357964346627393,5[&type="Marshallese"]:0.11921878570615091)8[&type="Marshallese"]:0.14924375477110402,4[&type="Marshallese"]:0.18646254047737498)7[&type="Marshallese"]:0.07803251148449236)9[&type="Marshallese"]:0.0;
tree STATE_2180000 = ((1[&type="Not_Marshallese"]:0.0961924480534932,4[&type="Marshallese"]:0.241192448053475)6[&type="Not_Marshallese"]:0.19307573294060537,((2[&type="Marshallese"]:0.29276349577559174,5[&type="Marshallese"]:0.2977634957754735)8[&type="Marshallese"]:0.01168715505390594,3[&type="Marshallese"]:0.3204506508293467)7[&type="Marshallese"]:0.20681753016458088)9[&type="Not_Marshallese"]:0.0;tree STATE_12180000 = ((1[&type="Not_Marshallese"]:0.0961924480534932,4[&type="Marshallese"]:0.241192448053475)6[&type="Not_Marshallese"]:0.19307573294060537,((2[&type="Marshallese"]:0.29276349577559174,5[&type="Marshallese"]:0.2977634957754735)8[&type="Marshallese"]:0.01168715505390594,3[&type="Marshallese"]:0.3204506508293467)7[&type="Marshallese"]:0.20681753016458088)9[&type="Not_Marshallese"]:0.0;
tree STATE_2190000 = (1[&type="Not_Marshallese"]:0.3013492877813059,(((2[&type="Marshallese"]:0.1445513701538402,3[&type="Marshallese"]:0.16055137015368923)8[&type="Marshallese"]:0.20678421246455167,5[&type="Marshallese"]:0.35633558261827364)6[&type="Marshallese"]:0.05900993737581711,4[&type="Marshallese"]:0.3333455199942108)7[&type="Marshallese"]:0.11300376778707688)9[&type="Marshallese"]:0.0;tree STATE_12190000 = (1[&type="Not_Marshallese"]:0.3013492877813059,(((2[&type="Marshallese"]:0.1445513701538402,3[&type="Marshallese"]:0.16055137015368923)8[&type="Marshallese"]:0.20678421246455167,5[&type="Marshallese"]:0.35633558261827364)6[&type="Marshallese"]:0.05900993737581711,4[&type="Marshallese"]:0.3333455199942108)7[&type="Marshallese"]:0.11300376778707688)9[&type="Marshallese"]:0.0;
tree STATE_2200000 = (1[&type="Not_Marshallese"]:0.07338653594693434,(((2[&type="Marshallese"]:0.10322236850349516,5[&type="Marshallese"]:0.10822236850337692)6[&type="Marshallese"]:0.02210156965043207,3[&type="Marshallese"]:0.14132393815377625)8[&type="Marshallese"]:0.10664085603238799,4[&type="Marshallese"]:0.15496479418631703)7[&type="Marshallese"]:0.06342174176059912)9[&type="Marshallese"]:0.0;tree STATE_12200000 = (1[&type="Not_Marshallese"]:0.07338653594693434,(((2[&type="Marshallese"]:0.10322236850349516,5[&type="Marshallese"]:0.10822236850337692)6[&type="Marshallese"]:0.02210156965043207,3[&type="Marshallese"]:0.14132393815377625)8[&type="Marshallese"]:0.10664085603238799,4[&type="Marshallese"]:0.15496479418631703)7[&type="Marshallese"]:0.06342174176059912)9[&type="Marshallese"]:0.0;
tree STATE_2210000 = (1[&type="Not_Marshallese"]:0.09652171997831721,(((2[&type="Marshallese"]:0.08037271403850937,5[&type="Marshallese"]:0.08537271403839114)6[&type="Marshallese"]:0.013137692932625497,3[&type="Marshallese"]:0.1095104069709839)8[&type="Marshallese"]:0.042606779016463855,4[&type="Marshallese"]:0.059117185987600546)7[&type="Marshallese"]:0.18240453399069848)9[&type="Marshallese"]:0.0;tree STATE_12210000 = (1[&type="Not_Marshallese"]:0.09652171997831721,(((2[&type="Marshallese"]:0.08037271403850937,5[&type="Marshallese"]:0.08537271403839114)6[&type="Marshallese"]:0.013137692932625497,3[&type="Marshallese"]:0.1095104069709839)8[&type="Marshallese"]:0.042606779016463855,4[&type="Marshallese"]:0.059117185987600546)7[&type="Marshallese"]:0.18240453399069848)9[&type="Marshallese"]:0.0;
tree STATE_2220000 = (1[&type="Not_Marshallese"]:0.19493815828791217,(((2[&type="Marshallese"]:0.08831667762516741,3[&type="Marshallese"]:0.10431667762501644)6[&type="Marshallese"]:0.025237283325285784,5[&type="Marshallese"]:0.11855396095033496)8[&type="Marshallese"]:0.04769981480553645,4[&type="Marshallese"]:0.08425377575599147)7[&type="Marshallese"]:0.2556843825319025)9[&type="Marshallese"]:0.0;tree STATE_12220000 = (1[&type="Not_Marshallese"]:0.19493815828791217,(((2[&type="Marshallese"]:0.08831667762516741,3[&type="Marshallese"]:0.10431667762501644)6[&type="Marshallese"]:0.025237283325285784,5[&type="Marshallese"]:0.11855396095033496)8[&type="Marshallese"]:0.04769981480553645,4[&type="Marshallese"]:0.08425377575599147)7[&type="Marshallese"]:0.2556843825319025)9[&type="Marshallese"]:0.0;
tree STATE_2230000 = (1[&type="Not_Marshallese"]:0.11885712927547898,(((2[&type="Marshallese"]:0.06636991292701994,3[&type="Marshallese"]:0.08236991292686896)8[&type="Marshallese"]:0.06064634200601665,5[&type="Marshallese"]:0.13201625493291835)6[&type="Marshallese"]:0.07613277677240424,4[&type="Marshallese"]:0.12614903170544264)7[&type="Marshallese"]:0.13770809757001815)9[&type="Marshallese"]:0.0;tree STATE_12230000 = (1[&type="Not_Marshallese"]:0.11885712927547898,(((2[&type="Marshallese"]:0.06636991292701994,3[&type="Marshallese"]:0.08236991292686896)8[&type="Marshallese"]:0.06064634200601665,5[&type="Marshallese"]:0.13201625493291835)6[&type="Marshallese"]:0.07613277677240424,4[&type="Marshallese"]:0.12614903170544264)7[&type="Marshallese"]:0.13770809757001815)9[&type="Marshallese"]:0.0;
tree STATE_2240000 = (1[&type="Not_Marshallese"]:0.5717153911708572,((2[&type="Marshallese"]:0.18798674961357967,(3[&type="Marshallese"]:0.1417838190924545,5[&type="Marshallese"]:0.13078381909248724)6[&type="Marshallese"]:0.0622029305209742)8[&type="Marshallese"]:0.2993005832200797,4[&type="Marshallese"]:0.41028733283366114)7[&type="Marshallese"]:0.3064280583371779)9[&type="Marshallese"]:0.0;tree STATE_12240000 = (1[&type="Not_Marshallese"]:0.5717153911708572,((2[&type="Marshallese"]:0.18798674961357967,(3[&type="Marshallese"]:0.1417838190924545,5[&type="Marshallese"]:0.13078381909248724)6[&type="Marshallese"]:0.0622029305209742)8[&type="Marshallese"]:0.2993005832200797,4[&type="Marshallese"]:0.41028733283366114)7[&type="Marshallese"]:0.3064280583371779)9[&type="Marshallese"]:0.0;
tree STATE_2250000 = ((1[&type="Not_Marshallese"]:0.10685707382629783,((2[&type="Marshallese"]:0.08203942409870658,3[&type="Marshallese"]:0.09803942409855561)8[&type="Marshallese"]:0.09588557328639473,5[&type="Marshallese"]:0.18292499738498308)6[&type="Marshallese"]:0.1509320764411765)7[&type="Marshallese"]:0.09184245969006144,4[&type="Marshallese"]:0.3436995335163411)9[&type="Marshallese"]:0.0;tree STATE_12250000 = ((1[&type="Not_Marshallese"]:0.10685707382629783,((2[&type="Marshallese"]:0.08203942409870658,3[&type="Marshallese"]:0.09803942409855561)8[&type="Marshallese"]:0.09588557328639473,5[&type="Marshallese"]:0.18292499738498308)6[&type="Marshallese"]:0.1509320764411765)7[&type="Marshallese"]:0.09184245969006144,4[&type="Marshallese"]:0.3436995335163411)9[&type="Marshallese"]:0.0;
tree STATE_2260000 = (1[&type="Not_Marshallese"]:0.06705469914763673,((2[&type="Marshallese"]:0.15408580824155543,(3[&type="Marshallese"]:0.09669407072224603,5[&type="Marshallese"]:0.08569407072227878)6[&type="Marshallese"]:0.07339173751915842)8[&type="Marshallese"]:0.0431652938417397,4[&type="Marshallese"]:0.12025110208329695)7[&type="Marshallese"]:0.09180359706432159)9[&type="Marshallese"]:0.0;tree STATE_12260000 = (1[&type="Not_Marshallese"]:0.06705469914763673,((2[&type="Marshallese"]:0.15408580824155543,(3[&type="Marshallese"]:0.09669407072224603,5[&type="Marshallese"]:0.08569407072227878)6[&type="Marshallese"]:0.07339173751915842)8[&type="Marshallese"]:0.0431652938417397,4[&type="Marshallese"]:0.12025110208329695)7[&type="Marshallese"]:0.09180359706432159)9[&type="Marshallese"]:0.0;
tree STATE_2270000 = (1[&type="Not_Marshallese"]:0.1713125560527996,(((2[&type="Marshallese"]:0.141703847371708,5[&type="Marshallese"]:0.14670384737158976)8[&type="Marshallese"]:0.030545376316012174,3[&type="Marshallese"]:0.1882492236875692)6[&type="Marshallese"]:0.19518053870372837,4[&type="Marshallese"]:0.29042976239145035)7[&type="Marshallese"]:0.02588279366133106)9[&type="Marshallese"]:0.0;tree STATE_12270000 = (1[&type="Not_Marshallese"]:0.1713125560527996,(((2[&type="Marshallese"]:0.141703847371708,5[&type="Marshallese"]:0.14670384737158976)8[&type="Marshallese"]:0.030545376316012174,3[&type="Marshallese"]:0.1882492236875692)6[&type="Marshallese"]:0.19518053870372837,4[&type="Marshallese"]:0.29042976239145035)7[&type="Marshallese"]:0.02588279366133106)9[&type="Marshallese"]:0.0;
tree STATE_2280000 = ((1[&type="Not_Marshallese"]:0.13472547780952493,4[&type="Marshallese"]:0.27972547780950674)7[&type="Marshallese"]:0.012329884246898293,((2[&type="Marshallese"]:0.213541823045206,3[&type="Marshallese"]:0.22954182304505502)8[&type="Marshallese"]:0.043745649556441085,5[&type="Marshallese"]:0.26228747260152885)6[&type="Marshallese"]:0.11176788945475613)9[&type="Marshallese"]:0.0;tree STATE_12280000 = ((1[&type="Not_Marshallese"]:0.13472547780952493,4[&type="Marshallese"]:0.27972547780950674)7[&type="Marshallese"]:0.012329884246898293,((2[&type="Marshallese"]:0.213541823045206,3[&type="Marshallese"]:0.22954182304505502)8[&type="Marshallese"]:0.043745649556441085,5[&type="Marshallese"]:0.26228747260152885)6[&type="Marshallese"]:0.11176788945475613)9[&type="Marshallese"]:0.0;
tree STATE_2290000 = (1[&type="Not_Marshallese"]:0.13879906305098777,(((2[&type="Marshallese"]:0.062144469563884516,3[&type="Marshallese"]:0.07814446956373354)8[&type="Marshallese"]:0.06636365664890408,5[&type="Marshallese"]:0.13350812621267036)6[&type="Marshallese"]:0.09635756247039617,4[&type="Marshallese"]:0.14786568868318659)7[&type="Marshallese"]:0.135933374367783)9[&type="Marshallese"]:0.0;tree STATE_12290000 = (1[&type="Not_Marshallese"]:0.13879906305098777,(((2[&type="Marshallese"]:0.062144469563884516,3[&type="Marshallese"]:0.07814446956373354)8[&type="Marshallese"]:0.06636365664890408,5[&type="Marshallese"]:0.13350812621267036)6[&type="Marshallese"]:0.09635756247039617,4[&type="Marshallese"]:0.14786568868318659)7[&type="Marshallese"]:0.135933374367783)9[&type="Marshallese"]:0.0;
tree STATE_2300000 = ((1[&type="Not_Marshallese"]:0.3450427730655664,4[&type="Marshallese"]:0.4900427730655482)7[&type="Marshallese"]:0.07081280597469508,((2[&type="Marshallese"]:0.17311919422313216,3[&type="Marshallese"]:0.18911919422298118)6[&type="Marshallese"]:0.0390368100243873,5[&type="Marshallese"]:0.21715600424740122)8[&type="Marshallese"]:0.425699574792722)9[&type="Marshallese"]:0.0;tree STATE_12300000 = ((1[&type="Not_Marshallese"]:0.3450427730655664,4[&type="Marshallese"]:0.4900427730655482)7[&type="Marshallese"]:0.07081280597469508,((2[&type="Marshallese"]:0.17311919422313216,3[&type="Marshallese"]:0.18911919422298118)6[&type="Marshallese"]:0.0390368100243873,5[&type="Marshallese"]:0.21715600424740122)8[&type="Marshallese"]:0.425699574792722)9[&type="Marshallese"]:0.0;
tree STATE_2310000 = ((1[&type="Not_Marshallese"]:0.22375597344623266,(2[&type="Marshallese"]:0.2182330892252108,(3[&type="Marshallese"]:0.13434887047533664,5[&type="Marshallese"]:0.12334887047536938)6[&type="Marshallese"]:0.0998842187497232)8[&type="Marshallese"]:0.22752288422100184)7[&type="Marshallese"]:0.2010508336073218,4[&type="Marshallese"]:0.5698068070535363)9[&type="Marshallese"]:0.0;tree STATE_12310000 = ((1[&type="Not_Marshallese"]:0.22375597344623266,(2[&type="Marshallese"]:0.2182330892252108,(3[&type="Marshallese"]:0.13434887047533664,5[&type="Marshallese"]:0.12334887047536938)6[&type="Marshallese"]:0.0998842187497232)8[&type="Marshallese"]:0.22752288422100184)7[&type="Marshallese"]:0.2010508336073218,4[&type="Marshallese"]:0.5698068070535363)9[&type="Marshallese"]:0.0;
tree STATE_2320000 = ((1[&type="Not_Marshallese"]:0.06336940298718097,4[&type="Marshallese"]:0.20836940298716278)7[&type="Marshallese"]:0.27517929280322084,((2[&type="Marshallese"]:0.12224457853099266,3[&type="Marshallese"]:0.13824457853084168)6[&type="Marshallese"]:0.04274327277004694,5[&type="Marshallese"]:0.16998785130092137)8[&type="Marshallese"]:0.3955608444893422)9[&type="Marshallese"]:0.0;tree STATE_12320000 = ((1[&type="Not_Marshallese"]:0.06336940298718097,4[&type="Marshallese"]:0.20836940298716278)7[&type="Marshallese"]:0.27517929280322084,((2[&type="Marshallese"]:0.12224457853099266,3[&type="Marshallese"]:0.13824457853084168)6[&type="Marshallese"]:0.04274327277004694,5[&type="Marshallese"]:0.16998785130092137)8[&type="Marshallese"]:0.3955608444893422)9[&type="Marshallese"]:0.0;
tree STATE_2330000 = (1[&type="Not_Marshallese"]:0.06527491780440892,((2[&type="Marshallese"]:0.06076552839417282,(3[&type="Marshallese"]:0.05832065424591497,5[&type="Marshallese"]:0.04732065424594771)8[&type="Marshallese"]:0.018444874148106874)7[&type="Marshallese"]:0.08067467891941238,4[&type="Marshallese"]:0.06444020731358702)6[&type="Marshallese"]:0.1458347104908037)9[&type="Marshallese"]:0.0;tree STATE_12330000 = (1[&type="Not_Marshallese"]:0.06527491780440892,((2[&type="Marshallese"]:0.06076552839417282,(3[&type="Marshallese"]:0.05832065424591497,5[&type="Marshallese"]:0.04732065424594771)8[&type="Marshallese"]:0.018444874148106874)7[&type="Marshallese"]:0.08067467891941238,4[&type="Marshallese"]:0.06444020731358702)6[&type="Marshallese"]:0.1458347104908037)9[&type="Marshallese"]:0.0;
tree STATE_2340000 = (1[&type="Not_Marshallese"]:0.1739052379181375,(((2[&type="Marshallese"]:0.11248146249738236,3[&type="Marshallese"]:0.12848146249723139)7[&type="Marshallese"]:0.010550943024110387,5[&type="Marshallese"]:0.12803240552137451)8[&type="Marshallese"]:0.013342104666858728,4[&type="Marshallese"]:0.0593745101883533)6[&type="Marshallese"]:0.25953072772976604)9[&type="Marshallese"]:0.0;tree STATE_12340000 = (1[&type="Not_Marshallese"]:0.1739052379181375,(((2[&type="Marshallese"]:0.11248146249738236,3[&type="Marshallese"]:0.12848146249723139)7[&type="Marshallese"]:0.010550943024110387,5[&type="Marshallese"]:0.12803240552137451)8[&type="Marshallese"]:0.013342104666858728,4[&type="Marshallese"]:0.0593745101883533)6[&type="Marshallese"]:0.25953072772976604)9[&type="Marshallese"]:0.0;
tree STATE_2350000 = ((1[&type="Not_Marshallese"]:0.10397432775862153,4[&type="Marshallese"]:0.24897432775860334)6[&type="Not_Marshallese"]:0.0891115943603466,((2[&type="Marshallese"]:0.03398735658127114,3[&type="Marshallese"]:0.04998735658112016)8[&type="Marshallese"]:0.15356042593410224,5[&type="Marshallese"]:0.19254778251525514)7[&type="Marshallese"]:0.22753813960357475)9[&type="Marshallese"]:0.0;tree STATE_12350000 = ((1[&type="Not_Marshallese"]:0.10397432775862153,4[&type="Marshallese"]:0.24897432775860334)6[&type="Not_Marshallese"]:0.0891115943603466,((2[&type="Marshallese"]:0.03398735658127114,3[&type="Marshallese"]:0.04998735658112016)8[&type="Marshallese"]:0.15356042593410224,5[&type="Marshallese"]:0.19254778251525514)7[&type="Marshallese"]:0.22753813960357475)9[&type="Marshallese"]:0.0;
tree STATE_2360000 = ((1[&type="Not_Marshallese"]:0.1716045688245328,4[&type="Marshallese"]:0.3166045688245146)6[&type="Marshallese"]:0.00861291417069987,((2[&type="Marshallese"]:0.2120638290742523,3[&type="Marshallese"]:0.22806382907410133)7[&type="Marshallese"]:0.04370350072492496,5[&type="Marshallese"]:0.26076732979905903)8[&type="Marshallese"]:0.14645015319603538)9[&type="Marshallese"]:0.0;tree STATE_12360000 = ((1[&type="Not_Marshallese"]:0.1716045688245328,4[&type="Marshallese"]:0.3166045688245146)6[&type="Marshallese"]:0.00861291417069987,((2[&type="Marshallese"]:0.2120638290742523,3[&type="Marshallese"]:0.22806382907410133)7[&type="Marshallese"]:0.04370350072492496,5[&type="Marshallese"]:0.26076732979905903)8[&type="Marshallese"]:0.14645015319603538)9[&type="Marshallese"]:0.0;
tree STATE_2370000 = (((1[&type="Not_Marshallese"]:0.2607547321529242,4[&type="Marshallese"]:0.40575473215290603)6[&type="Marshallese"]:0.043145751951393474,(3[&type="Marshallese"]:0.4234469604953201,5[&type="Marshallese"]:0.41244696049535284)7[&type="Marshallese"]:0.1184535236088266)8[&type="Marshallese"]:0.06680108141694718,2[&type="Marshallese"]:0.5927015655212449)9[&type="Marshallese"]:0.0;tree STATE_12370000 = (((1[&type="Not_Marshallese"]:0.2607547321529242,4[&type="Marshallese"]:0.40575473215290603)6[&type="Marshallese"]:0.043145751951393474,(3[&type="Marshallese"]:0.4234469604953201,5[&type="Marshallese"]:0.41244696049535284)7[&type="Marshallese"]:0.1184535236088266)8[&type="Marshallese"]:0.06680108141694718,2[&type="Marshallese"]:0.5927015655212449)9[&type="Marshallese"]:0.0;
tree STATE_2380000 = (1[&type="Not_Marshallese"]:0.25956965499518225,((2[&type="Marshallese"]:0.19282872741570634,(3[&type="Marshallese"]:0.12441191452572606,5[&type="Marshallese"]:0.1134119145257588)7[&type="Marshallese"]:0.0844168128898293)8[&type="Marshallese"]:0.07653398626992108,4[&type="Marshallese"]:0.19236271368562924)6[&type="Marshallese"]:0.21220694130953482)9[&type="Marshallese"]:0.0;tree STATE_12380000 = (1[&type="Not_Marshallese"]:0.25956965499518225,((2[&type="Marshallese"]:0.19282872741570634,(3[&type="Marshallese"]:0.12441191452572606,5[&type="Marshallese"]:0.1134119145257588)7[&type="Marshallese"]:0.0844168128898293)8[&type="Marshallese"]:0.07653398626992108,4[&type="Marshallese"]:0.19236271368562924)6[&type="Marshallese"]:0.21220694130953482)9[&type="Marshallese"]:0.0;
tree STATE_2390000 = ((1[&type="Not_Marshallese"]:0.09756172148484282,4[&type="Marshallese"]:0.24256172148482463)8[&type="Marshallese"]:0.14573799109848984,(2[&type="Marshallese"]:0.11325700938412483,(3[&type="Marshallese"]:0.11024074291719645,5[&type="Marshallese"]:0.09924074291722919)7[&type="Marshallese"]:0.019016266466777412)6[&type="Marshallese"]:0.35204270319918785)9[&type="Marshallese"]:0.0;tree STATE_12390000 = ((1[&type="Not_Marshallese"]:0.09756172148484282,4[&type="Marshallese"]:0.24256172148482463)8[&type="Marshallese"]:0.14573799109848984,(2[&type="Marshallese"]:0.11325700938412483,(3[&type="Marshallese"]:0.11024074291719645,5[&type="Marshallese"]:0.09924074291722919)7[&type="Marshallese"]:0.019016266466777412)6[&type="Marshallese"]:0.35204270319918785)9[&type="Marshallese"]:0.0;
tree STATE_2400000 = (1[&type="Not_Marshallese"]:0.15926700591971488,(((2[&type="Marshallese"]:0.16727245174702965,3[&type="Marshallese"]:0.18327245174687867)6[&type="Marshallese"]:0.02472885597926111,5[&type="Marshallese"]:0.19700130772617253)7[&type="Marshallese"]:0.08713338440849278,4[&type="Marshallese"]:0.20213469213478535)8[&type="Marshallese"]:0.10213231378491133)9[&type="Marshallese"]:0.0;tree STATE_12400000 = (1[&type="Not_Marshallese"]:0.15926700591971488,(((2[&type="Marshallese"]:0.16727245174702965,3[&type="Marshallese"]:0.18327245174687867)6[&type="Marshallese"]:0.02472885597926111,5[&type="Marshallese"]:0.19700130772617253)7[&type="Marshallese"]:0.08713338440849278,4[&type="Marshallese"]:0.20213469213478535)8[&type="Marshallese"]:0.10213231378491133)9[&type="Marshallese"]:0.0;
tree STATE_2410000 = (1[&type="Not_Marshallese"]:0.23372239945660633,(((2[&type="Marshallese"]:0.12578380688417098,3[&type="Marshallese"]:0.14178380688402)8[&type="Marshallese"]:0.09204665989310365,5[&type="Marshallese"]:0.2228304667771564)7[&type="Marshallese"]:0.07505135218039699,4[&type="Marshallese"]:0.21588181895767344)6[&type="Marshallese"]:0.1628405804989147)9[&type="Marshallese"]:0.0;tree STATE_12410000 = (1[&type="Not_Marshallese"]:0.23372239945660633,(((2[&type="Marshallese"]:0.12578380688417098,3[&type="Marshallese"]:0.14178380688402)8[&type="Marshallese"]:0.09204665989310365,5[&type="Marshallese"]:0.2228304667771564)7[&type="Marshallese"]:0.07505135218039699,4[&type="Marshallese"]:0.21588181895767344)6[&type="Marshallese"]:0.1628405804989147)9[&type="Marshallese"]:0.0;
tree STATE_2420000 = (1[&type="Not_Marshallese"]:0.1785713626147875,(((2[&type="Marshallese"]:0.15447169927936413,3[&type="Marshallese"]:0.17047169927921316)7[&type="Marshallese"]:0.048903526317890106,5[&type="Marshallese"]:0.208375225597136)6[&type="Marshallese"]:0.14849110809401433,4[&type="Marshallese"]:0.2748663336912704)8[&type="Marshallese"]:0.04870502892349893)9[&type="Marshallese"]:0.0;tree STATE_12420000 = (1[&type="Not_Marshallese"]:0.1785713626147875,(((2[&type="Marshallese"]:0.15447169927936413,3[&type="Marshallese"]:0.17047169927921316)7[&type="Marshallese"]:0.048903526317890106,5[&type="Marshallese"]:0.208375225597136)6[&type="Marshallese"]:0.14849110809401433,4[&type="Marshallese"]:0.2748663336912704)8[&type="Marshallese"]:0.04870502892349893)9[&type="Marshallese"]:0.0;
tree STATE_2430000 = ((1[&type="Not_Marshallese"]:0.1722095518322777,(2[&type="Marshallese"]:0.1794620366525786,(3[&type="Marshallese"]:0.18317851125979243,5[&type="Marshallese"]:0.17217851125982517)6[&type="Marshallese"]:0.012283525392635192)7[&type="Marshallese"]:0.2147475151796791)8[&type="Marshallese"]:0.03757590236948338,4[&type="Marshallese"]:0.3547854542017429)9[&type="Marshallese"]:0.0;tree STATE_12430000 = ((1[&type="Not_Marshallese"]:0.1722095518322777,(2[&type="Marshallese"]:0.1794620366525786,(3[&type="Marshallese"]:0.18317851125979243,5[&type="Marshallese"]:0.17217851125982517)6[&type="Marshallese"]:0.012283525392635192)7[&type="Marshallese"]:0.2147475151796791)8[&type="Marshallese"]:0.03757590236948338,4[&type="Marshallese"]:0.3547854542017429)9[&type="Marshallese"]:0.0;
tree STATE_2440000 = ((1[&type="Not_Marshallese"]:0.36688373908489536,4[&type="Marshallese"]:0.5118837390848772)8[&type="Marshallese"]:0.01845062055540414,((2[&type="Marshallese"]:0.23925934191844073,3[&type="Marshallese"]:0.25525934191828975)6[&type="Marshallese"]:0.013531208657720117,5[&type="Marshallese"]:0.2577905505760426)7[&type="Marshallese"]:0.35454380906411864)9[&type="Marshallese"]:0.0;tree STATE_12440000 = ((1[&type="Not_Marshallese"]:0.36688373908489536,4[&type="Marshallese"]:0.5118837390848772)8[&type="Marshallese"]:0.01845062055540414,((2[&type="Marshallese"]:0.23925934191844073,3[&type="Marshallese"]:0.25525934191828975)6[&type="Marshallese"]:0.013531208657720117,5[&type="Marshallese"]:0.2577905505760426)7[&type="Marshallese"]:0.35454380906411864)9[&type="Marshallese"]:0.0;
tree STATE_2450000 = (((1[&type="Not_Marshallese"]:0.05949936609855089,4[&type="Marshallese"]:0.2044993660985327)6[&type="Marshallese"]:0.12407452559872967,5[&type="Marshallese"]:0.4105738916971423)7[&type="Marshallese"]:0.18716252378562104,(2[&type="Marshallese"]:0.37121192747645715,3[&type="Marshallese"]:0.3872119274763062)8[&type="Marshallese"]:0.22152448800642444)9[&type="Marshallese"]:0.0;tree STATE_12450000 = (((1[&type="Not_Marshallese"]:0.05949936609855089,4[&type="Marshallese"]:0.2044993660985327)6[&type="Marshallese"]:0.12407452559872967,5[&type="Marshallese"]:0.4105738916971423)7[&type="Marshallese"]:0.18716252378562104,(2[&type="Marshallese"]:0.37121192747645715,3[&type="Marshallese"]:0.3872119274763062)8[&type="Marshallese"]:0.22152448800642444)9[&type="Marshallese"]:0.0;
tree STATE_2460000 = (1[&type="Not_Marshallese"]:0.21615172518870224,(((2[&type="Marshallese"]:0.2169855594505632,3[&type="Marshallese"]:0.23298555945041222)6[&type="Marshallese"]:0.07645553245770226,5[&type="Marshallese"]:0.2984410919081472)7[&type="Marshallese"]:0.06285676676743973,4[&type="Marshallese"]:0.279297858675707)8[&type="Marshallese"]:0.08185386651297705)9[&type="Marshallese"]:0.0;tree STATE_12460000 = (1[&type="Not_Marshallese"]:0.21615172518870224,(((2[&type="Marshallese"]:0.2169855594505632,3[&type="Marshallese"]:0.23298555945041222)6[&type="Marshallese"]:0.07645553245770226,5[&type="Marshallese"]:0.2984410919081472)7[&type="Marshallese"]:0.06285676676743973,4[&type="Marshallese"]:0.279297858675707)8[&type="Marshallese"]:0.08185386651297705)9[&type="Marshallese"]:0.0;
tree STATE_2470000 = (1[&type="Not_Marshallese"]:0.25698861205728485,(((2[&type="Marshallese"]:0.08145712590079629,3[&type="Marshallese"]:0.09745712590064531)6[&type="Marshallese"]:0.019745908002989546,5[&type="Marshallese"]:0.1062030339036676)7[&type="Marshallese"]:0.33461257701399977,4[&type="Marshallese"]:0.3588156109177874)8[&type="Marshallese"]:0.04317300113947925)9[&type="Marshallese"]:0.0;tree STATE_12470000 = (1[&type="Not_Marshallese"]:0.25698861205728485,(((2[&type="Marshallese"]:0.08145712590079629,3[&type="Marshallese"]:0.09745712590064531)6[&type="Marshallese"]:0.019745908002989546,5[&type="Marshallese"]:0.1062030339036676)7[&type="Marshallese"]:0.33461257701399977,4[&type="Marshallese"]:0.3588156109177874)8[&type="Marshallese"]:0.04317300113947925)9[&type="Marshallese"]:0.0;
tree STATE_2480000 = (1[&type="Not_Marshallese"]:0.17945086400697208,(((2[&type="Marshallese"]:0.14295433916990416,3[&type="Marshallese"]:0.15895433916975318)6[&type="Marshallese"]:0.10158843790332264,5[&type="Marshallese"]:0.24954277707310857)7[&type="Marshallese"]:0.04326983887994218,4[&type="Marshallese"]:0.2108126159531708)8[&type="Marshallese"]:0.11363824805378309)9[&type="Marshallese"]:0.0;tree STATE_12480000 = (1[&type="Not_Marshallese"]:0.17945086400697208,(((2[&type="Marshallese"]:0.14295433916990416,3[&type="Marshallese"]:0.15895433916975318)6[&type="Marshallese"]:0.10158843790332264,5[&type="Marshallese"]:0.24954277707310857)7[&type="Marshallese"]:0.04326983887994218,4[&type="Marshallese"]:0.2108126159531708)8[&type="Marshallese"]:0.11363824805378309)9[&type="Marshallese"]:0.0;
tree STATE_2490000 = (1[&type="Not_Marshallese"]:0.1896818137035512,((2[&type="Marshallese"]:0.1914600849153868,(3[&type="Marshallese"]:0.20308701187474967,5[&type="Marshallese"]:0.19208701187478242)6[&type="Marshallese"]:0.004373073040486147)7[&type="Marshallese"]:0.13134482120309365,4[&type="Marshallese"]:0.24580490611848227)8[&type="Marshallese"]:0.08887690758505074)9[&type="Marshallese"]:0.0;tree STATE_12490000 = (1[&type="Not_Marshallese"]:0.1896818137035512,((2[&type="Marshallese"]:0.1914600849153868,(3[&type="Marshallese"]:0.20308701187474967,5[&type="Marshallese"]:0.19208701187478242)6[&type="Marshallese"]:0.004373073040486147)7[&type="Marshallese"]:0.13134482120309365,4[&type="Marshallese"]:0.24580490611848227)8[&type="Marshallese"]:0.08887690758505074)9[&type="Marshallese"]:0.0;
tree STATE_2500000 = ((1[&type="Not_Marshallese"]:0.09071768345298475,4[&type="Marshallese"]:0.23571768345296656)8[&type="Marshallese"]:0.023988405782383815,(2[&type="Marshallese"]:0.21187555322110235,(3[&type="Marshallese"]:0.19870850388579575,5[&type="Marshallese"]:0.1877085038858285)7[&type="Marshallese"]:0.029167049335155626)6[&type="Marshallese"]:0.12483053601424621)9[&type="Marshallese"]:0.0;tree STATE_12500000 = ((1[&type="Not_Marshallese"]:0.09071768345298475,4[&type="Marshallese"]:0.23571768345296656)8[&type="Marshallese"]:0.023988405782383815,(2[&type="Marshallese"]:0.21187555322110235,(3[&type="Marshallese"]:0.19870850388579575,5[&type="Marshallese"]:0.1877085038858285)7[&type="Marshallese"]:0.029167049335155626)6[&type="Marshallese"]:0.12483053601424621)9[&type="Marshallese"]:0.0;
tree STATE_2510000 = ((1[&type="Not_Marshallese"]:0.23937969019395267,4[&type="Marshallese"]:0.3843796901939345)8[&type="Marshallese"]:0.023632820367791574,(2[&type="Marshallese"]:0.18962588575874553,(3[&type="Marshallese"]:0.20491037452827546,5[&type="Marshallese"]:0.1939103745283082)6[&type="Marshallese"]:7.155112303190991E-4)7[&type="Marshallese"]:0.2953866248029787)9[&type="Marshallese"]:0.0;tree STATE_12510000 = ((1[&type="Not_Marshallese"]:0.23937969019395267,4[&type="Marshallese"]:0.3843796901939345)8[&type="Marshallese"]:0.023632820367791574,(2[&type="Marshallese"]:0.18962588575874553,(3[&type="Marshallese"]:0.20491037452827546,5[&type="Marshallese"]:0.1939103745283082)6[&type="Marshallese"]:7.155112303190991E-4)7[&type="Marshallese"]:0.2953866248029787)9[&type="Marshallese"]:0.0;
tree STATE_2520000 = ((1[&type="Not_Marshallese"]:0.11876958525019643,4[&type="Marshallese"]:0.26376958525017824)6[&type="Marshallese"]:0.08853089622498178,((2[&type="Marshallese"]:0.10660667307568612,5[&type="Marshallese"]:0.11160667307556789)8[&type="Marshallese"]:0.020270805366842518,3[&type="Marshallese"]:0.14287747844237766)7[&type="Marshallese"]:0.3024230030326296)9[&type="Marshallese"]:0.0;tree STATE_12520000 = ((1[&type="Not_Marshallese"]:0.11876958525019643,4[&type="Marshallese"]:0.26376958525017824)6[&type="Marshallese"]:0.08853089622498178,((2[&type="Marshallese"]:0.10660667307568612,5[&type="Marshallese"]:0.11160667307556789)8[&type="Marshallese"]:0.020270805366842518,3[&type="Marshallese"]:0.14287747844237766)7[&type="Marshallese"]:0.3024230030326296)9[&type="Marshallese"]:0.0;
tree STATE_2530000 = (((1[&type="Not_Marshallese"]:0.06172583788431907,4[&type="Marshallese"]:0.20672583788430088)6[&type="Marshallese"]:0.07112513969285988,2[&type="Marshallese"]:0.35485097757715894)8[&type="Marshallese"]:0.033061961566945575,(3[&type="Marshallese"]:0.16365229406312065,5[&type="Marshallese"]:0.1526522940631534)7[&type="Marshallese"]:0.2402606450808329)9[&type="Marshallese"]:0.0;tree STATE_12530000 = (((1[&type="Not_Marshallese"]:0.06172583788431907,4[&type="Marshallese"]:0.20672583788430088)6[&type="Marshallese"]:0.07112513969285988,2[&type="Marshallese"]:0.35485097757715894)8[&type="Marshallese"]:0.033061961566945575,(3[&type="Marshallese"]:0.16365229406312065,5[&type="Marshallese"]:0.1526522940631534)7[&type="Marshallese"]:0.2402606450808329)9[&type="Marshallese"]:0.0;
tree STATE_2540000 = (1[&type="Not_Marshallese"]:0.16269580279204288,(((2[&type="Marshallese"]:0.19343794463134784,3[&type="Marshallese"]:0.20943794463119686)6[&type="Marshallese"]:0.007917410122377372,5[&type="Marshallese"]:0.20635535475360697)7[&type="Marshallese"]:0.11491989746120948,4[&type="Marshallese"]:0.2392752522149365)8[&type="Marshallese"]:0.06842055057708818)9[&type="Marshallese"]:0.0;tree STATE_12540000 = (1[&type="Not_Marshallese"]:0.16269580279204288,(((2[&type="Marshallese"]:0.19343794463134784,3[&type="Marshallese"]:0.20943794463119686)6[&type="Marshallese"]:0.007917410122377372,5[&type="Marshallese"]:0.20635535475360697)7[&type="Marshallese"]:0.11491989746120948,4[&type="Marshallese"]:0.2392752522149365)8[&type="Marshallese"]:0.06842055057708818)9[&type="Marshallese"]:0.0;
tree STATE_2550000 = ((1[&type="Not_Marshallese"]:0.02511382652771932,4[&type="Marshallese"]:0.17011382652770113)6[&type="Marshallese"]:0.18060129631775718,((2[&type="Marshallese"]:0.1861322664146291,5[&type="Marshallese"]:0.19113226641451087)8[&type="Marshallese"]:0.049294562017383026,3[&type="Marshallese"]:0.25142682843186115)7[&type="Marshallese"]:0.19228829441344436)9[&type="Marshallese"]:0.0;tree STATE_12550000 = ((1[&type="Not_Marshallese"]:0.02511382652771932,4[&type="Marshallese"]:0.17011382652770113)6[&type="Marshallese"]:0.18060129631775718,((2[&type="Marshallese"]:0.1861322664146291,5[&type="Marshallese"]:0.19113226641451087)8[&type="Marshallese"]:0.049294562017383026,3[&type="Marshallese"]:0.25142682843186115)7[&type="Marshallese"]:0.19228829441344436)9[&type="Marshallese"]:0.0;
tree STATE_2560000 = (1[&type="Not_Marshallese"]:0.14547168327998716,(((2[&type="Marshallese"]:0.30022154829030423,5[&type="Marshallese"]:0.305221548290186)8[&type="Marshallese"]:0.007267899372207065,3[&type="Marshallese"]:0.3234894476623603)7[&type="Marshallese"]:0.015274468822090215,4[&type="Marshallese"]:0.24576391648460333)6[&type="Marshallese"]:0.044707766795365644)9[&type="Marshallese"]:0.0;tree STATE_12560000 = (1[&type="Not_Marshallese"]:0.14547168327998716,(((2[&type="Marshallese"]:0.30022154829030423,5[&type="Marshallese"]:0.305221548290186)8[&type="Marshallese"]:0.007267899372207065,3[&type="Marshallese"]:0.3234894476623603)7[&type="Marshallese"]:0.015274468822090215,4[&type="Marshallese"]:0.24576391648460333)6[&type="Marshallese"]:0.044707766795365644)9[&type="Marshallese"]:0.0;
tree STATE_2570000 = (1[&type="Not_Marshallese"]:0.10957906658472538,(((2[&type="Marshallese"]:0.0774693612907884,3[&type="Marshallese"]:0.09346936129063742)8[&type="Marshallese"]:0.01695138747737067,5[&type="Marshallese"]:0.09942074876804083)7[&type="Marshallese"]:0.15308057581517673,4[&type="Marshallese"]:0.1705013245833376)6[&type="Marshallese"]:0.08407774200136958)9[&type="Marshallese"]:0.0;tree STATE_12570000 = (1[&type="Not_Marshallese"]:0.10957906658472538,(((2[&type="Marshallese"]:0.0774693612907884,3[&type="Marshallese"]:0.09346936129063742)8[&type="Marshallese"]:0.01695138747737067,5[&type="Marshallese"]:0.09942074876804083)7[&type="Marshallese"]:0.15308057581517673,4[&type="Marshallese"]:0.1705013245833376)6[&type="Marshallese"]:0.08407774200136958)9[&type="Marshallese"]:0.0;
tree STATE_2580000 = (1[&type="Not_Marshallese"]:0.08904354296057465,(((2[&type="Marshallese"]:0.1784322007790335,5[&type="Marshallese"]:0.18343220077891526)7[&type="Marshallese"]:0.05321466955871737,3[&type="Marshallese"]:0.24764687033759988)8[&type="Marshallese"]:0.03789536988908901,4[&type="Marshallese"]:0.1925422402268417)6[&type="Marshallese"]:0.04150130273371477)9[&type="Marshallese"]:0.0;tree STATE_12580000 = (1[&type="Not_Marshallese"]:0.08904354296057465,(((2[&type="Marshallese"]:0.1784322007790335,5[&type="Marshallese"]:0.18343220077891526)7[&type="Marshallese"]:0.05321466955871737,3[&type="Marshallese"]:0.24764687033759988)8[&type="Marshallese"]:0.03789536988908901,4[&type="Marshallese"]:0.1925422402268417)6[&type="Marshallese"]:0.04150130273371477)9[&type="Marshallese"]:0.0;
tree STATE_2590000 = (1[&type="Not_Marshallese"]:0.22407330887236226,((2[&type="Marshallese"]:0.12722851785065611,(3[&type="Marshallese"]:0.12543324540012396,5[&type="Marshallese"]:0.1144332454001567)6[&type="Marshallese"]:0.017795272450381178)8[&type="Marshallese"]:0.01716801656243583,4[&type="Marshallese"]:0.06739653441309376)7[&type="Marshallese"]:0.30167677445925034)9[&type="Marshallese"]:0.0;tree STATE_12590000 = (1[&type="Not_Marshallese"]:0.22407330887236226,((2[&type="Marshallese"]:0.12722851785065611,(3[&type="Marshallese"]:0.12543324540012396,5[&type="Marshallese"]:0.1144332454001567)6[&type="Marshallese"]:0.017795272450381178)8[&type="Marshallese"]:0.01716801656243583,4[&type="Marshallese"]:0.06739653441309376)7[&type="Marshallese"]:0.30167677445925034)9[&type="Marshallese"]:0.0;
tree STATE_2600000 = ((1[&type="Not_Marshallese"]:0.24661477160213052,4[&type="Marshallese"]:0.39161477160211233)6[&type="Marshallese"]:0.0649104317143504,((2[&type="Marshallese"]:0.2541489748416667,3[&type="Marshallese"]:0.27014897484151573)8[&type="Marshallese"]:0.02867374950830387,5[&type="Marshallese"]:0.28782272434985234)7[&type="Marshallese"]:0.25070247896649034)9[&type="Marshallese"]:0.0;tree STATE_12600000 = ((1[&type="Not_Marshallese"]:0.24661477160213052,4[&type="Marshallese"]:0.39161477160211233)6[&type="Marshallese"]:0.0649104317143504,((2[&type="Marshallese"]:0.2541489748416667,3[&type="Marshallese"]:0.27014897484151573)8[&type="Marshallese"]:0.02867374950830387,5[&type="Marshallese"]:0.28782272434985234)7[&type="Marshallese"]:0.25070247896649034)9[&type="Marshallese"]:0.0;
tree STATE_2610000 = ((1[&type="Not_Marshallese"]:0.14652406289025077,((2[&type="Marshallese"]:0.11078730966103836,5[&type="Marshallese"]:0.11578730966092013)7[&type="Marshallese"]:1.8085480771090623E-5,3[&type="Marshallese"]:0.12680539514165848)8[&type="Marshallese"]:0.25771866774842134)6[&type="Marshallese"]:0.016969088118606424,4[&type="Marshallese"]:0.308493151008839)9[&type="Marshallese"]:0.0;tree STATE_12610000 = ((1[&type="Not_Marshallese"]:0.14652406289025077,((2[&type="Marshallese"]:0.11078730966103836,5[&type="Marshallese"]:0.11578730966092013)7[&type="Marshallese"]:1.8085480771090623E-5,3[&type="Marshallese"]:0.12680539514165848)8[&type="Marshallese"]:0.25771866774842134)6[&type="Marshallese"]:0.016969088118606424,4[&type="Marshallese"]:0.308493151008839)9[&type="Marshallese"]:0.0;
tree STATE_2620000 = (1[&type="Not_Marshallese"]:0.10877194923738032,(((2[&type="Marshallese"]:0.18667884910014704,5[&type="Marshallese"]:0.1916788491000288)8[&type="Marshallese"]:0.058268372953547865,3[&type="Marshallese"]:0.2609472220535439)6[&type="Marshallese"]:0.041200424469209906,4[&type="Marshallese"]:0.20914764652290663)7[&type="Marshallese"]:0.0446243027144555)9[&type="Marshallese"]:0.0;tree STATE_12620000 = (1[&type="Not_Marshallese"]:0.10877194923738032,(((2[&type="Marshallese"]:0.18667884910014704,5[&type="Marshallese"]:0.1916788491000288)8[&type="Marshallese"]:0.058268372953547865,3[&type="Marshallese"]:0.2609472220535439)6[&type="Marshallese"]:0.041200424469209906,4[&type="Marshallese"]:0.20914764652290663)7[&type="Marshallese"]:0.0446243027144555)9[&type="Marshallese"]:0.0;
tree STATE_2630000 = (1[&type="Not_Marshallese"]:0.024669422826498533,(((2[&type="Marshallese"]:0.1006478820045666,5[&type="Marshallese"]:0.10564788200444837)6[&type="Marshallese"]:0.007758229328268723,3[&type="Marshallese"]:0.12440611133268435)8[&type="Marshallese"]:0.1130615533509181,4[&type="Marshallese"]:0.14446766468375524)7[&type="Marshallese"]:0.0252017581427251)9[&type="Marshallese"]:0.0;tree STATE_12630000 = (1[&type="Not_Marshallese"]:0.024669422826498533,(((2[&type="Marshallese"]:0.1006478820045666,5[&type="Marshallese"]:0.10564788200444837)6[&type="Marshallese"]:0.007758229328268723,3[&type="Marshallese"]:0.12440611133268435)8[&type="Marshallese"]:0.1130615533509181,4[&type="Marshallese"]:0.14446766468375524)7[&type="Marshallese"]:0.0252017581427251)9[&type="Marshallese"]:0.0;
tree STATE_2640000 = ((1[&type="Not_Marshallese"]:0.22114700884044425,4[&type="Marshallese"]:0.36614700884042606)7[&type="Marshallese"]:0.03821785098079783,((2[&type="Marshallese"]:0.2084936793992424,3[&type="Marshallese"]:0.22449367939909143)8[&type="Marshallese"]:0.06820078958324544,5[&type="Marshallese"]:0.2816944689823696)6[&type="Marshallese"]:0.20467039083873423)9[&type="Marshallese"]:0.0;tree STATE_12640000 = ((1[&type="Not_Marshallese"]:0.22114700884044425,4[&type="Marshallese"]:0.36614700884042606)7[&type="Marshallese"]:0.03821785098079783,((2[&type="Marshallese"]:0.2084936793992424,3[&type="Marshallese"]:0.22449367939909143)8[&type="Marshallese"]:0.06820078958324544,5[&type="Marshallese"]:0.2816944689823696)6[&type="Marshallese"]:0.20467039083873423)9[&type="Marshallese"]:0.0;
tree STATE_2650000 = (1[&type="Not_Marshallese"]:0.14034880125450416,(((2[&type="Marshallese"]:0.03994083463267301,3[&type="Marshallese"]:0.055940834632522037)8[&type="Marshallese"]:0.15928216469483067,5[&type="Marshallese"]:0.20422299932738544)6[&type="Marshallese"]:0.09990622272513203,4[&type="Marshallese"]:0.22212922205263752)7[&type="Marshallese"]:0.06321957920184845)9[&type="Marshallese"]:0.0;tree STATE_12650000 = (1[&type="Not_Marshallese"]:0.14034880125450416,(((2[&type="Marshallese"]:0.03994083463267301,3[&type="Marshallese"]:0.055940834632522037)8[&type="Marshallese"]:0.15928216469483067,5[&type="Marshallese"]:0.20422299932738544)6[&type="Marshallese"]:0.09990622272513203,4[&type="Marshallese"]:0.22212922205263752)7[&type="Marshallese"]:0.06321957920184845)9[&type="Marshallese"]:0.0;
tree STATE_2660000 = (1[&type="Not_Marshallese"]:0.09872722915545168,((2[&type="Marshallese"]:0.11004232076646245,(3[&type="Marshallese"]:0.11513976535248122,5[&type="Marshallese"]:0.10413976535251396)6[&type="Marshallese"]:0.010902555413830256)8[&type="Marshallese"]:0.05934703894099508,4[&type="Marshallese"]:0.09238935970745935)7[&type="Marshallese"]:0.15133786944797414)9[&type="Marshallese"]:0.0;tree STATE_12660000 = (1[&type="Not_Marshallese"]:0.09872722915545168,((2[&type="Marshallese"]:0.11004232076646245,(3[&type="Marshallese"]:0.11513976535248122,5[&type="Marshallese"]:0.10413976535251396)6[&type="Marshallese"]:0.010902555413830256)8[&type="Marshallese"]:0.05934703894099508,4[&type="Marshallese"]:0.09238935970745935)7[&type="Marshallese"]:0.15133786944797414)9[&type="Marshallese"]:0.0;
tree STATE_2670000 = ((1[&type="Not_Marshallese"]:0.10223301715518707,(2[&type="Marshallese"]:0.1367831337289948,(3[&type="Marshallese"]:0.14918872658457347,5[&type="Marshallese"]:0.1381887265846062)8[&type="Marshallese"]:0.0035944071442703673)6[&type="Marshallese"]:0.18744988342617225)7[&type="Marshallese"]:0.041194886893114124,4[&type="Marshallese"]:0.288427904048283)9[&type="Marshallese"]:0.0;tree STATE_12670000 = ((1[&type="Not_Marshallese"]:0.10223301715518707,(2[&type="Marshallese"]:0.1367831337289948,(3[&type="Marshallese"]:0.14918872658457347,5[&type="Marshallese"]:0.1381887265846062)8[&type="Marshallese"]:0.0035944071442703673)6[&type="Marshallese"]:0.18744988342617225)7[&type="Marshallese"]:0.041194886893114124,4[&type="Marshallese"]:0.288427904048283)9[&type="Marshallese"]:0.0;
tree STATE_2680000 = (1[&type="Not_Marshallese"]:0.15928659852975308,(((2[&type="Marshallese"]:0.1352022587735011,3[&type="Marshallese"]:0.1512022587733501)8[&type="Marshallese"]:0.049586150883804,5[&type="Marshallese"]:0.18978840965718685)6[&type="Marshallese"]:0.1327367866539752,4[&type="Marshallese"]:0.2405251963112821)7[&type="Marshallese"]:0.06376140221845278)9[&type="Marshallese"]:0.0;tree STATE_12680000 = (1[&type="Not_Marshallese"]:0.15928659852975308,(((2[&type="Marshallese"]:0.1352022587735011,3[&type="Marshallese"]:0.1512022587733501)8[&type="Marshallese"]:0.049586150883804,5[&type="Marshallese"]:0.18978840965718685)6[&type="Marshallese"]:0.1327367866539752,4[&type="Marshallese"]:0.2405251963112821)7[&type="Marshallese"]:0.06376140221845278)9[&type="Marshallese"]:0.0;
tree STATE_2690000 = (1[&type="Not_Marshallese"]:0.28183926250058455,((2[&type="Marshallese"]:0.201736657760107,(3[&type="Marshallese"]:0.15249055179823606,5[&type="Marshallese"]:0.1414905517982688)8[&type="Marshallese"]:0.06524610596171995)6[&type="Marshallese"]:0.10495903138124704,4[&type="Marshallese"]:0.22969568914135585)7[&type="Marshallese"]:0.1971435733592105)9[&type="Marshallese"]:0.0;tree STATE_12690000 = (1[&type="Not_Marshallese"]:0.28183926250058455,((2[&type="Marshallese"]:0.201736657760107,(3[&type="Marshallese"]:0.15249055179823606,5[&type="Marshallese"]:0.1414905517982688)8[&type="Marshallese"]:0.06524610596171995)6[&type="Marshallese"]:0.10495903138124704,4[&type="Marshallese"]:0.22969568914135585)7[&type="Marshallese"]:0.1971435733592105)9[&type="Marshallese"]:0.0;
tree STATE_2700000 = (1[&type="Not_Marshallese"]:0.2295881294870668,(((2[&type="Marshallese"]:0.11981404009155383,5[&type="Marshallese"]:0.1248140400914356)8[&type="Marshallese"]:0.03511847000406235,3[&type="Marshallese"]:0.1709325100954652)6[&type="Marshallese"]:0.10472722884000676,4[&type="Marshallese"]:0.18265973893562476)7[&type="Marshallese"]:0.19192839055142386)9[&type="Marshallese"]:0.0;tree STATE_12700000 = (1[&type="Not_Marshallese"]:0.2295881294870668,(((2[&type="Marshallese"]:0.11981404009155383,5[&type="Marshallese"]:0.1248140400914356)8[&type="Marshallese"]:0.03511847000406235,3[&type="Marshallese"]:0.1709325100954652)6[&type="Marshallese"]:0.10472722884000676,4[&type="Marshallese"]:0.18265973893562476)7[&type="Marshallese"]:0.19192839055142386)9[&type="Marshallese"]:0.0;
tree STATE_2710000 = (1[&type="Not_Marshallese"]:0.2871419180527701,((2[&type="Marshallese"]:0.12986599659420944,(3[&type="Marshallese"]:0.1430326019527022,5[&type="Marshallese"]:0.13203260195273495)7[&type="Marshallese"]:0.0028333946413562627)8[&type="Marshallese"]:0.33731795325294267,4[&type="Marshallese"]:0.39018394984715393)6[&type="Marshallese"]:0.041957968205597995)9[&type="Marshallese"]:0.0;tree STATE_12710000 = (1[&type="Not_Marshallese"]:0.2871419180527701,((2[&type="Marshallese"]:0.12986599659420944,(3[&type="Marshallese"]:0.1430326019527022,5[&type="Marshallese"]:0.13203260195273495)7[&type="Marshallese"]:0.0028333946413562627)8[&type="Marshallese"]:0.33731795325294267,4[&type="Marshallese"]:0.39018394984715393)6[&type="Marshallese"]:0.041957968205597995)9[&type="Marshallese"]:0.0;
tree STATE_2720000 = ((1[&type="Not_Marshallese"]:0.0873281723330851,4[&type="Marshallese"]:0.2323281723330669)6[&type="Marshallese"]:0.0793305909230076,((2[&type="Marshallese"]:0.12456214968115548,5[&type="Marshallese"]:0.12956214968103724)7[&type="Marshallese"]:0.004251369814228467,3[&type="Marshallese"]:0.14481351949523297)8[&type="Marshallese"]:0.25984524376068874)9[&type="Marshallese"]:0.0;tree STATE_12720000 = ((1[&type="Not_Marshallese"]:0.0873281723330851,4[&type="Marshallese"]:0.2323281723330669)6[&type="Marshallese"]:0.0793305909230076,((2[&type="Marshallese"]:0.12456214968115548,5[&type="Marshallese"]:0.12956214968103724)7[&type="Marshallese"]:0.004251369814228467,3[&type="Marshallese"]:0.14481351949523297)8[&type="Marshallese"]:0.25984524376068874)9[&type="Marshallese"]:0.0;
tree STATE_2730000 = (1[&type="Not_Marshallese"]:0.2843668383224487,(((2[&type="Marshallese"]:0.21454478597260157,3[&type="Marshallese"]:0.2305447859724506)7[&type="Marshallese"]:0.109010081339663,5[&type="Marshallese"]:0.32855486731214634)8[&type="Marshallese"]:0.09851215498090604,4[&type="Marshallese"]:0.34506702229317243)6[&type="Marshallese"]:0.08429981602925807)9[&type="Marshallese"]:0.0;tree STATE_12730000 = (1[&type="Not_Marshallese"]:0.2843668383224487,(((2[&type="Marshallese"]:0.21454478597260157,3[&type="Marshallese"]:0.2305447859724506)7[&type="Marshallese"]:0.109010081339663,5[&type="Marshallese"]:0.32855486731214634)8[&type="Marshallese"]:0.09851215498090604,4[&type="Marshallese"]:0.34506702229317243)6[&type="Marshallese"]:0.08429981602925807)9[&type="Marshallese"]:0.0;
tree STATE_2740000 = (1[&type="Not_Marshallese"]:0.1141947883444947,((2[&type="Marshallese"]:0.24229897993187854,(3[&type="Marshallese"]:0.17812790229775985,5[&type="Marshallese"]:0.1671279022977926)7[&type="Marshallese"]:0.08017107763396772)8[&type="Marshallese"]:0.041581299057889654,4[&type="Marshallese"]:0.20688027898977002)6[&type="Marshallese"]:0.052314509354706495)9[&type="Marshallese"]:0.0;tree STATE_12740000 = (1[&type="Not_Marshallese"]:0.1141947883444947,((2[&type="Marshallese"]:0.24229897993187854,(3[&type="Marshallese"]:0.17812790229775985,5[&type="Marshallese"]:0.1671279022977926)7[&type="Marshallese"]:0.08017107763396772)8[&type="Marshallese"]:0.041581299057889654,4[&type="Marshallese"]:0.20688027898977002)6[&type="Marshallese"]:0.052314509354706495)9[&type="Marshallese"]:0.0;
tree STATE_2750000 = (1[&type="Not_Marshallese"]:0.09087920352147871,(((2[&type="Marshallese"]:0.07185989146899006,5[&type="Marshallese"]:0.07685989146887183)7[&type="Marshallese"]:0.01816045233439134,3[&type="Marshallese"]:0.10602034380323043)8[&type="Marshallese"]:0.13873331770997244,4[&type="Marshallese"]:0.15175366151335568)6[&type="Marshallese"]:0.08412554200810485)9[&type="Marshallese"]:0.0;tree STATE_12750000 = (1[&type="Not_Marshallese"]:0.09087920352147871,(((2[&type="Marshallese"]:0.07185989146899006,5[&type="Marshallese"]:0.07685989146887183)7[&type="Marshallese"]:0.01816045233439134,3[&type="Marshallese"]:0.10602034380323043)8[&type="Marshallese"]:0.13873331770997244,4[&type="Marshallese"]:0.15175366151335568)6[&type="Marshallese"]:0.08412554200810485)9[&type="Marshallese"]:0.0;
tree STATE_2760000 = ((1[&type="Not_Marshallese"]:0.04344525485312628,4[&type="Marshallese"]:0.1884452548531081)6[&type="Marshallese"]:0.033337152037331064,(2[&type="Marshallese"]:0.2923210836710137,(3[&type="Marshallese"]:0.25620835643845513,5[&type="Marshallese"]:0.24520835643848787)8[&type="Marshallese"]:0.05211272723240762)7[&type="Marshallese"]:0.006461323219423609)9[&type="Marshallese"]:0.0;tree STATE_12760000 = ((1[&type="Not_Marshallese"]:0.04344525485312628,4[&type="Marshallese"]:0.1884452548531081)6[&type="Marshallese"]:0.033337152037331064,(2[&type="Marshallese"]:0.2923210836710137,(3[&type="Marshallese"]:0.25620835643845513,5[&type="Marshallese"]:0.24520835643848787)8[&type="Marshallese"]:0.05211272723240762)7[&type="Marshallese"]:0.006461323219423609)9[&type="Marshallese"]:0.0;
tree STATE_2770000 = ((1[&type="Not_Marshallese"]:0.11618207495470356,4[&type="Marshallese"]:0.2611820749546854)6[&type="Marshallese"]:0.10036220350058522,(2[&type="Marshallese"]:0.4095126006900118,(3[&type="Marshallese"]:0.39906027786529147,5[&type="Marshallese"]:0.3880602778653242)7[&type="Marshallese"]:0.02645232282456933)8[&type="Marshallese"]:0.029031677765257002)9[&type="Marshallese"]:0.0;tree STATE_12770000 = ((1[&type="Not_Marshallese"]:0.11618207495470356,4[&type="Marshallese"]:0.2611820749546854)6[&type="Marshallese"]:0.10036220350058522,(2[&type="Marshallese"]:0.4095126006900118,(3[&type="Marshallese"]:0.39906027786529147,5[&type="Marshallese"]:0.3880602778653242)7[&type="Marshallese"]:0.02645232282456933)8[&type="Marshallese"]:0.029031677765257002)9[&type="Marshallese"]:0.0;
tree STATE_2780000 = (1[&type="Not_Marshallese"]:0.09475718392905252,(((2[&type="Marshallese"]:0.10934454311365077,5[&type="Marshallese"]:0.11434454311353254)7[&type="Marshallese"]:0.03537165109914289,3[&type="Marshallese"]:0.1607161942126427)8[&type="Marshallese"]:0.06814075589230498,4[&type="Marshallese"]:0.13585695010510046)6[&type="Marshallese"]:0.10390023382393387)9[&type="Marshallese"]:0.0;tree STATE_12780000 = (1[&type="Not_Marshallese"]:0.09475718392905252,(((2[&type="Marshallese"]:0.10934454311365077,5[&type="Marshallese"]:0.11434454311353254)7[&type="Marshallese"]:0.03537165109914289,3[&type="Marshallese"]:0.1607161942126427)8[&type="Marshallese"]:0.06814075589230498,4[&type="Marshallese"]:0.13585695010510046)6[&type="Marshallese"]:0.10390023382393387)9[&type="Marshallese"]:0.0;
tree STATE_2790000 = (1[&type="Not_Marshallese"]:0.26150367825612486,(((2[&type="Marshallese"]:0.11886685753699339,3[&type="Marshallese"]:0.1348668575368424)7[&type="Marshallese"]:0.1614202118132469,5[&type="Marshallese"]:0.28528706935012205)8[&type="Marshallese"]:0.056770800036852254,4[&type="Marshallese"]:0.26005786938709435)6[&type="Marshallese"]:0.14644580886901232)9[&type="Marshallese"]:0.0;tree STATE_12790000 = (1[&type="Not_Marshallese"]:0.26150367825612486,(((2[&type="Marshallese"]:0.11886685753699339,3[&type="Marshallese"]:0.1348668575368424)7[&type="Marshallese"]:0.1614202118132469,5[&type="Marshallese"]:0.28528706935012205)8[&type="Marshallese"]:0.056770800036852254,4[&type="Marshallese"]:0.26005786938709435)6[&type="Marshallese"]:0.14644580886901232)9[&type="Marshallese"]:0.0;
tree STATE_2800000 = ((1[&type="Not_Marshallese"]:0.19222956200351599,((2[&type="Marshallese"]:0.31545621000739094,5[&type="Marshallese"]:0.3204562100072727)8[&type="Marshallese"]:0.012346824208662843,3[&type="Marshallese"]:0.3438030342159028)7[&type="Marshallese"]:0.0864265277874422)6[&type="Marshallese"]:0.05559202844465755,4[&type="Marshallese"]:0.39282159044815534)9[&type="Marshallese"]:0.0;tree STATE_12800000 = ((1[&type="Not_Marshallese"]:0.19222956200351599,((2[&type="Marshallese"]:0.31545621000739094,5[&type="Marshallese"]:0.3204562100072727)8[&type="Marshallese"]:0.012346824208662843,3[&type="Marshallese"]:0.3438030342159028)7[&type="Marshallese"]:0.0864265277874422)6[&type="Marshallese"]:0.05559202844465755,4[&type="Marshallese"]:0.39282159044815534)9[&type="Marshallese"]:0.0;
tree STATE_2810000 = (1[&type="Not_Marshallese"]:0.1636182577695094,((2[&type="Marshallese"]:0.09579019710329939,(3[&type="Marshallese"]:0.0803323541223099,5[&type="Marshallese"]:0.06933235412234265)6[&type="Marshallese"]:0.03145784298083851)7[&type="Marshallese"]:0.06288823634318444,4[&type="Marshallese"]:0.08167843344648565)8[&type="Marshallese"]:0.22693982432300555)9[&type="Marshallese"]:0.0;tree STATE_12810000 = (1[&type="Not_Marshallese"]:0.1636182577695094,((2[&type="Marshallese"]:0.09579019710329939,(3[&type="Marshallese"]:0.0803323541223099,5[&type="Marshallese"]:0.06933235412234265)6[&type="Marshallese"]:0.03145784298083851)7[&type="Marshallese"]:0.06288823634318444,4[&type="Marshallese"]:0.08167843344648565)8[&type="Marshallese"]:0.22693982432300555)9[&type="Marshallese"]:0.0;
tree STATE_2820000 = (1[&type="Not_Marshallese"]:0.27565791300437237,(((2[&type="Marshallese"]:0.34613040573334314,3[&type="Marshallese"]:0.36213040573319216)7[&type="Marshallese"]:0.011734659023226013,5[&type="Marshallese"]:0.3628650647564509)6[&type="Marshallese"]:0.134899533862824,4[&type="Marshallese"]:0.41576459861939496)8[&type="Marshallese"]:0.004893314384959213)9[&type="Marshallese"]:0.0;tree STATE_12820000 = (1[&type="Not_Marshallese"]:0.27565791300437237,(((2[&type="Marshallese"]:0.34613040573334314,3[&type="Marshallese"]:0.36213040573319216)7[&type="Marshallese"]:0.011734659023226013,5[&type="Marshallese"]:0.3628650647564509)6[&type="Marshallese"]:0.134899533862824,4[&type="Marshallese"]:0.41576459861939496)8[&type="Marshallese"]:0.004893314384959213)9[&type="Marshallese"]:0.0;
tree STATE_2830000 = ((1[&type="Not_Marshallese"]:0.047849335187300335,((2[&type="Marshallese"]:0.17663541951654962,5[&type="Marshallese"]:0.1816354195164314)7[&type="Marshallese"]:0.04675538162648893,3[&type="Marshallese"]:0.23939080114288758)6[&type="Marshallese"]:0.04645853404424177)8[&type="Marshallese"]:0.08275946207459034,4[&type="Marshallese"]:0.2756087972618725)9[&type="Marshallese"]:0.0;tree STATE_12830000 = ((1[&type="Not_Marshallese"]:0.047849335187300335,((2[&type="Marshallese"]:0.17663541951654962,5[&type="Marshallese"]:0.1816354195164314)7[&type="Marshallese"]:0.04675538162648893,3[&type="Marshallese"]:0.23939080114288758)6[&type="Marshallese"]:0.04645853404424177)8[&type="Marshallese"]:0.08275946207459034,4[&type="Marshallese"]:0.2756087972618725)9[&type="Marshallese"]:0.0;
tree STATE_2840000 = (1[&type="Not_Marshallese"]:0.19794811749207297,(((2[&type="Marshallese"]:0.17919699549810456,3[&type="Marshallese"]:0.19519699549795358)8[&type="Marshallese"]:3.209930241233061E-4,5[&type="Marshallese"]:0.18451798852210963)6[&type="Marshallese"]:0.14970055904638915,4[&type="Marshallese"]:0.25221854756861883)7[&type="Marshallese"]:0.09072956992343595)9[&type="Marshallese"]:0.0;tree STATE_12840000 = (1[&type="Not_Marshallese"]:0.19794811749207297,(((2[&type="Marshallese"]:0.17919699549810456,3[&type="Marshallese"]:0.19519699549795358)8[&type="Marshallese"]:3.209930241233061E-4,5[&type="Marshallese"]:0.18451798852210963)6[&type="Marshallese"]:0.14970055904638915,4[&type="Marshallese"]:0.25221854756861883)7[&type="Marshallese"]:0.09072956992343595)9[&type="Marshallese"]:0.0;
tree STATE_2850000 = ((1[&type="Not_Marshallese"]:0.21753704145460018,((2[&type="Marshallese"]:0.26724360999598507,3[&type="Marshallese"]:0.2832436099958341)6[&type="Marshallese"]:0.004026409827410149,5[&type="Marshallese"]:0.276270019823277)8[&type="Marshallese"]:0.16826702163118495)7[&type="Marshallese"]:0.050167632496829984,4[&type="Marshallese"]:0.41270467395141197)9[&type="Marshallese"]:0.0;tree STATE_12850000 = ((1[&type="Not_Marshallese"]:0.21753704145460018,((2[&type="Marshallese"]:0.26724360999598507,3[&type="Marshallese"]:0.2832436099958341)6[&type="Marshallese"]:0.004026409827410149,5[&type="Marshallese"]:0.276270019823277)8[&type="Marshallese"]:0.16826702163118495)7[&type="Marshallese"]:0.050167632496829984,4[&type="Marshallese"]:0.41270467395141197)9[&type="Marshallese"]:0.0;
tree STATE_2860000 = (1[&type="Not_Marshallese"]:0.07270222080015809,((2[&type="Marshallese"]:0.25680976639753916,(3[&type="Marshallese"]:0.19187160595812883,5[&type="Marshallese"]:0.18087160595816157)7[&type="Marshallese"]:0.08093816043925936)6[&type="Marshallese"]:0.01830516079240796,4[&type="Marshallese"]:0.19811492718994894)8[&type="Marshallese"]:0.01958729361019096)9[&type="Marshallese"]:0.0;tree STATE_12860000 = (1[&type="Not_Marshallese"]:0.07270222080015809,((2[&type="Marshallese"]:0.25680976639753916,(3[&type="Marshallese"]:0.19187160595812883,5[&type="Marshallese"]:0.18087160595816157)7[&type="Marshallese"]:0.08093816043925936)6[&type="Marshallese"]:0.01830516079240796,4[&type="Marshallese"]:0.19811492718994894)8[&type="Marshallese"]:0.01958729361019096)9[&type="Marshallese"]:0.0;
tree STATE_2870000 = ((1[&type="Not_Marshallese"]:0.061425463232635535,4[&type="Marshallese"]:0.20642546323261735)8[&type="Marshallese"]:0.04099898442892069,((2[&type="Marshallese"]:0.2536240463176554,5[&type="Marshallese"]:0.25862404631753716)6[&type="Marshallese"]:0.057534547115225265,3[&type="Marshallese"]:0.3271585934327297)7[&type="Marshallese"]:0.01326585422865556)9[&type="Marshallese"]:0.0;tree STATE_12870000 = ((1[&type="Not_Marshallese"]:0.061425463232635535,4[&type="Marshallese"]:0.20642546323261735)8[&type="Marshallese"]:0.04099898442892069,((2[&type="Marshallese"]:0.2536240463176554,5[&type="Marshallese"]:0.25862404631753716)6[&type="Marshallese"]:0.057534547115225265,3[&type="Marshallese"]:0.3271585934327297)7[&type="Marshallese"]:0.01326585422865556)9[&type="Marshallese"]:0.0;
tree STATE_2880000 = (1[&type="Not_Marshallese"]:0.04084691917713096,((2[&type="Marshallese"]:0.07129893613008133,(3[&type="Marshallese"]:0.07808766921205222,5[&type="Marshallese"]:0.06708766921208496)6[&type="Marshallese"]:0.00921126691787813)7[&type="Marshallese"]:0.180940197765794,4[&type="Marshallese"]:0.17523913389587714)8[&type="Marshallese"]:0.010607785281235627)9[&type="Marshallese"]:0.0;tree STATE_12880000 = (1[&type="Not_Marshallese"]:0.04084691917713096,((2[&type="Marshallese"]:0.07129893613008133,(3[&type="Marshallese"]:0.07808766921205222,5[&type="Marshallese"]:0.06708766921208496)6[&type="Marshallese"]:0.00921126691787813)7[&type="Marshallese"]:0.180940197765794,4[&type="Marshallese"]:0.17523913389587714)8[&type="Marshallese"]:0.010607785281235627)9[&type="Marshallese"]:0.0;
tree STATE_2890000 = (1[&type="Not_Marshallese"]:0.11801026682795246,(((2[&type="Marshallese"]:0.08026279033303997,3[&type="Marshallese"]:0.096262790332889)6[&type="Marshallese"]:0.07667147405364917,5[&type="Marshallese"]:0.1619342643865709)7[&type="Marshallese"]:0.08067397617852015,4[&type="Marshallese"]:0.1606082405652111)8[&type="Marshallese"]:0.10240202626272316)9[&type="Marshallese"]:0.0;tree STATE_12890000 = (1[&type="Not_Marshallese"]:0.11801026682795246,(((2[&type="Marshallese"]:0.08026279033303997,3[&type="Marshallese"]:0.096262790332889)6[&type="Marshallese"]:0.07667147405364917,5[&type="Marshallese"]:0.1619342643865709)7[&type="Marshallese"]:0.08067397617852015,4[&type="Marshallese"]:0.1606082405652111)8[&type="Marshallese"]:0.10240202626272316)9[&type="Marshallese"]:0.0;
tree STATE_2900000 = (1[&type="Not_Marshallese"]:0.07723674848315071,(((2[&type="Marshallese"]:0.06844037939612123,3[&type="Marshallese"]:0.08444037939597025)6[&type="Marshallese"]:0.08633271111298026,5[&type="Marshallese"]:0.15977309050898325)7[&type="Not_Marshallese"]:0.04194814348377163,4[&type="Marshallese"]:0.11972123399287493)8[&type="Marshallese"]:0.10251551449025759)9[&type="Marshallese"]:0.0;tree STATE_12900000 = (1[&type="Not_Marshallese"]:0.07723674848315071,(((2[&type="Marshallese"]:0.06844037939612123,3[&type="Marshallese"]:0.08444037939597025)6[&type="Marshallese"]:0.08633271111298026,5[&type="Marshallese"]:0.15977309050898325)7[&type="Not_Marshallese"]:0.04194814348377163,4[&type="Marshallese"]:0.11972123399287493)8[&type="Marshallese"]:0.10251551449025759)9[&type="Marshallese"]:0.0;
tree STATE_2910000 = ((1[&type="Not_Marshallese"]:0.09389249599252242,4[&type="Marshallese"]:0.23889249599250423)8[&type="Marshallese"]:0.004904519133480056,((2[&type="Marshallese"]:0.10111192400966001,5[&type="Marshallese"]:0.10611192400954178)7[&type="Marshallese"]:0.02860867279574794,3[&type="Marshallese"]:0.14572059680525698)6[&type="Marshallese"]:0.1910764183205745)9[&type="Marshallese"]:0.0;tree STATE_12910000 = ((1[&type="Not_Marshallese"]:0.09389249599252242,4[&type="Marshallese"]:0.23889249599250423)8[&type="Marshallese"]:0.004904519133480056,((2[&type="Marshallese"]:0.10111192400966001,5[&type="Marshallese"]:0.10611192400954178)7[&type="Marshallese"]:0.02860867279574794,3[&type="Marshallese"]:0.14572059680525698)6[&type="Marshallese"]:0.1910764183205745)9[&type="Marshallese"]:0.0;
tree STATE_2920000 = (1[&type="Not_Marshallese"]:0.03155018236950885,((2[&type="Marshallese"]:0.13708370526738653,(3[&type="Marshallese"]:0.1524317045730124,5[&type="Marshallese"]:0.14143170457304513)7[&type="Marshallese"]:6.520006942231649E-4)6[&type="Marshallese"]:0.057930740314060286,4[&type="Marshallese"]:0.11801444558144863)8[&type="Marshallese"]:0.058535736788042025)9[&type="Marshallese"]:0.0;tree STATE_12920000 = (1[&type="Not_Marshallese"]:0.03155018236950885,((2[&type="Marshallese"]:0.13708370526738653,(3[&type="Marshallese"]:0.1524317045730124,5[&type="Marshallese"]:0.14143170457304513)7[&type="Marshallese"]:6.520006942231649E-4)6[&type="Marshallese"]:0.057930740314060286,4[&type="Marshallese"]:0.11801444558144863)8[&type="Marshallese"]:0.058535736788042025)9[&type="Marshallese"]:0.0;
tree STATE_2930000 = (1[&type="Not_Marshallese"]:0.2289616532269158,(((2[&type="Marshallese"]:0.18763996314921907,5[&type="Marshallese"]:0.19263996314910084)7[&type="Marshallese"]:0.06350460835686453,3[&type="Marshallese"]:0.2671445715059326)8[&type="Marshallese"]:0.034418708893146854,4[&type="Marshallese"]:0.20856328039923228)6[&type="Marshallese"]:0.16539837282766534)9[&type="Marshallese"]:0.0;tree STATE_12930000 = (1[&type="Not_Marshallese"]:0.2289616532269158,(((2[&type="Marshallese"]:0.18763996314921907,5[&type="Marshallese"]:0.19263996314910084)7[&type="Marshallese"]:0.06350460835686453,3[&type="Marshallese"]:0.2671445715059326)8[&type="Marshallese"]:0.034418708893146854,4[&type="Marshallese"]:0.20856328039923228)6[&type="Marshallese"]:0.16539837282766534)9[&type="Marshallese"]:0.0;
tree STATE_2940000 = (((1[&type="Not_Marshallese"]:0.044929033240114324,4[&type="Marshallese"]:0.18992903324009613)8[&type="Marshallese"]:0.06683749671110084,(3[&type="Marshallese"]:0.18388575916600905,5[&type="Marshallese"]:0.1728857591660418)6[&type="Marshallese"]:0.16588077078503513)7[&type="Marshallese"]:0.21078747482671978,2[&type="Marshallese"]:0.5445540047779149)9[&type="Marshallese"]:0.0;tree STATE_12940000 = (((1[&type="Not_Marshallese"]:0.044929033240114324,4[&type="Marshallese"]:0.18992903324009613)8[&type="Marshallese"]:0.06683749671110084,(3[&type="Marshallese"]:0.18388575916600905,5[&type="Marshallese"]:0.1728857591660418)6[&type="Marshallese"]:0.16588077078503513)7[&type="Marshallese"]:0.21078747482671978,2[&type="Marshallese"]:0.5445540047779149)9[&type="Marshallese"]:0.0;
tree STATE_2950000 = ((1[&type="Not_Marshallese"]:0.10410095246290013,4[&type="Marshallese"]:0.24910095246288194)8[&type="Not_Marshallese"]:0.20647913548637248,(2[&type="Marshallese"]:0.3387105578030001,(3[&type="Marshallese"]:0.28897719691014834,5[&type="Marshallese"]:0.2779771969101811)7[&type="Marshallese"]:0.06573336089270077)6[&type="Marshallese"]:0.19386953014625252)9[&type="Marshallese"]:0.0;tree STATE_12950000 = ((1[&type="Not_Marshallese"]:0.10410095246290013,4[&type="Marshallese"]:0.24910095246288194)8[&type="Not_Marshallese"]:0.20647913548637248,(2[&type="Marshallese"]:0.3387105578030001,(3[&type="Marshallese"]:0.28897719691014834,5[&type="Marshallese"]:0.2779771969101811)7[&type="Marshallese"]:0.06573336089270077)6[&type="Marshallese"]:0.19386953014625252)9[&type="Marshallese"]:0.0;
tree STATE_2960000 = (1[&type="Not_Marshallese"]:0.05235820409579639,(((2[&type="Marshallese"]:0.02043365690572524,3[&type="Marshallese"]:0.03643365690557426)6[&type="Marshallese"]:0.05323711593424188,5[&type="Marshallese"]:0.07867077283984888)7[&type="Marshallese"]:0.12206986766292846,4[&type="Marshallese"]:0.1187406405028974)8[&type="Marshallese"]:0.0786175635928808)9[&type="Marshallese"]:0.0;tree STATE_12960000 = (1[&type="Not_Marshallese"]:0.05235820409579639,(((2[&type="Marshallese"]:0.02043365690572524,3[&type="Marshallese"]:0.03643365690557426)6[&type="Marshallese"]:0.05323711593424188,5[&type="Marshallese"]:0.07867077283984888)7[&type="Marshallese"]:0.12206986766292846,4[&type="Marshallese"]:0.1187406405028974)8[&type="Marshallese"]:0.0786175635928808)9[&type="Marshallese"]:0.0;
tree STATE_2970000 = (1[&type="Not_Marshallese"]:0.1964978183151741,(((2[&type="Marshallese"]:0.19800707529880454,5[&type="Marshallese"]:0.2030070752986863)6[&type="Marshallese"]:0.02318849766470768,3[&type="Marshallese"]:0.23719557296336125)7[&type="Marshallese"]:0.08336278995761942,4[&type="Marshallese"]:0.22755836292113346)8[&type="Marshallese"]:0.11393945539402245)9[&type="Marshallese"]:0.0;tree STATE_12970000 = (1[&type="Not_Marshallese"]:0.1964978183151741,(((2[&type="Marshallese"]:0.19800707529880454,5[&type="Marshallese"]:0.2030070752986863)6[&type="Marshallese"]:0.02318849766470768,3[&type="Marshallese"]:0.23719557296336125)7[&type="Marshallese"]:0.08336278995761942,4[&type="Marshallese"]:0.22755836292113346)8[&type="Marshallese"]:0.11393945539402245)9[&type="Marshallese"]:0.0;
tree STATE_2980000 = ((1[&type="Not_Marshallese"]:0.0815055601316313,4[&type="Marshallese"]:0.2265055601316131)8[&type="Marshallese"]:0.008966317094285803,((2[&type="Marshallese"]:0.14290967818034722,5[&type="Marshallese"]:0.147909678180229)6[&type="Marshallese"]:0.03614812239517157,3[&type="Marshallese"]:0.1950578005753678)7[&type="Marshallese"]:0.1334140766503783)9[&type="Marshallese"]:0.0;tree STATE_12980000 = ((1[&type="Not_Marshallese"]:0.0815055601316313,4[&type="Marshallese"]:0.2265055601316131)8[&type="Marshallese"]:0.008966317094285803,((2[&type="Marshallese"]:0.14290967818034722,5[&type="Marshallese"]:0.147909678180229)6[&type="Marshallese"]:0.03614812239517157,3[&type="Marshallese"]:0.1950578005753678)7[&type="Marshallese"]:0.1334140766503783)9[&type="Marshallese"]:0.0;
tree STATE_2990000 = (1[&type="Not_Marshallese"]:0.24774089381022257,(((2[&type="Marshallese"]:0.1385919369811167,5[&type="Marshallese"]:0.14359193698099845)7[&type="Marshallese"]:0.004353790019138132,3[&type="Marshallese"]:0.15894572700010384)6[&type="Marshallese"]:0.21231312532266955,4[&type="Marshallese"]:0.2782588523229262)8[&type="Marshallese"]:0.1144820414872782)9[&type="Marshallese"]:0.0;tree STATE_12990000 = (1[&type="Not_Marshallese"]:0.24774089381022257,(((2[&type="Marshallese"]:0.1385919369811167,5[&type="Marshallese"]:0.14359193698099845)7[&type="Marshallese"]:0.004353790019138132,3[&type="Marshallese"]:0.15894572700010384)6[&type="Marshallese"]:0.21231312532266955,4[&type="Marshallese"]:0.2782588523229262)8[&type="Marshallese"]:0.1144820414872782)9[&type="Marshallese"]:0.0;
tree STATE_3000000 = (1[&type="Not_Marshallese"]:0.09650473779906388,((2[&type="Marshallese"]:0.17348744970788013,(3[&type="Marshallese"]:0.1893656532975238,5[&type="Marshallese"]:0.17836565329755655)7[&type="Marshallese"]:1.2179641020534926E-4)6[&type="Marshallese"]:0.08899504609969497,4[&type="Marshallese"]:0.18548249580757692)8[&type="Marshallese"]:0.05602224199146877)9[&type="Marshallese"]:0.0;tree STATE_13000000 = (1[&type="Not_Marshallese"]:0.09650473779906388,((2[&type="Marshallese"]:0.17348744970788013,(3[&type="Marshallese"]:0.1893656532975238,5[&type="Marshallese"]:0.17836565329755655)7[&type="Marshallese"]:1.2179641020534926E-4)6[&type="Marshallese"]:0.08899504609969497,4[&type="Marshallese"]:0.18548249580757692)8[&type="Marshallese"]:0.05602224199146877)9[&type="Marshallese"]:0.0;
tree STATE_3010000 = (1[&type="Not_Marshallese"]:0.15049369776005872,(((2[&type="Marshallese"]:0.2006513761193266,5[&type="Marshallese"]:0.20565137611920836)6[&type="Marshallese"]:0.01903439567186574,3[&type="Marshallese"]:0.23568577179104136)7[&type="Marshallese"]:0.07303200113648892,4[&type="Marshallese"]:0.21571777292768307)8[&type="Marshallese"]:0.07977592483235746)9[&type="Marshallese"]:0.0;tree STATE_13010000 = (1[&type="Not_Marshallese"]:0.15049369776005872,(((2[&type="Marshallese"]:0.2006513761193266,5[&type="Marshallese"]:0.20565137611920836)6[&type="Marshallese"]:0.01903439567186574,3[&type="Marshallese"]:0.23568577179104136)7[&type="Marshallese"]:0.07303200113648892,4[&type="Marshallese"]:0.21571777292768307)8[&type="Marshallese"]:0.07977592483235746)9[&type="Marshallese"]:0.0;
tree STATE_3020000 = ((1[&type="Not_Marshallese"]:0.18513817852473752,((2[&type="Marshallese"]:0.07690030033154681,5[&type="Marshallese"]:0.08190030033142857)7[&type="Marshallese"]:0.027835930414768062,3[&type="Marshallese"]:0.1207362307461639)6[&type="Marshallese"]:0.3024019477784026)8[&type="Marshallese"]:0.018168574945196803,4[&type="Marshallese"]:0.34830675346991613)9[&type="Marshallese"]:0.0;tree STATE_13020000 = ((1[&type="Not_Marshallese"]:0.18513817852473752,((2[&type="Marshallese"]:0.07690030033154681,5[&type="Marshallese"]:0.08190030033142857)7[&type="Marshallese"]:0.027835930414768062,3[&type="Marshallese"]:0.1207362307461639)6[&type="Marshallese"]:0.3024019477784026)8[&type="Marshallese"]:0.018168574945196803,4[&type="Marshallese"]:0.34830675346991613)9[&type="Marshallese"]:0.0;
tree STATE_3030000 = ((1[&type="Not_Marshallese"]:0.05248583947936569,4[&type="Marshallese"]:0.1974858394793475)8[&type="Marshallese"]:0.039196972519050965,((2[&type="Marshallese"]:0.09497112771092281,3[&type="Marshallese"]:0.11097112771077183)7[&type="Marshallese"]:0.15419251694197972,5[&type="Marshallese"]:0.2541636446527843)6[&type="Marshallese"]:0.06451916734549412)9[&type="Marshallese"]:0.0;tree STATE_13030000 = ((1[&type="Not_Marshallese"]:0.05248583947936569,4[&type="Marshallese"]:0.1974858394793475)8[&type="Marshallese"]:0.039196972519050965,((2[&type="Marshallese"]:0.09497112771092281,3[&type="Marshallese"]:0.11097112771077183)7[&type="Marshallese"]:0.15419251694197972,5[&type="Marshallese"]:0.2541636446527843)6[&type="Marshallese"]:0.06451916734549412)9[&type="Marshallese"]:0.0;
tree STATE_3040000 = ((1[&type="Not_Marshallese"]:0.0839277086275127,((2[&type="Marshallese"]:0.16780982098341765,3[&type="Marshallese"]:0.18380982098326668)8[&type="Marshallese"]:0.028768164847371908,5[&type="Marshallese"]:0.20157798583067132)6[&type="Marshallese"]:0.10934972279670313)7[&type="Marshallese"]:0.006836916299756746,4[&type="Marshallese"]:0.23576462492725125)9[&type="Marshallese"]:0.0;tree STATE_13040000 = ((1[&type="Not_Marshallese"]:0.0839277086275127,((2[&type="Marshallese"]:0.16780982098341765,3[&type="Marshallese"]:0.18380982098326668)8[&type="Marshallese"]:0.028768164847371908,5[&type="Marshallese"]:0.20157798583067132)6[&type="Marshallese"]:0.10934972279670313)7[&type="Marshallese"]:0.006836916299756746,4[&type="Marshallese"]:0.23576462492725125)9[&type="Marshallese"]:0.0;
tree STATE_3050000 = (((1[&type="Not_Marshallese"]:0.05322254424857159,4[&type="Marshallese"]:0.1982225442485534)7[&type="Marshallese"]:0.02336906859889537,(2[&type="Marshallese"]:0.18448774722871256,5[&type="Marshallese"]:0.18948774722859432)6[&type="Marshallese"]:0.1141038656187344)8[&type="Marshallese"]:0.002316697042190674,3[&type="Marshallese"]:0.31690830988948665)9[&type="Marshallese"]:0.0;tree STATE_13050000 = (((1[&type="Not_Marshallese"]:0.05322254424857159,4[&type="Marshallese"]:0.1982225442485534)7[&type="Marshallese"]:0.02336906859889537,(2[&type="Marshallese"]:0.18448774722871256,5[&type="Marshallese"]:0.18948774722859432)6[&type="Marshallese"]:0.1141038656187344)8[&type="Marshallese"]:0.002316697042190674,3[&type="Marshallese"]:0.31690830988948665)9[&type="Marshallese"]:0.0;
tree STATE_3060000 = (1[&type="Not_Marshallese"]:0.09039987643312725,(((2[&type="Marshallese"]:0.12082189380579009,3[&type="Marshallese"]:0.1368218938056391)8[&type="Marshallese"]:0.03334616264028595,5[&type="Marshallese"]:0.1591680564459578)6[&type="Marshallese"]:0.10963699224937892,4[&type="Marshallese"]:0.18680504869545678)7[&type="Marshallese"]:0.04859482773765228)9[&type="Marshallese"]:0.0;tree STATE_13060000 = (1[&type="Not_Marshallese"]:0.09039987643312725,(((2[&type="Marshallese"]:0.12082189380579009,3[&type="Marshallese"]:0.1368218938056391)8[&type="Marshallese"]:0.03334616264028595,5[&type="Marshallese"]:0.1591680564459578)6[&type="Marshallese"]:0.10963699224937892,4[&type="Marshallese"]:0.18680504869545678)7[&type="Marshallese"]:0.04859482773765228)9[&type="Marshallese"]:0.0;
tree STATE_3070000 = (1[&type="Not_Marshallese"]:0.07436312695397218,(((2[&type="Marshallese"]:0.013466931970415843,5[&type="Marshallese"]:0.01846693197029761)8[&type="Marshallese"]:0.05023800971436751,3[&type="Marshallese"]:0.07970494168463238)6[&type="Marshallese"]:0.08741895232029367,4[&type="Marshallese"]:0.07412389400507885)7[&type="Marshallese"]:0.14523923294887514)9[&type="Marshallese"]:0.0;tree STATE_13070000 = (1[&type="Not_Marshallese"]:0.07436312695397218,(((2[&type="Marshallese"]:0.013466931970415843,5[&type="Marshallese"]:0.01846693197029761)8[&type="Marshallese"]:0.05023800971436751,3[&type="Marshallese"]:0.07970494168463238)6[&type="Marshallese"]:0.08741895232029367,4[&type="Marshallese"]:0.07412389400507885)7[&type="Marshallese"]:0.14523923294887514)9[&type="Marshallese"]:0.0;
tree STATE_3080000 = (1[&type="Not_Marshallese"]:0.10992171870994943,(((2[&type="Marshallese"]:0.08656481982329411,3[&type="Marshallese"]:0.10256481982314314)6[&type="Marshallese"]:0.020733035292043706,5[&type="Marshallese"]:0.11229785511521959)8[&type="Marshallese"]:0.08569374002980171,4[&type="Marshallese"]:0.11599159514514135)7[&type="Marshallese"]:0.1389301235647899)9[&type="Marshallese"]:0.0;tree STATE_13080000 = (1[&type="Not_Marshallese"]:0.10992171870994943,(((2[&type="Marshallese"]:0.08656481982329411,3[&type="Marshallese"]:0.10256481982314314)6[&type="Marshallese"]:0.020733035292043706,5[&type="Marshallese"]:0.11229785511521959)8[&type="Marshallese"]:0.08569374002980171,4[&type="Marshallese"]:0.11599159514514135)7[&type="Marshallese"]:0.1389301235647899)9[&type="Marshallese"]:0.0;
tree STATE_3090000 = (1[&type="Not_Marshallese"]:0.08602312924453687,(((2[&type="Marshallese"]:0.19109314318772444,5[&type="Marshallese"]:0.1960931431876062)8[&type="Marshallese"]:0.036711303631656755,3[&type="Marshallese"]:0.24380444681923022)6[&type="Marshallese"]:0.048807438140994724,4[&type="Marshallese"]:0.19961188496037774)7[&type="Marshallese"]:0.03141124428414094)9[&type="Marshallese"]:0.0;tree STATE_13090000 = (1[&type="Not_Marshallese"]:0.08602312924453687,(((2[&type="Marshallese"]:0.19109314318772444,5[&type="Marshallese"]:0.1960931431876062)8[&type="Marshallese"]:0.036711303631656755,3[&type="Marshallese"]:0.24380444681923022)6[&type="Marshallese"]:0.048807438140994724,4[&type="Marshallese"]:0.19961188496037774)7[&type="Marshallese"]:0.03141124428414094)9[&type="Marshallese"]:0.0;
tree STATE_3100000 = (1[&type="Not_Marshallese"]:0.21172092891041083,(((2[&type="Marshallese"]:0.2090924457018338,3[&type="Marshallese"]:0.22509244570168283)6[&type="Marshallese"]:0.03700723980389345,5[&type="Marshallese"]:0.251099685505609)8[&type="Marshallese"]:0.11341803271261008,4[&type="Marshallese"]:0.28251771821833915)7[&type="Not_Marshallese"]:0.07420321069205349)9[&type="Marshallese"]:0.0;tree STATE_13100000 = (1[&type="Not_Marshallese"]:0.21172092891041083,(((2[&type="Marshallese"]:0.2090924457018338,3[&type="Marshallese"]:0.22509244570168283)6[&type="Marshallese"]:0.03700723980389345,5[&type="Marshallese"]:0.251099685505609)8[&type="Marshallese"]:0.11341803271261008,4[&type="Marshallese"]:0.28251771821833915)7[&type="Not_Marshallese"]:0.07420321069205349)9[&type="Marshallese"]:0.0;
tree STATE_3110000 = (1[&type="Not_Marshallese"]:0.11932192640388245,((2[&type="Marshallese"]:0.14496001673537878,(3[&type="Marshallese"]:0.16009138185109087,5[&type="Marshallese"]:0.1490913818511236)8[&type="Marshallese"]:8.686348841369373E-4)6[&type="Marshallese"]:0.08926046557558137,4[&type="Marshallese"]:0.15722048231096197)7[&type="Marshallese"]:0.10710144409290229)9[&type="Marshallese"]:0.0;tree STATE_13110000 = (1[&type="Not_Marshallese"]:0.11932192640388245,((2[&type="Marshallese"]:0.14496001673537878,(3[&type="Marshallese"]:0.16009138185109087,5[&type="Marshallese"]:0.1490913818511236)8[&type="Marshallese"]:8.686348841369373E-4)6[&type="Marshallese"]:0.08926046557558137,4[&type="Marshallese"]:0.15722048231096197)7[&type="Marshallese"]:0.10710144409290229)9[&type="Marshallese"]:0.0;
tree STATE_3120000 = (1[&type="Not_Marshallese"]:0.09730656330161208,(((2[&type="Marshallese"]:0.18694573838322007,3[&type="Marshallese"]:0.2029457383830691)6[&type="Marshallese"]:0.003065667112232412,5[&type="Marshallese"]:0.19501140549533424)8[&type="Marshallese"]:0.11336499526616473,4[&type="Marshallese"]:0.22637640076161902)7[&type="Marshallese"]:0.015930162539974868)9[&type="Marshallese"]:0.0;tree STATE_13120000 = (1[&type="Not_Marshallese"]:0.09730656330161208,(((2[&type="Marshallese"]:0.18694573838322007,3[&type="Marshallese"]:0.2029457383830691)6[&type="Marshallese"]:0.003065667112232412,5[&type="Marshallese"]:0.19501140549533424)8[&type="Marshallese"]:0.11336499526616473,4[&type="Marshallese"]:0.22637640076161902)7[&type="Marshallese"]:0.015930162539974868)9[&type="Marshallese"]:0.0;
tree STATE_3130000 = ((1[&type="Not_Marshallese"]:0.040631987053772745,((2[&type="Marshallese"]:0.07590655511230038,3[&type="Marshallese"]:0.0919065551121494)8[&type="Marshallese"]:0.01870915880977697,5[&type="Marshallese"]:0.09961571392195911)6[&type="Marshallese"]:0.1680162731316754)7[&type="Marshallese"]:0.07399876257310362,4[&type="Marshallese"]:0.25963074962685817)9[&type="Marshallese"]:0.0;tree STATE_13130000 = ((1[&type="Not_Marshallese"]:0.040631987053772745,((2[&type="Marshallese"]:0.07590655511230038,3[&type="Marshallese"]:0.0919065551121494)8[&type="Marshallese"]:0.01870915880977697,5[&type="Marshallese"]:0.09961571392195911)6[&type="Marshallese"]:0.1680162731316754)7[&type="Marshallese"]:0.07399876257310362,4[&type="Marshallese"]:0.25963074962685817)9[&type="Marshallese"]:0.0;
tree STATE_3140000 = (1[&type="Not_Marshallese"]:0.2527546580780524,(((2[&type="Marshallese"]:0.23859711529938404,3[&type="Marshallese"]:0.25459711529923307)6[&type="Marshallese"]:0.02163574572801691,5[&type="Marshallese"]:0.2652328610272827)8[&type="Marshallese"]:0.04725077779807246,4[&type="Marshallese"]:0.23048363882547523)7[&type="Marshallese"]:0.167271019252559)9[&type="Marshallese"]:0.0;tree STATE_13140000 = (1[&type="Not_Marshallese"]:0.2527546580780524,(((2[&type="Marshallese"]:0.23859711529938404,3[&type="Marshallese"]:0.25459711529923307)6[&type="Marshallese"]:0.02163574572801691,5[&type="Marshallese"]:0.2652328610272827)8[&type="Marshallese"]:0.04725077779807246,4[&type="Marshallese"]:0.23048363882547523)7[&type="Marshallese"]:0.167271019252559)9[&type="Marshallese"]:0.0;
tree STATE_3150000 = ((1[&type="Not_Marshallese"]:0.08151695242963336,4[&type="Marshallese"]:0.22651695242961517)8[&type="Marshallese"]:0.07217638734915538,((2[&type="Marshallese"]:0.1983379604058141,5[&type="Marshallese"]:0.20333796040569588)7[&type="Marshallese"]:0.03122154973371402,3[&type="Marshallese"]:0.24555951013937716)6[&type="Marshallese"]:0.1461338296392406)9[&type="Marshallese"]:0.0;tree STATE_13150000 = ((1[&type="Not_Marshallese"]:0.08151695242963336,4[&type="Marshallese"]:0.22651695242961517)8[&type="Marshallese"]:0.07217638734915538,((2[&type="Marshallese"]:0.1983379604058141,5[&type="Marshallese"]:0.20333796040569588)7[&type="Marshallese"]:0.03122154973371402,3[&type="Marshallese"]:0.24555951013937716)6[&type="Marshallese"]:0.1461338296392406)9[&type="Marshallese"]:0.0;
tree STATE_3160000 = (1[&type="Not_Marshallese"]:0.27259797518140105,((2[&type="Marshallese"]:0.20253261146002827,(3[&type="Marshallese"]:0.06724534224175117,5[&type="Marshallese"]:0.056245342241783916)6[&type="Marshallese"]:0.15128726921812613)7[&type="Marshallese"]:0.14203763113586737,4[&type="Marshallese"]:0.26757024259589746)8[&type="Marshallese"]:0.1500277325854854)9[&type="Marshallese"]:0.0;tree STATE_13160000 = (1[&type="Not_Marshallese"]:0.27259797518140105,((2[&type="Marshallese"]:0.20253261146002827,(3[&type="Marshallese"]:0.06724534224175117,5[&type="Marshallese"]:0.056245342241783916)6[&type="Marshallese"]:0.15128726921812613)7[&type="Marshallese"]:0.14203763113586737,4[&type="Marshallese"]:0.26757024259589746)8[&type="Marshallese"]:0.1500277325854854)9[&type="Marshallese"]:0.0;
tree STATE_3170000 = (1[&type="Not_Marshallese"]:0.07916700004934901,(((2[&type="Marshallese"]:0.03421987339332358,3[&type="Marshallese"]:0.050219873393172604)7[&type="Marshallese"]:0.029489338818647126,5[&type="Marshallese"]:0.06870921221185247)6[&type="Marshallese"]:0.07519130643255983,4[&type="Marshallese"]:0.06190051864453236)8[&type="Marshallese"]:0.16226648140479846)9[&type="Marshallese"]:0.0;tree STATE_13170000 = (1[&type="Not_Marshallese"]:0.07916700004934901,(((2[&type="Marshallese"]:0.03421987339332358,3[&type="Marshallese"]:0.050219873393172604)7[&type="Marshallese"]:0.029489338818647126,5[&type="Marshallese"]:0.06870921221185247)6[&type="Marshallese"]:0.07519130643255983,4[&type="Marshallese"]:0.06190051864453236)8[&type="Marshallese"]:0.16226648140479846)9[&type="Marshallese"]:0.0;
tree STATE_3180000 = (1[&type="Not_Marshallese"]:0.09256106298171057,(((2[&type="Marshallese"]:0.11545231102223752,5[&type="Marshallese"]:0.12045231102211928)6[&type="Marshallese"]:0.12698996679925362,3[&type="Marshallese"]:0.25844227782134016)7[&type="Marshallese"]:0.033267485046259426,4[&type="Marshallese"]:0.19870976286775238)8[&type="Marshallese"]:0.03885130011394)9[&type="Marshallese"]:0.0;tree STATE_13180000 = (1[&type="Not_Marshallese"]:0.09256106298171057,(((2[&type="Marshallese"]:0.11545231102223752,5[&type="Marshallese"]:0.12045231102211928)6[&type="Marshallese"]:0.12698996679925362,3[&type="Marshallese"]:0.25844227782134016)7[&type="Marshallese"]:0.033267485046259426,4[&type="Marshallese"]:0.19870976286775238)8[&type="Marshallese"]:0.03885130011394)9[&type="Marshallese"]:0.0;
tree STATE_3190000 = ((1[&type="Not_Marshallese"]:0.06461465112300946,4[&type="Marshallese"]:0.20961465112299127)8[&type="Marshallese"]:0.04080573508944435,(2[&type="Marshallese"]:0.19842090878515178,(3[&type="Marshallese"]:0.2025115780838067,5[&type="Marshallese"]:0.19151157808383945)6[&type="Marshallese"]:0.011909330701194099)7[&type="Marshallese"]:0.12899947742728202)9[&type="Marshallese"]:0.0;tree STATE_13190000 = ((1[&type="Not_Marshallese"]:0.06461465112300946,4[&type="Marshallese"]:0.20961465112299127)8[&type="Marshallese"]:0.04080573508944435,(2[&type="Marshallese"]:0.19842090878515178,(3[&type="Marshallese"]:0.2025115780838067,5[&type="Marshallese"]:0.19151157808383945)6[&type="Marshallese"]:0.011909330701194099)7[&type="Marshallese"]:0.12899947742728202)9[&type="Marshallese"]:0.0;
tree STATE_3200000 = ((1[&type="Not_Marshallese"]:0.13197047422407443,((2[&type="Marshallese"]:0.12619081135220314,3[&type="Marshallese"]:0.14219081135205217)6[&type="Marshallese"]:0.09097297741034974,5[&type="Marshallese"]:0.22216378876243464)7[&type="Marshallese"]:0.13680668546150154)8[&type="Marshallese"]:0.15974162695048338,4[&type="Marshallese"]:0.4367121011745396)9[&type="Marshallese"]:0.0;tree STATE_13200000 = ((1[&type="Not_Marshallese"]:0.13197047422407443,((2[&type="Marshallese"]:0.12619081135220314,3[&type="Marshallese"]:0.14219081135205217)6[&type="Marshallese"]:0.09097297741034974,5[&type="Marshallese"]:0.22216378876243464)7[&type="Marshallese"]:0.13680668546150154)8[&type="Marshallese"]:0.15974162695048338,4[&type="Marshallese"]:0.4367121011745396)9[&type="Marshallese"]:0.0;
tree STATE_3210000 = ((1[&type="Not_Marshallese"]:0.18123148137422884,4[&type="Marshallese"]:0.32623148137421065)8[&type="Marshallese"]:0.26715004336381143,((2[&type="Marshallese"]:0.03220837234418633,3[&type="Marshallese"]:0.048208372344035355)7[&type="Marshallese"]:0.09808304232161469,5[&type="Marshallese"]:0.13529141466568279)6[&type="Marshallese"]:0.5400901100722193)9[&type="Marshallese"]:0.0;tree STATE_13210000 = ((1[&type="Not_Marshallese"]:0.18123148137422884,4[&type="Marshallese"]:0.32623148137421065)8[&type="Marshallese"]:0.26715004336381143,((2[&type="Marshallese"]:0.03220837234418633,3[&type="Marshallese"]:0.048208372344035355)7[&type="Marshallese"]:0.09808304232161469,5[&type="Marshallese"]:0.13529141466568279)6[&type="Marshallese"]:0.5400901100722193)9[&type="Marshallese"]:0.0;
tree STATE_3220000 = ((1[&type="Not_Marshallese"]:0.08302848926229783,4[&type="Marshallese"]:0.22802848926227964)8[&type="Marshallese"]:0.19410337423755658,((2[&type="Marshallese"]:0.1400286102899179,5[&type="Marshallese"]:0.14502861028979966)7[&type="Marshallese"]:0.014079722064431532,3[&type="Marshallese"]:0.17010833235419845)6[&type="Marshallese"]:0.345023531145485)9[&type="Marshallese"]:0.0;tree STATE_13220000 = ((1[&type="Not_Marshallese"]:0.08302848926229783,4[&type="Marshallese"]:0.22802848926227964)8[&type="Marshallese"]:0.19410337423755658,((2[&type="Marshallese"]:0.1400286102899179,5[&type="Marshallese"]:0.14502861028979966)7[&type="Marshallese"]:0.014079722064431532,3[&type="Marshallese"]:0.17010833235419845)6[&type="Marshallese"]:0.345023531145485)9[&type="Marshallese"]:0.0;
tree STATE_3230000 = ((1[&type="Not_Marshallese"]:0.13455865733298256,4[&type="Marshallese"]:0.27955865733296437)8[&type="Marshallese"]:0.06380437766777558,(2[&type="Marshallese"]:0.25704513628657194,(3[&type="Marshallese"]:0.1399525707981119,5[&type="Marshallese"]:0.12895257079814465)6[&type="Marshallese"]:0.13309256548830906)7[&type="Marshallese"]:0.1633178987141662)9[&type="Marshallese"]:0.0;tree STATE_13230000 = ((1[&type="Not_Marshallese"]:0.13455865733298256,4[&type="Marshallese"]:0.27955865733296437)8[&type="Marshallese"]:0.06380437766777558,(2[&type="Marshallese"]:0.25704513628657194,(3[&type="Marshallese"]:0.1399525707981119,5[&type="Marshallese"]:0.12895257079814465)6[&type="Marshallese"]:0.13309256548830906)7[&type="Marshallese"]:0.1633178987141662)9[&type="Marshallese"]:0.0;
tree STATE_3240000 = ((1[&type="Not_Marshallese"]:0.22026903274634474,((2[&type="Marshallese"]:0.166972851310826,5[&type="Marshallese"]:0.17197285131070777)6[&type="Marshallese"]:0.047135046157680244,3[&type="Marshallese"]:0.23010789746835528)7[&type="Marshallese"]:0.22816113527781848)8[&type="Marshallese"]:0.13309929497617307,4[&type="Marshallese"]:0.4983683277224996)9[&type="Marshallese"]:0.0;tree STATE_13240000 = ((1[&type="Not_Marshallese"]:0.22026903274634474,((2[&type="Marshallese"]:0.166972851310826,5[&type="Marshallese"]:0.17197285131070777)6[&type="Marshallese"]:0.047135046157680244,3[&type="Marshallese"]:0.23010789746835528)7[&type="Marshallese"]:0.22816113527781848)8[&type="Marshallese"]:0.13309929497617307,4[&type="Marshallese"]:0.4983683277224996)9[&type="Marshallese"]:0.0;
tree STATE_3250000 = ((1[&type="Not_Marshallese"]:0.11590989771539295,4[&type="Marshallese"]:0.26090989771537476)8[&type="Marshallese"]:0.015924494503123998,((2[&type="Marshallese"]:0.18819033683507183,3[&type="Marshallese"]:0.20419033683492085)6[&type="Marshallese"]:0.11486025003499381,5[&type="Marshallese"]:0.3080505868699474)7[&type="Marshallese"]:0.0507838053484313)9[&type="Marshallese"]:0.0;tree STATE_13250000 = ((1[&type="Not_Marshallese"]:0.11590989771539295,4[&type="Marshallese"]:0.26090989771537476)8[&type="Marshallese"]:0.015924494503123998,((2[&type="Marshallese"]:0.18819033683507183,3[&type="Marshallese"]:0.20419033683492085)6[&type="Marshallese"]:0.11486025003499381,5[&type="Marshallese"]:0.3080505868699474)7[&type="Marshallese"]:0.0507838053484313)9[&type="Marshallese"]:0.0;
tree STATE_3260000 = ((1[&type="Not_Marshallese"]:0.12403362347702745,4[&type="Marshallese"]:0.26903362347700926)8[&type="Marshallese"]:0.033370791905438346,((2[&type="Marshallese"]:0.11077683066872415,3[&type="Marshallese"]:0.12677683066857318)7[&type="Marshallese"]:0.04092929106472601,5[&type="Marshallese"]:0.15670612173333193)6[&type="Marshallese"]:0.22769829364899563)9[&type="Marshallese"]:0.0;tree STATE_13260000 = ((1[&type="Not_Marshallese"]:0.12403362347702745,4[&type="Marshallese"]:0.26903362347700926)8[&type="Marshallese"]:0.033370791905438346,((2[&type="Marshallese"]:0.11077683066872415,3[&type="Marshallese"]:0.12677683066857318)7[&type="Marshallese"]:0.04092929106472601,5[&type="Marshallese"]:0.15670612173333193)6[&type="Marshallese"]:0.22769829364899563)9[&type="Marshallese"]:0.0;
tree STATE_3270000 = (1[&type="Not_Marshallese"]:0.10264276898492597,(((2[&type="Marshallese"]:0.14122072002910502,5[&type="Marshallese"]:0.14622072002898678)6[&type="Marshallese"]:0.028997119755989842,3[&type="Marshallese"]:0.18621783978494388)7[&type="Marshallese"]:0.1438750148178785,4[&type="Marshallese"]:0.2370928546029752)8[&type="Marshallese"]:0.01054991438193259)9[&type="Marshallese"]:0.0;tree STATE_13270000 = (1[&type="Not_Marshallese"]:0.10264276898492597,(((2[&type="Marshallese"]:0.14122072002910502,5[&type="Marshallese"]:0.14622072002898678)6[&type="Marshallese"]:0.028997119755989842,3[&type="Marshallese"]:0.18621783978494388)7[&type="Marshallese"]:0.1438750148178785,4[&type="Marshallese"]:0.2370928546029752)8[&type="Marshallese"]:0.01054991438193259)9[&type="Marshallese"]:0.0;
tree STATE_3280000 = (1[&type="Not_Marshallese"]:0.3345471223875549,((2[&type="Marshallese"]:0.13081328837510156,(3[&type="Marshallese"]:0.11578115843561086,5[&type="Marshallese"]:0.1047811584356436)7[&type="Marshallese"]:0.031032129939339723)6[&type="Marshallese"]:0.13878243369120127,4[&type="Marshallese"]:0.19259572206630465)8[&type="Marshallese"]:0.28695140032123206)9[&type="Marshallese"]:0.0;tree STATE_13280000 = (1[&type="Not_Marshallese"]:0.3345471223875549,((2[&type="Marshallese"]:0.13081328837510156,(3[&type="Marshallese"]:0.11578115843561086,5[&type="Marshallese"]:0.1047811584356436)7[&type="Marshallese"]:0.031032129939339723)6[&type="Marshallese"]:0.13878243369120127,4[&type="Marshallese"]:0.19259572206630465)8[&type="Marshallese"]:0.28695140032123206)9[&type="Marshallese"]:0.0;
tree STATE_3290000 = (1[&type="Not_Marshallese"]:0.04950274715918407,(((2[&type="Marshallese"]:0.0867484091017729,5[&type="Marshallese"]:0.09174840910165466)7[&type="Marshallese"]:0.035708670706914414,3[&type="Marshallese"]:0.13845707980853633)6[&type="Marshallese"]:0.12691325845418128,4[&type="Marshallese"]:0.1723703382628704)8[&type="Marshallese"]:0.022132408896295475)9[&type="Marshallese"]:0.0;tree STATE_13290000 = (1[&type="Not_Marshallese"]:0.04950274715918407,(((2[&type="Marshallese"]:0.0867484091017729,5[&type="Marshallese"]:0.09174840910165466)7[&type="Marshallese"]:0.035708670706914414,3[&type="Marshallese"]:0.13845707980853633)6[&type="Marshallese"]:0.12691325845418128,4[&type="Marshallese"]:0.1723703382628704)8[&type="Marshallese"]:0.022132408896295475)9[&type="Marshallese"]:0.0;
tree STATE_3300000 = ((1[&type="Not_Marshallese"]:0.12116811085597995,4[&type="Marshallese"]:0.26616811085596176)7[&type="Marshallese"]:0.01843654639212422,((2[&type="Marshallese"]:0.12185092444934845,3[&type="Marshallese"]:0.13785092444919747)8[&type="Marshallese"]:0.14753691247387843,5[&type="Marshallese"]:0.27438783692310864)6[&type="Marshallese"]:0.09221682032485728)9[&type="Marshallese"]:0.0;tree STATE_13300000 = ((1[&type="Not_Marshallese"]:0.12116811085597995,4[&type="Marshallese"]:0.26616811085596176)7[&type="Marshallese"]:0.01843654639212422,((2[&type="Marshallese"]:0.12185092444934845,3[&type="Marshallese"]:0.13785092444919747)8[&type="Marshallese"]:0.14753691247387843,5[&type="Marshallese"]:0.27438783692310864)6[&type="Marshallese"]:0.09221682032485728)9[&type="Marshallese"]:0.0;
tree STATE_3310000 = (1[&type="Not_Marshallese"]:0.17899441886155754,(((2[&type="Marshallese"]:0.17075450034630799,3[&type="Marshallese"]:0.186754500346157)6[&type="Marshallese"]:0.06806787422651425,5[&type="Marshallese"]:0.243822374572704)8[&type="Marshallese"]:0.10189217463817452,4[&type="Marshallese"]:0.2637145492109986)7[&type="Marshallese"]:0.060279869650540774)9[&type="Marshallese"]:0.0;tree STATE_13310000 = (1[&type="Not_Marshallese"]:0.17899441886155754,(((2[&type="Marshallese"]:0.17075450034630799,3[&type="Marshallese"]:0.186754500346157)6[&type="Marshallese"]:0.06806787422651425,5[&type="Marshallese"]:0.243822374572704)8[&type="Marshallese"]:0.10189217463817452,4[&type="Marshallese"]:0.2637145492109986)7[&type="Marshallese"]:0.060279869650540774)9[&type="Marshallese"]:0.0;
tree STATE_3320000 = (1[&type="Not_Marshallese"]:0.10192297884323792,(((2[&type="Marshallese"]:0.17491844820162453,5[&type="Marshallese"]:0.1799184482015063)8[&type="Marshallese"]:0.0056819209555204475,3[&type="Marshallese"]:0.196600369156994)6[&type="Marshallese"]:0.06934459730463324,4[&type="Marshallese"]:0.17294496646178004)7[&type="Marshallese"]:0.0739780123814397)9[&type="Marshallese"]:0.0;tree STATE_13320000 = (1[&type="Not_Marshallese"]:0.10192297884323792,(((2[&type="Marshallese"]:0.17491844820162453,5[&type="Marshallese"]:0.1799184482015063)8[&type="Marshallese"]:0.0056819209555204475,3[&type="Marshallese"]:0.196600369156994)6[&type="Marshallese"]:0.06934459730463324,4[&type="Marshallese"]:0.17294496646178004)7[&type="Marshallese"]:0.0739780123814397)9[&type="Marshallese"]:0.0;
tree STATE_3330000 = ((1[&type="Not_Marshallese"]:0.3145350181452211,4[&type="Marshallese"]:0.4595350181452029)7[&type="Marshallese"]:0.010313600005497303,(2[&type="Marshallese"]:0.19984166226715921,(3[&type="Marshallese"]:0.210227070118421,5[&type="Marshallese"]:0.19922707011845375)6[&type="Marshallese"]:0.0056145921485872274)8[&type="Marshallese"]:0.3470069558835392)9[&type="Marshallese"]:0.0;tree STATE_13330000 = ((1[&type="Not_Marshallese"]:0.3145350181452211,4[&type="Marshallese"]:0.4595350181452029)7[&type="Marshallese"]:0.010313600005497303,(2[&type="Marshallese"]:0.19984166226715921,(3[&type="Marshallese"]:0.210227070118421,5[&type="Marshallese"]:0.19922707011845375)6[&type="Marshallese"]:0.0056145921485872274)8[&type="Marshallese"]:0.3470069558835392)9[&type="Marshallese"]:0.0;
tree STATE_3340000 = (1[&type="Not_Marshallese"]:0.07649492720194734,(((2[&type="Marshallese"]:0.1209471922257778,3[&type="Marshallese"]:0.13694719222562682)6[&type="Marshallese"]:0.024642705699909645,5[&type="Marshallese"]:0.1505898979255692)7[&type="Marshallese"]:0.11643039511518799,4[&type="Marshallese"]:0.18502029304087725)8[&type="Marshallese"]:0.0364746341610519)9[&type="Marshallese"]:0.0;tree STATE_13340000 = (1[&type="Not_Marshallese"]:0.07649492720194734,(((2[&type="Marshallese"]:0.1209471922257778,3[&type="Marshallese"]:0.13694719222562682)6[&type="Marshallese"]:0.024642705699909645,5[&type="Marshallese"]:0.1505898979255692)7[&type="Marshallese"]:0.11643039511518799,4[&type="Marshallese"]:0.18502029304087725)8[&type="Marshallese"]:0.0364746341610519)9[&type="Marshallese"]:0.0;
tree STATE_3350000 = (1[&type="Not_Marshallese"]:0.17554660449376175,((2[&type="Marshallese"]:0.14487543587414922,(3[&type="Marshallese"]:0.13897311403467802,5[&type="Marshallese"]:0.12797311403471076)6[&type="Marshallese"]:0.021902321839320227)7[&type="Marshallese"]:0.09005098577590234,4[&type="Marshallese"]:0.15792642165005338)8[&type="Marshallese"]:0.16262018284369018)9[&type="Marshallese"]:0.0;tree STATE_13350000 = (1[&type="Not_Marshallese"]:0.17554660449376175,((2[&type="Marshallese"]:0.14487543587414922,(3[&type="Marshallese"]:0.13897311403467802,5[&type="Marshallese"]:0.12797311403471076)6[&type="Marshallese"]:0.021902321839320227)7[&type="Marshallese"]:0.09005098577590234,4[&type="Marshallese"]:0.15792642165005338)8[&type="Marshallese"]:0.16262018284369018)9[&type="Marshallese"]:0.0;
tree STATE_3360000 = (1[&type="Not_Marshallese"]:0.34327866302338683,(((2[&type="Marshallese"]:0.0627518773220227,3[&type="Marshallese"]:0.07875187732187172)6[&type="Marshallese"]:0.10016699463094098,5[&type="Marshallese"]:0.16791887195284544)7[&type="Marshallese"]:0.1419324893593657,4[&type="Marshallese"]:0.2278513613123312)8[&type="Marshallese"]:0.26042730171103745)9[&type="Marshallese"]:0.0;tree STATE_13360000 = (1[&type="Not_Marshallese"]:0.34327866302338683,(((2[&type="Marshallese"]:0.0627518773220227,3[&type="Marshallese"]:0.07875187732187172)6[&type="Marshallese"]:0.10016699463094098,5[&type="Marshallese"]:0.16791887195284544)7[&type="Marshallese"]:0.1419324893593657,4[&type="Marshallese"]:0.2278513613123312)8[&type="Marshallese"]:0.26042730171103745)9[&type="Marshallese"]:0.0;
tree STATE_3370000 = ((1[&type="Not_Marshallese"]:0.21012100516856363,4[&type="Marshallese"]:0.35512100516854544)8[&type="Marshallese"]:0.07627667847395331,(2[&type="Marshallese"]:0.15751895775928518,(3[&type="Marshallese"]:0.15306892492083304,5[&type="Marshallese"]:0.14206892492086579)6[&type="Marshallese"]:0.020450032838301158)7[&type="Marshallese"]:0.3508787258832118)9[&type="Marshallese"]:0.0;tree STATE_13370000 = ((1[&type="Not_Marshallese"]:0.21012100516856363,4[&type="Marshallese"]:0.35512100516854544)8[&type="Marshallese"]:0.07627667847395331,(2[&type="Marshallese"]:0.15751895775928518,(3[&type="Marshallese"]:0.15306892492083304,5[&type="Marshallese"]:0.14206892492086579)6[&type="Marshallese"]:0.020450032838301158)7[&type="Marshallese"]:0.3508787258832118)9[&type="Marshallese"]:0.0;
tree STATE_3380000 = ((1[&type="Not_Marshallese"]:0.11570821882405219,4[&type="Marshallese"]:0.260708218824034)7[&type="Marshallese"]:0.013944143923944274,(2[&type="Marshallese"]:0.1849172720235244,(3[&type="Marshallese"]:0.12972141238134743,5[&type="Marshallese"]:0.11872141238138018)8[&type="Marshallese"]:0.07119585964202599)6[&type="Marshallese"]:0.16673509072445206)9[&type="Marshallese"]:0.0;tree STATE_13380000 = ((1[&type="Not_Marshallese"]:0.11570821882405219,4[&type="Marshallese"]:0.260708218824034)7[&type="Marshallese"]:0.013944143923944274,(2[&type="Marshallese"]:0.1849172720235244,(3[&type="Marshallese"]:0.12972141238134743,5[&type="Marshallese"]:0.11872141238138018)8[&type="Marshallese"]:0.07119585964202599)6[&type="Marshallese"]:0.16673509072445206)9[&type="Marshallese"]:0.0;
tree STATE_3390000 = (1[&type="Not_Marshallese"]:0.2604395707553624,(((2[&type="Marshallese"]:0.13182595294499805,3[&type="Marshallese"]:0.14782595294484707)7[&type="Marshallese"]:0.04188777278044595,5[&type="Marshallese"]:0.17871372572532576)6[&type="Marshallese"]:0.10826663310283072,4[&type="Marshallese"]:0.20498035882827653)8[&type="Marshallese"]:0.20045921192706767)9[&type="Marshallese"]:0.0;tree STATE_13390000 = (1[&type="Not_Marshallese"]:0.2604395707553624,(((2[&type="Marshallese"]:0.13182595294499805,3[&type="Marshallese"]:0.14782595294484707)7[&type="Marshallese"]:0.04188777278044595,5[&type="Marshallese"]:0.17871372572532576)6[&type="Marshallese"]:0.10826663310283072,4[&type="Marshallese"]:0.20498035882827653)8[&type="Marshallese"]:0.20045921192706767)9[&type="Marshallese"]:0.0;
tree STATE_3400000 = (1[&type="Not_Marshallese"]:0.15927833832020777,(((2[&type="Marshallese"]:0.16463977474216296,3[&type="Marshallese"]:0.18063977474201198)6[&type="Marshallese"]:0.005901112105851786,5[&type="Marshallese"]:0.1755408868478965)7[&type="Marshallese"]:0.07057702718563344,4[&type="Marshallese"]:0.16411791403365)8[&type="Marshallese"]:0.14016042428653958)9[&type="Marshallese"]:0.0;tree STATE_13400000 = (1[&type="Not_Marshallese"]:0.15927833832020777,(((2[&type="Marshallese"]:0.16463977474216296,3[&type="Marshallese"]:0.18063977474201198)6[&type="Marshallese"]:0.005901112105851786,5[&type="Marshallese"]:0.1755408868478965)7[&type="Marshallese"]:0.07057702718563344,4[&type="Marshallese"]:0.16411791403365)8[&type="Marshallese"]:0.14016042428653958)9[&type="Marshallese"]:0.0;
tree STATE_3410000 = ((1[&type="Not_Marshallese"]:0.07894643152058745,4[&type="Marshallese"]:0.22394643152056926)8[&type="Marshallese"]:0.15692298781776276,(2[&type="Marshallese"]:0.18740213894241697,(3[&type="Marshallese"]:0.19570160918085144,5[&type="Marshallese"]:0.18470160918088419)6[&type="Marshallese"]:0.007700529761414554)7[&type="Marshallese"]:0.2704672803959132)9[&type="Marshallese"]:0.0;tree STATE_13410000 = ((1[&type="Not_Marshallese"]:0.07894643152058745,4[&type="Marshallese"]:0.22394643152056926)8[&type="Marshallese"]:0.15692298781776276,(2[&type="Marshallese"]:0.18740213894241697,(3[&type="Marshallese"]:0.19570160918085144,5[&type="Marshallese"]:0.18470160918088419)6[&type="Marshallese"]:0.007700529761414554)7[&type="Marshallese"]:0.2704672803959132)9[&type="Marshallese"]:0.0;
tree STATE_3420000 = (1[&type="Not_Marshallese"]:0.08085193030244481,((2[&type="Marshallese"]:0.05362293173145115,(3[&type="Marshallese"]:0.05490965340650773,5[&type="Marshallese"]:0.043909653406540475)8[&type="Marshallese"]:0.01471327832479244)6[&type="Marshallese"]:0.10337508099593966,4[&type="Marshallese"]:0.07999801272739263)7[&type="Marshallese"]:0.145853917575034)9[&type="Marshallese"]:0.0;tree STATE_13420000 = (1[&type="Not_Marshallese"]:0.08085193030244481,((2[&type="Marshallese"]:0.05362293173145115,(3[&type="Marshallese"]:0.05490965340650773,5[&type="Marshallese"]:0.043909653406540475)8[&type="Marshallese"]:0.01471327832479244)6[&type="Marshallese"]:0.10337508099593966,4[&type="Marshallese"]:0.07999801272739263)7[&type="Marshallese"]:0.145853917575034)9[&type="Marshallese"]:0.0;
tree STATE_3430000 = (1[&type="Not_Marshallese"]:0.2690178835883412,((2[&type="Marshallese"]:0.2211600749204213,5[&type="Marshallese"]:0.22616007492030307)7[&type="Marshallese"]:0.22071377954186852,(3[&type="Marshallese"]:0.23209660316880837,4[&type="Marshallese"]:0.13909660316896116)6[&type="Marshallese"]:0.22577725129333048)8[&type="Marshallese"]:0.049144029126031386)9[&type="Marshallese"]:0.0;tree STATE_13430000 = (1[&type="Not_Marshallese"]:0.2690178835883412,((2[&type="Marshallese"]:0.2211600749204213,5[&type="Marshallese"]:0.22616007492030307)7[&type="Marshallese"]:0.22071377954186852,(3[&type="Marshallese"]:0.23209660316880837,4[&type="Marshallese"]:0.13909660316896116)6[&type="Marshallese"]:0.22577725129333048)8[&type="Marshallese"]:0.049144029126031386)9[&type="Marshallese"]:0.0;
tree STATE_3440000 = ((1[&type="Not_Marshallese"]:0.04461348312014751,((2[&type="Marshallese"]:0.12734065709385348,3[&type="Marshallese"]:0.1433406570937025)6[&type="Marshallese"]:0.03808059963685745,5[&type="Marshallese"]:0.1704212567305927)8[&type="Marshallese"]:0.10119222638941658)7[&type="Marshallese"]:0.06866132317776097,4[&type="Marshallese"]:0.2582748062978903)9[&type="Marshallese"]:0.0;tree STATE_13440000 = ((1[&type="Not_Marshallese"]:0.04461348312014751,((2[&type="Marshallese"]:0.12734065709385348,3[&type="Marshallese"]:0.1433406570937025)6[&type="Marshallese"]:0.03808059963685745,5[&type="Marshallese"]:0.1704212567305927)8[&type="Marshallese"]:0.10119222638941658)7[&type="Marshallese"]:0.06866132317776097,4[&type="Marshallese"]:0.2582748062978903)9[&type="Marshallese"]:0.0;
tree STATE_3450000 = (1[&type="Not_Marshallese"]:0.054321102566923296,(((2[&type="Marshallese"]:0.10231211244605956,5[&type="Marshallese"]:0.10731211244594133)6[&type="Marshallese"]:0.04279424116716385,3[&type="Marshallese"]:0.16110635361307243)7[&type="Marshallese"]:0.08964790777615358,4[&type="Marshallese"]:0.1577542613893788)8[&type="Marshallese"]:0.04156684117752629)9[&type="Marshallese"]:0.0;tree STATE_13450000 = (1[&type="Not_Marshallese"]:0.054321102566923296,(((2[&type="Marshallese"]:0.10231211244605956,5[&type="Marshallese"]:0.10731211244594133)6[&type="Marshallese"]:0.04279424116716385,3[&type="Marshallese"]:0.16110635361307243)7[&type="Marshallese"]:0.08964790777615358,4[&type="Marshallese"]:0.1577542613893788)8[&type="Marshallese"]:0.04156684117752629)9[&type="Marshallese"]:0.0;
tree STATE_3460000 = (1[&type="Not_Marshallese"]:0.13376358949568817,((2[&type="Marshallese"]:0.1702323156760776,(3[&type="Marshallese"]:0.10148618023766494,5[&type="Marshallese"]:0.09048618023769768)7[&type="Marshallese"]:0.08474613543826169)6[&type="Marshallese"]:0.0821350366038473,4[&type="Marshallese"]:0.17536735227992672)8[&type="Marshallese"]:0.10339623721574326)9[&type="Marshallese"]:0.0;tree STATE_13460000 = (1[&type="Not_Marshallese"]:0.13376358949568817,((2[&type="Marshallese"]:0.1702323156760776,(3[&type="Marshallese"]:0.10148618023766494,5[&type="Marshallese"]:0.09048618023769768)7[&type="Marshallese"]:0.08474613543826169)6[&type="Marshallese"]:0.0821350366038473,4[&type="Marshallese"]:0.17536735227992672)8[&type="Marshallese"]:0.10339623721574326)9[&type="Marshallese"]:0.0;
tree STATE_3470000 = (1[&type="Not_Marshallese"]:0.06963258781061554,((2[&type="Marshallese"]:0.05333701468596856,(3[&type="Marshallese"]:0.06330578969668285,5[&type="Marshallese"]:0.05230578969671559)7[&type="Marshallese"]:0.006031224989134734)6[&type="Marshallese"]:0.08891366486744613,4[&type="Marshallese"]:0.06525067955341651)8[&type="Marshallese"]:0.14938190825718084)9[&type="Marshallese"]:0.0;tree STATE_13470000 = (1[&type="Not_Marshallese"]:0.06963258781061554,((2[&type="Marshallese"]:0.05333701468596856,(3[&type="Marshallese"]:0.06330578969668285,5[&type="Marshallese"]:0.05230578969671559)7[&type="Marshallese"]:0.006031224989134734)6[&type="Marshallese"]:0.08891366486744613,4[&type="Marshallese"]:0.06525067955341651)8[&type="Marshallese"]:0.14938190825718084)9[&type="Marshallese"]:0.0;
tree STATE_3480000 = ((1[&type="Not_Marshallese"]:0.06050530123121162,4[&type="Marshallese"]:0.20550530123119343)8[&type="Marshallese"]:0.11736773080222263,((2[&type="Marshallese"]:0.10348717437596706,3[&type="Marshallese"]:0.11948717437581609)6[&type="Marshallese"]:0.12924092310092566,5[&type="Marshallese"]:0.23772809747677448)7[&type="Marshallese"]:0.16714493455652152)9[&type="Marshallese"]:0.0;tree STATE_13480000 = ((1[&type="Not_Marshallese"]:0.06050530123121162,4[&type="Marshallese"]:0.20550530123119343)8[&type="Marshallese"]:0.11736773080222263,((2[&type="Marshallese"]:0.10348717437596706,3[&type="Marshallese"]:0.11948717437581609)6[&type="Marshallese"]:0.12924092310092566,5[&type="Marshallese"]:0.23772809747677448)7[&type="Marshallese"]:0.16714493455652152)9[&type="Marshallese"]:0.0;
tree STATE_3490000 = (1[&type="Not_Marshallese"]:0.22124195240683864,((2[&type="Marshallese"]:0.13077938630136393,(3[&type="Marshallese"]:0.13808624332641475,5[&type="Marshallese"]:0.1270862433264475)7[&type="Marshallese"]:0.008693142974798201)6[&type="Marshallese"]:0.0744917688772204,4[&type="Marshallese"]:0.12827115517858614)8[&type="Marshallese"]:0.2379707972282343)9[&type="Marshallese"]:0.0;tree STATE_13490000 = (1[&type="Not_Marshallese"]:0.22124195240683864,((2[&type="Marshallese"]:0.13077938630136393,(3[&type="Marshallese"]:0.13808624332641475,5[&type="Marshallese"]:0.1270862433264475)7[&type="Marshallese"]:0.008693142974798201)6[&type="Marshallese"]:0.0744917688772204,4[&type="Marshallese"]:0.12827115517858614)8[&type="Marshallese"]:0.2379707972282343)9[&type="Marshallese"]:0.0;
tree STATE_3500000 = (1[&type="Not_Marshallese"]:0.3066356570853829,(((2[&type="Marshallese"]:0.1580979316443755,3[&type="Marshallese"]:0.17409793164422452)7[&type="Marshallese"]:0.06689458226226458,5[&type="Marshallese"]:0.22999251390652184)6[&type="Marshallese"]:0.27364285421959444,4[&type="Marshallese"]:0.42163536812623637)8[&type="Marshallese"]:0.03000028895912832)9[&type="Marshallese"]:0.0;tree STATE_13500000 = (1[&type="Not_Marshallese"]:0.3066356570853829,(((2[&type="Marshallese"]:0.1580979316443755,3[&type="Marshallese"]:0.17409793164422452)7[&type="Marshallese"]:0.06689458226226458,5[&type="Marshallese"]:0.22999251390652184)6[&type="Marshallese"]:0.27364285421959444,4[&type="Marshallese"]:0.42163536812623637)8[&type="Marshallese"]:0.03000028895912832)9[&type="Marshallese"]:0.0;
tree STATE_3510000 = ((1[&type="Not_Marshallese"]:0.07670186133524959,4[&type="Marshallese"]:0.2217018613352314)6[&type="Marshallese"]:0.0767590064030691,((2[&type="Marshallese"]:0.17964911343144394,3[&type="Marshallese"]:0.19564911343129296)7[&type="Marshallese"]:0.018357663797741036,5[&type="Marshallese"]:0.20300677722906674)8[&type="Marshallese"]:0.1774540905091137)9[&type="Marshallese"]:0.0;tree STATE_13510000 = ((1[&type="Not_Marshallese"]:0.07670186133524959,4[&type="Marshallese"]:0.2217018613352314)6[&type="Marshallese"]:0.0767590064030691,((2[&type="Marshallese"]:0.17964911343144394,3[&type="Marshallese"]:0.19564911343129296)7[&type="Marshallese"]:0.018357663797741036,5[&type="Marshallese"]:0.20300677722906674)8[&type="Marshallese"]:0.1774540905091137)9[&type="Marshallese"]:0.0;
tree STATE_3520000 = (1[&type="Not_Marshallese"]:0.1375338122887399,(((2[&type="Marshallese"]:0.13109734677706855,3[&type="Marshallese"]:0.14709734677691758)8[&type="Marshallese"]:0.013990799769067974,5[&type="Marshallese"]:0.1500881465460183)7[&type="Marshallese"]:0.054646600108376714,4[&type="Marshallese"]:0.12273474665451506)6[&type="Marshallese"]:0.15979906563420665)9[&type="Marshallese"]:0.0;tree STATE_13520000 = (1[&type="Not_Marshallese"]:0.1375338122887399,(((2[&type="Marshallese"]:0.13109734677706855,3[&type="Marshallese"]:0.14709734677691758)8[&type="Marshallese"]:0.013990799769067974,5[&type="Marshallese"]:0.1500881465460183)7[&type="Marshallese"]:0.054646600108376714,4[&type="Marshallese"]:0.12273474665451506)6[&type="Marshallese"]:0.15979906563420665)9[&type="Marshallese"]:0.0;
tree STATE_3530000 = (1[&type="Not_Marshallese"]:0.2130778648347434,(((2[&type="Marshallese"]:0.18850938339388706,4[&type="Marshallese"]:0.11150938339388888)6[&type="Marshallese"]:0.08104375798439889,3[&type="Marshallese"]:0.285553141378135)7[&type="Marshallese"]:0.00519119638899479,5[&type="Marshallese"]:0.2797443377671625)8[&type="Marshallese"]:0.16033352706744264)9[&type="Marshallese"]:0.0;tree STATE_13530000 = (1[&type="Not_Marshallese"]:0.2130778648347434,(((2[&type="Marshallese"]:0.18850938339388706,4[&type="Marshallese"]:0.11150938339388888)6[&type="Marshallese"]:0.08104375798439889,3[&type="Marshallese"]:0.285553141378135)7[&type="Marshallese"]:0.00519119638899479,5[&type="Marshallese"]:0.2797443377671625)8[&type="Marshallese"]:0.16033352706744264)9[&type="Marshallese"]:0.0;
tree STATE_3540000 = ((1[&type="Not_Marshallese"]:0.033853864492734975,4[&type="Marshallese"]:0.17885386449271679)8[&type="Marshallese"]:0.09441201575254271,((2[&type="Marshallese"]:0.10290108997020742,3[&type="Marshallese"]:0.11890108997005644)6[&type="Marshallese"]:0.09743809097537029,5[&type="Marshallese"]:0.20533918094545947)7[&type="Marshallese"]:0.14992669929967997)9[&type="Marshallese"]:0.0;tree STATE_13540000 = ((1[&type="Not_Marshallese"]:0.033853864492734975,4[&type="Marshallese"]:0.17885386449271679)8[&type="Marshallese"]:0.09441201575254271,((2[&type="Marshallese"]:0.10290108997020742,3[&type="Marshallese"]:0.11890108997005644)6[&type="Marshallese"]:0.09743809097537029,5[&type="Marshallese"]:0.20533918094545947)7[&type="Marshallese"]:0.14992669929967997)9[&type="Marshallese"]:0.0;
tree STATE_3550000 = (1[&type="Not_Marshallese"]:0.1763171564932517,((2[&type="Marshallese"]:0.19827641274900495,(3[&type="Marshallese"]:0.21166459011434305,5[&type="Marshallese"]:0.2006645901143758)6[&type="Marshallese"]:0.0026118226345109297)8[&type="Marshallese"]:0.11025412367656309,4[&type="Marshallese"]:0.23153053642556987)7[&type="Marshallese"]:0.08978662006766364)9[&type="Marshallese"]:0.0;tree STATE_13550000 = (1[&type="Not_Marshallese"]:0.1763171564932517,((2[&type="Marshallese"]:0.19827641274900495,(3[&type="Marshallese"]:0.21166459011434305,5[&type="Marshallese"]:0.2006645901143758)6[&type="Marshallese"]:0.0026118226345109297)8[&type="Marshallese"]:0.11025412367656309,4[&type="Marshallese"]:0.23153053642556987)7[&type="Marshallese"]:0.08978662006766364)9[&type="Marshallese"]:0.0;
tree STATE_3560000 = ((1[&type="Not_Marshallese"]:0.06064363126110667,((2[&type="Marshallese"]:0.1007801022605506,3[&type="Marshallese"]:0.11678010226039963)7[&type="Marshallese"]:0.023013640087922768,5[&type="Marshallese"]:0.12879374234835514)6[&type="Marshallese"]:0.15884988891261329)8[&type="Marshallese"]:0.03904426836041208,4[&type="Marshallese"]:0.24468789962150056)9[&type="Marshallese"]:0.0;tree STATE_13560000 = ((1[&type="Not_Marshallese"]:0.06064363126110667,((2[&type="Marshallese"]:0.1007801022605506,3[&type="Marshallese"]:0.11678010226039963)7[&type="Marshallese"]:0.023013640087922768,5[&type="Marshallese"]:0.12879374234835514)6[&type="Marshallese"]:0.15884988891261329)8[&type="Marshallese"]:0.03904426836041208,4[&type="Marshallese"]:0.24468789962150056)9[&type="Marshallese"]:0.0;
tree STATE_3570000 = ((1[&type="Not_Marshallese"]:0.018399317871556298,4[&type="Marshallese"]:0.1633993178715381)8[&type="Marshallese"]:0.003026121613919852,((2[&type="Marshallese"]:0.08025189884893055,3[&type="Marshallese"]:0.09625189884877958)7[&type="Marshallese"]:0.016241775078112072,5[&type="Marshallese"]:0.10149367392692439)6[&type="Marshallese"]:0.14693176555841353)9[&type="Marshallese"]:0.0;tree STATE_13570000 = ((1[&type="Not_Marshallese"]:0.018399317871556298,4[&type="Marshallese"]:0.1633993178715381)8[&type="Marshallese"]:0.003026121613919852,((2[&type="Marshallese"]:0.08025189884893055,3[&type="Marshallese"]:0.09625189884877958)7[&type="Marshallese"]:0.016241775078112072,5[&type="Marshallese"]:0.10149367392692439)6[&type="Marshallese"]:0.14693176555841353)9[&type="Marshallese"]:0.0;
tree STATE_3580000 = ((1[&type="Not_Marshallese"]:0.16277805367501574,4[&type="Marshallese"]:0.30777805367499755)8[&type="Marshallese"]:0.003353301167707212,(2[&type="Marshallese"]:0.18090719213108916,(3[&type="Marshallese"]:0.16409253808375973,5[&type="Marshallese"]:0.15309253808379247)6[&type="Marshallese"]:0.032814654047178454)7[&type="Marshallese"]:0.20722416271161379)9[&type="Marshallese"]:0.0;tree STATE_13580000 = ((1[&type="Not_Marshallese"]:0.16277805367501574,4[&type="Marshallese"]:0.30777805367499755)8[&type="Marshallese"]:0.003353301167707212,(2[&type="Marshallese"]:0.18090719213108916,(3[&type="Marshallese"]:0.16409253808375973,5[&type="Marshallese"]:0.15309253808379247)6[&type="Marshallese"]:0.032814654047178454)7[&type="Marshallese"]:0.20722416271161379)9[&type="Marshallese"]:0.0;
tree STATE_3590000 = ((1[&type="Not_Marshallese"]:0.08607456127517144,(2[&type="Marshallese"]:0.22662990670611763,(3[&type="Marshallese"]:0.2385917322789764,5[&type="Marshallese"]:0.22759173227900914)6[&type="Marshallese"]:0.004038174426990254)7[&type="Marshallese"]:0.0814446545690338)8[&type="Marshallese"]:0.042998586248412574,4[&type="Marshallese"]:0.2740731475235658)9[&type="Marshallese"]:0.0;tree STATE_13590000 = ((1[&type="Not_Marshallese"]:0.08607456127517144,(2[&type="Marshallese"]:0.22662990670611763,(3[&type="Marshallese"]:0.2385917322789764,5[&type="Marshallese"]:0.22759173227900914)6[&type="Marshallese"]:0.004038174426990254)7[&type="Marshallese"]:0.0814446545690338)8[&type="Marshallese"]:0.042998586248412574,4[&type="Marshallese"]:0.2740731475235658)9[&type="Marshallese"]:0.0;
tree STATE_3600000 = (1[&type="Not_Marshallese"]:0.281748105082275,((2[&type="Marshallese"]:0.0795682591895793,(3[&type="Marshallese"]:0.0833278047799927,5[&type="Marshallese"]:0.07232780478002544)7[&type="Marshallese"]:0.012240454409435622)6[&type="Marshallese"]:0.16795727705031074,4[&type="Marshallese"]:0.17052553623989186)8[&type="Marshallese"]:0.25622256884236494)9[&type="Marshallese"]:0.0;tree STATE_13600000 = (1[&type="Not_Marshallese"]:0.281748105082275,((2[&type="Marshallese"]:0.0795682591895793,(3[&type="Marshallese"]:0.0833278047799927,5[&type="Marshallese"]:0.07232780478002544)7[&type="Marshallese"]:0.012240454409435622)6[&type="Marshallese"]:0.16795727705031074,4[&type="Marshallese"]:0.17052553623989186)8[&type="Marshallese"]:0.25622256884236494)9[&type="Marshallese"]:0.0;
tree STATE_3610000 = ((1[&type="Not_Marshallese"]:0.027447825870539955,4[&type="Marshallese"]:0.17244782587052176)8[&type="Marshallese"]:0.06447057237928933,(2[&type="Marshallese"]:0.19258714270452734,(3[&type="Marshallese"]:0.13391108945304436,5[&type="Marshallese"]:0.1229110894530771)7[&type="Marshallese"]:0.074676053251332)6[&type="Marshallese"]:0.12133125554528193)9[&type="Marshallese"]:0.0;tree STATE_13610000 = ((1[&type="Not_Marshallese"]:0.027447825870539955,4[&type="Marshallese"]:0.17244782587052176)8[&type="Marshallese"]:0.06447057237928933,(2[&type="Marshallese"]:0.19258714270452734,(3[&type="Marshallese"]:0.13391108945304436,5[&type="Marshallese"]:0.1229110894530771)7[&type="Marshallese"]:0.074676053251332)6[&type="Marshallese"]:0.12133125554528193)9[&type="Marshallese"]:0.0;
tree STATE_3620000 = ((1[&type="Not_Marshallese"]:0.10674563292644534,4[&type="Marshallese"]:0.25174563292642715)8[&type="Marshallese"]:0.045555780171958105,((2[&type="Marshallese"]:0.1316816690133412,3[&type="Marshallese"]:0.14768166901319021)6[&type="Marshallese"]:0.05578408146176861,5[&type="Marshallese"]:0.19246575047499156)7[&type="Marshallese"]:0.18683566262327364)9[&type="Marshallese"]:0.0;tree STATE_13620000 = ((1[&type="Not_Marshallese"]:0.10674563292644534,4[&type="Marshallese"]:0.25174563292642715)8[&type="Marshallese"]:0.045555780171958105,((2[&type="Marshallese"]:0.1316816690133412,3[&type="Marshallese"]:0.14768166901319021)6[&type="Marshallese"]:0.05578408146176861,5[&type="Marshallese"]:0.19246575047499156)7[&type="Marshallese"]:0.18683566262327364)9[&type="Marshallese"]:0.0;
tree STATE_3630000 = (1[&type="Not_Marshallese"]:0.06951522732787913,((2[&type="Marshallese"]:0.09126939324074489,(3[&type="Marshallese"]:0.09504322877780787,5[&type="Marshallese"]:0.08404322877784061)7[&type="Marshallese"]:0.012226164462786043)6[&type="Marshallese"]:0.04496723490121522,4[&type="Marshallese"]:0.05923662814196193)8[&type="Marshallese"]:0.155278599185899)9[&type="Marshallese"]:0.0;tree STATE_13630000 = (1[&type="Not_Marshallese"]:0.06951522732787913,((2[&type="Marshallese"]:0.09126939324074489,(3[&type="Marshallese"]:0.09504322877780787,5[&type="Marshallese"]:0.08404322877784061)7[&type="Marshallese"]:0.012226164462786043)6[&type="Marshallese"]:0.04496723490121522,4[&type="Marshallese"]:0.05923662814196193)8[&type="Marshallese"]:0.155278599185899)9[&type="Marshallese"]:0.0;
tree STATE_3640000 = (1[&type="Not_Marshallese"]:0.09787189392245654,(((2[&type="Marshallese"]:0.06173298422230193,5[&type="Marshallese"]:0.0667329842221837)7[&type="Marshallese"]:0.09684515345332691,3[&type="Marshallese"]:0.17457813767547786)6[&type="Marshallese"]:0.08912435691665271,4[&type="Marshallese"]:0.17070249459228337)8[&type="Marshallese"]:0.07216939933015498)9[&type="Marshallese"]:0.0;tree STATE_13640000 = (1[&type="Not_Marshallese"]:0.09787189392245654,(((2[&type="Marshallese"]:0.06173298422230193,5[&type="Marshallese"]:0.0667329842221837)7[&type="Marshallese"]:0.09684515345332691,3[&type="Marshallese"]:0.17457813767547786)6[&type="Marshallese"]:0.08912435691665271,4[&type="Marshallese"]:0.17070249459228337)8[&type="Marshallese"]:0.07216939933015498)9[&type="Marshallese"]:0.0;
tree STATE_3650000 = (1[&type="Not_Marshallese"]:0.16564714009460058,(((2[&type="Marshallese"]:0.11692513169936436,3[&type="Marshallese"]:0.13292513169921338)6[&type="Marshallese"]:0.15922947470273208,5[&type="Marshallese"]:0.2811546064019782)7[&type="Marshallese"]:0.08057821886416211,4[&type="Marshallese"]:0.27973282526626037)8[&type="Marshallese"]:0.03091431482832202)9[&type="Marshallese"]:0.0;tree STATE_13650000 = (1[&type="Not_Marshallese"]:0.16564714009460058,(((2[&type="Marshallese"]:0.11692513169936436,3[&type="Marshallese"]:0.13292513169921338)6[&type="Marshallese"]:0.15922947470273208,5[&type="Marshallese"]:0.2811546064019782)7[&type="Marshallese"]:0.08057821886416211,4[&type="Marshallese"]:0.27973282526626037)8[&type="Marshallese"]:0.03091431482832202)9[&type="Marshallese"]:0.0;
tree STATE_3660000 = (1[&type="Not_Marshallese"]:0.07843714689519643,((2[&type="Marshallese"]:0.1775893539585439,(3[&type="Marshallese"]:0.16388239478516461,5[&type="Marshallese"]:0.15288239478519736)6[&type="Marshallese"]:0.029706959173228298)7[&type="Marshallese"]:0.07213283736423229,4[&type="Marshallese"]:0.172722191322778)8[&type="Marshallese"]:0.050714955572400244)9[&type="Marshallese"]:0.0;tree STATE_13660000 = (1[&type="Not_Marshallese"]:0.07843714689519643,((2[&type="Marshallese"]:0.1775893539585439,(3[&type="Marshallese"]:0.16388239478516461,5[&type="Marshallese"]:0.15288239478519736)6[&type="Marshallese"]:0.029706959173228298)7[&type="Marshallese"]:0.07213283736423229,4[&type="Marshallese"]:0.172722191322778)8[&type="Marshallese"]:0.050714955572400244)9[&type="Marshallese"]:0.0;
tree STATE_3670000 = (1[&type="Not_Marshallese"]:0.09226427894641603,(((2[&type="Marshallese"]:0.11501346219363798,5[&type="Marshallese"]:0.12001346219351974)7[&type="Marshallese"]:0.04638735475202024,3[&type="Marshallese"]:0.17740081694550724)6[&type="Marshallese"]:0.041357209448709964,4[&type="Marshallese"]:0.12575802639437)8[&type="Marshallese"]:0.11150625255202784)9[&type="Marshallese"]:0.0;tree STATE_13670000 = (1[&type="Not_Marshallese"]:0.09226427894641603,(((2[&type="Marshallese"]:0.11501346219363798,5[&type="Marshallese"]:0.12001346219351974)7[&type="Marshallese"]:0.04638735475202024,3[&type="Marshallese"]:0.17740081694550724)6[&type="Marshallese"]:0.041357209448709964,4[&type="Marshallese"]:0.12575802639437)8[&type="Marshallese"]:0.11150625255202784)9[&type="Marshallese"]:0.0;
tree STATE_3680000 = ((1[&type="Not_Marshallese"]:0.19518496405732733,4[&type="Marshallese"]:0.34018496405730914)8[&type="Marshallese"]:0.07661868277652784,(2[&type="Marshallese"]:0.12695512513018592,(3[&type="Marshallese"]:0.08930041545824222,5[&type="Marshallese"]:0.07830041545827496)6[&type="Marshallese"]:0.05365470967179273)7[&type="Marshallese"]:0.36684852170364923)9[&type="Marshallese"]:0.0;tree STATE_13680000 = ((1[&type="Not_Marshallese"]:0.19518496405732733,4[&type="Marshallese"]:0.34018496405730914)8[&type="Marshallese"]:0.07661868277652784,(2[&type="Marshallese"]:0.12695512513018592,(3[&type="Marshallese"]:0.08930041545824222,5[&type="Marshallese"]:0.07830041545827496)6[&type="Marshallese"]:0.05365470967179273)7[&type="Marshallese"]:0.36684852170364923)9[&type="Marshallese"]:0.0;
tree STATE_3690000 = (1[&type="Not_Marshallese"]:0.2842646035090468,(((2[&type="Marshallese"]:0.14522733677853053,5[&type="Marshallese"]:0.1502273367784123)6[&type="Marshallese"]:0.0122747160492509,3[&type="Marshallese"]:0.17350205282763045)8[&type="Marshallese"]:0.21518440689129312,4[&type="Marshallese"]:0.29568645971907637)7[&type="Marshallese"]:0.13357814378995225)9[&type="Marshallese"]:0.0;tree STATE_13690000 = (1[&type="Not_Marshallese"]:0.2842646035090468,(((2[&type="Marshallese"]:0.14522733677853053,5[&type="Marshallese"]:0.1502273367784123)6[&type="Marshallese"]:0.0122747160492509,3[&type="Marshallese"]:0.17350205282763045)8[&type="Marshallese"]:0.21518440689129312,4[&type="Marshallese"]:0.29568645971907637)7[&type="Marshallese"]:0.13357814378995225)9[&type="Marshallese"]:0.0;
tree STATE_3700000 = (1[&type="Not_Marshallese"]:0.12419322816686135,((2[&type="Marshallese"]:0.09580630539930364,(3[&type="Marshallese"]:0.08954314186261156,5[&type="Marshallese"]:0.0785431418626443)7[&type="Marshallese"]:0.022263163536541106)6[&type="Marshallese"]:0.10888620236118503,4[&type="Marshallese"]:0.1276925077604905)8[&type="Marshallese"]:0.14150072040635267)9[&type="Marshallese"]:0.0;tree STATE_13700000 = (1[&type="Not_Marshallese"]:0.12419322816686135,((2[&type="Marshallese"]:0.09580630539930364,(3[&type="Marshallese"]:0.08954314186261156,5[&type="Marshallese"]:0.0785431418626443)7[&type="Marshallese"]:0.022263163536541106)6[&type="Marshallese"]:0.10888620236118503,4[&type="Marshallese"]:0.1276925077604905)8[&type="Marshallese"]:0.14150072040635267)9[&type="Marshallese"]:0.0;
tree STATE_3710000 = (1[&type="Not_Marshallese"]:0.11624892818413335,((2[&type="Marshallese"]:0.15408359398371846,(3[&type="Marshallese"]:0.12209964088317199,5[&type="Marshallese"]:0.11109964088320473)6[&type="Marshallese"]:0.04798395310039549)8[&type="Marshallese"]:0.09906660230161385,4[&type="Marshallese"]:0.17615019628533413)7[&type="Marshallese"]:0.08509873189878103)9[&type="Marshallese"]:0.0;tree STATE_13710000 = (1[&type="Not_Marshallese"]:0.11624892818413335,((2[&type="Marshallese"]:0.15408359398371846,(3[&type="Marshallese"]:0.12209964088317199,5[&type="Marshallese"]:0.11109964088320473)6[&type="Marshallese"]:0.04798395310039549)8[&type="Marshallese"]:0.09906660230161385,4[&type="Marshallese"]:0.17615019628533413)7[&type="Marshallese"]:0.08509873189878103)9[&type="Marshallese"]:0.0;
tree STATE_3720000 = (1[&type="Not_Marshallese"]:0.047318669675745995,(((2[&type="Marshallese"]:0.09480354312812686,3[&type="Marshallese"]:0.11080354312797588)8[&type="Marshallese"]:0.0635413748139057,5[&type="Marshallese"]:0.16334491794191433)6[&type="Marshallese"]:0.08698275139213754,4[&type="Marshallese"]:0.16832766933417193)7[&type="Marshallese"]:0.02399100034155588)9[&type="Marshallese"]:0.0;tree STATE_13720000 = (1[&type="Not_Marshallese"]:0.047318669675745995,(((2[&type="Marshallese"]:0.09480354312812686,3[&type="Marshallese"]:0.11080354312797588)8[&type="Marshallese"]:0.0635413748139057,5[&type="Marshallese"]:0.16334491794191433)6[&type="Marshallese"]:0.08698275139213754,4[&type="Marshallese"]:0.16832766933417193)7[&type="Marshallese"]:0.02399100034155588)9[&type="Marshallese"]:0.0;
tree STATE_3730000 = (1[&type="Not_Marshallese"]:0.00788115488897212,(((2[&type="Marshallese"]:0.06947669224140379,5[&type="Marshallese"]:0.07447669224128556)6[&type="Marshallese"]:0.01404781420379117,3[&type="Marshallese"]:0.09952450644504399)8[&type="Marshallese"]:0.050753467775942473,4[&type="Marshallese"]:0.057277974221139255)7[&type="Marshallese"]:0.09560318066781467)9[&type="Marshallese"]:0.0;tree STATE_13730000 = (1[&type="Not_Marshallese"]:0.00788115488897212,(((2[&type="Marshallese"]:0.06947669224140379,5[&type="Marshallese"]:0.07447669224128556)6[&type="Marshallese"]:0.01404781420379117,3[&type="Marshallese"]:0.09952450644504399)8[&type="Marshallese"]:0.050753467775942473,4[&type="Marshallese"]:0.057277974221139255)7[&type="Marshallese"]:0.09560318066781467)9[&type="Marshallese"]:0.0;
tree STATE_3740000 = (1[&type="Not_Marshallese"]:0.1136432173159157,((2[&type="Marshallese"]:0.14861892947151914,(3[&type="Marshallese"]:0.11654616051554463,5[&type="Marshallese"]:0.10554616051557737)8[&type="Marshallese"]:0.04807276895582353)6[&type="Marshallese"]:0.03938329274659344,4[&type="Marshallese"]:0.1110022222181144)7[&type="Marshallese"]:0.1476409950977831)9[&type="Marshallese"]:0.0;tree STATE_13740000 = (1[&type="Not_Marshallese"]:0.1136432173159157,((2[&type="Marshallese"]:0.14861892947151914,(3[&type="Marshallese"]:0.11654616051554463,5[&type="Marshallese"]:0.10554616051557737)8[&type="Marshallese"]:0.04807276895582353)6[&type="Marshallese"]:0.03938329274659344,4[&type="Marshallese"]:0.1110022222181144)7[&type="Marshallese"]:0.1476409950977831)9[&type="Marshallese"]:0.0;
tree STATE_3750000 = (1[&type="Not_Marshallese"]:0.12059679586573457,(((2[&type="Marshallese"]:0.2075066627353371,3[&type="Marshallese"]:0.22350666273518613)8[&type="Marshallese"]:0.05315342274867271,5[&type="Marshallese"]:0.2656600854838916)6[&type="Marshallese"]:0.07882206715525936,4[&type="Marshallese"]:0.262482152639271)7[&type="Marshallese"]:0.0031146432264453905)9[&type="Marshallese"]:0.0;tree STATE_13750000 = (1[&type="Not_Marshallese"]:0.12059679586573457,(((2[&type="Marshallese"]:0.2075066627353371,3[&type="Marshallese"]:0.22350666273518613)8[&type="Marshallese"]:0.05315342274867271,5[&type="Marshallese"]:0.2656600854838916)6[&type="Marshallese"]:0.07882206715525936,4[&type="Marshallese"]:0.262482152639271)7[&type="Marshallese"]:0.0031146432264453905)9[&type="Marshallese"]:0.0;
tree STATE_3760000 = (1[&type="Not_Marshallese"]:0.0727089799550576,(((2[&type="Marshallese"]:0.166179879486645,5[&type="Marshallese"]:0.17117987948652677)6[&type="Marshallese"]:0.020757604352370174,3[&type="Marshallese"]:0.2029374838388642)8[&type="Marshallese"]:0.08277821928890947,4[&type="Marshallese"]:0.19271570312792646)7[&type="Marshallese"]:0.024993276827112942)9[&type="Marshallese"]:0.0;tree STATE_13760000 = (1[&type="Not_Marshallese"]:0.0727089799550576,(((2[&type="Marshallese"]:0.166179879486645,5[&type="Marshallese"]:0.17117987948652677)6[&type="Marshallese"]:0.020757604352370174,3[&type="Marshallese"]:0.2029374838388642)8[&type="Marshallese"]:0.08277821928890947,4[&type="Marshallese"]:0.19271570312792646)7[&type="Marshallese"]:0.024993276827112942)9[&type="Marshallese"]:0.0;
tree STATE_3770000 = (1[&type="Not_Marshallese"]:0.023789701871734348,(((2[&type="Marshallese"]:0.0525803215396297,3[&type="Marshallese"]:0.06858032153947873)6[&type="Marshallese"]:0.05412507877344008,5[&type="Marshallese"]:0.11170540031295155)8[&type="Marshallese"]:0.019392402305850445,4[&type="Marshallese"]:0.04909780261892205)7[&type="Marshallese"]:0.11969189925279411)9[&type="Marshallese"]:0.0;tree STATE_13770000 = (1[&type="Not_Marshallese"]:0.023789701871734348,(((2[&type="Marshallese"]:0.0525803215396297,3[&type="Marshallese"]:0.06858032153947873)6[&type="Marshallese"]:0.05412507877344008,5[&type="Marshallese"]:0.11170540031295155)8[&type="Marshallese"]:0.019392402305850445,4[&type="Marshallese"]:0.04909780261892205)7[&type="Marshallese"]:0.11969189925279411)9[&type="Marshallese"]:0.0;
tree STATE_3780000 = ((1[&type="Not_Marshallese"]:0.042858769889121406,((2[&type="Marshallese"]:0.06238274458039339,5[&type="Marshallese"]:0.06738274458027516)6[&type="Marshallese"]:0.017877740605254128,3[&type="Marshallese"]:0.09626048518549654)8[&type="Marshallese"]:0.18459828470345388)7[&type="Marshallese"]:0.1254860437850412,4[&type="Marshallese"]:0.3133448136741444)9[&type="Marshallese"]:0.0;tree STATE_13780000 = ((1[&type="Not_Marshallese"]:0.042858769889121406,((2[&type="Marshallese"]:0.06238274458039339,5[&type="Marshallese"]:0.06738274458027516)6[&type="Marshallese"]:0.017877740605254128,3[&type="Marshallese"]:0.09626048518549654)8[&type="Marshallese"]:0.18459828470345388)7[&type="Marshallese"]:0.1254860437850412,4[&type="Marshallese"]:0.3133448136741444)9[&type="Marshallese"]:0.0;
tree STATE_3790000 = ((1[&type="Not_Marshallese"]:0.11384868619017574,(2[&type="Marshallese"]:0.18558345729059678,(3[&type="Marshallese"]:0.18729473134539318,5[&type="Marshallese"]:0.17629473134542592)8[&type="Marshallese"]:0.014288725945052622)6[&type="Marshallese"]:0.15026522889955896)7[&type="Marshallese"]:0.014284306124462687,4[&type="Marshallese"]:0.27313299231462024)9[&type="Marshallese"]:0.0;tree STATE_13790000 = ((1[&type="Not_Marshallese"]:0.11384868619017574,(2[&type="Marshallese"]:0.18558345729059678,(3[&type="Marshallese"]:0.18729473134539318,5[&type="Marshallese"]:0.17629473134542592)8[&type="Marshallese"]:0.014288725945052622)6[&type="Marshallese"]:0.15026522889955896)7[&type="Marshallese"]:0.014284306124462687,4[&type="Marshallese"]:0.27313299231462024)9[&type="Marshallese"]:0.0;
tree STATE_3800000 = ((1[&type="Not_Marshallese"]:0.1441666012147365,((2[&type="Marshallese"]:0.17156944544136218,3[&type="Marshallese"]:0.1875694454412112)8[&type="Marshallese"]:0.01982614971831792,5[&type="Marshallese"]:0.19639559515956187)6[&type="Marshallese"]:0.1747710060550364)7[&type="Marshallese"]:0.23463274256729388,4[&type="Marshallese"]:0.5237993437820122)9[&type="Marshallese"]:0.0;tree STATE_13800000 = ((1[&type="Not_Marshallese"]:0.1441666012147365,((2[&type="Marshallese"]:0.17156944544136218,3[&type="Marshallese"]:0.1875694454412112)8[&type="Marshallese"]:0.01982614971831792,5[&type="Marshallese"]:0.19639559515956187)6[&type="Marshallese"]:0.1747710060550364)7[&type="Marshallese"]:0.23463274256729388,4[&type="Marshallese"]:0.5237993437820122)9[&type="Marshallese"]:0.0;
tree STATE_3810000 = (1[&type="Not_Marshallese"]:0.04169649519465657,((2[&type="Marshallese"]:0.08589423422839228,(3[&type="Marshallese"]:0.06853975325621868,5[&type="Marshallese"]:0.05753975325625142)6[&type="Marshallese"]:0.03335448097202262)8[&type="Marshallese"]:0.12607257095086244,4[&type="Marshallese"]:0.13496680517925652)7[&type="Marshallese"]:0.05172969001538186)9[&type="Marshallese"]:0.0;tree STATE_13810000 = (1[&type="Not_Marshallese"]:0.04169649519465657,((2[&type="Marshallese"]:0.08589423422839228,(3[&type="Marshallese"]:0.06853975325621868,5[&type="Marshallese"]:0.05753975325625142)6[&type="Marshallese"]:0.03335448097202262)8[&type="Marshallese"]:0.12607257095086244,4[&type="Marshallese"]:0.13496680517925652)7[&type="Marshallese"]:0.05172969001538186)9[&type="Marshallese"]:0.0;
tree STATE_3820000 = (1[&type="Not_Marshallese"]:0.03188841674561238,((2[&type="Marshallese"]:0.17634541509670953,(3[&type="Marshallese"]:0.15620022114910614,5[&type="Marshallese"]:0.14520022114913889)8[&type="Marshallese"]:0.036145193947452414)6[&type="Marshallese"]:0.05274100736166201,4[&type="Marshallese"]:0.15208642245837337)7[&type="Marshallese"]:0.024801994287220824)9[&type="Marshallese"]:0.0;tree STATE_13820000 = (1[&type="Not_Marshallese"]:0.03188841674561238,((2[&type="Marshallese"]:0.17634541509670953,(3[&type="Marshallese"]:0.15620022114910614,5[&type="Marshallese"]:0.14520022114913889)8[&type="Marshallese"]:0.036145193947452414)6[&type="Marshallese"]:0.05274100736166201,4[&type="Marshallese"]:0.15208642245837337)7[&type="Marshallese"]:0.024801994287220824)9[&type="Marshallese"]:0.0;
tree STATE_3830000 = (1[&type="Not_Marshallese"]:0.09535284643372305,((2[&type="Marshallese"]:0.1643741667492951,(3[&type="Marshallese"]:0.09390657224487578,5[&type="Marshallese"]:0.08290657224490852)8[&type="Marshallese"]:0.08646759450426833)6[&type="Marshallese"]:0.12294603463354128,4[&type="Marshallese"]:0.2103202013828382)7[&type="Marshallese"]:0.03003264505086667)9[&type="Marshallese"]:0.0;tree STATE_13830000 = (1[&type="Not_Marshallese"]:0.09535284643372305,((2[&type="Marshallese"]:0.1643741667492951,(3[&type="Marshallese"]:0.09390657224487578,5[&type="Marshallese"]:0.08290657224490852)8[&type="Marshallese"]:0.08646759450426833)6[&type="Marshallese"]:0.12294603463354128,4[&type="Marshallese"]:0.2103202013828382)7[&type="Marshallese"]:0.03003264505086667)9[&type="Marshallese"]:0.0;
tree STATE_3840000 = ((1[&type="Not_Marshallese"]:0.0946496091680677,((2[&type="Marshallese"]:0.1718244931790843,3[&type="Marshallese"]:0.18782449317893332)8[&type="Marshallese"]:0.01288591464588043,5[&type="Marshallese"]:0.1897104078248465)6[&type="Marshallese"]:0.13193920134308296)7[&type="Marshallese"]:0.07576006181319611,4[&type="Marshallese"]:0.3154096709812456)9[&type="Marshallese"]:0.0;tree STATE_13840000 = ((1[&type="Not_Marshallese"]:0.0946496091680677,((2[&type="Marshallese"]:0.1718244931790843,3[&type="Marshallese"]:0.18782449317893332)8[&type="Marshallese"]:0.01288591464588043,5[&type="Marshallese"]:0.1897104078248465)6[&type="Marshallese"]:0.13193920134308296)7[&type="Marshallese"]:0.07576006181319611,4[&type="Marshallese"]:0.3154096709812456)9[&type="Marshallese"]:0.0;
tree STATE_3850000 = (1[&type="Not_Marshallese"]:0.06142803948343145,(((2[&type="Marshallese"]:0.06325798384810329,3[&type="Marshallese"]:0.07925798384795231)7[&type="Marshallese"]:0.03334552862551826,5[&type="Marshallese"]:0.10160351247350331)6[&type="Marshallese"]:0.09934711145817039,4[&type="Marshallese"]:0.11895062393179376)8[&type="Marshallese"]:0.0874774155516195)9[&type="Marshallese"]:0.0;tree STATE_13850000 = (1[&type="Not_Marshallese"]:0.06142803948343145,(((2[&type="Marshallese"]:0.06325798384810329,3[&type="Marshallese"]:0.07925798384795231)7[&type="Marshallese"]:0.03334552862551826,5[&type="Marshallese"]:0.10160351247350331)6[&type="Marshallese"]:0.09934711145817039,4[&type="Marshallese"]:0.11895062393179376)8[&type="Marshallese"]:0.0874774155516195)9[&type="Marshallese"]:0.0;
tree STATE_3860000 = (1[&type="Not_Marshallese"]:0.17655683407462197,(((2[&type="Marshallese"]:0.14242049289425837,3[&type="Marshallese"]:0.1584204928941074)7[&type="Marshallese"]:0.02203918995172846,5[&type="Marshallese"]:0.1694596828458686)6[&type="Marshallese"]:0.08338113380951645,4[&type="Marshallese"]:0.1708408166555051)8[&type="Marshallese"]:0.15071601741909868)9[&type="Marshallese"]:0.0;tree STATE_13860000 = (1[&type="Not_Marshallese"]:0.17655683407462197,(((2[&type="Marshallese"]:0.14242049289425837,3[&type="Marshallese"]:0.1584204928941074)7[&type="Marshallese"]:0.02203918995172846,5[&type="Marshallese"]:0.1694596828458686)6[&type="Marshallese"]:0.08338113380951645,4[&type="Marshallese"]:0.1708408166555051)8[&type="Marshallese"]:0.15071601741909868)9[&type="Marshallese"]:0.0;
tree STATE_3870000 = (1[&type="Not_Marshallese"]:0.10683783613904257,((2[&type="Marshallese"]:0.07306045029228807,(3[&type="Marshallese"]:0.06886930947593929,5[&type="Marshallese"]:0.05786930947597203)7[&type="Marshallese"]:0.0201911408161978)6[&type="Marshallese"]:0.1435396592952466,4[&type="Marshallese"]:0.13960010958753646)8[&type="Marshallese"]:0.11223772655148792)9[&type="Marshallese"]:0.0;tree STATE_13870000 = (1[&type="Not_Marshallese"]:0.10683783613904257,((2[&type="Marshallese"]:0.07306045029228807,(3[&type="Marshallese"]:0.06886930947593929,5[&type="Marshallese"]:0.05786930947597203)7[&type="Marshallese"]:0.0201911408161978)6[&type="Marshallese"]:0.1435396592952466,4[&type="Marshallese"]:0.13960010958753646)8[&type="Marshallese"]:0.11223772655148792)9[&type="Marshallese"]:0.0;
tree STATE_3880000 = (1[&type="Not_Marshallese"]:0.1873835445211266,((2[&type="Marshallese"]:0.14402217465029996,(3[&type="Marshallese"]:0.09997987469277181,5[&type="Marshallese"]:0.08897987469280455)6[&type="Marshallese"]:0.06004229995737717)7[&type="Marshallese"]:0.04030842328579601,4[&type="Marshallese"]:0.10733059793609778)8[&type="Marshallese"]:0.22505294658501063)9[&type="Marshallese"]:0.0;tree STATE_13880000 = (1[&type="Not_Marshallese"]:0.1873835445211266,((2[&type="Marshallese"]:0.14402217465029996,(3[&type="Marshallese"]:0.09997987469277181,5[&type="Marshallese"]:0.08897987469280455)6[&type="Marshallese"]:0.06004229995737717)7[&type="Marshallese"]:0.04030842328579601,4[&type="Marshallese"]:0.10733059793609778)8[&type="Marshallese"]:0.22505294658501063)9[&type="Marshallese"]:0.0;
tree STATE_3890000 = (1[&type="Not_Marshallese"]:0.2058519257744763,(((2[&type="Marshallese"]:0.14947465623890752,5[&type="Marshallese"]:0.15447465623878928)8[&type="Marshallese"]:0.02539515187795427,3[&type="Marshallese"]:0.1908698081167108)7[&type="Marshallese"]:0.06530606268719327,4[&type="Marshallese"]:0.16317587080405688)6[&type="Marshallese"]:0.18767605497040124)9[&type="Marshallese"]:0.0;tree STATE_13890000 = (1[&type="Not_Marshallese"]:0.2058519257744763,(((2[&type="Marshallese"]:0.14947465623890752,5[&type="Marshallese"]:0.15447465623878928)8[&type="Marshallese"]:0.02539515187795427,3[&type="Marshallese"]:0.1908698081167108)7[&type="Marshallese"]:0.06530606268719327,4[&type="Marshallese"]:0.16317587080405688)6[&type="Marshallese"]:0.18767605497040124)9[&type="Marshallese"]:0.0;
tree STATE_3900000 = (1[&type="Not_Marshallese"]:0.2170392823461889,(((2[&type="Marshallese"]:0.07597807596364449,3[&type="Marshallese"]:0.09197807596349351)6[&type="Marshallese"]:0.04096538603037668,5[&type="Marshallese"]:0.12194346199390294)7[&type="Marshallese"]:0.13743201622494927,4[&type="Marshallese"]:0.17737547821897226)8[&type="Marshallese"]:0.18466380412719846)9[&type="Marshallese"]:0.0;tree STATE_13900000 = (1[&type="Not_Marshallese"]:0.2170392823461889,(((2[&type="Marshallese"]:0.07597807596364449,3[&type="Marshallese"]:0.09197807596349351)6[&type="Marshallese"]:0.04096538603037668,5[&type="Marshallese"]:0.12194346199390294)7[&type="Marshallese"]:0.13743201622494927,4[&type="Marshallese"]:0.17737547821897226)8[&type="Marshallese"]:0.18466380412719846)9[&type="Marshallese"]:0.0;
tree STATE_3910000 = ((1[&type="Not_Marshallese"]:0.0871104422731343,4[&type="Marshallese"]:0.2321104422731161)8[&type="Marshallese"]:0.009120123668499847,((2[&type="Marshallese"]:0.11723797948856204,3[&type="Marshallese"]:0.13323797948841107)6[&type="Marshallese"]:0.06331526992630859,5[&type="Marshallese"]:0.1855532494147524)7[&type="Marshallese"]:0.1376773165267435)9[&type="Marshallese"]:0.0;tree STATE_13910000 = ((1[&type="Not_Marshallese"]:0.0871104422731343,4[&type="Marshallese"]:0.2321104422731161)8[&type="Marshallese"]:0.009120123668499847,((2[&type="Marshallese"]:0.11723797948856204,3[&type="Marshallese"]:0.13323797948841107)6[&type="Marshallese"]:0.06331526992630859,5[&type="Marshallese"]:0.1855532494147524)7[&type="Marshallese"]:0.1376773165267435)9[&type="Marshallese"]:0.0;
tree STATE_3920000 = (1[&type="Not_Marshallese"]:0.16967834126748954,(((2[&type="Marshallese"]:0.20070249072867502,3[&type="Marshallese"]:0.21670249072852404)6[&type="Marshallese"]:0.06372715449032135,5[&type="Marshallese"]:0.26942964521887813)7[&type="Marshallese"]:0.01104922802359265,4[&type="Marshallese"]:0.19847887324259084)8[&type="Marshallese"]:0.11619946802488051)9[&type="Marshallese"]:0.0;tree STATE_13920000 = (1[&type="Not_Marshallese"]:0.16967834126748954,(((2[&type="Marshallese"]:0.20070249072867502,3[&type="Marshallese"]:0.21670249072852404)6[&type="Marshallese"]:0.06372715449032135,5[&type="Marshallese"]:0.26942964521887813)7[&type="Marshallese"]:0.01104922802359265,4[&type="Marshallese"]:0.19847887324259084)8[&type="Marshallese"]:0.11619946802488051)9[&type="Marshallese"]:0.0;
tree STATE_3930000 = ((1[&type="Not_Marshallese"]:0.3036236049562917,4[&type="Marshallese"]:0.4486236049562735)6[&type="Marshallese"]:0.0020693331406140825,((2[&type="Marshallese"]:0.13715410484105783,3[&type="Marshallese"]:0.15315410484090686)7[&type="Marshallese"]:0.11689660720623041,5[&type="Marshallese"]:0.25905071204717)8[&type="Marshallese"]:0.27364222604959754)9[&type="Marshallese"]:0.0;tree STATE_13930000 = ((1[&type="Not_Marshallese"]:0.3036236049562917,4[&type="Marshallese"]:0.4486236049562735)6[&type="Marshallese"]:0.0020693331406140825,((2[&type="Marshallese"]:0.13715410484105783,3[&type="Marshallese"]:0.15315410484090686)7[&type="Marshallese"]:0.11689660720623041,5[&type="Marshallese"]:0.25905071204717)8[&type="Marshallese"]:0.27364222604959754)9[&type="Marshallese"]:0.0;
tree STATE_3940000 = (1[&type="Not_Marshallese"]:0.06719095603810166,((2[&type="Marshallese"]:0.14958090997622386,(3[&type="Marshallese"]:0.12396918804198406,5[&type="Marshallese"]:0.1129691880420168)6[&type="Marshallese"]:0.041611721934088824)7[&type="Marshallese"]:0.06928850685036739,4[&type="Marshallese"]:0.14186941682659307)8[&type="Marshallese"]:0.0703215392114904)9[&type="Marshallese"]:0.0;tree STATE_13940000 = (1[&type="Not_Marshallese"]:0.06719095603810166,((2[&type="Marshallese"]:0.14958090997622386,(3[&type="Marshallese"]:0.12396918804198406,5[&type="Marshallese"]:0.1129691880420168)6[&type="Marshallese"]:0.041611721934088824)7[&type="Marshallese"]:0.06928850685036739,4[&type="Marshallese"]:0.14186941682659307)8[&type="Marshallese"]:0.0703215392114904)9[&type="Marshallese"]:0.0;
tree STATE_3950000 = ((1[&type="Not_Marshallese"]:0.1331112066329272,4[&type="Marshallese"]:0.278111206632909)6[&type="Marshallese"]:0.029207624867600368,(2[&type="Marshallese"]:0.25394762512606117,(3[&type="Marshallese"]:0.23937876853203857,5[&type="Marshallese"]:0.2283787685320713)8[&type="Marshallese"]:0.030568856593871624)7[&type="Marshallese"]:0.13037120637444638)9[&type="Marshallese"]:0.0;tree STATE_13950000 = ((1[&type="Not_Marshallese"]:0.1331112066329272,4[&type="Marshallese"]:0.278111206632909)6[&type="Marshallese"]:0.029207624867600368,(2[&type="Marshallese"]:0.25394762512606117,(3[&type="Marshallese"]:0.23937876853203857,5[&type="Marshallese"]:0.2283787685320713)8[&type="Marshallese"]:0.030568856593871624)7[&type="Marshallese"]:0.13037120637444638)9[&type="Marshallese"]:0.0;
tree STATE_3960000 = ((1[&type="Not_Marshallese"]:0.12652898244623634,4[&type="Marshallese"]:0.27152898244621815)8[&type="Marshallese"]:0.05182420784022068,((2[&type="Marshallese"]:0.07951507409161938,3[&type="Marshallese"]:0.09551507409146841)6[&type="Marshallese"]:0.15382094846769329,5[&type="Marshallese"]:0.23833602255919445)7[&type="Marshallese"]:0.16701716772712433)9[&type="Marshallese"]:0.0;tree STATE_13960000 = ((1[&type="Not_Marshallese"]:0.12652898244623634,4[&type="Marshallese"]:0.27152898244621815)8[&type="Marshallese"]:0.05182420784022068,((2[&type="Marshallese"]:0.07951507409161938,3[&type="Marshallese"]:0.09551507409146841)6[&type="Marshallese"]:0.15382094846769329,5[&type="Marshallese"]:0.23833602255919445)7[&type="Marshallese"]:0.16701716772712433)9[&type="Marshallese"]:0.0;
tree STATE_3970000 = ((1[&type="Not_Marshallese"]:0.10939732846452199,((2[&type="Marshallese"]:0.17147470648871618,3[&type="Marshallese"]:0.1874747064885652)6[&type="Marshallese"]:0.05998177416871292,5[&type="Marshallese"]:0.23645648065731087)7[&type="Marshallese"]:0.09994084780707288)8[&type="Marshallese"]:0.10186183235641216,4[&type="Marshallese"]:0.35625916082091597)9[&type="Marshallese"]:0.0;tree STATE_13970000 = ((1[&type="Not_Marshallese"]:0.10939732846452199,((2[&type="Marshallese"]:0.17147470648871618,3[&type="Marshallese"]:0.1874747064885652)6[&type="Marshallese"]:0.05998177416871292,5[&type="Marshallese"]:0.23645648065731087)7[&type="Marshallese"]:0.09994084780707288)8[&type="Marshallese"]:0.10186183235641216,4[&type="Marshallese"]:0.35625916082091597)9[&type="Marshallese"]:0.0;
tree STATE_3980000 = (1[&type="Not_Marshallese"]:0.08954866024740782,((2[&type="Marshallese"]:0.12286857168215068,(3[&type="Marshallese"]:0.12465694848409514,5[&type="Marshallese"]:0.11365694848412788)6[&type="Marshallese"]:0.01421162319790456)7[&type="Marshallese"]:0.04053249402207004,4[&type="Marshallese"]:0.08640106570422254)8[&type="Marshallese"]:0.1481475945431671)9[&type="Marshallese"]:0.0;tree STATE_13980000 = (1[&type="Not_Marshallese"]:0.08954866024740782,((2[&type="Marshallese"]:0.12286857168215068,(3[&type="Marshallese"]:0.12465694848409514,5[&type="Marshallese"]:0.11365694848412788)6[&type="Marshallese"]:0.01421162319790456)7[&type="Marshallese"]:0.04053249402207004,4[&type="Marshallese"]:0.08640106570422254)8[&type="Marshallese"]:0.1481475945431671)9[&type="Marshallese"]:0.0;
tree STATE_3990000 = (1[&type="Not_Marshallese"]:0.05111705505644937,((2[&type="Marshallese"]:0.1713468508798665,(3[&type="Marshallese"]:0.18610645698463243,5[&type="Marshallese"]:0.17510645698466518)7[&type="Marshallese"]:0.0012403938950830973)6[&type="Marshallese"]:0.06287091204102285,4[&type="Marshallese"]:0.15721776292089118)8[&type="Marshallese"]:0.03889929213554)9[&type="Marshallese"]:0.0;tree STATE_13990000 = (1[&type="Not_Marshallese"]:0.05111705505644937,((2[&type="Marshallese"]:0.1713468508798665,(3[&type="Marshallese"]:0.18610645698463243,5[&type="Marshallese"]:0.17510645698466518)7[&type="Marshallese"]:0.0012403938950830973)6[&type="Marshallese"]:0.06287091204102285,4[&type="Marshallese"]:0.15721776292089118)8[&type="Marshallese"]:0.03889929213554)9[&type="Marshallese"]:0.0;
tree STATE_4000000 = ((1[&type="Not_Marshallese"]:0.1573676466445793,(2[&type="Marshallese"]:0.23553884758537225,(3[&type="Marshallese"]:0.13871067810213306,5[&type="Marshallese"]:0.1277106781021658)6[&type="Marshallese"]:0.11282816948308821)7[&type="Marshallese"]:0.14382879905918705)8[&type="Marshallese"]:0.05580905621886112,4[&type="Marshallese"]:0.35817670286342224)9[&type="Marshallese"]:0.0;tree STATE_14000000 = ((1[&type="Not_Marshallese"]:0.1573676466445793,(2[&type="Marshallese"]:0.23553884758537225,(3[&type="Marshallese"]:0.13871067810213306,5[&type="Marshallese"]:0.1277106781021658)6[&type="Marshallese"]:0.11282816948308821)7[&type="Marshallese"]:0.14382879905918705)8[&type="Marshallese"]:0.05580905621886112,4[&type="Marshallese"]:0.35817670286342224)9[&type="Marshallese"]:0.0;
tree STATE_4010000 = (1[&type="Not_Marshallese"]:0.1468175310479763,(((2[&type="Marshallese"]:0.10492433067817498,3[&type="Marshallese"]:0.12092433067802401)6[&type="Marshallese"]:0.08093267645706582,5[&type="Marshallese"]:0.19085700713512257)7[&type="Marshallese"]:0.03979522951477782,4[&type="Marshallese"]:0.14865223665002045)8[&type="Marshallese"]:0.14316529439793765)9[&type="Marshallese"]:0.0;tree STATE_14010000 = (1[&type="Not_Marshallese"]:0.1468175310479763,(((2[&type="Marshallese"]:0.10492433067817498,3[&type="Marshallese"]:0.12092433067802401)6[&type="Marshallese"]:0.08093267645706582,5[&type="Marshallese"]:0.19085700713512257)7[&type="Marshallese"]:0.03979522951477782,4[&type="Marshallese"]:0.14865223665002045)8[&type="Marshallese"]:0.14316529439793765)9[&type="Marshallese"]:0.0;
tree STATE_4020000 = ((1[&type="Not_Marshallese"]:0.12588336386595494,((2[&type="Marshallese"]:0.11956506740581732,3[&type="Marshallese"]:0.13556506740566635)7[&type="Marshallese"]:0.17282749585157123,5[&type="Marshallese"]:0.2973925632572703)6[&type="Marshallese"]:0.05549080060854639)8[&type="Marshallese"]:0.038646450139891764,4[&type="Marshallese"]:0.3095298140058285)9[&type="Marshallese"]:0.0;tree STATE_14020000 = ((1[&type="Not_Marshallese"]:0.12588336386595494,((2[&type="Marshallese"]:0.11956506740581732,3[&type="Marshallese"]:0.13556506740566635)7[&type="Marshallese"]:0.17282749585157123,5[&type="Marshallese"]:0.2973925632572703)6[&type="Marshallese"]:0.05549080060854639)8[&type="Marshallese"]:0.038646450139891764,4[&type="Marshallese"]:0.3095298140058285)9[&type="Marshallese"]:0.0;
tree STATE_4030000 = (1[&type="Not_Marshallese"]:0.18057700660385612,((2[&type="Marshallese"]:0.23261939750696625,(3[&type="Marshallese"]:0.15767229010914352,5[&type="Marshallese"]:0.14667229010917626)6[&type="Marshallese"]:0.09094710739767176)7[&type="Marshallese"]:0.1129614831704509,4[&type="Marshallese"]:0.268580880677419)8[&type="Marshallese"]:0.05699612592641895)9[&type="Marshallese"]:0.0;tree STATE_14030000 = (1[&type="Not_Marshallese"]:0.18057700660385612,((2[&type="Marshallese"]:0.23261939750696625,(3[&type="Marshallese"]:0.15767229010914352,5[&type="Marshallese"]:0.14667229010917626)6[&type="Marshallese"]:0.09094710739767176)7[&type="Marshallese"]:0.1129614831704509,4[&type="Marshallese"]:0.268580880677419)8[&type="Marshallese"]:0.05699612592641895)9[&type="Marshallese"]:0.0;
tree STATE_4040000 = ((1[&type="Not_Marshallese"]:0.1788624869733087,((2[&type="Marshallese"]:0.11331682326191136,3[&type="Marshallese"]:0.1293168232617604)6[&type="Marshallese"]:0.08314909846644342,5[&type="Marshallese"]:0.20146592172823655)7[&type="Marshallese"]:0.2043965652449339)8[&type="Marshallese"]:7.585090963848073E-4,4[&type="Marshallese"]:0.3246209960696753)9[&type="Marshallese"]:0.0;tree STATE_14040000 = ((1[&type="Not_Marshallese"]:0.1788624869733087,((2[&type="Marshallese"]:0.11331682326191136,3[&type="Marshallese"]:0.1293168232617604)6[&type="Marshallese"]:0.08314909846644342,5[&type="Marshallese"]:0.20146592172823655)7[&type="Marshallese"]:0.2043965652449339)8[&type="Marshallese"]:7.585090963848073E-4,4[&type="Marshallese"]:0.3246209960696753)9[&type="Marshallese"]:0.0;
tree STATE_4050000 = (1[&type="Not_Marshallese"]:0.12044933741629821,(((2[&type="Marshallese"]:0.08340103296026509,3[&type="Marshallese"]:0.09940103296011411)7[&type="Marshallese"]:0.13496007238991004,5[&type="Marshallese"]:0.2233611053500569)6[&type="Marshallese"]:0.07926637870544309,4[&type="Marshallese"]:0.22062748405562005)8[&type="Marshallese"]:0.04482185336065997)9[&type="Marshallese"]:0.0;tree STATE_14050000 = (1[&type="Not_Marshallese"]:0.12044933741629821,(((2[&type="Marshallese"]:0.08340103296026509,3[&type="Marshallese"]:0.09940103296011411)7[&type="Marshallese"]:0.13496007238991004,5[&type="Marshallese"]:0.2233611053500569)6[&type="Marshallese"]:0.07926637870544309,4[&type="Marshallese"]:0.22062748405562005)8[&type="Marshallese"]:0.04482185336065997)9[&type="Marshallese"]:0.0;
tree STATE_4060000 = (1[&type="Not_Marshallese"]:0.06378433161605729,(((2[&type="Marshallese"]:0.12330277928643699,3[&type="Marshallese"]:0.139302779286286)6[&type="Marshallese"]:0.012961261947560615,5[&type="Marshallese"]:0.14126404123387937)7[&type="Marshallese"]:0.04563200344901153,4[&type="Marshallese"]:0.10489604468301095)8[&type="Marshallese"]:0.10388828693302815)9[&type="Marshallese"]:0.0;tree STATE_14060000 = (1[&type="Not_Marshallese"]:0.06378433161605729,(((2[&type="Marshallese"]:0.12330277928643699,3[&type="Marshallese"]:0.139302779286286)6[&type="Marshallese"]:0.012961261947560615,5[&type="Marshallese"]:0.14126404123387937)7[&type="Marshallese"]:0.04563200344901153,4[&type="Marshallese"]:0.10489604468301095)8[&type="Marshallese"]:0.10388828693302815)9[&type="Marshallese"]:0.0;
tree STATE_4070000 = ((1[&type="Not_Marshallese"]:0.20576488004455212,4[&type="Marshallese"]:0.35076488004453393)8[&type="Marshallese"]:0.04745868336802739,((2[&type="Marshallese"]:0.19951608451670144,3[&type="Marshallese"]:0.21551608451655047)6[&type="Marshallese"]:0.16220176662355446,5[&type="Marshallese"]:0.36671785114013766)7[&type="Marshallese"]:0.1135057122723036)9[&type="Marshallese"]:0.0;tree STATE_14070000 = ((1[&type="Not_Marshallese"]:0.20576488004455212,4[&type="Marshallese"]:0.35076488004453393)8[&type="Marshallese"]:0.04745868336802739,((2[&type="Marshallese"]:0.19951608451670144,3[&type="Marshallese"]:0.21551608451655047)6[&type="Marshallese"]:0.16220176662355446,5[&type="Marshallese"]:0.36671785114013766)7[&type="Marshallese"]:0.1135057122723036)9[&type="Marshallese"]:0.0;
tree STATE_4080000 = (1[&type="Not_Marshallese"]:0.34166095451863887,(((2[&type="Marshallese"]:0.1437517150916046,3[&type="Marshallese"]:0.1597517150914536)6[&type="Marshallese"]:0.1604758716073518,5[&type="Marshallese"]:0.30922758669883815)7[&type="Marshallese"]:0.22406931092453147,4[&type="Marshallese"]:0.4512968976234897)8[&type="Marshallese"]:0.035364056895131)9[&type="Marshallese"]:0.0;tree STATE_14080000 = (1[&type="Not_Marshallese"]:0.34166095451863887,(((2[&type="Marshallese"]:0.1437517150916046,3[&type="Marshallese"]:0.1597517150914536)6[&type="Marshallese"]:0.1604758716073518,5[&type="Marshallese"]:0.30922758669883815)7[&type="Marshallese"]:0.22406931092453147,4[&type="Marshallese"]:0.4512968976234897)8[&type="Marshallese"]:0.035364056895131)9[&type="Marshallese"]:0.0;
tree STATE_4090000 = (1[&type="Not_Marshallese"]:0.2743321048733619,(((2[&type="Marshallese"]:0.17755609913386647,5[&type="Marshallese"]:0.18255609913374823)6[&type="Marshallese"]:0.02359530995114456,3[&type="Marshallese"]:0.21715140908486005)7[&type="Marshallese"]:0.24619279786214024,4[&type="Marshallese"]:0.3703442069471531)8[&type="Marshallese"]:0.04898789792619063)9[&type="Marshallese"]:0.0;tree STATE_14090000 = (1[&type="Not_Marshallese"]:0.2743321048733619,(((2[&type="Marshallese"]:0.17755609913386647,5[&type="Marshallese"]:0.18255609913374823)6[&type="Marshallese"]:0.02359530995114456,3[&type="Marshallese"]:0.21715140908486005)7[&type="Marshallese"]:0.24619279786214024,4[&type="Marshallese"]:0.3703442069471531)8[&type="Marshallese"]:0.04898789792619063)9[&type="Marshallese"]:0.0;
tree STATE_4100000 = ((1[&type="Not_Marshallese"]:0.1810823444069496,4[&type="Marshallese"]:0.3260823444069314)8[&type="Marshallese"]:0.010817933881926589,((2[&type="Marshallese"]:0.11589152976061068,5[&type="Marshallese"]:0.12089152976049244)6[&type="Marshallese"]:0.021231177154223402,3[&type="Marshallese"]:0.1531227069146831)7[&type="Marshallese"]:0.2767775713740221)9[&type="Marshallese"]:0.0;tree STATE_14100000 = ((1[&type="Not_Marshallese"]:0.1810823444069496,4[&type="Marshallese"]:0.3260823444069314)8[&type="Marshallese"]:0.010817933881926589,((2[&type="Marshallese"]:0.11589152976061068,5[&type="Marshallese"]:0.12089152976049244)6[&type="Marshallese"]:0.021231177154223402,3[&type="Marshallese"]:0.1531227069146831)7[&type="Marshallese"]:0.2767775713740221)9[&type="Marshallese"]:0.0;
tree STATE_4110000 = (1[&type="Not_Marshallese"]:0.06860090360202159,((2[&type="Marshallese"]:0.10689126897163898,(3[&type="Marshallese"]:0.10077429928473575,5[&type="Marshallese"]:0.08977429928476849)7[&type="Marshallese"]:0.022116969686752252)6[&type="Marshallese"]:0.12313083791176932,4[&type="Marshallese"]:0.15302210688341011)8[&type="Marshallese"]:0.060578796718593286)9[&type="Marshallese"]:0.0;tree STATE_14110000 = (1[&type="Not_Marshallese"]:0.06860090360202159,((2[&type="Marshallese"]:0.10689126897163898,(3[&type="Marshallese"]:0.10077429928473575,5[&type="Marshallese"]:0.08977429928476849)7[&type="Marshallese"]:0.022116969686752252)6[&type="Marshallese"]:0.12313083791176932,4[&type="Marshallese"]:0.15302210688341011)8[&type="Marshallese"]:0.060578796718593286)9[&type="Marshallese"]:0.0;
tree STATE_4120000 = ((1[&type="Not_Marshallese"]:0.3581149011276864,4[&type="Marshallese"]:0.5031149011276682)7[&type="Marshallese"]:9.870516703153198E-4,((2[&type="Marshallese"]:0.2793526694149622,3[&type="Marshallese"]:0.2953526694148112)6[&type="Marshallese"]:0.20191438516308424,5[&type="Marshallese"]:0.4862670545779282)8[&type="Marshallese"]:0.0998348982199353)9[&type="Marshallese"]:0.0;tree STATE_14120000 = ((1[&type="Not_Marshallese"]:0.3581149011276864,4[&type="Marshallese"]:0.5031149011276682)7[&type="Marshallese"]:9.870516703153198E-4,((2[&type="Marshallese"]:0.2793526694149622,3[&type="Marshallese"]:0.2953526694148112)6[&type="Marshallese"]:0.20191438516308424,5[&type="Marshallese"]:0.4862670545779282)8[&type="Marshallese"]:0.0998348982199353)9[&type="Marshallese"]:0.0;
tree STATE_4130000 = ((1[&type="Not_Marshallese"]:0.07889137447769334,((2[&type="Marshallese"]:0.02797661471767627,3[&type="Marshallese"]:0.04397661471752529)7[&type="Marshallese"]:0.15382168058710555,5[&type="Marshallese"]:0.18679829530466358)6[&type="Marshallese"]:0.11909307917289153)8[&type="Marshallese"]:0.027943187393588143,4[&type="Marshallese"]:0.2518345618712633)9[&type="Marshallese"]:0.0;tree STATE_14130000 = ((1[&type="Not_Marshallese"]:0.07889137447769334,((2[&type="Marshallese"]:0.02797661471767627,3[&type="Marshallese"]:0.04397661471752529)7[&type="Marshallese"]:0.15382168058710555,5[&type="Marshallese"]:0.18679829530466358)6[&type="Marshallese"]:0.11909307917289153)8[&type="Marshallese"]:0.027943187393588143,4[&type="Marshallese"]:0.2518345618712633)9[&type="Marshallese"]:0.0;
tree STATE_4140000 = ((1[&type="Not_Marshallese"]:0.18054139576011874,((2[&type="Marshallese"]:0.07154171636997662,3[&type="Marshallese"]:0.08754171636982565)7[&type="Marshallese"]:0.1775111890939738,5[&type="Marshallese"]:0.2540529054638322)6[&type="Marshallese"]:0.1534884902961483)8[&type="Marshallese"]:0.06403749460942376,4[&type="Marshallese"]:0.3895788903695243)9[&type="Marshallese"]:0.0;tree STATE_14140000 = ((1[&type="Not_Marshallese"]:0.18054139576011874,((2[&type="Marshallese"]:0.07154171636997662,3[&type="Marshallese"]:0.08754171636982565)7[&type="Marshallese"]:0.1775111890939738,5[&type="Marshallese"]:0.2540529054638322)6[&type="Marshallese"]:0.1534884902961483)8[&type="Marshallese"]:0.06403749460942376,4[&type="Marshallese"]:0.3895788903695243)9[&type="Marshallese"]:0.0;
tree STATE_4150000 = ((1[&type="Not_Marshallese"]:0.18387845250410845,4[&type="Marshallese"]:0.32887845250409026)8[&type="Marshallese"]:0.04602342313434166,((2[&type="Marshallese"]:0.15943435557105728,3[&type="Marshallese"]:0.1754343555709063)7[&type="Marshallese"]:0.09490814025489758,5[&type="Marshallese"]:0.2593424958258366)6[&type="Marshallese"]:0.19755937981247523)9[&type="Marshallese"]:0.0;tree STATE_14150000 = ((1[&type="Not_Marshallese"]:0.18387845250410845,4[&type="Marshallese"]:0.32887845250409026)8[&type="Marshallese"]:0.04602342313434166,((2[&type="Marshallese"]:0.15943435557105728,3[&type="Marshallese"]:0.1754343555709063)7[&type="Marshallese"]:0.09490814025489758,5[&type="Marshallese"]:0.2593424958258366)6[&type="Marshallese"]:0.19755937981247523)9[&type="Marshallese"]:0.0;
tree STATE_4160000 = (1[&type="Not_Marshallese"]:0.19508365143457507,(((2[&type="Marshallese"]:0.13468644527217996,5[&type="Marshallese"]:0.13968644527206173)6[&type="Marshallese"]:0.02151757112445274,3[&type="Marshallese"]:0.17220401639648172)7[&type="Marshallese"]:0.08871873649227632,4[&type="Marshallese"]:0.16792275288891084)8[&type="Marshallese"]:0.17216089854564604)9[&type="Marshallese"]:0.0;tree STATE_14160000 = (1[&type="Not_Marshallese"]:0.19508365143457507,(((2[&type="Marshallese"]:0.13468644527217996,5[&type="Marshallese"]:0.13968644527206173)6[&type="Marshallese"]:0.02151757112445274,3[&type="Marshallese"]:0.17220401639648172)7[&type="Marshallese"]:0.08871873649227632,4[&type="Marshallese"]:0.16792275288891084)8[&type="Marshallese"]:0.17216089854564604)9[&type="Marshallese"]:0.0;
tree STATE_4170000 = (1[&type="Not_Marshallese"]:0.22144120316876453,(((2[&type="Marshallese"]:0.15592142983784651,5[&type="Marshallese"]:0.16092142983772828)7[&type="Marshallese"]:0.013352898084432824,3[&type="Marshallese"]:0.18527432792212836)8[&type="Marshallese"]:0.032392896386550546,4[&type="Marshallese"]:0.1246672243088317)6[&type="Marshallese"]:0.24177397885991464)9[&type="Marshallese"]:0.0;tree STATE_14170000 = (1[&type="Not_Marshallese"]:0.22144120316876453,(((2[&type="Marshallese"]:0.15592142983784651,5[&type="Marshallese"]:0.16092142983772828)7[&type="Marshallese"]:0.013352898084432824,3[&type="Marshallese"]:0.18527432792212836)8[&type="Marshallese"]:0.032392896386550546,4[&type="Marshallese"]:0.1246672243088317)6[&type="Marshallese"]:0.24177397885991464)9[&type="Marshallese"]:0.0;
tree STATE_4180000 = (1[&type="Not_Marshallese"]:0.013937331573352474,(((2[&type="Marshallese"]:0.10901773219242536,5[&type="Marshallese"]:0.11401773219230713)6[&type="Marshallese"]:0.0031179130688336054,3[&type="Marshallese"]:0.128135645261108)8[&type="Marshallese"]:0.09614340013953346,4[&type="Marshallese"]:0.13127904540079424)7[&type="Marshallese"]:0.027658286172540042)9[&type="Marshallese"]:0.0;tree STATE_14180000 = (1[&type="Not_Marshallese"]:0.013937331573352474,(((2[&type="Marshallese"]:0.10901773219242536,5[&type="Marshallese"]:0.11401773219230713)6[&type="Marshallese"]:0.0031179130688336054,3[&type="Marshallese"]:0.128135645261108)8[&type="Marshallese"]:0.09614340013953346,4[&type="Marshallese"]:0.13127904540079424)7[&type="Marshallese"]:0.027658286172540042)9[&type="Marshallese"]:0.0;
tree STATE_4190000 = (1[&type="Not_Marshallese"]:0.19337130750469778,((2[&type="Marshallese"]:0.2049939931086627,(3[&type="Marshallese"]:0.16033820283535152,5[&type="Marshallese"]:0.14933820283538426)8[&type="Marshallese"]:0.060655790273160204)7[&type="Marshallese"]:0.1626090296259977,4[&type="Marshallese"]:0.2906030227346622)6[&type="Marshallese"]:0.04776828477001738)9[&type="Marshallese"]:0.0;tree STATE_14190000 = (1[&type="Not_Marshallese"]:0.19337130750469778,((2[&type="Marshallese"]:0.2049939931086627,(3[&type="Marshallese"]:0.16033820283535152,5[&type="Marshallese"]:0.14933820283538426)8[&type="Marshallese"]:0.060655790273160204)7[&type="Marshallese"]:0.1626090296259977,4[&type="Marshallese"]:0.2906030227346622)6[&type="Marshallese"]:0.04776828477001738)9[&type="Marshallese"]:0.0;
tree STATE_4200000 = ((1[&type="Not_Marshallese"]:0.09685587444046306,4[&type="Marshallese"]:0.24185587444044487)7[&type="Marshallese"]:0.05989621540207207,(2[&type="Marshallese"]:0.2598171294483692,(3[&type="Marshallese"]:0.24272084327473537,5[&type="Marshallese"]:0.2317208432747681)8[&type="Marshallese"]:0.03309628617348287)6[&type="Marshallese"]:0.11893496039414592)9[&type="Marshallese"]:0.0;tree STATE_14200000 = ((1[&type="Not_Marshallese"]:0.09685587444046306,4[&type="Marshallese"]:0.24185587444044487)7[&type="Marshallese"]:0.05989621540207207,(2[&type="Marshallese"]:0.2598171294483692,(3[&type="Marshallese"]:0.24272084327473537,5[&type="Marshallese"]:0.2317208432747681)8[&type="Marshallese"]:0.03309628617348287)6[&type="Marshallese"]:0.11893496039414592)9[&type="Marshallese"]:0.0;
tree STATE_4210000 = ((1[&type="Not_Marshallese"]:0.09378820038464486,((2[&type="Marshallese"]:0.11068851760072163,3[&type="Marshallese"]:0.12668851760057065)8[&type="Marshallese"]:0.024450950352449125,5[&type="Marshallese"]:0.14013946795305252)7[&type="Marshallese"]:0.1806487324314541)6[&type="Marshallese"]:0.05379830759722276,4[&type="Marshallese"]:0.29258650798184943)9[&type="Marshallese"]:0.0;tree STATE_14210000 = ((1[&type="Not_Marshallese"]:0.09378820038464486,((2[&type="Marshallese"]:0.11068851760072163,3[&type="Marshallese"]:0.12668851760057065)8[&type="Marshallese"]:0.024450950352449125,5[&type="Marshallese"]:0.14013946795305252)7[&type="Marshallese"]:0.1806487324314541)6[&type="Marshallese"]:0.05379830759722276,4[&type="Marshallese"]:0.29258650798184943)9[&type="Marshallese"]:0.0;
tree STATE_4220000 = ((1[&type="Not_Marshallese"]:0.12437106551116417,((2[&type="Marshallese"]:0.2336846334880208,3[&type="Marshallese"]:0.24968463348786982)8[&type="Marshallese"]:0.029624970098998754,5[&type="Marshallese"]:0.2683096035869013)7[&type="Marshallese"]:0.08306146192412461)6[&type="Marshallese"]:0.10534099770936767,4[&type="Marshallese"]:0.37471206322051365)9[&type="Marshallese"]:0.0;tree STATE_14220000 = ((1[&type="Not_Marshallese"]:0.12437106551116417,((2[&type="Marshallese"]:0.2336846334880208,3[&type="Marshallese"]:0.24968463348786982)8[&type="Marshallese"]:0.029624970098998754,5[&type="Marshallese"]:0.2683096035869013)7[&type="Marshallese"]:0.08306146192412461)6[&type="Marshallese"]:0.10534099770936767,4[&type="Marshallese"]:0.37471206322051365)9[&type="Marshallese"]:0.0;
tree STATE_4230000 = ((1[&type="Not_Marshallese"]:0.14714952628703204,4[&type="Marshallese"]:0.29214952628701385)6[&type="Marshallese"]:0.023082492292104018,(2[&type="Marshallese"]:0.2929001304800547,(3[&type="Marshallese"]:0.26198003017254534,5[&type="Marshallese"]:0.2509800301725781)8[&type="Marshallese"]:0.04692010030735838)7[&type="Marshallese"]:0.09933188809906135)9[&type="Marshallese"]:0.0;tree STATE_14230000 = ((1[&type="Not_Marshallese"]:0.14714952628703204,4[&type="Marshallese"]:0.29214952628701385)6[&type="Marshallese"]:0.023082492292104018,(2[&type="Marshallese"]:0.2929001304800547,(3[&type="Marshallese"]:0.26198003017254534,5[&type="Marshallese"]:0.2509800301725781)8[&type="Marshallese"]:0.04692010030735838)7[&type="Marshallese"]:0.09933188809906135)9[&type="Marshallese"]:0.0;
tree STATE_4240000 = (1[&type="Not_Marshallese"]:0.16099804020687547,(((2[&type="Marshallese"]:0.17235277511042676,5[&type="Marshallese"]:0.17735277511030853)8[&type="Marshallese"]:0.029244153017802477,3[&type="Marshallese"]:0.21759692812807827)6[&type="Marshallese"]:0.1503315482743484,4[&type="Marshallese"]:0.27492847640257945)7[&type="Marshallese"]:0.031069563804277833)9[&type="Marshallese"]:0.0;tree STATE_14240000 = (1[&type="Not_Marshallese"]:0.16099804020687547,(((2[&type="Marshallese"]:0.17235277511042676,5[&type="Marshallese"]:0.17735277511030853)8[&type="Marshallese"]:0.029244153017802477,3[&type="Marshallese"]:0.21759692812807827)6[&type="Marshallese"]:0.1503315482743484,4[&type="Marshallese"]:0.27492847640257945)7[&type="Marshallese"]:0.031069563804277833)9[&type="Marshallese"]:0.0;
tree STATE_4250000 = ((1[&type="Not_Marshallese"]:0.08117159183614242,4[&type="Marshallese"]:0.22617159183612423)6[&type="Marshallese"]:0.2893573925756706,(2[&type="Marshallese"]:0.31565002597091263,(3[&type="Marshallese"]:0.2954946201304285,5[&type="Marshallese"]:0.28449462013046123)7[&type="Marshallese"]:0.036155405840333166)8[&type="Marshallese"]:0.2768789584408804)9[&type="Marshallese"]:0.0;tree STATE_14250000 = ((1[&type="Not_Marshallese"]:0.08117159183614242,4[&type="Marshallese"]:0.22617159183612423)6[&type="Marshallese"]:0.2893573925756706,(2[&type="Marshallese"]:0.31565002597091263,(3[&type="Marshallese"]:0.2954946201304285,5[&type="Marshallese"]:0.28449462013046123)7[&type="Marshallese"]:0.036155405840333166)8[&type="Marshallese"]:0.2768789584408804)9[&type="Marshallese"]:0.0;
tree STATE_4260000 = (1[&type="Not_Marshallese"]:0.09357097235646444,(((2[&type="Marshallese"]:0.025257149278593294,3[&type="Marshallese"]:0.04125714927844232)6[&type="Marshallese"]:0.047924282696247905,5[&type="Marshallese"]:0.07818143197472296)8[&type="Marshallese"]:0.1695284420922928,4[&type="Marshallese"]:0.16570987406713583)7[&type="Marshallese"]:0.07286109828931042)9[&type="Marshallese"]:0.0;tree STATE_14260000 = (1[&type="Not_Marshallese"]:0.09357097235646444,(((2[&type="Marshallese"]:0.025257149278593294,3[&type="Marshallese"]:0.04125714927844232)6[&type="Marshallese"]:0.047924282696247905,5[&type="Marshallese"]:0.07818143197472296)8[&type="Marshallese"]:0.1695284420922928,4[&type="Marshallese"]:0.16570987406713583)7[&type="Marshallese"]:0.07286109828931042)9[&type="Marshallese"]:0.0;
tree STATE_4270000 = ((1[&type="Not_Marshallese"]:0.031340780339575325,4[&type="Marshallese"]:0.17634078033955713)7[&type="Marshallese"]:0.15905366930015935,((2[&type="Marshallese"]:0.14434616808018488,3[&type="Marshallese"]:0.1603461680800339)6[&type="Marshallese"]:0.07653803498018957,5[&type="Marshallese"]:0.22588420306025622)8[&type="Marshallese"]:0.1915102465793402)9[&type="Marshallese"]:0.0;tree STATE_14270000 = ((1[&type="Not_Marshallese"]:0.031340780339575325,4[&type="Marshallese"]:0.17634078033955713)7[&type="Marshallese"]:0.15905366930015935,((2[&type="Marshallese"]:0.14434616808018488,3[&type="Marshallese"]:0.1603461680800339)6[&type="Marshallese"]:0.07653803498018957,5[&type="Marshallese"]:0.22588420306025622)8[&type="Marshallese"]:0.1915102465793402)9[&type="Marshallese"]:0.0;
tree STATE_4280000 = ((1[&type="Not_Marshallese"]:0.04402015329848774,4[&type="Marshallese"]:0.18902015329846955)6[&type="Marshallese"]:0.09102360835051021,((2[&type="Marshallese"]:0.10284858502371778,3[&type="Marshallese"]:0.11884858502356681)7[&type="Marshallese"]:0.18199431745100703,5[&type="Marshallese"]:0.2898429024746066)8[&type="Marshallese"]:0.07220085917425312)9[&type="Marshallese"]:0.0;tree STATE_14280000 = ((1[&type="Not_Marshallese"]:0.04402015329848774,4[&type="Marshallese"]:0.18902015329846955)6[&type="Marshallese"]:0.09102360835051021,((2[&type="Marshallese"]:0.10284858502371778,3[&type="Marshallese"]:0.11884858502356681)7[&type="Marshallese"]:0.18199431745100703,5[&type="Marshallese"]:0.2898429024746066)8[&type="Marshallese"]:0.07220085917425312)9[&type="Marshallese"]:0.0;
tree STATE_4290000 = ((1[&type="Not_Marshallese"]:0.058972976170723224,((2[&type="Marshallese"]:0.07137906196288782,3[&type="Marshallese"]:0.08737906196273684)6[&type="Marshallese"]:0.09435622436652444,5[&type="Marshallese"]:0.17073528632929402)8[&type="Marshallese"]:0.11523768984129096)7[&type="Marshallese"]:0.014922467656127758,4[&type="Marshallese"]:0.2188954438268328)9[&type="Marshallese"]:0.0;tree STATE_14290000 = ((1[&type="Not_Marshallese"]:0.058972976170723224,((2[&type="Marshallese"]:0.07137906196288782,3[&type="Marshallese"]:0.08737906196273684)6[&type="Marshallese"]:0.09435622436652444,5[&type="Marshallese"]:0.17073528632929402)8[&type="Marshallese"]:0.11523768984129096)7[&type="Marshallese"]:0.014922467656127758,4[&type="Marshallese"]:0.2188954438268328)9[&type="Marshallese"]:0.0;
tree STATE_4300000 = (1[&type="Not_Marshallese"]:0.1773965276338061,((2[&type="Marshallese"]:0.3400469103251962,(3[&type="Marshallese"]:0.13379487715983845,5[&type="Marshallese"]:0.1227948771598712)8[&type="Marshallese"]:0.22225203316520675)7[&type="Marshallese"]:0.05648844126399383,4[&type="Marshallese"]:0.31953535158919183)6[&type="Marshallese"]:0.00286117604459607)9[&type="Marshallese"]:0.0;tree STATE_14300000 = (1[&type="Not_Marshallese"]:0.1773965276338061,((2[&type="Marshallese"]:0.3400469103251962,(3[&type="Marshallese"]:0.13379487715983845,5[&type="Marshallese"]:0.1227948771598712)8[&type="Marshallese"]:0.22225203316520675)7[&type="Marshallese"]:0.05648844126399383,4[&type="Marshallese"]:0.31953535158919183)6[&type="Marshallese"]:0.00286117604459607)9[&type="Marshallese"]:0.0;
tree STATE_4310000 = ((1[&type="Not_Marshallese"]:0.1682042532180475,((2[&type="Marshallese"]:0.10663333342898079,3[&type="Marshallese"]:0.12263333342882982)8[&type="Marshallese"]:0.1241556679281989,5[&type="Marshallese"]:0.23578900135706146)7[&type="Marshallese"]:0.1594152518608478)6[&type="Marshallese"]:0.009074862654939009,4[&type="Marshallese"]:0.3222791158729683)9[&type="Marshallese"]:0.0;tree STATE_14310000 = ((1[&type="Not_Marshallese"]:0.1682042532180475,((2[&type="Marshallese"]:0.10663333342898079,3[&type="Marshallese"]:0.12263333342882982)8[&type="Marshallese"]:0.1241556679281989,5[&type="Marshallese"]:0.23578900135706146)7[&type="Marshallese"]:0.1594152518608478)6[&type="Marshallese"]:0.009074862654939009,4[&type="Marshallese"]:0.3222791158729683)9[&type="Marshallese"]:0.0;
tree STATE_4320000 = ((1[&type="Not_Marshallese"]:0.04850192348551846,(2[&type="Marshallese"]:0.1360440782308255,(3[&type="Marshallese"]:0.1306924767571021,5[&type="Marshallese"]:0.11969247675713485)6[&type="Marshallese"]:0.02135160147357243)8[&type="Marshallese"]:0.13445784525467294)7[&type="Marshallese"]:0.2189641279382361,4[&type="Marshallese"]:0.4124660514237364)9[&type="Marshallese"]:0.0;tree STATE_14320000 = ((1[&type="Not_Marshallese"]:0.04850192348551846,(2[&type="Marshallese"]:0.1360440782308255,(3[&type="Marshallese"]:0.1306924767571021,5[&type="Marshallese"]:0.11969247675713485)6[&type="Marshallese"]:0.02135160147357243)8[&type="Marshallese"]:0.13445784525467294)7[&type="Marshallese"]:0.2189641279382361,4[&type="Marshallese"]:0.4124660514237364)9[&type="Marshallese"]:0.0;
tree STATE_4330000 = (((1[&type="Not_Marshallese"]:0.030190756954542097,4[&type="Marshallese"]:0.1751907569545239)6[&type="Marshallese"]:0.10450977956998314,(2[&type="Marshallese"]:0.1899647077500851,5[&type="Marshallese"]:0.19496470774996685)8[&type="Marshallese"]:0.16673582877442014)7[&type="Marshallese"]:0.21746847759563598,3[&type="Marshallese"]:0.5901690141199902)9[&type="Marshallese"]:0.0;tree STATE_14330000 = (((1[&type="Not_Marshallese"]:0.030190756954542097,4[&type="Marshallese"]:0.1751907569545239)6[&type="Marshallese"]:0.10450977956998314,(2[&type="Marshallese"]:0.1899647077500851,5[&type="Marshallese"]:0.19496470774996685)8[&type="Marshallese"]:0.16673582877442014)7[&type="Marshallese"]:0.21746847759563598,3[&type="Marshallese"]:0.5901690141199902)9[&type="Marshallese"]:0.0;
tree STATE_4340000 = (1[&type="Not_Marshallese"]:0.1003474878263243,(((2[&type="Marshallese"]:0.07681295946561764,3[&type="Marshallese"]:0.09281295946546667)8[&type="Marshallese"]:0.023986814586096514,5[&type="Marshallese"]:0.10579977405159592)7[&type="Marshallese"]:0.2057859551109436,4[&type="Marshallese"]:0.22958572916265957)6[&type="Marshallese"]:0.01576175866364654)9[&type="Marshallese"]:0.0;tree STATE_14340000 = (1[&type="Not_Marshallese"]:0.1003474878263243,(((2[&type="Marshallese"]:0.07681295946561764,3[&type="Marshallese"]:0.09281295946546667)8[&type="Marshallese"]:0.023986814586096514,5[&type="Marshallese"]:0.10579977405159592)7[&type="Marshallese"]:0.2057859551109436,4[&type="Marshallese"]:0.22958572916265957)6[&type="Marshallese"]:0.01576175866364654)9[&type="Marshallese"]:0.0;
tree STATE_4350000 = (1[&type="Not_Marshallese"]:0.08867951103822014,((2[&type="Marshallese"]:0.13618731996255987,(3[&type="Marshallese"]:0.12582458356057027,5[&type="Marshallese"]:0.11482458356060302)8[&type="Marshallese"]:0.026362736401838616)7[&type="Marshallese"]:0.08197995832822133,4[&type="Marshallese"]:0.14116727829078302)6[&type="Marshallese"]:0.09251223274741893)9[&type="Marshallese"]:0.0;tree STATE_14350000 = (1[&type="Not_Marshallese"]:0.08867951103822014,((2[&type="Marshallese"]:0.13618731996255987,(3[&type="Marshallese"]:0.12582458356057027,5[&type="Marshallese"]:0.11482458356060302)8[&type="Marshallese"]:0.026362736401838616)7[&type="Marshallese"]:0.08197995832822133,4[&type="Marshallese"]:0.14116727829078302)6[&type="Marshallese"]:0.09251223274741893)9[&type="Marshallese"]:0.0;
tree STATE_4360000 = (1[&type="Not_Marshallese"]:0.16766741549626035,(((2[&type="Marshallese"]:0.15652304739712797,3[&type="Marshallese"]:0.172523047396977)7[&type="Marshallese"]:0.0793753977315747,5[&type="Marshallese"]:0.24089844512858444)8[&type="Marshallese"]:0.10553152319248421,4[&type="Marshallese"]:0.2644299683211887)6[&type="Marshallese"]:0.04823744717505346)9[&type="Marshallese"]:0.0;tree STATE_14360000 = (1[&type="Not_Marshallese"]:0.16766741549626035,(((2[&type="Marshallese"]:0.15652304739712797,3[&type="Marshallese"]:0.172523047396977)7[&type="Marshallese"]:0.0793753977315747,5[&type="Marshallese"]:0.24089844512858444)8[&type="Marshallese"]:0.10553152319248421,4[&type="Marshallese"]:0.2644299683211887)6[&type="Marshallese"]:0.04823744717505346)9[&type="Marshallese"]:0.0;
tree STATE_4370000 = (1[&type="Not_Marshallese"]:0.12106952332708759,((2[&type="Marshallese"]:0.11244739697755485,(3[&type="Marshallese"]:0.11494899604112356,5[&type="Marshallese"]:0.1039489960411563)8[&type="Marshallese"]:0.013498400936280311)7[&type="Marshallese"]:0.12060854477595367,4[&type="Marshallese"]:0.15605594175351034)6[&type="Marshallese"]:0.11001358157355906)9[&type="Marshallese"]:0.0;tree STATE_14370000 = (1[&type="Not_Marshallese"]:0.12106952332708759,((2[&type="Marshallese"]:0.11244739697755485,(3[&type="Marshallese"]:0.11494899604112356,5[&type="Marshallese"]:0.1039489960411563)8[&type="Marshallese"]:0.013498400936280311)7[&type="Marshallese"]:0.12060854477595367,4[&type="Marshallese"]:0.15605594175351034)6[&type="Marshallese"]:0.11001358157355906)9[&type="Marshallese"]:0.0;
tree STATE_4380000 = ((1[&type="Not_Marshallese"]:0.056970314345537676,4[&type="Marshallese"]:0.20197031434551949)8[&type="Marshallese"]:0.16228463974345725,((2[&type="Marshallese"]:0.07306348605348835,3[&type="Marshallese"]:0.08906348605333737)7[&type="Marshallese"]:0.1386436632188246,5[&type="Marshallese"]:0.21670714927219473)6[&type="Marshallese"]:0.22954780481666195)9[&type="Marshallese"]:0.0;tree STATE_14380000 = ((1[&type="Not_Marshallese"]:0.056970314345537676,4[&type="Marshallese"]:0.20197031434551949)8[&type="Marshallese"]:0.16228463974345725,((2[&type="Marshallese"]:0.07306348605348835,3[&type="Marshallese"]:0.08906348605333737)7[&type="Marshallese"]:0.1386436632188246,5[&type="Marshallese"]:0.21670714927219473)6[&type="Marshallese"]:0.22954780481666195)9[&type="Marshallese"]:0.0;
tree STATE_4390000 = ((1[&type="Not_Marshallese"]:0.10478471765793579,4[&type="Marshallese"]:0.2497847176579176)7[&type="Marshallese"]:0.17373156936277573,((2[&type="Marshallese"]:0.19516919109400008,3[&type="Marshallese"]:0.2111691910938491)6[&type="Marshallese"]:0.0635304755366912,5[&type="Marshallese"]:0.26369966663057304)8[&type="Marshallese"]:0.24181662039000024)9[&type="Marshallese"]:0.0;tree STATE_14390000 = ((1[&type="Not_Marshallese"]:0.10478471765793579,4[&type="Marshallese"]:0.2497847176579176)7[&type="Marshallese"]:0.17373156936277573,((2[&type="Marshallese"]:0.19516919109400008,3[&type="Marshallese"]:0.2111691910938491)6[&type="Marshallese"]:0.0635304755366912,5[&type="Marshallese"]:0.26369966663057304)8[&type="Marshallese"]:0.24181662039000024)9[&type="Marshallese"]:0.0;
tree STATE_4400000 = ((1[&type="Not_Marshallese"]:0.2830220400874145,4[&type="Marshallese"]:0.4280220400873963)7[&type="Marshallese"]:0.0762704567560527,(2[&type="Marshallese"]:0.37445952297507157,(3[&type="Marshallese"]:0.35369973550852796,5[&type="Marshallese"]:0.3426997355085607)6[&type="Marshallese"]:0.036759787466392635)8[&type="Marshallese"]:0.20683297386837562)9[&type="Marshallese"]:0.0;tree STATE_14400000 = ((1[&type="Not_Marshallese"]:0.2830220400874145,4[&type="Marshallese"]:0.4280220400873963)7[&type="Marshallese"]:0.0762704567560527,(2[&type="Marshallese"]:0.37445952297507157,(3[&type="Marshallese"]:0.35369973550852796,5[&type="Marshallese"]:0.3426997355085607)6[&type="Marshallese"]:0.036759787466392635)8[&type="Marshallese"]:0.20683297386837562)9[&type="Marshallese"]:0.0;
tree STATE_4410000 = ((1[&type="Not_Marshallese"]:0.1304979595339016,4[&type="Marshallese"]:0.2754979595338834)7[&type="Marshallese"]:0.005764493532733672,((2[&type="Marshallese"]:0.07470860629617723,5[&type="Marshallese"]:0.079708606296059)8[&type="Marshallese"]:0.0419464678096276,3[&type="Marshallese"]:0.13265507410565386)6[&type="Marshallese"]:0.24160737896081041)9[&type="Marshallese"]:0.0;tree STATE_14410000 = ((1[&type="Not_Marshallese"]:0.1304979595339016,4[&type="Marshallese"]:0.2754979595338834)7[&type="Marshallese"]:0.005764493532733672,((2[&type="Marshallese"]:0.07470860629617723,5[&type="Marshallese"]:0.079708606296059)8[&type="Marshallese"]:0.0419464678096276,3[&type="Marshallese"]:0.13265507410565386)6[&type="Marshallese"]:0.24160737896081041)9[&type="Marshallese"]:0.0;
tree STATE_4420000 = (1[&type="Not_Marshallese"]:0.04964315797930885,(((2[&type="Marshallese"]:0.05165828835908476,5[&type="Marshallese"]:0.056658288358966524)6[&type="Marshallese"]:0.04612678999979394,3[&type="Marshallese"]:0.11378507835872773)8[&type="Marshallese"]:0.058529847481501696,4[&type="Marshallese"]:0.07931492584038222)7[&type="Marshallese"]:0.11532823213890844)9[&type="Marshallese"]:0.0;tree STATE_14420000 = (1[&type="Not_Marshallese"]:0.04964315797930885,(((2[&type="Marshallese"]:0.05165828835908476,5[&type="Marshallese"]:0.056658288358966524)6[&type="Marshallese"]:0.04612678999979394,3[&type="Marshallese"]:0.11378507835872773)8[&type="Marshallese"]:0.058529847481501696,4[&type="Marshallese"]:0.07931492584038222)7[&type="Marshallese"]:0.11532823213890844)9[&type="Marshallese"]:0.0;
tree STATE_4430000 = ((1[&type="Not_Marshallese"]:0.04438546411407002,4[&type="Marshallese"]:0.18938546411405183)7[&type="Marshallese"]:0.023051752431792194,(2[&type="Marshallese"]:0.12217697222738966,(3[&type="Marshallese"]:0.12998676998614692,5[&type="Marshallese"]:0.11898676998617966)8[&type="Marshallese"]:0.008190202241091765)6[&type="Marshallese"]:0.16726024431845254)9[&type="Marshallese"]:0.0;tree STATE_14430000 = ((1[&type="Not_Marshallese"]:0.04438546411407002,4[&type="Marshallese"]:0.18938546411405183)7[&type="Marshallese"]:0.023051752431792194,(2[&type="Marshallese"]:0.12217697222738966,(3[&type="Marshallese"]:0.12998676998614692,5[&type="Marshallese"]:0.11898676998617966)8[&type="Marshallese"]:0.008190202241091765)6[&type="Marshallese"]:0.16726024431845254)9[&type="Marshallese"]:0.0;
tree STATE_4440000 = (1[&type="Not_Marshallese"]:0.17402582985508763,(((2[&type="Marshallese"]:0.04650571327995061,3[&type="Marshallese"]:0.06250571327979963)8[&type="Marshallese"]:0.07767215159027531,5[&type="Marshallese"]:0.12917786487010768)6[&type="Marshallese"]:0.252130571553821,4[&type="Marshallese"]:0.29930843642404875)7[&type="Marshallese"]:0.01971739343102069)9[&type="Marshallese"]:0.0;tree STATE_14440000 = (1[&type="Not_Marshallese"]:0.17402582985508763,(((2[&type="Marshallese"]:0.04650571327995061,3[&type="Marshallese"]:0.06250571327979963)8[&type="Marshallese"]:0.07767215159027531,5[&type="Marshallese"]:0.12917786487010768)6[&type="Marshallese"]:0.252130571553821,4[&type="Marshallese"]:0.29930843642404875)7[&type="Marshallese"]:0.01971739343102069)9[&type="Marshallese"]:0.0;
tree STATE_4450000 = (1[&type="Not_Marshallese"]:0.056926838781877764,(((2[&type="Marshallese"]:0.10214972387579002,3[&type="Marshallese"]:0.11814972387563905)8[&type="Marshallese"]:1.842151755039323E-4,5[&type="Marshallese"]:0.10733393905117572)6[&type="Marshallese"]:0.09818284109344191,4[&type="Marshallese"]:0.12351678014473769)7[&type="Marshallese"]:0.07841005863712189)9[&type="Marshallese"]:0.0;tree STATE_14450000 = (1[&type="Not_Marshallese"]:0.056926838781877764,(((2[&type="Marshallese"]:0.10214972387579002,3[&type="Marshallese"]:0.11814972387563905)8[&type="Marshallese"]:1.842151755039323E-4,5[&type="Marshallese"]:0.10733393905117572)6[&type="Marshallese"]:0.09818284109344191,4[&type="Marshallese"]:0.12351678014473769)7[&type="Marshallese"]:0.07841005863712189)9[&type="Marshallese"]:0.0;
tree STATE_4460000 = ((1[&type="Not_Marshallese"]:0.13245765602640075,4[&type="Marshallese"]:0.27745765602638256)7[&type="Marshallese"]:0.05225560718295125,(2[&type="Marshallese"]:0.15588405622074705,(3[&type="Marshallese"]:0.08469417509136946,5[&type="Marshallese"]:0.0736941750914022)8[&type="Marshallese"]:0.08718988112922661)6[&type="Marshallese"]:0.2508292069885849)9[&type="Marshallese"]:0.0;tree STATE_14460000 = ((1[&type="Not_Marshallese"]:0.13245765602640075,4[&type="Marshallese"]:0.27745765602638256)7[&type="Marshallese"]:0.05225560718295125,(2[&type="Marshallese"]:0.15588405622074705,(3[&type="Marshallese"]:0.08469417509136946,5[&type="Marshallese"]:0.0736941750914022)8[&type="Marshallese"]:0.08718988112922661)6[&type="Marshallese"]:0.2508292069885849)9[&type="Marshallese"]:0.0;
tree STATE_4470000 = (1[&type="Not_Marshallese"]:0.1300765886180577,(((2[&type="Marshallese"]:0.16822992814195675,5[&type="Marshallese"]:0.17322992814183852)6[&type="Marshallese"]:0.0027300387882569777,3[&type="Marshallese"]:0.18695996693006275)8[&type="Marshallese"]:0.059161087122725164,4[&type="Marshallese"]:0.1531210540529407)7[&type="Marshallese"]:0.1219555345650988)9[&type="Marshallese"]:0.0;tree STATE_14470000 = (1[&type="Not_Marshallese"]:0.1300765886180577,(((2[&type="Marshallese"]:0.16822992814195675,5[&type="Marshallese"]:0.17322992814183852)6[&type="Marshallese"]:0.0027300387882569777,3[&type="Marshallese"]:0.18695996693006275)8[&type="Marshallese"]:0.059161087122725164,4[&type="Marshallese"]:0.1531210540529407)7[&type="Marshallese"]:0.1219555345650988)9[&type="Marshallese"]:0.0;
tree STATE_4480000 = ((1[&type="Not_Marshallese"]:0.1298778126071673,((2[&type="Marshallese"]:0.21908854496955257,3[&type="Marshallese"]:0.2350885449694016)7[&type="Marshallese"]:0.053222488335030765,5[&type="Marshallese"]:0.2773110333044651)8[&type="Marshallese"]:0.07956677930256395)6[&type="Marshallese"]:0.037388125925287896,4[&type="Marshallese"]:0.312265938532437)9[&type="Marshallese"]:0.0;tree STATE_14480000 = ((1[&type="Not_Marshallese"]:0.1298778126071673,((2[&type="Marshallese"]:0.21908854496955257,3[&type="Marshallese"]:0.2350885449694016)7[&type="Marshallese"]:0.053222488335030765,5[&type="Marshallese"]:0.2773110333044651)8[&type="Marshallese"]:0.07956677930256395)6[&type="Marshallese"]:0.037388125925287896,4[&type="Marshallese"]:0.312265938532437)9[&type="Marshallese"]:0.0;
tree STATE_4490000 = (1[&type="Not_Marshallese"]:0.12185004705197056,(((2[&type="Marshallese"]:0.12914329759059362,3[&type="Marshallese"]:0.14514329759044264)8[&type="Marshallese"]:0.012428631755887848,5[&type="Marshallese"]:0.14657192934636323)7[&type="Marshallese"]:0.11488738290939679,4[&type="Marshallese"]:0.17945931225588008)6[&type="Marshallese"]:0.08739073479607229)9[&type="Marshallese"]:0.0;tree STATE_14490000 = (1[&type="Not_Marshallese"]:0.12185004705197056,(((2[&type="Marshallese"]:0.12914329759059362,3[&type="Marshallese"]:0.14514329759044264)8[&type="Marshallese"]:0.012428631755887848,5[&type="Marshallese"]:0.14657192934636323)7[&type="Marshallese"]:0.11488738290939679,4[&type="Marshallese"]:0.17945931225588008)6[&type="Marshallese"]:0.08739073479607229)9[&type="Marshallese"]:0.0;
tree STATE_4500000 = (1[&type="Not_Marshallese"]:0.34264456492288964,((2[&type="Marshallese"]:0.171466014928013,(3[&type="Marshallese"]:0.10202095079521525,5[&type="Marshallese"]:0.091020950795248)8[&type="Marshallese"]:0.08544506413264677)7[&type="Marshallese"]:0.17460467832488108,4[&type="Marshallese"]:0.2690706932528959)6[&type="Marshallese"]:0.21857387166997555)9[&type="Marshallese"]:0.0;tree STATE_14500000 = (1[&type="Not_Marshallese"]:0.34264456492288964,((2[&type="Marshallese"]:0.171466014928013,(3[&type="Marshallese"]:0.10202095079521525,5[&type="Marshallese"]:0.091020950795248)8[&type="Marshallese"]:0.08544506413264677)7[&type="Marshallese"]:0.17460467832488108,4[&type="Marshallese"]:0.2690706932528959)6[&type="Marshallese"]:0.21857387166997555)9[&type="Marshallese"]:0.0;
tree STATE_4510000 = (1[&type="Not_Marshallese"]:0.03930913334207209,(((2[&type="Marshallese"]:0.11179182294599957,3[&type="Marshallese"]:0.1277918229458486)8[&type="Marshallese"]:0.08772224153894334,5[&type="Marshallese"]:0.20451406448482468)7[&type="Marshallese"]:0.057441141737556656,4[&type="Marshallese"]:0.17995520622250138)6[&type="Marshallese"]:0.004353927119552514)9[&type="Marshallese"]:0.0;tree STATE_14510000 = (1[&type="Not_Marshallese"]:0.03930913334207209,(((2[&type="Marshallese"]:0.11179182294599957,3[&type="Marshallese"]:0.1277918229458486)8[&type="Marshallese"]:0.08772224153894334,5[&type="Marshallese"]:0.20451406448482468)7[&type="Marshallese"]:0.057441141737556656,4[&type="Marshallese"]:0.17995520622250138)6[&type="Marshallese"]:0.004353927119552514)9[&type="Marshallese"]:0.0;
tree STATE_4520000 = (1[&type="Not_Marshallese"]:0.17424511700158002,(((2[&type="Marshallese"]:0.11006843179434919,3[&type="Marshallese"]:0.12606843179419822)8[&type="Marshallese"]:0.009892011169251286,5[&type="Marshallese"]:0.12496044296348224)7[&type="Marshallese"]:0.1796033957044607,4[&type="Marshallese"]:0.222563838668063)6[&type="Marshallese"]:0.09668127833349882)9[&type="Marshallese"]:0.0;tree STATE_14520000 = (1[&type="Not_Marshallese"]:0.17424511700158002,(((2[&type="Marshallese"]:0.11006843179434919,3[&type="Marshallese"]:0.12606843179419822)8[&type="Marshallese"]:0.009892011169251286,5[&type="Marshallese"]:0.12496044296348224)7[&type="Marshallese"]:0.1796033957044607,4[&type="Marshallese"]:0.222563838668063)6[&type="Marshallese"]:0.09668127833349882)9[&type="Marshallese"]:0.0;
tree STATE_4530000 = (1[&type="Not_Marshallese"]:0.12257415820573614,(((2[&type="Marshallese"]:0.08345135643351906,3[&type="Marshallese"]:0.09945135643336808)7[&type="Marshallese"]:0.03325451910005542,5[&type="Marshallese"]:0.12170587553345624)8[&type="Marshallese"]:0.09160885594465418,4[&type="Marshallese"]:0.13131473147823047)6[&type="Marshallese"]:0.13625942672748748)9[&type="Marshallese"]:0.0;tree STATE_14530000 = (1[&type="Not_Marshallese"]:0.12257415820573614,(((2[&type="Marshallese"]:0.08345135643351906,3[&type="Marshallese"]:0.09945135643336808)7[&type="Marshallese"]:0.03325451910005542,5[&type="Marshallese"]:0.12170587553345624)8[&type="Marshallese"]:0.09160885594465418,4[&type="Marshallese"]:0.13131473147823047)6[&type="Marshallese"]:0.13625942672748748)9[&type="Marshallese"]:0.0;
tree STATE_4540000 = ((1[&type="Not_Marshallese"]:0.039924853768009194,4[&type="Marshallese"]:0.184924853767991)6[&type="Marshallese"]:0.03827643483307591,(2[&type="Marshallese"]:0.14353321488799584,(3[&type="Marshallese"]:0.10601159223163124,5[&type="Marshallese"]:0.09501159223166399)7[&type="Marshallese"]:0.053521622656213616)8[&type="Marshallese"]:0.15666807371306926)9[&type="Marshallese"]:0.0;tree STATE_14540000 = ((1[&type="Not_Marshallese"]:0.039924853768009194,4[&type="Marshallese"]:0.184924853767991)6[&type="Marshallese"]:0.03827643483307591,(2[&type="Marshallese"]:0.14353321488799584,(3[&type="Marshallese"]:0.10601159223163124,5[&type="Marshallese"]:0.09501159223166399)7[&type="Marshallese"]:0.053521622656213616)8[&type="Marshallese"]:0.15666807371306926)9[&type="Marshallese"]:0.0;
tree STATE_4550000 = ((1[&type="Not_Marshallese"]:0.10851897733469457,4[&type="Marshallese"]:0.2535189773346764)6[&type="Marshallese"]:0.06545347563101411,((2[&type="Marshallese"]:0.233895760826309,3[&type="Marshallese"]:0.24989576082615803)8[&type="Marshallese"]:0.04420758917746462,5[&type="Marshallese"]:0.2831033500036554)7[&type="Marshallese"]:0.11786910296191505)9[&type="Marshallese"]:0.0;tree STATE_14550000 = ((1[&type="Not_Marshallese"]:0.10851897733469457,4[&type="Marshallese"]:0.2535189773346764)6[&type="Marshallese"]:0.06545347563101411,((2[&type="Marshallese"]:0.233895760826309,3[&type="Marshallese"]:0.24989576082615803)8[&type="Marshallese"]:0.04420758917746462,5[&type="Marshallese"]:0.2831033500036554)7[&type="Marshallese"]:0.11786910296191505)9[&type="Marshallese"]:0.0;
tree STATE_4560000 = (1[&type="Not_Marshallese"]:0.1475459253611044,(((2[&type="Marshallese"]:0.08164881933508873,3[&type="Marshallese"]:0.09764881933493776)7[&type="Marshallese"]:0.04417084077251464,5[&type="Marshallese"]:0.13081966010748514)8[&type="Marshallese"]:0.1698181744158626,4[&type="Marshallese"]:0.2186378345234678)6[&type="Marshallese"]:0.0739080908376184)9[&type="Marshallese"]:0.0;tree STATE_14560000 = (1[&type="Not_Marshallese"]:0.1475459253611044,(((2[&type="Marshallese"]:0.08164881933508873,3[&type="Marshallese"]:0.09764881933493776)7[&type="Marshallese"]:0.04417084077251464,5[&type="Marshallese"]:0.13081966010748514)8[&type="Marshallese"]:0.1698181744158626,4[&type="Marshallese"]:0.2186378345234678)6[&type="Marshallese"]:0.0739080908376184)9[&type="Marshallese"]:0.0;
tree STATE_4570000 = ((1[&type="Not_Marshallese"]:0.03397671872896196,(2[&type="Marshallese"]:0.16308571153509666,(3[&type="Marshallese"]:0.16308546254100706,5[&type="Marshallese"]:0.1520854625410398)7[&type="Marshallese"]:0.01600024899393862)8[&type="Marshallese"]:0.0928910071938453)6[&type="Marshallese"]:0.020478520110991216,4[&type="Marshallese"]:0.199455238839935)9[&type="Marshallese"]:0.0;tree STATE_14570000 = ((1[&type="Not_Marshallese"]:0.03397671872896196,(2[&type="Marshallese"]:0.16308571153509666,(3[&type="Marshallese"]:0.16308546254100706,5[&type="Marshallese"]:0.1520854625410398)7[&type="Marshallese"]:0.01600024899393862)8[&type="Marshallese"]:0.0928910071938453)6[&type="Marshallese"]:0.020478520110991216,4[&type="Marshallese"]:0.199455238839935)9[&type="Marshallese"]:0.0;
tree STATE_4580000 = (1[&type="Not_Marshallese"]:0.15619159085136664,(((2[&type="Marshallese"]:0.15939282354122392,5[&type="Marshallese"]:0.16439282354110568)7[&type="Marshallese"]:0.008922244860540746,3[&type="Marshallese"]:0.18431506840161369)8[&type="Marshallese"]:0.10953543644637845,4[&type="Marshallese"]:0.20085050484814493)6[&type="Marshallese"]:0.10034108600320352)9[&type="Marshallese"]:0.0;tree STATE_14580000 = (1[&type="Not_Marshallese"]:0.15619159085136664,(((2[&type="Marshallese"]:0.15939282354122392,5[&type="Marshallese"]:0.16439282354110568)7[&type="Marshallese"]:0.008922244860540746,3[&type="Marshallese"]:0.18431506840161369)8[&type="Marshallese"]:0.10953543644637845,4[&type="Marshallese"]:0.20085050484814493)6[&type="Marshallese"]:0.10034108600320352)9[&type="Marshallese"]:0.0;
tree STATE_4590000 = ((1[&type="Not_Marshallese"]:0.035541789598440066,4[&type="Marshallese"]:0.18054178959842188)6[&type="Marshallese"]:0.08296755983934384,((2[&type="Marshallese"]:0.18022203465250738,5[&type="Marshallese"]:0.18522203465238915)8[&type="Marshallese"]:0.0248232218254979,3[&type="Marshallese"]:0.2210452564778543)7[&type="Marshallese"]:0.13546409295975861)9[&type="Marshallese"]:0.0;tree STATE_14590000 = ((1[&type="Not_Marshallese"]:0.035541789598440066,4[&type="Marshallese"]:0.18054178959842188)6[&type="Marshallese"]:0.08296755983934384,((2[&type="Marshallese"]:0.18022203465250738,5[&type="Marshallese"]:0.18522203465238915)8[&type="Marshallese"]:0.0248232218254979,3[&type="Marshallese"]:0.2210452564778543)7[&type="Marshallese"]:0.13546409295975861)9[&type="Marshallese"]:0.0;
tree STATE_4600000 = (1[&type="Not_Marshallese"]:0.12152394277098039,(((2[&type="Marshallese"]:0.09073366104407875,3[&type="Marshallese"]:0.10673366104392777)7[&type="Marshallese"]:0.0012093816565835885,5[&type="Marshallese"]:0.0969430427005441)8[&type="Marshallese"]:0.1094507216202188,4[&type="Marshallese"]:0.12439376432088295)6[&type="Marshallese"]:0.14213017845007925)9[&type="Marshallese"]:0.0;tree STATE_14600000 = (1[&type="Not_Marshallese"]:0.12152394277098039,(((2[&type="Marshallese"]:0.09073366104407875,3[&type="Marshallese"]:0.10673366104392777)7[&type="Marshallese"]:0.0012093816565835885,5[&type="Marshallese"]:0.0969430427005441)8[&type="Marshallese"]:0.1094507216202188,4[&type="Marshallese"]:0.12439376432088295)6[&type="Marshallese"]:0.14213017845007925)9[&type="Marshallese"]:0.0;
tree STATE_4610000 = (1[&type="Not_Marshallese"]:0.28896662905556814,((2[&type="Marshallese"]:0.20882062747708727,(3[&type="Marshallese"]:0.19586629637536174,5[&type="Marshallese"]:0.18486629637539448)8[&type="Marshallese"]:0.028954331101574554)7[&type="Marshallese"]:0.2027187021906032,4[&type="Marshallese"]:0.3345393296676923)6[&type="Marshallese"]:0.09942729938785766)9[&type="Marshallese"]:0.0;tree STATE_14610000 = (1[&type="Not_Marshallese"]:0.28896662905556814,((2[&type="Marshallese"]:0.20882062747708727,(3[&type="Marshallese"]:0.19586629637536174,5[&type="Marshallese"]:0.18486629637539448)8[&type="Marshallese"]:0.028954331101574554)7[&type="Marshallese"]:0.2027187021906032,4[&type="Marshallese"]:0.3345393296676923)6[&type="Marshallese"]:0.09942729938785766)9[&type="Marshallese"]:0.0;
tree STATE_4620000 = (1[&type="Not_Marshallese"]:0.14812085981349443,(((2[&type="Marshallese"]:0.1902507167589374,3[&type="Marshallese"]:0.20625071675878642)8[&type="Marshallese"]:0.02314993569504839,5[&type="Marshallese"]:0.21840065245386756)7[&type="Marshallese"]:0.0815558365817605,4[&type="Marshallese"]:0.2179564890357481)6[&type="Marshallese"]:0.07516437077772814)9[&type="Marshallese"]:0.0;tree STATE_14620000 = (1[&type="Not_Marshallese"]:0.14812085981349443,(((2[&type="Marshallese"]:0.1902507167589374,3[&type="Marshallese"]:0.20625071675878642)8[&type="Marshallese"]:0.02314993569504839,5[&type="Marshallese"]:0.21840065245386756)7[&type="Marshallese"]:0.0815558365817605,4[&type="Marshallese"]:0.2179564890357481)6[&type="Marshallese"]:0.07516437077772814)9[&type="Marshallese"]:0.0;
tree STATE_4630000 = (1[&type="Not_Marshallese"]:0.06202173841217151,(((2[&type="Marshallese"]:0.13198435893672686,3[&type="Marshallese"]:0.14798435893657588)7[&type="Marshallese"]:0.012683301794727153,5[&type="Marshallese"]:0.14966766073133578)8[&type="Marshallese"]:0.0681554199722208,4[&type="Marshallese"]:0.13582308070367663)6[&type="Marshallese"]:0.07119865770847669)9[&type="Marshallese"]:0.0;tree STATE_14630000 = (1[&type="Not_Marshallese"]:0.06202173841217151,(((2[&type="Marshallese"]:0.13198435893672686,3[&type="Marshallese"]:0.14798435893657588)7[&type="Marshallese"]:0.012683301794727153,5[&type="Marshallese"]:0.14966766073133578)8[&type="Marshallese"]:0.0681554199722208,4[&type="Marshallese"]:0.13582308070367663)6[&type="Marshallese"]:0.07119865770847669)9[&type="Marshallese"]:0.0;
tree STATE_4640000 = ((1[&type="Not_Marshallese"]:0.0577819450909452,((2[&type="Marshallese"]:0.04548798470306245,3[&type="Marshallese"]:0.061487984702911475)7[&type="Marshallese"]:0.1083077630936794,5[&type="Marshallese"]:0.15879574779662362)8[&type="Marshallese"]:0.12598619729418334)6[&type="Marshallese"]:0.04749727052075442,4[&type="Marshallese"]:0.2502792156116814)9[&type="Marshallese"]:0.0;tree STATE_14640000 = ((1[&type="Not_Marshallese"]:0.0577819450909452,((2[&type="Marshallese"]:0.04548798470306245,3[&type="Marshallese"]:0.061487984702911475)7[&type="Marshallese"]:0.1083077630936794,5[&type="Marshallese"]:0.15879574779662362)8[&type="Marshallese"]:0.12598619729418334)6[&type="Marshallese"]:0.04749727052075442,4[&type="Marshallese"]:0.2502792156116814)9[&type="Marshallese"]:0.0;
tree STATE_4650000 = ((1[&type="Not_Marshallese"]:0.1777633369626902,4[&type="Marshallese"]:0.322763336962672)6[&type="Marshallese"]:0.0562710307496081,((2[&type="Marshallese"]:0.18365038823247906,5[&type="Marshallese"]:0.18865038823236083)7[&type="Marshallese"]:0.11490056131991186,3[&type="Marshallese"]:0.31455094955223994)8[&type="Marshallese"]:0.15748341815988737)9[&type="Marshallese"]:0.0;tree STATE_14650000 = ((1[&type="Not_Marshallese"]:0.1777633369626902,4[&type="Marshallese"]:0.322763336962672)6[&type="Marshallese"]:0.0562710307496081,((2[&type="Marshallese"]:0.18365038823247906,5[&type="Marshallese"]:0.18865038823236083)7[&type="Marshallese"]:0.11490056131991186,3[&type="Marshallese"]:0.31455094955223994)8[&type="Marshallese"]:0.15748341815988737)9[&type="Marshallese"]:0.0;
tree STATE_4660000 = ((1[&type="Not_Marshallese"]:0.0770143520829229,((2[&type="Marshallese"]:0.12199723481951649,5[&type="Marshallese"]:0.12699723481939826)7[&type="Marshallese"]:0.036361131005752,3[&type="Marshallese"]:0.17435836582511752)8[&type="Marshallese"]:0.1406559862576344)6[&type="Marshallese"]:0.051455087264806465,4[&type="Marshallese"]:0.2734694393477112)9[&type="Marshallese"]:0.0;tree STATE_14660000 = ((1[&type="Not_Marshallese"]:0.0770143520829229,((2[&type="Marshallese"]:0.12199723481951649,5[&type="Marshallese"]:0.12699723481939826)7[&type="Marshallese"]:0.036361131005752,3[&type="Marshallese"]:0.17435836582511752)8[&type="Marshallese"]:0.1406559862576344)6[&type="Marshallese"]:0.051455087264806465,4[&type="Marshallese"]:0.2734694393477112)9[&type="Marshallese"]:0.0;
tree STATE_4670000 = ((1[&type="Not_Marshallese"]:0.07155668869691056,((2[&type="Marshallese"]:0.2056190857791485,5[&type="Marshallese"]:0.21061908577903027)7[&type="Marshallese"]:0.01323093467458597,3[&type="Marshallese"]:0.2348500204535835)8[&type="Marshallese"]:0.07470666824315608)6[&type="Marshallese"]:0.057802918918094914,4[&type="Marshallese"]:0.2743596076149873)9[&type="Marshallese"]:0.0;tree STATE_14670000 = ((1[&type="Not_Marshallese"]:0.07155668869691056,((2[&type="Marshallese"]:0.2056190857791485,5[&type="Marshallese"]:0.21061908577903027)7[&type="Marshallese"]:0.01323093467458597,3[&type="Marshallese"]:0.2348500204535835)8[&type="Marshallese"]:0.07470666824315608)6[&type="Marshallese"]:0.057802918918094914,4[&type="Marshallese"]:0.2743596076149873)9[&type="Marshallese"]:0.0;
tree STATE_4680000 = (1[&type="Not_Marshallese"]:0.21598432661060551,((2[&type="Marshallese"]:0.13035015673670808,(3[&type="Marshallese"]:0.10306714172437793,5[&type="Marshallese"]:0.09206714172441068)8[&type="Marshallese"]:0.04328301501217917)7[&type="Marshallese"]:0.17500049331854783,4[&type="Marshallese"]:0.22835065005525773)6[&type="Marshallese"]:0.1326336765553296)9[&type="Marshallese"]:0.0;tree STATE_14680000 = (1[&type="Not_Marshallese"]:0.21598432661060551,((2[&type="Marshallese"]:0.13035015673670808,(3[&type="Marshallese"]:0.10306714172437793,5[&type="Marshallese"]:0.09206714172441068)8[&type="Marshallese"]:0.04328301501217917)7[&type="Marshallese"]:0.17500049331854783,4[&type="Marshallese"]:0.22835065005525773)6[&type="Marshallese"]:0.1326336765553296)9[&type="Marshallese"]:0.0;
tree STATE_4690000 = (1[&type="Not_Marshallese"]:0.20015057801572395,(((2[&type="Marshallese"]:0.0846227462984427,3[&type="Marshallese"]:0.10062274629829172)7[&type="Marshallese"]:0.05666066572953311,5[&type="Marshallese"]:0.14628341202785758)8[&type="Marshallese"]:0.1440491809567899,4[&type="Marshallese"]:0.20833259298476753)6[&type="Marshallese"]:0.13681798503093823)9[&type="Marshallese"]:0.0;tree STATE_14690000 = (1[&type="Not_Marshallese"]:0.20015057801572395,(((2[&type="Marshallese"]:0.0846227462984427,3[&type="Marshallese"]:0.10062274629829172)7[&type="Marshallese"]:0.05666066572953311,5[&type="Marshallese"]:0.14628341202785758)8[&type="Marshallese"]:0.1440491809567899,4[&type="Marshallese"]:0.20833259298476753)6[&type="Marshallese"]:0.13681798503093823)9[&type="Marshallese"]:0.0;
tree STATE_4700000 = ((1[&type="Not_Marshallese"]:0.13553351621671444,4[&type="Marshallese"]:0.28053351621669625)6[&type="Marshallese"]:0.01736141436920635,((2[&type="Marshallese"]:0.08177988361384762,3[&type="Marshallese"]:0.09777988361369665)7[&type="Marshallese"]:0.010836066008710135,5[&type="Marshallese"]:0.09761594962243952)8[&type="Marshallese"]:0.28227898096334303)9[&type="Marshallese"]:0.0;tree STATE_14700000 = ((1[&type="Not_Marshallese"]:0.13553351621671444,4[&type="Marshallese"]:0.28053351621669625)6[&type="Marshallese"]:0.01736141436920635,((2[&type="Marshallese"]:0.08177988361384762,3[&type="Marshallese"]:0.09777988361369665)7[&type="Marshallese"]:0.010836066008710135,5[&type="Marshallese"]:0.09761594962243952)8[&type="Marshallese"]:0.28227898096334303)9[&type="Marshallese"]:0.0;
tree STATE_4710000 = ((1[&type="Not_Marshallese"]:0.18060331093575083,4[&type="Marshallese"]:0.32560331093573264)6[&type="Marshallese"]:0.019242909677505027,((2[&type="Marshallese"]:0.21230182977109993,5[&type="Marshallese"]:0.2173018297709817)8[&type="Marshallese"]:0.03939317060394207,3[&type="Marshallese"]:0.267695000374891)7[&type="Marshallese"]:0.17015122023819385)9[&type="Marshallese"]:0.0;tree STATE_14710000 = ((1[&type="Not_Marshallese"]:0.18060331093575083,4[&type="Marshallese"]:0.32560331093573264)6[&type="Marshallese"]:0.019242909677505027,((2[&type="Marshallese"]:0.21230182977109993,5[&type="Marshallese"]:0.2173018297709817)8[&type="Marshallese"]:0.03939317060394207,3[&type="Marshallese"]:0.267695000374891)7[&type="Marshallese"]:0.17015122023819385)9[&type="Marshallese"]:0.0;
tree STATE_4720000 = ((1[&type="Not_Marshallese"]:0.04238902866921629,4[&type="Marshallese"]:0.1873890286691981)6[&type="Marshallese"]:0.06015924850632298,(2[&type="Marshallese"]:0.24337877883623016,(3[&type="Marshallese"]:0.1433105049776917,5[&type="Marshallese"]:0.13231050497772445)8[&type="Marshallese"]:0.11606827385838747)7[&type="Marshallese"]:0.0811694983392891)9[&type="Marshallese"]:0.0;tree STATE_14720000 = ((1[&type="Not_Marshallese"]:0.04238902866921629,4[&type="Marshallese"]:0.1873890286691981)6[&type="Marshallese"]:0.06015924850632298,(2[&type="Marshallese"]:0.24337877883623016,(3[&type="Marshallese"]:0.1433105049776917,5[&type="Marshallese"]:0.13231050497772445)8[&type="Marshallese"]:0.11606827385838747)7[&type="Marshallese"]:0.0811694983392891)9[&type="Marshallese"]:0.0;
tree STATE_4730000 = ((1[&type="Not_Marshallese"]:0.07340959076548254,((2[&type="Marshallese"]:0.07030773699270904,3[&type="Marshallese"]:0.08630773699255806)6[&type="Marshallese"]:0.0539232967852111,5[&type="Marshallese"]:0.1292310337778019)7[&type="Marshallese"]:0.1711785569875424)8[&type="Marshallese"]:0.11398402144338238,4[&type="Marshallese"]:0.3323936122088467)9[&type="Marshallese"]:0.0;tree STATE_14730000 = ((1[&type="Not_Marshallese"]:0.07340959076548254,((2[&type="Marshallese"]:0.07030773699270904,3[&type="Marshallese"]:0.08630773699255806)6[&type="Marshallese"]:0.0539232967852111,5[&type="Marshallese"]:0.1292310337778019)7[&type="Marshallese"]:0.1711785569875424)8[&type="Marshallese"]:0.11398402144338238,4[&type="Marshallese"]:0.3323936122088467)9[&type="Marshallese"]:0.0;
tree STATE_4740000 = ((1[&type="Not_Marshallese"]:0.1377718715384842,4[&type="Marshallese"]:0.282771871538466)6[&type="Marshallese"]:0.011817642831192299,((2[&type="Marshallese"]:0.18904095577057226,5[&type="Marshallese"]:0.19404095577045402)7[&type="Marshallese"]:0.16640937439400752,3[&type="Marshallese"]:0.3714503301644288)8[&type="Marshallese"]:0.016139184205076706)9[&type="Marshallese"]:0.0;tree STATE_14740000 = ((1[&type="Not_Marshallese"]:0.1377718715384842,4[&type="Marshallese"]:0.282771871538466)6[&type="Marshallese"]:0.011817642831192299,((2[&type="Marshallese"]:0.18904095577057226,5[&type="Marshallese"]:0.19404095577045402)7[&type="Marshallese"]:0.16640937439400752,3[&type="Marshallese"]:0.3714503301644288)8[&type="Marshallese"]:0.016139184205076706)9[&type="Marshallese"]:0.0;
tree STATE_4750000 = (1[&type="Not_Marshallese"]:0.09006195029878383,(((2[&type="Marshallese"]:0.06919895078294715,5[&type="Marshallese"]:0.07419895078282891)8[&type="Marshallese"]:0.008937488876339689,3[&type="Marshallese"]:0.09413643965913586)7[&type="Marshallese"]:0.16771993801126678,4[&type="Marshallese"]:0.16885637767055545)6[&type="Marshallese"]:0.0662055726282102)9[&type="Not_Marshallese"]:0.0;tree STATE_14750000 = (1[&type="Not_Marshallese"]:0.09006195029878383,(((2[&type="Marshallese"]:0.06919895078294715,5[&type="Marshallese"]:0.07419895078282891)8[&type="Marshallese"]:0.008937488876339689,3[&type="Marshallese"]:0.09413643965913586)7[&type="Marshallese"]:0.16771993801126678,4[&type="Marshallese"]:0.16885637767055545)6[&type="Marshallese"]:0.0662055726282102)9[&type="Not_Marshallese"]:0.0;
tree STATE_4760000 = ((1[&type="Not_Marshallese"]:0.2609484898692965,4[&type="Marshallese"]:0.4059484898692783)6[&type="Marshallese"]:0.07418681213238304,((2[&type="Marshallese"]:0.10262955837199256,3[&type="Marshallese"]:0.11862955837184158)7[&type="Marshallese"]:0.23402131704272733,5[&type="Marshallese"]:0.34165087541460165)8[&type="Marshallese"]:0.22048442658693962)9[&type="Marshallese"]:0.0;tree STATE_14760000 = ((1[&type="Not_Marshallese"]:0.2609484898692965,4[&type="Marshallese"]:0.4059484898692783)6[&type="Marshallese"]:0.07418681213238304,((2[&type="Marshallese"]:0.10262955837199256,3[&type="Marshallese"]:0.11862955837184158)7[&type="Marshallese"]:0.23402131704272733,5[&type="Marshallese"]:0.34165087541460165)8[&type="Marshallese"]:0.22048442658693962)9[&type="Marshallese"]:0.0;
tree STATE_4770000 = (1[&type="Not_Marshallese"]:0.24934697740481987,((2[&type="Marshallese"]:0.07889493693715796,(3[&type="Marshallese"]:0.09301917324318287,5[&type="Marshallese"]:0.08201917324321562)8[&type="Marshallese"]:0.0018757636938241118)7[&type="Marshallese"]:0.030369743248934933,4[&type="Marshallese"]:0.03226468018609471)6[&type="Marshallese"]:0.362082297218707)9[&type="Marshallese"]:0.0;tree STATE_14770000 = (1[&type="Not_Marshallese"]:0.24934697740481987,((2[&type="Marshallese"]:0.07889493693715796,(3[&type="Marshallese"]:0.09301917324318287,5[&type="Marshallese"]:0.08201917324321562)8[&type="Marshallese"]:0.0018757636938241118)7[&type="Marshallese"]:0.030369743248934933,4[&type="Marshallese"]:0.03226468018609471)6[&type="Marshallese"]:0.362082297218707)9[&type="Marshallese"]:0.0;
tree STATE_4780000 = (1[&type="Not_Marshallese"]:0.11740566081841669,(((2[&type="Marshallese"]:0.05684364363627216,3[&type="Marshallese"]:0.07284364363612118)7[&type="Marshallese"]:0.07725577794357692,5[&type="Marshallese"]:0.13909942157973085)8[&type="Marshallese"]:0.12858327806611256,4[&type="Marshallese"]:0.18568269964596346)6[&type="Marshallese"]:0.07672296117243504)9[&type="Marshallese"]:0.0;tree STATE_14780000 = (1[&type="Not_Marshallese"]:0.11740566081841669,(((2[&type="Marshallese"]:0.05684364363627216,3[&type="Marshallese"]:0.07284364363612118)7[&type="Marshallese"]:0.07725577794357692,5[&type="Marshallese"]:0.13909942157973085)8[&type="Marshallese"]:0.12858327806611256,4[&type="Marshallese"]:0.18568269964596346)6[&type="Marshallese"]:0.07672296117243504)9[&type="Marshallese"]:0.0;
tree STATE_4790000 = ((1[&type="Not_Marshallese"]:0.07609615446616108,(2[&type="Marshallese"]:0.1826297550819032,(3[&type="Marshallese"]:0.18885036557348986,5[&type="Marshallese"]:0.1778503655735226)7[&type="Marshallese"]:0.009779389508262376)8[&type="Marshallese"]:0.11546639938423786)6[&type="Marshallese"]:0.12863029491412437,4[&type="Marshallese"]:0.34972644938026726)9[&type="Marshallese"]:0.0;tree STATE_14790000 = ((1[&type="Not_Marshallese"]:0.07609615446616108,(2[&type="Marshallese"]:0.1826297550819032,(3[&type="Marshallese"]:0.18885036557348986,5[&type="Marshallese"]:0.1778503655735226)7[&type="Marshallese"]:0.009779389508262376)8[&type="Marshallese"]:0.11546639938423786)6[&type="Marshallese"]:0.12863029491412437,4[&type="Marshallese"]:0.34972644938026726)9[&type="Marshallese"]:0.0;
tree STATE_4800000 = (1[&type="Not_Marshallese"]:0.1695953852864242,(((2[&type="Marshallese"]:0.0886619363445397,3[&type="Marshallese"]:0.10466193634438872)8[&type="Marshallese"]:0.017165096844349248,5[&type="Marshallese"]:0.11082703318877071)7[&type="Marshallese"]:0.06585431266744624,4[&type="Marshallese"]:0.094681345856337)6[&type="Marshallese"]:0.219914039430069)9[&type="Marshallese"]:0.0;tree STATE_14800000 = (1[&type="Not_Marshallese"]:0.1695953852864242,(((2[&type="Marshallese"]:0.0886619363445397,3[&type="Marshallese"]:0.10466193634438872)8[&type="Marshallese"]:0.017165096844349248,5[&type="Marshallese"]:0.11082703318877071)7[&type="Marshallese"]:0.06585431266744624,4[&type="Marshallese"]:0.094681345856337)6[&type="Marshallese"]:0.219914039430069)9[&type="Marshallese"]:0.0;
tree STATE_4810000 = (1[&type="Not_Marshallese"]:0.1457753856575023,(((2[&type="Marshallese"]:0.1004555754521961,3[&type="Marshallese"]:0.11645557545204513)7[&type="Marshallese"]:0.04884580360108923,5[&type="Marshallese"]:0.1543013790531671)8[&type="Marshallese"]:0.03882068493275087,4[&type="Marshallese"]:0.11112206398603802)6[&type="Marshallese"]:0.1796533216714461)9[&type="Marshallese"]:0.0;tree STATE_14810000 = (1[&type="Not_Marshallese"]:0.1457753856575023,(((2[&type="Marshallese"]:0.1004555754521961,3[&type="Marshallese"]:0.11645557545204513)7[&type="Marshallese"]:0.04884580360108923,5[&type="Marshallese"]:0.1543013790531671)8[&type="Marshallese"]:0.03882068493275087,4[&type="Marshallese"]:0.11112206398603802)6[&type="Marshallese"]:0.1796533216714461)9[&type="Marshallese"]:0.0;
tree STATE_4820000 = (1[&type="Not_Marshallese"]:0.06291309608093182,(((2[&type="Marshallese"]:0.0835736650930113,3[&type="Marshallese"]:0.09957366509286032)7[&type="Marshallese"]:0.08699726677571427,5[&type="Marshallese"]:0.17557093186860734)8[&type="Marshallese"]:0.022403542983519376,4[&type="Marshallese"]:0.11597447485224677)6[&type="Marshallese"]:0.09193862122866686)9[&type="Marshallese"]:0.0;tree STATE_14820000 = (1[&type="Not_Marshallese"]:0.06291309608093182,(((2[&type="Marshallese"]:0.0835736650930113,3[&type="Marshallese"]:0.09957366509286032)7[&type="Marshallese"]:0.08699726677571427,5[&type="Marshallese"]:0.17557093186860734)8[&type="Marshallese"]:0.022403542983519376,4[&type="Marshallese"]:0.11597447485224677)6[&type="Marshallese"]:0.09193862122866686)9[&type="Marshallese"]:0.0;
tree STATE_4830000 = (1[&type="Not_Marshallese"]:0.05543648699068071,((2[&type="Marshallese"]:0.10463159309443076,(3[&type="Marshallese"]:0.07749341685243225,5[&type="Marshallese"]:0.06649341685246499)7[&type="Marshallese"]:0.04313817624184754)8[&type="Marshallese"]:0.10815528069289632,4[&type="Marshallese"]:0.1357868737873289)6[&type="Marshallese"]:0.06464961320333362)9[&type="Marshallese"]:0.0;tree STATE_14830000 = (1[&type="Not_Marshallese"]:0.05543648699068071,((2[&type="Marshallese"]:0.10463159309443076,(3[&type="Marshallese"]:0.07749341685243225,5[&type="Marshallese"]:0.06649341685246499)7[&type="Marshallese"]:0.04313817624184754)8[&type="Marshallese"]:0.10815528069289632,4[&type="Marshallese"]:0.1357868737873289)6[&type="Marshallese"]:0.06464961320333362)9[&type="Marshallese"]:0.0;
tree STATE_4840000 = (1[&type="Not_Marshallese"]:0.12434599170216581,(((2[&type="Marshallese"]:0.12114957721351335,3[&type="Marshallese"]:0.13714957721336238)7[&type="Marshallese"]:0.01935872994488652,5[&type="Marshallese"]:0.14550830715828164)8[&type="Marshallese"]:0.029826887921924505,4[&type="Marshallese"]:0.0933351950803262)6[&type="Marshallese"]:0.17601079662182142)9[&type="Marshallese"]:0.0;tree STATE_14840000 = (1[&type="Not_Marshallese"]:0.12434599170216581,(((2[&type="Marshallese"]:0.12114957721351335,3[&type="Marshallese"]:0.13714957721336238)7[&type="Marshallese"]:0.01935872994488652,5[&type="Marshallese"]:0.14550830715828164)8[&type="Marshallese"]:0.029826887921924505,4[&type="Marshallese"]:0.0933351950803262)6[&type="Marshallese"]:0.17601079662182142)9[&type="Marshallese"]:0.0;
tree STATE_4850000 = ((1[&type="Not_Marshallese"]:0.0952211785731929,((2[&type="Marshallese"]:0.11358904538088294,5[&type="Marshallese"]:0.1185890453807647)7[&type="Marshallese"]:6.151357752909314E-4,3[&type="Marshallese"]:0.1302041811560229)8[&type="Marshallese"]:0.20301699741699902)6[&type="Marshallese"]:0.07092293892923912,4[&type="Marshallese"]:0.31114411750241383)9[&type="Marshallese"]:0.0;tree STATE_14850000 = ((1[&type="Not_Marshallese"]:0.0952211785731929,((2[&type="Marshallese"]:0.11358904538088294,5[&type="Marshallese"]:0.1185890453807647)7[&type="Marshallese"]:6.151357752909314E-4,3[&type="Marshallese"]:0.1302041811560229)8[&type="Marshallese"]:0.20301699741699902)6[&type="Marshallese"]:0.07092293892923912,4[&type="Marshallese"]:0.31114411750241383)9[&type="Marshallese"]:0.0;
tree STATE_4860000 = (1[&type="Not_Marshallese"]:0.08711724670855214,(((2[&type="Marshallese"]:0.13493487641433358,3[&type="Marshallese"]:0.1509348764141826)7[&type="Marshallese"]:0.021101597730556643,5[&type="Marshallese"]:0.16103647414477198)8[&type="Marshallese"]:0.10578041765358367,4[&type="Marshallese"]:0.1848168917984757)6[&type="Marshallese"]:0.04730035491005824)9[&type="Marshallese"]:0.0;tree STATE_14860000 = (1[&type="Not_Marshallese"]:0.08711724670855214,(((2[&type="Marshallese"]:0.13493487641433358,3[&type="Marshallese"]:0.1509348764141826)7[&type="Marshallese"]:0.021101597730556643,5[&type="Marshallese"]:0.16103647414477198)8[&type="Marshallese"]:0.10578041765358367,4[&type="Marshallese"]:0.1848168917984757)6[&type="Marshallese"]:0.04730035491005824)9[&type="Marshallese"]:0.0;
tree STATE_4870000 = ((1[&type="Not_Marshallese"]:0.2774278341476091,4[&type="Marshallese"]:0.4224278341475909)6[&type="Marshallese"]:0.1920407329098407,(2[&type="Marshallese"]:0.0981932879749369,(3[&type="Marshallese"]:0.08057784786925644,5[&type="Marshallese"]:0.06957784786928918)8[&type="Marshallese"]:0.033615440105529484)7[&type="Marshallese"]:0.5932752790824929)9[&type="Marshallese"]:0.0;tree STATE_14870000 = ((1[&type="Not_Marshallese"]:0.2774278341476091,4[&type="Marshallese"]:0.4224278341475909)6[&type="Marshallese"]:0.1920407329098407,(2[&type="Marshallese"]:0.0981932879749369,(3[&type="Marshallese"]:0.08057784786925644,5[&type="Marshallese"]:0.06957784786928918)8[&type="Marshallese"]:0.033615440105529484)7[&type="Marshallese"]:0.5932752790824929)9[&type="Marshallese"]:0.0;
tree STATE_4880000 = ((1[&type="Not_Marshallese"]:0.2440335034002133,4[&type="Marshallese"]:0.3890335034001951)6[&type="Marshallese"]:0.0648620059461979,(2[&type="Marshallese"]:0.19982270062428378,(3[&type="Marshallese"]:0.21383085995021073,5[&type="Marshallese"]:0.20283085995024347)8[&type="Marshallese"]:0.0019918406739220795)7[&type="Marshallese"]:0.3310728087221074)9[&type="Marshallese"]:0.0;tree STATE_14880000 = ((1[&type="Not_Marshallese"]:0.2440335034002133,4[&type="Marshallese"]:0.3890335034001951)6[&type="Marshallese"]:0.0648620059461979,(2[&type="Marshallese"]:0.19982270062428378,(3[&type="Marshallese"]:0.21383085995021073,5[&type="Marshallese"]:0.20283085995024347)8[&type="Marshallese"]:0.0019918406739220795)7[&type="Marshallese"]:0.3310728087221074)9[&type="Marshallese"]:0.0;
tree STATE_4890000 = (1[&type="Not_Marshallese"]:0.4235172570944348,(((2[&type="Marshallese"]:0.3881493529182664,5[&type="Marshallese"]:0.3931493529181482)7[&type="Marshallese"]:0.03094736381722024,3[&type="Marshallese"]:0.4350967167353357)8[&type="Marshallese"]:0.06876137067798282,4[&type="Marshallese"]:0.4108580874134713)6[&type="Marshallese"]:0.1576591696809453)9[&type="Marshallese"]:0.0;tree STATE_14890000 = (1[&type="Not_Marshallese"]:0.4235172570944348,(((2[&type="Marshallese"]:0.3881493529182664,5[&type="Marshallese"]:0.3931493529181482)7[&type="Marshallese"]:0.03094736381722024,3[&type="Marshallese"]:0.4350967167353357)8[&type="Marshallese"]:0.06876137067798282,4[&type="Marshallese"]:0.4108580874134713)6[&type="Marshallese"]:0.1576591696809453)9[&type="Marshallese"]:0.0;
tree STATE_4900000 = ((1[&type="Not_Marshallese"]:0.10152715343903423,(2[&type="Marshallese"]:0.12542350177610706,(3[&type="Marshallese"]:0.12269730638562548,5[&type="Marshallese"]:0.11169730638565822)8[&type="Marshallese"]:0.018726195390330602)7[&type="Marshallese"]:0.19810365166290717)6[&type="Marshallese"]:1.4352998527628058E-4,4[&type="Marshallese"]:0.24667068342429233)9[&type="Marshallese"]:0.0;tree STATE_14900000 = ((1[&type="Not_Marshallese"]:0.10152715343903423,(2[&type="Marshallese"]:0.12542350177610706,(3[&type="Marshallese"]:0.12269730638562548,5[&type="Marshallese"]:0.11169730638565822)8[&type="Marshallese"]:0.018726195390330602)7[&type="Marshallese"]:0.19810365166290717)6[&type="Marshallese"]:1.4352998527628058E-4,4[&type="Marshallese"]:0.24667068342429233)9[&type="Marshallese"]:0.0;
tree STATE_4910000 = ((1[&type="Not_Marshallese"]:0.2772047463682966,4[&type="Marshallese"]:0.4222047463682784)6[&type="Marshallese"]:0.0780330766843047,((2[&type="Marshallese"]:0.13695454536274831,3[&type="Marshallese"]:0.15295454536259734)7[&type="Marshallese"]:0.07620366878070459,5[&type="Marshallese"]:0.21815821414333467)8[&type="Marshallese"]:0.3640796089091284)9[&type="Marshallese"]:0.0;tree STATE_14910000 = ((1[&type="Not_Marshallese"]:0.2772047463682966,4[&type="Marshallese"]:0.4222047463682784)6[&type="Marshallese"]:0.0780330766843047,((2[&type="Marshallese"]:0.13695454536274831,3[&type="Marshallese"]:0.15295454536259734)7[&type="Marshallese"]:0.07620366878070459,5[&type="Marshallese"]:0.21815821414333467)8[&type="Marshallese"]:0.3640796089091284)9[&type="Marshallese"]:0.0;
tree STATE_4920000 = (1[&type="Not_Marshallese"]:0.2140153663448386,(((2[&type="Marshallese"]:0.133468301253496,3[&type="Marshallese"]:0.14946830125334504)8[&type="Marshallese"]:0.02710774528167839,5[&type="Marshallese"]:0.16557604653505617)7[&type="Marshallese"]:0.045512991169730316,4[&type="Marshallese"]:0.12908903770490654)6[&type="Marshallese"]:0.22992632863991386)9[&type="Marshallese"]:0.0;tree STATE_14920000 = (1[&type="Not_Marshallese"]:0.2140153663448386,(((2[&type="Marshallese"]:0.133468301253496,3[&type="Marshallese"]:0.14946830125334504)8[&type="Marshallese"]:0.02710774528167839,5[&type="Marshallese"]:0.16557604653505617)7[&type="Marshallese"]:0.045512991169730316,4[&type="Marshallese"]:0.12908903770490654)6[&type="Marshallese"]:0.22992632863991386)9[&type="Marshallese"]:0.0;
tree STATE_4930000 = ((1[&type="Not_Marshallese"]:0.15252205293143267,((2[&type="Marshallese"]:0.18224516076432556,5[&type="Marshallese"]:0.18724516076420733)8[&type="Marshallese"]:0.02505864050439846,3[&type="Marshallese"]:0.22330380126857305)7[&type="Marshallese"]:0.16721825166268864)6[&type="Marshallese"]:0.01944609075479181,4[&type="Marshallese"]:0.3169681436862063)9[&type="Marshallese"]:0.0;tree STATE_14930000 = ((1[&type="Not_Marshallese"]:0.15252205293143267,((2[&type="Marshallese"]:0.18224516076432556,5[&type="Marshallese"]:0.18724516076420733)8[&type="Marshallese"]:0.02505864050439846,3[&type="Marshallese"]:0.22330380126857305)7[&type="Marshallese"]:0.16721825166268864)6[&type="Marshallese"]:0.01944609075479181,4[&type="Marshallese"]:0.3169681436862063)9[&type="Marshallese"]:0.0;
tree STATE_4940000 = ((1[&type="Not_Marshallese"]:0.06427174168325639,(2[&type="Marshallese"]:0.20002138483881057,(3[&type="Marshallese"]:0.09923998911647731,5[&type="Marshallese"]:0.08823998911651006)8[&type="Marshallese"]:0.11678139572218228)7[&type="Marshallese"]:0.08625035684442581)6[&type="Marshallese"]:0.045435337277080046,4[&type="Marshallese"]:0.25470707896031825)9[&type="Marshallese"]:0.0;tree STATE_14940000 = ((1[&type="Not_Marshallese"]:0.06427174168325639,(2[&type="Marshallese"]:0.20002138483881057,(3[&type="Marshallese"]:0.09923998911647731,5[&type="Marshallese"]:0.08823998911651006)8[&type="Marshallese"]:0.11678139572218228)7[&type="Marshallese"]:0.08625035684442581)6[&type="Marshallese"]:0.045435337277080046,4[&type="Marshallese"]:0.25470707896031825)9[&type="Marshallese"]:0.0;
tree STATE_4950000 = (1[&type="Not_Marshallese"]:0.22727654907912537,(((2[&type="Marshallese"]:0.1348250873350307,3[&type="Marshallese"]:0.15082508733487973)8[&type="Marshallese"]:0.21350836907550566,5[&type="Marshallese"]:0.35333345641041813)7[&type="Marshallese"]:0.043048825323077855,4[&type="Marshallese"]:0.31438228173361604)6[&type="Marshallese"]:0.057894267345491135)9[&type="Marshallese"]:0.0;tree STATE_14950000 = (1[&type="Not_Marshallese"]:0.22727654907912537,(((2[&type="Marshallese"]:0.1348250873350307,3[&type="Marshallese"]:0.15082508733487973)8[&type="Marshallese"]:0.21350836907550566,5[&type="Marshallese"]:0.35333345641041813)7[&type="Marshallese"]:0.043048825323077855,4[&type="Marshallese"]:0.31438228173361604)6[&type="Marshallese"]:0.057894267345491135)9[&type="Marshallese"]:0.0;
[truncated: 21,251,715 more chars]
