# Supplementary material for: Repeated introductions and intensive community transmission fueled a mumps virus outbreak in Washington State
Source: eLife. 2021 Apr 19;10:e66448. doi: 10.7554/eLife.66448 (PMC8079146; doi:10.7554/eLife.66448)
Supplement: Figure 5—source data 1. [file elife-66448-fig5-data1.zip › xml-and-combined-run-results-mtt-mig-rate-1/2020-04-06-mumps-mtt-2.6.2-hot-chain-limit-50-Arkansas-10-combined.typedNode.no-metadata.trees]

#NEXUS

Begin taxa;
	Dimensions ntax=10;
		Taxlabels
			MuVs/Washington.USA/50.16/FH3[G]|2016.945|2016-12-12|north_america|usa|washington|age|vaccination_status|community_status
			MuVs/Washington.USA/1.17/FH7[G]|2017.014|2017-01-06|north_america|usa|washington|age|vaccination_status|community_status
			MuVs/Washington.USA/2.17/FH47[G]|2017.027|2017-01-11|north_america|usa|washington|age|vaccination_status|community_status
			MuVs/Washington.USA/4.17/FH68[G]|2017.068|2017-01-26|north_america|usa|washington|age|vaccination_status|community_status
			MuVs/Washington.USA/5.17/FH27[G]|2017.079|2017-01-30|north_america|usa|washington|age|vaccination_status|community_status
			MuVs/Washington.USA/5.17/FH72[G]|2017.085|2017-02-01|north_america|usa|washington|age|vaccination_status|community_status
			MuVs/Washington.USA/6.17/FH12[G]|2017.104|2017-02-08|north_america|usa|washington|age|vaccination_status|community_status
			MuVs/Washington.USA/19.17/FH80[G]|2017.356|2017-05-11|north_america|usa|washington|age|vaccination_status|community_status
			MuVs/Washington.USA/29.17/FH83[G]|2017.564|2017-07-26|north_america|usa|washington|age|vaccination_status|community_status
			MuVs/Washington.USA/51.16/FH41[G]|2016.97|2016-12-21|north_america|usa|washington|age|vaccination_status|community_status
			;
End;
Begin trees;
	Translate
			1 MuVs/Washington.USA/50.16/FH3[G]|2016.945|2016-12-12|north_america|usa|washington|age|vaccination_status|community_status,
			2 MuVs/Washington.USA/1.17/FH7[G]|2017.014|2017-01-06|north_america|usa|washington|age|vaccination_status|community_status,
			3 MuVs/Washington.USA/2.17/FH47[G]|2017.027|2017-01-11|north_america|usa|washington|age|vaccination_status|community_status,
			4 MuVs/Washington.USA/4.17/FH68[G]|2017.068|2017-01-26|north_america|usa|washington|age|vaccination_status|community_status,
			5 MuVs/Washington.USA/5.17/FH27[G]|2017.079|2017-01-30|north_america|usa|washington|age|vaccination_status|community_status,
			6 MuVs/Washington.USA/5.17/FH72[G]|2017.085|2017-02-01|north_america|usa|washington|age|vaccination_status|community_status,
			7 MuVs/Washington.USA/6.17/FH12[G]|2017.104|2017-02-08|north_america|usa|washington|age|vaccination_status|community_status,
			8 MuVs/Washington.USA/19.17/FH80[G]|2017.356|2017-05-11|north_america|usa|washington|age|vaccination_status|community_status,
			9 MuVs/Washington.USA/29.17/FH83[G]|2017.564|2017-07-26|north_america|usa|washington|age|vaccination_status|community_status,
			10 MuVs/Washington.USA/51.16/FH41[G]|2016.97|2016-12-21|north_america|usa|washington|age|vaccination_status|community_status
			;#NEXUS

Begin taxa;
	Dimensions ntax=10;
		Taxlabels
			MuVs/Washington.USA/50.16/FH3[G]|2016.945|2016-12-12|north_america|usa|washington|age|vaccination_status|community_status
			MuVs/Washington.USA/1.17/FH7[G]|2017.014|2017-01-06|north_america|usa|washington|age|vaccination_status|community_status
			MuVs/Washington.USA/2.17/FH47[G]|2017.027|2017-01-11|north_america|usa|washington|age|vaccination_status|community_status
			MuVs/Washington.USA/4.17/FH68[G]|2017.068|2017-01-26|north_america|usa|washington|age|vaccination_status|community_status
			MuVs/Washington.USA/5.17/FH27[G]|2017.079|2017-01-30|north_america|usa|washington|age|vaccination_status|community_status
			MuVs/Washington.USA/5.17/FH72[G]|2017.085|2017-02-01|north_america|usa|washington|age|vaccination_status|community_status
			MuVs/Washington.USA/6.17/FH12[G]|2017.104|2017-02-08|north_america|usa|washington|age|vaccination_status|community_status
			MuVs/Washington.USA/19.17/FH80[G]|2017.356|2017-05-11|north_america|usa|washington|age|vaccination_status|community_status
			MuVs/Washington.USA/29.17/FH83[G]|2017.564|2017-07-26|north_america|usa|washington|age|vaccination_status|community_status
			MuVs/Washington.USA/51.16/FH41[G]|2016.97|2016-12-21|north_america|usa|washington|age|vaccination_status|community_status
			;
End;
Begin trees;
	Translate
			1 MuVs/Washington.USA/50.16/FH3[G]|2016.945|2016-12-12|north_america|usa|washington|age|vaccination_status|community_status,
			2 MuVs/Washington.USA/1.17/FH7[G]|2017.014|2017-01-06|north_america|usa|washington|age|vaccination_status|community_status,
			3 MuVs/Washington.USA/2.17/FH47[G]|2017.027|2017-01-11|north_america|usa|washington|age|vaccination_status|community_status,
			4 MuVs/Washington.USA/4.17/FH68[G]|2017.068|2017-01-26|north_america|usa|washington|age|vaccination_status|community_status,
			5 MuVs/Washington.USA/5.17/FH27[G]|2017.079|2017-01-30|north_america|usa|washington|age|vaccination_status|community_status,
			6 MuVs/Washington.USA/5.17/FH72[G]|2017.085|2017-02-01|north_america|usa|washington|age|vaccination_status|community_status,
			7 MuVs/Washington.USA/6.17/FH12[G]|2017.104|2017-02-08|north_america|usa|washington|age|vaccination_status|community_status,
			8 MuVs/Washington.USA/19.17/FH80[G]|2017.356|2017-05-11|north_america|usa|washington|age|vaccination_status|community_status,
			9 MuVs/Washington.USA/29.17/FH83[G]|2017.564|2017-07-26|north_america|usa|washington|age|vaccination_status|community_status,
			10 MuVs/Washington.USA/51.16/FH41[G]|2016.97|2016-12-21|north_america|usa|washington|age|vaccination_status|community_status
			;

tree STATE_0 = ((1[&type="Not_Marshallese"]:0.08310480635949535,(3[&type="Marshallese"]:0.04136707719402921,(4[&type="Marshallese"]:0.03322136820078425,(6[&type="Marshallese"]:0.027166193095107816,(7[&type="Marshallese"]:0.0287944872266086,(8[&type="Not_Marshallese"]:0.17005399835558416,9[&type="Not_Marshallese"]:0.37805399835566783)17[&type="Marshallese"]:0.11074048887097715)14[&type="Marshallese"]:0.017371705868504672)12[&type="Marshallese"]:0.023055175105729186)13[&type="Marshallese"]:0.04914570899318493)11[&type="Marshallese"]:0.12373772916557346)18[&type="Marshallese"]:0.0441663238826423,((2[&type="Marshallese"]:0.0767817802608376,10[&type="Marshallese"]:0.03278178026096856)16[&type="Marshallese"]:0.007714954524349227,5[&type="Marshallese"]:0.1494967347852414)15[&type="Marshallese"]:0.11177439545691081)19[&type="Marshallese"]:0.0;tree STATE_10000000 = ((1[&type="Not_Marshallese"]:0.08310480635949535,(3[&type="Marshallese"]:0.04136707719402921,(4[&type="Marshallese"]:0.03322136820078425,(6[&type="Marshallese"]:0.027166193095107816,(7[&type="Marshallese"]:0.0287944872266086,(8[&type="Not_Marshallese"]:0.17005399835558416,9[&type="Not_Marshallese"]:0.37805399835566783)17[&type="Marshallese"]:0.11074048887097715)14[&type="Marshallese"]:0.017371705868504672)12[&type="Marshallese"]:0.023055175105729186)13[&type="Marshallese"]:0.04914570899318493)11[&type="Marshallese"]:0.12373772916557346)18[&type="Marshallese"]:0.0441663238826423,((2[&type="Marshallese"]:0.0767817802608376,10[&type="Marshallese"]:0.03278178026096856)16[&type="Marshallese"]:0.007714954524349227,5[&type="Marshallese"]:0.1494967347852414)15[&type="Marshallese"]:0.11177439545691081)19[&type="Marshallese"]:0.0;
tree STATE_10000 = (1[&type="Not_Marshallese"]:0.21026789893971953,((((2[&type="Marshallese"]:0.007495117732536971,((6[&type="Marshallese"]:0.039405793114164145,7[&type="Marshallese"]:0.0584057931141696)14[&type="Marshallese"]:0.0049584137205928025,(8[&type="Not_Marshallese"]:0.1617061754180929,9[&type="Not_Marshallese"]:0.3697061754181766)17[&type="Marshallese"]:0.1536580314166222)12[&type="Marshallese"]:0.034130910897920086)18[&type="Marshallese"]:0.053794458187199634,5[&type="Marshallese"]:0.12628957591979117)11[&type="Marshallese"]:0.0018633740623139605,(3[&type="Marshallese"]:0.012550493400834695,4[&type="Marshallese"]:0.05355049340077467)13[&type="Marshallese"]:0.06360245658136321)15[&type="Marshallese"]:0.07729352069925688,10[&type="Marshallese"]:0.09644647068143841)16[&type="Marshallese"]:0.13882142825837207)19[&type="Marshallese"]:0.0;tree STATE_10010000 = (1[&type="Not_Marshallese"]:0.21026789893971953,((((2[&type="Marshallese"]:0.007495117732536971,((6[&type="Marshallese"]:0.039405793114164145,7[&type="Marshallese"]:0.0584057931141696)14[&type="Marshallese"]:0.0049584137205928025,(8[&type="Not_Marshallese"]:0.1617061754180929,9[&type="Not_Marshallese"]:0.3697061754181766)17[&type="Marshallese"]:0.1536580314166222)12[&type="Marshallese"]:0.034130910897920086)18[&type="Marshallese"]:0.053794458187199634,5[&type="Marshallese"]:0.12628957591979117)11[&type="Marshallese"]:0.0018633740623139605,(3[&type="Marshallese"]:0.012550493400834695,4[&type="Marshallese"]:0.05355049340077467)13[&type="Marshallese"]:0.06360245658136321)15[&type="Marshallese"]:0.07729352069925688,10[&type="Marshallese"]:0.09644647068143841)16[&type="Marshallese"]:0.13882142825837207)19[&type="Marshallese"]:0.0;
tree STATE_20000 = ((1[&type="Not_Marshallese"]:0.13511254570942033,10[&type="Marshallese"]:0.16011254570951128)15[&type="Marshallese"]:0.1125815486126267,((2[&type="Marshallese"]:0.008577270097931966,(3[&type="Marshallese"]:0.020847116239642305,4[&type="Marshallese"]:0.06184711623958228)16[&type="Marshallese"]:7.301538584369993E-4)11[&type="Marshallese"]:0.08894036529520832,(5[&type="Marshallese"]:0.09843489674530481,(6[&type="Marshallese"]:0.029991228829430283,(7[&type="Marshallese"]:0.043799439511935434,(8[&type="Not_Marshallese"]:0.0282286630144665,9[&type="Not_Marshallese"]:0.23622866301455017)17[&type="Marshallese"]:0.26757077649742167)14[&type="Marshallese"]:0.005191789317500306)12[&type="Marshallese"]:0.07444366791596002)18[&type="Marshallese"]:0.06408273864789005)13[&type="Marshallese"]:0.21917645892886672)19[&type="Marshallese"]:0.0;tree STATE_10020000 = ((1[&type="Not_Marshallese"]:0.13511254570942033,10[&type="Marshallese"]:0.16011254570951128)15[&type="Marshallese"]:0.1125815486126267,((2[&type="Marshallese"]:0.008577270097931966,(3[&type="Marshallese"]:0.020847116239642305,4[&type="Marshallese"]:0.06184711623958228)16[&type="Marshallese"]:7.301538584369993E-4)11[&type="Marshallese"]:0.08894036529520832,(5[&type="Marshallese"]:0.09843489674530481,(6[&type="Marshallese"]:0.029991228829430283,(7[&type="Marshallese"]:0.043799439511935434,(8[&type="Not_Marshallese"]:0.0282286630144665,9[&type="Not_Marshallese"]:0.23622866301455017)17[&type="Marshallese"]:0.26757077649742167)14[&type="Marshallese"]:0.005191789317500306)12[&type="Marshallese"]:0.07444366791596002)18[&type="Marshallese"]:0.06408273864789005)13[&type="Marshallese"]:0.21917645892886672)19[&type="Marshallese"]:0.0;
tree STATE_30000 = (1[&type="Not_Marshallese"]:0.14229257018765662,(((((2[&type="Marshallese"]:0.014978028053445502,3[&type="Marshallese"]:0.02797802805359284)13[&type="Marshallese"]:0.005373300652880442,(6[&type="Marshallese"]:0.07278131254517273,(7[&type="Marshallese"]:0.08924464268562049,(8[&type="Not_Marshallese"]:0.21301809066174116,9[&type="Not_Marshallese"]:0.42101809066182483)17[&type="Marshallese"]:0.12822655202383204)14[&type="Marshallese"]:0.002536669859557694)12[&type="Marshallese"]:0.01857001616129328)18[&type="Marshallese"]:0.05881129590639844,4[&type="Marshallese"]:0.1331626246128117)16[&type="Marshallese"]:0.06820360782979529,5[&type="Marshallese"]:0.21236623244257424)15[&type="Marshallese"]:0.03028671125265503,10[&type="Marshallese"]:0.13365294369530567)11[&type="Marshallese"]:0.0336396264924419)19[&type="Marshallese"]:0.0;tree STATE_10030000 = (1[&type="Not_Marshallese"]:0.14229257018765662,(((((2[&type="Marshallese"]:0.014978028053445502,3[&type="Marshallese"]:0.02797802805359284)13[&type="Marshallese"]:0.005373300652880442,(6[&type="Marshallese"]:0.07278131254517273,(7[&type="Marshallese"]:0.08924464268562049,(8[&type="Not_Marshallese"]:0.21301809066174116,9[&type="Not_Marshallese"]:0.42101809066182483)17[&type="Marshallese"]:0.12822655202383204)14[&type="Marshallese"]:0.002536669859557694)12[&type="Marshallese"]:0.01857001616129328)18[&type="Marshallese"]:0.05881129590639844,4[&type="Marshallese"]:0.1331626246128117)16[&type="Marshallese"]:0.06820360782979529,5[&type="Marshallese"]:0.21236623244257424)15[&type="Marshallese"]:0.03028671125265503,10[&type="Marshallese"]:0.13365294369530567)11[&type="Marshallese"]:0.0336396264924419)19[&type="Marshallese"]:0.0;
tree STATE_40000 = (1[&type="Not_Marshallese"]:0.39303366993284117,(((2[&type="Marshallese"]:0.015566919256509548,3[&type="Marshallese"]:0.028566919256656886)11[&type="Marshallese"]:0.1431560592354294,((4[&type="Marshallese"]:0.10780489975970242,((6[&type="Marshallese"]:0.006808459997274807,7[&type="Marshallese"]:0.025808459997280264)14[&type="Marshallese"]:0.0839161863785794,(8[&type="Not_Marshallese"]:0.02973514324816029,9[&type="Not_Marshallese"]:0.23773514324824396)17[&type="Marshallese"]:0.3319895031276521)12[&type="Marshallese"]:0.03408025338390097)15[&type="Marshallese"]:0.011080003920109549,5[&type="Marshallese"]:0.12988490367977923)13[&type="Marshallese"]:0.09383807481221429)18[&type="Marshallese"]:0.0013662347950467169,10[&type="Marshallese"]:0.11608921328711663)16[&type="Marshallese"]:0.3019444566458155)19[&type="Marshallese"]:0.0;tree STATE_10040000 = (1[&type="Not_Marshallese"]:0.39303366993284117,(((2[&type="Marshallese"]:0.015566919256509548,3[&type="Marshallese"]:0.028566919256656886)11[&type="Marshallese"]:0.1431560592354294,((4[&type="Marshallese"]:0.10780489975970242,((6[&type="Marshallese"]:0.006808459997274807,7[&type="Marshallese"]:0.025808459997280264)14[&type="Marshallese"]:0.0839161863785794,(8[&type="Not_Marshallese"]:0.02973514324816029,9[&type="Not_Marshallese"]:0.23773514324824396)17[&type="Marshallese"]:0.3319895031276521)12[&type="Marshallese"]:0.03408025338390097)15[&type="Marshallese"]:0.011080003920109549,5[&type="Marshallese"]:0.12988490367977923)13[&type="Marshallese"]:0.09383807481221429)18[&type="Marshallese"]:0.0013662347950467169,10[&type="Marshallese"]:0.11608921328711663)16[&type="Marshallese"]:0.3019444566458155)19[&type="Marshallese"]:0.0;
tree STATE_50000 = (1[&type="Not_Marshallese"]:0.31618122250876546,((2[&type="Marshallese"]:0.10369349210472933,(((3[&type="Marshallese"]:0.0196624559232621,((6[&type="Marshallese"]:0.016687780658997675,(8[&type="Not_Marshallese"]:0.04666923526032951,9[&type="Not_Marshallese"]:0.2546692352604132)17[&type="Marshallese"]:0.24101854539862633)14[&type="Marshallese"]:8.880437306610367E-4,7[&type="Marshallese"]:0.03657582438966417)12[&type="Marshallese"]:0.06008663153359611)15[&type="Marshallese"]:0.039628033591870726,5[&type="Marshallese"]:0.11129048951504006)11[&type="Marshallese"]:0.018968354970096746,4[&type="Marshallese"]:0.11925884448516955)16[&type="Marshallese"]:0.0384346476196471)18[&type="Marshallese"]:0.0071306111718643095,10[&type="Marshallese"]:0.06682410327672461)13[&type="Marshallese"]:0.2743571192321318)19[&type="Marshallese"]:0.0;tree STATE_10050000 = (1[&type="Not_Marshallese"]:0.31618122250876546,((2[&type="Marshallese"]:0.10369349210472933,(((3[&type="Marshallese"]:0.0196624559232621,((6[&type="Marshallese"]:0.016687780658997675,(8[&type="Not_Marshallese"]:0.04666923526032951,9[&type="Not_Marshallese"]:0.2546692352604132)17[&type="Marshallese"]:0.24101854539862633)14[&type="Marshallese"]:8.880437306610367E-4,7[&type="Marshallese"]:0.03657582438966417)12[&type="Marshallese"]:0.06008663153359611)15[&type="Marshallese"]:0.039628033591870726,5[&type="Marshallese"]:0.11129048951504006)11[&type="Marshallese"]:0.018968354970096746,4[&type="Marshallese"]:0.11925884448516955)16[&type="Marshallese"]:0.0384346476196471)18[&type="Marshallese"]:0.0071306111718643095,10[&type="Marshallese"]:0.06682410327672461)13[&type="Marshallese"]:0.2743571192321318)19[&type="Marshallese"]:0.0;
tree STATE_60000 = (1[&type="Not_Marshallese"]:0.2053550535611557,(((((2[&type="Marshallese"]:0.01363029997225862,(6[&type="Marshallese"]:0.032777288886470024,(7[&type="Marshallese"]:0.03396010940311972,(8[&type="Not_Marshallese"]:0.06494391404005279,9[&type="Not_Marshallese"]:0.27294391404013646)17[&type="Marshallese"]:0.22101619536301964)14[&type="Marshallese"]:0.01781717948335576)12[&type="Marshallese"]:0.05185301108592866)18[&type="Marshallese"]:0.002385886632907397,4[&type="Marshallese"]:0.07001618660525333)15[&type="Marshallese"]:0.0017316919003325104,3[&type="Marshallese"]:0.030747878505645865)16[&type="Marshallese"]:0.01692215449554868,5[&type="Marshallese"]:0.09967003300110178)11[&type="Marshallese"]:0.09948057712785985,10[&type="Marshallese"]:0.09015061012903802)13[&type="Marshallese"]:0.14020444343220861)19[&type="Marshallese"]:0.0;tree STATE_10060000 = (1[&type="Not_Marshallese"]:0.2053550535611557,(((((2[&type="Marshallese"]:0.01363029997225862,(6[&type="Marshallese"]:0.032777288886470024,(7[&type="Marshallese"]:0.03396010940311972,(8[&type="Not_Marshallese"]:0.06494391404005279,9[&type="Not_Marshallese"]:0.27294391404013646)17[&type="Marshallese"]:0.22101619536301964)14[&type="Marshallese"]:0.01781717948335576)12[&type="Marshallese"]:0.05185301108592866)18[&type="Marshallese"]:0.002385886632907397,4[&type="Marshallese"]:0.07001618660525333)15[&type="Marshallese"]:0.0017316919003325104,3[&type="Marshallese"]:0.030747878505645865)16[&type="Marshallese"]:0.01692215449554868,5[&type="Marshallese"]:0.09967003300110178)11[&type="Marshallese"]:0.09948057712785985,10[&type="Marshallese"]:0.09015061012903802)13[&type="Marshallese"]:0.14020444343220861)19[&type="Marshallese"]:0.0;
tree STATE_70000 = (1[&type="Not_Marshallese"]:0.4608595597278935,(((2[&type="Marshallese"]:0.009174093655845428,4[&type="Marshallese"]:0.06317409365593274)18[&type="Marshallese"]:0.12618029197686076,5[&type="Marshallese"]:0.20035438563276076)11[&type="Marshallese"]:0.10954986803747213,((3[&type="Marshallese"]:0.1320782989427418,((6[&type="Marshallese"]:0.0075449193492718725,(8[&type="Not_Marshallese"]:0.026269532116383276,9[&type="Not_Marshallese"]:0.23426953211646695)14[&type="Marshallese"]:0.25227538723284676)17[&type="Marshallese"]:0.030634541690307382,7[&type="Marshallese"]:0.05717946103958471)15[&type="Marshallese"]:0.15189883790315528)16[&type="Marshallese"]:0.011888724558322905,10[&type="Marshallese"]:0.08696702350104835)12[&type="Marshallese"]:0.11393723016926094)13[&type="Marshallese"]:0.28495530605767516)19[&type="Marshallese"]:0.0;tree STATE_10070000 = (1[&type="Not_Marshallese"]:0.4608595597278935,(((2[&type="Marshallese"]:0.009174093655845428,4[&type="Marshallese"]:0.06317409365593274)18[&type="Marshallese"]:0.12618029197686076,5[&type="Marshallese"]:0.20035438563276076)11[&type="Marshallese"]:0.10954986803747213,((3[&type="Marshallese"]:0.1320782989427418,((6[&type="Marshallese"]:0.0075449193492718725,(8[&type="Not_Marshallese"]:0.026269532116383276,9[&type="Not_Marshallese"]:0.23426953211646695)14[&type="Marshallese"]:0.25227538723284676)17[&type="Marshallese"]:0.030634541690307382,7[&type="Marshallese"]:0.05717946103958471)15[&type="Marshallese"]:0.15189883790315528)16[&type="Marshallese"]:0.011888724558322905,10[&type="Marshallese"]:0.08696702350104835)12[&type="Marshallese"]:0.11393723016926094)13[&type="Marshallese"]:0.28495530605767516)19[&type="Marshallese"]:0.0;
tree STATE_80000 = (1[&type="Not_Marshallese"]:0.2757898297450563,(((((2[&type="Marshallese"]:0.0012733977410432917,3[&type="Marshallese"]:0.01427339774119063)18[&type="Marshallese"]:0.027321491408258458,4[&type="Marshallese"]:0.08259488914938906)16[&type="Marshallese"]:0.042039477110699885,(6[&type="Marshallese"]:0.04874858369349,(7[&type="Marshallese"]:0.03830657707360091,(8[&type="Not_Marshallese"]:0.008378837816862245,9[&type="Not_Marshallese"]:0.21637883781694592)17[&type="Not_Marshallese"]:0.28192773925669135)12[&type="Marshallese"]:0.029442006619894545)14[&type="Marshallese"]:0.0928857825666517)11[&type="Marshallese"]:0.10105133905848296,5[&type="Marshallese"]:0.23668570531853916)15[&type="Marshallese"]:0.013143639917548855,10[&type="Marshallese"]:0.14082934523616442)13[&type="Marshallese"]:0.15996048450898281)19[&type="Marshallese"]:0.0;tree STATE_10080000 = (1[&type="Not_Marshallese"]:0.2757898297450563,(((((2[&type="Marshallese"]:0.0012733977410432917,3[&type="Marshallese"]:0.01427339774119063)18[&type="Marshallese"]:0.027321491408258458,4[&type="Marshallese"]:0.08259488914938906)16[&type="Marshallese"]:0.042039477110699885,(6[&type="Marshallese"]:0.04874858369349,(7[&type="Marshallese"]:0.03830657707360091,(8[&type="Not_Marshallese"]:0.008378837816862245,9[&type="Not_Marshallese"]:0.21637883781694592)17[&type="Not_Marshallese"]:0.28192773925669135)12[&type="Marshallese"]:0.029442006619894545)14[&type="Marshallese"]:0.0928857825666517)11[&type="Marshallese"]:0.10105133905848296,5[&type="Marshallese"]:0.23668570531853916)15[&type="Marshallese"]:0.013143639917548855,10[&type="Marshallese"]:0.14082934523616442)13[&type="Marshallese"]:0.15996048450898281)19[&type="Marshallese"]:0.0;
tree STATE_90000 = (1[&type="Not_Marshallese"]:0.2366352283902433,(((2[&type="Marshallese"]:0.05847155763889733,(3[&type="Marshallese"]:0.026343716957252794,4[&type="Marshallese"]:0.06734371695719277)15[&type="Marshallese"]:0.045127840681791875)18[&type="Marshallese"]:0.09647890920206204,((6[&type="Marshallese"]:0.024253432183169887,7[&type="Marshallese"]:0.043253432183175344)12[&type="Marshallese"]:0.005350127313369146,(8[&type="Not_Marshallese"]:0.06783147311239152,9[&type="Not_Marshallese"]:0.2758314731124752)17[&type="Marshallese"]:0.23277208638410568)14[&type="Marshallese"]:0.1963469073445604)13[&type="Marshallese"]:0.09360266055206301,(5[&type="Marshallese"]:0.31113995194322197,10[&type="Marshallese"]:0.20213995194329837)16[&type="Marshallese"]:0.0024131754498549762)11[&type="Marshallese"]:0.05708210099718092)19[&type="Marshallese"]:0.0;tree STATE_10090000 = (1[&type="Not_Marshallese"]:0.2366352283902433,(((2[&type="Marshallese"]:0.05847155763889733,(3[&type="Marshallese"]:0.026343716957252794,4[&type="Marshallese"]:0.06734371695719277)15[&type="Marshallese"]:0.045127840681791875)18[&type="Marshallese"]:0.09647890920206204,((6[&type="Marshallese"]:0.024253432183169887,7[&type="Marshallese"]:0.043253432183175344)12[&type="Marshallese"]:0.005350127313369146,(8[&type="Not_Marshallese"]:0.06783147311239152,9[&type="Not_Marshallese"]:0.2758314731124752)17[&type="Marshallese"]:0.23277208638410568)14[&type="Marshallese"]:0.1963469073445604)13[&type="Marshallese"]:0.09360266055206301,(5[&type="Marshallese"]:0.31113995194322197,10[&type="Marshallese"]:0.20213995194329837)16[&type="Marshallese"]:0.0024131754498549762)11[&type="Marshallese"]:0.05708210099718092)19[&type="Marshallese"]:0.0;
tree STATE_100000 = (1[&type="Not_Marshallese"]:0.22047563891808963,((((2[&type="Marshallese"]:0.006024910775621728,3[&type="Marshallese"]:0.019024910775769066)18[&type="Marshallese"]:0.025785795027792435,4[&type="Marshallese"]:0.08581070580350147)13[&type="Marshallese"]:0.04785045130113352,(5[&type="Marshallese"]:0.10685584684941207,((6[&type="Marshallese"]:0.011400134880697577,7[&type="Marshallese"]:0.030400134880703034)12[&type="Marshallese"]:0.034575183662970854,(8[&type="Not_Marshallese"]:0.13115104370106195,9[&type="Not_Marshallese"]:0.3391510437011456)17[&type="Marshallese"]:0.18582427484256464)14[&type="Marshallese"]:0.06688052830582913)16[&type="Marshallese"]:0.03780531025519018)15[&type="Marshallese"]:0.10799547460946457,10[&type="Marshallese"]:0.14365663171414322)11[&type="Marshallese"]:0.10181900720403736)19[&type="Marshallese"]:0.0;tree STATE_10100000 = (1[&type="Not_Marshallese"]:0.22047563891808963,((((2[&type="Marshallese"]:0.006024910775621728,3[&type="Marshallese"]:0.019024910775769066)18[&type="Marshallese"]:0.025785795027792435,4[&type="Marshallese"]:0.08581070580350147)13[&type="Marshallese"]:0.04785045130113352,(5[&type="Marshallese"]:0.10685584684941207,((6[&type="Marshallese"]:0.011400134880697577,7[&type="Marshallese"]:0.030400134880703034)12[&type="Marshallese"]:0.034575183662970854,(8[&type="Not_Marshallese"]:0.13115104370106195,9[&type="Not_Marshallese"]:0.3391510437011456)17[&type="Marshallese"]:0.18582427484256464)14[&type="Marshallese"]:0.06688052830582913)16[&type="Marshallese"]:0.03780531025519018)15[&type="Marshallese"]:0.10799547460946457,10[&type="Marshallese"]:0.14365663171414322)11[&type="Marshallese"]:0.10181900720403736)19[&type="Marshallese"]:0.0;
tree STATE_110000 = (1[&type="Not_Marshallese"]:0.40030478761516974,(((2[&type="Marshallese"]:0.022961094363920354,(3[&type="Marshallese"]:0.0031229918718681526,(4[&type="Marshallese"]:0.043907082246832374,(6[&type="Marshallese"]:0.006881324964417679,(7[&type="Marshallese"]:0.015675571398653332,(8[&type="Not_Marshallese"]:0.04092045385568427,9[&type="Not_Marshallese"]:0.24892045385576794)17[&type="Marshallese"]:0.22675511754292177)14[&type="Marshallese"]:0.010205753565769804)12[&type="Marshallese"]:0.054025757282467446)16[&type="Marshallese"]:2.1590962497575195E-4)18[&type="Marshallese"]:0.03283810249219954)11[&type="Marshallese"]:0.042979837031457246,5[&type="Marshallese"]:0.13094093139543217)15[&type="Marshallese"]:0.12190614547445944,10[&type="Marshallese"]:0.143847076869968)13[&type="Marshallese"]:0.2814577107452927)19[&type="Marshallese"]:0.0;tree STATE_10110000 = (1[&type="Not_Marshallese"]:0.40030478761516974,(((2[&type="Marshallese"]:0.022961094363920354,(3[&type="Marshallese"]:0.0031229918718681526,(4[&type="Marshallese"]:0.043907082246832374,(6[&type="Marshallese"]:0.006881324964417679,(7[&type="Marshallese"]:0.015675571398653332,(8[&type="Not_Marshallese"]:0.04092045385568427,9[&type="Not_Marshallese"]:0.24892045385576794)17[&type="Marshallese"]:0.22675511754292177)14[&type="Marshallese"]:0.010205753565769804)12[&type="Marshallese"]:0.054025757282467446)16[&type="Marshallese"]:2.1590962497575195E-4)18[&type="Marshallese"]:0.03283810249219954)11[&type="Marshallese"]:0.042979837031457246,5[&type="Marshallese"]:0.13094093139543217)15[&type="Marshallese"]:0.12190614547445944,10[&type="Marshallese"]:0.143847076869968)13[&type="Marshallese"]:0.2814577107452927)19[&type="Marshallese"]:0.0;
tree STATE_120000 = (1[&type="Not_Marshallese"]:0.23614476350362312,((((2[&type="Marshallese"]:9.101158789759367E-4,3[&type="Marshallese"]:0.013910115879123275)15[&type="Marshallese"]:0.044406015551055944,(4[&type="Marshallese"]:0.08910464676808239,((6[&type="Marshallese"]:0.016942306866405576,(8[&type="Not_Marshallese"]:0.04778966285077546,9[&type="Not_Marshallese"]:0.25578966285085913)17[&type="Marshallese"]:0.24015264401558828)12[&type="Marshallese"]:0.0022292166212313225,7[&type="Marshallese"]:0.038171523487642356)14[&type="Marshallese"]:0.08693312328049824)11[&type="Marshallese"]:0.010211484662036807)13[&type="Marshallese"]:0.07085671237838309,5[&type="Marshallese"]:0.18117284380846954)16[&type="Marshallese"]:0.08697779509437964,10[&type="Marshallese"]:0.15915063890292558)18[&type="Marshallese"]:0.1019941246007885)19[&type="Marshallese"]:0.0;tree STATE_10120000 = (1[&type="Not_Marshallese"]:0.23614476350362312,((((2[&type="Marshallese"]:9.101158789759367E-4,3[&type="Marshallese"]:0.013910115879123275)15[&type="Marshallese"]:0.044406015551055944,(4[&type="Marshallese"]:0.08910464676808239,((6[&type="Marshallese"]:0.016942306866405576,(8[&type="Not_Marshallese"]:0.04778966285077546,9[&type="Not_Marshallese"]:0.25578966285085913)17[&type="Marshallese"]:0.24015264401558828)12[&type="Marshallese"]:0.0022292166212313225,7[&type="Marshallese"]:0.038171523487642356)14[&type="Marshallese"]:0.08693312328049824)11[&type="Marshallese"]:0.010211484662036807)13[&type="Marshallese"]:0.07085671237838309,5[&type="Marshallese"]:0.18117284380846954)16[&type="Marshallese"]:0.08697779509437964,10[&type="Marshallese"]:0.15915063890292558)18[&type="Marshallese"]:0.1019941246007885)19[&type="Marshallese"]:0.0;
tree STATE_130000 = (((1[&type="Not_Marshallese"]:0.08012594930504513,(((3[&type="Marshallese"]:0.03239881991862459,4[&type="Marshallese"]:0.07339881991856456)18[&type="Marshallese"]:0.08170535489757957,5[&type="Marshallese"]:0.1661041748161114)13[&type="Marshallese"]:0.010636949088732695,((6[&type="Marshallese"]:0.019898736150494867,7[&type="Marshallese"]:0.038898736150500324)14[&type="Marshallese"]:0.03813028171621946,(8[&type="Not_Marshallese"]:0.14963255796400105,9[&type="Not_Marshallese"]:0.3576325579640847)17[&type="Marshallese"]:0.17939645990267145)12[&type="Marshallese"]:0.12471210603821525)16[&type="Marshallese"]:0.03738482540021559)11[&type="Marshallese"]:0.036531393869535744,2[&type="Marshallese"]:0.18565734317454086)15[&type="Marshallese"]:0.047483850229689595,10[&type="Marshallese"]:0.18914119340436142)19[&type="Marshallese"]:0.0;tree STATE_10130000 = (((1[&type="Not_Marshallese"]:0.08012594930504513,(((3[&type="Marshallese"]:0.03239881991862459,4[&type="Marshallese"]:0.07339881991856456)18[&type="Marshallese"]:0.08170535489757957,5[&type="Marshallese"]:0.1661041748161114)13[&type="Marshallese"]:0.010636949088732695,((6[&type="Marshallese"]:0.019898736150494867,7[&type="Marshallese"]:0.038898736150500324)14[&type="Marshallese"]:0.03813028171621946,(8[&type="Not_Marshallese"]:0.14963255796400105,9[&type="Not_Marshallese"]:0.3576325579640847)17[&type="Marshallese"]:0.17939645990267145)12[&type="Marshallese"]:0.12471210603821525)16[&type="Marshallese"]:0.03738482540021559)11[&type="Marshallese"]:0.036531393869535744,2[&type="Marshallese"]:0.18565734317454086)15[&type="Marshallese"]:0.047483850229689595,10[&type="Marshallese"]:0.18914119340436142)19[&type="Marshallese"]:0.0;
tree STATE_140000 = ((1[&type="Not_Marshallese"]:0.11912507336628109,10[&type="Marshallese"]:0.14412507336637204)11[&type="Marshallese"]:0.17260199986647284,((2[&type="Marshallese"]:0.029737562421785046,(3[&type="Marshallese"]:1.841844477376009E-4,4[&type="Marshallese"]:0.041184184447677574)13[&type="Marshallese"]:0.042553377974194784)16[&type="Marshallese"]:0.10782148350138943,(5[&type="Marshallese"]:0.15147141918044094,((6[&type="Marshallese"]:0.01014014414304365,7[&type="Marshallese"]:0.029140144143049107)14[&type="Marshallese"]:0.14369676274273246,(8[&type="Not_Marshallese"]:0.20150768708114497,9[&type="Not_Marshallese"]:0.40950768708122864)17[&type="Marshallese"]:0.2233292198045893)12[&type="Marshallese"]:0.003634512294750314)15[&type="Marshallese"]:0.051087626742788106)18[&type="Marshallese"]:0.22316802730953944)19[&type="Marshallese"]:0.0;tree STATE_10140000 = ((1[&type="Not_Marshallese"]:0.11912507336628109,10[&type="Marshallese"]:0.14412507336637204)11[&type="Marshallese"]:0.17260199986647284,((2[&type="Marshallese"]:0.029737562421785046,(3[&type="Marshallese"]:1.841844477376009E-4,4[&type="Marshallese"]:0.041184184447677574)13[&type="Marshallese"]:0.042553377974194784)16[&type="Marshallese"]:0.10782148350138943,(5[&type="Marshallese"]:0.15147141918044094,((6[&type="Marshallese"]:0.01014014414304365,7[&type="Marshallese"]:0.029140144143049107)14[&type="Marshallese"]:0.14369676274273246,(8[&type="Not_Marshallese"]:0.20150768708114497,9[&type="Not_Marshallese"]:0.40950768708122864)17[&type="Marshallese"]:0.2233292198045893)12[&type="Marshallese"]:0.003634512294750314)15[&type="Marshallese"]:0.051087626742788106)18[&type="Marshallese"]:0.22316802730953944)19[&type="Marshallese"]:0.0;
tree STATE_150000 = (1[&type="Not_Marshallese"]:0.38488779001193363,(((2[&type="Marshallese"]:0.057989235369443004,((3[&type="Marshallese"]:0.029833474030213192,4[&type="Marshallese"]:0.07083347403015317)18[&type="Marshallese"]:0.03277388057504205,5[&type="Marshallese"]:0.11460735460516247)11[&type="Marshallese"]:0.008381880764335103)16[&type="Marshallese"]:0.013577764985354457,(6[&type="Marshallese"]:0.023598044861504297,(7[&type="Marshallese"]:0.027058275337482396,(8[&type="Not_Marshallese"]:0.05817595735468506,9[&type="Not_Marshallese"]:0.26617595735476873)14[&type="Marshallese"]:0.22088231798275004)15[&type="Marshallese"]:0.015539769524027358)17[&type="Marshallese"]:0.11896895549343323)12[&type="Marshallese"]:0.04800350056169189,10[&type="Marshallese"]:0.07557050091662032)13[&type="Marshallese"]:0.33431728909540426)19[&type="Marshallese"]:0.0;tree STATE_10150000 = (1[&type="Not_Marshallese"]:0.38488779001193363,(((2[&type="Marshallese"]:0.057989235369443004,((3[&type="Marshallese"]:0.029833474030213192,4[&type="Marshallese"]:0.07083347403015317)18[&type="Marshallese"]:0.03277388057504205,5[&type="Marshallese"]:0.11460735460516247)11[&type="Marshallese"]:0.008381880764335103)16[&type="Marshallese"]:0.013577764985354457,(6[&type="Marshallese"]:0.023598044861504297,(7[&type="Marshallese"]:0.027058275337482396,(8[&type="Not_Marshallese"]:0.05817595735468506,9[&type="Not_Marshallese"]:0.26617595735476873)14[&type="Marshallese"]:0.22088231798275004)15[&type="Marshallese"]:0.015539769524027358)17[&type="Marshallese"]:0.11896895549343323)12[&type="Marshallese"]:0.04800350056169189,10[&type="Marshallese"]:0.07557050091662032)13[&type="Marshallese"]:0.33431728909540426)19[&type="Marshallese"]:0.0;
tree STATE_160000 = (1[&type="Not_Marshallese"]:0.23397746538360353,((((2[&type="Marshallese"]:0.005667810282896091,((6[&type="Marshallese"]:0.022975611242417426,7[&type="Marshallese"]:0.04197561124242288)15[&type="Marshallese"]:0.0012554039617005408,(8[&type="Not_Marshallese"]:0.15484906104228452,9[&type="Not_Marshallese"]:0.3628490610423682)14[&type="Marshallese"]:0.1403819541617916)17[&type="Marshallese"]:0.052436795078918186)13[&type="Marshallese"]:0.018877348237419378,(3[&type="Marshallese"]:0.03454353998704973,5[&type="Marshallese"]:0.08654353998695696)18[&type="Marshallese"]:0.003001618533413075)16[&type="Marshallese"]:0.019353042714343016,4[&type="Marshallese"]:0.0978982012347458)12[&type="Marshallese"]:0.08916111930644677,10[&type="Marshallese"]:0.08905932054123622)11[&type="Marshallese"]:0.16991814484245826)19[&type="Marshallese"]:0.0;tree STATE_10160000 = (1[&type="Not_Marshallese"]:0.23397746538360353,((((2[&type="Marshallese"]:0.005667810282896091,((6[&type="Marshallese"]:0.022975611242417426,7[&type="Marshallese"]:0.04197561124242288)15[&type="Marshallese"]:0.0012554039617005408,(8[&type="Not_Marshallese"]:0.15484906104228452,9[&type="Not_Marshallese"]:0.3628490610423682)14[&type="Marshallese"]:0.1403819541617916)17[&type="Marshallese"]:0.052436795078918186)13[&type="Marshallese"]:0.018877348237419378,(3[&type="Marshallese"]:0.03454353998704973,5[&type="Marshallese"]:0.08654353998695696)18[&type="Marshallese"]:0.003001618533413075)16[&type="Marshallese"]:0.019353042714343016,4[&type="Marshallese"]:0.0978982012347458)12[&type="Marshallese"]:0.08916111930644677,10[&type="Marshallese"]:0.08905932054123622)11[&type="Marshallese"]:0.16991814484245826)19[&type="Marshallese"]:0.0;
tree STATE_170000 = (1[&type="Not_Marshallese"]:0.2493022493535777,((((2[&type="Marshallese"]:0.01314588919355042,(3[&type="Marshallese"]:0.02094795161370666,4[&type="Marshallese"]:0.061947951613646635)13[&type="Marshallese"]:0.0051979375799910965)12[&type="Marshallese"]:0.08622721202846995,(6[&type="Marshallese"]:0.016078306270931653,(7[&type="Marshallese"]:0.03396433252756592,(8[&type="Not_Marshallese"]:0.050774623559211474,9[&type="Not_Marshallese"]:0.25877462355929515)14[&type="Marshallese"]:0.23518970896830715)17[&type="Marshallese"]:0.0011139737433711883)15[&type="Marshallese"]:0.15429479495122878)11[&type="Marshallese"]:0.017066680882004914,10[&type="Marshallese"]:0.07243978210415625)18[&type="Marshallese"]:0.0735130434844008,5[&type="Marshallese"]:0.25495282558848065)16[&type="Marshallese"]:0.1283494237651116)19[&type="Marshallese"]:0.0;tree STATE_10170000 = (1[&type="Not_Marshallese"]:0.2493022493535777,((((2[&type="Marshallese"]:0.01314588919355042,(3[&type="Marshallese"]:0.02094795161370666,4[&type="Marshallese"]:0.061947951613646635)13[&type="Marshallese"]:0.0051979375799910965)12[&type="Marshallese"]:0.08622721202846995,(6[&type="Marshallese"]:0.016078306270931653,(7[&type="Marshallese"]:0.03396433252756592,(8[&type="Not_Marshallese"]:0.050774623559211474,9[&type="Not_Marshallese"]:0.25877462355929515)14[&type="Marshallese"]:0.23518970896830715)17[&type="Marshallese"]:0.0011139737433711883)15[&type="Marshallese"]:0.15429479495122878)11[&type="Marshallese"]:0.017066680882004914,10[&type="Marshallese"]:0.07243978210415625)18[&type="Marshallese"]:0.0735130434844008,5[&type="Marshallese"]:0.25495282558848065)16[&type="Marshallese"]:0.1283494237651116)19[&type="Marshallese"]:0.0;
tree STATE_180000 = (1[&type="Not_Marshallese"]:0.20311613374858806,(((((2[&type="Marshallese"]:0.0013401775324316523,5[&type="Marshallese"]:0.06634017753248622)11[&type="Marshallese"]:0.008780458958075221,4[&type="Marshallese"]:0.06412063649059419)18[&type="Marshallese"]:8.437687133784344E-4,3[&type="Marshallese"]:0.023964405204032646)16[&type="Marshallese"]:0.01629004744081408,(6[&type="Marshallese"]:0.02140494652006686,(7[&type="Marshallese"]:0.020635862319153098,(8[&type="Not_Marshallese"]:0.09692323805091746,9[&type="Not_Marshallese"]:0.30492323805100113)17[&type="Marshallese"]:0.17571262426818834)12[&type="Marshallese"]:0.019769084200919218)14[&type="Marshallese"]:0.07684950612477259)15[&type="Marshallese"]:0.1059935779396074,10[&type="Marshallese"]:0.08924803058443775)13[&type="Marshallese"]:0.13886810316424125)19[&type="Marshallese"]:0.0;tree STATE_10180000 = (1[&type="Not_Marshallese"]:0.20311613374858806,(((((2[&type="Marshallese"]:0.0013401775324316523,5[&type="Marshallese"]:0.06634017753248622)11[&type="Marshallese"]:0.008780458958075221,4[&type="Marshallese"]:0.06412063649059419)18[&type="Marshallese"]:8.437687133784344E-4,3[&type="Marshallese"]:0.023964405204032646)16[&type="Marshallese"]:0.01629004744081408,(6[&type="Marshallese"]:0.02140494652006686,(7[&type="Marshallese"]:0.020635862319153098,(8[&type="Not_Marshallese"]:0.09692323805091746,9[&type="Not_Marshallese"]:0.30492323805100113)17[&type="Marshallese"]:0.17571262426818834)12[&type="Marshallese"]:0.019769084200919218)14[&type="Marshallese"]:0.07684950612477259)15[&type="Marshallese"]:0.1059935779396074,10[&type="Marshallese"]:0.08924803058443775)13[&type="Marshallese"]:0.13886810316424125)19[&type="Marshallese"]:0.0;
tree STATE_190000 = (1[&type="Not_Marshallese"]:0.24339752381008262,((((2[&type="Marshallese"]:0.062381655851231343,5[&type="Marshallese"]:0.1273816558512859)11[&type="Marshallese"]:0.050583623400354605,10[&type="Marshallese"]:0.06896527925171692)18[&type="Marshallese"]:0.0074731081254136855,(3[&type="Marshallese"]:0.0077908399147207374,4[&type="Marshallese"]:0.04879083991466071)13[&type="Marshallese"]:0.12564754746242623)16[&type="Marshallese"]:0.12101972571880482,((6[&type="Marshallese"]:0.018448824630786786,(8[&type="Not_Marshallese"]:0.09006584238758047,9[&type="Not_Marshallese"]:0.29806584238766415)14[&type="Marshallese"]:0.19938298224316447)17[&type="Marshallese"]:0.015928902365820563,7[&type="Marshallese"]:0.053377726996612807)15[&type="Marshallese"]:0.27808038609933716)12[&type="Marshallese"]:0.07093941071423815)19[&type="Marshallese"]:0.0;tree STATE_10190000 = (1[&type="Not_Marshallese"]:0.24339752381008262,((((2[&type="Marshallese"]:0.062381655851231343,5[&type="Marshallese"]:0.1273816558512859)11[&type="Marshallese"]:0.050583623400354605,10[&type="Marshallese"]:0.06896527925171692)18[&type="Marshallese"]:0.0074731081254136855,(3[&type="Marshallese"]:0.0077908399147207374,4[&type="Marshallese"]:0.04879083991466071)13[&type="Marshallese"]:0.12564754746242623)16[&type="Marshallese"]:0.12101972571880482,((6[&type="Marshallese"]:0.018448824630786786,(8[&type="Not_Marshallese"]:0.09006584238758047,9[&type="Not_Marshallese"]:0.29806584238766415)14[&type="Marshallese"]:0.19938298224316447)17[&type="Marshallese"]:0.015928902365820563,7[&type="Marshallese"]:0.053377726996612807)15[&type="Marshallese"]:0.27808038609933716)12[&type="Marshallese"]:0.07093941071423815)19[&type="Marshallese"]:0.0;
tree STATE_200000 = (1[&type="Not_Marshallese"]:0.13032519332272374,((((2[&type="Marshallese"]:0.0011881095068821956,3[&type="Marshallese"]:0.014188109507029534)13[&type="Marshallese"]:0.031134491713430412,(4[&type="Marshallese"]:0.05736581377551664,5[&type="Marshallese"]:0.0683658137754839)18[&type="Marshallese"]:0.02895678744488328)15[&type="Marshallese"]:0.10049952633827675,10[&type="Marshallese"]:0.08882212755872032)11[&type="Marshallese"]:0.015482977896122518,(6[&type="Marshallese"]:0.05135659012478366,(7[&type="Marshallese"]:0.031030105422315934,(8[&type="Not_Marshallese"]:0.07075101204366191,9[&type="Not_Marshallese"]:0.2787510120437456)17[&type="Marshallese"]:0.21227909337860673)12[&type="Marshallese"]:0.039326484702473186)14[&type="Marshallese"]:0.16794851533006827)16[&type="Marshallese"]:0.05102008786797185)19[&type="Marshallese"]:0.0;tree STATE_10200000 = (1[&type="Not_Marshallese"]:0.13032519332272374,((((2[&type="Marshallese"]:0.0011881095068821956,3[&type="Marshallese"]:0.014188109507029534)13[&type="Marshallese"]:0.031134491713430412,(4[&type="Marshallese"]:0.05736581377551664,5[&type="Marshallese"]:0.0683658137754839)18[&type="Marshallese"]:0.02895678744488328)15[&type="Marshallese"]:0.10049952633827675,10[&type="Marshallese"]:0.08882212755872032)11[&type="Marshallese"]:0.015482977896122518,(6[&type="Marshallese"]:0.05135659012478366,(7[&type="Marshallese"]:0.031030105422315934,(8[&type="Not_Marshallese"]:0.07075101204366191,9[&type="Not_Marshallese"]:0.2787510120437456)17[&type="Marshallese"]:0.21227909337860673)12[&type="Marshallese"]:0.039326484702473186)14[&type="Marshallese"]:0.16794851533006827)16[&type="Marshallese"]:0.05102008786797185)19[&type="Marshallese"]:0.0;
tree STATE_210000 = (1[&type="Not_Marshallese"]:0.13891588528024623,(((2[&type="Marshallese"]:0.004439654117261771,5[&type="Marshallese"]:0.06943965411731634)11[&type="Marshallese"]:0.14376988582120742,10[&type="Marshallese"]:0.10420953993860016)16[&type="Marshallese"]:0.03576047954576145,((3[&type="Marshallese"]:0.1046501988248223,4[&type="Marshallese"]:0.14565019882476227)13[&type="Marshallese"]:0.05113296893204189,((6[&type="Marshallese"]:0.008668403944943504,(8[&type="Not_Marshallese"]:0.028750240212351896,9[&type="Not_Marshallese"]:0.23675024021243557)17[&type="Not_Marshallese"]:0.25091816373254977)12[&type="Marshallese"]:0.036116839565141445,7[&type="Marshallese"]:0.0637852435100904)14[&type="Marshallese"]:0.16899792424677196)18[&type="Marshallese"]:0.041186851727513796)15[&type="Marshallese"]:0.023945865795975574)19[&type="Marshallese"]:0.0;tree STATE_10210000 = (1[&type="Not_Marshallese"]:0.13891588528024623,(((2[&type="Marshallese"]:0.004439654117261771,5[&type="Marshallese"]:0.06943965411731634)11[&type="Marshallese"]:0.14376988582120742,10[&type="Marshallese"]:0.10420953993860016)16[&type="Marshallese"]:0.03576047954576145,((3[&type="Marshallese"]:0.1046501988248223,4[&type="Marshallese"]:0.14565019882476227)13[&type="Marshallese"]:0.05113296893204189,((6[&type="Marshallese"]:0.008668403944943504,(8[&type="Not_Marshallese"]:0.028750240212351896,9[&type="Not_Marshallese"]:0.23675024021243557)17[&type="Not_Marshallese"]:0.25091816373254977)12[&type="Marshallese"]:0.036116839565141445,7[&type="Marshallese"]:0.0637852435100904)14[&type="Marshallese"]:0.16899792424677196)18[&type="Marshallese"]:0.041186851727513796)15[&type="Marshallese"]:0.023945865795975574)19[&type="Marshallese"]:0.0;
tree STATE_220000 = (1[&type="Not_Marshallese"]:0.2729317920891997,((((2[&type="Marshallese"]:0.01052383611579577,(3[&type="Marshallese"]:0.0179218427208937,4[&type="Marshallese"]:0.05892184272083367)11[&type="Marshallese"]:0.005601993395049409)18[&type="Marshallese"]:0.03820277119910653,(6[&type="Marshallese"]:0.06048505385044434,(7[&type="Marshallese"]:0.04416295925485281,(8[&type="Not_Marshallese"]:0.14840917699372508,9[&type="Not_Marshallese"]:0.35640917699380875)14[&type="Marshallese"]:0.14775378226108044)15[&type="Marshallese"]:0.03532209459559699)17[&type="Marshallese"]:0.05924155346459803)13[&type="Marshallese"]:0.08388416706483581,10[&type="Marshallese"]:0.08861077437986908)16[&type="Marshallese"]:2.7696095728924064E-4,5[&type="Marshallese"]:0.19788773533708193)12[&type="Marshallese"]:0.20904405675213233)19[&type="Marshallese"]:0.0;tree STATE_10220000 = (1[&type="Not_Marshallese"]:0.2729317920891997,((((2[&type="Marshallese"]:0.01052383611579577,(3[&type="Marshallese"]:0.0179218427208937,4[&type="Marshallese"]:0.05892184272083367)11[&type="Marshallese"]:0.005601993395049409)18[&type="Marshallese"]:0.03820277119910653,(6[&type="Marshallese"]:0.06048505385044434,(7[&type="Marshallese"]:0.04416295925485281,(8[&type="Not_Marshallese"]:0.14840917699372508,9[&type="Not_Marshallese"]:0.35640917699380875)14[&type="Marshallese"]:0.14775378226108044)15[&type="Marshallese"]:0.03532209459559699)17[&type="Marshallese"]:0.05924155346459803)13[&type="Marshallese"]:0.08388416706483581,10[&type="Marshallese"]:0.08861077437986908)16[&type="Marshallese"]:2.7696095728924064E-4,5[&type="Marshallese"]:0.19788773533708193)12[&type="Marshallese"]:0.20904405675213233)19[&type="Marshallese"]:0.0;
tree STATE_230000 = (1[&type="Not_Marshallese"]:0.24438408070106554,(((2[&type="Marshallese"]:0.05830708954306363,((3[&type="Marshallese"]:0.017804592779098627,((6[&type="Marshallese"]:0.01171482778593591,7[&type="Marshallese"]:0.030714827785941368)15[&type="Marshallese"]:0.010836912583792158,(8[&type="Not_Marshallese"]:0.18835407698160223,9[&type="Not_Marshallese"]:0.3963540769816859)14[&type="Marshallese"]:0.105197663388084)17[&type="Marshallese"]:0.05325285240936328)12[&type="Marshallese"]:0.013826931242013396,4[&type="Marshallese"]:0.072631524021052)16[&type="Marshallese"]:0.03967556552209894)13[&type="Marshallese"]:0.07412375414809325,10[&type="Marshallese"]:0.08843084369128784)11[&type="Marshallese"]:0.05172201814644628,5[&type="Marshallese"]:0.24915286183765772)18[&type="Marshallese"]:0.12923121886342237)19[&type="Marshallese"]:0.0;tree STATE_10230000 = (1[&type="Not_Marshallese"]:0.24438408070106554,(((2[&type="Marshallese"]:0.05830708954306363,((3[&type="Marshallese"]:0.017804592779098627,((6[&type="Marshallese"]:0.01171482778593591,7[&type="Marshallese"]:0.030714827785941368)15[&type="Marshallese"]:0.010836912583792158,(8[&type="Not_Marshallese"]:0.18835407698160223,9[&type="Not_Marshallese"]:0.3963540769816859)14[&type="Marshallese"]:0.105197663388084)17[&type="Marshallese"]:0.05325285240936328)12[&type="Marshallese"]:0.013826931242013396,4[&type="Marshallese"]:0.072631524021052)16[&type="Marshallese"]:0.03967556552209894)13[&type="Marshallese"]:0.07412375414809325,10[&type="Marshallese"]:0.08843084369128784)11[&type="Marshallese"]:0.05172201814644628,5[&type="Marshallese"]:0.24915286183765772)18[&type="Marshallese"]:0.12923121886342237)19[&type="Marshallese"]:0.0;
tree STATE_240000 = (1[&type="Not_Marshallese"]:0.3345435886723146,((((2[&type="Marshallese"]:0.0519250531745733,4[&type="Marshallese"]:0.10592505317466061)18[&type="Marshallese"]:0.033626349403279465,3[&type="Marshallese"]:0.0985514025780001)13[&type="Marshallese"]:0.07499916259548778,(5[&type="Marshallese"]:0.15219425597846503,10[&type="Marshallese"]:0.04319425597854143)12[&type="Marshallese"]:0.07335630919493008)16[&type="Marshallese"]:0.002407532185317418,(6[&type="Marshallese"]:0.02105251886272519,(7[&type="Marshallese"]:0.02330297835370232,(8[&type="Not_Marshallese"]:0.014256405519540244,9[&type="Not_Marshallese"]:0.22225640551962392)14[&type="Marshallese"]:0.2610465728341148)17[&type="Marshallese"]:0.016749540509028327)15[&type="Marshallese"]:0.21290557849607283)11[&type="Marshallese"]:0.24058549131361662)19[&type="Marshallese"]:0.0;tree STATE_10240000 = (1[&type="Not_Marshallese"]:0.3345435886723146,((((2[&type="Marshallese"]:0.0519250531745733,4[&type="Marshallese"]:0.10592505317466061)18[&type="Marshallese"]:0.033626349403279465,3[&type="Marshallese"]:0.0985514025780001)13[&type="Marshallese"]:0.07499916259548778,(5[&type="Marshallese"]:0.15219425597846503,10[&type="Marshallese"]:0.04319425597854143)12[&type="Marshallese"]:0.07335630919493008)16[&type="Marshallese"]:0.002407532185317418,(6[&type="Marshallese"]:0.02105251886272519,(7[&type="Marshallese"]:0.02330297835370232,(8[&type="Not_Marshallese"]:0.014256405519540244,9[&type="Not_Marshallese"]:0.22225640551962392)14[&type="Marshallese"]:0.2610465728341148)17[&type="Marshallese"]:0.016749540509028327)15[&type="Marshallese"]:0.21290557849607283)11[&type="Marshallese"]:0.24058549131361662)19[&type="Marshallese"]:0.0;
tree STATE_250000 = (1[&type="Not_Marshallese"]:0.562098879689332,((((2[&type="Marshallese"]:0.03386755061033908,4[&type="Marshallese"]:0.08786755061042639)18[&type="Marshallese"]:0.02200701698532126,(6[&type="Marshallese"]:0.014177954960792882,(7[&type="Marshallese"]:0.007653326643457081,(8[&type="Not_Marshallese"]:0.09149086016973507,9[&type="Not_Marshallese"]:0.29949086016981874)14[&type="Marshallese"]:0.16816246647367472)15[&type="Marshallese"]:0.025524628317341258)17[&type="Marshallese"]:0.11269661263500752)12[&type="Marshallese"]:0.17487899346438296,(3[&type="Marshallese"]:0.11829838228716827,5[&type="Marshallese"]:0.1702983822870755)11[&type="Marshallese"]:0.12545517877302237)16[&type="Marshallese"]:0.08023038065690968,10[&type="Marshallese"]:0.26698394171708395)13[&type="Marshallese"]:0.32011493797233903)19[&type="Marshallese"]:0.0;tree STATE_10250000 = (1[&type="Not_Marshallese"]:0.562098879689332,((((2[&type="Marshallese"]:0.03386755061033908,4[&type="Marshallese"]:0.08786755061042639)18[&type="Marshallese"]:0.02200701698532126,(6[&type="Marshallese"]:0.014177954960792882,(7[&type="Marshallese"]:0.007653326643457081,(8[&type="Not_Marshallese"]:0.09149086016973507,9[&type="Not_Marshallese"]:0.29949086016981874)14[&type="Marshallese"]:0.16816246647367472)15[&type="Marshallese"]:0.025524628317341258)17[&type="Marshallese"]:0.11269661263500752)12[&type="Marshallese"]:0.17487899346438296,(3[&type="Marshallese"]:0.11829838228716827,5[&type="Marshallese"]:0.1702983822870755)11[&type="Marshallese"]:0.12545517877302237)16[&type="Marshallese"]:0.08023038065690968,10[&type="Marshallese"]:0.26698394171708395)13[&type="Marshallese"]:0.32011493797233903)19[&type="Marshallese"]:0.0;
tree STATE_260000 = (1[&type="Not_Marshallese"]:0.3535672871175961,((((2[&type="Marshallese"]:0.07273959602764324,((6[&type="Marshallese"]:0.038830133481743356,(8[&type="Not_Marshallese"]:0.0830249978203571,9[&type="Not_Marshallese"]:0.2910249978204408)17[&type="Marshallese"]:0.22680513566134441)12[&type="Marshallese"]:0.008590412343088438,7[&type="Marshallese"]:0.06642054582483725)14[&type="Marshallese"]:0.0963190502029515)15[&type="Marshallese"]:0.021329675347915744,(3[&type="Marshallese"]:0.024805499197711467,4[&type="Marshallese"]:0.06580549919765144)16[&type="Marshallese"]:0.08226377217799485)13[&type="Marshallese"]:0.11108248537569632,10[&type="Marshallese"]:0.16115175675138627)18[&type="Marshallese"]:0.17057426855167357,5[&type="Marshallese"]:0.44072602530298344)11[&type="Marshallese"]:0.04684126181462722)19[&type="Marshallese"]:0.0;tree STATE_10260000 = (1[&type="Not_Marshallese"]:0.3535672871175961,((((2[&type="Marshallese"]:0.07273959602764324,((6[&type="Marshallese"]:0.038830133481743356,(8[&type="Not_Marshallese"]:0.0830249978203571,9[&type="Not_Marshallese"]:0.2910249978204408)17[&type="Marshallese"]:0.22680513566134441)12[&type="Marshallese"]:0.008590412343088438,7[&type="Marshallese"]:0.06642054582483725)14[&type="Marshallese"]:0.0963190502029515)15[&type="Marshallese"]:0.021329675347915744,(3[&type="Marshallese"]:0.024805499197711467,4[&type="Marshallese"]:0.06580549919765144)16[&type="Marshallese"]:0.08226377217799485)13[&type="Marshallese"]:0.11108248537569632,10[&type="Marshallese"]:0.16115175675138627)18[&type="Marshallese"]:0.17057426855167357,5[&type="Marshallese"]:0.44072602530298344)11[&type="Marshallese"]:0.04684126181462722)19[&type="Marshallese"]:0.0;
tree STATE_270000 = (1[&type="Not_Marshallese"]:0.36704289785987754,(((2[&type="Marshallese"]:0.04871534337549055,(3[&type="Marshallese"]:0.029677746730364496,(4[&type="Marshallese"]:0.06525617066925116,((6[&type="Marshallese"]:0.017841322026884543,(8[&type="Not_Marshallese"]:0.05769585518708087,9[&type="Not_Marshallese"]:0.26569585518716454)14[&type="Marshallese"]:0.23114546683976184)15[&type="Marshallese"]:0.006778036602766713,7[&type="Marshallese"]:0.04361935862965671)17[&type="Marshallese"]:0.05763681203965265)18[&type="Marshallese"]:0.005421576061053313)11[&type="Marshallese"]:0.03203759664527339)16[&type="Marshallese"]:0.1894620191459565,5[&type="Marshallese"]:0.3031773625215016)13[&type="Marshallese"]:0.002040996672688089,10[&type="Marshallese"]:0.1962183591942661)12[&type="Marshallese"]:0.19582453866570237)19[&type="Marshallese"]:0.0;tree STATE_10270000 = (1[&type="Not_Marshallese"]:0.36704289785987754,(((2[&type="Marshallese"]:0.04871534337549055,(3[&type="Marshallese"]:0.029677746730364496,(4[&type="Marshallese"]:0.06525617066925116,((6[&type="Marshallese"]:0.017841322026884543,(8[&type="Not_Marshallese"]:0.05769585518708087,9[&type="Not_Marshallese"]:0.26569585518716454)14[&type="Marshallese"]:0.23114546683976184)15[&type="Marshallese"]:0.006778036602766713,7[&type="Marshallese"]:0.04361935862965671)17[&type="Marshallese"]:0.05763681203965265)18[&type="Marshallese"]:0.005421576061053313)11[&type="Marshallese"]:0.03203759664527339)16[&type="Marshallese"]:0.1894620191459565,5[&type="Marshallese"]:0.3031773625215016)13[&type="Marshallese"]:0.002040996672688089,10[&type="Marshallese"]:0.1962183591942661)12[&type="Marshallese"]:0.19582453866570237)19[&type="Marshallese"]:0.0;
tree STATE_280000 = (1[&type="Not_Marshallese"]:0.14254872950537978,(((2[&type="Marshallese"]:0.07122549802780165,10[&type="Marshallese"]:0.027225498027932615)18[&type="Marshallese"]:0.01138595185496627,(3[&type="Marshallese"]:0.038154065239719204,(4[&type="Marshallese"]:0.06188744328758922,((6[&type="Marshallese"]:0.016876591427708976,(8[&type="Not_Marshallese"]:0.04244200920204555,9[&type="Not_Marshallese"]:0.2504420092021292)14[&type="Marshallese"]:0.2454345822256216)15[&type="Marshallese"]:0.0012211420637186499,7[&type="Marshallese"]:0.03709773349143308)17[&type="Marshallese"]:0.06078970979621434)11[&type="Marshallese"]:0.01726662195206996)13[&type="Marshallese"]:0.05745738464319605)16[&type="Marshallese"]:0.002829346124839649,5[&type="Marshallese"]:0.15044079600766214)12[&type="Marshallese"]:0.1261079334977322)19[&type="Marshallese"]:0.0;tree STATE_10280000 = (1[&type="Not_Marshallese"]:0.14254872950537978,(((2[&type="Marshallese"]:0.07122549802780165,10[&type="Marshallese"]:0.027225498027932615)18[&type="Marshallese"]:0.01138595185496627,(3[&type="Marshallese"]:0.038154065239719204,(4[&type="Marshallese"]:0.06188744328758922,((6[&type="Marshallese"]:0.016876591427708976,(8[&type="Not_Marshallese"]:0.04244200920204555,9[&type="Not_Marshallese"]:0.2504420092021292)14[&type="Marshallese"]:0.2454345822256216)15[&type="Marshallese"]:0.0012211420637186499,7[&type="Marshallese"]:0.03709773349143308)17[&type="Marshallese"]:0.06078970979621434)11[&type="Marshallese"]:0.01726662195206996)13[&type="Marshallese"]:0.05745738464319605)16[&type="Marshallese"]:0.002829346124839649,5[&type="Marshallese"]:0.15044079600766214)12[&type="Marshallese"]:0.1261079334977322)19[&type="Marshallese"]:0.0;
tree STATE_290000 = ((1[&type="Not_Marshallese"]:0.1609022077613591,((((2[&type="Marshallese"]:0.04029616192904273,4[&type="Marshallese"]:0.09429616192913004)11[&type="Marshallese"]:0.007398075687127803,((6[&type="Marshallese"]:0.0016899398888232109,(8[&type="Not_Marshallese"]:0.18452655522506856,9[&type="Not_Marshallese"]:0.39252655522515223)14[&type="Marshallese"]:0.08816338466371282)15[&type="Marshallese"]:0.08275601304738783,7[&type="Marshallese"]:0.1034459529362165)17[&type="Marshallese"]:0.03424828468009955)13[&type="Marshallese"]:0.11722629600842405,5[&type="Marshallese"]:0.22992053362464915)12[&type="Marshallese"]:0.04071200609120884,3[&type="Marshallese"]:0.21863253971595076)16[&type="Marshallese"]:0.02426966804551567)18[&type="Marshallese"]:0.059868323004266255,10[&type="Marshallese"]:0.2457705307657163)19[&type="Marshallese"]:0.0;tree STATE_10290000 = ((1[&type="Not_Marshallese"]:0.1609022077613591,((((2[&type="Marshallese"]:0.04029616192904273,4[&type="Marshallese"]:0.09429616192913004)11[&type="Marshallese"]:0.007398075687127803,((6[&type="Marshallese"]:0.0016899398888232109,(8[&type="Not_Marshallese"]:0.18452655522506856,9[&type="Not_Marshallese"]:0.39252655522515223)14[&type="Marshallese"]:0.08816338466371282)15[&type="Marshallese"]:0.08275601304738783,7[&type="Marshallese"]:0.1034459529362165)17[&type="Marshallese"]:0.03424828468009955)13[&type="Marshallese"]:0.11722629600842405,5[&type="Marshallese"]:0.22992053362464915)12[&type="Marshallese"]:0.04071200609120884,3[&type="Marshallese"]:0.21863253971595076)16[&type="Marshallese"]:0.02426966804551567)18[&type="Marshallese"]:0.059868323004266255,10[&type="Marshallese"]:0.2457705307657163)19[&type="Marshallese"]:0.0;
tree STATE_300000 = (1[&type="Not_Marshallese"]:0.15288833745807096,(((2[&type="Marshallese"]:0.05796202200196676,((3[&type="Marshallese"]:5.777892197399437E-4,4[&type="Marshallese"]:0.04157778921967992)18[&type="Marshallese"]:0.010816489314684707,((6[&type="Marshallese"]:0.002373310074685331,(8[&type="Not_Marshallese"]:0.004756439363661463,9[&type="Not_Marshallese"]:0.21275643936374514)14[&type="Marshallese"]:0.26861687071098206)15[&type="Marshallese"]:1.496349907398331E-5,7[&type="Marshallese"]:0.02138827357376477)17[&type="Marshallese"]:0.06700600496065806)11[&type="Marshallese"]:0.05956774346768945)13[&type="Marshallese"]:2.5403286763370225E-5,5[&type="Marshallese"]:0.1229874252887847)16[&type="Marshallese"]:0.09389850816043988,10[&type="Marshallese"]:0.10788593344930097)12[&type="Marshallese"]:0.07000240400886093)19[&type="Marshallese"]:0.0;tree STATE_10300000 = (1[&type="Not_Marshallese"]:0.15288833745807096,(((2[&type="Marshallese"]:0.05796202200196676,((3[&type="Marshallese"]:5.777892197399437E-4,4[&type="Marshallese"]:0.04157778921967992)18[&type="Marshallese"]:0.010816489314684707,((6[&type="Marshallese"]:0.002373310074685331,(8[&type="Not_Marshallese"]:0.004756439363661463,9[&type="Not_Marshallese"]:0.21275643936374514)14[&type="Marshallese"]:0.26861687071098206)15[&type="Marshallese"]:1.496349907398331E-5,7[&type="Marshallese"]:0.02138827357376477)17[&type="Marshallese"]:0.06700600496065806)11[&type="Marshallese"]:0.05956774346768945)13[&type="Marshallese"]:2.5403286763370225E-5,5[&type="Marshallese"]:0.1229874252887847)16[&type="Marshallese"]:0.09389850816043988,10[&type="Marshallese"]:0.10788593344930097)12[&type="Marshallese"]:0.07000240400886093)19[&type="Marshallese"]:0.0;
tree STATE_310000 = (1[&type="Not_Marshallese"]:0.28451872828852964,(((2[&type="Marshallese"]:0.05231748078337484,(5[&type="Marshallese"]:0.06861325627131853,((6[&type="Marshallese"]:0.01937665315219589,7[&type="Marshallese"]:0.038376653152201345)15[&type="Marshallese"]:0.004683027056377631,(8[&type="Not_Marshallese"]:0.06418344983599489,9[&type="Not_Marshallese"]:0.27218344983607856)14[&type="Marshallese"]:0.2308762303725368)17[&type="Marshallese"]:0.05055357606283051)12[&type="Marshallese"]:0.04870422451211087)18[&type="Marshallese"]:0.002090705163415474,(3[&type="Marshallese"]:0.014737493916063271,4[&type="Marshallese"]:0.055737493916003245)16[&type="Marshallese"]:0.05267069203087438)11[&type="Marshallese"]:0.05580036827776158,10[&type="Marshallese"]:0.06620855422468286)13[&type="Marshallese"]:0.24331017406393773)19[&type="Marshallese"]:0.0;tree STATE_10310000 = (1[&type="Not_Marshallese"]:0.28451872828852964,(((2[&type="Marshallese"]:0.05231748078337484,(5[&type="Marshallese"]:0.06861325627131853,((6[&type="Marshallese"]:0.01937665315219589,7[&type="Marshallese"]:0.038376653152201345)15[&type="Marshallese"]:0.004683027056377631,(8[&type="Not_Marshallese"]:0.06418344983599489,9[&type="Not_Marshallese"]:0.27218344983607856)14[&type="Marshallese"]:0.2308762303725368)17[&type="Marshallese"]:0.05055357606283051)12[&type="Marshallese"]:0.04870422451211087)18[&type="Marshallese"]:0.002090705163415474,(3[&type="Marshallese"]:0.014737493916063271,4[&type="Marshallese"]:0.055737493916003245)16[&type="Marshallese"]:0.05267069203087438)11[&type="Marshallese"]:0.05580036827776158,10[&type="Marshallese"]:0.06620855422468286)13[&type="Marshallese"]:0.24331017406393773)19[&type="Marshallese"]:0.0;
tree STATE_320000 = (1[&type="Not_Marshallese"]:0.25870392108393514,((((2[&type="Marshallese"]:0.04061952953406012,(3[&type="Marshallese"]:0.014433547720347217,4[&type="Marshallese"]:0.05543354772028719)16[&type="Marshallese"]:0.03918598181386024)12[&type="Marshallese"]:0.003087164152887345,5[&type="Marshallese"]:0.10870669368700203)11[&type="Marshallese"]:0.05521062292625145,((6[&type="Marshallese"]:0.034174133968925324,7[&type="Marshallese"]:0.05317413396893078)15[&type="Marshallese"]:0.0064622023217925095,(8[&type="Not_Marshallese"]:0.09384175237974451,9[&type="Not_Marshallese"]:0.3018417523798282)14[&type="Marshallese"]:0.21779458391093148)17[&type="Marshallese"]:0.12928098032262114)13[&type="Marshallese"]:0.2013755689968707,10[&type="Marshallese"]:0.2562928856102006)18[&type="Marshallese"]:0.027411035473825507)19[&type="Marshallese"]:0.0;tree STATE_10320000 = (1[&type="Not_Marshallese"]:0.25870392108393514,((((2[&type="Marshallese"]:0.04061952953406012,(3[&type="Marshallese"]:0.014433547720347217,4[&type="Marshallese"]:0.05543354772028719)16[&type="Marshallese"]:0.03918598181386024)12[&type="Marshallese"]:0.003087164152887345,5[&type="Marshallese"]:0.10870669368700203)11[&type="Marshallese"]:0.05521062292625145,((6[&type="Marshallese"]:0.034174133968925324,7[&type="Marshallese"]:0.05317413396893078)15[&type="Marshallese"]:0.0064622023217925095,(8[&type="Not_Marshallese"]:0.09384175237974451,9[&type="Not_Marshallese"]:0.3018417523798282)14[&type="Marshallese"]:0.21779458391093148)17[&type="Marshallese"]:0.12928098032262114)13[&type="Marshallese"]:0.2013755689968707,10[&type="Marshallese"]:0.2562928856102006)18[&type="Marshallese"]:0.027411035473825507)19[&type="Marshallese"]:0.0;
tree STATE_330000 = (((1[&type="Not_Marshallese"]:0.08196392926291463,(((2[&type="Marshallese"]:0.007575964616088449,3[&type="Marshallese"]:0.020575964616235787)12[&type="Marshallese"]:0.0042663014895995,4[&type="Marshallese"]:0.06584226610577526)11[&type="Marshallese"]:0.06830006183284354,((6[&type="Marshallese"]:0.027072994967505926,7[&type="Marshallese"]:0.04607299496751138)17[&type="Marshallese"]:0.03850155488974427,(8[&type="Not_Marshallese"]:0.036686574911614256,9[&type="Not_Marshallese"]:0.24468657491169793)14[&type="Not_Marshallese"]:0.2998879749455941)15[&type="Marshallese"]:0.08556777808142135)18[&type="Marshallese"]:0.07082160132434312)16[&type="Marshallese"]:0.0685206575724393,10[&type="Marshallese"]:0.17548458683544488)13[&type="Marshallese"]:0.0714258516450722,5[&type="Marshallese"]:0.3559104384804407)19[&type="Marshallese"]:0.0;tree STATE_10330000 = (((1[&type="Not_Marshallese"]:0.08196392926291463,(((2[&type="Marshallese"]:0.007575964616088449,3[&type="Marshallese"]:0.020575964616235787)12[&type="Marshallese"]:0.0042663014895995,4[&type="Marshallese"]:0.06584226610577526)11[&type="Marshallese"]:0.06830006183284354,((6[&type="Marshallese"]:0.027072994967505926,7[&type="Marshallese"]:0.04607299496751138)17[&type="Marshallese"]:0.03850155488974427,(8[&type="Not_Marshallese"]:0.036686574911614256,9[&type="Not_Marshallese"]:0.24468657491169793)14[&type="Not_Marshallese"]:0.2998879749455941)15[&type="Marshallese"]:0.08556777808142135)18[&type="Marshallese"]:0.07082160132434312)16[&type="Marshallese"]:0.0685206575724393,10[&type="Marshallese"]:0.17548458683544488)13[&type="Marshallese"]:0.0714258516450722,5[&type="Marshallese"]:0.3559104384804407)19[&type="Marshallese"]:0.0;
tree STATE_340000 = (1[&type="Not_Marshallese"]:0.5663966400921783,((((2[&type="Marshallese"]:0.03225143556636578,4[&type="Marshallese"]:0.0862514355664531)16[&type="Marshallese"]:0.14575558617421813,5[&type="Marshallese"]:0.24300702174063848)12[&type="Marshallese"]:0.03669102004062741,(((6[&type="Marshallese"]:0.052586450644133254,7[&type="Marshallese"]:0.07158645064413871)13[&type="Marshallese"]:0.03736041205384777,(8[&type="Not_Marshallese"]:0.043102564951055466,9[&type="Not_Marshallese"]:0.25110256495113914)14[&type="Marshallese"]:0.3178442977468837)18[&type="Marshallese"]:0.1465486322504308,10[&type="Marshallese"]:0.12149549494840273)17[&type="Marshallese"]:0.049202546832939564)11[&type="Marshallese"]:0.032257261109789215,3[&type="Marshallese"]:0.2599553028911479)15[&type="Marshallese"]:0.3884413372011377)19[&type="Marshallese"]:0.0;tree STATE_10340000 = (1[&type="Not_Marshallese"]:0.5663966400921783,((((2[&type="Marshallese"]:0.03225143556636578,4[&type="Marshallese"]:0.0862514355664531)16[&type="Marshallese"]:0.14575558617421813,5[&type="Marshallese"]:0.24300702174063848)12[&type="Marshallese"]:0.03669102004062741,(((6[&type="Marshallese"]:0.052586450644133254,7[&type="Marshallese"]:0.07158645064413871)13[&type="Marshallese"]:0.03736041205384777,(8[&type="Not_Marshallese"]:0.043102564951055466,9[&type="Not_Marshallese"]:0.25110256495113914)14[&type="Marshallese"]:0.3178442977468837)18[&type="Marshallese"]:0.1465486322504308,10[&type="Marshallese"]:0.12149549494840273)17[&type="Marshallese"]:0.049202546832939564)11[&type="Marshallese"]:0.032257261109789215,3[&type="Marshallese"]:0.2599553028911479)15[&type="Marshallese"]:0.3884413372011377)19[&type="Marshallese"]:0.0;
tree STATE_350000 = ((1[&type="Not_Marshallese"]:0.11865052516423591,5[&type="Marshallese"]:0.25265052516425046)12[&type="Marshallese"]:0.12188729197556891,(((2[&type="Marshallese"]:0.0010303812971454995,(3[&type="Marshallese"]:0.013424102678957106,4[&type="Marshallese"]:0.05442410267889708)18[&type="Marshallese"]:6.062786183357316E-4)16[&type="Marshallese"]:0.07720771380868097,((6[&type="Marshallese"]:0.02291519965469524,7[&type="Marshallese"]:0.0419151996547007)15[&type="Marshallese"]:0.017709304658645952,(8[&type="Not_Marshallese"]:0.10017025338740393,9[&type="Not_Marshallese"]:0.3081702533874876)11[&type="Marshallese"]:0.21145425092589543)14[&type="Marshallese"]:0.10861359079262534)13[&type="Marshallese"]:0.06896340259453237,10[&type="Marshallese"]:0.10320149770048981)17[&type="Marshallese"]:0.16233631943940596)19[&type="Marshallese"]:0.0;tree STATE_10350000 = ((1[&type="Not_Marshallese"]:0.11865052516423591,5[&type="Marshallese"]:0.25265052516425046)12[&type="Marshallese"]:0.12188729197556891,(((2[&type="Marshallese"]:0.0010303812971454995,(3[&type="Marshallese"]:0.013424102678957106,4[&type="Marshallese"]:0.05442410267889708)18[&type="Marshallese"]:6.062786183357316E-4)16[&type="Marshallese"]:0.07720771380868097,((6[&type="Marshallese"]:0.02291519965469524,7[&type="Marshallese"]:0.0419151996547007)15[&type="Marshallese"]:0.017709304658645952,(8[&type="Not_Marshallese"]:0.10017025338740393,9[&type="Not_Marshallese"]:0.3081702533874876)11[&type="Marshallese"]:0.21145425092589543)14[&type="Marshallese"]:0.10861359079262534)13[&type="Marshallese"]:0.06896340259453237,10[&type="Marshallese"]:0.10320149770048981)17[&type="Marshallese"]:0.16233631943940596)19[&type="Marshallese"]:0.0;
tree STATE_360000 = (1[&type="Not_Marshallese"]:0.2944860923593521,(((((2[&type="Marshallese"]:0.016042239206247477,4[&type="Marshallese"]:0.07004223920633479)18[&type="Marshallese"]:0.0034494007400421856,((6[&type="Marshallese"]:0.006636778935828425,(8[&type="Not_Marshallese"]:0.15616972125785095,9[&type="Not_Marshallese"]:0.3641697212579346)17[&type="Marshallese"]:0.12146705767793564)12[&type="Marshallese"]:0.033579656518311685,7[&type="Marshallese"]:0.059216435454145566)11[&type="Marshallese"]:0.050275204492289616)16[&type="Marshallese"]:0.086374784230831,3[&type="Marshallese"]:0.118866424177268)13[&type="Marshallese"]:0.04638593876399477,5[&type="Marshallese"]:0.21725236294117)14[&type="Marshallese"]:0.05350615331454245,10[&type="Marshallese"]:0.16175851625578885)15[&type="Marshallese"]:0.15772757610365418)19[&type="Marshallese"]:0.0;tree STATE_10360000 = (1[&type="Not_Marshallese"]:0.2944860923593521,(((((2[&type="Marshallese"]:0.016042239206247477,4[&type="Marshallese"]:0.07004223920633479)18[&type="Marshallese"]:0.0034494007400421856,((6[&type="Marshallese"]:0.006636778935828425,(8[&type="Not_Marshallese"]:0.15616972125785095,9[&type="Not_Marshallese"]:0.3641697212579346)17[&type="Marshallese"]:0.12146705767793564)12[&type="Marshallese"]:0.033579656518311685,7[&type="Marshallese"]:0.059216435454145566)11[&type="Marshallese"]:0.050275204492289616)16[&type="Marshallese"]:0.086374784230831,3[&type="Marshallese"]:0.118866424177268)13[&type="Marshallese"]:0.04638593876399477,5[&type="Marshallese"]:0.21725236294117)14[&type="Marshallese"]:0.05350615331454245,10[&type="Marshallese"]:0.16175851625578885)15[&type="Marshallese"]:0.15772757610365418)19[&type="Marshallese"]:0.0;
tree STATE_370000 = (1[&type="Not_Marshallese"]:0.3229009228619383,(((((2[&type="Marshallese"]:0.03909525605361375,4[&type="Marshallese"]:0.09309525605370106)12[&type="Marshallese"]:0.018937780342987542,3[&type="Marshallese"]:0.07103303639674863)17[&type="Marshallese"]:0.016076353878103022,((6[&type="Marshallese"]:0.03847785009941851,7[&type="Marshallese"]:0.057477850099423966)15[&type="Marshallese"]:0.0021172116424769127,(8[&type="Not_Marshallese"]:0.03927471001324148,9[&type="Not_Marshallese"]:0.24727471001332516)11[&type="Marshallese"]:0.27232035172861213)14[&type="Marshallese"]:0.10451432853294895)18[&type="Marshallese"]:0.1679942080601231,10[&type="Marshallese"]:0.1981035983349584)13[&type="Marshallese"]:0.08882498536116157,5[&type="Marshallese"]:0.39592858369604356)16[&type="Marshallese"]:0.06097233916590927)19[&type="Marshallese"]:0.0;tree STATE_10370000 = (1[&type="Not_Marshallese"]:0.3229009228619383,(((((2[&type="Marshallese"]:0.03909525605361375,4[&type="Marshallese"]:0.09309525605370106)12[&type="Marshallese"]:0.018937780342987542,3[&type="Marshallese"]:0.07103303639674863)17[&type="Marshallese"]:0.016076353878103022,((6[&type="Marshallese"]:0.03847785009941851,7[&type="Marshallese"]:0.057477850099423966)15[&type="Marshallese"]:0.0021172116424769127,(8[&type="Not_Marshallese"]:0.03927471001324148,9[&type="Not_Marshallese"]:0.24727471001332516)11[&type="Marshallese"]:0.27232035172861213)14[&type="Marshallese"]:0.10451432853294895)18[&type="Marshallese"]:0.1679942080601231,10[&type="Marshallese"]:0.1981035983349584)13[&type="Marshallese"]:0.08882498536116157,5[&type="Marshallese"]:0.39592858369604356)16[&type="Marshallese"]:0.06097233916590927)19[&type="Marshallese"]:0.0;
tree STATE_380000 = ((1[&type="Not_Marshallese"]:0.14228494346978005,((((2[&type="Marshallese"]:0.014027620185185885,3[&type="Marshallese"]:0.027027620185333223)16[&type="Marshallese"]:0.03064802088332219,5[&type="Marshallese"]:0.10967564106856265)15[&type="Marshallese"]:0.02302841736351202,((6[&type="Marshallese"]:0.020493806696290195,7[&type="Marshallese"]:0.03949380669629565)13[&type="Marshallese"]:0.06213974593760152,(8[&type="Not_Marshallese"]:0.10073581136581228,9[&type="Not_Marshallese"]:0.30873581136589595)14[&type="Marshallese"]:0.2528977412680376)18[&type="Marshallese"]:0.056070505798268444)17[&type="Marshallese"]:8.323662637034213E-4,4[&type="Marshallese"]:0.12253642469581083)12[&type="Marshallese"]:0.1427485187740165)11[&type="Marshallese"]:0.32892665259898834,10[&type="Marshallese"]:0.49621159606885934)19[&type="Marshallese"]:0.0;tree STATE_10380000 = ((1[&type="Not_Marshallese"]:0.14228494346978005,((((2[&type="Marshallese"]:0.014027620185185885,3[&type="Marshallese"]:0.027027620185333223)16[&type="Marshallese"]:0.03064802088332219,5[&type="Marshallese"]:0.10967564106856265)15[&type="Marshallese"]:0.02302841736351202,((6[&type="Marshallese"]:0.020493806696290195,7[&type="Marshallese"]:0.03949380669629565)13[&type="Marshallese"]:0.06213974593760152,(8[&type="Not_Marshallese"]:0.10073581136581228,9[&type="Not_Marshallese"]:0.30873581136589595)14[&type="Marshallese"]:0.2528977412680376)18[&type="Marshallese"]:0.056070505798268444)17[&type="Marshallese"]:8.323662637034213E-4,4[&type="Marshallese"]:0.12253642469581083)12[&type="Marshallese"]:0.1427485187740165)11[&type="Marshallese"]:0.32892665259898834,10[&type="Marshallese"]:0.49621159606885934)19[&type="Marshallese"]:0.0;
tree STATE_390000 = (1[&type="Not_Marshallese"]:0.34861553872461026,(((2[&type="Marshallese"]:0.04267037222070014,4[&type="Marshallese"]:0.09667037222078745)13[&type="Marshallese"]:0.11609850873861116,((3[&type="Marshallese"]:0.1280327364312277,(6[&type="Marshallese"]:0.11608809973422285,(7[&type="Marshallese"]:0.09950985407022517,(8[&type="Not_Marshallese"]:0.03642967477342138,9[&type="Not_Marshallese"]:0.24442967477350505)14[&type="Marshallese"]:0.31508017929675647)17[&type="Marshallese"]:0.03557824566400314)15[&type="Marshallese"]:0.06994463669699758)11[&type="Marshallese"]:0.0433996752911876,10[&type="Marshallese"]:0.11443241172239893)18[&type="Marshallese"]:3.364692370433353E-4)16[&type="Marshallese"]:0.05261159327570364,5[&type="Marshallese"]:0.2763804742350695)12[&type="Marshallese"]:0.2062350644895553)19[&type="Marshallese"]:0.0;tree STATE_10390000 = (1[&type="Not_Marshallese"]:0.34861553872461026,(((2[&type="Marshallese"]:0.04267037222070014,4[&type="Marshallese"]:0.09667037222078745)13[&type="Marshallese"]:0.11609850873861116,((3[&type="Marshallese"]:0.1280327364312277,(6[&type="Marshallese"]:0.11608809973422285,(7[&type="Marshallese"]:0.09950985407022517,(8[&type="Not_Marshallese"]:0.03642967477342138,9[&type="Not_Marshallese"]:0.24442967477350505)14[&type="Marshallese"]:0.31508017929675647)17[&type="Marshallese"]:0.03557824566400314)15[&type="Marshallese"]:0.06994463669699758)11[&type="Marshallese"]:0.0433996752911876,10[&type="Marshallese"]:0.11443241172239893)18[&type="Marshallese"]:3.364692370433353E-4)16[&type="Marshallese"]:0.05261159327570364,5[&type="Marshallese"]:0.2763804742350695)12[&type="Marshallese"]:0.2062350644895553)19[&type="Marshallese"]:0.0;
tree STATE_400000 = (1[&type="Not_Marshallese"]:0.23859191170268879,(((((2[&type="Marshallese"]:0.0034531643522023314,3[&type="Marshallese"]:0.01645316435234967)16[&type="Marshallese"]:0.008394905043442202,4[&type="Marshallese"]:0.06584806939573185)17[&type="Marshallese"]:0.04438513436172198,((6[&type="Marshallese"]:0.002966913243841185,(8[&type="Not_Marshallese"]:0.08949779377733341,9[&type="Not_Marshallese"]:0.2974977937774171)14[&type="Not_Marshallese"]:0.18446911946646594)18[&type="Marshallese"]:0.046850419581862146,7[&type="Marshallese"]:0.06881733282570879)13[&type="Marshallese"]:0.07741587093180324)15[&type="Marshallese"]:0.0541688957405464,5[&type="Marshallese"]:0.17540209949796748)12[&type="Marshallese"]:0.15867643752556193,10[&type="Marshallese"]:0.2250785370236058)11[&type="Marshallese"]:0.03851337467917393)19[&type="Marshallese"]:0.0;tree STATE_10400000 = (1[&type="Not_Marshallese"]:0.23859191170268879,(((((2[&type="Marshallese"]:0.0034531643522023314,3[&type="Marshallese"]:0.01645316435234967)16[&type="Marshallese"]:0.008394905043442202,4[&type="Marshallese"]:0.06584806939573185)17[&type="Marshallese"]:0.04438513436172198,((6[&type="Marshallese"]:0.002966913243841185,(8[&type="Not_Marshallese"]:0.08949779377733341,9[&type="Not_Marshallese"]:0.2974977937774171)14[&type="Not_Marshallese"]:0.18446911946646594)18[&type="Marshallese"]:0.046850419581862146,7[&type="Marshallese"]:0.06881733282570879)13[&type="Marshallese"]:0.07741587093180324)15[&type="Marshallese"]:0.0541688957405464,5[&type="Marshallese"]:0.17540209949796748)12[&type="Marshallese"]:0.15867643752556193,10[&type="Marshallese"]:0.2250785370236058)11[&type="Marshallese"]:0.03851337467917393)19[&type="Marshallese"]:0.0;
tree STATE_410000 = (((1[&type="Not_Marshallese"]:0.07546119850661803,((2[&type="Marshallese"]:0.037317837585764124,(3[&type="Marshallese"]:0.047766643059351854,4[&type="Marshallese"]:0.08876664305929183)16[&type="Marshallese"]:0.002551194526559608)11[&type="Marshallese"]:0.08790476409492787,((6[&type="Marshallese"]:0.008512406922411508,7[&type="Marshallese"]:0.027512406922416965)17[&type="Marshallese"]:0.019469797135728828,(8[&type="Not_Marshallese"]:0.16140847305535377,9[&type="Not_Marshallese"]:0.36940847305543745)14[&type="Marshallese"]:0.13757373100274473)15[&type="Marshallese"]:0.16824039762269172)18[&type="Marshallese"]:0.019238596825886023)12[&type="Marshallese"]:0.021102064552888322,10[&type="Marshallese"]:0.1215632630595973)13[&type="Marshallese"]:0.13571898962337015,5[&type="Marshallese"]:0.36628225268289105)19[&type="Marshallese"]:0.0;tree STATE_10410000 = (((1[&type="Not_Marshallese"]:0.07546119850661803,((2[&type="Marshallese"]:0.037317837585764124,(3[&type="Marshallese"]:0.047766643059351854,4[&type="Marshallese"]:0.08876664305929183)16[&type="Marshallese"]:0.002551194526559608)11[&type="Marshallese"]:0.08790476409492787,((6[&type="Marshallese"]:0.008512406922411508,7[&type="Marshallese"]:0.027512406922416965)17[&type="Marshallese"]:0.019469797135728828,(8[&type="Not_Marshallese"]:0.16140847305535377,9[&type="Not_Marshallese"]:0.36940847305543745)14[&type="Marshallese"]:0.13757373100274473)15[&type="Marshallese"]:0.16824039762269172)18[&type="Marshallese"]:0.019238596825886023)12[&type="Marshallese"]:0.021102064552888322,10[&type="Marshallese"]:0.1215632630595973)13[&type="Marshallese"]:0.13571898962337015,5[&type="Marshallese"]:0.36628225268289105)19[&type="Marshallese"]:0.0;
tree STATE_420000 = ((1[&type="Not_Marshallese"]:0.10360440461875853,((((2[&type="Marshallese"]:0.01149339864706067,4[&type="Marshallese"]:0.06549339864714798)15[&type="Marshallese"]:0.004302112562770133,((6[&type="Marshallese"]:0.010953106295130854,7[&type="Marshallese"]:0.02995310629513631)13[&type="Marshallese"]:0.012233191634222707,(8[&type="Not_Marshallese"]:0.05533711747544584,9[&type="Not_Marshallese"]:0.2633371174755295)14[&type="Marshallese"]:0.23884918045386588)18[&type="Marshallese"]:0.0636092132806173)17[&type="Marshallese"]:0.001337782911991603,3[&type="Marshallese"]:0.030133294121969745)11[&type="Marshallese"]:0.11938500580117972,5[&type="Marshallese"]:0.2015182999230567)16[&type="Marshallese"]:0.03608610469571638)12[&type="Marshallese"]:0.0060948968089376,10[&type="Marshallese"]:0.13469930142778708)19[&type="Marshallese"]:0.0;tree STATE_10420000 = ((1[&type="Not_Marshallese"]:0.10360440461875853,((((2[&type="Marshallese"]:0.01149339864706067,4[&type="Marshallese"]:0.06549339864714798)15[&type="Marshallese"]:0.004302112562770133,((6[&type="Marshallese"]:0.010953106295130854,7[&type="Marshallese"]:0.02995310629513631)13[&type="Marshallese"]:0.012233191634222707,(8[&type="Not_Marshallese"]:0.05533711747544584,9[&type="Not_Marshallese"]:0.2633371174755295)14[&type="Marshallese"]:0.23884918045386588)18[&type="Marshallese"]:0.0636092132806173)17[&type="Marshallese"]:0.001337782911991603,3[&type="Marshallese"]:0.030133294121969745)11[&type="Marshallese"]:0.11938500580117972,5[&type="Marshallese"]:0.2015182999230567)16[&type="Marshallese"]:0.03608610469571638)12[&type="Marshallese"]:0.0060948968089376,10[&type="Marshallese"]:0.13469930142778708)19[&type="Marshallese"]:0.0;
tree STATE_430000 = (1[&type="Not_Marshallese"]:0.2879564769205847,(((2[&type="Marshallese"]:0.019885615591577976,(3[&type="Marshallese"]:0.0016406976458647193,4[&type="Marshallese"]:0.04264069764580469)11[&type="Marshallese"]:0.031244917945860595)17[&type="Marshallese"]:0.0913233788597011,5[&type="Marshallese"]:0.17620899445133364)16[&type="Marshallese"]:0.15099780449367695,(((6[&type="Marshallese"]:0.009569272668392304,(8[&type="Not_Marshallese"]:0.061537535438076885,9[&type="Not_Marshallese"]:0.26953753543816056)14[&type="Marshallese"]:0.21903173723027358)13[&type="Marshallese"]:0.011961280246555461,7[&type="Marshallese"]:0.04053055291495322)18[&type="Marshallese"]:0.1809850380100846,10[&type="Marshallese"]:0.08751559092502326)15[&type="Marshallese"]:0.13069120802006373)12[&type="Marshallese"]:0.09474967797558864)19[&type="Marshallese"]:0.0;tree STATE_10430000 = (1[&type="Not_Marshallese"]:0.2879564769205847,(((2[&type="Marshallese"]:0.019885615591577976,(3[&type="Marshallese"]:0.0016406976458647193,4[&type="Marshallese"]:0.04264069764580469)11[&type="Marshallese"]:0.031244917945860595)17[&type="Marshallese"]:0.0913233788597011,5[&type="Marshallese"]:0.17620899445133364)16[&type="Marshallese"]:0.15099780449367695,(((6[&type="Marshallese"]:0.009569272668392304,(8[&type="Not_Marshallese"]:0.061537535438076885,9[&type="Not_Marshallese"]:0.26953753543816056)14[&type="Marshallese"]:0.21903173723027358)13[&type="Marshallese"]:0.011961280246555461,7[&type="Marshallese"]:0.04053055291495322)18[&type="Marshallese"]:0.1809850380100846,10[&type="Marshallese"]:0.08751559092502326)15[&type="Marshallese"]:0.13069120802006373)12[&type="Marshallese"]:0.09474967797558864)19[&type="Marshallese"]:0.0;
tree STATE_440000 = (1[&type="Not_Marshallese"]:0.19475152407054852,((2[&type="Marshallese"]:0.05306991531158756,(((3[&type="Marshallese"]:0.0030655559618619765,4[&type="Marshallese"]:0.04406555596180195)11[&type="Marshallese"]:0.02517157035102402,(6[&type="Marshallese"]:0.0030172870733343737,(7[&type="Marshallese"]:0.009396849975506716,(8[&type="Not_Marshallese"]:0.009350897332311453,9[&type="Not_Marshallese"]:0.21735089733239513)14[&type="Marshallese"]:0.252045952643148)13[&type="Marshallese"]:0.012620437097833115)18[&type="Marshallese"]:0.08321983923954435)12[&type="Marshallese"]:0.008887632064639495,5[&type="Marshallese"]:0.08912475837743272)15[&type="Marshallese"]:0.028945156934209404)17[&type="Marshallese"]:0.10546607951080211,10[&type="Marshallese"]:0.11453599482252064)16[&type="Marshallese"]:0.10521552924811883)19[&type="Marshallese"]:0.0;tree STATE_10440000 = (1[&type="Not_Marshallese"]:0.19475152407054852,((2[&type="Marshallese"]:0.05306991531158756,(((3[&type="Marshallese"]:0.0030655559618619765,4[&type="Marshallese"]:0.04406555596180195)11[&type="Marshallese"]:0.02517157035102402,(6[&type="Marshallese"]:0.0030172870733343737,(7[&type="Marshallese"]:0.009396849975506716,(8[&type="Not_Marshallese"]:0.009350897332311453,9[&type="Not_Marshallese"]:0.21735089733239513)14[&type="Marshallese"]:0.252045952643148)13[&type="Marshallese"]:0.012620437097833115)18[&type="Marshallese"]:0.08321983923954435)12[&type="Marshallese"]:0.008887632064639495,5[&type="Marshallese"]:0.08912475837743272)15[&type="Marshallese"]:0.028945156934209404)17[&type="Marshallese"]:0.10546607951080211,10[&type="Marshallese"]:0.11453599482252064)16[&type="Marshallese"]:0.10521552924811883)19[&type="Marshallese"]:0.0;
tree STATE_450000 = (1[&type="Not_Marshallese"]:0.36994312266954266,((((2[&type="Marshallese"]:0.003281858524821324,3[&type="Marshallese"]:0.016281858524968662)18[&type="Marshallese"]:0.014716458652610398,((6[&type="Marshallese"]:0.019061280869712816,(8[&type="Not_Marshallese"]:0.04010480229127142,9[&type="Not_Marshallese"]:0.2481048022913551)17[&type="Marshallese"]:0.24995647857839956)12[&type="Marshallese"]:0.0467671831367128,7[&type="Marshallese"]:0.08482846400643107)11[&type="Marshallese"]:0.02316985317114617)13[&type="Marshallese"]:0.07215860155616982,(4[&type="Marshallese"]:0.112666409443402,5[&type="Marshallese"]:0.12366640944336926)16[&type="Marshallese"]:0.03149050929028685)15[&type="Marshallese"]:0.3118607896911064,10[&type="Marshallese"]:0.35801770842483893)14[&type="Marshallese"]:0.036925414244794674)19[&type="Marshallese"]:0.0;tree STATE_10450000 = (1[&type="Not_Marshallese"]:0.36994312266954266,((((2[&type="Marshallese"]:0.003281858524821324,3[&type="Marshallese"]:0.016281858524968662)18[&type="Marshallese"]:0.014716458652610398,((6[&type="Marshallese"]:0.019061280869712816,(8[&type="Not_Marshallese"]:0.04010480229127142,9[&type="Not_Marshallese"]:0.2481048022913551)17[&type="Marshallese"]:0.24995647857839956)12[&type="Marshallese"]:0.0467671831367128,7[&type="Marshallese"]:0.08482846400643107)11[&type="Marshallese"]:0.02316985317114617)13[&type="Marshallese"]:0.07215860155616982,(4[&type="Marshallese"]:0.112666409443402,5[&type="Marshallese"]:0.12366640944336926)16[&type="Marshallese"]:0.03149050929028685)15[&type="Marshallese"]:0.3118607896911064,10[&type="Marshallese"]:0.35801770842483893)14[&type="Marshallese"]:0.036925414244794674)19[&type="Marshallese"]:0.0;
tree STATE_460000 = (1[&type="Not_Marshallese"]:0.33146056405427426,(((((2[&type="Marshallese"]:0.006481953685076425,3[&type="Marshallese"]:0.019481953685223763)14[&type="Marshallese"]:0.03729982000334586,4[&type="Marshallese"]:0.0977817736885096)18[&type="Marshallese"]:0.0690620232349275,((6[&type="Marshallese"]:0.041301823490591305,7[&type="Marshallese"]:0.06030182349059676)11[&type="Marshallese"]:0.04093027328012788,(8[&type="Not_Marshallese"]:0.08443621717016225,9[&type="Not_Marshallese"]:0.2924362171702459)17[&type="Marshallese"]:0.2687958796005151)12[&type="Marshallese"]:0.10161170015277066)15[&type="Marshallese"]:0.061825287297282316,10[&type="Marshallese"]:0.13066908422076307)16[&type="Marshallese"]:0.04379576110155825,5[&type="Marshallese"]:0.2834648453222449)13[&type="Marshallese"]:0.1819957187320439)19[&type="Marshallese"]:0.0;tree STATE_10460000 = (1[&type="Not_Marshallese"]:0.33146056405427426,(((((2[&type="Marshallese"]:0.006481953685076425,3[&type="Marshallese"]:0.019481953685223763)14[&type="Marshallese"]:0.03729982000334586,4[&type="Marshallese"]:0.0977817736885096)18[&type="Marshallese"]:0.0690620232349275,((6[&type="Marshallese"]:0.041301823490591305,7[&type="Marshallese"]:0.06030182349059676)11[&type="Marshallese"]:0.04093027328012788,(8[&type="Not_Marshallese"]:0.08443621717016225,9[&type="Not_Marshallese"]:0.2924362171702459)17[&type="Marshallese"]:0.2687958796005151)12[&type="Marshallese"]:0.10161170015277066)15[&type="Marshallese"]:0.061825287297282316,10[&type="Marshallese"]:0.13066908422076307)16[&type="Marshallese"]:0.04379576110155825,5[&type="Marshallese"]:0.2834648453222449)13[&type="Marshallese"]:0.1819957187320439)19[&type="Marshallese"]:0.0;
tree STATE_470000 = (1[&type="Not_Marshallese"]:0.2074352621008111,((((2[&type="Marshallese"]:0.006449548719531517,4[&type="Marshallese"]:0.06044954871961883)15[&type="Marshallese"]:0.039571760198859884,((6[&type="Marshallese"]:0.01844533185465158,7[&type="Marshallese"]:0.03744533185465704)13[&type="Marshallese"]:0.0067739323181807976,(8[&type="Not_Marshallese"]:0.06325838663708166,9[&type="Not_Marshallese"]:0.27125838663716534)14[&type="Marshallese"]:0.23296087753570888)18[&type="Marshallese"]:0.09180204474569909)16[&type="Marshallese"]:0.01129142095083513,3[&type="Marshallese"]:0.07031272986937387)17[&type="Marshallese"]:0.06051947087346088,(5[&type="Marshallese"]:0.16898133096828782,10[&type="Marshallese"]:0.05998133096836422)11[&type="Marshallese"]:0.013850869774454155)12[&type="Marshallese"]:0.15860306135808366)19[&type="Marshallese"]:0.0;tree STATE_10470000 = (1[&type="Not_Marshallese"]:0.2074352621008111,((((2[&type="Marshallese"]:0.006449548719531517,4[&type="Marshallese"]:0.06044954871961883)15[&type="Marshallese"]:0.039571760198859884,((6[&type="Marshallese"]:0.01844533185465158,7[&type="Marshallese"]:0.03744533185465704)13[&type="Marshallese"]:0.0067739323181807976,(8[&type="Not_Marshallese"]:0.06325838663708166,9[&type="Not_Marshallese"]:0.27125838663716534)14[&type="Marshallese"]:0.23296087753570888)18[&type="Marshallese"]:0.09180204474569909)16[&type="Marshallese"]:0.01129142095083513,3[&type="Marshallese"]:0.07031272986937387)17[&type="Marshallese"]:0.06051947087346088,(5[&type="Marshallese"]:0.16898133096828782,10[&type="Marshallese"]:0.05998133096836422)11[&type="Marshallese"]:0.013850869774454155)12[&type="Marshallese"]:0.15860306135808366)19[&type="Marshallese"]:0.0;
tree STATE_480000 = (1[&type="Not_Marshallese"]:0.5168285637787304,((((2[&type="Marshallese"]:0.021105593142606516,5[&type="Marshallese"]:0.08610559314266109)12[&type="Marshallese"]:0.008026615831954964,4[&type="Marshallese"]:0.08313220897464879)11[&type="Marshallese"]:0.06684135712727035,(3[&type="Marshallese"]:0.02726414428048063,((6[&type="Marshallese"]:0.022913977463101753,(8[&type="Not_Marshallese"]:0.017019744288253452,9[&type="Not_Marshallese"]:0.22501974428833713)14[&type="Marshallese"]:0.27689423317480644)13[&type="Marshallese"]:0.012639082851386818,7[&type="Marshallese"]:0.05455306031449403)18[&type="Marshallese"]:0.04971108396598478)17[&type="Marshallese"]:0.08170942182149854)15[&type="Marshallese"]:0.10760556828559698,10[&type="Marshallese"]:0.15957913438755977)16[&type="Marshallese"]:0.3822494293912616)19[&type="Marshallese"]:0.0;tree STATE_10480000 = (1[&type="Not_Marshallese"]:0.5168285637787304,((((2[&type="Marshallese"]:0.021105593142606516,5[&type="Marshallese"]:0.08610559314266109)12[&type="Marshallese"]:0.008026615831954964,4[&type="Marshallese"]:0.08313220897464879)11[&type="Marshallese"]:0.06684135712727035,(3[&type="Marshallese"]:0.02726414428048063,((6[&type="Marshallese"]:0.022913977463101753,(8[&type="Not_Marshallese"]:0.017019744288253452,9[&type="Not_Marshallese"]:0.22501974428833713)14[&type="Marshallese"]:0.27689423317480644)13[&type="Marshallese"]:0.012639082851386818,7[&type="Marshallese"]:0.05455306031449403)18[&type="Marshallese"]:0.04971108396598478)17[&type="Marshallese"]:0.08170942182149854)15[&type="Marshallese"]:0.10760556828559698,10[&type="Marshallese"]:0.15957913438755977)16[&type="Marshallese"]:0.3822494293912616)19[&type="Marshallese"]:0.0;
tree STATE_490000 = (1[&type="Not_Marshallese"]:0.17455042422887512,((2[&type="Marshallese"]:0.045775541758752425,((3[&type="Marshallese"]:0.019138306544168482,(4[&type="Marshallese"]:0.029260610173936552,((6[&type="Marshallese"]:0.0026409419929406264,(8[&type="Not_Marshallese"]:0.08971235733636285,9[&type="Not_Marshallese"]:0.2977123573364465)14[&type="Marshallese"]:0.18392858465653594)13[&type="Marshallese"]:0.015449742698336155,7[&type="Marshallese"]:0.03709068469128224)18[&type="Marshallese"]:0.02816992548271252)15[&type="Marshallese"]:0.030877696370171903)11[&type="Marshallese"]:0.01133386950066706,5[&type="Marshallese"]:0.08247217604474277)12[&type="Marshallese"]:0.02830336571406422)17[&type="Marshallese"]:0.0758317126432968,10[&type="Marshallese"]:0.07760725440218019)16[&type="Marshallese"]:0.12194316982678588)19[&type="Marshallese"]:0.0;tree STATE_10490000 = (1[&type="Not_Marshallese"]:0.17455042422887512,((2[&type="Marshallese"]:0.045775541758752425,((3[&type="Marshallese"]:0.019138306544168482,(4[&type="Marshallese"]:0.029260610173936552,((6[&type="Marshallese"]:0.0026409419929406264,(8[&type="Not_Marshallese"]:0.08971235733636285,9[&type="Not_Marshallese"]:0.2977123573364465)14[&type="Marshallese"]:0.18392858465653594)13[&type="Marshallese"]:0.015449742698336155,7[&type="Marshallese"]:0.03709068469128224)18[&type="Marshallese"]:0.02816992548271252)15[&type="Marshallese"]:0.030877696370171903)11[&type="Marshallese"]:0.01133386950066706,5[&type="Marshallese"]:0.08247217604474277)12[&type="Marshallese"]:0.02830336571406422)17[&type="Marshallese"]:0.0758317126432968,10[&type="Marshallese"]:0.07760725440218019)16[&type="Marshallese"]:0.12194316982678588)19[&type="Marshallese"]:0.0;
tree STATE_500000 = (1[&type="Not_Marshallese"]:0.18028735484057234,(((((2[&type="Marshallese"]:0.01924185783334975,3[&type="Marshallese"]:0.03224185783349709)16[&type="Marshallese"]:0.00403830208720346,4[&type="Marshallese"]:0.07728015992064052)11[&type="Marshallese"]:0.0242764113822731,(6[&type="Marshallese"]:0.057430215390423034,(7[&type="Marshallese"]:0.0550066447393015,(8[&type="Not_Marshallese"]:0.16386757094577292,9[&type="Not_Marshallese"]:0.3718675709458566)14[&type="Marshallese"]:0.1431390737934813)18[&type="Marshallese"]:0.02142357065112699)13[&type="Marshallese"]:0.06112635591254334)15[&type="Marshallese"]:0.007661142901534301,5[&type="Marshallese"]:0.12021771420441518)17[&type="Marshallese"]:0.023402832996432643,10[&type="Marshallese"]:0.03462054720092422)12[&type="Marshallese"]:0.17066680763973907)19[&type="Marshallese"]:0.0;tree STATE_10500000 = (1[&type="Not_Marshallese"]:0.18028735484057234,(((((2[&type="Marshallese"]:0.01924185783334975,3[&type="Marshallese"]:0.03224185783349709)16[&type="Marshallese"]:0.00403830208720346,4[&type="Marshallese"]:0.07728015992064052)11[&type="Marshallese"]:0.0242764113822731,(6[&type="Marshallese"]:0.057430215390423034,(7[&type="Marshallese"]:0.0550066447393015,(8[&type="Not_Marshallese"]:0.16386757094577292,9[&type="Not_Marshallese"]:0.3718675709458566)14[&type="Marshallese"]:0.1431390737934813)18[&type="Marshallese"]:0.02142357065112699)13[&type="Marshallese"]:0.06112635591254334)15[&type="Marshallese"]:0.007661142901534301,5[&type="Marshallese"]:0.12021771420441518)17[&type="Marshallese"]:0.023402832996432643,10[&type="Marshallese"]:0.03462054720092422)12[&type="Marshallese"]:0.17066680763973907)19[&type="Marshallese"]:0.0;
tree STATE_510000 = (1[&type="Not_Marshallese"]:0.11920720897624137,(((2[&type="Marshallese"]:0.026811328092522402,5[&type="Marshallese"]:0.09181132809257697)12[&type="Marshallese"]:0.02363264535795906,((3[&type="Marshallese"]:0.030684180229408886,4[&type="Marshallese"]:0.07168418022934886)11[&type="Marshallese"]:0.02402932120330714,((6[&type="Marshallese"]:0.026111344238694434,(8[&type="Not_Marshallese"]:0.11507223748375295,9[&type="Not_Marshallese"]:0.3230722374838366)14[&type="Marshallese"]:0.18203910675489965)18[&type="Marshallese"]:0.002593129551687001,7[&type="Marshallese"]:0.04770447379038689)13[&type="Marshallese"]:0.08400902764232732)15[&type="Marshallese"]:0.008730472017912771)16[&type="Marshallese"]:0.04129435541283,10[&type="Marshallese"]:0.047738328863442425)17[&type="Marshallese"]:0.0964688801128899)19[&type="Marshallese"]:0.0;tree STATE_10510000 = (1[&type="Not_Marshallese"]:0.11920720897624137,(((2[&type="Marshallese"]:0.026811328092522402,5[&type="Marshallese"]:0.09181132809257697)12[&type="Marshallese"]:0.02363264535795906,((3[&type="Marshallese"]:0.030684180229408886,4[&type="Marshallese"]:0.07168418022934886)11[&type="Marshallese"]:0.02402932120330714,((6[&type="Marshallese"]:0.026111344238694434,(8[&type="Not_Marshallese"]:0.11507223748375295,9[&type="Not_Marshallese"]:0.3230722374838366)14[&type="Marshallese"]:0.18203910675489965)18[&type="Marshallese"]:0.002593129551687001,7[&type="Marshallese"]:0.04770447379038689)13[&type="Marshallese"]:0.08400902764232732)15[&type="Marshallese"]:0.008730472017912771)16[&type="Marshallese"]:0.04129435541283,10[&type="Marshallese"]:0.047738328863442425)17[&type="Marshallese"]:0.0964688801128899)19[&type="Marshallese"]:0.0;
tree STATE_520000 = (1[&type="Not_Marshallese"]:0.11107989117710415,((2[&type="Marshallese"]:0.04508292873770803,((3[&type="Marshallese"]:0.009554787745708837,(4[&type="Marshallese"]:0.04160390302624695,((6[&type="Marshallese"]:0.003835253255548454,7[&type="Marshallese"]:0.02283525325555391)13[&type="Marshallese"]:0.014698721376094515,(8[&type="Not_Marshallese"]:0.12572612293275348,9[&type="Not_Marshallese"]:0.33372612293283715)14[&type="Marshallese"]:0.16380785169884765)18[&type="Marshallese"]:0.04006992839465673)11[&type="Marshallese"]:0.008950884719401864)15[&type="Marshallese"]:0.017257599794466283,5[&type="Marshallese"]:0.07881238754008235)16[&type="Marshallese"]:0.031270541197680246)17[&type="Marshallese"]:0.08325420821197238,10[&type="Marshallese"]:0.08433713694981138)12[&type="Marshallese"]:0.051742754227383725)19[&type="Marshallese"]:0.0;tree STATE_10520000 = (1[&type="Not_Marshallese"]:0.11107989117710415,((2[&type="Marshallese"]:0.04508292873770803,((3[&type="Marshallese"]:0.009554787745708837,(4[&type="Marshallese"]:0.04160390302624695,((6[&type="Marshallese"]:0.003835253255548454,7[&type="Marshallese"]:0.02283525325555391)13[&type="Marshallese"]:0.014698721376094515,(8[&type="Not_Marshallese"]:0.12572612293275348,9[&type="Not_Marshallese"]:0.33372612293283715)14[&type="Marshallese"]:0.16380785169884765)18[&type="Marshallese"]:0.04006992839465673)11[&type="Marshallese"]:0.008950884719401864)15[&type="Marshallese"]:0.017257599794466283,5[&type="Marshallese"]:0.07881238754008235)16[&type="Marshallese"]:0.031270541197680246)17[&type="Marshallese"]:0.08325420821197238,10[&type="Marshallese"]:0.08433713694981138)12[&type="Marshallese"]:0.051742754227383725)19[&type="Marshallese"]:0.0;
tree STATE_530000 = (1[&type="Not_Marshallese"]:0.2126455979820595,((((2[&type="Marshallese"]:0.003759359827191,(3[&type="Marshallese"]:0.015176127280391083,((6[&type="Marshallese"]:0.01692472482097912,7[&type="Marshallese"]:0.03592472482098458)13[&type="Marshallese"]:0.00410581627794776,(8[&type="Not_Marshallese"]:0.07982414413348526,9[&type="Not_Marshallese"]:0.28782414413356894)14[&type="Marshallese"]:0.21220639696539978)18[&type="Marshallese"]:0.05214558618145693)15[&type="Marshallese"]:0.0015832325469472552)16[&type="Marshallese"]:0.014352680624698189,4[&type="Marshallese"]:0.0721120404519765)12[&type="Marshallese"]:0.0955319624418246,5[&type="Marshallese"]:0.17864400289376836)17[&type="Marshallese"]:0.05091809765280553,10[&type="Marshallese"]:0.12056210054665029)11[&type="Marshallese"]:0.11708349743550017)19[&type="Marshallese"]:0.0;tree STATE_10530000 = (1[&type="Not_Marshallese"]:0.2126455979820595,((((2[&type="Marshallese"]:0.003759359827191,(3[&type="Marshallese"]:0.015176127280391083,((6[&type="Marshallese"]:0.01692472482097912,7[&type="Marshallese"]:0.03592472482098458)13[&type="Marshallese"]:0.00410581627794776,(8[&type="Not_Marshallese"]:0.07982414413348526,9[&type="Not_Marshallese"]:0.28782414413356894)14[&type="Marshallese"]:0.21220639696539978)18[&type="Marshallese"]:0.05214558618145693)15[&type="Marshallese"]:0.0015832325469472552)16[&type="Marshallese"]:0.014352680624698189,4[&type="Marshallese"]:0.0721120404519765)12[&type="Marshallese"]:0.0955319624418246,5[&type="Marshallese"]:0.17864400289376836)17[&type="Marshallese"]:0.05091809765280553,10[&type="Marshallese"]:0.12056210054665029)11[&type="Marshallese"]:0.11708349743550017)19[&type="Marshallese"]:0.0;
tree STATE_540000 = (1[&type="Not_Marshallese"]:0.2533226535777109,((((2[&type="Marshallese"]:0.008016668912276814,(3[&type="Marshallese"]:0.0018833168148736368,(6[&type="Marshallese"]:0.00708389783320712,(7[&type="Marshallese"]:0.01287164234961502,(8[&type="Not_Marshallese"]:0.11201685651870635,9[&type="Not_Marshallese"]:0.32001685651879)14[&type="Marshallese"]:0.15285478583086137)18[&type="Marshallese"]:0.013212255483597557)13[&type="Marshallese"]:0.05279941898165924)12[&type="Marshallese"]:0.019133352097550516)16[&type="Marshallese"]:0.11358650421359962,4[&type="Marshallese"]:0.17560317312596374)11[&type="Marshallese"]:0.007131596498049841,5[&type="Marshallese"]:0.19373476962398084)15[&type="Marshallese"]:0.08681511901701677,10[&type="Marshallese"]:0.171549888641074)17[&type="Marshallese"]:0.10677276493672783)19[&type="Marshallese"]:0.0;tree STATE_10540000 = (1[&type="Not_Marshallese"]:0.2533226535777109,((((2[&type="Marshallese"]:0.008016668912276814,(3[&type="Marshallese"]:0.0018833168148736368,(6[&type="Marshallese"]:0.00708389783320712,(7[&type="Marshallese"]:0.01287164234961502,(8[&type="Not_Marshallese"]:0.11201685651870635,9[&type="Not_Marshallese"]:0.32001685651879)14[&type="Marshallese"]:0.15285478583086137)18[&type="Marshallese"]:0.013212255483597557)13[&type="Marshallese"]:0.05279941898165924)12[&type="Marshallese"]:0.019133352097550516)16[&type="Marshallese"]:0.11358650421359962,4[&type="Marshallese"]:0.17560317312596374)11[&type="Marshallese"]:0.007131596498049841,5[&type="Marshallese"]:0.19373476962398084)15[&type="Marshallese"]:0.08681511901701677,10[&type="Marshallese"]:0.171549888641074)17[&type="Marshallese"]:0.10677276493672783)19[&type="Marshallese"]:0.0;
tree STATE_550000 = (1[&type="Not_Marshallese"]:0.1674989028310484,(((2[&type="Marshallese"]:0.030048588576612634,5[&type="Marshallese"]:0.0950485885766672)15[&type="Marshallese"]:0.02062609579686847,((3[&type="Marshallese"]:0.008814130061687186,4[&type="Marshallese"]:0.04981413006162716)17[&type="Marshallese"]:0.015313099579438938,((6[&type="Marshallese"]:0.009094407157841544,(8[&type="Not_Marshallese"]:0.04066105592994035,9[&type="Not_Marshallese"]:0.24866105593002402)14[&type="Marshallese"]:0.23943335122785936)13[&type="Marshallese"]:0.06582287728909525,7[&type="Marshallese"]:0.09391728444694225)18[&type="Marshallese"]:0.007209945194182055)16[&type="Marshallese"]:0.03954745473250232)11[&type="Marshallese"]:0.02673619528780513,10[&type="Marshallese"]:0.0334108796614172)12[&type="Marshallese"]:0.15908802316972215)19[&type="Marshallese"]:0.0;tree STATE_10550000 = (1[&type="Not_Marshallese"]:0.1674989028310484,(((2[&type="Marshallese"]:0.030048588576612634,5[&type="Marshallese"]:0.0950485885766672)15[&type="Marshallese"]:0.02062609579686847,((3[&type="Marshallese"]:0.008814130061687186,4[&type="Marshallese"]:0.04981413006162716)17[&type="Marshallese"]:0.015313099579438938,((6[&type="Marshallese"]:0.009094407157841544,(8[&type="Not_Marshallese"]:0.04066105592994035,9[&type="Not_Marshallese"]:0.24866105593002402)14[&type="Marshallese"]:0.23943335122785936)13[&type="Marshallese"]:0.06582287728909525,7[&type="Marshallese"]:0.09391728444694225)18[&type="Marshallese"]:0.007209945194182055)16[&type="Marshallese"]:0.03954745473250232)11[&type="Marshallese"]:0.02673619528780513,10[&type="Marshallese"]:0.0334108796614172)12[&type="Marshallese"]:0.15908802316972215)19[&type="Marshallese"]:0.0;
tree STATE_560000 = (1[&type="Not_Marshallese"]:0.11070909990769529,(((2[&type="Marshallese"]:0.02905909296282816,(3[&type="Marshallese"]:0.0034136933141377668,(4[&type="Marshallese"]:0.02256207263565868,(6[&type="Marshallese"]:0.01199421599933731,(7[&type="Marshallese"]:0.02618544112335075,(8[&type="Not_Marshallese"]:0.03827687496963103,9[&type="Not_Marshallese"]:0.2462768749697147)14[&type="Marshallese"]:0.23990856615367243)18[&type="Marshallese"]:0.004808774875992017)13[&type="Marshallese"]:0.027567856636374122)12[&type="Marshallese"]:0.02185162067841906)15[&type="Marshallese"]:0.03864539964883773)16[&type="Marshallese"]:0.011050050999182215,5[&type="Marshallese"]:0.10510914396206494)11[&type="Marshallese"]:0.04989253816587891,10[&type="Marshallese"]:0.04600168212802025)17[&type="Marshallese"]:0.08970741777976599)19[&type="Marshallese"]:0.0;tree STATE_10560000 = (1[&type="Not_Marshallese"]:0.11070909990769529,(((2[&type="Marshallese"]:0.02905909296282816,(3[&type="Marshallese"]:0.0034136933141377668,(4[&type="Marshallese"]:0.02256207263565868,(6[&type="Marshallese"]:0.01199421599933731,(7[&type="Marshallese"]:0.02618544112335075,(8[&type="Not_Marshallese"]:0.03827687496963103,9[&type="Not_Marshallese"]:0.2462768749697147)14[&type="Marshallese"]:0.23990856615367243)18[&type="Marshallese"]:0.004808774875992017)13[&type="Marshallese"]:0.027567856636374122)12[&type="Marshallese"]:0.02185162067841906)15[&type="Marshallese"]:0.03864539964883773)16[&type="Marshallese"]:0.011050050999182215,5[&type="Marshallese"]:0.10510914396206494)11[&type="Marshallese"]:0.04989253816587891,10[&type="Marshallese"]:0.04600168212802025)17[&type="Marshallese"]:0.08970741777976599)19[&type="Marshallese"]:0.0;
tree STATE_570000 = (1[&type="Not_Marshallese"]:0.2566376404762325,((2[&type="Marshallese"]:0.03981502275755233,((3[&type="Marshallese"]:0.0032977628898603895,4[&type="Marshallese"]:0.04429776288980036)15[&type="Marshallese"]:0.0011086649720989383,((6[&type="Marshallese"]:0.002436981771923641,7[&type="Marshallese"]:0.021436981771929098)13[&type="Marshallese"]:0.019083790320390537,(8[&type="Not_Marshallese"]:0.06700628369715977,9[&type="Not_Marshallese"]:0.27500628369724345)14[&type="Marshallese"]:0.22551448839511257)18[&type="Marshallese"]:0.040885655769637874)11[&type="Marshallese"]:0.04840859489574034)17[&type="Marshallese"]:0.18850066522430775,(5[&type="Marshallese"]:0.17287722785790272,10[&type="Marshallese"]:0.06387722785797911)12[&type="Marshallese"]:0.12043846012401194)16[&type="Marshallese"]:0.0973219524943324)19[&type="Marshallese"]:0.0;tree STATE_10570000 = (1[&type="Not_Marshallese"]:0.2566376404762325,((2[&type="Marshallese"]:0.03981502275755233,((3[&type="Marshallese"]:0.0032977628898603895,4[&type="Marshallese"]:0.04429776288980036)15[&type="Marshallese"]:0.0011086649720989383,((6[&type="Marshallese"]:0.002436981771923641,7[&type="Marshallese"]:0.021436981771929098)13[&type="Marshallese"]:0.019083790320390537,(8[&type="Not_Marshallese"]:0.06700628369715977,9[&type="Not_Marshallese"]:0.27500628369724345)14[&type="Marshallese"]:0.22551448839511257)18[&type="Marshallese"]:0.040885655769637874)11[&type="Marshallese"]:0.04840859489574034)17[&type="Marshallese"]:0.18850066522430775,(5[&type="Marshallese"]:0.17287722785790272,10[&type="Marshallese"]:0.06387722785797911)12[&type="Marshallese"]:0.12043846012401194)16[&type="Marshallese"]:0.0973219524943324)19[&type="Marshallese"]:0.0;
tree STATE_580000 = (1[&type="Not_Marshallese"]:0.24816773540576775,(((2[&type="Marshallese"]:0.09622642752138333,((3[&type="Marshallese"]:0.0028531601869805634,4[&type="Marshallese"]:0.04385316018692054)15[&type="Marshallese"]:0.005891072048747503,(6[&type="Marshallese"]:0.0033335689787142853,(7[&type="Marshallese"]:0.008069553444021105,(8[&type="Not_Marshallese"]:0.006186109989665012,9[&type="Not_Marshallese"]:0.21418610998974869)14[&type="Not_Marshallese"]:0.2538834434543088)18[&type="Marshallese"]:0.014264015534698637)13[&type="Marshallese"]:0.0634106632570065)16[&type="Marshallese"]:0.1004821952858026)11[&type="Marshallese"]:0.02054666071699518,5[&type="Marshallese"]:0.18177308823843308)17[&type="Marshallese"]:0.11653350025467746,10[&type="Marshallese"]:0.18930658849318693)12[&type="Marshallese"]:0.08386114691267177)19[&type="Marshallese"]:0.0;tree STATE_10580000 = (1[&type="Not_Marshallese"]:0.24816773540576775,(((2[&type="Marshallese"]:0.09622642752138333,((3[&type="Marshallese"]:0.0028531601869805634,4[&type="Marshallese"]:0.04385316018692054)15[&type="Marshallese"]:0.005891072048747503,(6[&type="Marshallese"]:0.0033335689787142853,(7[&type="Marshallese"]:0.008069553444021105,(8[&type="Not_Marshallese"]:0.006186109989665012,9[&type="Not_Marshallese"]:0.21418610998974869)14[&type="Not_Marshallese"]:0.2538834434543088)18[&type="Marshallese"]:0.014264015534698637)13[&type="Marshallese"]:0.0634106632570065)16[&type="Marshallese"]:0.1004821952858026)11[&type="Marshallese"]:0.02054666071699518,5[&type="Marshallese"]:0.18177308823843308)17[&type="Marshallese"]:0.11653350025467746,10[&type="Marshallese"]:0.18930658849318693)12[&type="Marshallese"]:0.08386114691267177)19[&type="Marshallese"]:0.0;
tree STATE_590000 = ((1[&type="Not_Marshallese"]:0.21156684524917868,(((2[&type="Marshallese"]:0.007838315856831257,(3[&type="Marshallese"]:0.0010396007622394121,4[&type="Marshallese"]:0.042039600762179385)17[&type="Marshallese"]:0.019798715094739183)11[&type="Marshallese"]:0.03148186076619952,((6[&type="Marshallese"]:0.0037476887337763998,7[&type="Marshallese"]:0.022747688733781857)13[&type="Marshallese"]:0.012165641435063823,(8[&type="Not_Marshallese"]:0.04002837680023261,9[&type="Not_Marshallese"]:0.24802837680031628)14[&type="Marshallese"]:0.24688495336856578)18[&type="Marshallese"]:0.09440684645433062)15[&type="Marshallese"]:0.20639822463576984,10[&type="Marshallese"]:0.2017184012589316)16[&type="Marshallese"]:0.03484844399033804)12[&type="Marshallese"]:0.034318992745041466,5[&type="Marshallese"]:0.3798858379942347)19[&type="Marshallese"]:0.0;tree STATE_10590000 = ((1[&type="Not_Marshallese"]:0.21156684524917868,(((2[&type="Marshallese"]:0.007838315856831257,(3[&type="Marshallese"]:0.0010396007622394121,4[&type="Marshallese"]:0.042039600762179385)17[&type="Marshallese"]:0.019798715094739183)11[&type="Marshallese"]:0.03148186076619952,((6[&type="Marshallese"]:0.0037476887337763998,7[&type="Marshallese"]:0.022747688733781857)13[&type="Marshallese"]:0.012165641435063823,(8[&type="Not_Marshallese"]:0.04002837680023261,9[&type="Not_Marshallese"]:0.24802837680031628)14[&type="Marshallese"]:0.24688495336856578)18[&type="Marshallese"]:0.09440684645433062)15[&type="Marshallese"]:0.20639822463576984,10[&type="Marshallese"]:0.2017184012589316)16[&type="Marshallese"]:0.03484844399033804)12[&type="Marshallese"]:0.034318992745041466,5[&type="Marshallese"]:0.3798858379942347)19[&type="Marshallese"]:0.0;
tree STATE_600000 = (1[&type="Not_Marshallese"]:0.2295631023026271,((((2[&type="Marshallese"]:3.632286296363363E-4,4[&type="Marshallese"]:0.05436322862972365)11[&type="Marshallese"]:0.0634142835542636,(3[&type="Marshallese"]:0.026704572335552235,(6[&type="Marshallese"]:0.016349519720719463,(7[&type="Marshallese"]:0.03127939471904739,(8[&type="Not_Marshallese"]:0.04225153780983476,9[&type="Not_Marshallese"]:0.25025153780991843)14[&type="Marshallese"]:0.24102785690916534)15[&type="Marshallese"]:0.004070125001677527)17[&type="Marshallese"]:0.0683550526148255)16[&type="Marshallese"]:0.050072939848495035)12[&type="Marshallese"]:0.07369509396055174,10[&type="Marshallese"]:0.09347260614458264)13[&type="Marshallese"]:0.05952074867130641,5[&type="Marshallese"]:0.26199335481581265)18[&type="Marshallese"]:0.10156974748682901)19[&type="Marshallese"]:0.0;tree STATE_10600000 = (1[&type="Not_Marshallese"]:0.2295631023026271,((((2[&type="Marshallese"]:3.632286296363363E-4,4[&type="Marshallese"]:0.05436322862972365)11[&type="Marshallese"]:0.0634142835542636,(3[&type="Marshallese"]:0.026704572335552235,(6[&type="Marshallese"]:0.016349519720719463,(7[&type="Marshallese"]:0.03127939471904739,(8[&type="Not_Marshallese"]:0.04225153780983476,9[&type="Not_Marshallese"]:0.25025153780991843)14[&type="Marshallese"]:0.24102785690916534)15[&type="Marshallese"]:0.004070125001677527)17[&type="Marshallese"]:0.0683550526148255)16[&type="Marshallese"]:0.050072939848495035)12[&type="Marshallese"]:0.07369509396055174,10[&type="Marshallese"]:0.09347260614458264)13[&type="Marshallese"]:0.05952074867130641,5[&type="Marshallese"]:0.26199335481581265)18[&type="Marshallese"]:0.10156974748682901)19[&type="Marshallese"]:0.0;
tree STATE_610000 = (1[&type="Not_Marshallese"]:0.10268667584518831,(((((2[&type="Marshallese"]:0.003976687690901426,4[&type="Marshallese"]:0.05797668769098874)16[&type="Marshallese"]:0.006528939135237999,((6[&type="Marshallese"]:0.014626170495086188,(8[&type="Not_Marshallese"]:0.1442956831353756,9[&type="Not_Marshallese"]:0.3522956831354593)14[&type="Marshallese"]:0.14133048735966874)18[&type="Marshallese"]:8.381211079336315E-4,7[&type="Marshallese"]:0.03446429160302528)13[&type="Marshallese"]:0.06604133522325967)11[&type="Marshallese"]:0.015500473207102572,3[&type="Marshallese"]:0.039006100033389335)15[&type="Marshallese"]:0.06390020822166387,10[&type="Marshallese"]:0.04590630825503683)17[&type="Marshallese"]:0.057265392717603,5[&type="Marshallese"]:0.21217170097256344)12[&type="Marshallese"]:0.024514974872639428)19[&type="Marshallese"]:0.0;tree STATE_10610000 = (1[&type="Not_Marshallese"]:0.10268667584518831,(((((2[&type="Marshallese"]:0.003976687690901426,4[&type="Marshallese"]:0.05797668769098874)16[&type="Marshallese"]:0.006528939135237999,((6[&type="Marshallese"]:0.014626170495086188,(8[&type="Not_Marshallese"]:0.1442956831353756,9[&type="Not_Marshallese"]:0.3522956831354593)14[&type="Marshallese"]:0.14133048735966874)18[&type="Marshallese"]:8.381211079336315E-4,7[&type="Marshallese"]:0.03446429160302528)13[&type="Marshallese"]:0.06604133522325967)11[&type="Marshallese"]:0.015500473207102572,3[&type="Marshallese"]:0.039006100033389335)15[&type="Marshallese"]:0.06390020822166387,10[&type="Marshallese"]:0.04590630825503683)17[&type="Marshallese"]:0.057265392717603,5[&type="Marshallese"]:0.21217170097256344)12[&type="Marshallese"]:0.024514974872639428)19[&type="Marshallese"]:0.0;
tree STATE_620000 = (1[&type="Not_Marshallese"]:0.2546449966658102,(((2[&type="Marshallese"]:0.04537636195010908,(3[&type="Marshallese"]:0.02041403509798645,(6[&type="Marshallese"]:0.012872426099479639,(7[&type="Marshallese"]:0.028850232529022357,(8[&type="Not_Marshallese"]:0.11753152372641645,9[&type="Not_Marshallese"]:0.3255315237265001)14[&type="Marshallese"]:0.1633187088025586)13[&type="Marshallese"]:0.003022193570462739)18[&type="Marshallese"]:0.06554160899849953)17[&type="Marshallese"]:0.03796232685226997)15[&type="Marshallese"]:0.001860063641437204,(4[&type="Marshallese"]:0.10035826764276634,5[&type="Marshallese"]:0.1113582676427336)11[&type="Marshallese"]:8.781579488672531E-4)12[&type="Marshallese"]:0.0393831210386012,10[&type="Marshallese"]:0.04261954663027845)16[&type="Marshallese"]:0.2370254500356227)19[&type="Marshallese"]:0.0;tree STATE_10620000 = (1[&type="Not_Marshallese"]:0.2546449966658102,(((2[&type="Marshallese"]:0.04537636195010908,(3[&type="Marshallese"]:0.02041403509798645,(6[&type="Marshallese"]:0.012872426099479639,(7[&type="Marshallese"]:0.028850232529022357,(8[&type="Not_Marshallese"]:0.11753152372641645,9[&type="Not_Marshallese"]:0.3255315237265001)14[&type="Marshallese"]:0.1633187088025586)13[&type="Marshallese"]:0.003022193570462739)18[&type="Marshallese"]:0.06554160899849953)17[&type="Marshallese"]:0.03796232685226997)15[&type="Marshallese"]:0.001860063641437204,(4[&type="Marshallese"]:0.10035826764276634,5[&type="Marshallese"]:0.1113582676427336)11[&type="Marshallese"]:8.781579488672531E-4)12[&type="Marshallese"]:0.0393831210386012,10[&type="Marshallese"]:0.04261954663027845)16[&type="Marshallese"]:0.2370254500356227)19[&type="Marshallese"]:0.0;
tree STATE_630000 = (1[&type="Not_Marshallese"]:0.30942569184483937,(((((2[&type="Marshallese"]:0.020550433294289183,((6[&type="Marshallese"]:0.04414547428958282,(8[&type="Not_Marshallese"]:0.06399157599290206,9[&type="Not_Marshallese"]:0.27199157599298573)14[&type="Marshallese"]:0.2511538982966389)13[&type="Marshallese"]:0.02678322839790459,7[&type="Marshallese"]:0.08992870268749287)18[&type="Marshallese"]:0.020621730606941835)15[&type="Marshallese"]:0.0012582750328343772,4[&type="Marshallese"]:0.07580870832721087)17[&type="Marshallese"]:0.013407741469267598,3[&type="Marshallese"]:0.048216449796538496)12[&type="Marshallese"]:0.13449489876049692,10[&type="Marshallese"]:0.12571134855701904)16[&type="Marshallese"]:0.044487821896748825,5[&type="Marshallese"]:0.27919917045369147)11[&type="Marshallese"]:0.16422652139116245)19[&type="Marshallese"]:0.0;tree STATE_10630000 = (1[&type="Not_Marshallese"]:0.30942569184483937,(((((2[&type="Marshallese"]:0.020550433294289183,((6[&type="Marshallese"]:0.04414547428958282,(8[&type="Not_Marshallese"]:0.06399157599290206,9[&type="Not_Marshallese"]:0.27199157599298573)14[&type="Marshallese"]:0.2511538982966389)13[&type="Marshallese"]:0.02678322839790459,7[&type="Marshallese"]:0.08992870268749287)18[&type="Marshallese"]:0.020621730606941835)15[&type="Marshallese"]:0.0012582750328343772,4[&type="Marshallese"]:0.07580870832721087)17[&type="Marshallese"]:0.013407741469267598,3[&type="Marshallese"]:0.048216449796538496)12[&type="Marshallese"]:0.13449489876049692,10[&type="Marshallese"]:0.12571134855701904)16[&type="Marshallese"]:0.044487821896748825,5[&type="Marshallese"]:0.27919917045369147)11[&type="Marshallese"]:0.16422652139116245)19[&type="Marshallese"]:0.0;
tree STATE_640000 = (1[&type="Not_Marshallese"]:0.2176608062731119,((2[&type="Marshallese"]:0.0493965548988784,(3[&type="Marshallese"]:0.03934346129515598,((4[&type="Marshallese"]:0.02169961440851964,((6[&type="Marshallese"]:0.005454476100833605,7[&type="Marshallese"]:0.024454476100839062)13[&type="Marshallese"]:0.004208908805291456,(8[&type="Not_Marshallese"]:0.11482226813981566,9[&type="Not_Marshallese"]:0.32282226813989934)14[&type="Marshallese"]:0.16584111676626756)18[&type="Marshallese"]:0.02903622950244733)16[&type="Marshallese"]:0.014444535563783223,5[&type="Marshallese"]:0.04714414997227012)15[&type="Marshallese"]:0.04419931132279309)12[&type="Marshallese"]:0.023053093603869756)11[&type="Marshallese"]:0.04649572325087892,10[&type="Marshallese"]:0.05189227814988828)17[&type="Marshallese"]:0.19076852812331457)19[&type="Marshallese"]:0.0;tree STATE_10640000 = (1[&type="Not_Marshallese"]:0.2176608062731119,((2[&type="Marshallese"]:0.0493965548988784,(3[&type="Marshallese"]:0.03934346129515598,((4[&type="Marshallese"]:0.02169961440851964,((6[&type="Marshallese"]:0.005454476100833605,7[&type="Marshallese"]:0.024454476100839062)13[&type="Marshallese"]:0.004208908805291456,(8[&type="Not_Marshallese"]:0.11482226813981566,9[&type="Not_Marshallese"]:0.32282226813989934)14[&type="Marshallese"]:0.16584111676626756)18[&type="Marshallese"]:0.02903622950244733)16[&type="Marshallese"]:0.014444535563783223,5[&type="Marshallese"]:0.04714414997227012)15[&type="Marshallese"]:0.04419931132279309)12[&type="Marshallese"]:0.023053093603869756)11[&type="Marshallese"]:0.04649572325087892,10[&type="Marshallese"]:0.05189227814988828)17[&type="Marshallese"]:0.19076852812331457)19[&type="Marshallese"]:0.0;
tree STATE_650000 = ((1[&type="Not_Marshallese"]:0.13333134627013765,(((2[&type="Marshallese"]:0.00974644116711687,3[&type="Marshallese"]:0.02274644116726421)11[&type="Marshallese"]:0.07248862315512339,(4[&type="Marshallese"]:0.08552509220368376,(6[&type="Marshallese"]:0.040320433824727164,(7[&type="Marshallese"]:0.05834368056251449,(8[&type="Not_Marshallese"]:0.015892212233364816,9[&type="Not_Marshallese"]:0.2238922122334485)14[&type="Marshallese"]:0.2944514683291024)13[&type="Marshallese"]:9.76753262218133E-4)18[&type="Marshallese"]:0.06220465837900935)12[&type="Marshallese"]:0.05070997211864381)15[&type="Marshallese"]:0.005144245705985928,10[&type="Marshallese"]:0.043379310028357154)16[&type="Marshallese"]:0.11495203624187145)17[&type="Marshallese"]:0.016753398888093574,5[&type="Marshallese"]:0.2840847451582458)19[&type="Marshallese"]:0.0;tree STATE_10650000 = ((1[&type="Not_Marshallese"]:0.13333134627013765,(((2[&type="Marshallese"]:0.00974644116711687,3[&type="Marshallese"]:0.02274644116726421)11[&type="Marshallese"]:0.07248862315512339,(4[&type="Marshallese"]:0.08552509220368376,(6[&type="Marshallese"]:0.040320433824727164,(7[&type="Marshallese"]:0.05834368056251449,(8[&type="Not_Marshallese"]:0.015892212233364816,9[&type="Not_Marshallese"]:0.2238922122334485)14[&type="Marshallese"]:0.2944514683291024)13[&type="Marshallese"]:9.76753262218133E-4)18[&type="Marshallese"]:0.06220465837900935)12[&type="Marshallese"]:0.05070997211864381)15[&type="Marshallese"]:0.005144245705985928,10[&type="Marshallese"]:0.043379310028357154)16[&type="Marshallese"]:0.11495203624187145)17[&type="Marshallese"]:0.016753398888093574,5[&type="Marshallese"]:0.2840847451582458)19[&type="Marshallese"]:0.0;
tree STATE_660000 = (1[&type="Not_Marshallese"]:0.2157050122886972,(((2[&type="Marshallese"]:0.04220903427758105,(3[&type="Marshallese"]:0.002457257092997267,4[&type="Marshallese"]:0.04345725709293724)16[&type="Marshallese"]:0.05275177718473112)15[&type="Marshallese"]:0.0798802872895491,5[&type="Marshallese"]:0.18708932156718472)11[&type="Marshallese"]:0.019902883279690586,((6[&type="Marshallese"]:0.04710783739101165,(7[&type="Marshallese"]:0.053183169953569975,(8[&type="Not_Marshallese"]:0.0796916850922546,9[&type="Not_Marshallese"]:0.2876916850923383)14[&type="Marshallese"]:0.22549148486126808)18[&type="Marshallese"]:0.012924667437447135)13[&type="Marshallese"]:0.14598196568226274,10[&type="Marshallese"]:0.0780898030732653)17[&type="Marshallese"]:0.019902401773686407)12[&type="Marshallese"]:0.14271280744183645)19[&type="Marshallese"]:0.0;tree STATE_10660000 = (1[&type="Not_Marshallese"]:0.2157050122886972,(((2[&type="Marshallese"]:0.04220903427758105,(3[&type="Marshallese"]:0.002457257092997267,4[&type="Marshallese"]:0.04345725709293724)16[&type="Marshallese"]:0.05275177718473112)15[&type="Marshallese"]:0.0798802872895491,5[&type="Marshallese"]:0.18708932156718472)11[&type="Marshallese"]:0.019902883279690586,((6[&type="Marshallese"]:0.04710783739101165,(7[&type="Marshallese"]:0.053183169953569975,(8[&type="Not_Marshallese"]:0.0796916850922546,9[&type="Not_Marshallese"]:0.2876916850923383)14[&type="Marshallese"]:0.22549148486126808)18[&type="Marshallese"]:0.012924667437447135)13[&type="Marshallese"]:0.14598196568226274,10[&type="Marshallese"]:0.0780898030732653)17[&type="Marshallese"]:0.019902401773686407)12[&type="Marshallese"]:0.14271280744183645)19[&type="Marshallese"]:0.0;
tree STATE_670000 = (1[&type="Not_Marshallese"]:0.28189131291756053,(((((2[&type="Marshallese"]:0.007969198656745724,4[&type="Marshallese"]:0.061969198656833036)15[&type="Marshallese"]:0.018111163486318138,3[&type="Marshallese"]:0.0390803621432112)12[&type="Marshallese"]:0.026704469506864337,((6[&type="Marshallese"]:0.015573467584802325,7[&type="Marshallese"]:0.03457346758480778)13[&type="Marshallese"]:0.0603474295682313,(8[&type="Not_Marshallese"]:0.054167329617012816,9[&type="Not_Marshallese"]:0.2621673296170965)14[&type="Marshallese"]:0.292753567535979)18[&type="Marshallese"]:0.04786393449703463)16[&type="Marshallese"]:0.014297144630026848,5[&type="Marshallese"]:0.13208197628000962)17[&type="Marshallese"]:0.061005349053124935,10[&type="Marshallese"]:0.08408732533321095)11[&type="Marshallese"]:0.22280398758444053)19[&type="Marshallese"]:0.0;tree STATE_10670000 = (1[&type="Not_Marshallese"]:0.28189131291756053,(((((2[&type="Marshallese"]:0.007969198656745724,4[&type="Marshallese"]:0.061969198656833036)15[&type="Marshallese"]:0.018111163486318138,3[&type="Marshallese"]:0.0390803621432112)12[&type="Marshallese"]:0.026704469506864337,((6[&type="Marshallese"]:0.015573467584802325,7[&type="Marshallese"]:0.03457346758480778)13[&type="Marshallese"]:0.0603474295682313,(8[&type="Not_Marshallese"]:0.054167329617012816,9[&type="Not_Marshallese"]:0.2621673296170965)14[&type="Marshallese"]:0.292753567535979)18[&type="Marshallese"]:0.04786393449703463)16[&type="Marshallese"]:0.014297144630026848,5[&type="Marshallese"]:0.13208197628000962)17[&type="Marshallese"]:0.061005349053124935,10[&type="Marshallese"]:0.08408732533321095)11[&type="Marshallese"]:0.22280398758444053)19[&type="Marshallese"]:0.0;
tree STATE_680000 = (1[&type="Not_Marshallese"]:0.3481912793699554,((2[&type="Marshallese"]:0.12063782959008895,(3[&type="Marshallese"]:0.08990634941655196,5[&type="Marshallese"]:0.1419063494164592)12[&type="Marshallese"]:0.043731480173684334)15[&type="Marshallese"]:0.009264932522357827,((4[&type="Marshallese"]:0.16108699102304835,10[&type="Marshallese"]:0.06308699102309201)17[&type="Marshallese"]:0.022756644631435008,(6[&type="Marshallese"]:0.0512981686973063,(7[&type="Marshallese"]:0.06280649556490114,(8[&type="Not_Marshallese"]:0.10166945019239032,9[&type="Not_Marshallese"]:0.309669450192474)14[&type="Marshallese"]:0.21313704537246353)18[&type="Marshallese"]:0.0074916731324106145)13[&type="Marshallese"]:0.1495454669572298)16[&type="Marshallese"]:5.9126458050728914E-5)11[&type="Marshallese"]:0.2872885172574686)19[&type="Marshallese"]:0.0;tree STATE_10680000 = (1[&type="Not_Marshallese"]:0.3481912793699554,((2[&type="Marshallese"]:0.12063782959008895,(3[&type="Marshallese"]:0.08990634941655196,5[&type="Marshallese"]:0.1419063494164592)12[&type="Marshallese"]:0.043731480173684334)15[&type="Marshallese"]:0.009264932522357827,((4[&type="Marshallese"]:0.16108699102304835,10[&type="Marshallese"]:0.06308699102309201)17[&type="Marshallese"]:0.022756644631435008,(6[&type="Marshallese"]:0.0512981686973063,(7[&type="Marshallese"]:0.06280649556490114,(8[&type="Not_Marshallese"]:0.10166945019239032,9[&type="Not_Marshallese"]:0.309669450192474)14[&type="Marshallese"]:0.21313704537246353)18[&type="Marshallese"]:0.0074916731324106145)13[&type="Marshallese"]:0.1495454669572298)16[&type="Marshallese"]:5.9126458050728914E-5)11[&type="Marshallese"]:0.2872885172574686)19[&type="Marshallese"]:0.0;
tree STATE_690000 = (1[&type="Not_Marshallese"]:0.12100706390591376,(((((2[&type="Marshallese"]:0.06264569224799399,(6[&type="Marshallese"]:0.011183127958052652,(7[&type="Marshallese"]:0.02157879677599983,(8[&type="Not_Marshallese"]:0.14914733418691478,9[&type="Not_Marshallese"]:0.35714733418699846)14[&type="Marshallese"]:0.12443146258903776)13[&type="Marshallese"]:0.008604331182058278)18[&type="Marshallese"]:0.1224625642900814)12[&type="Marshallese"]:0.014319648899341009,4[&type="Marshallese"]:0.1309653411474223)11[&type="Marshallese"]:0.024158795431421742,3[&type="Marshallese"]:0.11412413657890408)16[&type="Marshallese"]:0.02891372006157067,5[&type="Marshallese"]:0.19503785664038198)17[&type="Marshallese"]:0.03643840389895214,10[&type="Marshallese"]:0.12247626053941052)15[&type="Marshallese"]:0.02353080336659419)19[&type="Marshallese"]:0.0;tree STATE_10690000 = (1[&type="Not_Marshallese"]:0.12100706390591376,(((((2[&type="Marshallese"]:0.06264569224799399,(6[&type="Marshallese"]:0.011183127958052652,(7[&type="Marshallese"]:0.02157879677599983,(8[&type="Not_Marshallese"]:0.14914733418691478,9[&type="Not_Marshallese"]:0.35714733418699846)14[&type="Marshallese"]:0.12443146258903776)13[&type="Marshallese"]:0.008604331182058278)18[&type="Marshallese"]:0.1224625642900814)12[&type="Marshallese"]:0.014319648899341009,4[&type="Marshallese"]:0.1309653411474223)11[&type="Marshallese"]:0.024158795431421742,3[&type="Marshallese"]:0.11412413657890408)16[&type="Marshallese"]:0.02891372006157067,5[&type="Marshallese"]:0.19503785664038198)17[&type="Marshallese"]:0.03643840389895214,10[&type="Marshallese"]:0.12247626053941052)15[&type="Marshallese"]:0.02353080336659419)19[&type="Marshallese"]:0.0;
tree STATE_700000 = (1[&type="Not_Marshallese"]:0.1639706807609218,(((((2[&type="Marshallese"]:8.545677378524186E-4,3[&type="Marshallese"]:0.013854567737999757)11[&type="Marshallese"]:0.013417342280599986,4[&type="Marshallese"]:0.06827191001853972)12[&type="Marshallese"]:0.07273683491037208,5[&type="Marshallese"]:0.15200874492887906)17[&type="Marshallese"]:0.006123808984203061,(6[&type="Marshallese"]:0.0011015024715512745,(7[&type="Marshallese"]:0.014338550881544232,(8[&type="Not_Marshallese"]:0.06318732735247412,9[&type="Not_Marshallese"]:0.2711873273525578)14[&type="Marshallese"]:0.20315122352902282)18[&type="Marshallese"]:0.0057629515900124995)13[&type="Marshallese"]:0.16303105144161634)15[&type="Marshallese"]:0.13067005558749079,10[&type="Marshallese"]:0.1798026095006493)16[&type="Marshallese"]:0.009168071260363453)19[&type="Marshallese"]:0.0;tree STATE_10700000 = (1[&type="Not_Marshallese"]:0.1639706807609218,(((((2[&type="Marshallese"]:8.545677378524186E-4,3[&type="Marshallese"]:0.013854567737999757)11[&type="Marshallese"]:0.013417342280599986,4[&type="Marshallese"]:0.06827191001853972)12[&type="Marshallese"]:0.07273683491037208,5[&type="Marshallese"]:0.15200874492887906)17[&type="Marshallese"]:0.006123808984203061,(6[&type="Marshallese"]:0.0011015024715512745,(7[&type="Marshallese"]:0.014338550881544232,(8[&type="Not_Marshallese"]:0.06318732735247412,9[&type="Not_Marshallese"]:0.2711873273525578)14[&type="Marshallese"]:0.20315122352902282)18[&type="Marshallese"]:0.0057629515900124995)13[&type="Marshallese"]:0.16303105144161634)15[&type="Marshallese"]:0.13067005558749079,10[&type="Marshallese"]:0.1798026095006493)16[&type="Marshallese"]:0.009168071260363453)19[&type="Marshallese"]:0.0;
tree STATE_710000 = ((1[&type="Not_Marshallese"]:0.19949355652154965,((2[&type="Marshallese"]:0.06574065136002394,((6[&type="Marshallese"]:0.0011147628230661621,(8[&type="Not_Marshallese"]:0.09595334814164724,9[&type="Not_Marshallese"]:0.3039533481417309)14[&type="Marshallese"]:0.17616141468137708)13[&type="Marshallese"]:0.09129299803756069,7[&type="Marshallese"]:0.11140776086063231)18[&type="Marshallese"]:0.04433289049953715)15[&type="Marshallese"]:0.012379152630416779,(3[&type="Marshallese"]:0.011571975436071691,4[&type="Marshallese"]:0.052571975436011664)11[&type="Marshallese"]:0.07954782855451636)17[&type="Marshallese"]:0.19037375253106892)16[&type="Marshallese"]:0.07766179085464997,(5[&type="Marshallese"]:0.32982842002335944,10[&type="Marshallese"]:0.22082842002343583)12[&type="Marshallese"]:0.08132692735285474)19[&type="Marshallese"]:0.0;tree STATE_10710000 = ((1[&type="Not_Marshallese"]:0.19949355652154965,((2[&type="Marshallese"]:0.06574065136002394,((6[&type="Marshallese"]:0.0011147628230661621,(8[&type="Not_Marshallese"]:0.09595334814164724,9[&type="Not_Marshallese"]:0.3039533481417309)14[&type="Marshallese"]:0.17616141468137708)13[&type="Marshallese"]:0.09129299803756069,7[&type="Marshallese"]:0.11140776086063231)18[&type="Marshallese"]:0.04433289049953715)15[&type="Marshallese"]:0.012379152630416779,(3[&type="Marshallese"]:0.011571975436071691,4[&type="Marshallese"]:0.052571975436011664)11[&type="Marshallese"]:0.07954782855451636)17[&type="Marshallese"]:0.19037375253106892)16[&type="Marshallese"]:0.07766179085464997,(5[&type="Marshallese"]:0.32982842002335944,10[&type="Marshallese"]:0.22082842002343583)12[&type="Marshallese"]:0.08132692735285474)19[&type="Marshallese"]:0.0;
tree STATE_720000 = (1[&type="Not_Marshallese"]:0.18251530663843651,(((2[&type="Marshallese"]:0.05126550330046886,((6[&type="Marshallese"]:0.017696201641977105,(8[&type="Not_Marshallese"]:0.04460607654027726,9[&type="Not_Marshallese"]:0.25260607654036094)14[&type="Marshallese"]:0.244090125101658)13[&type="Marshallese"]:0.06860805188797997,7[&type="Marshallese"]:0.10530425352996253)18[&type="Marshallese"]:0.03596124977065185)16[&type="Marshallese"]:0.05850935530419321,(3[&type="Marshallese"]:0.0319641744468242,(4[&type="Marshallese"]:0.049560816578689826,5[&type="Marshallese"]:0.060560816578657084)15[&type="Marshallese"]:0.023403357868074348)17[&type="Marshallese"]:0.09081068415798521)11[&type="Marshallese"]:0.0515350763678627,10[&type="Marshallese"]:0.11730993497265574)12[&type="Marshallese"]:0.09020537166587173)19[&type="Marshallese"]:0.0;tree STATE_10720000 = (1[&type="Not_Marshallese"]:0.18251530663843651,(((2[&type="Marshallese"]:0.05126550330046886,((6[&type="Marshallese"]:0.017696201641977105,(8[&type="Not_Marshallese"]:0.04460607654027726,9[&type="Not_Marshallese"]:0.25260607654036094)14[&type="Marshallese"]:0.244090125101658)13[&type="Marshallese"]:0.06860805188797997,7[&type="Marshallese"]:0.10530425352996253)18[&type="Marshallese"]:0.03596124977065185)16[&type="Marshallese"]:0.05850935530419321,(3[&type="Marshallese"]:0.0319641744468242,(4[&type="Marshallese"]:0.049560816578689826,5[&type="Marshallese"]:0.060560816578657084)15[&type="Marshallese"]:0.023403357868074348)17[&type="Marshallese"]:0.09081068415798521)11[&type="Marshallese"]:0.0515350763678627,10[&type="Marshallese"]:0.11730993497265574)12[&type="Marshallese"]:0.09020537166587173)19[&type="Marshallese"]:0.0;
tree STATE_730000 = (1[&type="Not_Marshallese"]:0.18972170639289399,((((2[&type="Marshallese"]:0.0064401296941107855,4[&type="Marshallese"]:0.0604401296941981)16[&type="Marshallese"]:0.017544498727623203,(3[&type="Marshallese"]:0.027339079502559982,((6[&type="Marshallese"]:0.003985104284290775,(8[&type="Not_Marshallese"]:0.15565707807564677,9[&type="Not_Marshallese"]:0.36365707807573044)14[&type="Marshallese"]:0.11932802620860217)13[&type="Marshallese"]:0.016725217286290228,7[&type="Marshallese"]:0.03971032157058646)18[&type="Marshallese"]:0.0646287579319717)15[&type="Marshallese"]:0.009645548919321345)17[&type="Marshallese"]:0.05339438860416634,5[&type="Marshallese"]:0.1423790170259549)12[&type="Marshallese"]:0.1176592941597886,10[&type="Marshallese"]:0.1510383111858199)11[&type="Marshallese"]:0.06368339520716504)19[&type="Marshallese"]:0.0;tree STATE_10730000 = (1[&type="Not_Marshallese"]:0.18972170639289399,((((2[&type="Marshallese"]:0.0064401296941107855,4[&type="Marshallese"]:0.0604401296941981)16[&type="Marshallese"]:0.017544498727623203,(3[&type="Marshallese"]:0.027339079502559982,((6[&type="Marshallese"]:0.003985104284290775,(8[&type="Not_Marshallese"]:0.15565707807564677,9[&type="Not_Marshallese"]:0.36365707807573044)14[&type="Marshallese"]:0.11932802620860217)13[&type="Marshallese"]:0.016725217286290228,7[&type="Marshallese"]:0.03971032157058646)18[&type="Marshallese"]:0.0646287579319717)15[&type="Marshallese"]:0.009645548919321345)17[&type="Marshallese"]:0.05339438860416634,5[&type="Marshallese"]:0.1423790170259549)12[&type="Marshallese"]:0.1176592941597886,10[&type="Marshallese"]:0.1510383111858199)11[&type="Marshallese"]:0.06368339520716504)19[&type="Marshallese"]:0.0;
tree STATE_740000 = (1[&type="Not_Marshallese"]:0.149249575087958,((((2[&type="Marshallese"]:0.008539227972336638,3[&type="Marshallese"]:0.021539227972483976)13[&type="Marshallese"]:0.05411903229190307,(4[&type="Marshallese"]:0.07328782416346868,(6[&type="Marshallese"]:0.03565613914418253,(7[&type="Marshallese"]:0.012183127360818669,(8[&type="Not_Marshallese"]:0.008210512995736774,9[&type="Not_Marshallese"]:0.21621051299582045)14[&type="Marshallese"]:0.2559726143650346)17[&type="Marshallese"]:0.04247301178336932)15[&type="Marshallese"]:0.054631685019338905)18[&type="Marshallese"]:0.043370436100858334)12[&type="Marshallese"]:0.06113646126146255,10[&type="Marshallese"]:0.07979472152583322)16[&type="Marshallese"]:0.08268755376584913,5[&type="Marshallese"]:0.27148227529160596)11[&type="Marshallese"]:0.011767299796366593)19[&type="Marshallese"]:0.0;tree STATE_10740000 = (1[&type="Not_Marshallese"]:0.149249575087958,((((2[&type="Marshallese"]:0.008539227972336638,3[&type="Marshallese"]:0.021539227972483976)13[&type="Marshallese"]:0.05411903229190307,(4[&type="Marshallese"]:0.07328782416346868,(6[&type="Marshallese"]:0.03565613914418253,(7[&type="Marshallese"]:0.012183127360818669,(8[&type="Not_Marshallese"]:0.008210512995736774,9[&type="Not_Marshallese"]:0.21621051299582045)14[&type="Marshallese"]:0.2559726143650346)17[&type="Marshallese"]:0.04247301178336932)15[&type="Marshallese"]:0.054631685019338905)18[&type="Marshallese"]:0.043370436100858334)12[&type="Marshallese"]:0.06113646126146255,10[&type="Marshallese"]:0.07979472152583322)16[&type="Marshallese"]:0.08268755376584913,5[&type="Marshallese"]:0.27148227529160596)11[&type="Marshallese"]:0.011767299796366593)19[&type="Marshallese"]:0.0;
tree STATE_750000 = (1[&type="Not_Marshallese"]:0.11135345741412328,((2[&type="Marshallese"]:0.03355823318572004,((3[&type="Marshallese"]:0.03155214771305925,(4[&type="Marshallese"]:0.05512965296209371,((6[&type="Marshallese"]:0.006528862129190516,(8[&type="Not_Marshallese"]:0.06945002012328977,9[&type="Not_Marshallese"]:0.27745002012337344)14[&type="Marshallese"]:0.2080788420058589)18[&type="Marshallese"]:0.019144642972916792,7[&type="Marshallese"]:0.044673505102112765)13[&type="Marshallese"]:0.046456147860039154)17[&type="Marshallese"]:0.017422494750905515)16[&type="Marshallese"]:0.014476240264546747,5[&type="Marshallese"]:0.09802838797751323)11[&type="Marshallese"]:5.298452082613814E-4)12[&type="Marshallese"]:0.023007085201991684,10[&type="Marshallese"]:0.012565318387842694)15[&type="Marshallese"]:0.12378813902637154)19[&type="Marshallese"]:0.0;tree STATE_10750000 = (1[&type="Not_Marshallese"]:0.11135345741412328,((2[&type="Marshallese"]:0.03355823318572004,((3[&type="Marshallese"]:0.03155214771305925,(4[&type="Marshallese"]:0.05512965296209371,((6[&type="Marshallese"]:0.006528862129190516,(8[&type="Not_Marshallese"]:0.06945002012328977,9[&type="Not_Marshallese"]:0.27745002012337344)14[&type="Marshallese"]:0.2080788420058589)18[&type="Marshallese"]:0.019144642972916792,7[&type="Marshallese"]:0.044673505102112765)13[&type="Marshallese"]:0.046456147860039154)17[&type="Marshallese"]:0.017422494750905515)16[&type="Marshallese"]:0.014476240264546747,5[&type="Marshallese"]:0.09802838797751323)11[&type="Marshallese"]:5.298452082613814E-4)12[&type="Marshallese"]:0.023007085201991684,10[&type="Marshallese"]:0.012565318387842694)15[&type="Marshallese"]:0.12378813902637154)19[&type="Marshallese"]:0.0;
tree STATE_760000 = (1[&type="Not_Marshallese"]:0.24426229184020254,((((2[&type="Marshallese"]:0.006984967636737838,(3[&type="Marshallese"]:0.01842443077686573,4[&type="Marshallese"]:0.0594244307768057)12[&type="Marshallese"]:0.0015605368600194458)15[&type="Marshallese"]:0.055358998849300844,(6[&type="Marshallese"]:0.04635614443088343,(7[&type="Marshallese"]:0.03288179178778633,(8[&type="Not_Marshallese"]:0.10284076467885978,9[&type="Not_Marshallese"]:0.31084076467894345)14[&type="Marshallese"]:0.18204102710887926)13[&type="Marshallese"]:0.032474352643102555)18[&type="Marshallese"]:0.08698782205529532)16[&type="Marshallese"]:0.06287518748916854,10[&type="Marshallese"]:0.08121915397533819)11[&type="Marshallese"]:0.06714929619340626,5[&type="Marshallese"]:0.25736845016866805)17[&type="Marshallese"]:0.12089384167154904)19[&type="Marshallese"]:0.0;tree STATE_10760000 = (1[&type="Not_Marshallese"]:0.24426229184020254,((((2[&type="Marshallese"]:0.006984967636737838,(3[&type="Marshallese"]:0.01842443077686573,4[&type="Marshallese"]:0.0594244307768057)12[&type="Marshallese"]:0.0015605368600194458)15[&type="Marshallese"]:0.055358998849300844,(6[&type="Marshallese"]:0.04635614443088343,(7[&type="Marshallese"]:0.03288179178778633,(8[&type="Not_Marshallese"]:0.10284076467885978,9[&type="Not_Marshallese"]:0.31084076467894345)14[&type="Marshallese"]:0.18204102710887926)13[&type="Marshallese"]:0.032474352643102555)18[&type="Marshallese"]:0.08698782205529532)16[&type="Marshallese"]:0.06287518748916854,10[&type="Marshallese"]:0.08121915397533819)11[&type="Marshallese"]:0.06714929619340626,5[&type="Marshallese"]:0.25736845016866805)17[&type="Marshallese"]:0.12089384167154904)19[&type="Marshallese"]:0.0;
tree STATE_770000 = (1[&type="Not_Marshallese"]:0.3735673173502374,((((2[&type="Marshallese"]:0.007206995608767919,3[&type="Marshallese"]:0.020206995608915257)15[&type="Marshallese"]:0.06665081742488321,(4[&type="Marshallese"]:0.10150197711223108,((6[&type="Marshallese"]:0.02504308979263048,(8[&type="Not_Marshallese"]:0.11463707253257616,9[&type="Not_Marshallese"]:0.32263707253265983)14[&type="Marshallese"]:0.1814060172600125)13[&type="Marshallese"]:0.010608443103523713,7[&type="Marshallese"]:0.05465153289615965)18[&type="Marshallese"]:0.08285044421612964)16[&type="Marshallese"]:0.026355835921507365)11[&type="Marshallese"]:0.032965016921084445,10[&type="Marshallese"]:0.06282282995486654)12[&type="Marshallese"]:0.20922753574971986,5[&type="Marshallese"]:0.38105036570451)17[&type="Marshallese"]:0.12651695164574195)19[&type="Marshallese"]:0.0;tree STATE_10770000 = (1[&type="Not_Marshallese"]:0.3735673173502374,((((2[&type="Marshallese"]:0.007206995608767919,3[&type="Marshallese"]:0.020206995608915257)15[&type="Marshallese"]:0.06665081742488321,(4[&type="Marshallese"]:0.10150197711223108,((6[&type="Marshallese"]:0.02504308979263048,(8[&type="Not_Marshallese"]:0.11463707253257616,9[&type="Not_Marshallese"]:0.32263707253265983)14[&type="Marshallese"]:0.1814060172600125)13[&type="Marshallese"]:0.010608443103523713,7[&type="Marshallese"]:0.05465153289615965)18[&type="Marshallese"]:0.08285044421612964)16[&type="Marshallese"]:0.026355835921507365)11[&type="Marshallese"]:0.032965016921084445,10[&type="Marshallese"]:0.06282282995486654)12[&type="Marshallese"]:0.20922753574971986,5[&type="Marshallese"]:0.38105036570451)17[&type="Marshallese"]:0.12651695164574195)19[&type="Marshallese"]:0.0;
tree STATE_780000 = (((1[&type="Not_Marshallese"]:0.20310317114041387,(((2[&type="Marshallese"]:0.016687027105813934,4[&type="Marshallese"]:0.07068702710590125)11[&type="Marshallese"]:0.02817008228412088,3[&type="Marshallese"]:0.05785710939008215)12[&type="Marshallese"]:0.08101471809628358,10[&type="Marshallese"]:0.08187182748634936)17[&type="Marshallese"]:0.14623134365415547)15[&type="Marshallese"]:0.009196310954015074,5[&type="Marshallese"]:0.3462994820944435)16[&type="Marshallese"]:0.14373392479101055,((6[&type="Marshallese"]:0.020881141965971572,(8[&type="Not_Marshallese"]:0.053612000571169716,9[&type="Not_Marshallese"]:0.2616120005712534)14[&type="Marshallese"]:0.23826914139476002)13[&type="Marshallese"]:0.011032213308059702,7[&type="Marshallese"]:0.05091335527403673)18[&type="Marshallese"]:0.46412005161150827)19[&type="Marshallese"]:0.0;tree STATE_10780000 = (((1[&type="Not_Marshallese"]:0.20310317114041387,(((2[&type="Marshallese"]:0.016687027105813934,4[&type="Marshallese"]:0.07068702710590125)11[&type="Marshallese"]:0.02817008228412088,3[&type="Marshallese"]:0.05785710939008215)12[&type="Marshallese"]:0.08101471809628358,10[&type="Marshallese"]:0.08187182748634936)17[&type="Marshallese"]:0.14623134365415547)15[&type="Marshallese"]:0.009196310954015074,5[&type="Marshallese"]:0.3462994820944435)16[&type="Marshallese"]:0.14373392479101055,((6[&type="Marshallese"]:0.020881141965971572,(8[&type="Not_Marshallese"]:0.053612000571169716,9[&type="Not_Marshallese"]:0.2616120005712534)14[&type="Marshallese"]:0.23826914139476002)13[&type="Marshallese"]:0.011032213308059702,7[&type="Marshallese"]:0.05091335527403673)18[&type="Marshallese"]:0.46412005161150827)19[&type="Marshallese"]:0.0;
tree STATE_790000 = (1[&type="Not_Marshallese"]:0.1730114403349231,((2[&type="Marshallese"]:0.1246707931301152,(5[&type="Marshallese"]:0.17414378386950136,10[&type="Marshallese"]:0.06514378386957775)17[&type="Marshallese"]:0.015527009260668412)16[&type="Marshallese"]:0.09026095756373964,((3[&type="Marshallese"]:0.004761847678251163,4[&type="Marshallese"]:0.045761847678191137)12[&type="Marshallese"]:0.02556582154161502,((6[&type="Marshallese"]:0.03074367121628252,7[&type="Marshallese"]:0.04974367121628798)18[&type="Marshallese"]:0.025383403596854426,(8[&type="Not_Marshallese"]:0.04795286315352276,9[&type="Not_Marshallese"]:0.25595286315360644)14[&type="Marshallese"]:0.27917421165957235)13[&type="Marshallese"]:0.03220059440672196)15[&type="Marshallese"]:0.197604081474136)11[&type="Marshallese"]:0.02707968964102825)19[&type="Marshallese"]:0.0;tree STATE_10790000 = (1[&type="Not_Marshallese"]:0.1730114403349231,((2[&type="Marshallese"]:0.1246707931301152,(5[&type="Marshallese"]:0.17414378386950136,10[&type="Marshallese"]:0.06514378386957775)17[&type="Marshallese"]:0.015527009260668412)16[&type="Marshallese"]:0.09026095756373964,((3[&type="Marshallese"]:0.004761847678251163,4[&type="Marshallese"]:0.045761847678191137)12[&type="Marshallese"]:0.02556582154161502,((6[&type="Marshallese"]:0.03074367121628252,7[&type="Marshallese"]:0.04974367121628798)18[&type="Marshallese"]:0.025383403596854426,(8[&type="Not_Marshallese"]:0.04795286315352276,9[&type="Not_Marshallese"]:0.25595286315360644)14[&type="Marshallese"]:0.27917421165957235)13[&type="Marshallese"]:0.03220059440672196)15[&type="Marshallese"]:0.197604081474136)11[&type="Marshallese"]:0.02707968964102825)19[&type="Marshallese"]:0.0;
tree STATE_800000 = (1[&type="Not_Marshallese"]:0.3248401934156493,(((2[&type="Marshallese"]:0.061940941522858894,(3[&type="Marshallese"]:0.0374865777145188,((6[&type="Marshallese"]:0.037549870312496014,7[&type="Marshallese"]:0.05654987031250147)18[&type="Marshallese"]:0.009305115695202981,(8[&type="Not_Marshallese"]:0.12796948451773643,9[&type="Not_Marshallese"]:0.3359694845178201)14[&type="Marshallese"]:0.18988550148992073)13[&type="Marshallese"]:0.04863159170681253)17[&type="Marshallese"]:0.037454363808487434)12[&type="Marshallese"]:0.007492582734624276,(4[&type="Marshallese"]:0.12152808190709974,5[&type="Marshallese"]:0.132528081907067)15[&type="Marshallese"]:0.001905442350470743)11[&type="Marshallese"]:0.07882250950705183,10[&type="Marshallese"]:0.10425603376466597)16[&type="Marshallese"]:0.24558415965107427)19[&type="Marshallese"]:0.0;tree STATE_10800000 = (1[&type="Not_Marshallese"]:0.3248401934156493,(((2[&type="Marshallese"]:0.061940941522858894,(3[&type="Marshallese"]:0.0374865777145188,((6[&type="Marshallese"]:0.037549870312496014,7[&type="Marshallese"]:0.05654987031250147)18[&type="Marshallese"]:0.009305115695202981,(8[&type="Not_Marshallese"]:0.12796948451773643,9[&type="Not_Marshallese"]:0.3359694845178201)14[&type="Marshallese"]:0.18988550148992073)13[&type="Marshallese"]:0.04863159170681253)17[&type="Marshallese"]:0.037454363808487434)12[&type="Marshallese"]:0.007492582734624276,(4[&type="Marshallese"]:0.12152808190709974,5[&type="Marshallese"]:0.132528081907067)15[&type="Marshallese"]:0.001905442350470743)11[&type="Marshallese"]:0.07882250950705183,10[&type="Marshallese"]:0.10425603376466597)16[&type="Marshallese"]:0.24558415965107427)19[&type="Marshallese"]:0.0;
tree STATE_810000 = ((1[&type="Not_Marshallese"]:0.16854943069329098,(((2[&type="Marshallese"]:0.1186235161734035,(3[&type="Marshallese"]:0.04138714944243416,4[&type="Marshallese"]:0.08238714944237413)16[&type="Marshallese"]:0.09023636673111668)11[&type="Marshallese"]:0.04539763463496227,((6[&type="Marshallese"]:0.023221635487570613,(8[&type="Not_Marshallese"]:0.06959362232416277,9[&type="Not_Marshallese"]:0.27759362232424645)14[&type="Marshallese"]:0.224628013163366)15[&type="Marshallese"]:0.20494064356920605,7[&type="Marshallese"]:0.24716227905678212)17[&type="Marshallese"]:0.0068588717517291675)18[&type="Marshallese"]:0.015138689195543509,5[&type="Marshallese"]:0.24415984000396385)13[&type="Marshallese"]:0.058389590689341686)12[&type="Marshallese"]:0.013569538914004031,10[&type="Marshallese"]:0.20711896960738596)19[&type="Marshallese"]:0.0;tree STATE_10810000 = ((1[&type="Not_Marshallese"]:0.16854943069329098,(((2[&type="Marshallese"]:0.1186235161734035,(3[&type="Marshallese"]:0.04138714944243416,4[&type="Marshallese"]:0.08238714944237413)16[&type="Marshallese"]:0.09023636673111668)11[&type="Marshallese"]:0.04539763463496227,((6[&type="Marshallese"]:0.023221635487570613,(8[&type="Not_Marshallese"]:0.06959362232416277,9[&type="Not_Marshallese"]:0.27759362232424645)14[&type="Marshallese"]:0.224628013163366)15[&type="Marshallese"]:0.20494064356920605,7[&type="Marshallese"]:0.24716227905678212)17[&type="Marshallese"]:0.0068588717517291675)18[&type="Marshallese"]:0.015138689195543509,5[&type="Marshallese"]:0.24415984000396385)13[&type="Marshallese"]:0.058389590689341686)12[&type="Marshallese"]:0.013569538914004031,10[&type="Marshallese"]:0.20711896960738596)19[&type="Marshallese"]:0.0;
tree STATE_820000 = (1[&type="Not_Marshallese"]:0.12914904995936505,(((2[&type="Marshallese"]:0.04875220206907027,((3[&type="Marshallese"]:0.056017818525151086,((6[&type="Marshallese"]:0.05625665055969953,7[&type="Marshallese"]:0.07525665055970499)18[&type="Marshallese"]:0.011171763002851054,(8[&type="Not_Marshallese"]:0.08051009908379281,9[&type="Not_Marshallese"]:0.2885100990838765)14[&type="Marshallese"]:0.25791831447871594)13[&type="Marshallese"]:0.04658940496259323)11[&type="Marshallese"]:0.005607476036922798,4[&type="Marshallese"]:0.10262529456201386)17[&type="Marshallese"]:1.2690750714372534E-4)16[&type="Marshallese"]:0.09995749470409299,5[&type="Marshallese"]:0.21370969677321783)12[&type="Marshallese"]:0.04565313358590972,10[&type="Marshallese"]:0.15036283035920395)15[&type="Marshallese"]:0.00378621960025205)19[&type="Marshallese"]:0.0;tree STATE_10820000 = (1[&type="Not_Marshallese"]:0.12914904995936505,(((2[&type="Marshallese"]:0.04875220206907027,((3[&type="Marshallese"]:0.056017818525151086,((6[&type="Marshallese"]:0.05625665055969953,7[&type="Marshallese"]:0.07525665055970499)18[&type="Marshallese"]:0.011171763002851054,(8[&type="Not_Marshallese"]:0.08051009908379281,9[&type="Not_Marshallese"]:0.2885100990838765)14[&type="Marshallese"]:0.25791831447871594)13[&type="Marshallese"]:0.04658940496259323)11[&type="Marshallese"]:0.005607476036922798,4[&type="Marshallese"]:0.10262529456201386)17[&type="Marshallese"]:1.2690750714372534E-4)16[&type="Marshallese"]:0.09995749470409299,5[&type="Marshallese"]:0.21370969677321783)12[&type="Marshallese"]:0.04565313358590972,10[&type="Marshallese"]:0.15036283035920395)15[&type="Marshallese"]:0.00378621960025205)19[&type="Marshallese"]:0.0;
tree STATE_830000 = (1[&type="Not_Marshallese"]:0.2857399850660126,(((2[&type="Marshallese"]:0.035321925036856716,((3[&type="Marshallese"]:0.012851814762936065,4[&type="Marshallese"]:0.05385181476287604)11[&type="Marshallese"]:0.012817409696690207,(6[&type="Marshallese"]:0.01840527976641093,(7[&type="Marshallese"]:0.017431857174319554,(8[&type="Not_Marshallese"]:0.06267631449795874,9[&type="Not_Marshallese"]:0.2706763144980424)14[&type="Marshallese"]:0.20675554267631352)13[&type="Marshallese"]:0.019973422592096834)18[&type="Marshallese"]:0.06526394469320806)17[&type="Marshallese"]:0.022652700577377782)15[&type="Marshallese"]:0.05680997239557084,5[&type="Marshallese"]:0.15713189743248213)12[&type="Marshallese"]:0.05681515787294289,10[&type="Marshallese"]:0.10494705530550141)16[&type="Marshallese"]:0.20579292976060215)19[&type="Marshallese"]:0.0;tree STATE_10830000 = (1[&type="Not_Marshallese"]:0.2857399850660126,(((2[&type="Marshallese"]:0.035321925036856716,((3[&type="Marshallese"]:0.012851814762936065,4[&type="Marshallese"]:0.05385181476287604)11[&type="Marshallese"]:0.012817409696690207,(6[&type="Marshallese"]:0.01840527976641093,(7[&type="Marshallese"]:0.017431857174319554,(8[&type="Not_Marshallese"]:0.06267631449795874,9[&type="Not_Marshallese"]:0.2706763144980424)14[&type="Marshallese"]:0.20675554267631352)13[&type="Marshallese"]:0.019973422592096834)18[&type="Marshallese"]:0.06526394469320806)17[&type="Marshallese"]:0.022652700577377782)15[&type="Marshallese"]:0.05680997239557084,5[&type="Marshallese"]:0.15713189743248213)12[&type="Marshallese"]:0.05681515787294289,10[&type="Marshallese"]:0.10494705530550141)16[&type="Marshallese"]:0.20579292976060215)19[&type="Marshallese"]:0.0;
tree STATE_840000 = (1[&type="Not_Marshallese"]:0.2907584763955118,(((2[&type="Marshallese"]:0.03996196934956986,((6[&type="Marshallese"]:0.014132540065073584,7[&type="Marshallese"]:0.03313254006507904)13[&type="Marshallese"]:0.004906636463653691,(8[&type="Not_Marshallese"]:0.015177587096301959,9[&type="Not_Marshallese"]:0.22317758709638563)14[&type="Marshallese"]:0.2748615894323835)18[&type="Marshallese"]:0.09192279282098265)17[&type="Marshallese"]:0.07184348606805657,10[&type="Marshallese"]:0.0678054554177574)11[&type="Marshallese"]:0.021237473456165223,(3[&type="Marshallese"]:0.08638849689108352,(4[&type="Marshallese"]:0.0990307072304284,5[&type="Marshallese"]:0.11003070723039565)12[&type="Marshallese"]:0.0283577896605951)16[&type="Marshallese"]:0.05965443198285547)15[&type="Marshallese"]:0.2267155475216801)19[&type="Marshallese"]:0.0;tree STATE_10840000 = (1[&type="Not_Marshallese"]:0.2907584763955118,(((2[&type="Marshallese"]:0.03996196934956986,((6[&type="Marshallese"]:0.014132540065073584,7[&type="Marshallese"]:0.03313254006507904)13[&type="Marshallese"]:0.004906636463653691,(8[&type="Not_Marshallese"]:0.015177587096301959,9[&type="Not_Marshallese"]:0.22317758709638563)14[&type="Marshallese"]:0.2748615894323835)18[&type="Marshallese"]:0.09192279282098265)17[&type="Marshallese"]:0.07184348606805657,10[&type="Marshallese"]:0.0678054554177574)11[&type="Marshallese"]:0.021237473456165223,(3[&type="Marshallese"]:0.08638849689108352,(4[&type="Marshallese"]:0.0990307072304284,5[&type="Marshallese"]:0.11003070723039565)12[&type="Marshallese"]:0.0283577896605951)16[&type="Marshallese"]:0.05965443198285547)15[&type="Marshallese"]:0.2267155475216801)19[&type="Marshallese"]:0.0;
tree STATE_850000 = (1[&type="Not_Marshallese"]:0.2319650776040818,((2[&type="Marshallese"]:0.015966807847109687,(4[&type="Marshallese"]:0.03200341148574537,((6[&type="Marshallese"]:0.015367457068761248,7[&type="Marshallese"]:0.034367457068766705)13[&type="Marshallese"]:0.01518250402013649,(8[&type="Not_Marshallese"]:0.04216142781532073,9[&type="Not_Marshallese"]:0.2501614278154044)14[&type="Marshallese"]:0.25938853327353517)18[&type="Marshallese"]:0.018453450396900384)16[&type="Marshallese"]:0.03796339636145163)12[&type="Marshallese"]:0.19725616651829858,((3[&type="Marshallese"]:0.18077838866145535,5[&type="Marshallese"]:0.23277838866136258)15[&type="Marshallese"]:0.01694538870942608,10[&type="Marshallese"]:0.14072377737086506)11[&type="Marshallese"]:0.02849919699467418)17[&type="Marshallese"]:0.08774210323863352)19[&type="Marshallese"]:0.0;tree STATE_10850000 = (1[&type="Not_Marshallese"]:0.2319650776040818,((2[&type="Marshallese"]:0.015966807847109687,(4[&type="Marshallese"]:0.03200341148574537,((6[&type="Marshallese"]:0.015367457068761248,7[&type="Marshallese"]:0.034367457068766705)13[&type="Marshallese"]:0.01518250402013649,(8[&type="Not_Marshallese"]:0.04216142781532073,9[&type="Not_Marshallese"]:0.2501614278154044)14[&type="Marshallese"]:0.25938853327353517)18[&type="Marshallese"]:0.018453450396900384)16[&type="Marshallese"]:0.03796339636145163)12[&type="Marshallese"]:0.19725616651829858,((3[&type="Marshallese"]:0.18077838866145535,5[&type="Marshallese"]:0.23277838866136258)15[&type="Marshallese"]:0.01694538870942608,10[&type="Marshallese"]:0.14072377737086506)11[&type="Marshallese"]:0.02849919699467418)17[&type="Marshallese"]:0.08774210323863352)19[&type="Marshallese"]:0.0;
tree STATE_860000 = ((1[&type="Not_Marshallese"]:0.30324415409003525,10[&type="Marshallese"]:0.3282441540901262)17[&type="Marshallese"]:0.06730298083722897,((2[&type="Marshallese"]:0.09813899981397156,((3[&type="Marshallese"]:0.041132913551596206,4[&type="Marshallese"]:0.08213291355153618)12[&type="Marshallese"]:0.015026101035496064,5[&type="Marshallese"]:0.1081590145869995)11[&type="Marshallese"]:0.05497998522702663)15[&type="Marshallese"]:0.06176005607926549,((6[&type="Marshallese"]:0.0357354339218483,(8[&type="Not_Marshallese"]:0.12345906230490417,9[&type="Not_Marshallese"]:0.33145906230498784)14[&type="Marshallese"]:0.1832763716169023)13[&type="Marshallese"]:0.04324388116705036,7[&type="Marshallese"]:0.09797931508890412)18[&type="Marshallese"]:0.15191974080447845)16[&type="Marshallese"]:0.27964807903398714)19[&type="Marshallese"]:0.0;tree STATE_10860000 = ((1[&type="Not_Marshallese"]:0.30324415409003525,10[&type="Marshallese"]:0.3282441540901262)17[&type="Marshallese"]:0.06730298083722897,((2[&type="Marshallese"]:0.09813899981397156,((3[&type="Marshallese"]:0.041132913551596206,4[&type="Marshallese"]:0.08213291355153618)12[&type="Marshallese"]:0.015026101035496064,5[&type="Marshallese"]:0.1081590145869995)11[&type="Marshallese"]:0.05497998522702663)15[&type="Marshallese"]:0.06176005607926549,((6[&type="Marshallese"]:0.0357354339218483,(8[&type="Not_Marshallese"]:0.12345906230490417,9[&type="Not_Marshallese"]:0.33145906230498784)14[&type="Marshallese"]:0.1832763716169023)13[&type="Marshallese"]:0.04324388116705036,7[&type="Marshallese"]:0.09797931508890412)18[&type="Marshallese"]:0.15191974080447845)16[&type="Marshallese"]:0.27964807903398714)19[&type="Marshallese"]:0.0;
tree STATE_870000 = (1[&type="Not_Marshallese"]:0.39668792552976573,(((2[&type="Marshallese"]:0.009855008924132602,5[&type="Marshallese"]:0.07485500892418717)12[&type="Marshallese"]:0.011645764200650777,(3[&type="Marshallese"]:0.023083306448748675,(4[&type="Marshallese"]:0.05504259419502233,((6[&type="Marshallese"]:0.027065959920542726,7[&type="Marshallese"]:0.04606595992054818)13[&type="Marshallese"]:0.005731323711702818,(8[&type="Not_Marshallese"]:0.10557864416684537,9[&type="Not_Marshallese"]:0.31357864416692904)14[&type="Marshallese"]:0.19821863946535834)18[&type="Marshallese"]:0.03924531056282954)17[&type="Marshallese"]:0.009040712253666316)15[&type="Marshallese"]:0.011417466676182042)16[&type="Marshallese"]:0.10984236734405817,10[&type="Marshallese"]:0.08734314046897251)11[&type="Marshallese"]:0.33434478506088416)19[&type="Marshallese"]:0.0;tree STATE_10870000 = (1[&type="Not_Marshallese"]:0.39668792552976573,(((2[&type="Marshallese"]:0.009855008924132602,5[&type="Marshallese"]:0.07485500892418717)12[&type="Marshallese"]:0.011645764200650777,(3[&type="Marshallese"]:0.023083306448748675,(4[&type="Marshallese"]:0.05504259419502233,((6[&type="Marshallese"]:0.027065959920542726,7[&type="Marshallese"]:0.04606595992054818)13[&type="Marshallese"]:0.005731323711702818,(8[&type="Not_Marshallese"]:0.10557864416684537,9[&type="Not_Marshallese"]:0.31357864416692904)14[&type="Marshallese"]:0.19821863946535834)18[&type="Marshallese"]:0.03924531056282954)17[&type="Marshallese"]:0.009040712253666316)15[&type="Marshallese"]:0.011417466676182042)16[&type="Marshallese"]:0.10984236734405817,10[&type="Marshallese"]:0.08734314046897251)11[&type="Marshallese"]:0.33434478506088416)19[&type="Marshallese"]:0.0;
tree STATE_880000 = ((1[&type="Not_Marshallese"]:0.10070362007326583,10[&type="Marshallese"]:0.12570362007335678)11[&type="Marshallese"]:0.05983124580251953,(((2[&type="Marshallese"]:0.009435241521814963,(4[&type="Marshallese"]:0.05149052040360114,(6[&type="Marshallese"]:0.011712771501389219,(7[&type="Marshallese"]:0.02241816060590157,(8[&type="Not_Marshallese"]:0.031193402712091534,9[&type="Not_Marshallese"]:0.2391934027121752)14[&type="Not_Marshallese"]:0.24322475789376274)13[&type="Marshallese"]:0.008294610895493104)18[&type="Marshallese"]:0.05677774890226467)12[&type="Marshallese"]:0.011944721118301138)16[&type="Marshallese"]:0.008399541919190012,3[&type="Marshallese"]:0.030834783441152314)15[&type="Marshallese"]:0.008025220839267377,5[&type="Marshallese"]:0.09086000428032692)17[&type="Marshallese"]:0.203674861595473)19[&type="Marshallese"]:0.0;tree STATE_10880000 = ((1[&type="Not_Marshallese"]:0.10070362007326583,10[&type="Marshallese"]:0.12570362007335678)11[&type="Marshallese"]:0.05983124580251953,(((2[&type="Marshallese"]:0.009435241521814963,(4[&type="Marshallese"]:0.05149052040360114,(6[&type="Marshallese"]:0.011712771501389219,(7[&type="Marshallese"]:0.02241816060590157,(8[&type="Not_Marshallese"]:0.031193402712091534,9[&type="Not_Marshallese"]:0.2391934027121752)14[&type="Not_Marshallese"]:0.24322475789376274)13[&type="Marshallese"]:0.008294610895493104)18[&type="Marshallese"]:0.05677774890226467)12[&type="Marshallese"]:0.011944721118301138)16[&type="Marshallese"]:0.008399541919190012,3[&type="Marshallese"]:0.030834783441152314)15[&type="Marshallese"]:0.008025220839267377,5[&type="Marshallese"]:0.09086000428032692)17[&type="Marshallese"]:0.203674861595473)19[&type="Marshallese"]:0.0;
tree STATE_890000 = (1[&type="Not_Marshallese"]:0.12072130360604139,(((2[&type="Marshallese"]:0.03027615066190159,5[&type="Marshallese"]:0.09527615066195616)12[&type="Marshallese"]:0.060240097385979574,10[&type="Marshallese"]:0.04651624804801213)11[&type="Marshallese"]:0.029604888463550583,((3[&type="Marshallese"]:0.008335497379289847,4[&type="Marshallese"]:0.04933549737922982)16[&type="Marshallese"]:0.09152264525505871,(6[&type="Marshallese"]:0.05951133317345736,(7[&type="Marshallese"]:0.047481250578377376,(8[&type="Not_Marshallese"]:0.024897807739737016,9[&type="Not_Marshallese"]:0.2328978077398207)14[&type="Marshallese"]:0.27458344283859304)13[&type="Marshallese"]:0.03103008259508544)18[&type="Marshallese"]:0.09834680946088392)15[&type="Marshallese"]:0.03326299387723053)17[&type="Marshallese"]:0.06960016709456962)19[&type="Marshallese"]:0.0;tree STATE_10890000 = (1[&type="Not_Marshallese"]:0.12072130360604139,(((2[&type="Marshallese"]:0.03027615066190159,5[&type="Marshallese"]:0.09527615066195616)12[&type="Marshallese"]:0.060240097385979574,10[&type="Marshallese"]:0.04651624804801213)11[&type="Marshallese"]:0.029604888463550583,((3[&type="Marshallese"]:0.008335497379289847,4[&type="Marshallese"]:0.04933549737922982)16[&type="Marshallese"]:0.09152264525505871,(6[&type="Marshallese"]:0.05951133317345736,(7[&type="Marshallese"]:0.047481250578377376,(8[&type="Not_Marshallese"]:0.024897807739737016,9[&type="Not_Marshallese"]:0.2328978077398207)14[&type="Marshallese"]:0.27458344283859304)13[&type="Marshallese"]:0.03103008259508544)18[&type="Marshallese"]:0.09834680946088392)15[&type="Marshallese"]:0.03326299387723053)17[&type="Marshallese"]:0.06960016709456962)19[&type="Marshallese"]:0.0;
tree STATE_900000 = (1[&type="Not_Marshallese"]:0.1866737211031474,((((2[&type="Marshallese"]:0.029703618580250057,(3[&type="Marshallese"]:0.017983055027552486,((6[&type="Marshallese"]:0.00933127608580614,(8[&type="Not_Marshallese"]:0.011331221012098408,9[&type="Not_Marshallese"]:0.21933122101218208)14[&type="Marshallese"]:0.26900005507366587)13[&type="Marshallese"]:0.02339671431858531,7[&type="Marshallese"]:0.051727990404396906)18[&type="Marshallese"]:0.04325506462315376)16[&type="Marshallese"]:0.02472056355284491)17[&type="Marshallese"]:0.003558575448494694,5[&type="Marshallese"]:0.09826219402879932)15[&type="Marshallese"]:0.015202023924214436,4[&type="Marshallese"]:0.1024642179530465)12[&type="Marshallese"]:0.12072592422451511,10[&type="Marshallese"]:0.12519014217760527)11[&type="Marshallese"]:0.08648357892563308)19[&type="Marshallese"]:0.0;tree STATE_10900000 = (1[&type="Not_Marshallese"]:0.1866737211031474,((((2[&type="Marshallese"]:0.029703618580250057,(3[&type="Marshallese"]:0.017983055027552486,((6[&type="Marshallese"]:0.00933127608580614,(8[&type="Not_Marshallese"]:0.011331221012098408,9[&type="Not_Marshallese"]:0.21933122101218208)14[&type="Marshallese"]:0.26900005507366587)13[&type="Marshallese"]:0.02339671431858531,7[&type="Marshallese"]:0.051727990404396906)18[&type="Marshallese"]:0.04325506462315376)16[&type="Marshallese"]:0.02472056355284491)17[&type="Marshallese"]:0.003558575448494694,5[&type="Marshallese"]:0.09826219402879932)15[&type="Marshallese"]:0.015202023924214436,4[&type="Marshallese"]:0.1024642179530465)12[&type="Marshallese"]:0.12072592422451511,10[&type="Marshallese"]:0.12519014217760527)11[&type="Marshallese"]:0.08648357892563308)19[&type="Marshallese"]:0.0;
tree STATE_910000 = (1[&type="Not_Marshallese"]:0.30352416426029205,(((2[&type="Marshallese"]:0.0341950185307085,(4[&type="Marshallese"]:0.02928774507722054,5[&type="Marshallese"]:0.0402877450771878)17[&type="Marshallese"]:0.05890727345357527)15[&type="Marshallese"]:0.034207794162419036,(3[&type="Marshallese"]:0.03222819152136036,((6[&type="Marshallese"]:2.5738444381917525E-5,(8[&type="Not_Marshallese"]:0.046642339321625814,9[&type="Not_Marshallese"]:0.2546423393217095)14[&type="Marshallese"]:0.22438339912271427)18[&type="Marshallese"]:0.01576799509080079,7[&type="Marshallese"]:0.034793733535188165)13[&type="Marshallese"]:0.07443445798617038)11[&type="Marshallese"]:0.04917462117191451)12[&type="Marshallese"]:0.20047415729411056,10[&type="Marshallese"]:0.22487696998736906)16[&type="Marshallese"]:0.10364719427301394)19[&type="Marshallese"]:0.0;tree STATE_10910000 = (1[&type="Not_Marshallese"]:0.30352416426029205,(((2[&type="Marshallese"]:0.0341950185307085,(4[&type="Marshallese"]:0.02928774507722054,5[&type="Marshallese"]:0.0402877450771878)17[&type="Marshallese"]:0.05890727345357527)15[&type="Marshallese"]:0.034207794162419036,(3[&type="Marshallese"]:0.03222819152136036,((6[&type="Marshallese"]:2.5738444381917525E-5,(8[&type="Not_Marshallese"]:0.046642339321625814,9[&type="Not_Marshallese"]:0.2546423393217095)14[&type="Marshallese"]:0.22438339912271427)18[&type="Marshallese"]:0.01576799509080079,7[&type="Marshallese"]:0.034793733535188165)13[&type="Marshallese"]:0.07443445798617038)11[&type="Marshallese"]:0.04917462117191451)12[&type="Marshallese"]:0.20047415729411056,10[&type="Marshallese"]:0.22487696998736906)16[&type="Marshallese"]:0.10364719427301394)19[&type="Marshallese"]:0.0;
tree STATE_920000 = (1[&type="Not_Marshallese"]:0.20659205323438912,(((2[&type="Marshallese"]:0.0030049885811095356,3[&type="Marshallese"]:0.016004988581256874)15[&type="Marshallese"]:0.04286190146204205,((4[&type="Marshallese"]:0.043377081176086074,((6[&type="Marshallese"]:0.010539758253691023,7[&type="Marshallese"]:0.02953975825369648)13[&type="Marshallese"]:0.030397572780293647,(8[&type="Not_Marshallese"]:0.013290835806110818,9[&type="Not_Marshallese"]:0.2212908358061945)14[&type="Not_Marshallese"]:0.29864649522783204)18[&type="Marshallese"]:0.019439750142154155)11[&type="Marshallese"]:0.019939769776079586,5[&type="Marshallese"]:0.07431685095213292)17[&type="Marshallese"]:0.03655003909107324)12[&type="Marshallese"]:0.08912265124443475,10[&type="Marshallese"]:0.0909895412877173)16[&type="Marshallese"]:0.14060251194676276)19[&type="Marshallese"]:0.0;tree STATE_10920000 = (1[&type="Not_Marshallese"]:0.20659205323438912,(((2[&type="Marshallese"]:0.0030049885811095356,3[&type="Marshallese"]:0.016004988581256874)15[&type="Marshallese"]:0.04286190146204205,((4[&type="Marshallese"]:0.043377081176086074,((6[&type="Marshallese"]:0.010539758253691023,7[&type="Marshallese"]:0.02953975825369648)13[&type="Marshallese"]:0.030397572780293647,(8[&type="Not_Marshallese"]:0.013290835806110818,9[&type="Not_Marshallese"]:0.2212908358061945)14[&type="Not_Marshallese"]:0.29864649522783204)18[&type="Marshallese"]:0.019439750142154155)11[&type="Marshallese"]:0.019939769776079586,5[&type="Marshallese"]:0.07431685095213292)17[&type="Marshallese"]:0.03655003909107324)12[&type="Marshallese"]:0.08912265124443475,10[&type="Marshallese"]:0.0909895412877173)16[&type="Marshallese"]:0.14060251194676276)19[&type="Marshallese"]:0.0;
tree STATE_930000 = (1[&type="Not_Marshallese"]:0.22217442984217906,((((2[&type="Marshallese"]:0.032035914008192834,5[&type="Marshallese"]:0.0970359140082474)11[&type="Marshallese"]:0.023114389360257448,3[&type="Marshallese"]:0.06815030336859762)17[&type="Marshallese"]:0.040157371781585516,10[&type="Marshallese"]:0.051307675150166765)15[&type="Marshallese"]:0.04613262647576666,(4[&type="Marshallese"]:0.07353191073708443,((6[&type="Marshallese"]:0.02098679865491382,7[&type="Marshallese"]:0.039986798654919276)18[&type="Marshallese"]:0.008157484135541071,(8[&type="Not_Marshallese"]:0.0959172801167335,9[&type="Not_Marshallese"]:0.3039172801168172)14[&type="Marshallese"]:0.20422700267367955)13[&type="Marshallese"]:0.06138762794668229)12[&type="Marshallese"]:0.12190839088880534)16[&type="Marshallese"]:0.14973412821633658)19[&type="Marshallese"]:0.0;tree STATE_10930000 = (1[&type="Not_Marshallese"]:0.22217442984217906,((((2[&type="Marshallese"]:0.032035914008192834,5[&type="Marshallese"]:0.0970359140082474)11[&type="Marshallese"]:0.023114389360257448,3[&type="Marshallese"]:0.06815030336859762)17[&type="Marshallese"]:0.040157371781585516,10[&type="Marshallese"]:0.051307675150166765)15[&type="Marshallese"]:0.04613262647576666,(4[&type="Marshallese"]:0.07353191073708443,((6[&type="Marshallese"]:0.02098679865491382,7[&type="Marshallese"]:0.039986798654919276)18[&type="Marshallese"]:0.008157484135541071,(8[&type="Not_Marshallese"]:0.0959172801167335,9[&type="Not_Marshallese"]:0.3039172801168172)14[&type="Marshallese"]:0.20422700267367955)13[&type="Marshallese"]:0.06138762794668229)12[&type="Marshallese"]:0.12190839088880534)16[&type="Marshallese"]:0.14973412821633658)19[&type="Marshallese"]:0.0;
tree STATE_940000 = (1[&type="Not_Marshallese"]:0.14316755188996055,(((2[&type="Marshallese"]:0.03508090692958987,(5[&type="Marshallese"]:0.09312593696874316,((6[&type="Marshallese"]:0.03822387780181946,7[&type="Marshallese"]:0.05722387780182492)18[&type="Marshallese"]:0.005027598277780321,(8[&type="Not_Marshallese"]:0.08032715515200317,9[&type="Not_Marshallese"]:0.28832715515208684)14[&type="Marshallese"]:0.23392432092755477)13[&type="Marshallese"]:0.05587446088922887)17[&type="Marshallese"]:0.0069549699609012805)15[&type="Marshallese"]:0.024913631679467807,(3[&type="Marshallese"]:0.06540957562679917,4[&type="Marshallese"]:0.10640957562673914)16[&type="Marshallese"]:0.007584962982405852)11[&type="Marshallese"]:0.0725330572830597,10[&type="Marshallese"]:0.08852759589224835)12[&type="Marshallese"]:0.07963995599780316)19[&type="Marshallese"]:0.0;tree STATE_10940000 = (1[&type="Not_Marshallese"]:0.14316755188996055,(((2[&type="Marshallese"]:0.03508090692958987,(5[&type="Marshallese"]:0.09312593696874316,((6[&type="Marshallese"]:0.03822387780181946,7[&type="Marshallese"]:0.05722387780182492)18[&type="Marshallese"]:0.005027598277780321,(8[&type="Not_Marshallese"]:0.08032715515200317,9[&type="Not_Marshallese"]:0.28832715515208684)14[&type="Marshallese"]:0.23392432092755477)13[&type="Marshallese"]:0.05587446088922887)17[&type="Marshallese"]:0.0069549699609012805)15[&type="Marshallese"]:0.024913631679467807,(3[&type="Marshallese"]:0.06540957562679917,4[&type="Marshallese"]:0.10640957562673914)16[&type="Marshallese"]:0.007584962982405852)11[&type="Marshallese"]:0.0725330572830597,10[&type="Marshallese"]:0.08852759589224835)12[&type="Marshallese"]:0.07963995599780316)19[&type="Marshallese"]:0.0;
tree STATE_950000 = ((1[&type="Not_Marshallese"]:0.25238321991929635,10[&type="Marshallese"]:0.2773832199193873)12[&type="Marshallese"]:0.047680840510159084,((2[&type="Marshallese"]:0.02809833104194348,(3[&type="Marshallese"]:0.006059682703812075,(4[&type="Marshallese"]:0.022634543172170396,(6[&type="Marshallese"]:0.01078642216567438,(7[&type="Marshallese"]:0.020414827847565764,(8[&type="Not_Marshallese"]:0.024690439444211315,9[&type="Not_Marshallese"]:0.232690439444295)14[&type="Marshallese"]:0.24772438840330716)13[&type="Marshallese"]:0.009371594318114074)18[&type="Marshallese"]:0.028848121006548766)16[&type="Marshallese"]:0.024425139531581652)11[&type="Marshallese"]:0.035038648338278744)15[&type="Marshallese"]:0.05442014815895002,5[&type="Marshallese"]:0.14751847920094807)17[&type="Marshallese"]:0.2865455812285219)19[&type="Marshallese"]:0.0;tree STATE_10950000 = ((1[&type="Not_Marshallese"]:0.25238321991929635,10[&type="Marshallese"]:0.2773832199193873)12[&type="Marshallese"]:0.047680840510159084,((2[&type="Marshallese"]:0.02809833104194348,(3[&type="Marshallese"]:0.006059682703812075,(4[&type="Marshallese"]:0.022634543172170396,(6[&type="Marshallese"]:0.01078642216567438,(7[&type="Marshallese"]:0.020414827847565764,(8[&type="Not_Marshallese"]:0.024690439444211315,9[&type="Not_Marshallese"]:0.232690439444295)14[&type="Marshallese"]:0.24772438840330716)13[&type="Marshallese"]:0.009371594318114074)18[&type="Marshallese"]:0.028848121006548766)16[&type="Marshallese"]:0.024425139531581652)11[&type="Marshallese"]:0.035038648338278744)15[&type="Marshallese"]:0.05442014815895002,5[&type="Marshallese"]:0.14751847920094807)17[&type="Marshallese"]:0.2865455812285219)19[&type="Marshallese"]:0.0;
tree STATE_960000 = (1[&type="Not_Marshallese"]:0.17552735013377607,((((2[&type="Marshallese"]:0.005639319747495097,3[&type="Marshallese"]:0.018639319747642435)16[&type="Marshallese"]:0.011690268943692406,(4[&type="Marshallese"]:0.015541142996398416,((6[&type="Marshallese"]:0.009733824550096415,(8[&type="Not_Marshallese"]:0.03612480864828202,9[&type="Not_Marshallese"]:0.2441248086483657)14[&type="Marshallese"]:0.24460901590177256)13[&type="Marshallese"]:0.019675742631417914,7[&type="Marshallese"]:0.048409567181519786)18[&type="Marshallese"]:0.003131575814936838)15[&type="Marshallese"]:0.0557884456948764)11[&type="Marshallese"]:0.08052978481546447,10[&type="Marshallese"]:0.05385937350678294)17[&type="Marshallese"]:0.09505179550820542,5[&type="Marshallese"]:0.25791116901491196)12[&type="Marshallese"]:0.05161618111887867)19[&type="Marshallese"]:0.0;tree STATE_10960000 = (1[&type="Not_Marshallese"]:0.17552735013377607,((((2[&type="Marshallese"]:0.005639319747495097,3[&type="Marshallese"]:0.018639319747642435)16[&type="Marshallese"]:0.011690268943692406,(4[&type="Marshallese"]:0.015541142996398416,((6[&type="Marshallese"]:0.009733824550096415,(8[&type="Not_Marshallese"]:0.03612480864828202,9[&type="Not_Marshallese"]:0.2441248086483657)14[&type="Marshallese"]:0.24460901590177256)13[&type="Marshallese"]:0.019675742631417914,7[&type="Marshallese"]:0.048409567181519786)18[&type="Marshallese"]:0.003131575814936838)15[&type="Marshallese"]:0.0557884456948764)11[&type="Marshallese"]:0.08052978481546447,10[&type="Marshallese"]:0.05385937350678294)17[&type="Marshallese"]:0.09505179550820542,5[&type="Marshallese"]:0.25791116901491196)12[&type="Marshallese"]:0.05161618111887867)19[&type="Marshallese"]:0.0;
tree STATE_970000 = (1[&type="Not_Marshallese"]:0.1155437555212877,(((((2[&type="Marshallese"]:0.001969162830107174,5[&type="Marshallese"]:0.06696916283016174)16[&type="Marshallese"]:4.663134870608321E-4,((6[&type="Marshallese"]:0.008503706485261997,7[&type="Marshallese"]:0.027503706485267454)13[&type="Marshallese"]:0.017672311913213723,(8[&type="Not_Marshallese"]:0.00651229101484424,9[&type="Not_Marshallese"]:0.2145122910149279)14[&type="Not_Marshallese"]:0.29066372738358964)18[&type="Marshallese"]:0.04725945791883235)15[&type="Marshallese"]:0.008725678657524383,4[&type="Marshallese"]:0.0651611549747797)17[&type="Marshallese"]:0.009175484508278098,3[&type="Marshallese"]:0.033336639483117825)11[&type="Marshallese"]:0.09015343395452557,10[&type="Marshallese"]:0.06649007343762703)12[&type="Marshallese"]:0.07405368208375163)19[&type="Marshallese"]:0.0;tree STATE_10970000 = (1[&type="Not_Marshallese"]:0.1155437555212877,(((((2[&type="Marshallese"]:0.001969162830107174,5[&type="Marshallese"]:0.06696916283016174)16[&type="Marshallese"]:4.663134870608321E-4,((6[&type="Marshallese"]:0.008503706485261997,7[&type="Marshallese"]:0.027503706485267454)13[&type="Marshallese"]:0.017672311913213723,(8[&type="Not_Marshallese"]:0.00651229101484424,9[&type="Not_Marshallese"]:0.2145122910149279)14[&type="Not_Marshallese"]:0.29066372738358964)18[&type="Marshallese"]:0.04725945791883235)15[&type="Marshallese"]:0.008725678657524383,4[&type="Marshallese"]:0.0651611549747797)17[&type="Marshallese"]:0.009175484508278098,3[&type="Marshallese"]:0.033336639483117825)11[&type="Marshallese"]:0.09015343395452557,10[&type="Marshallese"]:0.06649007343762703)12[&type="Marshallese"]:0.07405368208375163)19[&type="Marshallese"]:0.0;
tree STATE_980000 = (1[&type="Not_Marshallese"]:0.3299983193766374,(((2[&type="Marshallese"]:0.00463173219997437,(3[&type="Marshallese"]:0.0013409291655022137,(6[&type="Marshallese"]:0.04974979847125893,(7[&type="Marshallese"]:0.048446509467484744,(8[&type="Not_Marshallese"]:0.08975049263284274,9[&type="Not_Marshallese"]:0.2977504926329264)14[&type="Marshallese"]:0.2106960168345947)18[&type="Marshallese"]:0.020303289003779645)13[&type="Marshallese"]:0.009591130694236005)12[&type="Marshallese"]:0.016290803034619494)11[&type="Marshallese"]:0.05444892980875837,4[&type="Marshallese"]:0.11308066200882005)15[&type="Marshallese"]:0.06958124885736561,(5[&type="Marshallese"]:0.17702405953631883,10[&type="Marshallese"]:0.06802405953639523)16[&type="Marshallese"]:0.016637851329834086)17[&type="Marshallese"]:0.270336408510499)19[&type="Marshallese"]:0.0;tree STATE_10980000 = (1[&type="Not_Marshallese"]:0.3299983193766374,(((2[&type="Marshallese"]:0.00463173219997437,(3[&type="Marshallese"]:0.0013409291655022137,(6[&type="Marshallese"]:0.04974979847125893,(7[&type="Marshallese"]:0.048446509467484744,(8[&type="Not_Marshallese"]:0.08975049263284274,9[&type="Not_Marshallese"]:0.2977504926329264)14[&type="Marshallese"]:0.2106960168345947)18[&type="Marshallese"]:0.020303289003779645)13[&type="Marshallese"]:0.009591130694236005)12[&type="Marshallese"]:0.016290803034619494)11[&type="Marshallese"]:0.05444892980875837,4[&type="Marshallese"]:0.11308066200882005)15[&type="Marshallese"]:0.06958124885736561,(5[&type="Marshallese"]:0.17702405953631883,10[&type="Marshallese"]:0.06802405953639523)16[&type="Marshallese"]:0.016637851329834086)17[&type="Marshallese"]:0.270336408510499)19[&type="Marshallese"]:0.0;
tree STATE_990000 = (1[&type="Not_Marshallese"]:0.1188142726492597,((((2[&type="Marshallese"]:0.0010905532910662208,(4[&type="Marshallese"]:0.03786948599086859,(6[&type="Marshallese"]:0.027066580124197825,(7[&type="Marshallese"]:0.026321706907541154,(8[&type="Not_Marshallese"]:0.017675825738707157,9[&type="Not_Marshallese"]:0.22567582573879083)14[&type="Marshallese"]:0.26064588116878673)18[&type="Marshallese"]:0.01974487321666213)13[&type="Marshallese"]:0.027802905866723515)15[&type="Marshallese"]:0.017221067300284942)12[&type="Marshallese"]:0.0036861717486484924,3[&type="Marshallese"]:0.01777672503986205)16[&type="Marshallese"]:0.010849965139248186,5[&type="Marshallese"]:0.08062669017901747)11[&type="Marshallese"]:0.13067672723472024,10[&type="Marshallese"]:0.1023034174138141)17[&type="Marshallese"]:0.04151085523553655)19[&type="Marshallese"]:0.0;tree STATE_10990000 = (1[&type="Not_Marshallese"]:0.1188142726492597,((((2[&type="Marshallese"]:0.0010905532910662208,(4[&type="Marshallese"]:0.03786948599086859,(6[&type="Marshallese"]:0.027066580124197825,(7[&type="Marshallese"]:0.026321706907541154,(8[&type="Not_Marshallese"]:0.017675825738707157,9[&type="Not_Marshallese"]:0.22567582573879083)14[&type="Marshallese"]:0.26064588116878673)18[&type="Marshallese"]:0.01974487321666213)13[&type="Marshallese"]:0.027802905866723515)15[&type="Marshallese"]:0.017221067300284942)12[&type="Marshallese"]:0.0036861717486484924,3[&type="Marshallese"]:0.01777672503986205)16[&type="Marshallese"]:0.010849965139248186,5[&type="Marshallese"]:0.08062669017901747)11[&type="Marshallese"]:0.13067672723472024,10[&type="Marshallese"]:0.1023034174138141)17[&type="Marshallese"]:0.04151085523553655)19[&type="Marshallese"]:0.0;
tree STATE_1000000 = (1[&type="Not_Marshallese"]:0.08664164765561178,((2[&type="Marshallese"]:0.0458111143424591,((3[&type="Marshallese"]:0.022208846562457807,(4[&type="Marshallese"]:0.04089573214444886,((6[&type="Marshallese"]:0.0059737347201325175,7[&type="Marshallese"]:0.024973734720137974)13[&type="Marshallese"]:0.005297199672310793,(8[&type="Not_Marshallese"]:0.06989537881058455,9[&type="Not_Marshallese"]:0.2778953788106682)14[&type="Marshallese"]:0.21237555558181692)18[&type="Marshallese"]:0.0466247977520583)11[&type="Marshallese"]:0.02231311441794892)12[&type="Marshallese"]:0.031184066049147696,5[&type="Marshallese"]:0.10539291261151273)16[&type="Marshallese"]:0.005418201731000938)15[&type="Marshallese"]:0.09016022649767974,10[&type="Marshallese"]:0.09197134084026981)17[&type="Marshallese"]:0.019670306815432914)19[&type="Marshallese"]:0.0;tree STATE_11000000 = (1[&type="Not_Marshallese"]:0.08664164765561178,((2[&type="Marshallese"]:0.0458111143424591,((3[&type="Marshallese"]:0.022208846562457807,(4[&type="Marshallese"]:0.04089573214444886,((6[&type="Marshallese"]:0.0059737347201325175,7[&type="Marshallese"]:0.024973734720137974)13[&type="Marshallese"]:0.005297199672310793,(8[&type="Not_Marshallese"]:0.06989537881058455,9[&type="Not_Marshallese"]:0.2778953788106682)14[&type="Marshallese"]:0.21237555558181692)18[&type="Marshallese"]:0.0466247977520583)11[&type="Marshallese"]:0.02231311441794892)12[&type="Marshallese"]:0.031184066049147696,5[&type="Marshallese"]:0.10539291261151273)16[&type="Marshallese"]:0.005418201731000938)15[&type="Marshallese"]:0.09016022649767974,10[&type="Marshallese"]:0.09197134084026981)17[&type="Marshallese"]:0.019670306815432914)19[&type="Marshallese"]:0.0;
tree STATE_1010000 = (1[&type="Not_Marshallese"]:0.08423027839026564,(2[&type="Marshallese"]:0.06956247620427414,(((3[&type="Marshallese"]:0.01693608190109508,5[&type="Marshallese"]:0.06893608190100231)17[&type="Marshallese"]:0.04624714904749527,(4[&type="Marshallese"]:0.038991138202614684,(6[&type="Marshallese"]:0.01620582745557342,(7[&type="Marshallese"]:0.014880643365147606,(8[&type="Not_Marshallese"]:0.09277808354636202,9[&type="Not_Marshallese"]:0.3007780835464457)14[&type="Marshallese"]:0.1741025598187383)18[&type="Marshallese"]:0.02032518409043127)13[&type="Marshallese"]:0.039785310747094016)15[&type="Marshallese"]:0.06519209274591564)16[&type="Marshallese"]:0.002822402681212921,10[&type="Marshallese"]:0.009005633629786902)12[&type="Marshallese"]:0.016556842574618202)11[&type="Marshallese"]:0.08366780218595149)19[&type="Marshallese"]:0.0;tree STATE_11010000 = (1[&type="Not_Marshallese"]:0.08423027839026564,(2[&type="Marshallese"]:0.06956247620427414,(((3[&type="Marshallese"]:0.01693608190109508,5[&type="Marshallese"]:0.06893608190100231)17[&type="Marshallese"]:0.04624714904749527,(4[&type="Marshallese"]:0.038991138202614684,(6[&type="Marshallese"]:0.01620582745557342,(7[&type="Marshallese"]:0.014880643365147606,(8[&type="Not_Marshallese"]:0.09277808354636202,9[&type="Not_Marshallese"]:0.3007780835464457)14[&type="Marshallese"]:0.1741025598187383)18[&type="Marshallese"]:0.02032518409043127)13[&type="Marshallese"]:0.039785310747094016)15[&type="Marshallese"]:0.06519209274591564)16[&type="Marshallese"]:0.002822402681212921,10[&type="Marshallese"]:0.009005633629786902)12[&type="Marshallese"]:0.016556842574618202)11[&type="Marshallese"]:0.08366780218595149)19[&type="Marshallese"]:0.0;
tree STATE_1020000 = (1[&type="Not_Marshallese"]:0.20958343810048263,(((2[&type="Marshallese"]:0.06278909323339676,(3[&type="Marshallese"]:0.06317663074684732,(4[&type="Marshallese"]:0.04771531070296098,((6[&type="Marshallese"]:0.017686115617329468,7[&type="Marshallese"]:0.036686115617334925)13[&type="Marshallese"]:0.03043805636882746,(8[&type="Not_Marshallese"]:0.05486235962230723,9[&type="Not_Marshallese"]:0.2628623596223909)14[&type="Marshallese"]:0.26426181236380786)18[&type="Marshallese"]:0.0165911387168568)17[&type="Marshallese"]:0.05646132004382631)15[&type="Marshallese"]:0.012612462486696785)11[&type="Marshallese"]:0.010576171238108056,5[&type="Marshallese"]:0.1383652644715594)16[&type="Marshallese"]:0.15214987649322298,10[&type="Marshallese"]:0.18151514096485877)12[&type="Marshallese"]:0.053068297135714815)19[&type="Marshallese"]:0.0;tree STATE_11020000 = (1[&type="Not_Marshallese"]:0.20958343810048263,(((2[&type="Marshallese"]:0.06278909323339676,(3[&type="Marshallese"]:0.06317663074684732,(4[&type="Marshallese"]:0.04771531070296098,((6[&type="Marshallese"]:0.017686115617329468,7[&type="Marshallese"]:0.036686115617334925)13[&type="Marshallese"]:0.03043805636882746,(8[&type="Not_Marshallese"]:0.05486235962230723,9[&type="Not_Marshallese"]:0.2628623596223909)14[&type="Marshallese"]:0.26426181236380786)18[&type="Marshallese"]:0.0165911387168568)17[&type="Marshallese"]:0.05646132004382631)15[&type="Marshallese"]:0.012612462486696785)11[&type="Marshallese"]:0.010576171238108056,5[&type="Marshallese"]:0.1383652644715594)16[&type="Marshallese"]:0.15214987649322298,10[&type="Marshallese"]:0.18151514096485877)12[&type="Marshallese"]:0.053068297135714815)19[&type="Marshallese"]:0.0;
tree STATE_1030000 = (1[&type="Not_Marshallese"]:0.24806342694122796,((((2[&type="Marshallese"]:0.0027148521161702854,4[&type="Marshallese"]:0.0567148521162576)11[&type="Marshallese"]:0.03803150723238047,(3[&type="Marshallese"]:0.04555499300590671,(6[&type="Marshallese"]:0.05154216372000475,(7[&type="Marshallese"]:0.053649537703257644,(8[&type="Not_Marshallese"]:0.0332494676349572,9[&type="Not_Marshallese"]:0.24124946763504088)14[&type="Not_Marshallese"]:0.2724000700682532)18[&type="Marshallese"]:0.016892626016752565)13[&type="Marshallese"]:0.05201282928589468)12[&type="Marshallese"]:0.008191366342791384)16[&type="Marshallese"]:0.009015732243729535,5[&type="Marshallese"]:0.11476209159233486)15[&type="Marshallese"]:0.1097430436217669,10[&type="Marshallese"]:0.11550513521417816)17[&type="Marshallese"]:0.15755829172714075)19[&type="Marshallese"]:0.0;tree STATE_11030000 = (1[&type="Not_Marshallese"]:0.24806342694122796,((((2[&type="Marshallese"]:0.0027148521161702854,4[&type="Marshallese"]:0.0567148521162576)11[&type="Marshallese"]:0.03803150723238047,(3[&type="Marshallese"]:0.04555499300590671,(6[&type="Marshallese"]:0.05154216372000475,(7[&type="Marshallese"]:0.053649537703257644,(8[&type="Not_Marshallese"]:0.0332494676349572,9[&type="Not_Marshallese"]:0.24124946763504088)14[&type="Not_Marshallese"]:0.2724000700682532)18[&type="Marshallese"]:0.016892626016752565)13[&type="Marshallese"]:0.05201282928589468)12[&type="Marshallese"]:0.008191366342791384)16[&type="Marshallese"]:0.009015732243729535,5[&type="Marshallese"]:0.11476209159233486)15[&type="Marshallese"]:0.1097430436217669,10[&type="Marshallese"]:0.11550513521417816)17[&type="Marshallese"]:0.15755829172714075)19[&type="Marshallese"]:0.0;
tree STATE_1040000 = (1[&type="Not_Marshallese"]:0.24136358636738453,((((2[&type="Marshallese"]:0.015665706926556333,3[&type="Marshallese"]:0.02866570692670367)11[&type="Marshallese"]:0.027553307550217787,(5[&type="Marshallese"]:0.0709377128902291,((6[&type="Marshallese"]:0.004527972976491101,(8[&type="Not_Marshallese"]:0.01936234192551342,9[&type="Not_Marshallese"]:0.2273623419255971)14[&type="Marshallese"]:0.2561656310509358)18[&type="Marshallese"]:0.02180522733550405,7[&type="Marshallese"]:0.04533320031200061)13[&type="Marshallese"]:0.05060451257831944)12[&type="Marshallese"]:0.03728130158659959)15[&type="Marshallese"]:0.01720457074475734,4[&type="Marshallese"]:0.11442358522161877)16[&type="Marshallese"]:0.10345542050068857,10[&type="Marshallese"]:0.119879005722351)17[&type="Marshallese"]:0.14648458064512448)19[&type="Marshallese"]:0.0;tree STATE_11040000 = (1[&type="Not_Marshallese"]:0.24136358636738453,((((2[&type="Marshallese"]:0.015665706926556333,3[&type="Marshallese"]:0.02866570692670367)11[&type="Marshallese"]:0.027553307550217787,(5[&type="Marshallese"]:0.0709377128902291,((6[&type="Marshallese"]:0.004527972976491101,(8[&type="Not_Marshallese"]:0.01936234192551342,9[&type="Not_Marshallese"]:0.2273623419255971)14[&type="Marshallese"]:0.2561656310509358)18[&type="Marshallese"]:0.02180522733550405,7[&type="Marshallese"]:0.04533320031200061)13[&type="Marshallese"]:0.05060451257831944)12[&type="Marshallese"]:0.03728130158659959)15[&type="Marshallese"]:0.01720457074475734,4[&type="Marshallese"]:0.11442358522161877)16[&type="Marshallese"]:0.10345542050068857,10[&type="Marshallese"]:0.119879005722351)17[&type="Marshallese"]:0.14648458064512448)19[&type="Marshallese"]:0.0;
tree STATE_1050000 = (1[&type="Not_Marshallese"]:0.21869177983768318,(((2[&type="Marshallese"]:0.017676183923810096,5[&type="Marshallese"]:0.08267618392386467)16[&type="Marshallese"]:0.06739225735130072,((3[&type="Marshallese"]:0.023673056618612853,4[&type="Marshallese"]:0.06467305661855283)11[&type="Marshallese"]:0.021003118620265826,((6[&type="Marshallese"]:0.020093663529846983,(8[&type="Not_Marshallese"]:0.11934901660692826,9[&type="Not_Marshallese"]:0.32734901660701193)14[&type="Marshallese"]:0.1717446469228769)13[&type="Marshallese"]:0.017014698670489214,7[&type="Marshallese"]:0.056108362200341655)18[&type="Marshallese"]:0.0655678130385352)12[&type="Marshallese"]:0.05339226603637948)15[&type="Marshallese"]:0.044617783915702036,10[&type="Marshallese"]:0.08568622519094382)17[&type="Marshallese"]:0.1580055546468303)19[&type="Marshallese"]:0.0;tree STATE_11050000 = (1[&type="Not_Marshallese"]:0.21869177983768318,(((2[&type="Marshallese"]:0.017676183923810096,5[&type="Marshallese"]:0.08267618392386467)16[&type="Marshallese"]:0.06739225735130072,((3[&type="Marshallese"]:0.023673056618612853,4[&type="Marshallese"]:0.06467305661855283)11[&type="Marshallese"]:0.021003118620265826,((6[&type="Marshallese"]:0.020093663529846983,(8[&type="Not_Marshallese"]:0.11934901660692826,9[&type="Not_Marshallese"]:0.32734901660701193)14[&type="Marshallese"]:0.1717446469228769)13[&type="Marshallese"]:0.017014698670489214,7[&type="Marshallese"]:0.056108362200341655)18[&type="Marshallese"]:0.0655678130385352)12[&type="Marshallese"]:0.05339226603637948)15[&type="Marshallese"]:0.044617783915702036,10[&type="Marshallese"]:0.08568622519094382)17[&type="Marshallese"]:0.1580055546468303)19[&type="Marshallese"]:0.0;
tree STATE_1060000 = (1[&type="Not_Marshallese"]:0.5058730355430106,((2[&type="Marshallese"]:0.1465739274078931,10[&type="Marshallese"]:0.10257392740802407)16[&type="Marshallese"]:0.13124737120531016,(((3[&type="Marshallese"]:0.028209412857376992,4[&type="Marshallese"]:0.06920941285731697)12[&type="Marshallese"]:0.03065095834482756,((6[&type="Marshallese"]:0.04240817549595599,(8[&type="Not_Marshallese"]:0.021511567687085315,9[&type="Not_Marshallese"]:0.229511567687169)14[&type="Marshallese"]:0.29189660780882887)13[&type="Marshallese"]:0.011053946716275465,7[&type="Marshallese"]:0.07246212221223691)18[&type="Marshallese"]:0.06339824898996582)17[&type="Marshallese"]:0.05406374986328588,5[&type="Marshallese"]:0.16492412106539767)15[&type="Marshallese"]:0.17789717754786016)11[&type="Marshallese"]:0.2970517369297673)19[&type="Marshallese"]:0.0;tree STATE_11060000 = (1[&type="Not_Marshallese"]:0.5058730355430106,((2[&type="Marshallese"]:0.1465739274078931,10[&type="Marshallese"]:0.10257392740802407)16[&type="Marshallese"]:0.13124737120531016,(((3[&type="Marshallese"]:0.028209412857376992,4[&type="Marshallese"]:0.06920941285731697)12[&type="Marshallese"]:0.03065095834482756,((6[&type="Marshallese"]:0.04240817549595599,(8[&type="Not_Marshallese"]:0.021511567687085315,9[&type="Not_Marshallese"]:0.229511567687169)14[&type="Marshallese"]:0.29189660780882887)13[&type="Marshallese"]:0.011053946716275465,7[&type="Marshallese"]:0.07246212221223691)18[&type="Marshallese"]:0.06339824898996582)17[&type="Marshallese"]:0.05406374986328588,5[&type="Marshallese"]:0.16492412106539767)15[&type="Marshallese"]:0.17789717754786016)11[&type="Marshallese"]:0.2970517369297673)19[&type="Marshallese"]:0.0;
tree STATE_1070000 = (1[&type="Not_Marshallese"]:0.3574708064326121,((((2[&type="Marshallese"]:0.026579891867946737,((6[&type="Marshallese"]:4.110039810003019E-4,7[&type="Marshallese"]:0.01941100398100576)18[&type="Marshallese"]:0.05053402741468033,(8[&type="Not_Marshallese"]:0.14188939035891945,9[&type="Not_Marshallese"]:0.3498893903590031)14[&type="Marshallese"]:0.18005564103671934)13[&type="Marshallese"]:0.04663486047240617)11[&type="Marshallese"]:0.012288540525931091,4[&type="Marshallese"]:0.09286843239396514)15[&type="Marshallese"]:0.03028536587799935,(3[&type="Marshallese"]:0.04160582417812664,5[&type="Marshallese"]:0.09360582417803387)12[&type="Marshallese"]:0.040547974093897876)17[&type="Marshallese"]:0.14410855208800355,10[&type="Marshallese"]:0.1692623503600117)16[&type="Marshallese"]:0.21320845607269134)19[&type="Marshallese"]:0.0;tree STATE_11070000 = (1[&type="Not_Marshallese"]:0.3574708064326121,((((2[&type="Marshallese"]:0.026579891867946737,((6[&type="Marshallese"]:4.110039810003019E-4,7[&type="Marshallese"]:0.01941100398100576)18[&type="Marshallese"]:0.05053402741468033,(8[&type="Not_Marshallese"]:0.14188939035891945,9[&type="Not_Marshallese"]:0.3498893903590031)14[&type="Marshallese"]:0.18005564103671934)13[&type="Marshallese"]:0.04663486047240617)11[&type="Marshallese"]:0.012288540525931091,4[&type="Marshallese"]:0.09286843239396514)15[&type="Marshallese"]:0.03028536587799935,(3[&type="Marshallese"]:0.04160582417812664,5[&type="Marshallese"]:0.09360582417803387)12[&type="Marshallese"]:0.040547974093897876)17[&type="Marshallese"]:0.14410855208800355,10[&type="Marshallese"]:0.1692623503600117)16[&type="Marshallese"]:0.21320845607269134)19[&type="Marshallese"]:0.0;
tree STATE_1080000 = (1[&type="Not_Marshallese"]:0.18132428935994993,((((2[&type="Marshallese"]:0.0014115892127465335,5[&type="Marshallese"]:0.0664115892128011)16[&type="Marshallese"]:0.029788788977584968,4[&type="Marshallese"]:0.08520037819041881)11[&type="Marshallese"]:0.02740924199916328,(3[&type="Marshallese"]:0.05575109508991294,((6[&type="Marshallese"]:0.0032570491843899596,7[&type="Marshallese"]:0.022257049184395417)13[&type="Marshallese"]:0.02639650409461658,(8[&type="Not_Marshallese"]:0.1357898178894414,9[&type="Not_Marshallese"]:0.34378981788952506)14[&type="Marshallese"]:0.1648637353895233)18[&type="Marshallese"]:0.08409754181089912)15[&type="Marshallese"]:0.01585852509972918)12[&type="Marshallese"]:0.052060652784864825,10[&type="Marshallese"]:0.06667027297449057)17[&type="Marshallese"]:0.1396540163855503)19[&type="Marshallese"]:0.0;tree STATE_11080000 = (1[&type="Not_Marshallese"]:0.18132428935994993,((((2[&type="Marshallese"]:0.0014115892127465335,5[&type="Marshallese"]:0.0664115892128011)16[&type="Marshallese"]:0.029788788977584968,4[&type="Marshallese"]:0.08520037819041881)11[&type="Marshallese"]:0.02740924199916328,(3[&type="Marshallese"]:0.05575109508991294,((6[&type="Marshallese"]:0.0032570491843899596,7[&type="Marshallese"]:0.022257049184395417)13[&type="Marshallese"]:0.02639650409461658,(8[&type="Not_Marshallese"]:0.1357898178894414,9[&type="Not_Marshallese"]:0.34378981788952506)14[&type="Marshallese"]:0.1648637353895233)18[&type="Marshallese"]:0.08409754181089912)15[&type="Marshallese"]:0.01585852509972918)12[&type="Marshallese"]:0.052060652784864825,10[&type="Marshallese"]:0.06667027297449057)17[&type="Marshallese"]:0.1396540163855503)19[&type="Marshallese"]:0.0;
tree STATE_1090000 = (1[&type="Not_Marshallese"]:0.1485109867408686,((((2[&type="Marshallese"]:0.0032357335069470583,(3[&type="Marshallese"]:0.007869313539904055,4[&type="Marshallese"]:0.04886931353984403)15[&type="Marshallese"]:0.008366419967190342)17[&type="Marshallese"]:0.005883129930846498,((6[&type="Marshallese"]:0.013407175861853526,7[&type="Marshallese"]:0.03240717586185898)18[&type="Marshallese"]:0.003006827235703169,(8[&type="Not_Marshallese"]:0.037946123599086196,9[&type="Not_Marshallese"]:0.24594612359916987)14[&type="Marshallese"]:0.24946787949842866)13[&type="Marshallese"]:0.06370486034037692)16[&type="Marshallese"]:0.10284093355922264,10[&type="Marshallese"]:0.06795979699714716)12[&type="Marshallese"]:0.017248570683225162,5[&type="Marshallese"]:0.19420836768029592)11[&type="Marshallese"]:0.08830261906058723)19[&type="Marshallese"]:0.0;tree STATE_11090000 = (1[&type="Not_Marshallese"]:0.1485109867408686,((((2[&type="Marshallese"]:0.0032357335069470583,(3[&type="Marshallese"]:0.007869313539904055,4[&type="Marshallese"]:0.04886931353984403)15[&type="Marshallese"]:0.008366419967190342)17[&type="Marshallese"]:0.005883129930846498,((6[&type="Marshallese"]:0.013407175861853526,7[&type="Marshallese"]:0.03240717586185898)18[&type="Marshallese"]:0.003006827235703169,(8[&type="Not_Marshallese"]:0.037946123599086196,9[&type="Not_Marshallese"]:0.24594612359916987)14[&type="Marshallese"]:0.24946787949842866)13[&type="Marshallese"]:0.06370486034037692)16[&type="Marshallese"]:0.10284093355922264,10[&type="Marshallese"]:0.06795979699714716)12[&type="Marshallese"]:0.017248570683225162,5[&type="Marshallese"]:0.19420836768029592)11[&type="Marshallese"]:0.08830261906058723)19[&type="Marshallese"]:0.0;
tree STATE_1100000 = (1[&type="Not_Marshallese"]:0.20759984004822774,(((((2[&type="Marshallese"]:0.01311637112101216,3[&type="Marshallese"]:0.0261163711211595)12[&type="Marshallese"]:0.005183871418960595,5[&type="Marshallese"]:0.08330024254002732)17[&type="Marshallese"]:3.7199702959278547E-4,((6[&type="Marshallese"]:0.016180727121739125,(8[&type="Not_Marshallese"]:0.04063238964424756,9[&type="Not_Marshallese"]:0.24863238964433124)14[&type="Marshallese"]:0.24654833747744972)13[&type="Marshallese"]:0.022254973793834898,7[&type="Marshallese"]:0.05743570091557948)18[&type="Marshallese"]:0.05123653865413158)15[&type="Marshallese"]:0.10065446461664618,10[&type="Marshallese"]:0.07532670418634269)16[&type="Marshallese"]:0.037064559367150474,4[&type="Marshallese"]:0.2103912635534495)11[&type="Marshallese"]:0.12020857649482553)19[&type="Marshallese"]:0.0;tree STATE_11100000 = (1[&type="Not_Marshallese"]:0.20759984004822774,(((((2[&type="Marshallese"]:0.01311637112101216,3[&type="Marshallese"]:0.0261163711211595)12[&type="Marshallese"]:0.005183871418960595,5[&type="Marshallese"]:0.08330024254002732)17[&type="Marshallese"]:3.7199702959278547E-4,((6[&type="Marshallese"]:0.016180727121739125,(8[&type="Not_Marshallese"]:0.04063238964424756,9[&type="Not_Marshallese"]:0.24863238964433124)14[&type="Marshallese"]:0.24654833747744972)13[&type="Marshallese"]:0.022254973793834898,7[&type="Marshallese"]:0.05743570091557948)18[&type="Marshallese"]:0.05123653865413158)15[&type="Marshallese"]:0.10065446461664618,10[&type="Marshallese"]:0.07532670418634269)16[&type="Marshallese"]:0.037064559367150474,4[&type="Marshallese"]:0.2103912635534495)11[&type="Marshallese"]:0.12020857649482553)19[&type="Marshallese"]:0.0;
tree STATE_1110000 = (1[&type="Not_Marshallese"]:0.2514893418602836,((((2[&type="Marshallese"]:0.008879344166176417,(3[&type="Marshallese"]:0.01732611859193467,4[&type="Marshallese"]:0.05832611859187464)16[&type="Marshallese"]:0.004553225574389086)15[&type="Marshallese"]:0.06240485743545543,(6[&type="Marshallese"]:0.04316870065226286,(7[&type="Marshallese"]:0.0560899146048115,(8[&type="Not_Marshallese"]:0.009042837683041455,9[&type="Not_Marshallese"]:0.21704283768312513)14[&type="Marshallese"]:0.2990470769217227)18[&type="Marshallese"]:0.006078786047456819)13[&type="Marshallese"]:0.09911550094950905)12[&type="Marshallese"]:0.05036022548176111,10[&type="Marshallese"]:0.07764442708352393)17[&type="Marshallese"]:0.06485156833695016,5[&type="Marshallese"]:0.2514959954203977)11[&type="Marshallese"]:0.13399334643990046)19[&type="Marshallese"]:0.0;tree STATE_11110000 = (1[&type="Not_Marshallese"]:0.2514893418602836,((((2[&type="Marshallese"]:0.008879344166176417,(3[&type="Marshallese"]:0.01732611859193467,4[&type="Marshallese"]:0.05832611859187464)16[&type="Marshallese"]:0.004553225574389086)15[&type="Marshallese"]:0.06240485743545543,(6[&type="Marshallese"]:0.04316870065226286,(7[&type="Marshallese"]:0.0560899146048115,(8[&type="Not_Marshallese"]:0.009042837683041455,9[&type="Not_Marshallese"]:0.21704283768312513)14[&type="Marshallese"]:0.2990470769217227)18[&type="Marshallese"]:0.006078786047456819)13[&type="Marshallese"]:0.09911550094950905)12[&type="Marshallese"]:0.05036022548176111,10[&type="Marshallese"]:0.07764442708352393)17[&type="Marshallese"]:0.06485156833695016,5[&type="Marshallese"]:0.2514959954203977)11[&type="Marshallese"]:0.13399334643990046)19[&type="Marshallese"]:0.0;
tree STATE_1120000 = (1[&type="Not_Marshallese"]:0.30887852234918123,(((2[&type="Marshallese"]:0.014245203940411066,3[&type="Marshallese"]:0.027245203940558405)16[&type="Marshallese"]:0.007330093894043821,(4[&type="Marshallese"]:0.042937978881682826,(6[&type="Marshallese"]:0.02985705034768127,(7[&type="Marshallese"]:0.03963712373054534,(8[&type="Not_Marshallese"]:0.10707097852136332,9[&type="Not_Marshallese"]:0.315070978521447)14[&type="Marshallese"]:0.18456614520913472)18[&type="Marshallese"]:0.009219926617141383)13[&type="Marshallese"]:0.030080928534054308)12[&type="Marshallese"]:0.03263731895285937)15[&type="Marshallese"]:0.1301391788951567,(5[&type="Marshallese"]:0.19773065607099438,10[&type="Marshallese"]:0.08873065607107078)17[&type="Marshallese"]:0.01898382065867177)11[&type="Marshallese"]:0.22616404561952963)19[&type="Marshallese"]:0.0;tree STATE_11120000 = (1[&type="Not_Marshallese"]:0.30887852234918123,(((2[&type="Marshallese"]:0.014245203940411066,3[&type="Marshallese"]:0.027245203940558405)16[&type="Marshallese"]:0.007330093894043821,(4[&type="Marshallese"]:0.042937978881682826,(6[&type="Marshallese"]:0.02985705034768127,(7[&type="Marshallese"]:0.03963712373054534,(8[&type="Not_Marshallese"]:0.10707097852136332,9[&type="Not_Marshallese"]:0.315070978521447)14[&type="Marshallese"]:0.18456614520913472)18[&type="Marshallese"]:0.009219926617141383)13[&type="Marshallese"]:0.030080928534054308)12[&type="Marshallese"]:0.03263731895285937)15[&type="Marshallese"]:0.1301391788951567,(5[&type="Marshallese"]:0.19773065607099438,10[&type="Marshallese"]:0.08873065607107078)17[&type="Marshallese"]:0.01898382065867177)11[&type="Marshallese"]:0.22616404561952963)19[&type="Marshallese"]:0.0;
tree STATE_1130000 = (1[&type="Not_Marshallese"]:0.3338477792902551,((2[&type="Marshallese"]:0.003670816230151419,(3[&type="Marshallese"]:0.01005920466612531,4[&type="Marshallese"]:0.05105920466606528)15[&type="Marshallese"]:0.006611611564173447)17[&type="Marshallese"]:0.22715961731640855,((5[&type="Marshallese"]:0.15391135883919205,(6[&type="Marshallese"]:0.09069942857561142,(7[&type="Marshallese"]:0.005473430294204218,(8[&type="Not_Marshallese"]:0.15977729761269582,9[&type="Not_Marshallese"]:0.3677772976127795)14[&type="Marshallese"]:0.0976961326814611)13[&type="Marshallese"]:0.10422599828141266)18[&type="Marshallese"]:0.06921193026366612)16[&type="Marshallese"]:0.08806073532330527,10[&type="Marshallese"]:0.13297209416257372)11[&type="Marshallese"]:0.053858339384117215)12[&type="Marshallese"]:0.17201734574365513)19[&type="Marshallese"]:0.0;tree STATE_11130000 = (1[&type="Not_Marshallese"]:0.3338477792902551,((2[&type="Marshallese"]:0.003670816230151419,(3[&type="Marshallese"]:0.01005920466612531,4[&type="Marshallese"]:0.05105920466606528)15[&type="Marshallese"]:0.006611611564173447)17[&type="Marshallese"]:0.22715961731640855,((5[&type="Marshallese"]:0.15391135883919205,(6[&type="Marshallese"]:0.09069942857561142,(7[&type="Marshallese"]:0.005473430294204218,(8[&type="Not_Marshallese"]:0.15977729761269582,9[&type="Not_Marshallese"]:0.3677772976127795)14[&type="Marshallese"]:0.0976961326814611)13[&type="Marshallese"]:0.10422599828141266)18[&type="Marshallese"]:0.06921193026366612)16[&type="Marshallese"]:0.08806073532330527,10[&type="Marshallese"]:0.13297209416257372)11[&type="Marshallese"]:0.053858339384117215)12[&type="Marshallese"]:0.17201734574365513)19[&type="Marshallese"]:0.0;
tree STATE_1140000 = (1[&type="Not_Marshallese"]:0.13500300325772985,((((2[&type="Marshallese"]:0.011896141391363857,(3[&type="Marshallese"]:0.014871060647562051,(6[&type="Marshallese"]:0.002138653140553781,(7[&type="Marshallese"]:0.019793058875394398,(8[&type="Not_Marshallese"]:0.028643113606759613,9[&type="Not_Marshallese"]:0.23664311360684329)11[&type="Marshallese"]:0.2431499452685875)14[&type="Marshallese"]:0.00134559426516484)18[&type="Marshallese"]:0.070732407507001)13[&type="Marshallese"]:0.010025080743949144)16[&type="Marshallese"]:0.019581952449428286,4[&type="Marshallese"]:0.08547809384087945)15[&type="Marshallese"]:0.023926488890986253,5[&type="Marshallese"]:0.12040458273183297)17[&type="Marshallese"]:0.019630635889780645,10[&type="Marshallese"]:0.03103521862169001)12[&type="Marshallese"]:0.1289677846361308)19[&type="Marshallese"]:0.0;tree STATE_11140000 = (1[&type="Not_Marshallese"]:0.13500300325772985,((((2[&type="Marshallese"]:0.011896141391363857,(3[&type="Marshallese"]:0.014871060647562051,(6[&type="Marshallese"]:0.002138653140553781,(7[&type="Marshallese"]:0.019793058875394398,(8[&type="Not_Marshallese"]:0.028643113606759613,9[&type="Not_Marshallese"]:0.23664311360684329)11[&type="Marshallese"]:0.2431499452685875)14[&type="Marshallese"]:0.00134559426516484)18[&type="Marshallese"]:0.070732407507001)13[&type="Marshallese"]:0.010025080743949144)16[&type="Marshallese"]:0.019581952449428286,4[&type="Marshallese"]:0.08547809384087945)15[&type="Marshallese"]:0.023926488890986253,5[&type="Marshallese"]:0.12040458273183297)17[&type="Marshallese"]:0.019630635889780645,10[&type="Marshallese"]:0.03103521862169001)12[&type="Marshallese"]:0.1289677846361308)19[&type="Marshallese"]:0.0;
tree STATE_1150000 = (1[&type="Not_Marshallese"]:0.1788375922807015,((((2[&type="Marshallese"]:0.004784485423585894,(4[&type="Marshallese"]:0.0560824511409187,((6[&type="Marshallese"]:0.005371392005243392,7[&type="Marshallese"]:0.02437139200524885)18[&type="Marshallese"]:0.012545378778283989,(8[&type="Not_Marshallese"]:0.05148813646710393,9[&type="Not_Marshallese"]:0.2594881364671876)11[&type="Marshallese"]:0.23742863431638161)14[&type="Marshallese"]:0.05516568035744407)16[&type="Marshallese"]:0.0027020342827545063)17[&type="Marshallese"]:2.276633472106937E-4,3[&type="Marshallese"]:0.018012148770943925)12[&type="Marshallese"]:0.013896450866513477,5[&type="Marshallese"]:0.08390859963736463)15[&type="Marshallese"]:0.05371770834780076,10[&type="Marshallese"]:0.028626307985241795)13[&type="Marshallese"]:0.17521128429555066)19[&type="Marshallese"]:0.0;tree STATE_11150000 = (1[&type="Not_Marshallese"]:0.1788375922807015,((((2[&type="Marshallese"]:0.004784485423585894,(4[&type="Marshallese"]:0.0560824511409187,((6[&type="Marshallese"]:0.005371392005243392,7[&type="Marshallese"]:0.02437139200524885)18[&type="Marshallese"]:0.012545378778283989,(8[&type="Not_Marshallese"]:0.05148813646710393,9[&type="Not_Marshallese"]:0.2594881364671876)11[&type="Marshallese"]:0.23742863431638161)14[&type="Marshallese"]:0.05516568035744407)16[&type="Marshallese"]:0.0027020342827545063)17[&type="Marshallese"]:2.276633472106937E-4,3[&type="Marshallese"]:0.018012148770943925)12[&type="Marshallese"]:0.013896450866513477,5[&type="Marshallese"]:0.08390859963736463)15[&type="Marshallese"]:0.05371770834780076,10[&type="Marshallese"]:0.028626307985241795)13[&type="Marshallese"]:0.17521128429555066)19[&type="Marshallese"]:0.0;
tree STATE_1160000 = (1[&type="Not_Marshallese"]:0.1845914963579841,(((((2[&type="Marshallese"]:0.005696681387215685,3[&type="Marshallese"]:0.018696681387363023)12[&type="Marshallese"]:0.0022992961669299206,4[&type="Marshallese"]:0.06199597755423292)13[&type="Marshallese"]:0.02845876008661752,((6[&type="Marshallese"]:0.0027299472594917717,7[&type="Marshallese"]:0.02172994725949723)18[&type="Marshallese"]:0.046948746083379234,(8[&type="Not_Marshallese"]:0.09868944162070542,9[&type="Not_Marshallese"]:0.3066894416207891)11[&type="Marshallese"]:0.22198925172212375)14[&type="Marshallese"]:0.05777604429803218)15[&type="Marshallese"]:0.13222709652410924,10[&type="Marshallese"]:0.12468183416500334)17[&type="Marshallese"]:0.04828689759328153,5[&type="Marshallese"]:0.28196873175820847)16[&type="Marshallese"]:0.03662276459979019)19[&type="Marshallese"]:0.0;tree STATE_11160000 = (1[&type="Not_Marshallese"]:0.1845914963579841,(((((2[&type="Marshallese"]:0.005696681387215685,3[&type="Marshallese"]:0.018696681387363023)12[&type="Marshallese"]:0.0022992961669299206,4[&type="Marshallese"]:0.06199597755423292)13[&type="Marshallese"]:0.02845876008661752,((6[&type="Marshallese"]:0.0027299472594917717,7[&type="Marshallese"]:0.02172994725949723)18[&type="Marshallese"]:0.046948746083379234,(8[&type="Not_Marshallese"]:0.09868944162070542,9[&type="Not_Marshallese"]:0.3066894416207891)11[&type="Marshallese"]:0.22198925172212375)14[&type="Marshallese"]:0.05777604429803218)15[&type="Marshallese"]:0.13222709652410924,10[&type="Marshallese"]:0.12468183416500334)17[&type="Marshallese"]:0.04828689759328153,5[&type="Marshallese"]:0.28196873175820847)16[&type="Marshallese"]:0.03662276459979019)19[&type="Marshallese"]:0.0;
tree STATE_1170000 = (1[&type="Not_Marshallese"]:0.26670111609694747,(((2[&type="Marshallese"]:0.0047331187249197715,((6[&type="Marshallese"]:0.03894005835767955,(8[&type="Not_Marshallese"]:0.015437439128775154,9[&type="Not_Marshallese"]:0.22343743912885883)11[&type="Marshallese"]:0.29450261922886256)14[&type="Marshallese"]:0.00408161589401157,7[&type="Marshallese"]:0.06202167425169658)18[&type="Marshallese"]:0.03271144447336871)13[&type="Marshallese"]:0.05310138324222602,(3[&type="Marshallese"]:0.0410373767108857,4[&type="Marshallese"]:0.08203737671082567)17[&type="Marshallese"]:0.02979712525640743)15[&type="Marshallese"]:0.23733349913509116,(5[&type="Marshallese"]:0.2718463883315576,10[&type="Marshallese"]:0.162846388331634)12[&type="Marshallese"]:0.08832161277073391)16[&type="Marshallese"]:0.040533114994670494)19[&type="Marshallese"]:0.0;tree STATE_11170000 = (1[&type="Not_Marshallese"]:0.26670111609694747,(((2[&type="Marshallese"]:0.0047331187249197715,((6[&type="Marshallese"]:0.03894005835767955,(8[&type="Not_Marshallese"]:0.015437439128775154,9[&type="Not_Marshallese"]:0.22343743912885883)11[&type="Marshallese"]:0.29450261922886256)14[&type="Marshallese"]:0.00408161589401157,7[&type="Marshallese"]:0.06202167425169658)18[&type="Marshallese"]:0.03271144447336871)13[&type="Marshallese"]:0.05310138324222602,(3[&type="Marshallese"]:0.0410373767108857,4[&type="Marshallese"]:0.08203737671082567)17[&type="Marshallese"]:0.02979712525640743)15[&type="Marshallese"]:0.23733349913509116,(5[&type="Marshallese"]:0.2718463883315576,10[&type="Marshallese"]:0.162846388331634)12[&type="Marshallese"]:0.08832161277073391)16[&type="Marshallese"]:0.040533114994670494)19[&type="Marshallese"]:0.0;
tree STATE_1180000 = (1[&type="Not_Marshallese"]:0.31423301048651453,((((2[&type="Marshallese"]:0.08403696232957536,5[&type="Marshallese"]:0.14903696232962993)12[&type="Marshallese"]:0.06454931559333366,4[&type="Marshallese"]:0.20258627792299633)16[&type="Marshallese"]:0.08909490264316322,(3[&type="Marshallese"]:0.03543661460819325,(6[&type="Marshallese"]:0.01683481532344383,(7[&type="Marshallese"]:0.018664526957729244,(8[&type="Not_Marshallese"]:0.06252802794721407,9[&type="Not_Marshallese"]:0.27052802794729774)14[&type="Marshallese"]:0.20813649901046788)18[&type="Marshallese"]:0.017170288365720043)13[&type="Marshallese"]:0.07660179928474214)17[&type="Marshallese"]:0.21524456595802632)11[&type="Marshallese"]:0.03622550840969507,10[&type="Marshallese"]:0.22990668897589828)15[&type="Marshallese"]:0.1093263215107072)19[&type="Marshallese"]:0.0;tree STATE_11180000 = (1[&type="Not_Marshallese"]:0.31423301048651453,((((2[&type="Marshallese"]:0.08403696232957536,5[&type="Marshallese"]:0.14903696232962993)12[&type="Marshallese"]:0.06454931559333366,4[&type="Marshallese"]:0.20258627792299633)16[&type="Marshallese"]:0.08909490264316322,(3[&type="Marshallese"]:0.03543661460819325,(6[&type="Marshallese"]:0.01683481532344383,(7[&type="Marshallese"]:0.018664526957729244,(8[&type="Not_Marshallese"]:0.06252802794721407,9[&type="Not_Marshallese"]:0.27052802794729774)14[&type="Marshallese"]:0.20813649901046788)18[&type="Marshallese"]:0.017170288365720043)13[&type="Marshallese"]:0.07660179928474214)17[&type="Marshallese"]:0.21524456595802632)11[&type="Marshallese"]:0.03622550840969507,10[&type="Marshallese"]:0.22990668897589828)15[&type="Marshallese"]:0.1093263215107072)19[&type="Marshallese"]:0.0;
tree STATE_1190000 = ((1[&type="Not_Marshallese"]:0.2795157851282284,10[&type="Marshallese"]:0.30451578512831934)12[&type="Marshallese"]:0.038854717549901996,(((2[&type="Marshallese"]:0.030821490809396446,((6[&type="Marshallese"]:0.012083338448581504,(8[&type="Not_Marshallese"]:0.053785171209806526,9[&type="Not_Marshallese"]:0.2617851712098902)14[&type="Marshallese"]:0.22929816723873314)18[&type="Marshallese"]:0.05922700211893622,7[&type="Marshallese"]:0.09031034056752318)13[&type="Marshallese"]:0.03051115024201878)17[&type="Marshallese"]:0.06027621973049346,(3[&type="Marshallese"]:0.029028519494306515,4[&type="Marshallese"]:0.07002851949424649)15[&type="Marshallese"]:0.07506919104573073)11[&type="Marshallese"]:0.07806522893653722,5[&type="Marshallese"]:0.2341629394764817)16[&type="Marshallese"]:0.21820756320166323)19[&type="Marshallese"]:0.0;tree STATE_11190000 = ((1[&type="Not_Marshallese"]:0.2795157851282284,10[&type="Marshallese"]:0.30451578512831934)12[&type="Marshallese"]:0.038854717549901996,(((2[&type="Marshallese"]:0.030821490809396446,((6[&type="Marshallese"]:0.012083338448581504,(8[&type="Not_Marshallese"]:0.053785171209806526,9[&type="Not_Marshallese"]:0.2617851712098902)14[&type="Marshallese"]:0.22929816723873314)18[&type="Marshallese"]:0.05922700211893622,7[&type="Marshallese"]:0.09031034056752318)13[&type="Marshallese"]:0.03051115024201878)17[&type="Marshallese"]:0.06027621973049346,(3[&type="Marshallese"]:0.029028519494306515,4[&type="Marshallese"]:0.07002851949424649)15[&type="Marshallese"]:0.07506919104573073)11[&type="Marshallese"]:0.07806522893653722,5[&type="Marshallese"]:0.2341629394764817)16[&type="Marshallese"]:0.21820756320166323)19[&type="Marshallese"]:0.0;
tree STATE_1200000 = (1[&type="Not_Marshallese"]:0.16542983425799695,(((2[&type="Marshallese"]:0.037888738521996146,3[&type="Marshallese"]:0.050888738522143484)16[&type="Marshallese"]:0.024729317814064067,((4[&type="Marshallese"]:0.09114858504509582,5[&type="Marshallese"]:0.10214858504506308)12[&type="Marshallese"]:0.022402241585395166,((6[&type="Marshallese"]:0.019323062643821776,(8[&type="Not_Marshallese"]:0.15610847089150515,9[&type="Not_Marshallese"]:0.3641084708915888)14[&type="Marshallese"]:0.1342145917522748)13[&type="Marshallese"]:0.06316990057857874,7[&type="Marshallese"]:0.10149296322240597)18[&type="Marshallese"]:0.04805786340814322)17[&type="Marshallese"]:0.003067229705656538)15[&type="Marshallese"]:0.11041813106773912,10[&type="Marshallese"]:0.1290361874039303)11[&type="Marshallese"]:0.0613936468541576)19[&type="Marshallese"]:0.0;tree STATE_11200000 = (1[&type="Not_Marshallese"]:0.16542983425799695,(((2[&type="Marshallese"]:0.037888738521996146,3[&type="Marshallese"]:0.050888738522143484)16[&type="Marshallese"]:0.024729317814064067,((4[&type="Marshallese"]:0.09114858504509582,5[&type="Marshallese"]:0.10214858504506308)12[&type="Marshallese"]:0.022402241585395166,((6[&type="Marshallese"]:0.019323062643821776,(8[&type="Not_Marshallese"]:0.15610847089150515,9[&type="Not_Marshallese"]:0.3641084708915888)14[&type="Marshallese"]:0.1342145917522748)13[&type="Marshallese"]:0.06316990057857874,7[&type="Marshallese"]:0.10149296322240597)18[&type="Marshallese"]:0.04805786340814322)17[&type="Marshallese"]:0.003067229705656538)15[&type="Marshallese"]:0.11041813106773912,10[&type="Marshallese"]:0.1290361874039303)11[&type="Marshallese"]:0.0613936468541576)19[&type="Marshallese"]:0.0;
tree STATE_1210000 = ((1[&type="Not_Marshallese"]:0.18192318661223927,((2[&type="Marshallese"]:0.07892555300902715,((3[&type="Marshallese"]:0.04256962125213892,5[&type="Marshallese"]:0.09456962125204615)16[&type="Marshallese"]:0.008285966366329611,4[&type="Marshallese"]:0.09185558761840851)15[&type="Marshallese"]:0.041069965390705954)12[&type="Marshallese"]:0.03752627848719048,((6[&type="Marshallese"]:0.012001477962375828,(8[&type="Not_Marshallese"]:0.0907189630978929,9[&type="Not_Marshallese"]:0.2987189630979766)11[&type="Marshallese"]:0.1922825148644411)18[&type="Marshallese"]:0.0631679713454012,7[&type="Marshallese"]:0.09416944930778248)14[&type="Marshallese"]:0.11228238218858066)17[&type="Marshallese"]:0.13447135511598163)13[&type="Marshallese"]:0.06942478237665362,10[&type="Marshallese"]:0.27634796898898384)19[&type="Marshallese"]:0.0;tree STATE_11210000 = ((1[&type="Not_Marshallese"]:0.18192318661223927,((2[&type="Marshallese"]:0.07892555300902715,((3[&type="Marshallese"]:0.04256962125213892,5[&type="Marshallese"]:0.09456962125204615)16[&type="Marshallese"]:0.008285966366329611,4[&type="Marshallese"]:0.09185558761840851)15[&type="Marshallese"]:0.041069965390705954)12[&type="Marshallese"]:0.03752627848719048,((6[&type="Marshallese"]:0.012001477962375828,(8[&type="Not_Marshallese"]:0.0907189630978929,9[&type="Not_Marshallese"]:0.2987189630979766)11[&type="Marshallese"]:0.1922825148644411)18[&type="Marshallese"]:0.0631679713454012,7[&type="Marshallese"]:0.09416944930778248)14[&type="Marshallese"]:0.11228238218858066)17[&type="Marshallese"]:0.13447135511598163)13[&type="Marshallese"]:0.06942478237665362,10[&type="Marshallese"]:0.27634796898898384)19[&type="Marshallese"]:0.0;
tree STATE_1220000 = (1[&type="Not_Marshallese"]:0.2245965528361522,((((2[&type="Marshallese"]:0.0030821022629020645,4[&type="Marshallese"]:0.057082102262989376)17[&type="Marshallese"]:0.06608496558259147,((6[&type="Marshallese"]:0.03397283200176959,7[&type="Marshallese"]:0.05297283200177505)13[&type="Marshallese"]:0.10377983928963253,(8[&type="Not_Marshallese"]:0.08828855652121831,9[&type="Not_Marshallese"]:0.296288556521302)14[&type="Marshallese"]:0.320464114770142)18[&type="Marshallese"]:0.0024143965542314794)16[&type="Marshallese"]:0.03756675510055063,(3[&type="Marshallese"]:0.08057535887238043,5[&type="Marshallese"]:0.13257535887228766)15[&type="Marshallese"]:0.03915846407381107)12[&type="Marshallese"]:0.07935906211977939,10[&type="Marshallese"]:0.14209288506595452)11[&type="Marshallese"]:0.10750366777028864)19[&type="Marshallese"]:0.0;tree STATE_11220000 = (1[&type="Not_Marshallese"]:0.2245965528361522,((((2[&type="Marshallese"]:0.0030821022629020645,4[&type="Marshallese"]:0.057082102262989376)17[&type="Marshallese"]:0.06608496558259147,((6[&type="Marshallese"]:0.03397283200176959,7[&type="Marshallese"]:0.05297283200177505)13[&type="Marshallese"]:0.10377983928963253,(8[&type="Not_Marshallese"]:0.08828855652121831,9[&type="Not_Marshallese"]:0.296288556521302)14[&type="Marshallese"]:0.320464114770142)18[&type="Marshallese"]:0.0024143965542314794)16[&type="Marshallese"]:0.03756675510055063,(3[&type="Marshallese"]:0.08057535887238043,5[&type="Marshallese"]:0.13257535887228766)15[&type="Marshallese"]:0.03915846407381107)12[&type="Marshallese"]:0.07935906211977939,10[&type="Marshallese"]:0.14209288506595452)11[&type="Marshallese"]:0.10750366777028864)19[&type="Marshallese"]:0.0;
tree STATE_1230000 = (1[&type="Not_Marshallese"]:0.28976404407434564,(((2[&type="Marshallese"]:0.09989347151586137,3[&type="Marshallese"]:0.1128934715160087)11[&type="Marshallese"]:0.03365029514367246,((4[&type="Marshallese"]:0.020645644157778698,((6[&type="Marshallese"]:0.005349043675150322,(8[&type="Not_Marshallese"]:0.0804522679993731,9[&type="Not_Marshallese"]:0.2884522679994568)14[&type="Marshallese"]:0.19589677567573538)18[&type="Marshallese"]:0.020084983089641906,7[&type="Marshallese"]:0.044434026764797685)13[&type="Marshallese"]:0.01221161739303922)16[&type="Marshallese"]:0.042456306602488225,5[&type="Marshallese"]:0.07410195076023418)12[&type="Marshallese"]:0.12444181589935421)17[&type="Marshallese"]:0.06760596600784607,10[&type="Marshallese"]:0.15714973266751087)15[&type="Marshallese"]:0.15761431140692572)19[&type="Marshallese"]:0.0;tree STATE_11230000 = (1[&type="Not_Marshallese"]:0.28976404407434564,(((2[&type="Marshallese"]:0.09989347151586137,3[&type="Marshallese"]:0.1128934715160087)11[&type="Marshallese"]:0.03365029514367246,((4[&type="Marshallese"]:0.020645644157778698,((6[&type="Marshallese"]:0.005349043675150322,(8[&type="Not_Marshallese"]:0.0804522679993731,9[&type="Not_Marshallese"]:0.2884522679994568)14[&type="Marshallese"]:0.19589677567573538)18[&type="Marshallese"]:0.020084983089641906,7[&type="Marshallese"]:0.044434026764797685)13[&type="Marshallese"]:0.01221161739303922)16[&type="Marshallese"]:0.042456306602488225,5[&type="Marshallese"]:0.07410195076023418)12[&type="Marshallese"]:0.12444181589935421)17[&type="Marshallese"]:0.06760596600784607,10[&type="Marshallese"]:0.15714973266751087)15[&type="Marshallese"]:0.15761431140692572)19[&type="Marshallese"]:0.0;
tree STATE_1240000 = (1[&type="Not_Marshallese"]:0.24435064050708222,(((((2[&type="Marshallese"]:0.020422142419276756,4[&type="Marshallese"]:0.07442214241936407)12[&type="Marshallese"]:0.002462574925062855,3[&type="Marshallese"]:0.03588471734448695)15[&type="Marshallese"]:0.09225263866192546,(6[&type="Marshallese"]:0.018314060118577224,(7[&type="Marshallese"]:0.02382263630667325,(8[&type="Not_Marshallese"]:0.020132421383012133,9[&type="Not_Marshallese"]:0.2281324213830958)14[&type="Marshallese"]:0.2556902149236138)18[&type="Marshallese"]:0.013491423811909431)13[&type="Marshallese"]:0.1678232958878279)16[&type="Marshallese"]:0.018028373753305127,10[&type="Marshallese"]:0.08916572975970116)17[&type="Marshallese"]:0.008523133513882675,5[&type="Marshallese"]:0.20668886327350744)11[&type="Marshallese"]:0.17166177723358933)19[&type="Marshallese"]:0.0;tree STATE_11240000 = (1[&type="Not_Marshallese"]:0.24435064050708222,(((((2[&type="Marshallese"]:0.020422142419276756,4[&type="Marshallese"]:0.07442214241936407)12[&type="Marshallese"]:0.002462574925062855,3[&type="Marshallese"]:0.03588471734448695)15[&type="Marshallese"]:0.09225263866192546,(6[&type="Marshallese"]:0.018314060118577224,(7[&type="Marshallese"]:0.02382263630667325,(8[&type="Not_Marshallese"]:0.020132421383012133,9[&type="Not_Marshallese"]:0.2281324213830958)14[&type="Marshallese"]:0.2556902149236138)18[&type="Marshallese"]:0.013491423811909431)13[&type="Marshallese"]:0.1678232958878279)16[&type="Marshallese"]:0.018028373753305127,10[&type="Marshallese"]:0.08916572975970116)17[&type="Marshallese"]:0.008523133513882675,5[&type="Marshallese"]:0.20668886327350744)11[&type="Marshallese"]:0.17166177723358933)19[&type="Marshallese"]:0.0;
tree STATE_1250000 = (1[&type="Not_Marshallese"]:0.19123232405983104,(((((2[&type="Marshallese"]:0.0014798010290844044,4[&type="Marshallese"]:0.055479801029171716)12[&type="Marshallese"]:0.012963309837514925,((6[&type="Marshallese"]:0.051679304344878996,(8[&type="Not_Marshallese"]:0.007757377120285347,9[&type="Not_Marshallese"]:0.21575737712036902)14[&type="Not_Marshallese"]:0.3149219272245518)18[&type="Marshallese"]:0.02057089039779403,7[&type="Marshallese"]:0.09125019474267848)13[&type="Marshallese"]:0.013192916124066367)16[&type="Marshallese"]:0.010402855004947975,5[&type="Marshallese"]:0.08984596587160187)17[&type="Marshallese"]:0.006267212062100347,3[&type="Marshallese"]:0.04411317793379499)11[&type="Marshallese"]:0.12539529034882413,10[&type="Marshallese"]:0.11250846828260275)15[&type="Marshallese"]:0.10372385577731924)19[&type="Marshallese"]:0.0;tree STATE_11250000 = (1[&type="Not_Marshallese"]:0.19123232405983104,(((((2[&type="Marshallese"]:0.0014798010290844044,4[&type="Marshallese"]:0.055479801029171716)12[&type="Marshallese"]:0.012963309837514925,((6[&type="Marshallese"]:0.051679304344878996,(8[&type="Not_Marshallese"]:0.007757377120285347,9[&type="Not_Marshallese"]:0.21575737712036902)14[&type="Not_Marshallese"]:0.3149219272245518)18[&type="Marshallese"]:0.02057089039779403,7[&type="Marshallese"]:0.09125019474267848)13[&type="Marshallese"]:0.013192916124066367)16[&type="Marshallese"]:0.010402855004947975,5[&type="Marshallese"]:0.08984596587160187)17[&type="Marshallese"]:0.006267212062100347,3[&type="Marshallese"]:0.04411317793379499)11[&type="Marshallese"]:0.12539529034882413,10[&type="Marshallese"]:0.11250846828260275)15[&type="Marshallese"]:0.10372385577731924)19[&type="Marshallese"]:0.0;
tree STATE_1260000 = (1[&type="Not_Marshallese"]:0.385429701490247,(((2[&type="Marshallese"]:0.023423944642491645,(4[&type="Marshallese"]:0.04996116051547994,5[&type="Marshallese"]:0.0609611605154472)17[&type="Marshallese"]:0.027462784127099016)12[&type="Marshallese"]:0.017799990102891683,(3[&type="Marshallese"]:0.03039849732233424,(6[&type="Marshallese"]:0.06928139475762896,(7[&type="Marshallese"]:0.07415592726423514,(8[&type="Not_Marshallese"]:0.05959001453491608,9[&type="Not_Marshallese"]:0.26759001453499975)11[&type="Marshallese"]:0.26656591272927177)14[&type="Marshallese"]:0.014125467493399269)18[&type="Marshallese"]:0.019117102564698008)15[&type="Marshallese"]:0.023825437423196427)16[&type="Marshallese"]:0.14023617247572606,10[&type="Marshallese"]:0.13746010722124036)13[&type="Marshallese"]:0.2729695942690976)19[&type="Marshallese"]:0.0;tree STATE_11260000 = (1[&type="Not_Marshallese"]:0.385429701490247,(((2[&type="Marshallese"]:0.023423944642491645,(4[&type="Marshallese"]:0.04996116051547994,5[&type="Marshallese"]:0.0609611605154472)17[&type="Marshallese"]:0.027462784127099016)12[&type="Marshallese"]:0.017799990102891683,(3[&type="Marshallese"]:0.03039849732233424,(6[&type="Marshallese"]:0.06928139475762896,(7[&type="Marshallese"]:0.07415592726423514,(8[&type="Not_Marshallese"]:0.05959001453491608,9[&type="Not_Marshallese"]:0.26759001453499975)11[&type="Marshallese"]:0.26656591272927177)14[&type="Marshallese"]:0.014125467493399269)18[&type="Marshallese"]:0.019117102564698008)15[&type="Marshallese"]:0.023825437423196427)16[&type="Marshallese"]:0.14023617247572606,10[&type="Marshallese"]:0.13746010722124036)13[&type="Marshallese"]:0.2729695942690976)19[&type="Marshallese"]:0.0;
tree STATE_1270000 = (1[&type="Not_Marshallese"]:0.1829617106637853,(((2[&type="Marshallese"]:0.041860542464245976,3[&type="Marshallese"]:0.054860542464393314)12[&type="Marshallese"]:0.02047389559842494,((4[&type="Marshallese"]:0.10973453069838246,5[&type="Marshallese"]:0.12073453069834972)11[&type="Marshallese"]:0.0037719486473350994,((6[&type="Marshallese"]:0.051644707149726576,(8[&type="Not_Marshallese"]:0.01604724519367287,9[&type="Not_Marshallese"]:0.22404724519375654)14[&type="Marshallese"]:0.3065974619560119)13[&type="Marshallese"]:0.0023244480309566606,7[&type="Marshallese"]:0.0729691551806887)18[&type="Marshallese"]:0.07653732416508707)16[&type="Marshallese"]:0.0028279587170406684)15[&type="Marshallese"]:0.06615312221299363,10[&type="Marshallese"]:0.08448756027579551)17[&type="Marshallese"]:0.12347415038808074)19[&type="Marshallese"]:0.0;tree STATE_11270000 = (1[&type="Not_Marshallese"]:0.1829617106637853,(((2[&type="Marshallese"]:0.041860542464245976,3[&type="Marshallese"]:0.054860542464393314)12[&type="Marshallese"]:0.02047389559842494,((4[&type="Marshallese"]:0.10973453069838246,5[&type="Marshallese"]:0.12073453069834972)11[&type="Marshallese"]:0.0037719486473350994,((6[&type="Marshallese"]:0.051644707149726576,(8[&type="Not_Marshallese"]:0.01604724519367287,9[&type="Not_Marshallese"]:0.22404724519375654)14[&type="Marshallese"]:0.3065974619560119)13[&type="Marshallese"]:0.0023244480309566606,7[&type="Marshallese"]:0.0729691551806887)18[&type="Marshallese"]:0.07653732416508707)16[&type="Marshallese"]:0.0028279587170406684)15[&type="Marshallese"]:0.06615312221299363,10[&type="Marshallese"]:0.08448756027579551)17[&type="Marshallese"]:0.12347415038808074)19[&type="Marshallese"]:0.0;
tree STATE_1280000 = (1[&type="Not_Marshallese"]:0.10020289118360859,(((2[&type="Marshallese"]:0.03603476266357786,(3[&type="Marshallese"]:0.016652713695125554,(4[&type="Marshallese"]:0.0330237384645119,((6[&type="Marshallese"]:0.0019357913655247971,(8[&type="Not_Marshallese"]:0.24153855069992963,9[&type="Not_Marshallese"]:0.4495385507000133)14[&type="Marshallese"]:0.03139724066555333)13[&type="Marshallese"]:0.012634312316190444,7[&type="Marshallese"]:0.0335701036817207)18[&type="Marshallese"]:0.03545363478284941)17[&type="Marshallese"]:0.02462897523055363)15[&type="Marshallese"]:0.03238204896859964)16[&type="Marshallese"]:0.01739293564150346,5[&type="Marshallese"]:0.11842769830513589)12[&type="Marshallese"]:0.0964349767667112,10[&type="Marshallese"]:0.10586267507192348)11[&type="Marshallese"]:0.019340216111776054)19[&type="Marshallese"]:0.0;tree STATE_11280000 = (1[&type="Not_Marshallese"]:0.10020289118360859,(((2[&type="Marshallese"]:0.03603476266357786,(3[&type="Marshallese"]:0.016652713695125554,(4[&type="Marshallese"]:0.0330237384645119,((6[&type="Marshallese"]:0.0019357913655247971,(8[&type="Not_Marshallese"]:0.24153855069992963,9[&type="Not_Marshallese"]:0.4495385507000133)14[&type="Marshallese"]:0.03139724066555333)13[&type="Marshallese"]:0.012634312316190444,7[&type="Marshallese"]:0.0335701036817207)18[&type="Marshallese"]:0.03545363478284941)17[&type="Marshallese"]:0.02462897523055363)15[&type="Marshallese"]:0.03238204896859964)16[&type="Marshallese"]:0.01739293564150346,5[&type="Marshallese"]:0.11842769830513589)12[&type="Marshallese"]:0.0964349767667112,10[&type="Marshallese"]:0.10586267507192348)11[&type="Marshallese"]:0.019340216111776054)19[&type="Marshallese"]:0.0;
tree STATE_1290000 = (1[&type="Not_Marshallese"]:0.19056142623304184,(((2[&type="Marshallese"]:0.021594882833566365,(3[&type="Marshallese"]:0.002814115425161412,(4[&type="Marshallese"]:0.0332637463748916,5[&type="Marshallese"]:0.04426374637485886)11[&type="Marshallese"]:0.010550369050209785)15[&type="Marshallese"]:0.03178076740855229)16[&type="Marshallese"]:0.0034594987913436626,(6[&type="Marshallese"]:0.022523274230443535,(7[&type="Marshallese"]:0.00852884227750822,(8[&type="Not_Marshallese"]:0.0543802966532585,9[&type="Not_Marshallese"]:0.26238029665334217)14[&type="Marshallese"]:0.20614854562420243)13[&type="Marshallese"]:0.03299443195294077)18[&type="Marshallese"]:0.07353110739460655)17[&type="Marshallese"]:0.04550357077465528,10[&type="Marshallese"]:0.026557952399696272)12[&type="Marshallese"]:0.18900347383343652)19[&type="Marshallese"]:0.0;tree STATE_11290000 = (1[&type="Not_Marshallese"]:0.19056142623304184,(((2[&type="Marshallese"]:0.021594882833566365,(3[&type="Marshallese"]:0.002814115425161412,(4[&type="Marshallese"]:0.0332637463748916,5[&type="Marshallese"]:0.04426374637485886)11[&type="Marshallese"]:0.010550369050209785)15[&type="Marshallese"]:0.03178076740855229)16[&type="Marshallese"]:0.0034594987913436626,(6[&type="Marshallese"]:0.022523274230443535,(7[&type="Marshallese"]:0.00852884227750822,(8[&type="Not_Marshallese"]:0.0543802966532585,9[&type="Not_Marshallese"]:0.26238029665334217)14[&type="Marshallese"]:0.20614854562420243)13[&type="Marshallese"]:0.03299443195294077)18[&type="Marshallese"]:0.07353110739460655)17[&type="Marshallese"]:0.04550357077465528,10[&type="Marshallese"]:0.026557952399696272)12[&type="Marshallese"]:0.18900347383343652)19[&type="Marshallese"]:0.0;
tree STATE_1300000 = (1[&type="Not_Marshallese"]:0.29676569715895684,((((2[&type="Marshallese"]:0.002594330205964668,4[&type="Marshallese"]:0.05659433020605198)15[&type="Marshallese"]:0.019371667717877905,(3[&type="Marshallese"]:0.024025437776891034,5[&type="Marshallese"]:0.07602543777679827)11[&type="Marshallese"]:0.010940560147098877)12[&type="Marshallese"]:0.015354840065379127,((6[&type="Marshallese"]:0.02429272615693734,7[&type="Marshallese"]:0.043292726156942796)18[&type="Marshallese"]:0.002269608311432858,(8[&type="Not_Marshallese"]:0.23887086245485134,9[&type="Not_Marshallese"]:0.446870862454935)14[&type="Marshallese"]:0.05869147201347702)13[&type="Marshallese"]:0.08175850352099157)16[&type="Marshallese"]:0.04307740744678168,10[&type="Marshallese"]:0.03639824543613435)17[&type="Marshallese"]:0.28536745172291345)19[&type="Marshallese"]:0.0;tree STATE_11300000 = (1[&type="Not_Marshallese"]:0.29676569715895684,((((2[&type="Marshallese"]:0.002594330205964668,4[&type="Marshallese"]:0.05659433020605198)15[&type="Marshallese"]:0.019371667717877905,(3[&type="Marshallese"]:0.024025437776891034,5[&type="Marshallese"]:0.07602543777679827)11[&type="Marshallese"]:0.010940560147098877)12[&type="Marshallese"]:0.015354840065379127,((6[&type="Marshallese"]:0.02429272615693734,7[&type="Marshallese"]:0.043292726156942796)18[&type="Marshallese"]:0.002269608311432858,(8[&type="Not_Marshallese"]:0.23887086245485134,9[&type="Not_Marshallese"]:0.446870862454935)14[&type="Marshallese"]:0.05869147201347702)13[&type="Marshallese"]:0.08175850352099157)16[&type="Marshallese"]:0.04307740744678168,10[&type="Marshallese"]:0.03639824543613435)17[&type="Marshallese"]:0.28536745172291345)19[&type="Marshallese"]:0.0;
tree STATE_1310000 = (1[&type="Not_Marshallese"]:0.26773115538306314,((((2[&type="Marshallese"]:0.012583718887778983,((6[&type="Marshallese"]:0.02933358127337038,(8[&type="Not_Marshallese"]:0.09347039810465857,9[&type="Not_Marshallese"]:0.30147039810474224)14[&type="Marshallese"]:0.20686318316866997)13[&type="Marshallese"]:0.001602543275139201,7[&type="Marshallese"]:0.04993612454851504)18[&type="Marshallese"]:0.052647594339409465)16[&type="Marshallese"]:0.039770981101770464,(3[&type="Marshallese"]:0.016750315675152838,4[&type="Marshallese"]:0.05775031567509281)17[&type="Marshallese"]:0.04860438431454395)11[&type="Marshallese"]:0.0025429304678302733,5[&type="Marshallese"]:0.11989763045743429)12[&type="Marshallese"]:0.06912158466933815,10[&type="Marshallese"]:0.08001921512684884)15[&type="Marshallese"]:0.21271194025630524)19[&type="Marshallese"]:0.0;tree STATE_11310000 = (1[&type="Not_Marshallese"]:0.26773115538306314,((((2[&type="Marshallese"]:0.012583718887778983,((6[&type="Marshallese"]:0.02933358127337038,(8[&type="Not_Marshallese"]:0.09347039810465857,9[&type="Not_Marshallese"]:0.30147039810474224)14[&type="Marshallese"]:0.20686318316866997)13[&type="Marshallese"]:0.001602543275139201,7[&type="Marshallese"]:0.04993612454851504)18[&type="Marshallese"]:0.052647594339409465)16[&type="Marshallese"]:0.039770981101770464,(3[&type="Marshallese"]:0.016750315675152838,4[&type="Marshallese"]:0.05775031567509281)17[&type="Marshallese"]:0.04860438431454395)11[&type="Marshallese"]:0.0025429304678302733,5[&type="Marshallese"]:0.11989763045743429)12[&type="Marshallese"]:0.06912158466933815,10[&type="Marshallese"]:0.08001921512684884)15[&type="Marshallese"]:0.21271194025630524)19[&type="Marshallese"]:0.0;
tree STATE_1320000 = (1[&type="Not_Marshallese"]:0.17406844840513647,(((2[&type="Marshallese"]:0.005415470219281571,5[&type="Marshallese"]:0.07041547021933614)17[&type="Marshallese"]:0.05788698765790856,4[&type="Marshallese"]:0.11730245787727744)15[&type="Marshallese"]:0.11048707976746142,(3[&type="Marshallese"]:0.09367297662674468,(((6[&type="Marshallese"]:0.003262938712142449,7[&type="Marshallese"]:0.022262938712147906)14[&type="Marshallese"]:0.032451239199536186,(8[&type="Not_Marshallese"]:0.11575778871859893,9[&type="Not_Marshallese"]:0.3237577887186826)11[&type="Marshallese"]:0.19095638919303787)18[&type="Marshallese"]:0.09958652401616197,10[&type="Marshallese"]:0.02030070192783151)12[&type="Marshallese"]:0.016372274698896794)16[&type="Marshallese"]:0.09311656101805421)13[&type="Marshallese"]:0.0692789107604449)19[&type="Marshallese"]:0.0;tree STATE_11320000 = (1[&type="Not_Marshallese"]:0.17406844840513647,(((2[&type="Marshallese"]:0.005415470219281571,5[&type="Marshallese"]:0.07041547021933614)17[&type="Marshallese"]:0.05788698765790856,4[&type="Marshallese"]:0.11730245787727744)15[&type="Marshallese"]:0.11048707976746142,(3[&type="Marshallese"]:0.09367297662674468,(((6[&type="Marshallese"]:0.003262938712142449,7[&type="Marshallese"]:0.022262938712147906)14[&type="Marshallese"]:0.032451239199536186,(8[&type="Not_Marshallese"]:0.11575778871859893,9[&type="Not_Marshallese"]:0.3237577887186826)11[&type="Marshallese"]:0.19095638919303787)18[&type="Marshallese"]:0.09958652401616197,10[&type="Marshallese"]:0.02030070192783151)12[&type="Marshallese"]:0.016372274698896794)16[&type="Marshallese"]:0.09311656101805421)13[&type="Marshallese"]:0.0692789107604449)19[&type="Marshallese"]:0.0;
tree STATE_1330000 = (1[&type="Not_Marshallese"]:0.39388559319274385,((2[&type="Marshallese"]:0.005520718424893545,3[&type="Marshallese"]:0.018520718425040883)16[&type="Marshallese"]:0.1763251242200441,(((4[&type="Marshallese"]:0.08066863458225482,5[&type="Marshallese"]:0.09166863458222207)11[&type="Marshallese"]:0.08420862915250504,10[&type="Marshallese"]:0.06687726373480352)12[&type="Marshallese"]:0.02829555089289415,(6[&type="Marshallese"]:0.03614930501583835,(7[&type="Marshallese"]:0.05009631724905006,(8[&type="Not_Marshallese"]:0.07956254053251693,9[&type="Not_Marshallese"]:0.2875625405326006)14[&type="Marshallese"]:0.22253377671648583)18[&type="Marshallese"]:0.005052987766793748)13[&type="Marshallese"]:0.1740235096118684)15[&type="Marshallese"]:0.04267302801737094)17[&type="Marshallese"]:0.2810397505477662)19[&type="Marshallese"]:0.0;tree STATE_11330000 = (1[&type="Not_Marshallese"]:0.39388559319274385,((2[&type="Marshallese"]:0.005520718424893545,3[&type="Marshallese"]:0.018520718425040883)16[&type="Marshallese"]:0.1763251242200441,(((4[&type="Marshallese"]:0.08066863458225482,5[&type="Marshallese"]:0.09166863458222207)11[&type="Marshallese"]:0.08420862915250504,10[&type="Marshallese"]:0.06687726373480352)12[&type="Marshallese"]:0.02829555089289415,(6[&type="Marshallese"]:0.03614930501583835,(7[&type="Marshallese"]:0.05009631724905006,(8[&type="Not_Marshallese"]:0.07956254053251693,9[&type="Not_Marshallese"]:0.2875625405326006)14[&type="Marshallese"]:0.22253377671648583)18[&type="Marshallese"]:0.005052987766793748)13[&type="Marshallese"]:0.1740235096118684)15[&type="Marshallese"]:0.04267302801737094)17[&type="Marshallese"]:0.2810397505477662)19[&type="Marshallese"]:0.0;
tree STATE_1340000 = (1[&type="Not_Marshallese"]:0.1757735235578557,(((2[&type="Marshallese"]:0.021781752351818007,(3[&type="Marshallese"]:0.0313892953497974,4[&type="Marshallese"]:0.07238929534973737)11[&type="Marshallese"]:0.003392457002167948)12[&type="Marshallese"]:0.0844773613128822,5[&type="Marshallese"]:0.17125911366475477)15[&type="Marshallese"]:0.056486617073024825,(((6[&type="Marshallese"]:0.013646423275962383,(8[&type="Not_Marshallese"]:0.09525907160162994,9[&type="Not_Marshallese"]:0.3032590716017136)14[&type="Marshallese"]:0.1893873516742906)18[&type="Marshallese"]:0.04126541419252633,7[&type="Marshallese"]:0.07391183746849417)13[&type="Marshallese"]:0.17012292869129952,10[&type="Marshallese"]:0.11003476615977914)16[&type="Marshallese"]:0.008710964578076852)17[&type="Marshallese"]:0.08202779282009065)19[&type="Marshallese"]:0.0;tree STATE_11340000 = (1[&type="Not_Marshallese"]:0.1757735235578557,(((2[&type="Marshallese"]:0.021781752351818007,(3[&type="Marshallese"]:0.0313892953497974,4[&type="Marshallese"]:0.07238929534973737)11[&type="Marshallese"]:0.003392457002167948)12[&type="Marshallese"]:0.0844773613128822,5[&type="Marshallese"]:0.17125911366475477)15[&type="Marshallese"]:0.056486617073024825,(((6[&type="Marshallese"]:0.013646423275962383,(8[&type="Not_Marshallese"]:0.09525907160162994,9[&type="Not_Marshallese"]:0.3032590716017136)14[&type="Marshallese"]:0.1893873516742906)18[&type="Marshallese"]:0.04126541419252633,7[&type="Marshallese"]:0.07391183746849417)13[&type="Marshallese"]:0.17012292869129952,10[&type="Marshallese"]:0.11003476615977914)16[&type="Marshallese"]:0.008710964578076852)17[&type="Marshallese"]:0.08202779282009065)19[&type="Marshallese"]:0.0;
tree STATE_1350000 = (1[&type="Not_Marshallese"]:0.3746320017041135,((2[&type="Marshallese"]:0.17492334951858624,((3[&type="Marshallese"]:0.03313754592620177,4[&type="Marshallese"]:0.07413754592614175)16[&type="Marshallese"]:0.13002874039483425,(5[&type="Marshallese"]:0.16931778318561597,((6[&type="Marshallese"]:0.021929062710081437,(8[&type="Not_Marshallese"]:0.09589084888700256,9[&type="Not_Marshallese"]:0.30389084888708623)11[&type="Marshallese"]:0.19703821382303705)14[&type="Marshallese"]:0.020022189261722834,7[&type="Marshallese"]:0.06095125197180973)18[&type="Marshallese"]:0.1333665312138972)15[&type="Marshallese"]:0.04584850313532729)12[&type="Marshallese"]:0.02475706319769755)13[&type="Marshallese"]:0.12897619359242907,10[&type="Marshallese"]:0.25989954311114627)17[&type="Marshallese"]:0.13973245859305816)19[&type="Marshallese"]:0.0;tree STATE_11350000 = (1[&type="Not_Marshallese"]:0.3746320017041135,((2[&type="Marshallese"]:0.17492334951858624,((3[&type="Marshallese"]:0.03313754592620177,4[&type="Marshallese"]:0.07413754592614175)16[&type="Marshallese"]:0.13002874039483425,(5[&type="Marshallese"]:0.16931778318561597,((6[&type="Marshallese"]:0.021929062710081437,(8[&type="Not_Marshallese"]:0.09589084888700256,9[&type="Not_Marshallese"]:0.30389084888708623)11[&type="Marshallese"]:0.19703821382303705)14[&type="Marshallese"]:0.020022189261722834,7[&type="Marshallese"]:0.06095125197180973)18[&type="Marshallese"]:0.1333665312138972)15[&type="Marshallese"]:0.04584850313532729)12[&type="Marshallese"]:0.02475706319769755)13[&type="Marshallese"]:0.12897619359242907,10[&type="Marshallese"]:0.25989954311114627)17[&type="Marshallese"]:0.13973245859305816)19[&type="Marshallese"]:0.0;
tree STATE_1360000 = ((1[&type="Not_Marshallese"]:0.1467866470970124,(2[&type="Marshallese"]:0.1516171854766173,10[&type="Marshallese"]:0.10761718547674826)17[&type="Marshallese"]:0.06416946162035508)15[&type="Marshallese"]:0.07656855793229989,((3[&type="Marshallese"]:0.05537457045187377,5[&type="Marshallese"]:0.107374570451781)16[&type="Marshallese"]:0.04226802219757764,(4[&type="Marshallese"]:0.13331952587983353,((6[&type="Marshallese"]:0.019295589502065114,7[&type="Marshallese"]:0.03829558950207057)18[&type="Marshallese"]:0.0051462807959814505,(8[&type="Not_Marshallese"]:0.09645275632757616,9[&type="Not_Marshallese"]:0.30445275632765983)14[&type="Marshallese"]:0.19898911397042857)13[&type="Marshallese"]:0.12587765558183972)12[&type="Marshallese"]:0.005323066769557849)11[&type="Marshallese"]:0.2077126123799682)19[&type="Marshallese"]:0.0;tree STATE_11360000 = ((1[&type="Not_Marshallese"]:0.1467866470970124,(2[&type="Marshallese"]:0.1516171854766173,10[&type="Marshallese"]:0.10761718547674826)17[&type="Marshallese"]:0.06416946162035508)15[&type="Marshallese"]:0.07656855793229989,((3[&type="Marshallese"]:0.05537457045187377,5[&type="Marshallese"]:0.107374570451781)16[&type="Marshallese"]:0.04226802219757764,(4[&type="Marshallese"]:0.13331952587983353,((6[&type="Marshallese"]:0.019295589502065114,7[&type="Marshallese"]:0.03829558950207057)18[&type="Marshallese"]:0.0051462807959814505,(8[&type="Not_Marshallese"]:0.09645275632757616,9[&type="Not_Marshallese"]:0.30445275632765983)14[&type="Marshallese"]:0.19898911397042857)13[&type="Marshallese"]:0.12587765558183972)12[&type="Marshallese"]:0.005323066769557849)11[&type="Marshallese"]:0.2077126123799682)19[&type="Marshallese"]:0.0;
tree STATE_1370000 = (1[&type="Not_Marshallese"]:0.2711872801635835,(((2[&type="Marshallese"]:0.048229427507742284,3[&type="Marshallese"]:0.06122942750788962)16[&type="Marshallese"]:0.07025032376106222,((4[&type="Marshallese"]:0.06077929973444918,((6[&type="Marshallese"]:0.030054795000099666,(8[&type="Not_Marshallese"]:0.10008278615892618,9[&type="Not_Marshallese"]:0.30808278615900986)14[&type="Marshallese"]:0.20097200884113164)18[&type="Marshallese"]:0.025847534263386485,7[&type="Marshallese"]:0.07490232926349161)13[&type="Marshallese"]:0.021876970471015778)17[&type="Marshallese"]:0.032383558803228296,5[&type="Marshallese"]:0.10416285853764473)12[&type="Marshallese"]:0.07931689273121434)11[&type="Marshallese"]:0.04408868492184714,10[&type="Marshallese"]:0.11856843619078261)15[&type="Marshallese"]:0.17761884397289185)19[&type="Marshallese"]:0.0;tree STATE_11370000 = (1[&type="Not_Marshallese"]:0.2711872801635835,(((2[&type="Marshallese"]:0.048229427507742284,3[&type="Marshallese"]:0.06122942750788962)16[&type="Marshallese"]:0.07025032376106222,((4[&type="Marshallese"]:0.06077929973444918,((6[&type="Marshallese"]:0.030054795000099666,(8[&type="Not_Marshallese"]:0.10008278615892618,9[&type="Not_Marshallese"]:0.30808278615900986)14[&type="Marshallese"]:0.20097200884113164)18[&type="Marshallese"]:0.025847534263386485,7[&type="Marshallese"]:0.07490232926349161)13[&type="Marshallese"]:0.021876970471015778)17[&type="Marshallese"]:0.032383558803228296,5[&type="Marshallese"]:0.10416285853764473)12[&type="Marshallese"]:0.07931689273121434)11[&type="Marshallese"]:0.04408868492184714,10[&type="Marshallese"]:0.11856843619078261)15[&type="Marshallese"]:0.17761884397289185)19[&type="Marshallese"]:0.0;
tree STATE_1380000 = (1[&type="Not_Marshallese"]:0.2987385039158058,(((2[&type="Marshallese"]:0.005425760197307672,(3[&type="Marshallese"]:0.011233111187847311,(4[&type="Marshallese"]:0.035178240739858424,((6[&type="Marshallese"]:0.005519873141579867,(8[&type="Not_Marshallese"]:0.04405981300736583,9[&type="Not_Marshallese"]:0.2520598130074495)14[&type="Marshallese"]:0.2324600601341722)18[&type="Marshallese"]:0.02104798179756484,7[&type="Marshallese"]:0.045567854939150165)13[&type="Marshallese"]:0.025610385800766466)11[&type="Marshallese"]:0.01705487044792886)17[&type="Marshallese"]:0.007192649009607699)16[&type="Marshallese"]:0.0665172710827997,5[&type="Marshallese"]:0.13694303128016194)15[&type="Marshallese"]:0.15331987803342795,10[&type="Marshallese"]:0.1812629093136663)12[&type="Marshallese"]:0.14247559460223047)19[&type="Marshallese"]:0.0;tree STATE_11380000 = (1[&type="Not_Marshallese"]:0.2987385039158058,(((2[&type="Marshallese"]:0.005425760197307672,(3[&type="Marshallese"]:0.011233111187847311,(4[&type="Marshallese"]:0.035178240739858424,((6[&type="Marshallese"]:0.005519873141579867,(8[&type="Not_Marshallese"]:0.04405981300736583,9[&type="Not_Marshallese"]:0.2520598130074495)14[&type="Marshallese"]:0.2324600601341722)18[&type="Marshallese"]:0.02104798179756484,7[&type="Marshallese"]:0.045567854939150165)13[&type="Marshallese"]:0.025610385800766466)11[&type="Marshallese"]:0.01705487044792886)17[&type="Marshallese"]:0.007192649009607699)16[&type="Marshallese"]:0.0665172710827997,5[&type="Marshallese"]:0.13694303128016194)15[&type="Marshallese"]:0.15331987803342795,10[&type="Marshallese"]:0.1812629093136663)12[&type="Marshallese"]:0.14247559460223047)19[&type="Marshallese"]:0.0;
tree STATE_1390000 = (1[&type="Not_Marshallese"]:0.3508808335860677,((((2[&type="Marshallese"]:0.014241412264302422,3[&type="Marshallese"]:0.02724141226444976)15[&type="Marshallese"]:0.03187496516905641,5[&type="Marshallese"]:0.1111163774334134)17[&type="Marshallese"]:0.03910470487251838,(4[&type="Marshallese"]:0.13807767976746554,((6[&type="Marshallese"]:0.04261803421046917,(8[&type="Not_Marshallese"]:0.10189138517559748,9[&type="Not_Marshallese"]:0.30989138517568116)14[&type="Marshallese"]:0.21172664903482985)18[&type="Marshallese"]:0.00686619804975408,7[&type="Marshallese"]:0.0684842322602287)13[&type="Marshallese"]:0.10559344750729505)11[&type="Marshallese"]:0.0011434025384989832)16[&type="Marshallese"]:0.17459207294227197,10[&type="Marshallese"]:0.21581315524828015)12[&type="Marshallese"]:0.1600676783378785)19[&type="Marshallese"]:0.0;tree STATE_11390000 = (1[&type="Not_Marshallese"]:0.3508808335860677,((((2[&type="Marshallese"]:0.014241412264302422,3[&type="Marshallese"]:0.02724141226444976)15[&type="Marshallese"]:0.03187496516905641,5[&type="Marshallese"]:0.1111163774334134)17[&type="Marshallese"]:0.03910470487251838,(4[&type="Marshallese"]:0.13807767976746554,((6[&type="Marshallese"]:0.04261803421046917,(8[&type="Not_Marshallese"]:0.10189138517559748,9[&type="Not_Marshallese"]:0.30989138517568116)14[&type="Marshallese"]:0.21172664903482985)18[&type="Marshallese"]:0.00686619804975408,7[&type="Marshallese"]:0.0684842322602287)13[&type="Marshallese"]:0.10559344750729505)11[&type="Marshallese"]:0.0011434025384989832)16[&type="Marshallese"]:0.17459207294227197,10[&type="Marshallese"]:0.21581315524828015)12[&type="Marshallese"]:0.1600676783378785)19[&type="Marshallese"]:0.0;
tree STATE_1400000 = (1[&type="Not_Marshallese"]:0.34866514048632014,(((2[&type="Marshallese"]:0.07937746863449346,(4[&type="Marshallese"]:0.08806850053039095,5[&type="Marshallese"]:0.0990685005303582)11[&type="Marshallese"]:0.04530896810418983)17[&type="Marshallese"]:0.049701508898136626,10[&type="Marshallese"]:0.08507897753276106)12[&type="Marshallese"]:0.04872685505147267,(3[&type="Marshallese"]:0.005463609518066681,(6[&type="Marshallese"]:0.04721864503042361,(7[&type="Marshallese"]:0.02537072372664617,(8[&type="Not_Marshallese"]:0.055548411567094946,9[&type="Not_Marshallese"]:0.2635484115671786)14[&type="Marshallese"]:0.22182231215950393)13[&type="Marshallese"]:0.0408479213037829)18[&type="Marshallese"]:0.016244964487635793)15[&type="Marshallese"]:0.18534222306618342)16[&type="Marshallese"]:0.23985930790217735)19[&type="Marshallese"]:0.0;tree STATE_11400000 = (1[&type="Not_Marshallese"]:0.34866514048632014,(((2[&type="Marshallese"]:0.07937746863449346,(4[&type="Marshallese"]:0.08806850053039095,5[&type="Marshallese"]:0.0990685005303582)11[&type="Marshallese"]:0.04530896810418983)17[&type="Marshallese"]:0.049701508898136626,10[&type="Marshallese"]:0.08507897753276106)12[&type="Marshallese"]:0.04872685505147267,(3[&type="Marshallese"]:0.005463609518066681,(6[&type="Marshallese"]:0.04721864503042361,(7[&type="Marshallese"]:0.02537072372664617,(8[&type="Not_Marshallese"]:0.055548411567094946,9[&type="Not_Marshallese"]:0.2635484115671786)14[&type="Marshallese"]:0.22182231215950393)13[&type="Marshallese"]:0.0408479213037829)18[&type="Marshallese"]:0.016244964487635793)15[&type="Marshallese"]:0.18534222306618342)16[&type="Marshallese"]:0.23985930790217735)19[&type="Marshallese"]:0.0;
tree STATE_1410000 = (1[&type="Not_Marshallese"]:0.5269196815949571,(((((2[&type="Marshallese"]:9.864161418041695E-4,5[&type="Marshallese"]:0.06598641614185874)11[&type="Marshallese"]:0.028821986296869495,3[&type="Marshallese"]:0.042808402438821)15[&type="Marshallese"]:0.04916842749674144,4[&type="Marshallese"]:0.13297682993550242)17[&type="Marshallese"]:0.07652588440487607,((6[&type="Marshallese"]:7.76655095556078E-4,7[&type="Marshallese"]:0.019776655095561535)13[&type="Marshallese"]:0.1273901827791148,(8[&type="Not_Marshallese"]:0.09193100549125405,9[&type="Not_Marshallese"]:0.2999310054913377)14[&type="Marshallese"]:0.307235832383375)18[&type="Marshallese"]:0.09833587646576036)16[&type="Marshallese"]:0.09112792038844064,10[&type="Marshallese"]:0.20263063472886278)12[&type="Marshallese"]:0.3492890468661852)19[&type="Marshallese"]:0.0;tree STATE_11410000 = (1[&type="Not_Marshallese"]:0.5269196815949571,(((((2[&type="Marshallese"]:9.864161418041695E-4,5[&type="Marshallese"]:0.06598641614185874)11[&type="Marshallese"]:0.028821986296869495,3[&type="Marshallese"]:0.042808402438821)15[&type="Marshallese"]:0.04916842749674144,4[&type="Marshallese"]:0.13297682993550242)17[&type="Marshallese"]:0.07652588440487607,((6[&type="Marshallese"]:7.76655095556078E-4,7[&type="Marshallese"]:0.019776655095561535)13[&type="Marshallese"]:0.1273901827791148,(8[&type="Not_Marshallese"]:0.09193100549125405,9[&type="Not_Marshallese"]:0.2999310054913377)14[&type="Marshallese"]:0.307235832383375)18[&type="Marshallese"]:0.09833587646576036)16[&type="Marshallese"]:0.09112792038844064,10[&type="Marshallese"]:0.20263063472886278)12[&type="Marshallese"]:0.3492890468661852)19[&type="Marshallese"]:0.0;
tree STATE_1420000 = ((1[&type="Not_Marshallese"]:0.1004351723457485,5[&type="Marshallese"]:0.23443517234576305)14[&type="Marshallese"]:0.17681204481453694,((2[&type="Marshallese"]:0.033872090137783584,(3[&type="Marshallese"]:0.03898056341158862,(4[&type="Marshallese"]:0.03708990034788173,((6[&type="Marshallese"]:0.005938708338572796,(8[&type="Not_Marshallese"]:0.11578004563607597,9[&type="Not_Marshallese"]:0.32378004563615964)17[&type="Marshallese"]:0.161158662702455)18[&type="Marshallese"]:0.019569990873351983,7[&type="Marshallese"]:0.044508699211930236)12[&type="Marshallese"]:0.028581201136009704)11[&type="Marshallese"]:0.04289066306364686)13[&type="Marshallese"]:0.007891526726342302)15[&type="Marshallese"]:0.051953231914997455,10[&type="Marshallese"]:0.041825322052912006)16[&type="Marshallese"]:0.2604218951074644)19[&type="Marshallese"]:0.0;tree STATE_11420000 = ((1[&type="Not_Marshallese"]:0.1004351723457485,5[&type="Marshallese"]:0.23443517234576305)14[&type="Marshallese"]:0.17681204481453694,((2[&type="Marshallese"]:0.033872090137783584,(3[&type="Marshallese"]:0.03898056341158862,(4[&type="Marshallese"]:0.03708990034788173,((6[&type="Marshallese"]:0.005938708338572796,(8[&type="Not_Marshallese"]:0.11578004563607597,9[&type="Not_Marshallese"]:0.32378004563615964)17[&type="Marshallese"]:0.161158662702455)18[&type="Marshallese"]:0.019569990873351983,7[&type="Marshallese"]:0.044508699211930236)12[&type="Marshallese"]:0.028581201136009704)11[&type="Marshallese"]:0.04289066306364686)13[&type="Marshallese"]:0.007891526726342302)15[&type="Marshallese"]:0.051953231914997455,10[&type="Marshallese"]:0.041825322052912006)16[&type="Marshallese"]:0.2604218951074644)19[&type="Marshallese"]:0.0;
tree STATE_1430000 = (1[&type="Not_Marshallese"]:0.23696145072417152,((((2[&type="Marshallese"]:0.03721722945349748,(3[&type="Marshallese"]:0.016605959410493365,4[&type="Marshallese"]:0.05760595941043334)16[&type="Marshallese"]:0.03361127004315145)12[&type="Marshallese"]:0.0843666102966315,10[&type="Marshallese"]:0.07758383975025995)15[&type="Marshallese"]:0.022259013143794526,5[&type="Marshallese"]:0.20884285289397808)17[&type="Marshallese"]:0.024140726641444288,((6[&type="Marshallese"]:0.002411888287792985,(8[&type="Not_Marshallese"]:0.17645504605180934,9[&type="Not_Marshallese"]:0.384455046051893)14[&type="Marshallese"]:0.09695684223594181)13[&type="Marshallese"]:0.03188627358153945,7[&type="Marshallese"]:0.05329816186933789)18[&type="Marshallese"]:0.20468541766617543)11[&type="Marshallese"]:0.1379778711887637)19[&type="Marshallese"]:0.0;tree STATE_11430000 = (1[&type="Not_Marshallese"]:0.23696145072417152,((((2[&type="Marshallese"]:0.03721722945349748,(3[&type="Marshallese"]:0.016605959410493365,4[&type="Marshallese"]:0.05760595941043334)16[&type="Marshallese"]:0.03361127004315145)12[&type="Marshallese"]:0.0843666102966315,10[&type="Marshallese"]:0.07758383975025995)15[&type="Marshallese"]:0.022259013143794526,5[&type="Marshallese"]:0.20884285289397808)17[&type="Marshallese"]:0.024140726641444288,((6[&type="Marshallese"]:0.002411888287792985,(8[&type="Not_Marshallese"]:0.17645504605180934,9[&type="Not_Marshallese"]:0.384455046051893)14[&type="Marshallese"]:0.09695684223594181)13[&type="Marshallese"]:0.03188627358153945,7[&type="Marshallese"]:0.05329816186933789)18[&type="Marshallese"]:0.20468541766617543)11[&type="Marshallese"]:0.1379778711887637)19[&type="Marshallese"]:0.0;
tree STATE_1440000 = (1[&type="Not_Marshallese"]:0.23604079632186337,((((2[&type="Marshallese"]:0.0372415431107721,5[&type="Marshallese"]:0.10224154311082667)15[&type="Marshallese"]:0.0053851993578424295,(3[&type="Marshallese"]:0.0024689771831387652,4[&type="Marshallese"]:0.04346897718307874)17[&type="Marshallese"]:0.053157765285623104)16[&type="Marshallese"]:0.016836342542236316,(6[&type="Marshallese"]:0.07050243782714527,(7[&type="Marshallese"]:0.0348540752521278,(8[&type="Not_Marshallese"]:0.03881148998580786,9[&type="Not_Marshallese"]:0.24681148998589153)14[&type="Marshallese"]:0.24804258526627265)18[&type="Marshallese"]:0.054648362575022924)13[&type="Marshallese"]:0.05996064718384564)11[&type="Marshallese"]:0.09021808694237543,10[&type="Marshallese"]:0.10568117195335724)12[&type="Marshallese"]:0.15535962436859707)19[&type="Marshallese"]:0.0;tree STATE_11440000 = (1[&type="Not_Marshallese"]:0.23604079632186337,((((2[&type="Marshallese"]:0.0372415431107721,5[&type="Marshallese"]:0.10224154311082667)15[&type="Marshallese"]:0.0053851993578424295,(3[&type="Marshallese"]:0.0024689771831387652,4[&type="Marshallese"]:0.04346897718307874)17[&type="Marshallese"]:0.053157765285623104)16[&type="Marshallese"]:0.016836342542236316,(6[&type="Marshallese"]:0.07050243782714527,(7[&type="Marshallese"]:0.0348540752521278,(8[&type="Not_Marshallese"]:0.03881148998580786,9[&type="Not_Marshallese"]:0.24681148998589153)14[&type="Marshallese"]:0.24804258526627265)18[&type="Marshallese"]:0.054648362575022924)13[&type="Marshallese"]:0.05996064718384564)11[&type="Marshallese"]:0.09021808694237543,10[&type="Marshallese"]:0.10568117195335724)12[&type="Marshallese"]:0.15535962436859707)19[&type="Marshallese"]:0.0;
tree STATE_1450000 = (1[&type="Not_Marshallese"]:0.3140535504515829,((2[&type="Marshallese"]:0.09101176995422922,((3[&type="Marshallese"]:0.055303621435938255,(6[&type="Marshallese"]:0.04772601185528569,(7[&type="Marshallese"]:0.04955616428598364,(8[&type="Not_Marshallese"]:0.16747231698304083,9[&type="Not_Marshallese"]:0.3754723169831245)14[&type="Marshallese"]:0.13408384730289552)13[&type="Marshallese"]:0.017169847569307506)18[&type="Marshallese"]:0.06557760958064529)17[&type="Marshallese"]:0.024400342308157685,(4[&type="Marshallese"]:0.08741492995467204,5[&type="Marshallese"]:0.0984149299546393)12[&type="Marshallese"]:0.033289033789363875)15[&type="Marshallese"]:0.024307806210280614)16[&type="Marshallese"]:0.1722885889431106,10[&type="Marshallese"]:0.2193003588974708)11[&type="Marshallese"]:0.11975319155420305)19[&type="Marshallese"]:0.0;tree STATE_11450000 = (1[&type="Not_Marshallese"]:0.3140535504515829,((2[&type="Marshallese"]:0.09101176995422922,((3[&type="Marshallese"]:0.055303621435938255,(6[&type="Marshallese"]:0.04772601185528569,(7[&type="Marshallese"]:0.04955616428598364,(8[&type="Not_Marshallese"]:0.16747231698304083,9[&type="Not_Marshallese"]:0.3754723169831245)14[&type="Marshallese"]:0.13408384730289552)13[&type="Marshallese"]:0.017169847569307506)18[&type="Marshallese"]:0.06557760958064529)17[&type="Marshallese"]:0.024400342308157685,(4[&type="Marshallese"]:0.08741492995467204,5[&type="Marshallese"]:0.0984149299546393)12[&type="Marshallese"]:0.033289033789363875)15[&type="Marshallese"]:0.024307806210280614)16[&type="Marshallese"]:0.1722885889431106,10[&type="Marshallese"]:0.2193003588974708)11[&type="Marshallese"]:0.11975319155420305)19[&type="Marshallese"]:0.0;
tree STATE_1460000 = (1[&type="Not_Marshallese"]:0.324189076971271,((2[&type="Marshallese"]:0.013746263669253023,3[&type="Marshallese"]:0.02674626366940036)17[&type="Marshallese"]:0.2735245057201293,(((4[&type="Marshallese"]:0.0964285386841498,5[&type="Marshallese"]:0.10742853868411706)15[&type="Marshallese"]:0.0384662722923681,((6[&type="Marshallese"]:0.0031103071431245466,(8[&type="Not_Marshallese"]:0.046858668439607676,9[&type="Not_Marshallese"]:0.25485866843969135)14[&type="Marshallese"]:0.22725163870347503)18[&type="Marshallese"]:0.029398313339160098,7[&type="Marshallese"]:0.0515086204822901)13[&type="Marshallese"]:0.119386190494286)12[&type="Marshallese"]:0.045167016341235544,10[&type="Marshallese"]:0.0820618273177971)16[&type="Marshallese"]:0.1612089420717162)11[&type="Marshallese"]:0.10591830758184861)19[&type="Marshallese"]:0.0;tree STATE_11460000 = (1[&type="Not_Marshallese"]:0.324189076971271,((2[&type="Marshallese"]:0.013746263669253023,3[&type="Marshallese"]:0.02674626366940036)17[&type="Marshallese"]:0.2735245057201293,(((4[&type="Marshallese"]:0.0964285386841498,5[&type="Marshallese"]:0.10742853868411706)15[&type="Marshallese"]:0.0384662722923681,((6[&type="Marshallese"]:0.0031103071431245466,(8[&type="Not_Marshallese"]:0.046858668439607676,9[&type="Not_Marshallese"]:0.25485866843969135)14[&type="Marshallese"]:0.22725163870347503)18[&type="Marshallese"]:0.029398313339160098,7[&type="Marshallese"]:0.0515086204822901)13[&type="Marshallese"]:0.119386190494286)12[&type="Marshallese"]:0.045167016341235544,10[&type="Marshallese"]:0.0820618273177971)16[&type="Marshallese"]:0.1612089420717162)11[&type="Marshallese"]:0.10591830758184861)19[&type="Marshallese"]:0.0;
tree STATE_1470000 = ((1[&type="Not_Marshallese"]:0.28638594312627474,5[&type="Marshallese"]:0.4203859431262893)11[&type="Marshallese"]:0.023672319316482726,((((2[&type="Marshallese"]:0.05691614993302008,4[&type="Marshallese"]:0.11091614993310739)17[&type="Marshallese"]:0.03684848139541519,3[&type="Marshallese"]:0.1067646313285826)12[&type="Marshallese"]:0.037515565694707154,((6[&type="Marshallese"]:0.05198255409860186,7[&type="Marshallese"]:0.07098255409860732)13[&type="Marshallese"]:0.008362410646238994,(8[&type="Not_Marshallese"]:0.021491360915856378,9[&type="Not_Marshallese"]:0.22949136091594005)14[&type="Not_Marshallese"]:0.30985360382894267)18[&type="Marshallese"]:0.14193523227844163)16[&type="Marshallese"]:0.07957051931884385,10[&type="Marshallese"]:0.16685071634211723)15[&type="Marshallese"]:0.1682075461007312)19[&type="Marshallese"]:0.0;tree STATE_11470000 = ((1[&type="Not_Marshallese"]:0.28638594312627474,5[&type="Marshallese"]:0.4203859431262893)11[&type="Marshallese"]:0.023672319316482726,((((2[&type="Marshallese"]:0.05691614993302008,4[&type="Marshallese"]:0.11091614993310739)17[&type="Marshallese"]:0.03684848139541519,3[&type="Marshallese"]:0.1067646313285826)12[&type="Marshallese"]:0.037515565694707154,((6[&type="Marshallese"]:0.05198255409860186,7[&type="Marshallese"]:0.07098255409860732)13[&type="Marshallese"]:0.008362410646238994,(8[&type="Not_Marshallese"]:0.021491360915856378,9[&type="Not_Marshallese"]:0.22949136091594005)14[&type="Not_Marshallese"]:0.30985360382894267)18[&type="Marshallese"]:0.14193523227844163)16[&type="Marshallese"]:0.07957051931884385,10[&type="Marshallese"]:0.16685071634211723)15[&type="Marshallese"]:0.1682075461007312)19[&type="Marshallese"]:0.0;
tree STATE_1480000 = (1[&type="Not_Marshallese"]:0.3599500317907771,(((2[&type="Marshallese"]:0.0447169110023915,4[&type="Marshallese"]:0.09871691100247881)12[&type="Marshallese"]:0.03828221633325879,((3[&type="Marshallese"]:0.061921607803283596,(6[&type="Marshallese"]:0.05776250224805246,(7[&type="Marshallese"]:0.04821325612269178,(8[&type="Not_Marshallese"]:0.12694091864253532,9[&type="Not_Marshallese"]:0.334940918642619)14[&type="Marshallese"]:0.17327233748010917)18[&type="Marshallese"]:0.028549246125366134)13[&type="Marshallese"]:0.06215910555522386)16[&type="Marshallese"]:0.015076042391795386,5[&type="Marshallese"]:0.1289976501949862)11[&type="Marshallese"]:0.019001477140718648)17[&type="Marshallese"]:0.21477455159051018,10[&type="Marshallese"]:0.25377367892629143)15[&type="Marshallese"]:0.13117635286457663)19[&type="Marshallese"]:0.0;tree STATE_11480000 = (1[&type="Not_Marshallese"]:0.3599500317907771,(((2[&type="Marshallese"]:0.0447169110023915,4[&type="Marshallese"]:0.09871691100247881)12[&type="Marshallese"]:0.03828221633325879,((3[&type="Marshallese"]:0.061921607803283596,(6[&type="Marshallese"]:0.05776250224805246,(7[&type="Marshallese"]:0.04821325612269178,(8[&type="Not_Marshallese"]:0.12694091864253532,9[&type="Not_Marshallese"]:0.334940918642619)14[&type="Marshallese"]:0.17327233748010917)18[&type="Marshallese"]:0.028549246125366134)13[&type="Marshallese"]:0.06215910555522386)16[&type="Marshallese"]:0.015076042391795386,5[&type="Marshallese"]:0.1289976501949862)11[&type="Marshallese"]:0.019001477140718648)17[&type="Marshallese"]:0.21477455159051018,10[&type="Marshallese"]:0.25377367892629143)15[&type="Marshallese"]:0.13117635286457663)19[&type="Marshallese"]:0.0;
tree STATE_1490000 = (1[&type="Not_Marshallese"]:0.39177807144489796,(((2[&type="Marshallese"]:0.047023046234669796,((3[&type="Marshallese"]:0.030246227783022106,4[&type="Marshallese"]:0.07124622778296208)12[&type="Marshallese"]:0.024324097075669626,5[&type="Marshallese"]:0.10657032485859896)17[&type="Marshallese"]:0.005452721376125402)11[&type="Marshallese"]:0.04093344911266483,(6[&type="Marshallese"]:0.08790283292043455,(7[&type="Marshallese"]:0.05419303135033693,(8[&type="Not_Marshallese"]:0.18790992363790926,9[&type="Not_Marshallese"]:0.39590992363799293)14[&type="Marshallese"]:0.11828310771238038)13[&type="Marshallese"]:0.052709801570103076)18[&type="Marshallese"]:0.07105366242704014)15[&type="Marshallese"]:0.23938888047012796,10[&type="Marshallese"]:0.28334537581759356)16[&type="Marshallese"]:0.13343269562739535)19[&type="Marshallese"]:0.0;tree STATE_11490000 = (1[&type="Not_Marshallese"]:0.39177807144489796,(((2[&type="Marshallese"]:0.047023046234669796,((3[&type="Marshallese"]:0.030246227783022106,4[&type="Marshallese"]:0.07124622778296208)12[&type="Marshallese"]:0.024324097075669626,5[&type="Marshallese"]:0.10657032485859896)17[&type="Marshallese"]:0.005452721376125402)11[&type="Marshallese"]:0.04093344911266483,(6[&type="Marshallese"]:0.08790283292043455,(7[&type="Marshallese"]:0.05419303135033693,(8[&type="Not_Marshallese"]:0.18790992363790926,9[&type="Not_Marshallese"]:0.39590992363799293)14[&type="Marshallese"]:0.11828310771238038)13[&type="Marshallese"]:0.052709801570103076)18[&type="Marshallese"]:0.07105366242704014)15[&type="Marshallese"]:0.23938888047012796,10[&type="Marshallese"]:0.28334537581759356)16[&type="Marshallese"]:0.13343269562739535)19[&type="Marshallese"]:0.0;
tree STATE_1500000 = (1[&type="Not_Marshallese"]:0.5218473814981366,((((2[&type="Marshallese"]:0.01031905801237698,4[&type="Marshallese"]:0.06431905801246429)13[&type="Marshallese"]:0.03661639809943962,(3[&type="Marshallese"]:0.0073619586367805745,((6[&type="Marshallese"]:0.04249810398209142,(8[&type="Not_Marshallese"]:0.06832357956094803,9[&type="Not_Marshallese"]:0.2763235795610317)11[&type="Marshallese"]:0.24517452442110155)14[&type="Marshallese"]:0.004990918225551977,7[&type="Marshallese"]:0.06648902220764885)18[&type="Marshallese"]:0.017872936429129904)12[&type="Marshallese"]:0.05257349747518336)15[&type="Marshallese"]:0.07804285154438928,5[&type="Marshallese"]:0.18997830765626045)17[&type="Marshallese"]:0.24192902460046461,10[&type="Marshallese"]:0.32290733225680146)16[&type="Marshallese"]:0.22394004924142608)19[&type="Marshallese"]:0.0;tree STATE_11500000 = (1[&type="Not_Marshallese"]:0.5218473814981366,((((2[&type="Marshallese"]:0.01031905801237698,4[&type="Marshallese"]:0.06431905801246429)13[&type="Marshallese"]:0.03661639809943962,(3[&type="Marshallese"]:0.0073619586367805745,((6[&type="Marshallese"]:0.04249810398209142,(8[&type="Not_Marshallese"]:0.06832357956094803,9[&type="Not_Marshallese"]:0.2763235795610317)11[&type="Marshallese"]:0.24517452442110155)14[&type="Marshallese"]:0.004990918225551977,7[&type="Marshallese"]:0.06648902220764885)18[&type="Marshallese"]:0.017872936429129904)12[&type="Marshallese"]:0.05257349747518336)15[&type="Marshallese"]:0.07804285154438928,5[&type="Marshallese"]:0.18997830765626045)17[&type="Marshallese"]:0.24192902460046461,10[&type="Marshallese"]:0.32290733225680146)16[&type="Marshallese"]:0.22394004924142608)19[&type="Marshallese"]:0.0;
tree STATE_1510000 = (1[&type="Not_Marshallese"]:0.236653450249513,((2[&type="Marshallese"]:0.1360111339545652,(6[&type="Marshallese"]:0.006927319216814332,(7[&type="Marshallese"]:0.010077859125109945,(8[&type="Not_Marshallese"]:0.023410188431937734,9[&type="Not_Marshallese"]:0.2314101884320214)14[&type="Marshallese"]:0.23866767069312492)13[&type="Marshallese"]:0.015849460091709844)18[&type="Marshallese"]:0.20008381473789094)15[&type="Marshallese"]:0.05776041128620979,((3[&type="Marshallese"]:0.07464521031375382,(4[&type="Marshallese"]:0.11367732466648328,5[&type="Marshallese"]:0.12467732466645054)16[&type="Marshallese"]:0.00196788564721051)17[&type="Marshallese"]:0.09550980713851276,10[&type="Marshallese"]:0.1131550174522502)11[&type="Marshallese"]:0.03661652778865576)12[&type="Marshallese"]:0.11188190500869799)19[&type="Marshallese"]:0.0;tree STATE_11510000 = (1[&type="Not_Marshallese"]:0.236653450249513,((2[&type="Marshallese"]:0.1360111339545652,(6[&type="Marshallese"]:0.006927319216814332,(7[&type="Marshallese"]:0.010077859125109945,(8[&type="Not_Marshallese"]:0.023410188431937734,9[&type="Not_Marshallese"]:0.2314101884320214)14[&type="Marshallese"]:0.23866767069312492)13[&type="Marshallese"]:0.015849460091709844)18[&type="Marshallese"]:0.20008381473789094)15[&type="Marshallese"]:0.05776041128620979,((3[&type="Marshallese"]:0.07464521031375382,(4[&type="Marshallese"]:0.11367732466648328,5[&type="Marshallese"]:0.12467732466645054)16[&type="Marshallese"]:0.00196788564721051)17[&type="Marshallese"]:0.09550980713851276,10[&type="Marshallese"]:0.1131550174522502)11[&type="Marshallese"]:0.03661652778865576)12[&type="Marshallese"]:0.11188190500869799)19[&type="Marshallese"]:0.0;
tree STATE_1520000 = ((1[&type="Not_Marshallese"]:0.24086986743079852,((((2[&type="Marshallese"]:0.036745967491566445,4[&type="Marshallese"]:0.09074596749165376)13[&type="Marshallese"]:0.0018016398991188565,3[&type="Marshallese"]:0.05154760739083264)16[&type="Marshallese"]:0.11404334692330864,((6[&type="Marshallese"]:0.040051339708121025,7[&type="Marshallese"]:0.05905133970812648)18[&type="Marshallese"]:0.025010012506862855,(8[&type="Not_Marshallese"]:0.0543869171922684,9[&type="Not_Marshallese"]:0.2623869171923521)11[&type="Marshallese"]:0.28167443502267364)14[&type="Marshallese"]:0.15852960209915012)12[&type="Marshallese"]:0.12336762725414374,5[&type="Marshallese"]:0.34095858156819225)15[&type="Marshallese"]:0.03391128586262082)17[&type="Marshallese"]:0.003290786607201057,10[&type="Marshallese"]:0.26916065403809053)19[&type="Marshallese"]:0.0;tree STATE_11520000 = ((1[&type="Not_Marshallese"]:0.24086986743079852,((((2[&type="Marshallese"]:0.036745967491566445,4[&type="Marshallese"]:0.09074596749165376)13[&type="Marshallese"]:0.0018016398991188565,3[&type="Marshallese"]:0.05154760739083264)16[&type="Marshallese"]:0.11404334692330864,((6[&type="Marshallese"]:0.040051339708121025,7[&type="Marshallese"]:0.05905133970812648)18[&type="Marshallese"]:0.025010012506862855,(8[&type="Not_Marshallese"]:0.0543869171922684,9[&type="Not_Marshallese"]:0.2623869171923521)11[&type="Marshallese"]:0.28167443502267364)14[&type="Marshallese"]:0.15852960209915012)12[&type="Marshallese"]:0.12336762725414374,5[&type="Marshallese"]:0.34095858156819225)15[&type="Marshallese"]:0.03391128586262082)17[&type="Marshallese"]:0.003290786607201057,10[&type="Marshallese"]:0.26916065403809053)19[&type="Marshallese"]:0.0;
tree STATE_1530000 = ((1[&type="Not_Marshallese"]:0.23070610469353503,10[&type="Marshallese"]:0.255706104693626)13[&type="Marshallese"]:0.046274854922367936,((2[&type="Marshallese"]:0.08847492839747118,((4[&type="Marshallese"]:0.11203017424423345,5[&type="Marshallese"]:0.12303017424420071)12[&type="Marshallese"]:0.0018483785429901367,((6[&type="Marshallese"]:0.02680565875036023,7[&type="Marshallese"]:0.045805658750365685)18[&type="Marshallese"]:0.004113571773357916,(8[&type="Not_Marshallese"]:0.11616696994504105,9[&type="Not_Marshallese"]:0.3241669699451247)11[&type="Marshallese"]:0.18575226057863525)14[&type="Marshallese"]:0.09995932226355819)16[&type="Marshallese"]:0.0285963756103349)17[&type="Marshallese"]:0.0638415530402685,3[&type="Marshallese"]:0.16531648143788702)15[&type="Marshallese"]:0.19366447817812327)19[&type="Marshallese"]:0.0;tree STATE_11530000 = ((1[&type="Not_Marshallese"]:0.23070610469353503,10[&type="Marshallese"]:0.255706104693626)13[&type="Marshallese"]:0.046274854922367936,((2[&type="Marshallese"]:0.08847492839747118,((4[&type="Marshallese"]:0.11203017424423345,5[&type="Marshallese"]:0.12303017424420071)12[&type="Marshallese"]:0.0018483785429901367,((6[&type="Marshallese"]:0.02680565875036023,7[&type="Marshallese"]:0.045805658750365685)18[&type="Marshallese"]:0.004113571773357916,(8[&type="Not_Marshallese"]:0.11616696994504105,9[&type="Not_Marshallese"]:0.3241669699451247)11[&type="Marshallese"]:0.18575226057863525)14[&type="Marshallese"]:0.09995932226355819)16[&type="Marshallese"]:0.0285963756103349)17[&type="Marshallese"]:0.0638415530402685,3[&type="Marshallese"]:0.16531648143788702)15[&type="Marshallese"]:0.19366447817812327)19[&type="Marshallese"]:0.0;
tree STATE_1540000 = (1[&type="Not_Marshallese"]:0.3447563382495614,((((2[&type="Marshallese"]:0.006191881202866734,5[&type="Marshallese"]:0.0711918812029213)12[&type="Marshallese"]:0.007675646333005104,((6[&type="Marshallese"]:0.025339539214308315,7[&type="Marshallese"]:0.04433953921431377)14[&type="Marshallese"]:0.04137624411054108,(8[&type="Not_Marshallese"]:0.12729358038159477,9[&type="Not_Marshallese"]:0.33529358038167845)11[&type="Marshallese"]:0.2104222029432128)18[&type="Marshallese"]:0.0181517442111625)13[&type="Marshallese"]:0.09633775135800782,(3[&type="Marshallese"]:0.008188977970213562,4[&type="Marshallese"]:0.049188977970153536)15[&type="Marshallese"]:0.11501630092381343)17[&type="Marshallese"]:0.1696227783956905,10[&type="Marshallese"]:0.23582805728970113)16[&type="Marshallese"]:0.13392828095995124)19[&type="Marshallese"]:0.0;tree STATE_11540000 = (1[&type="Not_Marshallese"]:0.3447563382495614,((((2[&type="Marshallese"]:0.006191881202866734,5[&type="Marshallese"]:0.0711918812029213)12[&type="Marshallese"]:0.007675646333005104,((6[&type="Marshallese"]:0.025339539214308315,7[&type="Marshallese"]:0.04433953921431377)14[&type="Marshallese"]:0.04137624411054108,(8[&type="Not_Marshallese"]:0.12729358038159477,9[&type="Not_Marshallese"]:0.33529358038167845)11[&type="Marshallese"]:0.2104222029432128)18[&type="Marshallese"]:0.0181517442111625)13[&type="Marshallese"]:0.09633775135800782,(3[&type="Marshallese"]:0.008188977970213562,4[&type="Marshallese"]:0.049188977970153536)15[&type="Marshallese"]:0.11501630092381343)17[&type="Marshallese"]:0.1696227783956905,10[&type="Marshallese"]:0.23582805728970113)16[&type="Marshallese"]:0.13392828095995124)19[&type="Marshallese"]:0.0;
tree STATE_1550000 = (1[&type="Not_Marshallese"]:0.3439317483876325,(((2[&type="Marshallese"]:0.10248774090089263,5[&type="Marshallese"]:0.1674877409009472)16[&type="Marshallese"]:0.07601953950976248,((3[&type="Marshallese"]:0.07457336808901682,4[&type="Marshallese"]:0.1155733680889568)11[&type="Marshallese"]:0.08119160388051805,((6[&type="Marshallese"]:0.009143851609922038,7[&type="Marshallese"]:0.028143851609927495)13[&type="Marshallese"]:0.10511529991357238,(8[&type="Not_Marshallese"]:0.0468043646533417,9[&type="Not_Marshallese"]:0.2548043646534254)14[&type="Marshallese"]:0.3384547868701109)18[&type="Marshallese"]:0.09950582044603318)12[&type="Marshallese"]:0.03574230844126758)15[&type="Marshallese"]:0.22966733651795967,10[&type="Marshallese"]:0.36417461692874575)17[&type="Marshallese"]:0.004757131458977715)19[&type="Marshallese"]:0.0;tree STATE_11550000 = (1[&type="Not_Marshallese"]:0.3439317483876325,(((2[&type="Marshallese"]:0.10248774090089263,5[&type="Marshallese"]:0.1674877409009472)16[&type="Marshallese"]:0.07601953950976248,((3[&type="Marshallese"]:0.07457336808901682,4[&type="Marshallese"]:0.1155733680889568)11[&type="Marshallese"]:0.08119160388051805,((6[&type="Marshallese"]:0.009143851609922038,7[&type="Marshallese"]:0.028143851609927495)13[&type="Marshallese"]:0.10511529991357238,(8[&type="Not_Marshallese"]:0.0468043646533417,9[&type="Not_Marshallese"]:0.2548043646534254)14[&type="Marshallese"]:0.3384547868701109)18[&type="Marshallese"]:0.09950582044603318)12[&type="Marshallese"]:0.03574230844126758)15[&type="Marshallese"]:0.22966733651795967,10[&type="Marshallese"]:0.36417461692874575)17[&type="Marshallese"]:0.004757131458977715)19[&type="Marshallese"]:0.0;
tree STATE_1560000 = (1[&type="Not_Marshallese"]:0.39105965075009297,(((((2[&type="Marshallese"]:0.00629567258248398,3[&type="Marshallese"]:0.019295672582631318)12[&type="Marshallese"]:0.004695102516974914,4[&type="Marshallese"]:0.0649907750995462)17[&type="Marshallese"]:0.04001564671655844,5[&type="Marshallese"]:0.1160064218160719)16[&type="Marshallese"]:0.03926257640897679,((6[&type="Marshallese"]:0.013163995973356712,(8[&type="Not_Marshallese"]:0.06851949321726897,9[&type="Not_Marshallese"]:0.27651949321735264)11[&type="Marshallese"]:0.2156445027560459)18[&type="Marshallese"]:0.0031036849272092493,7[&type="Marshallese"]:0.03526768090057142)14[&type="Marshallese"]:0.14500131732456822)13[&type="Marshallese"]:0.04847699742607936,10[&type="Marshallese"]:0.09474599565120445)15[&type="Marshallese"]:0.32131365509897947)19[&type="Marshallese"]:0.0;tree STATE_11560000 = (1[&type="Not_Marshallese"]:0.39105965075009297,(((((2[&type="Marshallese"]:0.00629567258248398,3[&type="Marshallese"]:0.019295672582631318)12[&type="Marshallese"]:0.004695102516974914,4[&type="Marshallese"]:0.0649907750995462)17[&type="Marshallese"]:0.04001564671655844,5[&type="Marshallese"]:0.1160064218160719)16[&type="Marshallese"]:0.03926257640897679,((6[&type="Marshallese"]:0.013163995973356712,(8[&type="Not_Marshallese"]:0.06851949321726897,9[&type="Not_Marshallese"]:0.27651949321735264)11[&type="Marshallese"]:0.2156445027560459)18[&type="Marshallese"]:0.0031036849272092493,7[&type="Marshallese"]:0.03526768090057142)14[&type="Marshallese"]:0.14500131732456822)13[&type="Marshallese"]:0.04847699742607936,10[&type="Marshallese"]:0.09474599565120445)15[&type="Marshallese"]:0.32131365509897947)19[&type="Marshallese"]:0.0;
tree STATE_1570000 = (1[&type="Not_Marshallese"]:0.33506969789015006,(((((2[&type="Marshallese"]:0.05140122889479748,4[&type="Marshallese"]:0.10540122889488479)12[&type="Marshallese"]:0.02772271964364237,((6[&type="Marshallese"]:0.0766593224437484,(8[&type="Not_Marshallese"]:0.05810378143779604,9[&type="Not_Marshallese"]:0.2661037814378797)14[&type="Not_Marshallese"]:0.2895555410059105)13[&type="Marshallese"]:0.01434162220797619,7[&type="Marshallese"]:0.11000094465173005)18[&type="Marshallese"]:0.05912300388685532)16[&type="Marshallese"]:0.03838225388253402,3[&type="Marshallese"]:0.1305062024211212)15[&type="Marshallese"]:0.12271297543243576,10[&type="Marshallese"]:0.1962191778535406)11[&type="Marshallese"]:0.12185666386635163,5[&type="Marshallese"]:0.42707584171981583)17[&type="Marshallese"]:0.04199385617034879)19[&type="Marshallese"]:0.0;tree STATE_11570000 = (1[&type="Not_Marshallese"]:0.33506969789015006,(((((2[&type="Marshallese"]:0.05140122889479748,4[&type="Marshallese"]:0.10540122889488479)12[&type="Marshallese"]:0.02772271964364237,((6[&type="Marshallese"]:0.0766593224437484,(8[&type="Not_Marshallese"]:0.05810378143779604,9[&type="Not_Marshallese"]:0.2661037814378797)14[&type="Not_Marshallese"]:0.2895555410059105)13[&type="Marshallese"]:0.01434162220797619,7[&type="Marshallese"]:0.11000094465173005)18[&type="Marshallese"]:0.05912300388685532)16[&type="Marshallese"]:0.03838225388253402,3[&type="Marshallese"]:0.1305062024211212)15[&type="Marshallese"]:0.12271297543243576,10[&type="Marshallese"]:0.1962191778535406)11[&type="Marshallese"]:0.12185666386635163,5[&type="Marshallese"]:0.42707584171981583)17[&type="Marshallese"]:0.04199385617034879)19[&type="Marshallese"]:0.0;
tree STATE_1580000 = (1[&type="Not_Marshallese"]:0.30055650728430516,((((2[&type="Marshallese"]:0.01109057040078787,4[&type="Marshallese"]:0.06509057040087518)17[&type="Marshallese"]:0.05530310288707441,(3[&type="Marshallese"]:0.011670195951786422,((6[&type="Marshallese"]:0.041901270786667055,(8[&type="Not_Marshallese"]:0.13977599662483453,9[&type="Not_Marshallese"]:0.3477759966249182)14[&type="Marshallese"]:0.1731252741617907)18[&type="Marshallese"]:3.306935644609155E-5,7[&type="Marshallese"]:0.060934340143118604)13[&type="Marshallese"]:0.027735855808666)11[&type="Marshallese"]:0.06772347733622319)15[&type="Marshallese"]:0.09975437424650979,10[&type="Marshallese"]:0.12214804753450303)16[&type="Marshallese"]:0.027352370314857377,5[&type="Marshallese"]:0.258500417849284)12[&type="Marshallese"]:0.1760560894350357)19[&type="Marshallese"]:0.0;tree STATE_11580000 = (1[&type="Not_Marshallese"]:0.30055650728430516,((((2[&type="Marshallese"]:0.01109057040078787,4[&type="Marshallese"]:0.06509057040087518)17[&type="Marshallese"]:0.05530310288707441,(3[&type="Marshallese"]:0.011670195951786422,((6[&type="Marshallese"]:0.041901270786667055,(8[&type="Not_Marshallese"]:0.13977599662483453,9[&type="Not_Marshallese"]:0.3477759966249182)14[&type="Marshallese"]:0.1731252741617907)18[&type="Marshallese"]:3.306935644609155E-5,7[&type="Marshallese"]:0.060934340143118604)13[&type="Marshallese"]:0.027735855808666)11[&type="Marshallese"]:0.06772347733622319)15[&type="Marshallese"]:0.09975437424650979,10[&type="Marshallese"]:0.12214804753450303)16[&type="Marshallese"]:0.027352370314857377,5[&type="Marshallese"]:0.258500417849284)12[&type="Marshallese"]:0.1760560894350357)19[&type="Marshallese"]:0.0;
tree STATE_1590000 = ((1[&type="Not_Marshallese"]:0.19067433081528495,(((2[&type="Marshallese"]:0.020049549687788715,(6[&type="Marshallese"]:0.01735148140453141,(7[&type="Marshallese"]:0.017001845804696103,(8[&type="Not_Marshallese"]:0.04457360110657688,9[&type="Not_Marshallese"]:0.25257360110666055)14[&type="Marshallese"]:0.22442824469807193)13[&type="Marshallese"]:0.019349635599840764)18[&type="Marshallese"]:0.07369806828339737)16[&type="Marshallese"]:0.008988772602231965,(3[&type="Marshallese"]:0.013012664606278923,4[&type="Marshallese"]:0.054012664606218896)15[&type="Marshallese"]:0.029025657683889095)11[&type="Marshallese"]:0.12793001436975604,5[&type="Marshallese"]:0.2219683366598313)12[&type="Marshallese"]:0.10270599415546822)17[&type="Marshallese"]:0.0103585690476794,10[&type="Marshallese"]:0.2260328998630553)19[&type="Marshallese"]:0.0;tree STATE_11590000 = ((1[&type="Not_Marshallese"]:0.19067433081528495,(((2[&type="Marshallese"]:0.020049549687788715,(6[&type="Marshallese"]:0.01735148140453141,(7[&type="Marshallese"]:0.017001845804696103,(8[&type="Not_Marshallese"]:0.04457360110657688,9[&type="Not_Marshallese"]:0.25257360110666055)14[&type="Marshallese"]:0.22442824469807193)13[&type="Marshallese"]:0.019349635599840764)18[&type="Marshallese"]:0.07369806828339737)16[&type="Marshallese"]:0.008988772602231965,(3[&type="Marshallese"]:0.013012664606278923,4[&type="Marshallese"]:0.054012664606218896)15[&type="Marshallese"]:0.029025657683889095)11[&type="Marshallese"]:0.12793001436975604,5[&type="Marshallese"]:0.2219683366598313)12[&type="Marshallese"]:0.10270599415546822)17[&type="Marshallese"]:0.0103585690476794,10[&type="Marshallese"]:0.2260328998630553)19[&type="Marshallese"]:0.0;
tree STATE_1600000 = (1[&type="Not_Marshallese"]:0.38569990020265177,((((2[&type="Marshallese"]:0.07448278891687554,(3[&type="Marshallese"]:0.03280453743000922,4[&type="Marshallese"]:0.07380453742994919)17[&type="Marshallese"]:0.05467825148701366)15[&type="Marshallese"]:0.0028813284302592335,((6[&type="Marshallese"]:0.06467179229115771,(8[&type="Not_Marshallese"]:0.1212165348055324,9[&type="Not_Marshallese"]:0.3292165348056161)11[&type="Marshallese"]:0.21445525748558347)14[&type="Marshallese"]:0.036703664932772995,7[&type="Marshallese"]:0.12037545722393617)18[&type="Marshallese"]:0.04698866012334413)13[&type="Marshallese"]:0.014212404733414896,10[&type="Marshallese"]:0.04757652208068064)16[&type="Marshallese"]:0.08518489797613527,5[&type="Marshallese"]:0.2417614200567395)12[&type="Marshallese"]:0.2779384801459268)19[&type="Marshallese"]:0.0;tree STATE_11600000 = (1[&type="Not_Marshallese"]:0.38569990020265177,((((2[&type="Marshallese"]:0.07448278891687554,(3[&type="Marshallese"]:0.03280453743000922,4[&type="Marshallese"]:0.07380453742994919)17[&type="Marshallese"]:0.05467825148701366)15[&type="Marshallese"]:0.0028813284302592335,((6[&type="Marshallese"]:0.06467179229115771,(8[&type="Not_Marshallese"]:0.1212165348055324,9[&type="Not_Marshallese"]:0.3292165348056161)11[&type="Marshallese"]:0.21445525748558347)14[&type="Marshallese"]:0.036703664932772995,7[&type="Marshallese"]:0.12037545722393617)18[&type="Marshallese"]:0.04698866012334413)13[&type="Marshallese"]:0.014212404733414896,10[&type="Marshallese"]:0.04757652208068064)16[&type="Marshallese"]:0.08518489797613527,5[&type="Marshallese"]:0.2417614200567395)12[&type="Marshallese"]:0.2779384801459268)19[&type="Marshallese"]:0.0;
tree STATE_1610000 = (1[&type="Not_Marshallese"]:0.3601595908211994,((2[&type="Marshallese"]:0.07360923228108185,10[&type="Marshallese"]:0.029609232281212816)17[&type="Marshallese"]:0.03505293363423245,((3[&type="Marshallese"]:0.06529960184115069,5[&type="Marshallese"]:0.11729960184105792)16[&type="Marshallese"]:0.04298063872328184,(4[&type="Marshallese"]:0.13765858437542966,((6[&type="Marshallese"]:0.015642391527225352,(8[&type="Not_Marshallese"]:0.09401682034889075,9[&type="Not_Marshallese"]:0.3020168203489744)14[&type="Marshallese"]:0.19262557117829276)13[&type="Marshallese"]:0.002551774244527072,7[&type="Marshallese"]:0.03719416577175788)18[&type="Marshallese"]:0.13646441860373)11[&type="Marshallese"]:0.011621656188942842)12[&type="Marshallese"]:0.013381925351029111)15[&type="Marshallese"]:0.3204974249058451)19[&type="Marshallese"]:0.0;tree STATE_11610000 = (1[&type="Not_Marshallese"]:0.3601595908211994,((2[&type="Marshallese"]:0.07360923228108185,10[&type="Marshallese"]:0.029609232281212816)17[&type="Marshallese"]:0.03505293363423245,((3[&type="Marshallese"]:0.06529960184115069,5[&type="Marshallese"]:0.11729960184105792)16[&type="Marshallese"]:0.04298063872328184,(4[&type="Marshallese"]:0.13765858437542966,((6[&type="Marshallese"]:0.015642391527225352,(8[&type="Not_Marshallese"]:0.09401682034889075,9[&type="Not_Marshallese"]:0.3020168203489744)14[&type="Marshallese"]:0.19262557117829276)13[&type="Marshallese"]:0.002551774244527072,7[&type="Marshallese"]:0.03719416577175788)18[&type="Marshallese"]:0.13646441860373)11[&type="Marshallese"]:0.011621656188942842)12[&type="Marshallese"]:0.013381925351029111)15[&type="Marshallese"]:0.3204974249058451)19[&type="Marshallese"]:0.0;
tree STATE_1620000 = ((1[&type="Not_Marshallese"]:0.2044569930293767,(((2[&type="Marshallese"]:0.02236149855854308,3[&type="Marshallese"]:0.03536149855869042)11[&type="Marshallese"]:0.13118692789495712,5[&type="Marshallese"]:0.21854842645355477)16[&type="Marshallese"]:0.0129146374044109,(4[&type="Marshallese"]:0.07199329609601735,(6[&type="Marshallese"]:0.03916750705942629,(7[&type="Marshallese"]:0.038136304537462806,(8[&type="Not_Marshallese"]:0.04645398995412742,9[&type="Not_Marshallese"]:0.2544539899542111)14[&type="Marshallese"]:0.2436823145832881)18[&type="Marshallese"]:0.020031202521968938)13[&type="Marshallese"]:0.04982578903664381)12[&type="Marshallese"]:0.14846976776198106)15[&type="Marshallese"]:0.10699392917142558)17[&type="Marshallese"]:0.022933451466729426,10[&type="Marshallese"]:0.2523904444961971)19[&type="Marshallese"]:0.0;tree STATE_11620000 = ((1[&type="Not_Marshallese"]:0.2044569930293767,(((2[&type="Marshallese"]:0.02236149855854308,3[&type="Marshallese"]:0.03536149855869042)11[&type="Marshallese"]:0.13118692789495712,5[&type="Marshallese"]:0.21854842645355477)16[&type="Marshallese"]:0.0129146374044109,(4[&type="Marshallese"]:0.07199329609601735,(6[&type="Marshallese"]:0.03916750705942629,(7[&type="Marshallese"]:0.038136304537462806,(8[&type="Not_Marshallese"]:0.04645398995412742,9[&type="Not_Marshallese"]:0.2544539899542111)14[&type="Marshallese"]:0.2436823145832881)18[&type="Marshallese"]:0.020031202521968938)13[&type="Marshallese"]:0.04982578903664381)12[&type="Marshallese"]:0.14846976776198106)15[&type="Marshallese"]:0.10699392917142558)17[&type="Marshallese"]:0.022933451466729426,10[&type="Marshallese"]:0.2523904444961971)19[&type="Marshallese"]:0.0;
tree STATE_1630000 = (1[&type="Not_Marshallese"]:0.19134401472359552,(((2[&type="Marshallese"]:0.06296095488418052,(3[&type="Marshallese"]:0.04354981286315951,(4[&type="Marshallese"]:0.08416202413335783,(6[&type="Marshallese"]:0.048126387151318006,(7[&type="Marshallese"]:0.033957129845458955,(8[&type="Not_Marshallese"]:0.09886221604058087,9[&type="Not_Marshallese"]:0.30686221604066455)11[&type="Marshallese"]:0.1870949138048308)18[&type="Marshallese"]:0.03316925730586451)14[&type="Marshallese"]:0.05303563698209257)13[&type="Marshallese"]:3.87788729741656E-4)12[&type="Marshallese"]:0.03241114202116835)17[&type="Marshallese"]:0.029839779456225513,5[&type="Marshallese"]:0.1578007343404606)15[&type="Marshallese"]:0.11362975830035116,10[&type="Marshallese"]:0.16243049264088816)16[&type="Marshallese"]:0.053913522082798315)19[&type="Marshallese"]:0.0;tree STATE_11630000 = (1[&type="Not_Marshallese"]:0.19134401472359552,(((2[&type="Marshallese"]:0.06296095488418052,(3[&type="Marshallese"]:0.04354981286315951,(4[&type="Marshallese"]:0.08416202413335783,(6[&type="Marshallese"]:0.048126387151318006,(7[&type="Marshallese"]:0.033957129845458955,(8[&type="Not_Marshallese"]:0.09886221604058087,9[&type="Not_Marshallese"]:0.30686221604066455)11[&type="Marshallese"]:0.1870949138048308)18[&type="Marshallese"]:0.03316925730586451)14[&type="Marshallese"]:0.05303563698209257)13[&type="Marshallese"]:3.87788729741656E-4)12[&type="Marshallese"]:0.03241114202116835)17[&type="Marshallese"]:0.029839779456225513,5[&type="Marshallese"]:0.1578007343404606)15[&type="Marshallese"]:0.11362975830035116,10[&type="Marshallese"]:0.16243049264088816)16[&type="Marshallese"]:0.053913522082798315)19[&type="Marshallese"]:0.0;
tree STATE_1640000 = (1[&type="Not_Marshallese"]:0.3225938006319541,(((((2[&type="Marshallese"]:0.0780197880897382,4[&type="Marshallese"]:0.1320197880898255)17[&type="Marshallese"]:0.029118839001253782,3[&type="Marshallese"]:0.12013862709113932)15[&type="Marshallese"]:0.003250469926368016,5[&type="Marshallese"]:0.17538909701741456)12[&type="Marshallese"]:0.02550909098332299,((6[&type="Marshallese"]:0.07766895934984819,7[&type="Marshallese"]:0.09666895934985364)14[&type="Marshallese"]:0.02063731760221521,(8[&type="Not_Marshallese"]:0.04593990359116418,9[&type="Not_Marshallese"]:0.25393990359124785)11[&type="Marshallese"]:0.3233663733608574)18[&type="Marshallese"]:0.10859191104875965)13[&type="Marshallese"]:0.14367683071392157,10[&type="Marshallese"]:0.23557501871473552)16[&type="Marshallese"]:0.11201878191730952)19[&type="Marshallese"]:0.0;tree STATE_11640000 = (1[&type="Not_Marshallese"]:0.3225938006319541,(((((2[&type="Marshallese"]:0.0780197880897382,4[&type="Marshallese"]:0.1320197880898255)17[&type="Marshallese"]:0.029118839001253782,3[&type="Marshallese"]:0.12013862709113932)15[&type="Marshallese"]:0.003250469926368016,5[&type="Marshallese"]:0.17538909701741456)12[&type="Marshallese"]:0.02550909098332299,((6[&type="Marshallese"]:0.07766895934984819,7[&type="Marshallese"]:0.09666895934985364)14[&type="Marshallese"]:0.02063731760221521,(8[&type="Not_Marshallese"]:0.04593990359116418,9[&type="Not_Marshallese"]:0.25393990359124785)11[&type="Marshallese"]:0.3233663733608574)18[&type="Marshallese"]:0.10859191104875965)13[&type="Marshallese"]:0.14367683071392157,10[&type="Marshallese"]:0.23557501871473552)16[&type="Marshallese"]:0.11201878191730952)19[&type="Marshallese"]:0.0;
tree STATE_1650000 = ((1[&type="Not_Marshallese"]:0.4574407905167235,(((2[&type="Marshallese"]:0.037429762327314764,4[&type="Marshallese"]:0.09142976232740208)16[&type="Marshallese"]:0.010774744150238491,((6[&type="Marshallese"]:0.01916337816087388,(8[&type="Not_Marshallese"]:0.172628188783504,9[&type="Not_Marshallese"]:0.3806281887835877)14[&type="Marshallese"]:0.11753518937732804)18[&type="Marshallese"]:0.036120749162157684,7[&type="Marshallese"]:0.07428412732303702)13[&type="Marshallese"]:0.06392037915466176)15[&type="Marshallese"]:0.08261294205089176,3[&type="Marshallese"]:0.14381744852859235)12[&type="Marshallese"]:0.39562334198823845)11[&type="Marshallese"]:0.17158582674466882,(5[&type="Marshallese"]:0.27119623970852913,10[&type="Marshallese"]:0.16219623970860553)17[&type="Marshallese"]:0.49183037755287773)19[&type="Marshallese"]:0.0;tree STATE_11650000 = ((1[&type="Not_Marshallese"]:0.4574407905167235,(((2[&type="Marshallese"]:0.037429762327314764,4[&type="Marshallese"]:0.09142976232740208)16[&type="Marshallese"]:0.010774744150238491,((6[&type="Marshallese"]:0.01916337816087388,(8[&type="Not_Marshallese"]:0.172628188783504,9[&type="Not_Marshallese"]:0.3806281887835877)14[&type="Marshallese"]:0.11753518937732804)18[&type="Marshallese"]:0.036120749162157684,7[&type="Marshallese"]:0.07428412732303702)13[&type="Marshallese"]:0.06392037915466176)15[&type="Marshallese"]:0.08261294205089176,3[&type="Marshallese"]:0.14381744852859235)12[&type="Marshallese"]:0.39562334198823845)11[&type="Marshallese"]:0.17158582674466882,(5[&type="Marshallese"]:0.27119623970852913,10[&type="Marshallese"]:0.16219623970860553)17[&type="Marshallese"]:0.49183037755287773)19[&type="Marshallese"]:0.0;
tree STATE_1660000 = (1[&type="Not_Marshallese"]:0.22766433327611124,((((2[&type="Marshallese"]:0.0035625724105597945,3[&type="Marshallese"]:0.016562572410707133)15[&type="Marshallese"]:0.020328091542205495,4[&type="Marshallese"]:0.0778906639528526)16[&type="Marshallese"]:0.08479025912994997,(((6[&type="Marshallese"]:0.01467511056528803,7[&type="Marshallese"]:0.03367511056529349)18[&type="Marshallese"]:0.04916070294007879,(8[&type="Not_Marshallese"]:0.12936122197879418,9[&type="Not_Marshallese"]:0.33736122197887786)11[&type="Not_Marshallese"]:0.2054745915265308)14[&type="Marshallese"]:0.09935229607471907,10[&type="Marshallese"]:0.0481881095800768)12[&type="Marshallese"]:0.016492813502769432)13[&type="Marshallese"]:0.08725096015262557,5[&type="Marshallese"]:0.2609318832353954)17[&type="Marshallese"]:0.10073245004073039)19[&type="Marshallese"]:0.0;tree STATE_11660000 = (1[&type="Not_Marshallese"]:0.22766433327611124,((((2[&type="Marshallese"]:0.0035625724105597945,3[&type="Marshallese"]:0.016562572410707133)15[&type="Marshallese"]:0.020328091542205495,4[&type="Marshallese"]:0.0778906639528526)16[&type="Marshallese"]:0.08479025912994997,(((6[&type="Marshallese"]:0.01467511056528803,7[&type="Marshallese"]:0.03367511056529349)18[&type="Marshallese"]:0.04916070294007879,(8[&type="Not_Marshallese"]:0.12936122197879418,9[&type="Not_Marshallese"]:0.33736122197887786)11[&type="Not_Marshallese"]:0.2054745915265308)14[&type="Marshallese"]:0.09935229607471907,10[&type="Marshallese"]:0.0481881095800768)12[&type="Marshallese"]:0.016492813502769432)13[&type="Marshallese"]:0.08725096015262557,5[&type="Marshallese"]:0.2609318832353954)17[&type="Marshallese"]:0.10073245004073039)19[&type="Marshallese"]:0.0;
tree STATE_1670000 = (1[&type="Not_Marshallese"]:0.24055493680674334,(((2[&type="Marshallese"]:0.0053113122436401206,5[&type="Marshallese"]:0.07031131224369469)12[&type="Marshallese"]:0.10118260425678427,10[&type="Marshallese"]:0.06249391650055536)17[&type="Marshallese"]:0.02840333143591256,((3[&type="Marshallese"]:0.05233165911786719,((6[&type="Marshallese"]:0.004398074647628869,(8[&type="Not_Marshallese"]:0.0074352255372189535,9[&type="Not_Marshallese"]:0.21543522553730263)14[&type="Not_Marshallese"]:0.26796284911036805)18[&type="Marshallese"]:0.048137353575883,7[&type="Marshallese"]:0.07153542822351733)13[&type="Marshallese"]:0.057796230894348044)11[&type="Marshallese"]:0.06842124758727464,4[&type="Marshallese"]:0.1617529067050818)16[&type="Marshallese"]:0.02714434123134246)15[&type="Marshallese"]:0.17465768887036637)19[&type="Marshallese"]:0.0;tree STATE_11670000 = (1[&type="Not_Marshallese"]:0.24055493680674334,(((2[&type="Marshallese"]:0.0053113122436401206,5[&type="Marshallese"]:0.07031131224369469)12[&type="Marshallese"]:0.10118260425678427,10[&type="Marshallese"]:0.06249391650055536)17[&type="Marshallese"]:0.02840333143591256,((3[&type="Marshallese"]:0.05233165911786719,((6[&type="Marshallese"]:0.004398074647628869,(8[&type="Not_Marshallese"]:0.0074352255372189535,9[&type="Not_Marshallese"]:0.21543522553730263)14[&type="Not_Marshallese"]:0.26796284911036805)18[&type="Marshallese"]:0.048137353575883,7[&type="Marshallese"]:0.07153542822351733)13[&type="Marshallese"]:0.057796230894348044)11[&type="Marshallese"]:0.06842124758727464,4[&type="Marshallese"]:0.1617529067050818)16[&type="Marshallese"]:0.02714434123134246)15[&type="Marshallese"]:0.17465768887036637)19[&type="Marshallese"]:0.0;
tree STATE_1680000 = ((1[&type="Not_Marshallese"]:0.21734695766525047,((2[&type="Marshallese"]:0.03605511195744315,((3[&type="Marshallese"]:0.04075168844483201,((6[&type="Marshallese"]:0.0035739446106508588,(8[&type="Not_Marshallese"]:0.05919990630079497,9[&type="Not_Marshallese"]:0.26719990630087864)11[&type="Marshallese"]:0.21537403830981405)18[&type="Marshallese"]:0.03187135307194433,7[&type="Marshallese"]:0.054445297682600646)14[&type="Marshallese"]:0.06330639076222955)12[&type="Marshallese"]:0.006588021017269408,4[&type="Marshallese"]:0.0883397094620414)15[&type="Marshallese"]:0.0017154024954890712)17[&type="Marshallese"]:0.1013921446119318,10[&type="Marshallese"]:0.09344725656950592)13[&type="Marshallese"]:0.1488997010958355)16[&type="Marshallese"]:0.22347356255123563,5[&type="Marshallese"]:0.5748205202165007)19[&type="Marshallese"]:0.0;tree STATE_11680000 = ((1[&type="Not_Marshallese"]:0.21734695766525047,((2[&type="Marshallese"]:0.03605511195744315,((3[&type="Marshallese"]:0.04075168844483201,((6[&type="Marshallese"]:0.0035739446106508588,(8[&type="Not_Marshallese"]:0.05919990630079497,9[&type="Not_Marshallese"]:0.26719990630087864)11[&type="Marshallese"]:0.21537403830981405)18[&type="Marshallese"]:0.03187135307194433,7[&type="Marshallese"]:0.054445297682600646)14[&type="Marshallese"]:0.06330639076222955)12[&type="Marshallese"]:0.006588021017269408,4[&type="Marshallese"]:0.0883397094620414)15[&type="Marshallese"]:0.0017154024954890712)17[&type="Marshallese"]:0.1013921446119318,10[&type="Marshallese"]:0.09344725656950592)13[&type="Marshallese"]:0.1488997010958355)16[&type="Marshallese"]:0.22347356255123563,5[&type="Marshallese"]:0.5748205202165007)19[&type="Marshallese"]:0.0;
tree STATE_1690000 = (1[&type="Not_Marshallese"]:0.1382307853161333,((2[&type="Marshallese"]:0.1508869140365351,(((3[&type="Marshallese"]:0.04362740122379771,4[&type="Marshallese"]:0.08462740122373769)16[&type="Marshallese"]:0.09512594958861087,(6[&type="Marshallese"]:0.011189330895683247,(7[&type="Marshallese"]:0.029171491460754595,(8[&type="Not_Marshallese"]:0.135573489008956,9[&type="Not_Marshallese"]:0.34357348900903967)11[&type="Marshallese"]:0.1455980024517513)18[&type="Marshallese"]:0.0010178394349341091)14[&type="Marshallese"]:0.18556401991671806)13[&type="Marshallese"]:0.014679152418131336,10[&type="Marshallese"]:0.09643250323052355)17[&type="Marshallese"]:0.010454410806142511)12[&type="Marshallese"]:0.040207850690323066,5[&type="Marshallese"]:0.2560947647269127)15[&type="Marshallese"]:0.016136020589235134)19[&type="Marshallese"]:0.0;tree STATE_11690000 = (1[&type="Not_Marshallese"]:0.1382307853161333,((2[&type="Marshallese"]:0.1508869140365351,(((3[&type="Marshallese"]:0.04362740122379771,4[&type="Marshallese"]:0.08462740122373769)16[&type="Marshallese"]:0.09512594958861087,(6[&type="Marshallese"]:0.011189330895683247,(7[&type="Marshallese"]:0.029171491460754595,(8[&type="Not_Marshallese"]:0.135573489008956,9[&type="Not_Marshallese"]:0.34357348900903967)11[&type="Marshallese"]:0.1455980024517513)18[&type="Marshallese"]:0.0010178394349341091)14[&type="Marshallese"]:0.18556401991671806)13[&type="Marshallese"]:0.014679152418131336,10[&type="Marshallese"]:0.09643250323052355)17[&type="Marshallese"]:0.010454410806142511)12[&type="Marshallese"]:0.040207850690323066,5[&type="Marshallese"]:0.2560947647269127)15[&type="Marshallese"]:0.016136020589235134)19[&type="Marshallese"]:0.0;
tree STATE_1700000 = ((1[&type="Not_Marshallese"]:0.2317856502905744,(2[&type="Marshallese"]:0.0026506689662807448,5[&type="Marshallese"]:0.06765066896633531)17[&type="Marshallese"]:0.29813498132425365)13[&type="Marshallese"]:0.0027832948151460535,(((3[&type="Marshallese"]:0.051156283887552445,4[&type="Marshallese"]:0.09215628388749242)15[&type="Marshallese"]:0.015322276611324903,(6[&type="Marshallese"]:0.02489043561010784,(7[&type="Marshallese"]:0.02571856751458862,(8[&type="Not_Marshallese"]:0.03345790989995326,9[&type="Not_Marshallese"]:0.24145790990003693)11[&type="Marshallese"]:0.24426065761458807)18[&type="Marshallese"]:0.01817186809552468)14[&type="Marshallese"]:0.09958812488876223)16[&type="Marshallese"]:0.20149398693909104,10[&type="Marshallese"]:0.21097254743795202)12[&type="Marshallese"]:0.04859639766785939)19[&type="Marshallese"]:0.0;tree STATE_11700000 = ((1[&type="Not_Marshallese"]:0.2317856502905744,(2[&type="Marshallese"]:0.0026506689662807448,5[&type="Marshallese"]:0.06765066896633531)17[&type="Marshallese"]:0.29813498132425365)13[&type="Marshallese"]:0.0027832948151460535,(((3[&type="Marshallese"]:0.051156283887552445,4[&type="Marshallese"]:0.09215628388749242)15[&type="Marshallese"]:0.015322276611324903,(6[&type="Marshallese"]:0.02489043561010784,(7[&type="Marshallese"]:0.02571856751458862,(8[&type="Not_Marshallese"]:0.03345790989995326,9[&type="Not_Marshallese"]:0.24145790990003693)11[&type="Marshallese"]:0.24426065761458807)18[&type="Marshallese"]:0.01817186809552468)14[&type="Marshallese"]:0.09958812488876223)16[&type="Marshallese"]:0.20149398693909104,10[&type="Marshallese"]:0.21097254743795202)12[&type="Marshallese"]:0.04859639766785939)19[&type="Marshallese"]:0.0;
tree STATE_1710000 = ((1[&type="Not_Marshallese"]:0.34892844060318406,10[&type="Marshallese"]:0.373928440603275)17[&type="Marshallese"]:0.07097124613351324,(((2[&type="Marshallese"]:0.0012032837488732406,(3[&type="Marshallese"]:0.005319125770890332,4[&type="Marshallese"]:0.046319125770830305)16[&type="Marshallese"]:0.008884157978130247)15[&type="Marshallese"]:0.10131934383916752,((6[&type="Marshallese"]:0.004687508203698287,7[&type="Marshallese"]:0.023687508203703744)18[&type="Marshallese"]:0.060179800824647744,(8[&type="Not_Marshallese"]:0.1711177296045266,9[&type="Not_Marshallese"]:0.37911772960461027)11[&type="Marshallese"]:0.1647495794237776)14[&type="Marshallese"]:0.10865531855983479)13[&type="Marshallese"]:0.07028361969208297,5[&type="Marshallese"]:0.2378062472801783)12[&type="Marshallese"]:0.31609343945653356)19[&type="Marshallese"]:0.0;tree STATE_11710000 = ((1[&type="Not_Marshallese"]:0.34892844060318406,10[&type="Marshallese"]:0.373928440603275)17[&type="Marshallese"]:0.07097124613351324,(((2[&type="Marshallese"]:0.0012032837488732406,(3[&type="Marshallese"]:0.005319125770890332,4[&type="Marshallese"]:0.046319125770830305)16[&type="Marshallese"]:0.008884157978130247)15[&type="Marshallese"]:0.10131934383916752,((6[&type="Marshallese"]:0.004687508203698287,7[&type="Marshallese"]:0.023687508203703744)18[&type="Marshallese"]:0.060179800824647744,(8[&type="Not_Marshallese"]:0.1711177296045266,9[&type="Not_Marshallese"]:0.37911772960461027)11[&type="Marshallese"]:0.1647495794237776)14[&type="Marshallese"]:0.10865531855983479)13[&type="Marshallese"]:0.07028361969208297,5[&type="Marshallese"]:0.2378062472801783)12[&type="Marshallese"]:0.31609343945653356)19[&type="Marshallese"]:0.0;
tree STATE_1720000 = ((1[&type="Not_Marshallese"]:0.09552626090433824,(((2[&type="Marshallese"]:0.0406070555751632,5[&type="Marshallese"]:0.10560705557521777)15[&type="Marshallese"]:0.01852673872051358,(3[&type="Marshallese"]:0.056176421087633654,4[&type="Marshallese"]:0.09717642108757363)16[&type="Marshallese"]:0.015957373208190462)12[&type="Marshallese"]:0.020224677788895917,(6[&type="Marshallese"]:0.03950611467397336,(7[&type="Marshallese"]:0.04979025902443557,(8[&type="Not_Marshallese"]:0.018256548289379032,9[&type="Not_Marshallese"]:0.2262565482894627)14[&type="Marshallese"]:0.2835337107350092)13[&type="Marshallese"]:0.008715855649543247)18[&type="Marshallese"]:0.1108523574107394)17[&type="Marshallese"]:0.08516778881972553)11[&type="Marshallese"]:0.11766827937899083,10[&type="Marshallese"]:0.23819454028342002)19[&type="Marshallese"]:0.0;tree STATE_11720000 = ((1[&type="Not_Marshallese"]:0.09552626090433824,(((2[&type="Marshallese"]:0.0406070555751632,5[&type="Marshallese"]:0.10560705557521777)15[&type="Marshallese"]:0.01852673872051358,(3[&type="Marshallese"]:0.056176421087633654,4[&type="Marshallese"]:0.09717642108757363)16[&type="Marshallese"]:0.015957373208190462)12[&type="Marshallese"]:0.020224677788895917,(6[&type="Marshallese"]:0.03950611467397336,(7[&type="Marshallese"]:0.04979025902443557,(8[&type="Not_Marshallese"]:0.018256548289379032,9[&type="Not_Marshallese"]:0.2262565482894627)14[&type="Marshallese"]:0.2835337107350092)13[&type="Marshallese"]:0.008715855649543247)18[&type="Marshallese"]:0.1108523574107394)17[&type="Marshallese"]:0.08516778881972553)11[&type="Marshallese"]:0.11766827937899083,10[&type="Marshallese"]:0.23819454028342002)19[&type="Marshallese"]:0.0;
tree STATE_1730000 = (1[&type="Not_Marshallese"]:0.3940868403135067,(((((2[&type="Marshallese"]:0.04156558709941083,((6[&type="Marshallese"]:0.0323226491065548,(8[&type="Not_Marshallese"]:0.14550751502737624,9[&type="Not_Marshallese"]:0.3535075150274599)11[&type="Marshallese"]:0.15781513407913672)14[&type="Marshallese"]:0.03417763320641343,7[&type="Marshallese"]:0.08550028231297369)18[&type="Marshallese"]:0.04606530478658266)16[&type="Marshallese"]:0.022782055322057793,3[&type="Marshallese"]:0.07734764242161596)13[&type="Marshallese"]:0.10064587499008315,10[&type="Marshallese"]:0.12099351741168274)17[&type="Marshallese"]:0.05808509025672348,5[&type="Marshallese"]:0.2880786076683298)12[&type="Marshallese"]:0.003905491091363844,4[&type="Marshallese"]:0.2809840987597264)15[&type="Marshallese"]:0.2361027415538276)19[&type="Marshallese"]:0.0;tree STATE_11730000 = (1[&type="Not_Marshallese"]:0.3940868403135067,(((((2[&type="Marshallese"]:0.04156558709941083,((6[&type="Marshallese"]:0.0323226491065548,(8[&type="Not_Marshallese"]:0.14550751502737624,9[&type="Not_Marshallese"]:0.3535075150274599)11[&type="Marshallese"]:0.15781513407913672)14[&type="Marshallese"]:0.03417763320641343,7[&type="Marshallese"]:0.08550028231297369)18[&type="Marshallese"]:0.04606530478658266)16[&type="Marshallese"]:0.022782055322057793,3[&type="Marshallese"]:0.07734764242161596)13[&type="Marshallese"]:0.10064587499008315,10[&type="Marshallese"]:0.12099351741168274)17[&type="Marshallese"]:0.05808509025672348,5[&type="Marshallese"]:0.2880786076683298)12[&type="Marshallese"]:0.003905491091363844,4[&type="Marshallese"]:0.2809840987597264)15[&type="Marshallese"]:0.2361027415538276)19[&type="Marshallese"]:0.0;
tree STATE_1740000 = (1[&type="Not_Marshallese"]:0.3078855384395386,(((2[&type="Marshallese"]:0.015849675077161063,(3[&type="Marshallese"]:0.011394188743187872,4[&type="Marshallese"]:0.052394188743127845)15[&type="Marshallese"]:0.01745548633412053)13[&type="Marshallese"]:0.11977517103191393,(((6[&type="Marshallese"]:0.004580386524169089,7[&type="Marshallese"]:0.023580386524174546)14[&type="Marshallese"]:0.05620914043224662,(8[&type="Not_Marshallese"]:0.22691493029120946,9[&type="Not_Marshallese"]:0.43491493029129313)11[&type="Marshallese"]:0.10487459666516441)18[&type="Marshallese"]:0.11864132467331145,10[&type="Marshallese"]:0.06443085162971807)17[&type="Marshallese"]:0.027193994479487893)16[&type="Marshallese"]:0.19653843743101995,5[&type="Marshallese"]:0.3971632835401495)12[&type="Marshallese"]:0.044722254899403624)19[&type="Marshallese"]:0.0;tree STATE_11740000 = (1[&type="Not_Marshallese"]:0.3078855384395386,(((2[&type="Marshallese"]:0.015849675077161063,(3[&type="Marshallese"]:0.011394188743187872,4[&type="Marshallese"]:0.052394188743127845)15[&type="Marshallese"]:0.01745548633412053)13[&type="Marshallese"]:0.11977517103191393,(((6[&type="Marshallese"]:0.004580386524169089,7[&type="Marshallese"]:0.023580386524174546)14[&type="Marshallese"]:0.05620914043224662,(8[&type="Not_Marshallese"]:0.22691493029120946,9[&type="Not_Marshallese"]:0.43491493029129313)11[&type="Marshallese"]:0.10487459666516441)18[&type="Marshallese"]:0.11864132467331145,10[&type="Marshallese"]:0.06443085162971807)17[&type="Marshallese"]:0.027193994479487893)16[&type="Marshallese"]:0.19653843743101995,5[&type="Marshallese"]:0.3971632835401495)12[&type="Marshallese"]:0.044722254899403624)19[&type="Marshallese"]:0.0;
tree STATE_1750000 = (1[&type="Not_Marshallese"]:0.6226234663663766,((((2[&type="Marshallese"]:0.0030306015664067765,3[&type="Marshallese"]:0.016030601566554115)16[&type="Marshallese"]:0.030000164187868883,4[&type="Marshallese"]:0.08703076575436297)17[&type="Marshallese"]:0.04016730794074519,(5[&type="Marshallese"]:0.12171236558796683,((6[&type="Marshallese"]:0.031919168031897094,(8[&type="Not_Marshallese"]:0.03401662763936622,9[&type="Not_Marshallese"]:0.2420166276394499)11[&type="Marshallese"]:0.26890254039248906)18[&type="Marshallese"]:0.029923205575536516,7[&type="Marshallese"]:0.08084237360743907)14[&type="Marshallese"]:0.06586999198061871)15[&type="Marshallese"]:0.016485708107108588)13[&type="Marshallese"]:0.11587794762237003,10[&type="Marshallese"]:0.14507602131752184)12[&type="Marshallese"]:0.5025474450489457)19[&type="Marshallese"]:0.0;tree STATE_11750000 = (1[&type="Not_Marshallese"]:0.6226234663663766,((((2[&type="Marshallese"]:0.0030306015664067765,3[&type="Marshallese"]:0.016030601566554115)16[&type="Marshallese"]:0.030000164187868883,4[&type="Marshallese"]:0.08703076575436297)17[&type="Marshallese"]:0.04016730794074519,(5[&type="Marshallese"]:0.12171236558796683,((6[&type="Marshallese"]:0.031919168031897094,(8[&type="Not_Marshallese"]:0.03401662763936622,9[&type="Not_Marshallese"]:0.2420166276394499)11[&type="Marshallese"]:0.26890254039248906)18[&type="Marshallese"]:0.029923205575536516,7[&type="Marshallese"]:0.08084237360743907)14[&type="Marshallese"]:0.06586999198061871)15[&type="Marshallese"]:0.016485708107108588)13[&type="Marshallese"]:0.11587794762237003,10[&type="Marshallese"]:0.14507602131752184)12[&type="Marshallese"]:0.5025474450489457)19[&type="Marshallese"]:0.0;
tree STATE_1760000 = (1[&type="Not_Marshallese"]:0.2048668976777518,(((2[&type="Marshallese"]:0.11619178685902931,(6[&type="Marshallese"]:0.05619978644262247,(7[&type="Marshallese"]:0.05562613969503549,(8[&type="Not_Marshallese"]:0.012321740801061826,9[&type="Not_Marshallese"]:0.2203217408011455)17[&type="Marshallese"]:0.29530439889392635)12[&type="Marshallese"]:0.019573646747592433)18[&type="Marshallese"]:0.1309920004165469)11[&type="Marshallese"]:0.029713713733202973,((3[&type="Marshallese"]:0.07784337729267532,4[&type="Marshallese"]:0.1188433772926153)14[&type="Marshallese"]:0.00824183898223907,5[&type="Marshallese"]:0.13808521627482162)16[&type="Marshallese"]:0.07282028431746523)15[&type="Marshallese"]:0.010908377668259361,10[&type="Marshallese"]:0.11281387826062261)13[&type="Marshallese"]:0.11705301941722013)19[&type="Marshallese"]:0.0;tree STATE_11760000 = (1[&type="Not_Marshallese"]:0.2048668976777518,(((2[&type="Marshallese"]:0.11619178685902931,(6[&type="Marshallese"]:0.05619978644262247,(7[&type="Marshallese"]:0.05562613969503549,(8[&type="Not_Marshallese"]:0.012321740801061826,9[&type="Not_Marshallese"]:0.2203217408011455)17[&type="Marshallese"]:0.29530439889392635)12[&type="Marshallese"]:0.019573646747592433)18[&type="Marshallese"]:0.1309920004165469)11[&type="Marshallese"]:0.029713713733202973,((3[&type="Marshallese"]:0.07784337729267532,4[&type="Marshallese"]:0.1188433772926153)14[&type="Marshallese"]:0.00824183898223907,5[&type="Marshallese"]:0.13808521627482162)16[&type="Marshallese"]:0.07282028431746523)15[&type="Marshallese"]:0.010908377668259361,10[&type="Marshallese"]:0.11281387826062261)13[&type="Marshallese"]:0.11705301941722013)19[&type="Marshallese"]:0.0;
tree STATE_1770000 = ((1[&type="Not_Marshallese"]:0.22886591733085837,10[&type="Marshallese"]:0.2538659173309493)17[&type="Marshallese"]:0.1442203687289857,(((2[&type="Marshallese"]:0.0539942386257547,5[&type="Marshallese"]:0.11899423862580927)12[&type="Marshallese"]:0.10331004464819193,3[&type="Marshallese"]:0.17030428327409397)13[&type="Marshallese"]:0.04572840635151365,(4[&type="Marshallese"]:0.1622053030050935,((6[&type="Marshallese"]:0.0018859519019506221,7[&type="Marshallese"]:0.02088595190195608)18[&type="Marshallese"]:0.024507907793006045,(8[&type="Not_Marshallese"]:0.07415766449733241,9[&type="Not_Marshallese"]:0.2821576644974161)11[&type="Not_Marshallese"]:0.22323619519758242)14[&type="Marshallese"]:0.1528114433101896)16[&type="Marshallese"]:0.09482738662045409)15[&type="Marshallese"]:0.23905359643434376)19[&type="Marshallese"]:0.0;tree STATE_11770000 = ((1[&type="Not_Marshallese"]:0.22886591733085837,10[&type="Marshallese"]:0.2538659173309493)17[&type="Marshallese"]:0.1442203687289857,(((2[&type="Marshallese"]:0.0539942386257547,5[&type="Marshallese"]:0.11899423862580927)12[&type="Marshallese"]:0.10331004464819193,3[&type="Marshallese"]:0.17030428327409397)13[&type="Marshallese"]:0.04572840635151365,(4[&type="Marshallese"]:0.1622053030050935,((6[&type="Marshallese"]:0.0018859519019506221,7[&type="Marshallese"]:0.02088595190195608)18[&type="Marshallese"]:0.024507907793006045,(8[&type="Not_Marshallese"]:0.07415766449733241,9[&type="Not_Marshallese"]:0.2821576644974161)11[&type="Not_Marshallese"]:0.22323619519758242)14[&type="Marshallese"]:0.1528114433101896)16[&type="Marshallese"]:0.09482738662045409)15[&type="Marshallese"]:0.23905359643434376)19[&type="Marshallese"]:0.0;
tree STATE_1780000 = (1[&type="Not_Marshallese"]:0.39938897099983284,(((((2[&type="Marshallese"]:0.03222636209092555,4[&type="Marshallese"]:0.08622636209101286)13[&type="Marshallese"]:0.03178187480918637,5[&type="Marshallese"]:0.1290082369001665)17[&type="Marshallese"]:0.003942256490208962,3[&type="Marshallese"]:0.08095049339046823)12[&type="Marshallese"]:0.009213611840137026,((6[&type="Marshallese"]:0.051117691258588116,(8[&type="Not_Marshallese"]:0.11287895571910805,9[&type="Not_Marshallese"]:0.3208789557191917)11[&type="Marshallese"]:0.20923873553943823)14[&type="Marshallese"]:0.061849416816809444,7[&type="Marshallese"]:0.13196710807540302)18[&type="Marshallese"]:0.035196997155200416)16[&type="Marshallese"]:0.03268377033624881,10[&type="Marshallese"]:0.06584787556683769)15[&type="Marshallese"]:0.3585410954330861)19[&type="Marshallese"]:0.0;tree STATE_11780000 = (1[&type="Not_Marshallese"]:0.39938897099983284,(((((2[&type="Marshallese"]:0.03222636209092555,4[&type="Marshallese"]:0.08622636209101286)13[&type="Marshallese"]:0.03178187480918637,5[&type="Marshallese"]:0.1290082369001665)17[&type="Marshallese"]:0.003942256490208962,3[&type="Marshallese"]:0.08095049339046823)12[&type="Marshallese"]:0.009213611840137026,((6[&type="Marshallese"]:0.051117691258588116,(8[&type="Not_Marshallese"]:0.11287895571910805,9[&type="Not_Marshallese"]:0.3208789557191917)11[&type="Marshallese"]:0.20923873553943823)14[&type="Marshallese"]:0.061849416816809444,7[&type="Marshallese"]:0.13196710807540302)18[&type="Marshallese"]:0.035196997155200416)16[&type="Marshallese"]:0.03268377033624881,10[&type="Marshallese"]:0.06584787556683769)15[&type="Marshallese"]:0.3585410954330861)19[&type="Marshallese"]:0.0;
tree STATE_1790000 = (1[&type="Not_Marshallese"]:0.35388078421121394,(((2[&type="Marshallese"]:0.031108665941207203,4[&type="Marshallese"]:0.08510866594129451)15[&type="Marshallese"]:0.03491913861685525,(3[&type="Marshallese"]:0.04168005265444885,((6[&type="Marshallese"]:0.022767912337639307,(8[&type="Not_Marshallese"]:0.03481685063971085,9[&type="Not_Marshallese"]:0.24281685063979452)17[&type="Marshallese"]:0.2589510616978866)18[&type="Marshallese"]:0.04383529150980403,7[&type="Marshallese"]:0.0856032038474488)12[&type="Marshallese"]:0.03307684880699824)11[&type="Marshallese"]:0.03734775190376094)16[&type="Marshallese"]:0.07023910544899514,(5[&type="Marshallese"]:0.17218721739610554,10[&type="Marshallese"]:0.06318721739618194)14[&type="Marshallese"]:0.029079692611006625)13[&type="Marshallese"]:0.2866138742041163)19[&type="Marshallese"]:0.0;tree STATE_11790000 = (1[&type="Not_Marshallese"]:0.35388078421121394,(((2[&type="Marshallese"]:0.031108665941207203,4[&type="Marshallese"]:0.08510866594129451)15[&type="Marshallese"]:0.03491913861685525,(3[&type="Marshallese"]:0.04168005265444885,((6[&type="Marshallese"]:0.022767912337639307,(8[&type="Not_Marshallese"]:0.03481685063971085,9[&type="Not_Marshallese"]:0.24281685063979452)17[&type="Marshallese"]:0.2589510616978866)18[&type="Marshallese"]:0.04383529150980403,7[&type="Marshallese"]:0.0856032038474488)12[&type="Marshallese"]:0.03307684880699824)11[&type="Marshallese"]:0.03734775190376094)16[&type="Marshallese"]:0.07023910544899514,(5[&type="Marshallese"]:0.17218721739610554,10[&type="Marshallese"]:0.06318721739618194)14[&type="Marshallese"]:0.029079692611006625)13[&type="Marshallese"]:0.2866138742041163)19[&type="Marshallese"]:0.0;
tree STATE_1800000 = ((1[&type="Not_Marshallese"]:0.1686768662890742,((((2[&type="Marshallese"]:0.02743248742543558,4[&type="Marshallese"]:0.08143248742552289)18[&type="Marshallese"]:0.016987348517604972,((6[&type="Marshallese"]:0.020217045535778966,(8[&type="Not_Marshallese"]:0.05890758512178201,9[&type="Not_Marshallese"]:0.2669075851218657)14[&type="Marshallese"]:0.23230946041395512)13[&type="Marshallese"]:0.06651270378171759,7[&type="Marshallese"]:0.10572974931750201)17[&type="Marshallese"]:0.028690086625684064)15[&type="Marshallese"]:0.06363780305963018,3[&type="Marshallese"]:0.12105763900281807)16[&type="Marshallese"]:0.09819385284884008,5[&type="Marshallese"]:0.2712514918515654)11[&type="Marshallese"]:0.03142537443752336)12[&type="Marshallese"]:0.10484424828736094,10[&type="Marshallese"]:0.2985211145765261)19[&type="Marshallese"]:0.0;tree STATE_11800000 = ((1[&type="Not_Marshallese"]:0.1686768662890742,((((2[&type="Marshallese"]:0.02743248742543558,4[&type="Marshallese"]:0.08143248742552289)18[&type="Marshallese"]:0.016987348517604972,((6[&type="Marshallese"]:0.020217045535778966,(8[&type="Not_Marshallese"]:0.05890758512178201,9[&type="Not_Marshallese"]:0.2669075851218657)14[&type="Marshallese"]:0.23230946041395512)13[&type="Marshallese"]:0.06651270378171759,7[&type="Marshallese"]:0.10572974931750201)17[&type="Marshallese"]:0.028690086625684064)15[&type="Marshallese"]:0.06363780305963018,3[&type="Marshallese"]:0.12105763900281807)16[&type="Marshallese"]:0.09819385284884008,5[&type="Marshallese"]:0.2712514918515654)11[&type="Marshallese"]:0.03142537443752336)12[&type="Marshallese"]:0.10484424828736094,10[&type="Marshallese"]:0.2985211145765261)19[&type="Marshallese"]:0.0;
tree STATE_1810000 = (1[&type="Not_Marshallese"]:0.22710177403100107,((((2[&type="Marshallese"]:0.005639451685963692,4[&type="Marshallese"]:0.059639451686051004)15[&type="Marshallese"]:0.015553240628427334,5[&type="Marshallese"]:0.0861926923144456)16[&type="Marshallese"]:0.055740269500424655,(3[&type="Marshallese"]:0.009329229157217567,((6[&type="Marshallese"]:0.026137634902400397,(8[&type="Not_Marshallese"]:0.1674467146254387,9[&type="Not_Marshallese"]:0.37544671462552237)17[&type="Marshallese"]:0.12969092027691986)12[&type="Marshallese"]:0.006831368002400029,7[&type="Marshallese"]:0.05196900290480588)18[&type="Marshallese"]:0.034360226252409865)11[&type="Marshallese"]:0.08060373265774545)14[&type="Marshallese"]:0.08979735832789215,10[&type="Marshallese"]:0.1227303201428388)13[&type="Marshallese"]:0.12937145388825322)19[&type="Marshallese"]:0.0;tree STATE_11810000 = (1[&type="Not_Marshallese"]:0.22710177403100107,((((2[&type="Marshallese"]:0.005639451685963692,4[&type="Marshallese"]:0.059639451686051004)15[&type="Marshallese"]:0.015553240628427334,5[&type="Marshallese"]:0.0861926923144456)16[&type="Marshallese"]:0.055740269500424655,(3[&type="Marshallese"]:0.009329229157217567,((6[&type="Marshallese"]:0.026137634902400397,(8[&type="Not_Marshallese"]:0.1674467146254387,9[&type="Not_Marshallese"]:0.37544671462552237)17[&type="Marshallese"]:0.12969092027691986)12[&type="Marshallese"]:0.006831368002400029,7[&type="Marshallese"]:0.05196900290480588)18[&type="Marshallese"]:0.034360226252409865)11[&type="Marshallese"]:0.08060373265774545)14[&type="Marshallese"]:0.08979735832789215,10[&type="Marshallese"]:0.1227303201428388)13[&type="Marshallese"]:0.12937145388825322)19[&type="Marshallese"]:0.0;
tree STATE_1820000 = (1[&type="Not_Marshallese"]:0.27628732143979695,(((2[&type="Marshallese"]:0.005929458411932265,((3[&type="Marshallese"]:0.0030316585609448943,5[&type="Marshallese"]:0.055031658560852126)16[&type="Marshallese"]:0.015826470410002735,4[&type="Marshallese"]:0.0598581289708876)11[&type="Marshallese"]:7.132944113197315E-5)13[&type="Marshallese"]:0.03355261769055018,((6[&type="Marshallese"]:0.034359811491102565,7[&type="Marshallese"]:0.05335981149110802)12[&type="Marshallese"]:0.0022094795432138215,(8[&type="Not_Marshallese"]:0.07027043930335641,9[&type="Not_Marshallese"]:0.2782704393034401)17[&type="Marshallese"]:0.23729885173091814)18[&type="Marshallese"]:0.07391278506830612)14[&type="Marshallese"]:0.05007317956775237,10[&type="Marshallese"]:0.04555525567036578)15[&type="Marshallese"]:0.2557320657695221)19[&type="Marshallese"]:0.0;tree STATE_11820000 = (1[&type="Not_Marshallese"]:0.27628732143979695,(((2[&type="Marshallese"]:0.005929458411932265,((3[&type="Marshallese"]:0.0030316585609448943,5[&type="Marshallese"]:0.055031658560852126)16[&type="Marshallese"]:0.015826470410002735,4[&type="Marshallese"]:0.0598581289708876)11[&type="Marshallese"]:7.132944113197315E-5)13[&type="Marshallese"]:0.03355261769055018,((6[&type="Marshallese"]:0.034359811491102565,7[&type="Marshallese"]:0.05335981149110802)12[&type="Marshallese"]:0.0022094795432138215,(8[&type="Not_Marshallese"]:0.07027043930335641,9[&type="Not_Marshallese"]:0.2782704393034401)17[&type="Marshallese"]:0.23729885173091814)18[&type="Marshallese"]:0.07391278506830612)14[&type="Marshallese"]:0.05007317956775237,10[&type="Marshallese"]:0.04555525567036578)15[&type="Marshallese"]:0.2557320657695221)19[&type="Marshallese"]:0.0;
tree STATE_1830000 = (1[&type="Not_Marshallese"]:0.7465692132667301,(((((2[&type="Marshallese"]:0.07552886054571017,3[&type="Marshallese"]:0.08852886054585751)13[&type="Marshallese"]:0.03261345590694076,4[&type="Marshallese"]:0.16214231645273824)16[&type="Marshallese"]:0.03374222468975219,10[&type="Marshallese"]:0.09788454114253409)12[&type="Marshallese"]:0.02713332754139597,5[&type="Marshallese"]:0.23401786868385366)15[&type="Marshallese"]:0.07510806392338976,((6[&type="Marshallese"]:0.11735006987665941,(8[&type="Not_Marshallese"]:0.13062528706551163,9[&type="Not_Marshallese"]:0.3386252870655953)11[&type="Marshallese"]:0.25772478281110595)14[&type="Marshallese"]:0.04327809157400919,7[&type="Marshallese"]:0.17962816145067406)18[&type="Marshallese"]:0.1544977711566603)17[&type="Marshallese"]:0.5714432806595012)19[&type="Marshallese"]:0.0;tree STATE_11830000 = (1[&type="Not_Marshallese"]:0.7465692132667301,(((((2[&type="Marshallese"]:0.07552886054571017,3[&type="Marshallese"]:0.08852886054585751)13[&type="Marshallese"]:0.03261345590694076,4[&type="Marshallese"]:0.16214231645273824)16[&type="Marshallese"]:0.03374222468975219,10[&type="Marshallese"]:0.09788454114253409)12[&type="Marshallese"]:0.02713332754139597,5[&type="Marshallese"]:0.23401786868385366)15[&type="Marshallese"]:0.07510806392338976,((6[&type="Marshallese"]:0.11735006987665941,(8[&type="Not_Marshallese"]:0.13062528706551163,9[&type="Not_Marshallese"]:0.3386252870655953)11[&type="Marshallese"]:0.25772478281110595)14[&type="Marshallese"]:0.04327809157400919,7[&type="Marshallese"]:0.17962816145067406)18[&type="Marshallese"]:0.1544977711566603)17[&type="Marshallese"]:0.5714432806595012)19[&type="Marshallese"]:0.0;
tree STATE_1840000 = (1[&type="Not_Marshallese"]:0.36830024099172176,((((2[&type="Marshallese"]:0.014645659054405069,(3[&type="Marshallese"]:0.004572552417016373,4[&type="Marshallese"]:0.04557255241695635)17[&type="Marshallese"]:0.023073106637536034)16[&type="Marshallese"]:0.1997474488373403,((6[&type="Marshallese"]:0.05762754687104532,7[&type="Marshallese"]:0.07662754687105078)14[&type="Marshallese"]:0.014947553629018007,(8[&type="Not_Marshallese"]:0.017892155518446917,9[&type="Not_Marshallese"]:0.2258921555185306)11[&type="Marshallese"]:0.3256829449815746)18[&type="Marshallese"]:0.2128180073918221)15[&type="Marshallese"]:0.020215653334268557,10[&type="Marshallese"]:0.1906087612261449)13[&type="Marshallese"]:0.1059177164822962,5[&type="Marshallese"]:0.4055264777083647)12[&type="Marshallese"]:0.09677376328337162)19[&type="Marshallese"]:0.0;tree STATE_11840000 = (1[&type="Not_Marshallese"]:0.36830024099172176,((((2[&type="Marshallese"]:0.014645659054405069,(3[&type="Marshallese"]:0.004572552417016373,4[&type="Marshallese"]:0.04557255241695635)17[&type="Marshallese"]:0.023073106637536034)16[&type="Marshallese"]:0.1997474488373403,((6[&type="Marshallese"]:0.05762754687104532,7[&type="Marshallese"]:0.07662754687105078)14[&type="Marshallese"]:0.014947553629018007,(8[&type="Not_Marshallese"]:0.017892155518446917,9[&type="Not_Marshallese"]:0.2258921555185306)11[&type="Marshallese"]:0.3256829449815746)18[&type="Marshallese"]:0.2128180073918221)15[&type="Marshallese"]:0.020215653334268557,10[&type="Marshallese"]:0.1906087612261449)13[&type="Marshallese"]:0.1059177164822962,5[&type="Marshallese"]:0.4055264777083647)12[&type="Marshallese"]:0.09677376328337162)19[&type="Marshallese"]:0.0;
tree STATE_1850000 = (1[&type="Not_Marshallese"]:0.33164682696658054,(((2[&type="Marshallese"]:0.05946779562467619,3[&type="Marshallese"]:0.07246779562482353)11[&type="Marshallese"]:0.03811252840192514,((4[&type="Marshallese"]:0.05146830732243535,(6[&type="Marshallese"]:0.02402239494343228,(7[&type="Marshallese"]:0.03742043363837799,(8[&type="Not_Marshallese"]:0.13495535239511947,9[&type="Not_Marshallese"]:0.34295535239520314)14[&type="Marshallese"]:0.15446508124321123)13[&type="Marshallese"]:0.005601961305059744)17[&type="Marshallese"]:0.04444591237905582)16[&type="Marshallese"]:0.04000693077826745,5[&type="Marshallese"]:0.10247523810067005)12[&type="Marshallese"]:0.060105085925985846)18[&type="Marshallese"]:0.07299408094939963,10[&type="Marshallese"]:0.12657440497613193)15[&type="Marshallese"]:0.23007242199053957)19[&type="Marshallese"]:0.0;tree STATE_11850000 = (1[&type="Not_Marshallese"]:0.33164682696658054,(((2[&type="Marshallese"]:0.05946779562467619,3[&type="Marshallese"]:0.07246779562482353)11[&type="Marshallese"]:0.03811252840192514,((4[&type="Marshallese"]:0.05146830732243535,(6[&type="Marshallese"]:0.02402239494343228,(7[&type="Marshallese"]:0.03742043363837799,(8[&type="Not_Marshallese"]:0.13495535239511947,9[&type="Not_Marshallese"]:0.34295535239520314)14[&type="Marshallese"]:0.15446508124321123)13[&type="Marshallese"]:0.005601961305059744)17[&type="Marshallese"]:0.04444591237905582)16[&type="Marshallese"]:0.04000693077826745,5[&type="Marshallese"]:0.10247523810067005)12[&type="Marshallese"]:0.060105085925985846)18[&type="Marshallese"]:0.07299408094939963,10[&type="Marshallese"]:0.12657440497613193)15[&type="Marshallese"]:0.23007242199053957)19[&type="Marshallese"]:0.0;
tree STATE_1860000 = (1[&type="Not_Marshallese"]:0.2992127641722153,(((2[&type="Marshallese"]:0.014526149586937431,4[&type="Marshallese"]:0.06852614958702474)16[&type="Marshallese"]:0.05492081012840899,10[&type="Marshallese"]:0.02544695971547739)18[&type="Marshallese"]:0.07260909483768052,((3[&type="Marshallese"]:0.015291269783651473,((6[&type="Marshallese"]:0.01690435072208707,(8[&type="Not_Marshallese"]:0.11956929271671773,9[&type="Not_Marshallese"]:0.3275692927168014)14[&type="Marshallese"]:0.1683350580053275)17[&type="Marshallese"]:0.03084736366995855,7[&type="Marshallese"]:0.06675171439205108)13[&type="Marshallese"]:0.02553955539159858)15[&type="Marshallese"]:0.09461674790711117,5[&type="Marshallese"]:0.16190801769066987)12[&type="Marshallese"]:0.045148036862411645)11[&type="Marshallese"]:0.22615670961914836)19[&type="Marshallese"]:0.0;tree STATE_11860000 = (1[&type="Not_Marshallese"]:0.2992127641722153,(((2[&type="Marshallese"]:0.014526149586937431,4[&type="Marshallese"]:0.06852614958702474)16[&type="Marshallese"]:0.05492081012840899,10[&type="Marshallese"]:0.02544695971547739)18[&type="Marshallese"]:0.07260909483768052,((3[&type="Marshallese"]:0.015291269783651473,((6[&type="Marshallese"]:0.01690435072208707,(8[&type="Not_Marshallese"]:0.11956929271671773,9[&type="Not_Marshallese"]:0.3275692927168014)14[&type="Marshallese"]:0.1683350580053275)17[&type="Marshallese"]:0.03084736366995855,7[&type="Marshallese"]:0.06675171439205108)13[&type="Marshallese"]:0.02553955539159858)15[&type="Marshallese"]:0.09461674790711117,5[&type="Marshallese"]:0.16190801769066987)12[&type="Marshallese"]:0.045148036862411645)11[&type="Marshallese"]:0.22615670961914836)19[&type="Marshallese"]:0.0;
tree STATE_1870000 = (1[&type="Not_Marshallese"]:0.5107126735373912,(((((2[&type="Marshallese"]:0.02094954567234264,4[&type="Marshallese"]:0.07494954567242995)12[&type="Marshallese"]:0.035329998040635635,((6[&type="Marshallese"]:0.011193545960242135,(8[&type="Not_Marshallese"]:0.12074432269883595,9[&type="Not_Marshallese"]:0.3287443226989196)14[&type="Marshallese"]:0.16144922326136435)13[&type="Marshallese"]:0.005281436950587415,7[&type="Marshallese"]:0.03547498291083501)17[&type="Marshallese"]:0.11080456080228879)16[&type="Marshallese"]:0.0478224924478885,5[&type="Marshallese"]:0.16910203616092134)18[&type="Marshallese"]:0.06055180776029401,10[&type="Marshallese"]:0.12065384392129175)11[&type="Marshallese"]:0.00648728693612699,3[&type="Marshallese"]:0.1841411308574351)15[&type="Marshallese"]:0.40857154268006346)19[&type="Marshallese"]:0.0;tree STATE_11870000 = (1[&type="Not_Marshallese"]:0.5107126735373912,(((((2[&type="Marshallese"]:0.02094954567234264,4[&type="Marshallese"]:0.07494954567242995)12[&type="Marshallese"]:0.035329998040635635,((6[&type="Marshallese"]:0.011193545960242135,(8[&type="Not_Marshallese"]:0.12074432269883595,9[&type="Not_Marshallese"]:0.3287443226989196)14[&type="Marshallese"]:0.16144922326136435)13[&type="Marshallese"]:0.005281436950587415,7[&type="Marshallese"]:0.03547498291083501)17[&type="Marshallese"]:0.11080456080228879)16[&type="Marshallese"]:0.0478224924478885,5[&type="Marshallese"]:0.16910203616092134)18[&type="Marshallese"]:0.06055180776029401,10[&type="Marshallese"]:0.12065384392129175)11[&type="Marshallese"]:0.00648728693612699,3[&type="Marshallese"]:0.1841411308574351)15[&type="Marshallese"]:0.40857154268006346)19[&type="Marshallese"]:0.0;
tree STATE_1880000 = (1[&type="Not_Marshallese"]:0.162475781711502,((((2[&type="Marshallese"]:2.214895176118059E-4,((6[&type="Marshallese"]:0.012846845743815838,7[&type="Marshallese"]:0.031846845743821295)13[&type="Marshallese"]:0.01104978341314583,(8[&type="Not_Marshallese"]:0.04787744221579293,9[&type="Not_Marshallese"]:0.2558774422158766)14[&type="Marshallese"]:0.2470191869411269)17[&type="Marshallese"]:0.0473248603607902)16[&type="Marshallese"]:0.0028700839438963177,(3[&type="Marshallese"]:0.013113763947829038,4[&type="Marshallese"]:0.05411376394776901)15[&type="Marshallese"]:0.0029778095138264238)12[&type="Marshallese"]:0.09876610711494538,10[&type="Marshallese"]:0.05785768057658447)11[&type="Marshallese"]:0.044797347040131164,5[&type="Marshallese"]:0.21165502761663924)18[&type="Marshallese"]:0.08482075409487733)19[&type="Marshallese"]:0.0;tree STATE_11880000 = (1[&type="Not_Marshallese"]:0.162475781711502,((((2[&type="Marshallese"]:2.214895176118059E-4,((6[&type="Marshallese"]:0.012846845743815838,7[&type="Marshallese"]:0.031846845743821295)13[&type="Marshallese"]:0.01104978341314583,(8[&type="Not_Marshallese"]:0.04787744221579293,9[&type="Not_Marshallese"]:0.2558774422158766)14[&type="Marshallese"]:0.2470191869411269)17[&type="Marshallese"]:0.0473248603607902)16[&type="Marshallese"]:0.0028700839438963177,(3[&type="Marshallese"]:0.013113763947829038,4[&type="Marshallese"]:0.05411376394776901)15[&type="Marshallese"]:0.0029778095138264238)12[&type="Marshallese"]:0.09876610711494538,10[&type="Marshallese"]:0.05785768057658447)11[&type="Marshallese"]:0.044797347040131164,5[&type="Marshallese"]:0.21165502761663924)18[&type="Marshallese"]:0.08482075409487733)19[&type="Marshallese"]:0.0;
tree STATE_1890000 = ((1[&type="Not_Marshallese"]:0.3256878700793766,(2[&type="Marshallese"]:0.2692042601466118,((6[&type="Marshallese"]:0.020107447092356567,(8[&type="Not_Marshallese"]:0.1687903919523706,9[&type="Not_Marshallese"]:0.3767903919524543)17[&type="Marshallese"]:0.12231705513994412)15[&type="Marshallese"]:0.07483528149337404,7[&type="Marshallese"]:0.11394272858573606)18[&type="Marshallese"]:0.24526153156102126)14[&type="Marshallese"]:0.12548360993272478)16[&type="Marshallese"]:0.10705480692794112,(((3[&type="Marshallese"]:0.019991723954347895,4[&type="Marshallese"]:0.06099172395428787)12[&type="Marshallese"]:0.08476642618901076,5[&type="Marshallese"]:0.15675815014326588)13[&type="Marshallese"]:7.99067879758919E-4,10[&type="Marshallese"]:0.0485572180231012)11[&type="Marshallese"]:0.40918545898430747)19[&type="Marshallese"]:0.0;tree STATE_11890000 = ((1[&type="Not_Marshallese"]:0.3256878700793766,(2[&type="Marshallese"]:0.2692042601466118,((6[&type="Marshallese"]:0.020107447092356567,(8[&type="Not_Marshallese"]:0.1687903919523706,9[&type="Not_Marshallese"]:0.3767903919524543)17[&type="Marshallese"]:0.12231705513994412)15[&type="Marshallese"]:0.07483528149337404,7[&type="Marshallese"]:0.11394272858573606)18[&type="Marshallese"]:0.24526153156102126)14[&type="Marshallese"]:0.12548360993272478)16[&type="Marshallese"]:0.10705480692794112,(((3[&type="Marshallese"]:0.019991723954347895,4[&type="Marshallese"]:0.06099172395428787)12[&type="Marshallese"]:0.08476642618901076,5[&type="Marshallese"]:0.15675815014326588)13[&type="Marshallese"]:7.99067879758919E-4,10[&type="Marshallese"]:0.0485572180231012)11[&type="Marshallese"]:0.40918545898430747)19[&type="Marshallese"]:0.0;
tree STATE_1900000 = (1[&type="Not_Marshallese"]:0.5746194001478797,((((2[&type="Marshallese"]:0.04723506384196885,(4[&type="Marshallese"]:0.06987180611157262,5[&type="Marshallese"]:0.08087180611153988)18[&type="Marshallese"]:0.03136325773048354)15[&type="Marshallese"]:0.10401816870016956,3[&type="Marshallese"]:0.16425323254228574)16[&type="Marshallese"]:0.09564335101023103,((6[&type="Marshallese"]:0.06416486671652544,7[&type="Marshallese"]:0.0831648667165309)13[&type="Marshallese"]:0.013139331012151367,(8[&type="Not_Marshallese"]:0.11818548398183737,9[&type="Not_Marshallese"]:0.32618548398192104)14[&type="Marshallese"]:0.2301187137467976)17[&type="Marshallese"]:0.2405923858238327)12[&type="Marshallese"]:0.1728744452525952,10[&type="Marshallese"]:0.3757710288050956)11[&type="Marshallese"]:0.22384837134287505)19[&type="Marshallese"]:0.0;tree STATE_11900000 = (1[&type="Not_Marshallese"]:0.5746194001478797,((((2[&type="Marshallese"]:0.04723506384196885,(4[&type="Marshallese"]:0.06987180611157262,5[&type="Marshallese"]:0.08087180611153988)18[&type="Marshallese"]:0.03136325773048354)15[&type="Marshallese"]:0.10401816870016956,3[&type="Marshallese"]:0.16425323254228574)16[&type="Marshallese"]:0.09564335101023103,((6[&type="Marshallese"]:0.06416486671652544,7[&type="Marshallese"]:0.0831648667165309)13[&type="Marshallese"]:0.013139331012151367,(8[&type="Not_Marshallese"]:0.11818548398183737,9[&type="Not_Marshallese"]:0.32618548398192104)14[&type="Marshallese"]:0.2301187137467976)17[&type="Marshallese"]:0.2405923858238327)12[&type="Marshallese"]:0.1728744452525952,10[&type="Marshallese"]:0.3757710288050956)11[&type="Marshallese"]:0.22384837134287505)19[&type="Marshallese"]:0.0;
tree STATE_1910000 = (1[&type="Not_Marshallese"]:0.23099903357697615,(((((2[&type="Marshallese"]:0.001978673686921506,4[&type="Marshallese"]:0.05597867368700882)16[&type="Marshallese"]:0.020769674951274242,((6[&type="Marshallese"]:0.024479714753284698,(8[&type="Not_Marshallese"]:0.03196249610575708,9[&type="Not_Marshallese"]:0.23996249610584075)14[&type="Not_Marshallese"]:0.2635172186474858)17[&type="Marshallese"]:0.006252143049270464,7[&type="Marshallese"]:0.04973185780256062)13[&type="Marshallese"]:0.06301649083578065)12[&type="Marshallese"]:0.014978450230318185,3[&type="Marshallese"]:0.05072679886866127)18[&type="Marshallese"]:0.06358201995500479,5[&type="Marshallese"]:0.1663088188235733)11[&type="Marshallese"]:0.07933738194177764,10[&type="Marshallese"]:0.13664620076542733)15[&type="Marshallese"]:0.11935283281163978)19[&type="Marshallese"]:0.0;tree STATE_11910000 = (1[&type="Not_Marshallese"]:0.23099903357697615,(((((2[&type="Marshallese"]:0.001978673686921506,4[&type="Marshallese"]:0.05597867368700882)16[&type="Marshallese"]:0.020769674951274242,((6[&type="Marshallese"]:0.024479714753284698,(8[&type="Not_Marshallese"]:0.03196249610575708,9[&type="Not_Marshallese"]:0.23996249610584075)14[&type="Not_Marshallese"]:0.2635172186474858)17[&type="Marshallese"]:0.006252143049270464,7[&type="Marshallese"]:0.04973185780256062)13[&type="Marshallese"]:0.06301649083578065)12[&type="Marshallese"]:0.014978450230318185,3[&type="Marshallese"]:0.05072679886866127)18[&type="Marshallese"]:0.06358201995500479,5[&type="Marshallese"]:0.1663088188235733)11[&type="Marshallese"]:0.07933738194177764,10[&type="Marshallese"]:0.13664620076542733)15[&type="Marshallese"]:0.11935283281163978)19[&type="Marshallese"]:0.0;
tree STATE_1920000 = (1[&type="Not_Marshallese"]:0.2919007578158743,((((2[&type="Marshallese"]:0.001730589338921118,5[&type="Marshallese"]:0.06673058933897569)11[&type="Marshallese"]:0.014476426476391024,(3[&type="Marshallese"]:0.008639342828295371,4[&type="Marshallese"]:0.049639342828235344)18[&type="Marshallese"]:0.02056767298716411)16[&type="Marshallese"]:0.10029590423689072,10[&type="Marshallese"]:0.07250292005233383)15[&type="Marshallese"]:0.0512828290177858,((6[&type="Marshallese"]:0.025120273269494064,7[&type="Marshallese"]:0.04412027326949952)17[&type="Marshallese"]:0.08122598245976098,(8[&type="Not_Marshallese"]:0.1443967429047074,9[&type="Not_Marshallese"]:0.35239674290479106)14[&type="Marshallese"]:0.23294951282450582)13[&type="Marshallese"]:0.13243949334087368)12[&type="Marshallese"]:0.19311500874584564)19[&type="Marshallese"]:0.0;tree STATE_11920000 = (1[&type="Not_Marshallese"]:0.2919007578158743,((((2[&type="Marshallese"]:0.001730589338921118,5[&type="Marshallese"]:0.06673058933897569)11[&type="Marshallese"]:0.014476426476391024,(3[&type="Marshallese"]:0.008639342828295371,4[&type="Marshallese"]:0.049639342828235344)18[&type="Marshallese"]:0.02056767298716411)16[&type="Marshallese"]:0.10029590423689072,10[&type="Marshallese"]:0.07250292005233383)15[&type="Marshallese"]:0.0512828290177858,((6[&type="Marshallese"]:0.025120273269494064,7[&type="Marshallese"]:0.04412027326949952)17[&type="Marshallese"]:0.08122598245976098,(8[&type="Not_Marshallese"]:0.1443967429047074,9[&type="Not_Marshallese"]:0.35239674290479106)14[&type="Marshallese"]:0.23294951282450582)13[&type="Marshallese"]:0.13243949334087368)12[&type="Marshallese"]:0.19311500874584564)19[&type="Marshallese"]:0.0;
tree STATE_1930000 = (1[&type="Not_Marshallese"]:0.22297520713946406,(((2[&type="Marshallese"]:0.028114504414487818,((6[&type="Marshallese"]:0.008324598648808967,7[&type="Marshallese"]:0.027324598648814424)13[&type="Marshallese"]:0.010901552982953422,(8[&type="Not_Marshallese"]:0.048758398181557305,9[&type="Not_Marshallese"]:0.256758398181641)14[&type="Marshallese"]:0.24146775345016325)17[&type="Marshallese"]:0.07988835278286549)11[&type="Marshallese"]:0.04804250710370417,((3[&type="Marshallese"]:0.04819605170871899,4[&type="Marshallese"]:0.08919605170865896)15[&type="Marshallese"]:0.026908063537518956,5[&type="Marshallese"]:0.12710411524614518)12[&type="Marshallese"]:0.014052896272101378)16[&type="Marshallese"]:0.17795701265586295,10[&type="Marshallese"]:0.2101140241741859)18[&type="Marshallese"]:0.03786118296536911)19[&type="Marshallese"]:0.0;tree STATE_11930000 = (1[&type="Not_Marshallese"]:0.22297520713946406,(((2[&type="Marshallese"]:0.028114504414487818,((6[&type="Marshallese"]:0.008324598648808967,7[&type="Marshallese"]:0.027324598648814424)13[&type="Marshallese"]:0.010901552982953422,(8[&type="Not_Marshallese"]:0.048758398181557305,9[&type="Not_Marshallese"]:0.256758398181641)14[&type="Marshallese"]:0.24146775345016325)17[&type="Marshallese"]:0.07988835278286549)11[&type="Marshallese"]:0.04804250710370417,((3[&type="Marshallese"]:0.04819605170871899,4[&type="Marshallese"]:0.08919605170865896)15[&type="Marshallese"]:0.026908063537518956,5[&type="Marshallese"]:0.12710411524614518)12[&type="Marshallese"]:0.014052896272101378)16[&type="Marshallese"]:0.17795701265586295,10[&type="Marshallese"]:0.2101140241741859)18[&type="Marshallese"]:0.03786118296536911)19[&type="Marshallese"]:0.0;
tree STATE_1940000 = ((1[&type="Not_Marshallese"]:0.26342715829513663,((((2[&type="Marshallese"]:0.012120720995249523,((6[&type="Marshallese"]:0.015452441215767887,(8[&type="Not_Marshallese"]:0.1685366760356859,9[&type="Not_Marshallese"]:0.37653667603576957)17[&type="Marshallese"]:0.11791576518004016)15[&type="Marshallese"]:0.010888350700673566,7[&type="Marshallese"]:0.04534079191644691)18[&type="Marshallese"]:0.05677992907894813)13[&type="Marshallese"]:0.0031978405068296967,3[&type="Marshallese"]:0.028318561502226558)11[&type="Marshallese"]:0.06955941129768539,4[&type="Marshallese"]:0.13887797279985192)12[&type="Marshallese"]:0.02865804948025319,10[&type="Marshallese"]:0.06953602228014877)14[&type="Marshallese"]:0.2188911360150788)16[&type="Marshallese"]:0.13371655617495803,5[&type="Marshallese"]:0.5311437144701092)19[&type="Marshallese"]:0.0;tree STATE_11940000 = ((1[&type="Not_Marshallese"]:0.26342715829513663,((((2[&type="Marshallese"]:0.012120720995249523,((6[&type="Marshallese"]:0.015452441215767887,(8[&type="Not_Marshallese"]:0.1685366760356859,9[&type="Not_Marshallese"]:0.37653667603576957)17[&type="Marshallese"]:0.11791576518004016)15[&type="Marshallese"]:0.010888350700673566,7[&type="Marshallese"]:0.04534079191644691)18[&type="Marshallese"]:0.05677992907894813)13[&type="Marshallese"]:0.0031978405068296967,3[&type="Marshallese"]:0.028318561502226558)11[&type="Marshallese"]:0.06955941129768539,4[&type="Marshallese"]:0.13887797279985192)12[&type="Marshallese"]:0.02865804948025319,10[&type="Marshallese"]:0.06953602228014877)14[&type="Marshallese"]:0.2188911360150788)16[&type="Marshallese"]:0.13371655617495803,5[&type="Marshallese"]:0.5311437144701092)19[&type="Marshallese"]:0.0;
tree STATE_1950000 = (1[&type="Not_Marshallese"]:0.2871704870487437,(((((2[&type="Marshallese"]:0.02203938304262787,3[&type="Marshallese"]:0.03503938304277521)12[&type="Marshallese"]:0.02022198449731094,4[&type="Marshallese"]:0.09626136754002612)16[&type="Marshallese"]:0.08865742742545679,5[&type="Marshallese"]:0.19591879496545017)18[&type="Marshallese"]:0.03973217202886792,10[&type="Marshallese"]:0.1266509669943945)11[&type="Marshallese"]:0.04713557405706903,((6[&type="Marshallese"]:0.08837985113025149,7[&type="Marshallese"]:0.10737985113025694)17[&type="Marshallese"]:0.014911288105426301,(8[&type="Not_Marshallese"]:0.007572664551786956,9[&type="Not_Marshallese"]:0.21557266455187063)14[&type="Marshallese"]:0.366718474683849)13[&type="Marshallese"]:0.18549540181579482)15[&type="Marshallese"]:0.13838394599737114)19[&type="Marshallese"]:0.0;tree STATE_11950000 = (1[&type="Not_Marshallese"]:0.2871704870487437,(((((2[&type="Marshallese"]:0.02203938304262787,3[&type="Marshallese"]:0.03503938304277521)12[&type="Marshallese"]:0.02022198449731094,4[&type="Marshallese"]:0.09626136754002612)16[&type="Marshallese"]:0.08865742742545679,5[&type="Marshallese"]:0.19591879496545017)18[&type="Marshallese"]:0.03973217202886792,10[&type="Marshallese"]:0.1266509669943945)11[&type="Marshallese"]:0.04713557405706903,((6[&type="Marshallese"]:0.08837985113025149,7[&type="Marshallese"]:0.10737985113025694)17[&type="Marshallese"]:0.014911288105426301,(8[&type="Not_Marshallese"]:0.007572664551786956,9[&type="Not_Marshallese"]:0.21557266455187063)14[&type="Marshallese"]:0.366718474683849)13[&type="Marshallese"]:0.18549540181579482)15[&type="Marshallese"]:0.13838394599737114)19[&type="Marshallese"]:0.0;
tree STATE_1960000 = (1[&type="Not_Marshallese"]:0.48951267822852285,((((2[&type="Marshallese"]:0.08456880974469994,10[&type="Marshallese"]:0.0405688097448309)16[&type="Marshallese"]:0.05353234625145209,(3[&type="Marshallese"]:0.01917333916374897,4[&type="Marshallese"]:0.060173339163688944)13[&type="Marshallese"]:0.1319278168325504)12[&type="Marshallese"]:0.007995455400285567,((6[&type="Marshallese"]:0.05568691753555244,7[&type="Marshallese"]:0.0746869175355579)18[&type="Marshallese"]:0.02181127572201591,(8[&type="Not_Marshallese"]:0.04603713081227456,9[&type="Not_Marshallese"]:0.25403713081235824)17[&type="Marshallese"]:0.30246106244525195)15[&type="Marshallese"]:0.1395984181390093)14[&type="Marshallese"]:0.20456511439880787,5[&type="Marshallese"]:0.41566172579530003)11[&type="Marshallese"]:0.20785095243323737)19[&type="Marshallese"]:0.0;tree STATE_11960000 = (1[&type="Not_Marshallese"]:0.48951267822852285,((((2[&type="Marshallese"]:0.08456880974469994,10[&type="Marshallese"]:0.0405688097448309)16[&type="Marshallese"]:0.05353234625145209,(3[&type="Marshallese"]:0.01917333916374897,4[&type="Marshallese"]:0.060173339163688944)13[&type="Marshallese"]:0.1319278168325504)12[&type="Marshallese"]:0.007995455400285567,((6[&type="Marshallese"]:0.05568691753555244,7[&type="Marshallese"]:0.0746869175355579)18[&type="Marshallese"]:0.02181127572201591,(8[&type="Not_Marshallese"]:0.04603713081227456,9[&type="Not_Marshallese"]:0.25403713081235824)17[&type="Marshallese"]:0.30246106244525195)15[&type="Marshallese"]:0.1395984181390093)14[&type="Marshallese"]:0.20456511439880787,5[&type="Marshallese"]:0.41566172579530003)11[&type="Marshallese"]:0.20785095243323737)19[&type="Marshallese"]:0.0;
tree STATE_1970000 = (1[&type="Not_Marshallese"]:0.3686941053801307,((2[&type="Marshallese"]:0.10163060075061636,(((3[&type="Marshallese"]:0.03623223395108932,4[&type="Marshallese"]:0.0772322339510293)12[&type="Marshallese"]:0.03335122998992357,((6[&type="Marshallese"]:0.017481421250269746,(8[&type="Not_Marshallese"]:0.10977123833811164,9[&type="Not_Marshallese"]:0.3177712383381953)14[&type="Marshallese"]:0.17871018291211627)13[&type="Marshallese"]:0.014203719097998668,7[&type="Marshallese"]:0.05068514034827387)17[&type="Marshallese"]:0.0958983235927372)18[&type="Marshallese"]:0.01635419640310176,5[&type="Marshallese"]:0.13793766034402188)16[&type="Marshallese"]:0.028692940406649048)11[&type="Marshallese"]:0.07944452909922517,10[&type="Marshallese"]:0.1370751298499725)15[&type="Marshallese"]:0.25661897553024915)19[&type="Marshallese"]:0.0;tree STATE_11970000 = (1[&type="Not_Marshallese"]:0.3686941053801307,((2[&type="Marshallese"]:0.10163060075061636,(((3[&type="Marshallese"]:0.03623223395108932,4[&type="Marshallese"]:0.0772322339510293)12[&type="Marshallese"]:0.03335122998992357,((6[&type="Marshallese"]:0.017481421250269746,(8[&type="Not_Marshallese"]:0.10977123833811164,9[&type="Not_Marshallese"]:0.3177712383381953)14[&type="Marshallese"]:0.17871018291211627)13[&type="Marshallese"]:0.014203719097998668,7[&type="Marshallese"]:0.05068514034827387)17[&type="Marshallese"]:0.0958983235927372)18[&type="Marshallese"]:0.01635419640310176,5[&type="Marshallese"]:0.13793766034402188)16[&type="Marshallese"]:0.028692940406649048)11[&type="Marshallese"]:0.07944452909922517,10[&type="Marshallese"]:0.1370751298499725)15[&type="Marshallese"]:0.25661897553024915)19[&type="Marshallese"]:0.0;
tree STATE_1980000 = (1[&type="Not_Marshallese"]:0.30077923190873934,((((2[&type="Marshallese"]:0.006577366302572996,3[&type="Marshallese"]:0.019577366302720334)16[&type="Marshallese"]:0.0032019828151236274,(4[&type="Marshallese"]:0.061988527672657945,((6[&type="Marshallese"]:0.007516449959975857,7[&type="Marshallese"]:0.026516449959981314)13[&type="Marshallese"]:0.03617397899095315,(8[&type="Not_Marshallese"]:0.023894313527158956,9[&type="Not_Marshallese"]:0.23189431352724263)14[&type="Not_Marshallese"]:0.2907961154237282)17[&type="Marshallese"]:0.03529809872178169)11[&type="Marshallese"]:0.0017908214451259896)18[&type="Marshallese"]:0.15623799986347164,10[&type="Marshallese"]:0.12201734898129923)12[&type="Marshallese"]:0.06063464363125792,5[&type="Marshallese"]:0.29165199261248076)15[&type="Marshallese"]:0.14312723929627313)19[&type="Marshallese"]:0.0;tree STATE_11980000 = (1[&type="Not_Marshallese"]:0.30077923190873934,((((2[&type="Marshallese"]:0.006577366302572996,3[&type="Marshallese"]:0.019577366302720334)16[&type="Marshallese"]:0.0032019828151236274,(4[&type="Marshallese"]:0.061988527672657945,((6[&type="Marshallese"]:0.007516449959975857,7[&type="Marshallese"]:0.026516449959981314)13[&type="Marshallese"]:0.03617397899095315,(8[&type="Not_Marshallese"]:0.023894313527158956,9[&type="Not_Marshallese"]:0.23189431352724263)14[&type="Not_Marshallese"]:0.2907961154237282)17[&type="Marshallese"]:0.03529809872178169)11[&type="Marshallese"]:0.0017908214451259896)18[&type="Marshallese"]:0.15623799986347164,10[&type="Marshallese"]:0.12201734898129923)12[&type="Marshallese"]:0.06063464363125792,5[&type="Marshallese"]:0.29165199261248076)15[&type="Marshallese"]:0.14312723929627313)19[&type="Marshallese"]:0.0;
tree STATE_1990000 = (1[&type="Not_Marshallese"]:0.25497230928587455,((((2[&type="Marshallese"]:0.033994746125221575,(3[&type="Marshallese"]:0.03825070378604101,4[&type="Marshallese"]:0.07925070378598098)16[&type="Marshallese"]:0.008744042339327907)12[&type="Marshallese"]:0.05089721434240979,((6[&type="Marshallese"]:0.011193003067744012,(8[&type="Not_Marshallese"]:0.03246310754200313,9[&type="Not_Marshallese"]:0.2404631075420868)11[&type="Marshallese"]:0.24972989552569905)14[&type="Marshallese"]:0.07436166577873032,7[&type="Marshallese"]:0.10455466884647979)18[&type="Marshallese"]:0.0703372916212971)15[&type="Marshallese"]:0.1441211219758909,10[&type="Marshallese"]:0.18501308244365322)13[&type="Marshallese"]:0.0841097110179796,5[&type="Marshallese"]:0.3781227934615564)17[&type="Marshallese"]:0.01084951582433269)19[&type="Marshallese"]:0.0;tree STATE_11990000 = (1[&type="Not_Marshallese"]:0.25497230928587455,((((2[&type="Marshallese"]:0.033994746125221575,(3[&type="Marshallese"]:0.03825070378604101,4[&type="Marshallese"]:0.07925070378598098)16[&type="Marshallese"]:0.008744042339327907)12[&type="Marshallese"]:0.05089721434240979,((6[&type="Marshallese"]:0.011193003067744012,(8[&type="Not_Marshallese"]:0.03246310754200313,9[&type="Not_Marshallese"]:0.2404631075420868)11[&type="Marshallese"]:0.24972989552569905)14[&type="Marshallese"]:0.07436166577873032,7[&type="Marshallese"]:0.10455466884647979)18[&type="Marshallese"]:0.0703372916212971)15[&type="Marshallese"]:0.1441211219758909,10[&type="Marshallese"]:0.18501308244365322)13[&type="Marshallese"]:0.0841097110179796,5[&type="Marshallese"]:0.3781227934615564)17[&type="Marshallese"]:0.01084951582433269)19[&type="Marshallese"]:0.0;
tree STATE_2000000 = (1[&type="Not_Marshallese"]:0.3668467260127607,((((2[&type="Marshallese"]:3.629911571823019E-4,4[&type="Marshallese"]:0.05436299115726961)12[&type="Marshallese"]:0.17142930018041946,10[&type="Marshallese"]:0.12779229133773273)16[&type="Marshallese"]:0.0538434513385142,(3[&type="Marshallese"]:0.04696687081367157,((6[&type="Marshallese"]:0.0041189427726062156,7[&type="Marshallese"]:0.023118942772611673)17[&type="Marshallese"]:0.023640225154209216,(8[&type="Not_Marshallese"]:0.046773314567433055,9[&type="Not_Marshallese"]:0.25477331456751673)14[&type="Not_Marshallese"]:0.25198585335934054)13[&type="Marshallese"]:0.07720770288684886)11[&type="Marshallese"]:0.19166887186259174)18[&type="Marshallese"]:0.05986847855225719,5[&type="Marshallese"]:0.3505042212284277)15[&type="Marshallese"]:0.15034250478434752)19[&type="Not_Marshallese"]:0.0;tree STATE_12000000 = (1[&type="Not_Marshallese"]:0.3668467260127607,((((2[&type="Marshallese"]:3.629911571823019E-4,4[&type="Marshallese"]:0.05436299115726961)12[&type="Marshallese"]:0.17142930018041946,10[&type="Marshallese"]:0.12779229133773273)16[&type="Marshallese"]:0.0538434513385142,(3[&type="Marshallese"]:0.04696687081367157,((6[&type="Marshallese"]:0.0041189427726062156,7[&type="Marshallese"]:0.023118942772611673)17[&type="Marshallese"]:0.023640225154209216,(8[&type="Not_Marshallese"]:0.046773314567433055,9[&type="Not_Marshallese"]:0.25477331456751673)14[&type="Not_Marshallese"]:0.25198585335934054)13[&type="Marshallese"]:0.07720770288684886)11[&type="Marshallese"]:0.19166887186259174)18[&type="Marshallese"]:0.05986847855225719,5[&type="Marshallese"]:0.3505042212284277)15[&type="Marshallese"]:0.15034250478434752)19[&type="Not_Marshallese"]:0.0;
tree STATE_2010000 = (1[&type="Not_Marshallese"]:0.15903274868530026,((((2[&type="Marshallese"]:0.01437315716667975,3[&type="Marshallese"]:0.02737315716682709)16[&type="Marshallese"]:0.009719749639609754,5[&type="Marshallese"]:0.08909290680634407)11[&type="Marshallese"]:0.044269629254196086,(4[&type="Marshallese"]:0.05474411932602552,(6[&type="Marshallese"]:0.012107499996377447,(7[&type="Marshallese"]:0.017554237798368955,(8[&type="Not_Marshallese"]:0.003182745880611737,9[&type="Not_Marshallese"]:0.2111827458806954)14[&type="Marshallese"]:0.2663714919177099)17[&type="Marshallese"]:0.013553262198013949)13[&type="Marshallese"]:0.059636619329700824)15[&type="Marshallese"]:0.06761841673454738)18[&type="Marshallese"]:0.08277615819223605,10[&type="Marshallese"]:0.1071386942528526)12[&type="Marshallese"]:0.0768940544325386)19[&type="Marshallese"]:0.0;tree STATE_12010000 = (1[&type="Not_Marshallese"]:0.15903274868530026,((((2[&type="Marshallese"]:0.01437315716667975,3[&type="Marshallese"]:0.02737315716682709)16[&type="Marshallese"]:0.009719749639609754,5[&type="Marshallese"]:0.08909290680634407)11[&type="Marshallese"]:0.044269629254196086,(4[&type="Marshallese"]:0.05474411932602552,(6[&type="Marshallese"]:0.012107499996377447,(7[&type="Marshallese"]:0.017554237798368955,(8[&type="Not_Marshallese"]:0.003182745880611737,9[&type="Not_Marshallese"]:0.2111827458806954)14[&type="Marshallese"]:0.2663714919177099)17[&type="Marshallese"]:0.013553262198013949)13[&type="Marshallese"]:0.059636619329700824)15[&type="Marshallese"]:0.06761841673454738)18[&type="Marshallese"]:0.08277615819223605,10[&type="Marshallese"]:0.1071386942528526)12[&type="Marshallese"]:0.0768940544325386)19[&type="Marshallese"]:0.0;
tree STATE_2020000 = (1[&type="Not_Marshallese"]:0.21019609547948637,((((2[&type="Marshallese"]:0.04580184349564709,(4[&type="Marshallese"]:0.0582479194980553,(6[&type="Marshallese"]:0.05649684234861296,(7[&type="Marshallese"]:0.05224446956315987,(8[&type="Not_Marshallese"]:0.11734982218982004,9[&type="Not_Marshallese"]:0.3253498221899037)11[&type="Marshallese"]:0.18689464737329253)18[&type="Marshallese"]:0.023252372785458553)14[&type="Marshallese"]:0.018751077149495088)15[&type="Marshallese"]:0.0415539239976791)12[&type="Marshallese"]:0.03515162397354288,3[&type="Marshallese"]:0.0939534674693373)13[&type="Marshallese"]:0.008496890983509586,10[&type="Marshallese"]:0.04545035845283052)17[&type="Marshallese"]:0.019065375706937115,5[&type="Marshallese"]:0.17351573415969124)16[&type="Marshallese"]:0.17068036131980968)19[&type="Marshallese"]:0.0;tree STATE_12020000 = (1[&type="Not_Marshallese"]:0.21019609547948637,((((2[&type="Marshallese"]:0.04580184349564709,(4[&type="Marshallese"]:0.0582479194980553,(6[&type="Marshallese"]:0.05649684234861296,(7[&type="Marshallese"]:0.05224446956315987,(8[&type="Not_Marshallese"]:0.11734982218982004,9[&type="Not_Marshallese"]:0.3253498221899037)11[&type="Marshallese"]:0.18689464737329253)18[&type="Marshallese"]:0.023252372785458553)14[&type="Marshallese"]:0.018751077149495088)15[&type="Marshallese"]:0.0415539239976791)12[&type="Marshallese"]:0.03515162397354288,3[&type="Marshallese"]:0.0939534674693373)13[&type="Marshallese"]:0.008496890983509586,10[&type="Marshallese"]:0.04545035845283052)17[&type="Marshallese"]:0.019065375706937115,5[&type="Marshallese"]:0.17351573415969124)16[&type="Marshallese"]:0.17068036131980968)19[&type="Marshallese"]:0.0;
tree STATE_2030000 = (((1[&type="Not_Marshallese"]:0.1745072997946049,((2[&type="Marshallese"]:0.021339412462963114,(3[&type="Marshallese"]:0.010413358323860478,4[&type="Marshallese"]:0.05141335832380045)12[&type="Marshallese"]:0.023926054139249975)15[&type="Marshallese"]:0.019887256202793635,(6[&type="Marshallese"]:0.03865203443615817,(7[&type="Marshallese"]:0.053506479734093726,(8[&type="Not_Marshallese"]:0.05473217381360773,9[&type="Not_Marshallese"]:0.2627321738136914)11[&type="Marshallese"]:0.2507743059204387)14[&type="Marshallese"]:0.004145554702069898)18[&type="Marshallese"]:0.07357463422973864)13[&type="Marshallese"]:0.20228063112880812)16[&type="Marshallese"]:0.22996034593352888,5[&type="Marshallese"]:0.5384676457281483)17[&type="Marshallese"]:0.035505235445260075,10[&type="Marshallese"]:0.4649728811734848)19[&type="Marshallese"]:0.0;tree STATE_12030000 = (((1[&type="Not_Marshallese"]:0.1745072997946049,((2[&type="Marshallese"]:0.021339412462963114,(3[&type="Marshallese"]:0.010413358323860478,4[&type="Marshallese"]:0.05141335832380045)12[&type="Marshallese"]:0.023926054139249975)15[&type="Marshallese"]:0.019887256202793635,(6[&type="Marshallese"]:0.03865203443615817,(7[&type="Marshallese"]:0.053506479734093726,(8[&type="Not_Marshallese"]:0.05473217381360773,9[&type="Not_Marshallese"]:0.2627321738136914)11[&type="Marshallese"]:0.2507743059204387)14[&type="Marshallese"]:0.004145554702069898)18[&type="Marshallese"]:0.07357463422973864)13[&type="Marshallese"]:0.20228063112880812)16[&type="Marshallese"]:0.22996034593352888,5[&type="Marshallese"]:0.5384676457281483)17[&type="Marshallese"]:0.035505235445260075,10[&type="Marshallese"]:0.4649728811734848)19[&type="Marshallese"]:0.0;
tree STATE_2040000 = (1[&type="Not_Marshallese"]:0.2905210616220465,(((2[&type="Marshallese"]:0.10093691273701899,((3[&type="Marshallese"]:0.047377737611983606,4[&type="Marshallese"]:0.08837773761192358)18[&type="Marshallese"]:0.033591754503021876,((6[&type="Marshallese"]:0.0094601545912949,(8[&type="Not_Marshallese"]:0.13872944229412498,9[&type="Not_Marshallese"]:0.34672944229420866)14[&type="Marshallese"]:0.14173071229712808)13[&type="Marshallese"]:0.08893119661880133,7[&type="Marshallese"]:0.11739135121010169)17[&type="Marshallese"]:0.04057814090490197)15[&type="Marshallese"]:0.03296742062216085)11[&type="Marshallese"]:0.016676060767959022,10[&type="Marshallese"]:0.07361297350510898)16[&type="Marshallese"]:0.015502333542529612,5[&type="Marshallese"]:0.1981153070475622)12[&type="Marshallese"]:0.22640575457449885)19[&type="Marshallese"]:0.0;tree STATE_12040000 = (1[&type="Not_Marshallese"]:0.2905210616220465,(((2[&type="Marshallese"]:0.10093691273701899,((3[&type="Marshallese"]:0.047377737611983606,4[&type="Marshallese"]:0.08837773761192358)18[&type="Marshallese"]:0.033591754503021876,((6[&type="Marshallese"]:0.0094601545912949,(8[&type="Not_Marshallese"]:0.13872944229412498,9[&type="Not_Marshallese"]:0.34672944229420866)14[&type="Marshallese"]:0.14173071229712808)13[&type="Marshallese"]:0.08893119661880133,7[&type="Marshallese"]:0.11739135121010169)17[&type="Marshallese"]:0.04057814090490197)15[&type="Marshallese"]:0.03296742062216085)11[&type="Marshallese"]:0.016676060767959022,10[&type="Marshallese"]:0.07361297350510898)16[&type="Marshallese"]:0.015502333542529612,5[&type="Marshallese"]:0.1981153070475622)12[&type="Marshallese"]:0.22640575457449885)19[&type="Marshallese"]:0.0;
tree STATE_2050000 = (((1[&type="Not_Marshallese"]:0.11468520971106777,(2[&type="Marshallese"]:0.031206946637353794,((3[&type="Marshallese"]:0.008838086087173735,4[&type="Marshallese"]:0.04983808608711371)15[&type="Marshallese"]:0.0068841672558873634,(6[&type="Marshallese"]:0.04964882953907701,(7[&type="Marshallese"]:0.03806537757921252,(8[&type="Not_Marshallese"]:0.1163070410567848,9[&type="Not_Marshallese"]:0.3243070410568685)14[&type="Marshallese"]:0.17375833652238043)13[&type="Marshallese"]:0.030583451959869945)17[&type="Marshallese"]:0.024073423803976812)11[&type="Marshallese"]:0.028484693294440033)16[&type="Marshallese"]:0.15247826307367396)18[&type="Marshallese"]:0.04852081610355985,10[&type="Marshallese"]:0.18820602581471857)12[&type="Marshallese"]:0.13569759923348712,5[&type="Marshallese"]:0.4329036250481293)19[&type="Marshallese"]:0.0;tree STATE_12050000 = (((1[&type="Not_Marshallese"]:0.11468520971106777,(2[&type="Marshallese"]:0.031206946637353794,((3[&type="Marshallese"]:0.008838086087173735,4[&type="Marshallese"]:0.04983808608711371)15[&type="Marshallese"]:0.0068841672558873634,(6[&type="Marshallese"]:0.04964882953907701,(7[&type="Marshallese"]:0.03806537757921252,(8[&type="Not_Marshallese"]:0.1163070410567848,9[&type="Not_Marshallese"]:0.3243070410568685)14[&type="Marshallese"]:0.17375833652238043)13[&type="Marshallese"]:0.030583451959869945)17[&type="Marshallese"]:0.024073423803976812)11[&type="Marshallese"]:0.028484693294440033)16[&type="Marshallese"]:0.15247826307367396)18[&type="Marshallese"]:0.04852081610355985,10[&type="Marshallese"]:0.18820602581471857)12[&type="Marshallese"]:0.13569759923348712,5[&type="Marshallese"]:0.4329036250481293)19[&type="Marshallese"]:0.0;
tree STATE_2060000 = (1[&type="Not_Marshallese"]:0.3577820201039753,((((2[&type="Marshallese"]:0.012819567075990412,3[&type="Marshallese"]:0.02581956707613775)15[&type="Marshallese"]:0.06636389327803238,10[&type="Marshallese"]:0.03518346035415376)18[&type="Marshallese"]:0.027816138933064116,(4[&type="Marshallese"]:0.06964855419632121,((6[&type="Marshallese"]:0.005568205196537834,7[&type="Marshallese"]:0.02456820519654329)17[&type="Marshallese"]:0.050927883509368554,(8[&type="Not_Marshallese"]:0.028372513928599075,9[&type="Not_Marshallese"]:0.23637251392868275)14[&type="Not_Marshallese"]:0.2991235747772655)13[&type="Marshallese"]:0.030152465490467573)12[&type="Marshallese"]:0.09135104509085301)11[&type="Marshallese"]:0.2025921159226426,5[&type="Marshallese"]:0.37459171520978407)16[&type="Marshallese"]:0.11719030489420579)19[&type="Marshallese"]:0.0;tree STATE_12060000 = (1[&type="Not_Marshallese"]:0.3577820201039753,((((2[&type="Marshallese"]:0.012819567075990412,3[&type="Marshallese"]:0.02581956707613775)15[&type="Marshallese"]:0.06636389327803238,10[&type="Marshallese"]:0.03518346035415376)18[&type="Marshallese"]:0.027816138933064116,(4[&type="Marshallese"]:0.06964855419632121,((6[&type="Marshallese"]:0.005568205196537834,7[&type="Marshallese"]:0.02456820519654329)17[&type="Marshallese"]:0.050927883509368554,(8[&type="Not_Marshallese"]:0.028372513928599075,9[&type="Not_Marshallese"]:0.23637251392868275)14[&type="Not_Marshallese"]:0.2991235747772655)13[&type="Marshallese"]:0.030152465490467573)12[&type="Marshallese"]:0.09135104509085301)11[&type="Marshallese"]:0.2025921159226426,5[&type="Marshallese"]:0.37459171520978407)16[&type="Marshallese"]:0.11719030489420579)19[&type="Marshallese"]:0.0;
tree STATE_2070000 = (1[&type="Not_Marshallese"]:0.28048077147826156,(((2[&type="Marshallese"]:8.234146793100194E-4,3[&type="Marshallese"]:0.013823414679457358)15[&type="Marshallese"]:0.04157712143450765,((6[&type="Marshallese"]:0.031151688809176292,7[&type="Marshallese"]:0.05015168880918175)17[&type="Marshallese"]:0.03156774831906306,(8[&type="Not_Marshallese"]:0.1460634973722844,9[&type="Not_Marshallese"]:0.3540634973723681)14[&type="Marshallese"]:0.1876559397559131)13[&type="Marshallese"]:0.050681098985718376)18[&type="Marshallese"]:0.15697502637513794,((4[&type="Marshallese"]:0.20368969582701812,10[&type="Marshallese"]:0.10568969582706178)16[&type="Marshallese"]:0.014948820347651437,5[&type="Marshallese"]:0.22963851617463682)12[&type="Marshallese"]:0.034737046314373354)11[&type="Marshallese"]:0.15010520898926594)19[&type="Marshallese"]:0.0;tree STATE_12070000 = (1[&type="Not_Marshallese"]:0.28048077147826156,(((2[&type="Marshallese"]:8.234146793100194E-4,3[&type="Marshallese"]:0.013823414679457358)15[&type="Marshallese"]:0.04157712143450765,((6[&type="Marshallese"]:0.031151688809176292,7[&type="Marshallese"]:0.05015168880918175)17[&type="Marshallese"]:0.03156774831906306,(8[&type="Not_Marshallese"]:0.1460634973722844,9[&type="Not_Marshallese"]:0.3540634973723681)14[&type="Marshallese"]:0.1876559397559131)13[&type="Marshallese"]:0.050681098985718376)18[&type="Marshallese"]:0.15697502637513794,((4[&type="Marshallese"]:0.20368969582701812,10[&type="Marshallese"]:0.10568969582706178)16[&type="Marshallese"]:0.014948820347651437,5[&type="Marshallese"]:0.22963851617463682)12[&type="Marshallese"]:0.034737046314373354)11[&type="Marshallese"]:0.15010520898926594)19[&type="Marshallese"]:0.0;
tree STATE_2080000 = (1[&type="Not_Marshallese"]:0.525863426986541,(((2[&type="Marshallese"]:0.019133741789270742,4[&type="Marshallese"]:0.07313374178935805)11[&type="Marshallese"]:0.01639698656635047,((3[&type="Marshallese"]:0.018573600837227477,(6[&type="Marshallese"]:0.031654377664681155,(7[&type="Marshallese"]:0.02090864066813597,(8[&type="Not_Marshallese"]:0.06855751750159589,9[&type="Not_Marshallese"]:0.27655751750167956)14[&type="Marshallese"]:0.2043511231664928)13[&type="Marshallese"]:0.029745736996550642)17[&type="Marshallese"]:0.04491922317253905)15[&type="Marshallese"]:2.702625563998362E-4,5[&type="Marshallese"]:0.07084386339353455)16[&type="Marshallese"]:0.029686864962141235)12[&type="Marshallese"]:0.1777808509459584,10[&type="Marshallese"]:0.1693115793017106)18[&type="Marshallese"]:0.38155184768492134)19[&type="Marshallese"]:0.0;tree STATE_12080000 = (1[&type="Not_Marshallese"]:0.525863426986541,(((2[&type="Marshallese"]:0.019133741789270742,4[&type="Marshallese"]:0.07313374178935805)11[&type="Marshallese"]:0.01639698656635047,((3[&type="Marshallese"]:0.018573600837227477,(6[&type="Marshallese"]:0.031654377664681155,(7[&type="Marshallese"]:0.02090864066813597,(8[&type="Not_Marshallese"]:0.06855751750159589,9[&type="Not_Marshallese"]:0.27655751750167956)14[&type="Marshallese"]:0.2043511231664928)13[&type="Marshallese"]:0.029745736996550642)17[&type="Marshallese"]:0.04491922317253905)15[&type="Marshallese"]:2.702625563998362E-4,5[&type="Marshallese"]:0.07084386339353455)16[&type="Marshallese"]:0.029686864962141235)12[&type="Marshallese"]:0.1777808509459584,10[&type="Marshallese"]:0.1693115793017106)18[&type="Marshallese"]:0.38155184768492134)19[&type="Marshallese"]:0.0;
tree STATE_2090000 = ((1[&type="Not_Marshallese"]:0.19530377957090017,(2[&type="Marshallese"]:0.06210309025788874,((3[&type="Marshallese"]:0.02739761536789831,((6[&type="Marshallese"]:0.03780733634370437,7[&type="Marshallese"]:0.056807336343709824)17[&type="Marshallese"]:0.002507090957024838,(8[&type="Not_Marshallese"]:0.08446398415969597,9[&type="Not_Marshallese"]:0.29246398415977964)14[&type="Marshallese"]:0.2268504431409914)13[&type="Marshallese"]:0.04508318806716183)16[&type="Marshallese"]:0.004729020878868839,4[&type="Marshallese"]:0.07312663624670712)15[&type="Marshallese"]:0.04297645401126893)12[&type="Marshallese"]:0.20220068931297142)11[&type="Marshallese"]:0.12714411071973286,(5[&type="Marshallese"]:0.43153955183650394,10[&type="Marshallese"]:0.32253955183658034)18[&type="Marshallese"]:0.02490833845414364)19[&type="Marshallese"]:0.0;tree STATE_12090000 = ((1[&type="Not_Marshallese"]:0.19530377957090017,(2[&type="Marshallese"]:0.06210309025788874,((3[&type="Marshallese"]:0.02739761536789831,((6[&type="Marshallese"]:0.03780733634370437,7[&type="Marshallese"]:0.056807336343709824)17[&type="Marshallese"]:0.002507090957024838,(8[&type="Not_Marshallese"]:0.08446398415969597,9[&type="Not_Marshallese"]:0.29246398415977964)14[&type="Marshallese"]:0.2268504431409914)13[&type="Marshallese"]:0.04508318806716183)16[&type="Marshallese"]:0.004729020878868839,4[&type="Marshallese"]:0.07312663624670712)15[&type="Marshallese"]:0.04297645401126893)12[&type="Marshallese"]:0.20220068931297142)11[&type="Marshallese"]:0.12714411071973286,(5[&type="Marshallese"]:0.43153955183650394,10[&type="Marshallese"]:0.32253955183658034)18[&type="Marshallese"]:0.02490833845414364)19[&type="Marshallese"]:0.0;
tree STATE_2100000 = (1[&type="Not_Marshallese"]:0.432510780320047,((((2[&type="Marshallese"]:0.029329237554912235,(3[&type="Marshallese"]:0.04206657313291273,((6[&type="Marshallese"]:0.01410859948589066,(8[&type="Not_Marshallese"]:0.041241831125070016,9[&type="Not_Marshallese"]:0.2492418311251537)14[&type="Not_Marshallese"]:0.2438667683607788)13[&type="Marshallese"]:0.006993943737915009,7[&type="Marshallese"]:0.04010254322381113)17[&type="Marshallese"]:0.07896402990909979)18[&type="Marshallese"]:2.6266442214684105E-4)16[&type="Marshallese"]:0.07152658125880029,4[&type="Marshallese"]:0.15485581881379984)12[&type="Marshallese"]:0.03923205584535694,10[&type="Marshallese"]:0.09608787465920043)11[&type="Marshallese"]:0.2556470032501412,5[&type="Marshallese"]:0.46073487790926526)15[&type="Marshallese"]:0.10577590241079626)19[&type="Marshallese"]:0.0;tree STATE_12100000 = (1[&type="Not_Marshallese"]:0.432510780320047,((((2[&type="Marshallese"]:0.029329237554912235,(3[&type="Marshallese"]:0.04206657313291273,((6[&type="Marshallese"]:0.01410859948589066,(8[&type="Not_Marshallese"]:0.041241831125070016,9[&type="Not_Marshallese"]:0.2492418311251537)14[&type="Not_Marshallese"]:0.2438667683607788)13[&type="Marshallese"]:0.006993943737915009,7[&type="Marshallese"]:0.04010254322381113)17[&type="Marshallese"]:0.07896402990909979)18[&type="Marshallese"]:2.6266442214684105E-4)16[&type="Marshallese"]:0.07152658125880029,4[&type="Marshallese"]:0.15485581881379984)12[&type="Marshallese"]:0.03923205584535694,10[&type="Marshallese"]:0.09608787465920043)11[&type="Marshallese"]:0.2556470032501412,5[&type="Marshallese"]:0.46073487790926526)15[&type="Marshallese"]:0.10577590241079626)19[&type="Marshallese"]:0.0;
tree STATE_2110000 = ((1[&type="Not_Marshallese"]:0.2895180227277687,((3[&type="Marshallese"]:0.01412143156286283,(4[&type="Marshallese"]:0.03455598239164137,((6[&type="Marshallese"]:0.0069291971710122024,(8[&type="Not_Marshallese"]:0.15137601777774684,9[&type="Not_Marshallese"]:0.3593760177778305)14[&type="Marshallese"]:0.12655317939322352)13[&type="Marshallese"]:0.01582093527148537,7[&type="Marshallese"]:0.04175013244250303)17[&type="Marshallese"]:0.02880584994919655)18[&type="Marshallese"]:0.020565449171161432)11[&type="Marshallese"]:0.10062459424089798,10[&type="Marshallese"]:0.05774602580374444)12[&type="Marshallese"]:0.25677199692411523)15[&type="Marshallese"]:0.0034135674188450205,(2[&type="Marshallese"]:0.11778703858147954,5[&type="Marshallese"]:0.1827870385815341)16[&type="Marshallese"]:0.24414455156509418)19[&type="Marshallese"]:0.0;tree STATE_12110000 = ((1[&type="Not_Marshallese"]:0.2895180227277687,((3[&type="Marshallese"]:0.01412143156286283,(4[&type="Marshallese"]:0.03455598239164137,((6[&type="Marshallese"]:0.0069291971710122024,(8[&type="Not_Marshallese"]:0.15137601777774684,9[&type="Not_Marshallese"]:0.3593760177778305)14[&type="Marshallese"]:0.12655317939322352)13[&type="Marshallese"]:0.01582093527148537,7[&type="Marshallese"]:0.04175013244250303)17[&type="Marshallese"]:0.02880584994919655)18[&type="Marshallese"]:0.020565449171161432)11[&type="Marshallese"]:0.10062459424089798,10[&type="Marshallese"]:0.05774602580374444)12[&type="Marshallese"]:0.25677199692411523)15[&type="Marshallese"]:0.0034135674188450205,(2[&type="Marshallese"]:0.11778703858147954,5[&type="Marshallese"]:0.1827870385815341)16[&type="Marshallese"]:0.24414455156509418)19[&type="Marshallese"]:0.0;
tree STATE_2120000 = (1[&type="Not_Marshallese"]:0.18843065199344622,((((2[&type="Marshallese"]:0.0022678412920853486,5[&type="Marshallese"]:0.06726784129213992)18[&type="Marshallese"]:0.018319888803545514,((6[&type="Marshallese"]:0.03384072015357731,(8[&type="Not_Marshallese"]:0.24638373230473126,9[&type="Not_Marshallese"]:0.45438373230481494)14[&type="Marshallese"]:0.05845698784880421)13[&type="Marshallese"]:0.03431347602870283,7[&type="Marshallese"]:0.08715419618228559)17[&type="Marshallese"]:0.02343353391349079)16[&type="Marshallese"]:0.06272395840546097,(3[&type="Marshallese"]:0.08637138924483356,4[&type="Marshallese"]:0.12737138924477354)12[&type="Marshallese"]:0.009940299256405605)11[&type="Marshallese"]:0.05854784739703078,10[&type="Marshallese"]:0.09785953589825358)15[&type="Marshallese"]:0.11557111609528359)19[&type="Marshallese"]:0.0;tree STATE_12120000 = (1[&type="Not_Marshallese"]:0.18843065199344622,((((2[&type="Marshallese"]:0.0022678412920853486,5[&type="Marshallese"]:0.06726784129213992)18[&type="Marshallese"]:0.018319888803545514,((6[&type="Marshallese"]:0.03384072015357731,(8[&type="Not_Marshallese"]:0.24638373230473126,9[&type="Not_Marshallese"]:0.45438373230481494)14[&type="Marshallese"]:0.05845698784880421)13[&type="Marshallese"]:0.03431347602870283,7[&type="Marshallese"]:0.08715419618228559)17[&type="Marshallese"]:0.02343353391349079)16[&type="Marshallese"]:0.06272395840546097,(3[&type="Marshallese"]:0.08637138924483356,4[&type="Marshallese"]:0.12737138924477354)12[&type="Marshallese"]:0.009940299256405605)11[&type="Marshallese"]:0.05854784739703078,10[&type="Marshallese"]:0.09785953589825358)15[&type="Marshallese"]:0.11557111609528359)19[&type="Marshallese"]:0.0;
tree STATE_2130000 = ((1[&type="Not_Marshallese"]:0.11485443866260703,5[&type="Marshallese"]:0.24885443866262158)11[&type="Marshallese"]:0.10801765535891139,((((2[&type="Marshallese"]:0.0033452530964652727,3[&type="Marshallese"]:0.01634525309661261)16[&type="Marshallese"]:0.09428254290888383,((6[&type="Marshallese"]:0.003209144027530586,(8[&type="Not_Marshallese"]:0.046073039017765216,9[&type="Not_Marshallese"]:0.2540730390178489)14[&type="Marshallese"]:0.22813610500972353)17[&type="Marshallese"]:0.0616476845881786,7[&type="Marshallese"]:0.08385682861571464)13[&type="Marshallese"]:0.10377096738977998)12[&type="Marshallese"]:0.013274577537271237,4[&type="Marshallese"]:0.16490237354270765)15[&type="Marshallese"]:0.16149553524946025,10[&type="Marshallese"]:0.22839790879221156)18[&type="Marshallese"]:0.01947418522939781)19[&type="Marshallese"]:0.0;tree STATE_12130000 = ((1[&type="Not_Marshallese"]:0.11485443866260703,5[&type="Marshallese"]:0.24885443866262158)11[&type="Marshallese"]:0.10801765535891139,((((2[&type="Marshallese"]:0.0033452530964652727,3[&type="Marshallese"]:0.01634525309661261)16[&type="Marshallese"]:0.09428254290888383,((6[&type="Marshallese"]:0.003209144027530586,(8[&type="Not_Marshallese"]:0.046073039017765216,9[&type="Not_Marshallese"]:0.2540730390178489)14[&type="Marshallese"]:0.22813610500972353)17[&type="Marshallese"]:0.0616476845881786,7[&type="Marshallese"]:0.08385682861571464)13[&type="Marshallese"]:0.10377096738977998)12[&type="Marshallese"]:0.013274577537271237,4[&type="Marshallese"]:0.16490237354270765)15[&type="Marshallese"]:0.16149553524946025,10[&type="Marshallese"]:0.22839790879221156)18[&type="Marshallese"]:0.01947418522939781)19[&type="Marshallese"]:0.0;
tree STATE_2140000 = (1[&type="Not_Marshallese"]:0.13755044257474192,((((2[&type="Marshallese"]:0.04517898411802623,(3[&type="Marshallese"]:0.014970195081198456,4[&type="Marshallese"]:0.05597019508113843)11[&type="Marshallese"]:0.043208789036975115)16[&type="Marshallese"]:0.07635380858383267,5[&type="Marshallese"]:0.18653279270191347)12[&type="Marshallese"]:0.009988062198887482,10[&type="Marshallese"]:0.08752085490087735)18[&type="Marshallese"]:0.0026921822745339385,((6[&type="Marshallese"]:0.0024649504164087066,(8[&type="Not_Marshallese"]:0.20966427993058723,9[&type="Not_Marshallese"]:0.4176642799306709)14[&type="Marshallese"]:0.06380067048577964)13[&type="Marshallese"]:0.06746483793112334,7[&type="Marshallese"]:0.08892978834753751)17[&type="Marshallese"]:0.13528324882788834)15[&type="Marshallese"]:0.07233740539942157)19[&type="Marshallese"]:0.0;tree STATE_12140000 = (1[&type="Not_Marshallese"]:0.13755044257474192,((((2[&type="Marshallese"]:0.04517898411802623,(3[&type="Marshallese"]:0.014970195081198456,4[&type="Marshallese"]:0.05597019508113843)11[&type="Marshallese"]:0.043208789036975115)16[&type="Marshallese"]:0.07635380858383267,5[&type="Marshallese"]:0.18653279270191347)12[&type="Marshallese"]:0.009988062198887482,10[&type="Marshallese"]:0.08752085490087735)18[&type="Marshallese"]:0.0026921822745339385,((6[&type="Marshallese"]:0.0024649504164087066,(8[&type="Not_Marshallese"]:0.20966427993058723,9[&type="Not_Marshallese"]:0.4176642799306709)14[&type="Marshallese"]:0.06380067048577964)13[&type="Marshallese"]:0.06746483793112334,7[&type="Marshallese"]:0.08892978834753751)17[&type="Marshallese"]:0.13528324882788834)15[&type="Marshallese"]:0.07233740539942157)19[&type="Marshallese"]:0.0;
tree STATE_2150000 = (1[&type="Not_Marshallese"]:0.26434427256725834,(((((2[&type="Marshallese"]:0.009471361510515641,4[&type="Marshallese"]:0.06347136151060295)18[&type="Marshallese"]:0.0266561600668499,3[&type="Marshallese"]:0.04912752157751288)16[&type="Marshallese"]:0.02565963994582532,5[&type="Marshallese"]:0.12678716152324543)15[&type="Marshallese"]:0.020597404031182265,((6[&type="Marshallese"]:0.037487969546752486,7[&type="Marshallese"]:0.05648796954675794)17[&type="Marshallese"]:0.07592890389979967,(8[&type="Not_Marshallese"]:0.2181894880456054,9[&type="Not_Marshallese"]:0.42618948804568907)14[&type="Marshallese"]:0.16622738540090493)13[&type="Marshallese"]:0.03996769210796103)12[&type="Marshallese"]:0.20132585195243224,10[&type="Marshallese"]:0.23971041750693634)11[&type="Marshallese"]:0.04963385506041296)19[&type="Marshallese"]:0.0;tree STATE_12150000 = (1[&type="Not_Marshallese"]:0.26434427256725834,(((((2[&type="Marshallese"]:0.009471361510515641,4[&type="Marshallese"]:0.06347136151060295)18[&type="Marshallese"]:0.0266561600668499,3[&type="Marshallese"]:0.04912752157751288)16[&type="Marshallese"]:0.02565963994582532,5[&type="Marshallese"]:0.12678716152324543)15[&type="Marshallese"]:0.020597404031182265,((6[&type="Marshallese"]:0.037487969546752486,7[&type="Marshallese"]:0.05648796954675794)17[&type="Marshallese"]:0.07592890389979967,(8[&type="Not_Marshallese"]:0.2181894880456054,9[&type="Not_Marshallese"]:0.42618948804568907)14[&type="Marshallese"]:0.16622738540090493)13[&type="Marshallese"]:0.03996769210796103)12[&type="Marshallese"]:0.20132585195243224,10[&type="Marshallese"]:0.23971041750693634)11[&type="Marshallese"]:0.04963385506041296)19[&type="Marshallese"]:0.0;
tree STATE_2160000 = (1[&type="Not_Marshallese"]:0.20927003939101663,((((2[&type="Marshallese"]:8.503526902885472E-4,4[&type="Marshallese"]:0.05485035269037586)15[&type="Marshallese"]:0.03668495290605722,(6[&type="Marshallese"]:0.02346233347479021,(7[&type="Marshallese"]:0.02297008507352627,(8[&type="Not_Marshallese"]:0.08407176269441974,9[&type="Not_Marshallese"]:0.2920717626945034)14[&type="Marshallese"]:0.19089832237905924)17[&type="Marshallese"]:0.019492248401269396)13[&type="Marshallese"]:0.08507297212169562)12[&type="Marshallese"]:0.0634982032314082,(3[&type="Marshallese"]:0.09252010316150505,10[&type="Marshallese"]:0.03552010316148868)11[&type="Marshallese"]:0.021513405666396257)18[&type="Marshallese"]:0.015028030215637811,5[&type="Marshallese"]:0.18106153904344635)16[&type="Marshallese"]:0.16220850034758483)19[&type="Marshallese"]:0.0;tree STATE_12160000 = (1[&type="Not_Marshallese"]:0.20927003939101663,((((2[&type="Marshallese"]:8.503526902885472E-4,4[&type="Marshallese"]:0.05485035269037586)15[&type="Marshallese"]:0.03668495290605722,(6[&type="Marshallese"]:0.02346233347479021,(7[&type="Marshallese"]:0.02297008507352627,(8[&type="Not_Marshallese"]:0.08407176269441974,9[&type="Not_Marshallese"]:0.2920717626945034)14[&type="Marshallese"]:0.19089832237905924)17[&type="Marshallese"]:0.019492248401269396)13[&type="Marshallese"]:0.08507297212169562)12[&type="Marshallese"]:0.0634982032314082,(3[&type="Marshallese"]:0.09252010316150505,10[&type="Marshallese"]:0.03552010316148868)11[&type="Marshallese"]:0.021513405666396257)18[&type="Marshallese"]:0.015028030215637811,5[&type="Marshallese"]:0.18106153904344635)16[&type="Marshallese"]:0.16220850034758483)19[&type="Marshallese"]:0.0;
tree STATE_2170000 = (1[&type="Not_Marshallese"]:0.4545394903340283,(((2[&type="Marshallese"]:0.013852052186488772,((6[&type="Marshallese"]:0.0017312286555637435,(8[&type="Not_Marshallese"]:0.08911150624722763,9[&type="Not_Marshallese"]:0.2971115062473113)14[&type="Not_Marshallese"]:0.18361972240829427)13[&type="Marshallese"]:0.02383650653211611,7[&type="Marshallese"]:0.04456773518768531)17[&type="Marshallese"]:0.05928431699894898)15[&type="Marshallese"]:0.024848144210269374,((3[&type="Marshallese"]:0.028536280833794114,4[&type="Marshallese"]:0.06953628083373409)16[&type="Marshallese"]:0.020970495103826203,5[&type="Marshallese"]:0.10150677593752755)11[&type="Marshallese"]:0.002193420459285167)12[&type="Marshallese"]:0.09402266726198028,10[&type="Marshallese"]:0.08872286365886939)18[&type="Marshallese"]:0.39081662667524986)19[&type="Marshallese"]:0.0;tree STATE_12170000 = (1[&type="Not_Marshallese"]:0.4545394903340283,(((2[&type="Marshallese"]:0.013852052186488772,((6[&type="Marshallese"]:0.0017312286555637435,(8[&type="Not_Marshallese"]:0.08911150624722763,9[&type="Not_Marshallese"]:0.2971115062473113)14[&type="Not_Marshallese"]:0.18361972240829427)13[&type="Marshallese"]:0.02383650653211611,7[&type="Marshallese"]:0.04456773518768531)17[&type="Marshallese"]:0.05928431699894898)15[&type="Marshallese"]:0.024848144210269374,((3[&type="Marshallese"]:0.028536280833794114,4[&type="Marshallese"]:0.06953628083373409)16[&type="Marshallese"]:0.020970495103826203,5[&type="Marshallese"]:0.10150677593752755)11[&type="Marshallese"]:0.002193420459285167)12[&type="Marshallese"]:0.09402266726198028,10[&type="Marshallese"]:0.08872286365886939)18[&type="Marshallese"]:0.39081662667524986)19[&type="Marshallese"]:0.0;
tree STATE_2180000 = (1[&type="Not_Marshallese"]:0.2762551400614329,((((2[&type="Marshallese"]:0.004946374207746573,3[&type="Marshallese"]:0.01794637420789391)13[&type="Marshallese"]:0.04699883982556108,(4[&type="Marshallese"]:0.054871285805064396,5[&type="Marshallese"]:0.06587128580503165)15[&type="Marshallese"]:0.05107392822833057)12[&type="Marshallese"]:0.0984199830645508,((6[&type="Marshallese"]:0.024040738569401254,(8[&type="Not_Marshallese"]:0.06370620760252249,9[&type="Not_Marshallese"]:0.27170620760260616)11[&type="Marshallese"]:0.23133453096683693)18[&type="Marshallese"]:0.0324192318055011,7[&type="Marshallese"]:0.07545997037490781)14[&type="Marshallese"]:0.16490522672309615)17[&type="Marshallese"]:0.10825417500807799,10[&type="Marshallese"]:0.2146193721060674)16[&type="Marshallese"]:0.08663576795545647)19[&type="Marshallese"]:0.0;tree STATE_12180000 = (1[&type="Not_Marshallese"]:0.2762551400614329,((((2[&type="Marshallese"]:0.004946374207746573,3[&type="Marshallese"]:0.01794637420789391)13[&type="Marshallese"]:0.04699883982556108,(4[&type="Marshallese"]:0.054871285805064396,5[&type="Marshallese"]:0.06587128580503165)15[&type="Marshallese"]:0.05107392822833057)12[&type="Marshallese"]:0.0984199830645508,((6[&type="Marshallese"]:0.024040738569401254,(8[&type="Not_Marshallese"]:0.06370620760252249,9[&type="Not_Marshallese"]:0.27170620760260616)11[&type="Marshallese"]:0.23133453096683693)18[&type="Marshallese"]:0.0324192318055011,7[&type="Marshallese"]:0.07545997037490781)14[&type="Marshallese"]:0.16490522672309615)17[&type="Marshallese"]:0.10825417500807799,10[&type="Marshallese"]:0.2146193721060674)16[&type="Marshallese"]:0.08663576795545647)19[&type="Marshallese"]:0.0;
tree STATE_2190000 = (1[&type="Not_Marshallese"]:0.1908988818250501,((2[&type="Marshallese"]:0.05078630939432327,(((3[&type="Marshallese"]:0.004626606328999805,5[&type="Marshallese"]:0.056626606328907036)11[&type="Marshallese"]:0.02512253044249102,4[&type="Marshallese"]:0.0707491367714308)18[&type="Marshallese"]:0.018638279340393193,((6[&type="Marshallese"]:0.014525244509243251,(8[&type="Not_Marshallese"]:0.13831780124053566,9[&type="Not_Marshallese"]:0.34631780124061934)14[&type="Marshallese"]:0.14720744326866575)13[&type="Marshallese"]:0.03926911134639682,7[&type="Marshallese"]:0.07279435585564553)17[&type="Marshallese"]:0.05259306025623667)16[&type="Marshallese"]:0.01539889328258659)15[&type="Marshallese"]:0.05580055522647476,10[&type="Marshallese"]:0.062586864620929)12[&type="Marshallese"]:0.15331201720421206)19[&type="Marshallese"]:0.0;tree STATE_12190000 = (1[&type="Not_Marshallese"]:0.1908988818250501,((2[&type="Marshallese"]:0.05078630939432327,(((3[&type="Marshallese"]:0.004626606328999805,5[&type="Marshallese"]:0.056626606328907036)11[&type="Marshallese"]:0.02512253044249102,4[&type="Marshallese"]:0.0707491367714308)18[&type="Marshallese"]:0.018638279340393193,((6[&type="Marshallese"]:0.014525244509243251,(8[&type="Not_Marshallese"]:0.13831780124053566,9[&type="Not_Marshallese"]:0.34631780124061934)14[&type="Marshallese"]:0.14720744326866575)13[&type="Marshallese"]:0.03926911134639682,7[&type="Marshallese"]:0.07279435585564553)17[&type="Marshallese"]:0.05259306025623667)16[&type="Marshallese"]:0.01539889328258659)15[&type="Marshallese"]:0.05580055522647476,10[&type="Marshallese"]:0.062586864620929)12[&type="Marshallese"]:0.15331201720421206)19[&type="Marshallese"]:0.0;
tree STATE_2200000 = (1[&type="Not_Marshallese"]:0.4164065136993542,((((2[&type="Marshallese"]:3.32176649392113E-4,3[&type="Marshallese"]:0.013332176649539451)12[&type="Marshallese"]:0.02567004222946201,(4[&type="Marshallese"]:0.06529985806661709,((6[&type="Marshallese"]:0.004610859112606114,(8[&type="Not_Marshallese"]:0.059869247344210674,9[&type="Not_Marshallese"]:0.26786924734429435)14[&type="Marshallese"]:0.2157416117683536)13[&type="Marshallese"]:0.03068110114262307,7[&type="Marshallese"]:0.05429196025523464)17[&type="Marshallese"]:0.04700789781144066)16[&type="Marshallese"]:0.014702360812324344)18[&type="Marshallese"]:0.113851700936076,10[&type="Marshallese"]:0.09585391981506108)11[&type="Marshallese"]:0.10365949448094602,5[&type="Marshallese"]:0.3085134142959307)15[&type="Marshallese"]:0.24189309940343806)19[&type="Marshallese"]:0.0;tree STATE_12200000 = (1[&type="Not_Marshallese"]:0.4164065136993542,((((2[&type="Marshallese"]:3.32176649392113E-4,3[&type="Marshallese"]:0.013332176649539451)12[&type="Marshallese"]:0.02567004222946201,(4[&type="Marshallese"]:0.06529985806661709,((6[&type="Marshallese"]:0.004610859112606114,(8[&type="Not_Marshallese"]:0.059869247344210674,9[&type="Not_Marshallese"]:0.26786924734429435)14[&type="Marshallese"]:0.2157416117683536)13[&type="Marshallese"]:0.03068110114262307,7[&type="Marshallese"]:0.05429196025523464)17[&type="Marshallese"]:0.04700789781144066)16[&type="Marshallese"]:0.014702360812324344)18[&type="Marshallese"]:0.113851700936076,10[&type="Marshallese"]:0.09585391981506108)11[&type="Marshallese"]:0.10365949448094602,5[&type="Marshallese"]:0.3085134142959307)15[&type="Marshallese"]:0.24189309940343806)19[&type="Marshallese"]:0.0;
tree STATE_2210000 = (1[&type="Not_Marshallese"]:0.29129253761160545,((((2[&type="Marshallese"]:0.005140084058734784,(6[&type="Marshallese"]:0.014327874294795762,(7[&type="Marshallese"]:0.021364019066766105,(8[&type="Not_Marshallese"]:0.030003405615501133,9[&type="Not_Marshallese"]:0.2380034056155848)14[&type="Marshallese"]:0.24336061345121768)13[&type="Marshallese"]:0.011963855228035114)17[&type="Marshallese"]:0.061812209764079085)16[&type="Marshallese"]:0.02108984788536461,(3[&type="Marshallese"]:0.02825523945314179,4[&type="Marshallese"]:0.06925523945308176)12[&type="Marshallese"]:0.010974692491104943)15[&type="Marshallese"]:0.01086819748580603,5[&type="Marshallese"]:0.10209812942996)11[&type="Marshallese"]:0.04188481146485423,10[&type="Marshallese"]:0.034982940894890624)18[&type="Marshallese"]:0.2813095967168058)19[&type="Marshallese"]:0.0;tree STATE_12210000 = (1[&type="Not_Marshallese"]:0.29129253761160545,((((2[&type="Marshallese"]:0.005140084058734784,(6[&type="Marshallese"]:0.014327874294795762,(7[&type="Marshallese"]:0.021364019066766105,(8[&type="Not_Marshallese"]:0.030003405615501133,9[&type="Not_Marshallese"]:0.2380034056155848)14[&type="Marshallese"]:0.24336061345121768)13[&type="Marshallese"]:0.011963855228035114)17[&type="Marshallese"]:0.061812209764079085)16[&type="Marshallese"]:0.02108984788536461,(3[&type="Marshallese"]:0.02825523945314179,4[&type="Marshallese"]:0.06925523945308176)12[&type="Marshallese"]:0.010974692491104943)15[&type="Marshallese"]:0.01086819748580603,5[&type="Marshallese"]:0.10209812942996)11[&type="Marshallese"]:0.04188481146485423,10[&type="Marshallese"]:0.034982940894890624)18[&type="Marshallese"]:0.2813095967168058)19[&type="Marshallese"]:0.0;
tree STATE_2220000 = (1[&type="Not_Marshallese"]:0.18377329436928347,(((2[&type="Marshallese"]:0.03452921327210956,3[&type="Marshallese"]:0.0475292132722569)11[&type="Marshallese"]:0.0761192279938645,((4[&type="Marshallese"]:0.10054244532037171,5[&type="Marshallese"]:0.11154244532033897)15[&type="Marshallese"]:0.06218584912893177,(6[&type="Marshallese"]:0.04513753080031335,(7[&type="Marshallese"]:0.017632514364964547,(8[&type="Not_Marshallese"]:0.01940302500551752,9[&type="Not_Marshallese"]:0.2274030250056012)14[&type="Marshallese"]:0.2502294893593997)13[&type="Marshallese"]:0.04650501643535426)17[&type="Marshallese"]:0.13459076364904288)16[&type="Marshallese"]:0.001920146816757895)12[&type="Marshallese"]:0.033011499259599786,10[&type="Marshallese"]:0.09965994052570482)18[&type="Marshallese"]:0.1091133538436696)19[&type="Marshallese"]:0.0;tree STATE_12220000 = (1[&type="Not_Marshallese"]:0.18377329436928347,(((2[&type="Marshallese"]:0.03452921327210956,3[&type="Marshallese"]:0.0475292132722569)11[&type="Marshallese"]:0.0761192279938645,((4[&type="Marshallese"]:0.10054244532037171,5[&type="Marshallese"]:0.11154244532033897)15[&type="Marshallese"]:0.06218584912893177,(6[&type="Marshallese"]:0.04513753080031335,(7[&type="Marshallese"]:0.017632514364964547,(8[&type="Not_Marshallese"]:0.01940302500551752,9[&type="Not_Marshallese"]:0.2274030250056012)14[&type="Marshallese"]:0.2502294893593997)13[&type="Marshallese"]:0.04650501643535426)17[&type="Marshallese"]:0.13459076364904288)16[&type="Marshallese"]:0.001920146816757895)12[&type="Marshallese"]:0.033011499259599786,10[&type="Marshallese"]:0.09965994052570482)18[&type="Marshallese"]:0.1091133538436696)19[&type="Marshallese"]:0.0;
tree STATE_2230000 = (((1[&type="Not_Marshallese"]:0.12504512096546816,5[&type="Marshallese"]:0.2590451209654827)11[&type="Marshallese"]:0.011176087110738475,10[&type="Marshallese"]:0.16122120807629758)18[&type="Marshallese"]:0.04822934045606431,((2[&type="Marshallese"]:0.014421036529284947,4[&type="Marshallese"]:0.06842103652937226)12[&type="Marshallese"]:0.041603765427793205,(3[&type="Marshallese"]:8.037766914381628E-5,((6[&type="Marshallese"]:0.03090221888472977,(8[&type="Not_Marshallese"]:0.039180160717124574,9[&type="Not_Marshallese"]:0.24718016071720825)14[&type="Marshallese"]:0.26272205816756333)17[&type="Marshallese"]:0.0044884395414017675,7[&type="Marshallese"]:0.054390658426136995)13[&type="Marshallese"]:0.022689719243005002)16[&type="Marshallese"]:0.06894442428808167)15[&type="Marshallese"]:0.19742574657515277)19[&type="Marshallese"]:0.0;tree STATE_12230000 = (((1[&type="Not_Marshallese"]:0.12504512096546816,5[&type="Marshallese"]:0.2590451209654827)11[&type="Marshallese"]:0.011176087110738475,10[&type="Marshallese"]:0.16122120807629758)18[&type="Marshallese"]:0.04822934045606431,((2[&type="Marshallese"]:0.014421036529284947,4[&type="Marshallese"]:0.06842103652937226)12[&type="Marshallese"]:0.041603765427793205,(3[&type="Marshallese"]:8.037766914381628E-5,((6[&type="Marshallese"]:0.03090221888472977,(8[&type="Not_Marshallese"]:0.039180160717124574,9[&type="Not_Marshallese"]:0.24718016071720825)14[&type="Marshallese"]:0.26272205816756333)17[&type="Marshallese"]:0.0044884395414017675,7[&type="Marshallese"]:0.054390658426136995)13[&type="Marshallese"]:0.022689719243005002)16[&type="Marshallese"]:0.06894442428808167)15[&type="Marshallese"]:0.19742574657515277)19[&type="Marshallese"]:0.0;
tree STATE_2240000 = (1[&type="Not_Marshallese"]:0.2828643735788582,((((2[&type="Marshallese"]:0.0337096080180892,(4[&type="Marshallese"]:0.07593533004118658,((6[&type="Marshallese"]:0.0025603011452895452,7[&type="Marshallese"]:0.021560301145295002)17[&type="Marshallese"]:0.019957817149595047,(8[&type="Not_Marshallese"]:0.22329337302519536,9[&type="Not_Marshallese"]:0.43129337302527904)14[&type="Marshallese"]:0.07022474526964739)13[&type="Marshallese"]:0.07041721174635474)11[&type="Marshallese"]:0.011774277976989933)18[&type="Marshallese"]:0.03555264084222476,3[&type="Marshallese"]:0.0822622488604613)12[&type="Marshallese"]:0.06596207080853667,10[&type="Marshallese"]:0.09122431966898159)15[&type="Marshallese"]:0.1678517716876209,5[&type="Marshallese"]:0.3680760913565261)16[&type="Marshallese"]:0.04878828222234666)19[&type="Marshallese"]:0.0;tree STATE_12240000 = (1[&type="Not_Marshallese"]:0.2828643735788582,((((2[&type="Marshallese"]:0.0337096080180892,(4[&type="Marshallese"]:0.07593533004118658,((6[&type="Marshallese"]:0.0025603011452895452,7[&type="Marshallese"]:0.021560301145295002)17[&type="Marshallese"]:0.019957817149595047,(8[&type="Not_Marshallese"]:0.22329337302519536,9[&type="Not_Marshallese"]:0.43129337302527904)14[&type="Marshallese"]:0.07022474526964739)13[&type="Marshallese"]:0.07041721174635474)11[&type="Marshallese"]:0.011774277976989933)18[&type="Marshallese"]:0.03555264084222476,3[&type="Marshallese"]:0.0822622488604613)12[&type="Marshallese"]:0.06596207080853667,10[&type="Marshallese"]:0.09122431966898159)15[&type="Marshallese"]:0.1678517716876209,5[&type="Marshallese"]:0.3680760913565261)16[&type="Marshallese"]:0.04878828222234666)19[&type="Marshallese"]:0.0;
tree STATE_2250000 = (1[&type="Not_Marshallese"]:0.3961432472268047,(((2[&type="Marshallese"]:0.07917162022338842,(5[&type="Marshallese"]:0.13700021756581748,(6[&type="Marshallese"]:0.10785585662594033,(7[&type="Marshallese"]:0.0842894283092227,(8[&type="Not_Marshallese"]:0.04132106499695526,9[&type="Not_Marshallese"]:0.24932106499703893)14[&type="Marshallese"]:0.29496836331222015)17[&type="Marshallese"]:0.04256642831672308)13[&type="Marshallese"]:0.03514436093996265)18[&type="Marshallese"]:0.007171402657625503)16[&type="Marshallese"]:0.050725600347467314,(3[&type="Marshallese"]:0.016413733526052243,4[&type="Marshallese"]:0.05741373352599222)11[&type="Marshallese"]:0.12648348704495083)15[&type="Marshallese"]:0.03772658887133151,10[&type="Marshallese"]:0.12362380944231821)12[&type="Marshallese"]:0.29751943778457746)19[&type="Marshallese"]:0.0;tree STATE_12250000 = (1[&type="Not_Marshallese"]:0.3961432472268047,(((2[&type="Marshallese"]:0.07917162022338842,(5[&type="Marshallese"]:0.13700021756581748,(6[&type="Marshallese"]:0.10785585662594033,(7[&type="Marshallese"]:0.0842894283092227,(8[&type="Not_Marshallese"]:0.04132106499695526,9[&type="Not_Marshallese"]:0.24932106499703893)14[&type="Marshallese"]:0.29496836331222015)17[&type="Marshallese"]:0.04256642831672308)13[&type="Marshallese"]:0.03514436093996265)18[&type="Marshallese"]:0.007171402657625503)16[&type="Marshallese"]:0.050725600347467314,(3[&type="Marshallese"]:0.016413733526052243,4[&type="Marshallese"]:0.05741373352599222)11[&type="Marshallese"]:0.12648348704495083)15[&type="Marshallese"]:0.03772658887133151,10[&type="Marshallese"]:0.12362380944231821)12[&type="Marshallese"]:0.29751943778457746)19[&type="Marshallese"]:0.0;
tree STATE_2260000 = ((1[&type="Not_Marshallese"]:0.19130977002834182,(((2[&type="Marshallese"]:0.017927497353923294,(3[&type="Marshallese"]:0.0026809556123112976,4[&type="Marshallese"]:0.04368095561225127)11[&type="Marshallese"]:0.028246541741759335)18[&type="Marshallese"]:0.1006943828833361,5[&type="Marshallese"]:0.18362188023731396)16[&type="Marshallese"]:0.09682304357435956,(6[&type="Marshallese"]:0.06927430213357666,(7[&type="Marshallese"]:0.07353144364917608,(8[&type="Not_Marshallese"]:0.1205385332846658,9[&type="Not_Marshallese"]:0.32853853328474947)14[&type="Marshallese"]:0.204992910364463)13[&type="Marshallese"]:0.01474285848440604)17[&type="Marshallese"]:0.21717062167818235)12[&type="Marshallese"]:0.04486484621668285)15[&type="Marshallese"]:0.05018073615601926,10[&type="Marshallese"]:0.266490506184452)19[&type="Marshallese"]:0.0;tree STATE_12260000 = ((1[&type="Not_Marshallese"]:0.19130977002834182,(((2[&type="Marshallese"]:0.017927497353923294,(3[&type="Marshallese"]:0.0026809556123112976,4[&type="Marshallese"]:0.04368095561225127)11[&type="Marshallese"]:0.028246541741759335)18[&type="Marshallese"]:0.1006943828833361,5[&type="Marshallese"]:0.18362188023731396)16[&type="Marshallese"]:0.09682304357435956,(6[&type="Marshallese"]:0.06927430213357666,(7[&type="Marshallese"]:0.07353144364917608,(8[&type="Not_Marshallese"]:0.1205385332846658,9[&type="Not_Marshallese"]:0.32853853328474947)14[&type="Marshallese"]:0.204992910364463)13[&type="Marshallese"]:0.01474285848440604)17[&type="Marshallese"]:0.21717062167818235)12[&type="Marshallese"]:0.04486484621668285)15[&type="Marshallese"]:0.05018073615601926,10[&type="Marshallese"]:0.266490506184452)19[&type="Marshallese"]:0.0;
tree STATE_2270000 = (1[&type="Not_Marshallese"]:0.24820999333226013,(((2[&type="Marshallese"]:0.015647707395132437,(6[&type="Marshallese"]:0.05172912838344523,(7[&type="Marshallese"]:0.05747068238471709,(8[&type="Not_Marshallese"]:0.1021900022330986,9[&type="Not_Marshallese"]:0.31019000223318227)14[&type="Not_Marshallese"]:0.2072806801515712)13[&type="Marshallese"]:0.013258445998733603)17[&type="Marshallese"]:0.03491857901182727)11[&type="Marshallese"]:0.08327511953771694,((3[&type="Marshallese"]:0.037495797293722544,4[&type="Marshallese"]:0.07849579729366252)15[&type="Marshallese"]:0.01975606459549406,5[&type="Marshallese"]:0.10925186188912384)12[&type="Marshallese"]:0.054670965043780106)16[&type="Marshallese"]:0.00525811357117234,10[&type="Marshallese"]:0.06018094050415268)18[&type="Marshallese"]:0.2130290528281984)19[&type="Marshallese"]:0.0;tree STATE_12270000 = (1[&type="Not_Marshallese"]:0.24820999333226013,(((2[&type="Marshallese"]:0.015647707395132437,(6[&type="Marshallese"]:0.05172912838344523,(7[&type="Marshallese"]:0.05747068238471709,(8[&type="Not_Marshallese"]:0.1021900022330986,9[&type="Not_Marshallese"]:0.31019000223318227)14[&type="Not_Marshallese"]:0.2072806801515712)13[&type="Marshallese"]:0.013258445998733603)17[&type="Marshallese"]:0.03491857901182727)11[&type="Marshallese"]:0.08327511953771694,((3[&type="Marshallese"]:0.037495797293722544,4[&type="Marshallese"]:0.07849579729366252)15[&type="Marshallese"]:0.01975606459549406,5[&type="Marshallese"]:0.10925186188912384)12[&type="Marshallese"]:0.054670965043780106)16[&type="Marshallese"]:0.00525811357117234,10[&type="Marshallese"]:0.06018094050415268)18[&type="Marshallese"]:0.2130290528281984)19[&type="Marshallese"]:0.0;
tree STATE_2280000 = ((1[&type="Not_Marshallese"]:0.20465180745792155,10[&type="Marshallese"]:0.2296518074580125)15[&type="Marshallese"]:0.015185040091226454,(2[&type="Marshallese"]:0.08176304639825127,((3[&type="Marshallese"]:0.013007902762638968,(4[&type="Marshallese"]:0.04064784415015066,((6[&type="Marshallese"]:0.004952666675104356,7[&type="Marshallese"]:0.023952666675109813)17[&type="Marshallese"]:0.026353028099453446,(8[&type="Not_Marshallese"]:0.06413860283652512,9[&type="Not_Marshallese"]:0.2721386028366088)14[&type="Marshallese"]:0.23816709193799085)13[&type="Marshallese"]:0.026342149375645607)11[&type="Marshallese"]:0.013360058612428283)16[&type="Marshallese"]:0.07532980975987646,5[&type="Marshallese"]:0.14033771252242266)18[&type="Marshallese"]:0.006425333875883177)12[&type="Marshallese"]:0.20707380115085672)19[&type="Marshallese"]:0.0;tree STATE_12280000 = ((1[&type="Not_Marshallese"]:0.20465180745792155,10[&type="Marshallese"]:0.2296518074580125)15[&type="Marshallese"]:0.015185040091226454,(2[&type="Marshallese"]:0.08176304639825127,((3[&type="Marshallese"]:0.013007902762638968,(4[&type="Marshallese"]:0.04064784415015066,((6[&type="Marshallese"]:0.004952666675104356,7[&type="Marshallese"]:0.023952666675109813)17[&type="Marshallese"]:0.026353028099453446,(8[&type="Not_Marshallese"]:0.06413860283652512,9[&type="Not_Marshallese"]:0.2721386028366088)14[&type="Marshallese"]:0.23816709193799085)13[&type="Marshallese"]:0.026342149375645607)11[&type="Marshallese"]:0.013360058612428283)16[&type="Marshallese"]:0.07532980975987646,5[&type="Marshallese"]:0.14033771252242266)18[&type="Marshallese"]:0.006425333875883177)12[&type="Marshallese"]:0.20707380115085672)19[&type="Marshallese"]:0.0;
tree STATE_2290000 = ((1[&type="Not_Marshallese"]:0.29195651978293147,(((2[&type="Marshallese"]:0.037009637857818856,(4[&type="Marshallese"]:0.04345734529189704,((6[&type="Marshallese"]:0.012831511274136898,(8[&type="Not_Marshallese"]:0.14830183706140226,9[&type="Not_Marshallese"]:0.35630183706148594)14[&type="Marshallese"]:0.1355296742126928)13[&type="Marshallese"]:0.0030581913506527725,7[&type="Marshallese"]:0.03488970262479513)17[&type="Marshallese"]:0.04456764266716012)12[&type="Marshallese"]:0.047552292566009124)11[&type="Marshallese"]:0.0693684275820724,3[&type="Marshallese"]:0.1193780654400386)15[&type="Marshallese"]:0.0459149036825508,10[&type="Marshallese"]:0.10829296912257302)16[&type="Marshallese"]:0.2086635506604494)18[&type="Marshallese"]:0.22154516981148897,5[&type="Marshallese"]:0.647501689594435)19[&type="Marshallese"]:0.0;tree STATE_12290000 = ((1[&type="Not_Marshallese"]:0.29195651978293147,(((2[&type="Marshallese"]:0.037009637857818856,(4[&type="Marshallese"]:0.04345734529189704,((6[&type="Marshallese"]:0.012831511274136898,(8[&type="Not_Marshallese"]:0.14830183706140226,9[&type="Not_Marshallese"]:0.35630183706148594)14[&type="Marshallese"]:0.1355296742126928)13[&type="Marshallese"]:0.0030581913506527725,7[&type="Marshallese"]:0.03488970262479513)17[&type="Marshallese"]:0.04456764266716012)12[&type="Marshallese"]:0.047552292566009124)11[&type="Marshallese"]:0.0693684275820724,3[&type="Marshallese"]:0.1193780654400386)15[&type="Marshallese"]:0.0459149036825508,10[&type="Marshallese"]:0.10829296912257302)16[&type="Marshallese"]:0.2086635506604494)18[&type="Marshallese"]:0.22154516981148897,5[&type="Marshallese"]:0.647501689594435)19[&type="Marshallese"]:0.0;
[truncated: 45,892,359 more chars]
