# Supplementary material for: Repeated introductions and intensive community transmission fueled a mumps virus outbreak in Washington State
Source: eLife. 2021 Apr 19;10:e66448. doi: 10.7554/eLife.66448 (PMC8079146; doi:10.7554/eLife.66448)
Supplement: Figure 5—source data 1. [file elife-66448-fig5-data1.zip › xml-and-combined-run-results-mtt-mig-rate-1/2020-04-06-mumps-mtt-2.6.2-hot-chain-limit-50-Arkansas-8.no-metadata.mcc.tree]

#NEXUS

Begin taxa;
	Dimensions ntax=8;
		Taxlabels
			MuVs/Washington.USA/3.17/FH67[G]|2017.044|2017-01-17|north_america|usa|washington|age|vaccination_status|community_status
			MuVs/Washington.USA/7.17/FH15[G]|2017.123|2017-02-15|north_america|usa|washington|age|vaccination_status|community_status
			MuVs/Washington.USA/2.17/FH84[G]|2017.033|2017-01-13|north_america|usa|washington|age|vaccination_status|community_status
			MuVs/Washington.USA/3.17/FH62[G]|2017.049|2017-01-19|north_america|usa|washington|age|vaccination_status|community_status
			MuVs/Washington.USA/11.17/FH143[G]|2017.2|2017-03-15|north_america|usa|washington|age|vaccination_status|community_status
			MuVs/Washington.USA/12.17/FH144[G]|2017.233|2017-03-27|north_america|usa|washington|age|vaccination_status|community_status
			MuVs/Washington.USA/15.17/FH146[G]|2017.293|2017-04-18|north_america|usa|washington|age|vaccination_status|community_status
			MuVs/Washington.USA/18.17/FH147[G]|2017.337|2017-05-04|north_america|usa|washington|age|vaccination_status|community_status
			;
End;
Begin trees;
	Translate
		   1 MuVs/Washington.USA/3.17/FH67[G]|2017.044|2017-01-17|north_america|usa|washington|age|vaccination_status|community_status,
		   2 MuVs/Washington.USA/7.17/FH15[G]|2017.123|2017-02-15|north_america|usa|washington|age|vaccination_status|community_status,
		   3 MuVs/Washington.USA/2.17/FH84[G]|2017.033|2017-01-13|north_america|usa|washington|age|vaccination_status|community_status,
		   4 MuVs/Washington.USA/3.17/FH62[G]|2017.049|2017-01-19|north_america|usa|washington|age|vaccination_status|community_status,
		   5 MuVs/Washington.USA/11.17/FH143[G]|2017.2|2017-03-15|north_america|usa|washington|age|vaccination_status|community_status,
		   6 MuVs/Washington.USA/12.17/FH144[G]|2017.233|2017-03-27|north_america|usa|washington|age|vaccination_status|community_status,
		   7 MuVs/Washington.USA/15.17/FH146[G]|2017.293|2017-04-18|north_america|usa|washington|age|vaccination_status|community_status,
		   8 MuVs/Washington.USA/18.17/FH147[G]|2017.337|2017-05-04|north_america|usa|washington|age|vaccination_status|community_status
;
tree TREE1 = ((((1[&height=0.2929999999996955,height_95%_HPD={0.2929999999998927,0.2929999999998927},height_median=0.2929999999998927,height_range={0.29299999999989246,0.2929999999998929},length=0.0396502485489555,length_95%_HPD={2.765098026102919E-7,0.11883868301381434},length_median=0.027005187204489467,length_range={2.765098026102919E-7,0.463310266039725},type=Marshallese,type.prob=1.0,type.set={Marshallese},type.set.prob={1.0}]:0.03198919830377667,3[&height=0.3040000000000873,height_95%_HPD={0.3040000000000873,0.3040000000000873},height_median=0.3040000000000873,height_range={0.3040000000000871,0.30400000000008753},length=0.03764932066343905,length_95%_HPD={1.7194168582257419E-6,0.12178396800948238},length_median=0.023914224847657595,length_range={1.7194168582257419E-6,0.43465219131321087},type=Marshallese,type.prob=1.0,type.set={Marshallese},type.set.prob={1.0}]:0.02098919830338486)11[&height=0.32498919830347217,height_95%_HPD={0.3040074573777786,0.3692466116891598},height_median=0.3181944484730388,height_range={0.3040074573777786,0.5374742610009302},length=0.04158168520506531,length_95%_HPD={4.462901987078993E-6,0.12589843761805597},length_median=0.027875652833925763,length_range={4.462901987078993E-6,0.3431723630366718},posterior=0.1466503721808688,type=Marshallese,type.prob=1.0,type.set={Marshallese},type.set.prob={1.0}]:0.03808959198704154,(((5[&height=0.13699999999978213,height_95%_HPD={0.1369999999999436,0.1369999999999436},height_median=0.1369999999999436,height_range={0.1369999999999434,0.13699999999994383},length=0.1208576592287665,length_95%_HPD={6.081078964972897E-5,0.2730541299569656},length_median=0.10575207695467967,length_range={6.081078964972897E-5,0.8278790795343401},type=Not_Marshallese,type.prob=1.0,type.set={Not_Marshallese},type.set.prob={1.0}]:0.06846603489733849,7[&height=0.0440000000000664,height_95%_HPD={0.044000000000096406,0.044000000000096406},height_median=0.044000000000096406,height_range={0.044000000000096184,0.04400000000009663},length=0.19271218036348195,length_95%_HPD={0.06858133458500837,0.3386193830054209},length_median=0.18076827999463896,length_range={0.0026500272070192343,0.8549738404642198},type=Not_Marshallese,type.prob=1.0,type.set={Not_Marshallese},type.set.prob={1.0}]:0.16146603489705422)14[&height=0.20546603489712062,height_95%_HPD={0.13709055357591926,0.2939582423588382},height_median=0.19691833104591522,height_range={0.13709055357591926,0.46364545958003817},length=0.09624090354874507,length_95%_HPD={2.1576960644864585E-6,0.23378096546336946},length_median=0.0830238794116974,length_range={2.1576960644864585E-6,0.7135110513883056},posterior=0.2917823945487538,type=Marshallese,type.prob=0.781698185048864,type.set={Marshallese,Not_Marshallese},type.set.prob={0.781698185048864,0.21830181495113593}]:0.04644306072246435,6[&height=0.10400000000018299,height_95%_HPD={0.10400000000004184,0.10400000000004184},height_median=0.10400000000004184,height_range={0.10400000000004161,0.10400000000004206},length=0.18044366007052795,length_95%_HPD={0.022203112574779055,0.35324612171517206},length_median=0.17674151385644937,length_range={0.0017140020648181986,1.2903038483030045},type=Not_Marshallese,type.prob=1.0,type.set={Not_Marshallese},type.set.prob={1.0}]:0.14790909561940196)12[&height=0.25190909561958497,height_95%_HPD={0.1525844501674949,0.34492497479879697},height_median=0.247644259698128,height_range={0.13732673143754687,0.6363574868513551},length=0.0901199630848631,length_95%_HPD={4.8716990760644396E-5,0.22445673179059406},length_median=0.07642669454163879,length_range={4.8716990760644396E-5,0.5844446164827082},posterior=0.19923712180128134,type=Marshallese,type.prob=0.9356877323420074,type.set={Marshallese,Not_Marshallese},type.set.prob={0.9356877323420074,0.06431226765799257}]:0.02738039291540484,8[&height=0.0,length=0.30800562089355743,length_95%_HPD={0.09416904492168926,0.5548257901346906},length_median=0.29771600900082534,length_range={0.04665002720711564,1.2918922240050899},type=Not_Marshallese,type.prob=1.0,type.set={Not_Marshallese},type.set.prob={1.0}]:0.2792894885349898)10[&height=0.2792894885349898,height_95%_HPD={0.18780824903555232,0.3888215821380324},height_median=0.2755874103132509,height_range={0.14129191149182085,0.5846253348468204},length=0.07286727569948204,length_95%_HPD={3.364919908277475E-5,0.18081478734724768},length_median=0.06012866661636218,length_range={3.364919908277475E-5,0.4699771856456142},posterior=0.15779728178350555,type=Marshallese,type.prob=0.9920206524290073,type.set={Marshallese,Not_Marshallese},type.set.prob={0.9920206524290073,0.007979347570992725}]:0.0837893017555239)13[&height=0.3630787902905137,height_95%_HPD={0.30548353693963837,0.4545191253411071},height_median=0.3522221418669174,height_range={0.30424419628148525,0.610167198872229},length=0.04864211067963952,length_95%_HPD={2.1489220887738192E-5,0.1418997878354622},length_median=0.0346577917524013,length_range={2.1489220887738192E-5,0.3730891140159563},posterior=0.055290152945968965,type=Marshallese,type.prob=0.9986604152712659,type.set={Marshallese,Not_Marshallese},type.set.prob={0.9986604152712659,0.0013395847287340924}]:0.02325564900124555,2[&height=0.2139999999999418,height_95%_HPD={0.2139999999999418,0.2139999999999418},height_median=0.2139999999999418,height_range={0.21399999999994157,0.2139999999999419},length=0.14251599034000761,length_95%_HPD={0.020518004852392968,0.3136264126948325},length_median=0.12000982998966814,length_range={0.004219956377602974,0.8961815878846258},type=Marshallese,type.prob=1.0,type.set={Marshallese},type.set.prob={1.0}]:0.17233443929181747)9[&height=0.38633443929175926,height_95%_HPD={0.3092860235718952,0.49697279328521177},height_median=0.3742329906744047,height_range={0.30447748123626694,0.7499838499344789},length=0.06555494200349905,length_95%_HPD={2.853572943278815E-5,0.18482283325963528},length_median=0.048440279467072106,length_range={2.853572943278815E-5,0.4271068806761056},posterior=0.13642928563492945,type=Marshallese,type.prob=0.999728555917481,type.set={Marshallese,Not_Marshallese},type.set.prob={0.999728555917481,2.714440825190011E-4}]:0.08188390587441552,4[&height=0.2880000000003429,height_95%_HPD={0.2880000000000109,0.2880000000000109},height_median=0.2880000000000109,height_range={0.2880000000000107,0.28800000000001114},length=0.0778661826281396,length_95%_HPD={0.00236132858284116,0.2052088445247951},length_median=0.05964239107991115,length_range={3.2244068367875967E-4,0.6842215605674481},type=Marshallese,type.prob=1.0,type.set={Marshallese},type.set.prob={1.0}]:0.18021834516583185)15[&height=0.4682183451661748,height_95%_HPD={0.32524297136845576,0.6590442970060585},height_median=0.4477853195205449,height_range={0.3065059662963811,1.394303848303046},length=0.0,posterior=1.0,type=Marshallese,type.prob=0.9981113209643373,type.set={Marshallese,Not_Marshallese},type.set.prob={0.9981113209643373,0.0018886790356627042}]:0.0;
End;
