# Supplementary material for: Repeated introductions and intensive community transmission fueled a mumps virus outbreak in Washington State
Source: eLife. 2021 Apr 19;10:e66448. doi: 10.7554/eLife.66448 (PMC8079146; doi:10.7554/eLife.66448)
Supplement: Figure 5—source data 1. [file elife-66448-fig5-data1.zip › xml-and-combined-run-results-mtt-mig-rate-1/2020-04-06-mumps-mtt-2.6.2-hot-chain-mig-rate-1-it1.no-metadata.xml]

<?xml version="1.0" encoding="UTF-8" standalone="no"?><beast beautitemplate='MultiTypeTree' beautistatus='' namespace="beast.core:beast.evolution.alignment:beast.evolution.tree.coalescent:beast.core.util:beast.evolution.nuc:beast.evolution.operators:beast.evolution.sitemodel:beast.evolution.substitutionmodel:beast.evolution.likelihood" required="" version="2.6">


    <data
id="mumps-wa-clade-arkansas_10-2020-02-03"
spec="Alignment"
name="alignment">
                                <sequence id="seq_MuVs/Washington.USA/50.16/FH3[G]|2016.945|2016-12-12|north_america|usa|washington|age|vaccination_status|community_status" spec="Sequence" taxon="MuVs/Washington.USA/50.16/FH3[G]|2016.945|2016-12-12|north_america|usa|washington|age|vaccination_status|community_status" totalcount="4" value="nnnnnnnnnnnnnnnnnnnnnnnnnnnnnnnnnnnnnnnnnnnnnnnnnnnnnnnnnnnnnnnnnnnnnnnnnnnnnnnnnnnnnnnnnnnnnnnnnnnnnnnnnnnnnnnnnnnnnnnnnnnnnnnnnnnnnnnnnnnnnnnnnnnnnnnnnnnnnnnnnnnnnnnnnnnnnnnnnnnnnnnnnnnnnnnnnnnnnnnnnnnnnnnnnnnnnnnnnnnnnnnnnnnnnnnnnnnnnnnnnnnnnnnnnnnnnnnnnnnnnnnnnnnnnnnnnnnnnnnnnnnnnnnnnnnnnnnnnnnnnnnnnnnnnnnnnnnnnnnnnnnnnnnnnnnnnnnnnnnnnnnnnnnnnnnnnnnnnnnnnnnnnnnnnnnnnnnnnnnnnnnnnnnnnnnnnnnnnnnnnnnnnnnnnnnnnnnnnnnnnnnnnnnnnnnnnnnnnnnnnnnnnnnnnnnnnnnnnnnnnnnnnnnnnnnnnnnnnnnnnnnnnnnnnnnnnnnnnnnnnnnnnnnnnnnnnnnnnnnnnnnnnnnnnnnnnnnnnnnnnnnnnnnnnnnnnnnnnnnnnnnnnnnnnnnnnnnnnnnnnnnnnnnnnnnnnnnnnnnnnnnnnnnnnnnnnnnnnnnnnnnnnnnnnnnnnnnnnnnnnnnnnnnnnnnnnnnnnnnnnnnnnnnnnnnnnnnnnnnnnnnnnnnnnnnnnnnnnnnnnnnnnnnnnnnnnnnnnnnnnnnnnnnnnnnnnnnnnnnnnnnnnnnnnnnnnnnnnnnnnnnnnnnnnnnnnnnnnnnnnnnnnnnnnnnnnnnnnnnnnnnnnnnnnnnnnnnnnnnnnnnnnnnnnnnnnnnnnnnnnnnnnnnnnnnnnnnnnnnnnnnnnnnnnnnnnnnnnnnnnnnnnnnnnnnnnnnnnnnnnnnnnnnnnnnnnnnnnnnnnnnnnnnnnnnnnnnnnnnnnnnnnnnnnnnnnnnnnnnnnnnnnnnnnnnnnnnnnnnnnnnnnnnnnnnnnnnnnnnnnnnnnnnnnnnnnnnnnnnnnnnnnnnnnnnnnnnnnnnnnnnnnnnnnnnnnnnnnnnnnnnnnnnnnnnnnnnnnnnnnnnnnnnnnnnnnnnnnnnnnnnnnnnnnnnnnnnnnnnnnnnnnnnnnnnnnnnnnnnnnnnnnnnnnnnnnnnnnnnnnnnnnnnnnnnnnnnnnnnnnnnnnnnnnnnnnnnnnnnnnnnnnnnnnnnnnnnnnnnnnnnnnnnnnnnnnnnnnnnnnnnnnnnnnnnnnnnnnnnnnnnnnnnnnnnnnnnnnnnnnnnnnnnnnnnnnnnnnnnnnnnnggcttgcaagaggcagaggtgcgggaataccaggtgggccggtgaatccctttgttcctccagttcaacaacaacaacctgctgccgtatatgaggacattcctgcattggaggaatcagatgacgatggtgatgaagatggaggtgcaggattccaaaatggagcacaagcaccagctgtaagacagggaggtcaaaatgactttagagcacagccgttacaggatccaattcaagcacaactcttcatgccattatatcctcaagtcagcaacatcccaaatcatcagaatcatcagattaatcgcatcggggggatggaacaccaagatttattacgatacaacgagaatggcgattctcagcaggatgcaaggggcgaacacggaaataccttcccaaacaatcccaatcaaaacgcacagtcacaagtgggtgactgggatgagtagatcaccgacatgaccaaactacccccaactgcaacaaacccagaacaatccagccacagccaaccgctcaaatccactacattccattcatatttagtctttaagaaaaaattaggcccggaaagaattagttccacgagcatcgacacgatcatcttgatcgtgtttctctccgggcaagccatggatcaatttataaaacaagatgaaactggtgatttaattgagacaggaatgaatgttgcaaatcacttcctatctgcccccattcagggaaccaacttgttgagcaaggccacaatcatccccggtgttgcaccagtactcattggcaatccagagcaaaagaacattcagtaccccactgcatcacatcagggatccaagtcaaagggaagaagctcaggggccaagcccatcatagtctcatcttccgaagtaggcactggagggactcagattcctgagccccttttcgcacaaaccggacaaggtggcactgtcaccaccgtttatcaagatccaactatccaaccaacaggttcataccgaagtgtggaattggctaagataggaaaagagagaatgattaatcggtttgttgaaaaacccaggacctcaacgccggtaacagaatttaagaggggggccgggagcggctgctcaaggccagacaatccaagaggagggcatagacgggaatggagcctcagctgggtccaaggagaggtccgggtctttgagtggtgcaaccccatatgctcacctatcactgccgcagcaagattccactcctgcaaatgtgggaattgcccagcaaagtgcgatcagtgcgaacgagattatggacctccttagagggatggatgctcgcctgcaacatcttgaacaaaaggtagacaaggtgcttgcacagggcagcatggtgacccaaataaagaatgaattatcaacagtaaagacaacactagctacaattgaaggaatgatggcgacagtaaagatcatggatccgggaaacccgacaggggtcccagttgatgagcttagaagaagttttagtgatcatgtaacaattgttagtggaccaggagatgtgtcattcagctccagtgaagaacccacactgtatttggatgaactagcgaggcctatccccaagcctcgtcctgcaaagcagccaaaaccccaacccgtaaaggatttagcaggacggaaggtgatgataaccaaaatgatcactgactgtgtggccaatcctcaaatgaagcaggcgttcgagcaacgattggcaaaggccagcaccgaggatgccctgaatgatatcaagcgagacatcatacgaagcgccatatgaacctaccaagaacaccagactcacgggaaaatccatgaactgatagccgcaatgattccctattaaataaaaaataagcacgaacacaagtctaacccagccacagcagcaatggccggatcacagatcaaaattcctcttccgaagccccccgactcagattctcaaagactaaatgcattccctgtaatcatggctcaagaaggcaaagggcgactcctcagacagatcagacttaggaaaatattatcaggggatccgtctgatcagcaaattacatttgtgaatacatatggattcatccgtgctactccagaaacatcagagttcatctctgaatcatcacaacaaaaggtaactcctgtagtgacggcgtgcatgttatccttcggtgctggaccagtactagaagacccacaacatatgctgaaagctcttgatcagacagatatcagggttcggaagacagcaagtgataaagagcagatcttatttgagatcaaccgcattcccaatctattcaggcatcatcaaatatctgcggaccatctgattcaggccagctccgataaatatgtcaagtcaccagctaagttgattgcaggagtaaattacatttactgtgtcacatttttatccgtgacagtttgttctgcctcactcaagtttcgagttgcgcgcccattgcttgctgcacgatctagattagtgagagcagttcagatggaagttttgcttcgggtaacctgcaaaaaagactctcaaatggcaaagagcatgctaaatgaccctgatggagaaggttgcattgcatccgtgtggttccacctgtgtaatctgtgcaaaggcaggaacaaacttagaagttacgatgaaaattattttgcatctaagtgccgtaagatgaatttgacagtcagcataggggacatgtggggaccaaccattctagtccatgcaggcggtcacattccgacaactgcaaaacctttcttcaactcaagaggctgggtctgtcaccccatccatcaatcatcaccatcgttggcgaagaccctatggtcatctgggtgtgaaatcaaggctgccagtgctatcctccagggctcagactatgcatcactcgcaaaaactgatgacataatatattcaaagataaaggtcgacaaggatgcagccaactacaagggagtatcctggagtccatttaggaagtctgcctcaatgagcaacctatgataattctctctattttcaatgatgccttcaggaggatcaacaatcagtccaattttaccggtgataacttgattgaaattatagaaaaaataagcctagaaagatatcccacctctcgactttcccactttgaaaatagaattgatcagtaatcatgaaggtttctttagttacttgcttgggctttgcagtcttttcattttccatatgtgtgaatatcaatatcttgcagcaaattggatatatcaagcaacaagtcaggcaactgagctattactcacaaagttcaagctcctacatagtggtcaagcttttaccgaatatccaacccactgataacagctgtgaattcaagagtgtaactcaatacaataagaccttgagtaatttgcttcttccaattgcagaaaacataaataatattgcatcgccctcacctggatcaagacgtcataaaaggtttgctggcattgccattggcattgctgcactcggtgttgcaaccgcagcacaagtaaccgccgctgtctcattagttcaagcacagacaaatgcacgcgcaatagcggcgatgaaaaattcaatacaggcaactaatcgagcagtcttcgaagtgaaagaaggcacccaacagttagctatagcggtacaagcaatacagaaccacatcaatactattatgaacacccaattgaacaatatgtcctgtcagattcttgataaccagcttgcaacctccctgggattatacctaacagaattaacaacagtgttccagccacaattaattaatccggcattgtcaccgattagcatacaagccttgaggtctttgcttggaagtatgacacctgcagtggttcaagcaacattatctacttcaatttctgctgctgaaatactaagtgccggtctaatggagggtcagattgtttctgttctgctggatgagatgcagatgatagttaagataaatattccaaccattgtcacacaatcaaatgcattggtgattgacttctactcaatttcgagctttattaatagtcaggaatccataattcaattaccagacaggatcttggagatcgggaatgaacaatggagctatccagcaaaaaattgtaagttgacaagacacaacatattctgccaatacaatgaggcagagaggctgagcttagaatcaaaactatgccttgcaggcaatataagtgcctgtgtgttctcacccatagcagggagttatatgaggcgatttgtagcactggatggaacaattgttgcaaactgtcgaagtctaacgtgtctatgcaagagtccatcttatcctatataccaacctgaccatcatgcagtcacgaccattgatctaaccgcatgtcagacgttgtccctagacggattggatttcagcattgtctctctaagcaacatcacttacgctgagaaccttaccatttcattgtctcagacaatcaatactcaacccattgacatatcaactgaactgatcaaggtcaatgcatccctccaaaatgccgttaagtacataaaggagagcaaccatcaactccaatctgtgagtataaattctaaaatcggagctataatcatagcagccttagctttgagcatcctgtcaatgatcatttcactgttgttttgctgctgggcttacattgcaactaaagagatcagaagaatcaacttcaaaacaaatcatatcaacacaatatcaagtagtgtcgatgatctcatcaggtactaatcctaacatggtgattcattctgtatttagaaaatatttagaaaaaaactaaattaagaatgaatctcatggggtcgtaacgtctcgtgaccctgccgttgcactatgccggcgatccaacccccattatacctcacatttctattgctaattcttctttatctgatcataactttgtatgtctggattatattaactgttacttataagactgcggtgcgacatgcagcactgtaccagagatccttctttcactggagtttcgatcactcactctaagaagatccccagttaggacaagtcccgatccatcatgcaagaacaatctgcatttgaataatgccgttcaatcatgagacataaagaaaaaaccaggccagaacaaacttagggtcataatacaacacaaaaccttagcttctatctcaattgtgctccgaccgctcgaaagatggagccctcgaaattcttcacaatatcggacagtgccacctttgcacctgggcctgttagcaatgcggctaacaagaagacattccgaacctgcttccgaatactggcactatctgtacaagctgtcacccttatattagttattgtcactttaggtgagcttgtaaggatgatcaatgatcaaggcttgagcaatcagttgtcttcaattacagacaagataagagagtcagctactatgattgcatctgctgtgggagtaatgaatcaagttattcatggagtaacggtatccttacccctacaaattgagggaaaccaaaatcaattgttagccacacttgccacaatctgcaccagccaaaaacaagtctcaaactgctctacaaacatccccttagtcaatgacctcaggtttataaatgggatcaataaattcatcattgaagattacgcaactcatgatttctctatcggccatccactcaatatgcccagctttatcccaactgcaacttcacccaatggttgcacaagaattccatccttttctttaggtaagacacactggtgctacacacataatgtaattaatgccaactgcaaggaccatacttcgtctaaccaatatgtgtccatggggattctcgttcagaccgcgtcaggttatcctatgttcaaaaccttaaaaatccaatatctcagtgatggcctgaatcggaaaagctgctcaattgcaacagtccctgatgggtgcgcgatgtactgttatgtctccactcaacttgaaaccgacgactatgcggggtccagtccacccacccaaaaacttaccctgttattctataatgacaccgtcacagaaaggacaatatctccatctggtcttgaagggaattgggctactttggtgccaggagtggggagtgggatatattttgagaataagttgatcttccctgcatatggtggtgtcttgcccaatagtacactcggggttaaatcagcaagagaatttttccggcctgttaatccatataatccatgttcaggaccacaacaagatttagaccagcgtgctttgaggtcatacttcccaagttatttctctaatcgaagaatacagagtgcatttcttgtctgtgcctggaatcagatcttagttacaaattgtgaactagttgtcccctcaagcaatcagacaatgatgggtgcagaaggaagagttttattgatcaataatcgactattatattatcagagaagtaccagctggtggccgtatgaactcctctacgagatatcattcacatttacaaactctggtccatcatctgtaaatatgtcctggatacctatatattcattcactcgtcctggttcaggcaattgcagtggtgaaaatgtgtgcccgactgcttgtgtgtcaggggtttatcttgatccctggccattaactccatatagccaccaatcaggtattaacagaaatttctattttacaggtgctctattaaattcaagtacaactagagtaaatcctaccctttatgtctctgctcttaataatcttaaagtattagccccatatggtactcaaggactgtttgcctcgtacaccacaaccacctgctttcaagataccggtgatgctagtgtgtattgtgtttatattatggaactagcatcaaatattgttggagaattccaaattctacctgtgctaactagattgactatcacttgaatcatagtgaatgcagcgggaagccctattggcgtgtctcaatttttatcgattattaagaaaaaacaggccagaatggcgggcctaaatgagatactcctacctgaagtacatttaaactcacccatcgttagatataagcttttctactatatattacatggccagttaccaaatgatttggagccagatgacttgggcccactagcaaatcagaattggaaggcaattcgagccgaagaatcccaggttcatgcacgtttaaaacagatcagagtagaactcatcgcaaggattcctagtctccggtggacccgctctcaaagagagattgctatactcatttggccaagaatacttccaatcctccaagcatatgatcttcggcaaagtatgcaattgcccacagtatgggagaaattgactcaatccacagttaatcttataagtgatggtctagaacgagttgtattacacatcagcaatcaactgacaggcaagccaaacttgtttaccagatctcgaacaggacaagacactaaggactactcaattccatccactagagagctatctcaaatatggtttaacaatgagtggagtggacctgtaaagacctggcttatgattaaatatagaatgaggcaactaatcacaaaccaaaagacaggtgagttaacagatttagtaaccattgtggatactaggtccactctatgcattattaccccagaattagttgctttatactctaatgggcacaaagcattaacgtacctcacctttgaaatggtactaatggtcactgatatgttggaaggacgactgaatgtttcttctttgtgcacagctagtcattatctgtccccactaaagaaaagaatcgaaattctcctaacattagttgatgaccttgctctactcatgggggacaaagtatacggtgttgtctcttcacttgagagttttgtttacgcccaattacagtatggtgatcctgttgtagacattaagggtacattctatggatttatatgtaatgagattctcgatctgctgactgaggacaacatctttactgaggaggaggcaaacaaggttctcctggacttgacttcacagtttgacaatctatcccctgatttaactgctgaactcctctgcattatgagactttggggccaccccacattaaccgccagccaagcagcatccaaggtccgagagtccatgtgcgctcccaaggtgttagatttccaaacaataatgaagaccctggctttctttcacgcaatccttattaacggttataggaggagccataatggaatctggcctcctactactcttcatggcaatgcccccaaaagcctcattgagatgcggcatgataattcagaacttaagtatgagtatgtcctcaagaattggaaaagtatatctatgttaagaatacacaaatgctttgatgcatcacctgatgaagatctcagcatattcatgaaggataaggcaataagctgtccaaagcaagactggatgggagtatttaggaggagcctcataaaacagcgatatcgagatgcgaatcgacctctaccacaaccattcaaccgacggctactgttgaattttctagaggatgacagattcgatcccattaaagagcttgagtatgtcaccagtggagaatatcttagggacccagaattttgtgcatcttactctctcaaagagaaggagataaaggctacaggtcgaatatttgcaaaaatgacaaagagaatgagatcgtgccaagtaattgcggaatcattattggccaatcatgcaggtaaattaatgagagaaaatggagttgttttagaccagttaaaattgacaaaatctttgttaacgatgaaccaaattggtattatatcagagcacagccgaagatccactgctgacaacatgactttggcacactccggttcaaataagcacagaattaataatagtcaattcaagaagaataaagacaataaacatgagatgcctgatgatggttttgagatagcagcctgctttctaacaactgacctcacaaaatactgcttaaattggaggtaccaagtcatcatcccctttgctcgtacattgaattcaatgtatggtatacctcacctgttcgaatggatacatttaaggctaatgcgaagcactctctatgtcggtgatcccttcaatcctccatcagatcctacccaacttgaccttgatacagctctcaatgatgatatatttatagtttctcctcgaggaggaatcgagggtttatgtcaaaaattatggactatgatttccatctcaacaatcatattatctgcaactgaggcaaacactagagttatgagcatggtccagggtgacaaccaggcgattgcaatcaccactagagtagtacgctcgctcagtcattccgagaagaaggagcaagcttataaagcaagtaaattattctttgaaaggcttagagccaacaatcatggaattggacaccacttgaaagaacaagaaactatcctcagttctgatttcttcatatacagtaagagagtgttttacaaaggtcggattttgactcaagcattaaagaacgtgagcaagatgtgcttaacagccgatatactaggggactgttcacaagcatcatgctccaatttagctactactgtaatgcgcctgactgagaatggggttgagaaagatttgtgttactttctgaatgcattcatgacaatcagacagttatgttatgatctagtatttccccaaactaaatctcttagtcaggacatcactaatgcttatcttaaccatccaatacttatctcaagattgtgtctattaccatctcaattggggggcctaaactttctctcatgtagtcgcctgttcaatagaaacatcggagacccattagtgtctgcaattgctgatgtgaaacgattaattaaagctggctgtctagatatctgggtcctgtataacatccttggaaggaggcctggaaaaggtaagtggagcactctggcagctgatccttatactctaaacatagattatttagttccttcaacaacttttttaaagaagcatgcccaatatacattgatggaacggagtgttaatcccatgctccgtggagtattcagtgaaaatgcagctgaggaagaagaggaactcgcacagtatctattagatcgtgaggtagtcatgcccagggttgcacatgtaatacttgcccagtctagttgcggtagaagaaaacagattcaaggttacttggattccactagaactattatcaggtattcactggaggtgagaccattgtcagcaaagaagctaaatacagtaatagaatacaacttattgtatctatcttacaatttggagattattgaaaaacccaatatagtccaaccctttttgaatgcaatcaatgttgatacttgtagcatcgatatagccaggtcccttagaaaactatcctgggcaactttacttaatggacgtcccatcgagggattagaaacacctgatcccattgaattggtacatgggtgtttgataattgggtcagatgaatgtgagcattgcagtagtggtgatgataaattcacctggtttttcctacccaaggggataaggctagataatgatccggcatccaacccacccatcagagtaccttacatcggatctaaaacagatgagcggagggttgcgtcaatggcttacatcaaaggagcatctgtatcactgaaatcagcactcaggttagcgggagtatatatttgggctttcggagatacagaagaatcatggcaggacgcctatgagttagcttccactcgtgttaatctcacactagagcaattgcaatctctcactcctttaccaacatctgctaacctagtacacagattagatgatggcaccactcaattaaaatttaccccggcaagttcctatgcattctctagcttcgttcatatatctaacgactgtcaagttctggagatcgatgatcaggttacagattctaacctgatttaccaacaagttatgattactggccttgctttaattgagacatggaacaatcctccaatcaacttctctgtctatgagactacactacacttgcacacaggctcatcttgctgtataagacctgtcgaatcttgtgtagtaaatcctcctttgcttcctgtacccttcattaatgttcctcaaatgaataaatttgtatatgaccctgaaccactcagtttgctagaaatggaaaaaattgaggatattgcttatcagaccagaatcggtggtttagatcaaatcccacttctggaaaaaatacccttactagctcacctcaccgccaagcagatggtaaacagcatcactgggcttgatgaagcaacatctatagtgaatgatgctgtagttcaagcagactacactagcaattggattagtgaatgctgctacacttacattgattctgtgtttgtttactctggctgggcattattattggagctttcgtatcaaatgtactacttaagaattcaaggcatccaaggaattctagactatgtgtatatgaccttgaggaggataccaggaatggctataacaggtatctcatccacgattagtcaccctcgtatactcagaagatgcatcaatttggatgtaatagccccaatcaattctccacacatagcttcactggattacacaaaattgagcatagatgcagtaatgtggggaactaagcaggttttgaccaacatttcgcaaggtatcgattatgagatagtagttccttctgaaagccaactaacacttagtgatagagttctaaatctagttgctcgaaaattatcactactggcaatcatctgggccaattataactatcctccaaaggttaaaggtatgtcacctgaggacaaatgtcaggctttaactacacatctaatccaaactgtcgaatatgttgagcacattcagattgagaagacaaacatcaggaggatgattattgaaccaaaattaactgcctaccctagtaatttgttttatctatctcgaaagttgcttaatgctattcgagattctgaagaaggacaatttctgattgcatcctattataacagttttggatttctggaaccaatactaatggaatctaaaatattcaatctaaattcatccgaatcagcatctcttacagaatttgatttcatcctcaacttggaattgtctgaaaccagtcttgagaaatactctctcccaagtttgttgatgacggctgagaatatggataacccatttcctcaaccaccccttcatcatgttctcagaccactaggattatcatccacttcatggtataaaacaatcagtgttttaaattatattagccatatgaaaatatctgacggtgcccatctatacttggcagagggaagcggggcctctatgtcacttatagagactttcttgcccggtgaaacaatatggtacaacagcctattcaatagtggtgaaaatcctccccaacgcaattttgctcctttgcccacccagtttattgaaagtgtcccttacagattgattcaagcaggtatagcagcaggaagtggtgtagtgcaaagtttctatccactctggaacggtaacagcgatatcactgacttgagcacgaaaaccagtgtcgaatacattattcacaaggtaggagctgatacatgtgcattggtccatgtggatttggagggtgtgcccggctcaatgaacagcatgttggagnnnnnnnnnnnnnnnnnnnnnnnnnnnnnnnnnnnnnnnnnnnnnnnnnnnnnnnnnnnnnnnnnnnnnnnnnnnnnnnnnnnnnnnnnnnnnnnnnnnnnnnnnnnnnnnnnnnnnnnnnnnnnnnnnnnnnnnnnnnnnnnnnnnnnnnnnnnnnnnnnnnnnnnnnnnnnnnnnnnnnnnnnnnnnnnnnnnnnnnnnnnnnnnnnnnnnnnnnnnnnnnnnnnnnnnnnnnnnnnnnnnnnnnnnnnnnnnnnnnnnnnnnnnnnnnnnnnnnnnnnnnnnnnnnnnnnnnnnnnnnnnnnnnnnnnnnnnnnnnnnnnnnnnnnnnnnnnnnnnnnnnnnnnnnnnnnnnnnnnnnnnnnnnnnnnnnnnnnnnnnnnnnnnnnnnnnnnnnnnnnnnnnnnnnnnnnnnnnnnnnnnnnnnnnnnnnnnnnnnnnnnnnnnnnnnnnnnnnnnnnnnnnnnnnnnnnnnnnnnnnnnnnnnnnnnnnnnnnnnnnnnnnnnnnnnnnnnnnnnnnnnnnnnnnnnnnnnnnnnnnnnnnnnnnnnnnnnnnnnnnnnnnnnnnnnnnnnnnnnnnnnnnnnnnnnnnnnnnnnnnnnnnnnnnnnnnnnnnnnnnnnnnnnnnnnnnnnnnnnnnnnnnnnnnnnnnnnnnnnnnnnnnnnnnnnnnnnnnnnnnnnnnnnnnnnnnnnnnnnnnnnnnnnnnnnnnnnnnnnnnnnnnnnnnnnnnnnnnnnnnnnnnnnnnnnnnnnnnnnnnnnnnnnnnnnnnnnnnnnnnnnnnnnnnnnnnnnnnnnnnnnnnnnnnnnnnnnnnnnnnnnnnnnnnnnnnnnnnnnnnnnnnnnnnnnnnnnnnnnnnnnnnnnnnnnnnnnnnnnnnnnnnnnnnnnnnnnnnnnnnnnnnnnnnnnnnnnnnnnnnnnnnnnnnnnnnnnnnnnnnnnnnnnnnnnnnnnnnnnnnnnnnnnnnnnnnnnnnnnnnnnnnnnnnnnnnnnnnnnnnnnnnnnnnnnnnnnnnnnnnnnnnnnnnnnnnnnnnnnnnnnnnnnnnnnnnnnnnnnnnnnnnnnnnnnnnnnnnnnnnnnnnnnnnnnnnnnnnnnnnnnnnnnnnnnnnnnnnnnnnnnnnnn"/>
                                <sequence id="seq_MuVs/Washington.USA/1.17/FH7[G]|2017.014|2017-01-06|north_america|usa|washington|age|vaccination_status|community_status" spec="Sequence" taxon="MuVs/Washington.USA/1.17/FH7[G]|2017.014|2017-01-06|north_america|usa|washington|age|vaccination_status|community_status" totalcount="4" value="nnnnnnnnnnnnnnnnnnnnnnnnnnnnnnnnnnnnnnnnnnnnnnnnnnnnnnnnnnnnnnnnnnnnnnnnnnnnnnnnnnnnnnnctttgacgctaccttgaaaatgtcgtccgtgctcaaagcatttgagcgattcactatagaacaggaacttcaagacaggggtgaggagggttcaattccgccggagactttaaagtcagcagtcaaagtcttcgttattaacacacccaatcccaccacacgctaccagatgctaaacttttgcctaagaataatttgcagtcaaaatgctagggcatctcacagggtaggtgcattgataacattattctcacttccctcggcaggtatgcaaaatcatattagactagcagatagatcacccgaagcccagatagaacgctgtgagattgatggctttgagcctggcacatataggctgattccgaatgcacgcgccaatcttactgccaatgaaattgctgcctatgctttgcttgcagatgacctccctccaaccataaataatggaactccttatgtacatgcagatgttgaagggcagccatgtgatgaaattgaacaattcctggatcgatgctacagtgtactaatccaggcttgggtgatggtctgtaaatgtatgacagcttacgaccaacctgctggatctgctgatcggcgatttgcgaaataccagcagcaaggtcgcctggaagcaagatacatgctgcagccagaagctcaaaggttgattcaaactgccatcaggaaaagtcttgttgttagacagtatcttacctttgaactccaactggcaagacggcaggggttgctatcaaacagatactatgcaatggtgggtgacattggaaagtacattgagaattcaggccttactgccttctttctcaccctcaaatatgcactaggcaccaaatggagtcctctgtcattggccgcattcaccggtgaactcactaagctccgatccttgatgatgttatatcgagatctcggagaacaagccagataccttgctctgttggaggctccccaaataatggactttgctcccgggggctacccattgatattcagttatgctatgggagtcggtacagtcctagatgtccaaatgcgaaattacacttatgcacgacctttcctaaatggttactatttccagattggggttgagaccgcacgacggcaacaaggcactgttgacaacagagtagcagatgatctaggcctgactcctgaacaaagaactgaggtcactcagcttgttgacaggcttgcaagaggcagaggtgcgggaataccaggtgggccggtgaatccctttgttcctccagttcaacaacaacaacctgctgccgtatatgaggacattcctgcattggaggaatcagatgacgatggtgatgaagatggaggtgcaggattccaaaatggagcacaagcaccagctgtaagacagggaggtcaaaatgactttagagcacagccgttacaggatccaattcaagcacaactcttcatgccattatatcctcaagtcagcaacatcccaaatcatcagaatcatcagattaatcgcatcggggggatggaacaccaagatttattacgatacaacgagaatggcgattctcagcaggatgcaaggggcgaacacggaaataccttcccaaacaatcccaatcaaaacgcacagtcacaagtgggtgactgggatgagtagatcaccgacatgaccaaactacccccaactgcaacaaacccagaacaatccagccacagccaaccgctcaaatccactacattccattcatatttagtctttaagaaaaaattaggcccggaaagaattagttctacgagcatcgacacgattatcttgatcgtgtttctttccgggcaagccatggatcaatttataaaacaagatgaaactggtgatttaattgagacaggaatgaatgttgcaaatcacttcctatctgcccccattcagggaaccaacttgttgagcaaggccacaatcatccccggtgttgcaccagtactcattggcaatccagagcaaaagaacattcagtaccccactgcatcacatcagggatccaagtcaaagggaagaagctcaggggccaagcccatcatagtctcatcttccgaagtaggcactggagggactcagattcctgagccccttttcgcacaaaccggacaaggtggcactgtcaccaccgtttatcaagatccaactatccaaccaacaggttcataccgaagtgtggaattggctaagataggaaaagagagaatgattaatcggtttgttgaaaaacccaggacctcaacgccggtaacagaatttaagaggggggccgggagcggctgctcaaggccagacaatccaagaggagggcatagacgggaatggagcctcagctgggtccaaggagaggtccgggtctttgagtggtgcaaccccatatgctcacctatcactgccgcagcaagattccactcctgcaaatgtgggaattgcccagcaaagtgcgatcagtgcgaacgagattatggacctccttagagggatggatgctcgcctgcaacatcttgaacaaaaggtagacaaggtgcttgcacagggcagcatggtgacccaaataaagaatgaattatcaacagtaaagacaacactagctacaattgaaggaatgatggcgacagtaaagatcatggatccgggaaacccgacaggggtcccagttgatgagcttagaagaagttttagtgatcatgtaacaattgttagtggaccaggagatgtgtcattcagctccagtgaagaacccacactgtatttggatgaactagcgaggcctatccccaagcctcgtcctgcaaagcagccaaaaccccaacccgtaaaggatttagcaggacggaaggtgatgataaccaaaatgatcactgactgtgtggccaatcctcaaatgaagcaggcgttcgagcaacgattggcaaaggccagcaccgaggatgccctgaatgatatcaagcgagacatcatacgaagcgccatatgaacctaccaagaacaccagactcacgggaaaatccatgaactgatagccgcaatgattccctattaaataaaaaataagcacgaacacaagtctaacccagccacagcagcaatggccggatcacagatcaaaattcctcttccgaagccccccgactcagattctcaaagactaaatgcattccctgtaatcatggctcaagaaggcaaagggcgactcctcagacagatcagacttaggaaaatattatcaggggatccgtctgatcagcaaattacatttgtgaatacatatggattcatccgtgctactccagaaacatcagagttcatctctgaatcatcacaacaaaaggtaactcctgtagtgacggcgtgcatgttatccttcggtgctggaccagtactagaagacccacaacatatgctgaaagctcttgatcagacagatatcagggttcggaagacagcaagtgataaagagcagatcttatttgagatcaaccgcattcccaatctattcaggcatcatcaaatatctgcggaccatctgattcaggccagctccgataaatatgtcaagtcaccagctaagttgattgcaggagtaaattacatttactgtgtcacatttttatccgtgacagtttgttctgcctcactcaagtttcgagttgcgcgcccattgcttgctgcacgatctagattagtgagagcagttcagatggaagttttgcttcgggtaacctgcaaaaaagactctcaaatggcaaagagcatgctaaatgaccctgatggagaaggttgcattgcatccgtgtggttccacctgtgtaatctgtgcaaaggcaggaacaaacttagaagttacgatgaaaattattttgcatctaagtgccgtaagatgaatttgacagtcagcataggggacatgtggggaccaaccattctagtccatgcaggcggtcacattccgacaactgcaaaacctttcttcaactcaagaggctgggtctgtcaccccatccatcaatcatcaccatcgttggcgaagaccctatggtcatctgggtgtgaaatcaaggctgccagtgctatcctccagggctcagactatgcatcactcgcaaaaactgatgacataatatattcaaagataaaggtcgacaaggatgcagccaactacaagggagtatcctggagtccatttaggaagtctgcctcaatgagcaacctatgataattctctctattttcaatgatgccttcaggaggatcaacaatcagtccaattttaccggtgataacttgattgaaattatagaaaaaataagcctagaaagatatcccacctctcgactttcccactttgaaaatagaattgatcagtaatcatgaaggtttctttagttacttgcttgggctttgcagtcttttcattttccatatgtgtgaatatcaatatcttgcagcaaattggatatatcaagcaacaagtcaggcaactgagctattactcacaaagttcaagctcctacatagtggtcaagcttttaccgaatatccaacccactgataacagctgtgaattcaagagtgtaactcaatacaataagaccttgagtaatttgcttcttccaattgcagaaaacataaataatattgcatcgccctcacctggatcaagacgtcataaaaggtttgctggcattgccattggcattgctgcactcggtgttgcaaccgcagcacaagtaaccgccgctgtctcattagttcaagcacagacaaatgcacgcgcaatagcggcgatgaaaaattcaatacaggcaactaatcgagcagtcttcgaagtgaaagaaggcacccaacagttagctatagcggtacaagcaatacagaaccacatcaatactattatgaacacccaattgaacaatatgtcctgtcagattcttgataaccagcttgcaacctccctgggattatacctaacagaattaacaacagtgttccagccacaattaattaatccggcattgtcaccgattagcatacaagccttgaggtctttgcttggaagtatgacacctgcagtggttcaagcaacattatctacttcaatttctgctgctgaaatactaagtgccggtctaatggagggtcagattgtttctgttctgctggatgagatgcagatgatagttaagataaatattccaaccattgtcacacaatcaaatgcattggtgattgacttctactcaatttcgagctttattaatagtcaggaatccataattcaattaccagacaggatcttggagatcgggaatgaacaatggagctatccagcaaaaaattgtaagttgacaagacacaacatattctgccaatacaatgaggcagagaggctgagcttagaatcaaaactatgccttgcaggcaatataagtgcctgtgtgttctcacccatagcagggagttatatgaggcgatttgtagcactggatggaacaattgttgcaaactgtcgaagtctaacgtgtctatgcaagagtccatcttatcctatataccaacctgaccatcatgcagtcacgaccattgatctaaccgcatgtcagacgttgtccctagacggattggatttcagcattgtctctctaagcaacatcacttacgctgagaaccttaccatttcattgtctcagacaatcaatactcaacccattgacatatcaactgaactgatcaaggtcaatgcatccctccaaaatgccgttaagtacataaaggagagcaaccatcaactccaatctgtgagtataaattctaaaatcggagctataatcatagcagccttagctttgagcatcctgtcaatgatcatttcactgttgttttgctgctgggcttacattgcaactaaagagatcagaagaatcaacttcaaaacaaatcatatcaacacaatatcaagtagtgtcgatgatctcatcaggtactaatcctaacatggtgattcattctgtatttagaaaatatttagaaaaaaactaaattaagaatgaatctcatggggtcgtaacgtctcgtgaccctgccgttgcactatgccggcgatccaacccccattatacctcacatttctattgctaattcttctttatctgatcataactttgtatgtctggattatattaactgttacttataagactgcggtgcgacatgcagcactgtaccagagatccttctttcactggagtttcgatcactcactctaagaagatccccagttaggacaagtcccgatccatcatgcaagaacaatctgcatttgaataatgccgttcaatcatgagacataaagaaaaaaccaggccagaacaaacttagggtcataatacaacacaaaaccttagcttctatctcaattgtgctccgaccgctcgaaagatggagccctcgaaattcttcacaatatcggacagtgccacctttgcacctgggcctgttagcaatgcggctaacaagaagacattccgaacctgcttccgaatactggcactatctgtacaagctgtcacccttatattagttattgtcactttaggtgagcttgtaaggatgatcaatgatcaaggcttgagcaatcagttgtcttcaattacagacaagataagagagtcagctactatgattgcatctgctgtgggagtaatgaatcaagttattcatggagtaacggtatccttacccctacaaattgagggaaaccaaaatcaattgttagccacacttgccacaatctgcaccagccaaaaacaagtctcaaactgctctacaaacatccccttagtcaatgacctcaggtttataaatgggatcaataaattcatcattgaagattacgcaactcatgatttctctatcggccatccactcaatatgcccagctttatcccaactgcaacttcacccaatggttgcacaagaattccatccttttctttaggtaagacacactggtgctacacacataatgtaattaatgccaactgcaaggaccatacttcgtctaaccaatatgtgtccatggggattctcgttcagaccgcgtcaggttatcctatgttcaaaaccttaaaaatccaatatctcagtgatggcctgaatcggaaaagctgctcaattgcaacagtccctgatgggtgcgcgatgtactgttatgtctccactcaacttgaaaccgacgactatgcggggtccagtccacccacccaaaaacttaccctgttattctataatgacaccgtcacagaaaggacaatatctccatctggtcttgaagggaattgggctactttggtgccaggagtggggagtgggatatattttgagaataagttgatcttccctgcatatggtggtgtcttgcccaatagtacactcggggttaaatcagcaagagaatttttccggcctgttaatccatataatccatgttcaggaccacaacaagatttagaccagcgtgctttgaggtcatacttcccaagttatttctctaatcgaagaatacagagtgcatttcttgtctgtgcctggaatcagatcttagttacaaattgtgaactagttgtcccctcaagcaatcagacaatgatgggtgcagaaggaagagttttattgatcaataatcgactattatattatcagagaagtaccagctggtggccgtatgaactcctctacgagatatcattcacatttacaaactctggtccatcatctgtaaatatgtcctggatacctatatattcattcactcgtcctggttcaggcaattgcagtggtgaaaatgtgtgcccgactgcttgtgtgtcaggggtttatcttgatccctggccattaactccatatagccaccaatcaggtattaacagaaatttctattttacaggtgctctattaaattcaagtacaactagagtaaatcctaccctttatgtctctgctcttaataatcttaaagtattagccccatatggtactcaaggactgtttgcctcgtacaccacaaccacctgctttcaagataccggtgatgctagtgtgtattgtgtttatattatggaactagcatcaaatattgttggagaattccaaattctacctgtgctaactagattgactatcacttgaatcatagtgaatgcagcgggaagccctattggcgtgtctcaatttttatcgattattaagaaaaaacaggccagaatggcgggcctaaatgagatactcctacctgaagtacatttaaactcacccatcgttagatataagcttttctactatatattacatggccagttaccaaatgatttggagccagatgacttgggcccactagcaaatcagaattggaaggcaattcgagccgaagaatcccaggttcatgcacgtttaaaacagatcagagtagaactcatcgcaaggattcctagtctccggtggacccgctctcaaagagagattgctatactcatttggccaagaatacttccaatcctccaagcatatgatcttcggcaaagtatgcaattgcccacagtatgggagaaattgactcaatccacagttaatcttataagtgatggtctagaacgagttgtattacacatcagcaatcaactgacaggcaagccaaacttgtttaccagatctcgaacaggacaagacactaaggactactcaattccatccactagagagctatctcaaatatggtttaacaatgagtggagtggacctgtaaagacctggcttatgattaaatatagaatgaggcaactaatcacaaaccaaaagacaggtgagttaacagatttagtaaccattgtggatactaggtccactctatgcattattaccccagaattagttgctttatactctaatgggcacaaagcattaacgtacctcacctttgaaatggtactaatggtcactgatatgttggaaggacgactgaatgtttcttctttgtgcacagctagtcattatctgtccccactaaagaaaagaatcgaaattctcctaacattagttgatgaccttgctctactcatgggggacaaagtatacggtgttgtctcttcacttgagagttttgtttacgcccaattacagtatggtgatcctgttgtagacattaagggtacattctatggatttatatgtaatgagattctcgatctgctgactgaggacaacatctttactgaggaggaggcaaacaaggttctcctggacttgacttcacagtttgacaatctatcccctgatttaactgctgaactcctctgcattatgagactttggggccaccccacattaaccgccagccaagcagcatccaaggtccgagagtccatgtgcgctcccaaggtgttagatttccaaacaataatgaagaccctggctttctttcacgcaatccttattaacggttataggaggagccataatggaatctggcctcctactactcttcatggcaatgcccccaaaagcctcattgagatgcggcatgataattcagaacttaagtatgagtatgtcctcaagaattggaaaagtatatctatgttaagaatacacaaatgctttgatgcatcacctgatgaagatctcagcatattcatgaaggataaggcaataagctgtccaaagcaagactggatgggagtatttaggaggagcctcataaaacagcgatatcgagatgcgaatcgacctctaccacaaccattcaaccgacggctactgttgaattttctagaggatgacagattcgatcccattaaagagcttgagtatgtcaccagtggagaatatcttagggacccagaattttgtgcatcttactctctcaaagagaaggagataaaggctacaggtcgaatatttgcaaaaatgacaaagagaatgagatcgtgccaagtaattgcggaatcattattggccaatcatgcaggtaaattaatgagagaaaatggagttgttttagaccagttaaaattgacaaaatctttgttaacgatgaaccaaattggtattatatcagagcacagccgaagatccactgctgacaacatgactttggcacactccggttcaaataagcacagaattaataatagtcaattcaagaagaataaagacaataaacatgagatgcctgatgatggttttgagatagcagcctgctttctaacaactgacctcacaaaatactgcttaaattggaggtaccaagtcatcatcccctttgctcgtacattgaattcaatgtatggtatacctcacctgttcgaatggatacatttaaggctaatgcgaagcactctctatgtcggtgatcccttcaatcctccatcagatcctacccaacttgaccttgatacagctctcaatgatgatatatttatagtttctcctcgaggaggaatcgagggtttatgtcaaaaattatggactatgatttccatctcaacaatcatattatctgcaactgaggcaaacactagagttatgagcatggtccagggtgacaaccaggcgattgcaatcaccactagagtagtacgctcgctcagtcattccgagaagaaggagcaagcttataaagcaagtaaattattctttgaaaggcttagagccaacaatcatggaattggacaccacttgaaagaacaagaaactatcctcagttctgatttcttcatatacagtaagagagtgttttacaaaggtcggattttgactcaagcattaaagaacgtgagcaagatgtgcttaacagccgatatactaggggactgttcacaagcatcatgctccaatttagctactactgtaatgcgcctgactgagaatggggttgagaaagatttgtgttactttctgaatgcattcatgacaatcagacagttatgttatgatctagtatttccccaaactaaatctcttagtcaggacatcactaatgcttatcttaaccatccaatacttatctcaagattgtgtctattaccatctcaattggggggcctaaactttctctcatgtagtcgcctgttcaatagaaacatcggagacccattagtgtctgcaattgctgatgtgaaacgattaattaaagctggctgtctagatatctgggtcctgtataacatccttggaaggaggcctggaaaaggtaagtggagcactctggcagctgatccttatactctaaacatagattatttagttccttcaacaacttttttaaagaagcatgcccaatatacattgatggaacggagtgttaatcccatgctccgtggagtattcagtgaaaatgcagctgaggaagaagaggaactcgcacagtatctattagatcgtgaggtagtcatgcccagggttgcacatgtaatacttgcccagtctagttgcggtagaagaaaacagattcaaggttacttggattccactagaactattatcaggtattcactggaggtgagaccattgtcagcaaagaagctaaatacagtaatagaatacaacttattgtatctatcttacaatttggagattattgaaaaacccaatatagtccaaccctttttgaatgcaatcaatgttgatacttgtagcatcgatatagccaggtcccttagaaaactatcctgggcaactttacttaatggacgtcccatcgagggattagaaacacctgatcccattgaattggtacatgggtgtttgataattgggtcagatgaatgtgagcattgcagtagtggtgatgataaattcacctggtttttcctacccaaggggataaggctagataatgatccggcatccaacccacccatcagagtaccttacatcggatctaaaacagatgagcggagggttgcgtcaatggcttacatcaaaggagcatctgtatcactgaaatcagcactcaggttagcgggagtatatatttgggctttcggagatacagaagaatcatggcaggacgcctatgagttagcttccactcgtgttaatctcacactagagcaattgcaatctctcactcctttaccaacatctgctaacctagtacacagattagatgatggcaccactcaattaaaatttaccccggcaagttcctatgcattctctagcttcgttcatatatctaacgactgtcaagttctggagatcgatgatcaggttacagattctaacctgatttaccaacaagttatgattactggccttgctttaattgagacatggaacaatcctccaatcaacttctctgtctatgagactacactacacttgcacacaggctcatcttgctgtataagacctgtcgaatcttgtgtagtaaatcctcctttgcttcctgtacccttcattaatgttcctcaaatgaataaatttgtatatgaccctgaaccactcagtttgctagaaatggaaaaaattgaggatattgcttatcagaccagaatcggtggtttagatcaaatcccacttctggaaaaaatacccttactagctcacctcaccgccaagcagatggtaaacagcatcactgggcttgatgaagcaacatctatagtgaatgatgctgtagttcaagcagactacactagcaattggattagtgaatgctgctacacttacattgattctgtgtttgtttactctggctgggcattattattggagctttcgtatcaaatgtactacttaagaattcaaggcatccaaggaattctagactatgtgtatatgaccttgaggaggataccaggaatggctataacaggtatctcatccacgattagtcaccctcgtatactcagaagatgcatcaatttggatgtaatagccccaatcaattctccacacatagcttcactggattacacaaaattgagcatagatgcagtaatgtggggaactaagcaggttttgaccaacatttcgcaaggtatcgattatgagatagtagttccttctgaaagccaactaacacttagtgatagagttctaaatctagttgctcgaaaattatcactactggcaatcatctgggccaattataactatcctccaaaggttaaaggtatgtcacctgaggacaaatgtcaggctttaactacacatctaatccaaactgtcgaatatgttgagcacattcagattgagaagacaaacatcaggaggatgattattgaaccaaaattaactgcctaccctagtaatttgttttatctatctcgaaagttgcttaatgctattcgagattctgaagaaggacaatttctgattgcatcctattataacagttttggatttctggaaccaatactaatggaatctaaaatattcaatctaaattcatccgaatcagcatctcttacagaatttgatttcatcctcaacttggaattgtctgaaaccagtcttgagaaatactctctcccaagtttgttgatgacggctgagaatatggataacccatttcctcaaccaccccttcatcatgttctcagaccactaggattatcatccacttcatggtataaaacaatcagtgttttaaattatattagccatatgaaaatatctgacggtgcccatctatacttggcagagggaagcggggcctctatgtcacttatagagactttcttgcccggtgaaacaatatggtacaacagcctattcaatagtggtgaaaatcctccccaacgcaattttgctcctttgcccacccagtttattgaaagtgtcccttacagattgattcaagcaggtatagcagcaggaagtggtgtagtgcaaagtttctatccactctggaacggtaacagcgatatcactgacttgagcacgaaaaccagtgtcgaatacattattcacaaggtaggagctgatacatgtgcattggtccatgtggatttggagggtgtgcccggctcaatgaacagcatgttggagnnnnnnnnnnnnnnnnnnnnnnnnnnnnnnnnnnnnnnnnnnnnnnnnnnnnnnnnnnnnnnnnnnnnnnnnnnnnnnnnnnnnnnnnnnnnnnnnnnnnnnnnnnnnnnnnnnnnnnnnnnnnnnnnnnnnnnnnnnnnnnnnnnnnnnnnnnnnnnnnnnnnnnnnnnnnnnnnnnnnnnnnnnnnnnnnnnnnnnnnnnnnnnnnnnnnnnnnnnnnnnnnnnnnnnnnnnnnnnnnnnnnnnnnnnnnnnnnnnnnnnnnnnnnnnnnnnnnnnnnnnnnnnnnnnnnnnnnnnnnnnnnnnnnnnnnnnnnnnnnnnnnnnnnnnnnnnnnnnnnnnnnnnnnnnnnnnnnnnnnnnnnnnnnnnnnnnnnnnnnnnnnnnnnnnnnnnnnnnnnnnnnnnnnnnnnnnnnnnnnnnnnnnnnnnnnnnnnnnnnnnnnnnnnnnnnnnnnnnnnnnnnnnnnnnnnnnnnnnnnnnnnnnnnnnnnnnnnnnnnnnnnnnnnnnnnnnnnnnnnnnnnnnnnnnnnnnnnnnnnnnnnnnnnnnnnnnnnnnnnnnnnnnnnnnnnnnnnnnnnnnnnnnnnnnnnnnnnnnnnnnnnnnnnnnnnnnnnnnnnnnnnnnnnnnnnnnnnnnnnnnnnnnnnnnnnnnnnnnnnnnnnnnnnnnnnnnnnnnnnnnnnnnnnnnnnnnnnnnnnnnnnnnnnnnnnnnnnnnnnnnnnnnnnnnnnnnnnnnnnnnnnnnnnnnnnnnnnnnnnnnnnnnnnnnnnnnnnnnnnnnnnnnnnnnnnnnnnnnnnnnnnnnnnnnnnnnnnnnnnnnnnnnnnnnnnnnnnnnnnnnnnnnnnnnnnnnnnnnnnnnnnnnnnnnnnnnnnnnnnnnnnnnnnnnnnnnnnnnnnnnnnnnnnnnnnnnnnnnnnnnnnnnnnnnnnnnnnnnnnnnnnnnnnnnnnnnnnnnnnnnnnnnnnnnnnnnnnnnnnnnnnnnnnnnnnnnnnnnnnnnnnnnnnnnnnnnnnnnnnnnnnnnnnnnnnnnnnnnnnnnnnnnnnnnnnnnnnnnnnnnnnnnnnnnnnnnnnnnnnnnnnnnnnnnnnnnnnnnnnnnnnnnnnnnnnnnnnnnnnnnnnnnn"/>
                                <sequence id="seq_MuVs/Washington.USA/2.17/FH47[G]|2017.027|2017-01-11|north_america|usa|washington|age|vaccination_status|community_status" spec="Sequence" taxon="MuVs/Washington.USA/2.17/FH47[G]|2017.027|2017-01-11|north_america|usa|washington|age|vaccination_status|community_status" totalcount="4" value="tagtgtaagaaacagtaagcccggaagtggtgttttgcgatttcgaggccgggctcgatcctcacctttcattgtcaataggggacactttgacgctaccttgaaaatgtcgtccgtgctcaaagcatttgagcgattcactatagaacaggaacttcaagacaggggtgaggagggttcaattccgccggagactttaaagtcagcagtcaaagtcttcgttattaacacacccaatcccaccacacgctaccagatgctaaacttttgcctaagaataatttgcagtcaaaatgctagggcatctcacagggtaggtgcattgataacattattctcacttccctcggcaggtatgcaaaatcatattagactagcagatagatcacccgaagcccagatagaacgctgtgagattgatggctttgagcctggcacatataggctgattccgaatgcacgcgccaatcttactgccaatgaaattgctgcctatgctttgcttgcagatgacctccctccaaccataaataatggaactccttatgtacatgcagatgttgaagggcagccatgtgatgaaattgaacaattcctggatcgatgctacagtgtactaatccaggcttgggtgatggtctgtaaatgtatgacagcttacgaccaacctgctggatctgctgatcggcgatttgcgaaataccagcagcaaggtcgcctggaagcaagatacatgctgcagccagaagctcaaaggttgattcaaactgccatcaggaaaagtcttgttgttagacagtatcttacctttgaactccaactggcaagacggcaggggttgctatcaaacagatactatgcaatggtgggtgacattggaaagtacattgagaattcaggccttactgccttctttctcaccctcaaatatgcactaggcaccaaatggagtcctctgtcattggccgcattcaccggtgaactcactaagctccgatccttgatgatgttatatcgagatctcggagaacaagccagataccttgctctgttggaggctccccaaataatggactttgctcccgggggctacccattgatattcagttatgctatgggagtcggtacagtcctagatgtccaaatgcgaaattacacttatgcacgacctttcctaaatggttactatttccagattggggttgagaccgcacgacggcaacaaggcactgttgacaacagagtagcagatgatctaggcctgactcctgaacaaagaactgaggtcactcagcttgttgacaggcttgcaagaggcagaggtgcgggaataccaggtgggccggtgaatccctttgttcctccagttcaacaacaacaacctgctgccgtatatgaggacattcctgcattggaggaatcagatgacgatggtgatgaagatggaggtgcaggattccaaaatggagcacaagcaccagctgtaagacagggaggtcaaaatgactttagagcacagccgttacaggatccaattcaagcacaactcttcatgccattatatcctcaagtcagcaacatcccaaatcatcagaatcatcagattaatcgcatcggggggatggaacaccaagatttattacgatacaacgagaatggcgattctcagcaggatgcaaggggcgaacacggaaataccttcccaaacaatcccaatcaaaacgcacagtcacaagtgggtgactgggatgagtagatcaccgacatgaccaaactacccccaactgcaacaaacccagaacaatccagccacagccaaccgctcaaatccactacattccattcatatttagtctttaagaaaaaattaggcccggaaagaattagttctacgagcatcgacacgattatcttgatcgtgtttctttccgggcaagccatggatcaatttataaaacaagatgaaactggtgatttaattgagacaggaatgaatgttgcaaatcacttcctatctgcccccattcagggaaccaacttgttgagcaaggccacaatcatccccggtgttgcaccagtactcattggcaatccagagcaaaagaacattcagtaccccactgcatcacatcagggatccaagtcaaagggaagaagctcaggggccaagcccatcatagtctcatcttccgaagtaggcactggagggactcagattcctgagccccttttcgcacaaaccggacaaggtggcactgtcaccaccgtttatcaagatccaactatccaaccaacaggttcataccgaagtgtggaattggctaagataggaaaagagagaatgattaatcggtttgttgaaaaacccaggacctcaacgccggtaacagaatttaagaggggggccgggagcggctgctcaaggccagacaatccaagaggagggcatagacgggaatggagcctcagctgggtccaaggagaggtccgggtctttgagtggtgcaaccccatatgctcacctatcactgccgcagcaagattccactcctgcaaatgtgggaattgcccagcaaagtgcgatcagtgcgaacgagattatggacctccttagagggatggatgctcgcctgcaacatcttgaacaaaaggtagacaaggtgcttgcacagggcagcatggtgacccaaataaagaatgaattatcaacagtaaagacaacactagctacaattgaaggaatgatggcgacagtaaagatcatggatccgggaaacccgacaggggtcccagttgatgagcttagaagaagttttagtgatcatgtaacaattgttagtggaccaggagatgtgtcattcagctccagtgaagaacccacactgtatttggatgaactagcgaggcctatccccaagcctcgtcctgcaaagcagccaaaaccccaacccgtaaaggatttagcaggacggaaggtgatgataaccaaaatgatcactgactgtgtggccaatcctcaaatgaagcaggcgttcgagcaacgattggcaaaggccagcaccgaggatgccctgaatgatatcaagcgagacatcatacgaagcgccatatgaacctaccaagaacaccagactcacgggaaaatccatgaactgatagccgcaatgattccctattaaataaaaaataagcacgaacacaagtctaacccagccacagcagcaatggccggatcacagatcaaaattcctcttccgaagccccccgactcagattctcaaagactaaatgcattccctgtaatcatggctcaagaaggcaaagggcgactcctcagacagatcagacttaggaaaatattatcaggggatccgtctgatcagcaaattacatttgtgaatacatatggattcatccgtgctactccagaaacatcagagttcatctctgaatcatcacaacaaaaggtaactcctgtagtgacggcgtgcatgttatccttcggtgctggaccagtactagaagacccacaacatatgctgaaagctcttgatcagacagatatcagggttcggaagacagcaagtgataaagagcagatcttatttgagatcaaccgcattcccaatctattcaggcatcatcaaatatctgcggaccatctgattcaggccagctccgataaatatgtcaagtcaccagctaagttgattgcaggagtaaattacatttactgtgtcacatttttatccgtgacagtttgttctgcctcactcaagtttcgagttgcgcgcccattgcttgctgcacgatctagattagtgagagcagttcagatggaagttttgcttcgggtaacctgcaaaaaagactctcaaatggcaaagagcatgctaaatgaccctgatggagaaggttgcattgcatccgtgtggttccacctgtgtaatctgtgcaaaggcaggaacaaacttagaagttacgatgaaaattattttgcatctaagtgccgtaagatgaatttgacagtcagcataggggacatgtggggaccaaccattctagtccatgcaggcggtcacattccgacaactgcaaaacctttcttcaactcaagaggctgggtctgtcaccccatccatcaatcatcaccatcgttggcgaagaccctatggtcatctgggtgtgaaatcaaggctgccagtgctatcctccagggctcagactatgcatcactcgcaaaaactgatgacataatatattcaaagataaaggtcgacaaggatgcagccaactacaagggagtatcctggagtccatttaggaagtctgcctcaatgagcaacctatgataattctctctattttcaatgatgccttcaggaggatcaacaatcagtccaattttaccggtgataacttgattgaaattatagaaaaaataagcctagaaagatatcccacctctcgactttcccactttgaaaatagaattgatcagtaatcatgaaggtttctttagttacttgcttgggctttgcagtcttttcattttccatatgtgtgaatatcaatatcttgcagcaaattggatatatcaagcaacaagtcaggcaactgagctattactcacaaagttcaagctcctacatagtggtcaagcttttaccgaatatccaacccactgataacagctgtgaattcaagagtgtaactcaatacaataagaccttgagtaatttgcttcttccaattgcagaaaacataaataatattgcatcgccctcacctggatcaagacgtcataaaaggtttgctggcattgccattggcattgctgcactcggtgttgcaaccgcagcacaagtaaccgccgctgtctcattagttcaagcacagacaaatgcacgcgcaatagcggcgatgaaaaattcaatacaggcaactaatcgagcagtcttcgaagtgaaagaaggcacccaacagttagctatagcggtacaagcaatacagaaccacatcaatactattatgaacacccaattgaacaatatgtcctgtcagattcttgataaccagcttgcaacctccctgggattatacctaacagaattaacaacagtgttccagccacaattaattaatccggcattgtcaccgattagcatacaagccttgaggtctttgcttggaagtatgacacctgcagtggttcaagcaacattatctacttcaatttctgctgctgaaatactaagtgccggtctaatggagggtcagattgtttctgttctgctggatgagatgcagatgatagttaagataaatattccaaccattgtcacacaatcaaatgcattggtgattgacttctactcaatttcgagctttattaatagtcaggaatccataattcaattaccagacaggatcttggagatcgggaatgaacaatggagctatccagcaaaaaattgtaagttgacaagacacaacatattctgccaatacaatgaggcagagaggctgagcttagaatcaaaactatgccttgcaggcaatataagtgcctgtgtgttctcacccatagcagggagttatatgaggcgatttgtagcactggatggaacaattgttgcaaactgtcgaagtctaacgtgtctatgcaagagtccatcttatcctatataccaacctgaccatcatgcagtcacgaccattgatctaaccgcatgtcagacgttgtccctagacggattggatttcagcattgtctctctaagcaacatcacttacgctgagaaccttaccatttcattgtctcagacaatcaatactcaacccattgacatatcaactgaactgatcaaggtcaatgcatccctccaaaatgccgttaagtacataaaggagagcaaccatcaactccaatctgtgagtataaattctaaaatcggagctataatcatagcagccttagctttgagcatcctgtcaatgatcatttcactgttgttttgctgctgggcttacattgcaactaaagagatcagaagaatcaacttcaaaacaaatcatatcaacacaatatcaagtagtgtcgatgatctcatcaggtactaatcctaacatggtgattcattctgtatttagaaaatatttagaaaaaaactaaattaagaatgaatctcatggggtcgtaacgtctcgtgaccctgccgttgcactatgccggcgatccaacccccattatacctcacatttctattgctaattcttctttatctgatcataactttgtatgtctggattatattaactgttacttataagactgcggtgcgacatgcagcactgtaccagagatccttctttcactggagtttcgatcactcactctaagaagatccccagttaggacaagtcccgatccatcatgcaagaacaatctgcatttgaataatgccgttcaatcatgagacataaagaaaaaaccaggccagaacaaacttagggtcataatacaacacaaaaccttagcttctatctcaattgtgctccgaccgctcgaaagatggagccctcgaaattcttcacaatatcggacagtgccacctttgcacctgggcctgttagcaatgcggctaacaagaagacattccgaacctgcttccgaatactggcactatctgtacaagctgtcacccttatattagttattgtcactttaggtgagcttgtaaggatgatcaatgatcaaggcttgagcaatcagttgtcttcaattacagacaagataagagagtcagctactatgattgcatctgctgtgggagtaatgaatcaagttattcatggagtaacggtatccttacccctacaaattgagggaaaccaaaatcaattgttagccacacttgccacaatctgcaccagccaaaaacaagtctcaaactgctctacaaacatccccttagtcaatgacctcaggtttataaatgggatcaataaattcatcattgaagattacgcaactcatgatttctctatcggccatccactcaatatgcccagctttatcccaactgcaacttcacccaatggttgcacaagaattccatccttttctttaggtaagacacactggtgctacacacataatgtaattaatgccaactgcaaggaccatacttcgtctaaccaatatgtgtccatggggattctcgttcagaccgcgtcaggttatcctatgttcaaaaccttaaaaatccaatatctcagtgatggcctgaatcggaaaagctgctcaattgcaacagtccctgatgggtgcgcgatgtactgttatgtctccactcaacttgaaaccgacgactatgcggggtccagtccacccacccaaaaacttaccctgttattctataatgacaccgtcacagaaaggacaatatctccatctggtcttgaagggaattgggctactttggtgccaggagtggggagtgggatatattttgagaataagttgatcttccctgcatatggtggtgtcttgcccaatagtacactcggggttaaatcagcaagagaatttttccggcctgttaatccatataatccatgttcaggaccacaacaagatttagaccagcgtgctttgaggtcatacttcccaagttatttctctaatcgaagaatacagagtgcatttcttgtctgtgcctggaatcagatcttagttacaaattgtgaactagttgtcccctcaagcaatcagacaatgatgggtgcagaaggaagagttttattgatcaataatcgactattatattatcagagaagtaccagctggtggccgtatgaactcctctacgagatatcattcacatttacaaactctggtccatcatctgtaaatatgtcctggatacctatatattcattcactcgtcctggttcaggcaattgcagtggtgaaaatgtgtgcccgactgcttgtgtgtcaggggtttatcttgatccctggccattaactccatatagccaccaatcaggtattaacagaaatttctattttacaggtgctctattaaattcaagtacaactagagtaaatcctaccctttatgtctctgctcttaataatcttaaagtattagccccatatggtactcaaggactgtttgcctcgtacaccacaaccacctgctttcaagataccggtgatgctagtgtgtattgtgtttatattatggaactagcatcaaatattgttggagaattccaaattctacctgtgctaactagattgactatcacttgaatcatagtgaatgcagcgggaagccctattggcgtgtctcaatttttatcgattattaagaaaaaacaggccagaatggcgggcctaaatgagatactcctacctgaagtacatttaaactcacccatcgttagatataagcttttctactatatattacatggccagttaccaaatgatttggagccagatgacttgggcccactagcaaatcagaattggaaggcaattcgagccgaagaatcccaggttcatgcacgtttaaaacagatcagagtagaactcatcgcaaggattcctagtctccggtggacccgctctcaaagagagattgctatactcatttggccaagaatacttccaatcctccaagcatatgatcttcggcaaagtatgcaattgcccacagtatgggagaaattgactcaatccacagttaatcttataagtgatggtctagaacgagttgtattacacatcagcaatcaactgacaggcaagccaaacttgtttaccagatctcgaacaggacaagacactaaggactactcaattccatccactagagagctatctcaaatatggtttaacaatgagtggagtggacctgtaaagacctggcttatgattaaatatagaatgaggcaactaatcacaaaccaaaagacaggtgagttaacagatttagtaaccattgtggatactaggtccactctatgcattattaccccagaattagttgctttatactctaatgggcacaaagcattaacgtacctcacctttgaaatggtactaatggtcactgatatgttggaaggacgactgaatgtttcttctttgtgcacagctagtcattatctgtccccactaaagaaaagaatcgaaattctcctaacattagttgatgaccttgctctactcatgggggacaaagtatacggtgttgtctcttcacttgagagttttgtttacgcccaattacagtatggtgatcctgttgtagacattaagggtacattctatggatttatatgtaatgagattctcgatctgctgactgaggacaacatctttactgaggaggaggcaaacaaggttctcctggacttgacttcacagtttgacaatctatcccctgatttaactgctgaactcctctgcattatgagactttggggccaccccacattaaccgccagccaagcagcatccaaggtccgagagtccatgtgcgctcccaaggtgttagatttccaaacaataatgaagaccctggctttctttcacgcaatccttattaacggttataggaggagccataatggaatctggcctcctactactcttcatggcaatgcccccaaaagcctcattgagatgcggcatgataattcagaacttaagtatgagtatgtcctcaagaattggaaaagtatatctatgttaagaatacacaaatgctttgatgcatcacctgatgaagatctcagcatattcatgaaggataaggcaataagctgtccaaagcaagactggatgggagtatttaggaggagcctcataaaacagcgatatcgagatgcgaatcgacctctaccacaaccattcaaccgacggctactgttgaattttctagaggatgacagattcgatcccattaaagagcttgagtatgtcaccagtggagaatatcttagggacccagaattttgtgcatcttactctctcaaagagaaggagataaaggctacaggtcgaatatttgcaaaaatgacaaagagaatgagatcgtgccaagtaattgcggaatcattattggccaatcatgcaggtaaattaatgagagaaaatggagttgttttagaccagttaaaattgacaaaatctttgttaacgatgaaccaaattggtattatatcagagcacagccgaagatccactgctgacaacatgactttggcacactccggttcaaataagcacagaattaataatagtcaattcaagaagaataaagacaataaacatgagatgcctgatgatggttttgagatagcagcctgctttctaacaactgacctcacaaaatactgcttaaattggaggtaccaagtcatcatcccctttgctcgtacattgaattcaatgtatggtatacctcacctgttcgaatggatacatttaaggctaatgcgaagcactctctatgtcggtgatcccttcaatcctccatcagatcctacccaacttgaccttgatacagctctcaatgatgatatatttatagtttctcctcgaggaggaatcgagggtttatgtcaaaaattatggactatgatttccatctcaacaatcatattatctgcaactgaggcaaacactagagttatgagcatggtccagggtgacaaccaggcgattgcaatcaccactagagtagtacgctcgctcagtcattccgagaagaaggagcaagcttataaagcaagtaaattattctttgaaaggcttagagccaacaatcatggaattggacaccacttgaaagaacaagaaactatcctcagttctgatttcttcatatacagtaagagagtgttttacaaaggtcggattttgactcaagcattaaagaacgtgagcaagatgtgcttaacagccgatatactaggggactgttcacaagcatcatgctccaatttagctactactgtaatgcgcctgactgagaatggggttgagaaagatttgtgttactttctgaatgcattcatgacaatcagacagttatgttatgatctagtatttccccaaactaaatctcttagtcaggacatcactaatgcttatcttaaccatccaatacttatctcaagattgtgtctattaccatctcaattggggggcctaaactttctctcatgtagtcgcctgttcaatagaaacatcggagacccattagtgtctgcaattgctgatgtgaaacgattaattaaagctggctgtctagatatctgggtcctgtataacatccttggaaggaggcctggaaaaggtaagtggagcactctggcagctgatccttatactctaaacatagattatttagttccttcaacaacttttttaaagaagcatgcccaatatacattgatggaacggagtgttaatcccatgctccgtggagtattcagtgaaaatgcagctgaggaagaagaggaactcgcacagtatctattagatcgtgaggtagtcatgcccagggttgcacatgtaatacttgcccagtctagttgcggtagaagaaaacagattcaaggttacttggattccactagaactattatcaggtattcactggaggtgagaccattgtcagcaaagaagctaaatacagtaatagaatacaacttattgtatctatcttacaatttggagattattgaaaaacccaatatagtccaaccctttttgaatgcaatcaatgttgatacttgtagcatcgatatagccaggtcccttagaaaactatcctgggcaactttacttaatggacgtcccatcgagggattagaaacacctgatcccattgaattggtacatgggtgtttgataattgggtcagatgaatgtgagcattgcagtagtggtgatgataaattcacctggtttttcctacccaaggggataaggctagataatgatccggcatccaacccacccatcagagtaccttacatcggatctaaaacagatgagcggagggttgcgtcaatggcttacatcaaaggagcatctgtatcactgaaatcagcactcaggttagcgggagtatatatttgggctttcggagatacagaagaatcatggcaggacgcctatgagttagcttccactcgtgttaatctcacactagagcaattgcaatctctcactcctttaccaacatctgctaacctagtacacagattagatgatggcaccactcaattaaaatttaccccggcaagttcctatgcattctctagcttcgttcatatatctaacgactgtcaagttctggagatcgatgatcaggttacagattctaacctgatttaccaacaagttatgattactggccttgctttaattgagacatggaacaatcctccaatcaacttctctgtctatgagactacactacacttgcacacaggctcatcttgctgtataagacctgtcgaatcttgtgtagtaaatcctcctttgcttcctgtacccttcattaatgttcctcaaatgaataaatttgtatatgaccctgaaccactcagtttgctagaaatggaaaaaattgaggatattgcttatcagaccagaatcggtggtttagatcaaatcccacttctggaaaaaatacccttactagctcacctcaccgccaagcagatggtaaacagcatcactgggcttgatgaagcaacatctatagtgaatgatgctgtagttcaagcagactacactagcaattggattagtgaatgctgctacacttacattgattctgtgtttgtttactctggctgggcattattattggagctttcgtatcaaatgtactacttaagaattcaaggcatccaaggaattctagactatgtgtatatgaccttgaggaggataccaggaatggctataacaggtatctcatccacgattagtcaccctcgtatactcagaagatgcatcaatttggatgtaatagccccaatcaattctccacacatagcttcactggattacacaaaattgagcatagatgcagtaatgtggggaactaagcaggttttgaccaacatttcgcaaggtatcgattatgagatagtagttccttctgaaagccaactaacacttagtgatagagttctaaatctagttgctcgaaaattatcactactggcaatcatctgggccaattataactatcctccaaaggttaaaggtatgtcacctgaggacaaatgtcaggctttaactacacatctaatccaaactgtcgaatatgttgagcacattcagattgagaagacaaacatcaggaggatgattattgaaccaaaattaactgcctaccctagtaatttgttttatctatctcgaaagttgcttaatgctattcgagattctgaagaaggacaatttctgattgcatcctattataacagttttggatttctggaaccaatactaatggaatctaaaatattcaatctaaattcatccgaatcagcatctcttacagaatttgatttcatcctcaacttggaattgtctgaaaccagtcttgagaaatactctctcccaagtttgttgatgacggctgagaatatggataacccatttcctcaaccaccccttcatcatgttctcagaccactaggattatcatccacttcatggtataaaacaatcagtgttttaaattatattagccatatgaaaatatctgacggtgcccatctatacttggcagagggaagcggggcctctatgtcacttatagagactttcttgcccggtgaaacaatatggtacaacagcctattcaatagtggtgaaaatcctccccaacgcaattttgctcctttgcccacccagtttattgaaagtgtcccttacagattgattcaagcaggtatagcagcaggaagtggtgtagtgcaaagtttctatccactctggaacggtaacagcgatatcactgacttgagcacgaaaaccagtgtcgaatacattattcacaaggtaggagctgatacatgtgcattggtccatgtggatttggagggtgtgcccggctcaatgaacagcatgttggagnnnnnnnnnnnnnnnnnnnnnnnnnnnnnnnnnnnnnnnnnnnnnnnnnnnnnnnnnnnnnnnnnnnnnnnnnnnnnnnnnnnnnnnnnnnnnnnnnnnnnnnnnnnnnnnnnnnnnnnnnnnnnnnnnnnnnnnnnnnnnnnnnnnnnnnnnnnnnnnnnnnnnnnnnnnnnnnnnnnnnnnnnnnnnnnnnnnnnnnnnnnnnnnnnnnnnnnnnnnnnnnnnnnnnnnnnnnnnnnnnnnnnnnnnnnnnnnnnnnnnnnnnnnnnnnnnnnnnnnnnnnnnnnnnnnnnnnnnnnnnnnnnnnnnnnnnnnnnnnnnnnnnnnnnnnnnnnnnnnnnnnnnnnnnnnnnnnnnnnnnnnnnnnnnnnnnnnnnnnnnnnnnnnnnnnnnnnnnnnnnnnnnnnnnnnnnnnnnnnnnnnnnnnnnnnnnnnnnnnnnnnnnnnnnnnnnnnnnnnnnnnnnnnnnnnnnnnnnnnnnnnnnnnnnnnnnnnnnnnnnnnnnnnnnnnnnnnnnnnnnnnnnnnnnnnnnnnnnnnnnnnnnnnnnnnnnnnnnnnnnnnnnnnnnnnnnnnnnnnnnnnnnnnnnnnnnnnnnnnnnnnnnnnnnnnnnnnnnnnnnnnnnnnnnnnnnnnnnnnnnnnnnnnnnnnnnnnnnnnnnnnnnnnnnnnnnnnnnnnnnnnnnnnnnnnnnnnnnnnnnnnnnnnnnnnnnnnnnnnnnnnnnnnnnnnnnnnnnnnnnnnnnnnnnnnnnnnnnnnnnnnnnnnnnnnnnnnnnnnnnnnnnnnnnnnnnnnnnnnnnnnnnnnnnnnnnnnnnnnnnnnnnnnnnnnnnnnnnnnnnnnnnnnnnnnnnnnnnnnnnnnnnnnnnnnnnnnnnnnnnnnnnnnnnnnnnnnnnnnnnnnnnnnnnnnnnnnnnnnnnnnnnnnnnnnnnnnnnnnnnnnnnnnnnnnnnnnnnnnnnnnnnnnnnnnnnnnnnnnnnnnnnnnnnnnnnnnnnnnnnnnnnnnnnnnnnnnnnnnnnnnnnnnnnnnnnnnnnnnnnnnnnnnnnnnnnnnnnnnnnnnnnnnnnnnnnnnnnnnnnnnnnnnnnnnnnnnnnnnnnnnnnnnnnnnnnnnnnnnnnnnnnnn"/>
                                <sequence id="seq_MuVs/Washington.USA/4.17/FH68[G]|2017.068|2017-01-26|north_america|usa|washington|age|vaccination_status|community_status" spec="Sequence" taxon="MuVs/Washington.USA/4.17/FH68[G]|2017.068|2017-01-26|north_america|usa|washington|age|vaccination_status|community_status" totalcount="4" value="tagtgtaagaaacagtaagcccggaagtggtgttttgcgatttcgaggccgggctcgatcctcacctttcattgtcaataggggacactttgacgctaccttgaaaatgtcgtccgtgctcaaagcatttgagcgattcactatagaacaggaacttcaagacaggggtgaggagggttcaattccgccggagactttaaagtcagcagtcaaagtcttcgttattaacacacccaatcccaccacacgctaccagatgctaaacttttgcctaagaataatttgcagtcaaaatgctagggcatctcacagggtaggtgcattgataacattattctcacttccctcggcaggtatgcaaaatcatattagactagcagatagatcacccgaagcccagatagaacgctgtgagattgatggctttgagcctggcacatataggctgattccgaatgcacgcgccaatcttactgccaatgaaattgctgcctatgctttgcttgcagatgacctccctccaaccataaataatggaactccttatgtacatgcagatgttgaagggcagccatgtgatgaaattgaacaattcctggatcgatgctacagtgtactaatccaggcttgggtgatggtctgtaaatgtatgacagcttacgaccaacctgctggatctgctgatcggcgatttgcgaaataccagcagcaaggtcgcctggaagcaagatacatgctgcagccagaagctcaaaggttgattcaaactgccatcaggaaaagtcttgttgttagacagtatcttacctttgaactccaactggcaagacggcaggggttgctatcaaacagatactatgcaatggtgggtgacattggaaagtacattgagaattcaggccttactgccttctttctcaccctcaaatatgcactaggcaccaaatggagtcctctgtcattggccgcattcaccggtgaactcactaagctccgatccttgatgatgttatatcgagatctcggagaacaagccagataccttgctctgttggaggctccccaaataatggactttgctcccgggggctacccattgatattcagttatgctatgggagtcggtacagtcctagatgtccaaatgcgaaattacacttatgcacgacctttcctaaatggttactatttccagattggggttgagaccgcacgacggcaacaaggcactgttgacaacagagtagcagatgatctaggcctgactcctgaacaaagaactgaggtcactcagcttgttgacaggcttgcaagaggcagaggtgcgggaataccaggtgggccggtgaatccctttgttcctccagttcaacaacaacaacctgctgccgtatatgaggacattcctgcattggaggaatcagatgacgatggtgatgaagatggaggtgcaggattccaaaatggagcacaagcaccagctgtaagacagggaggtcaaaatgactttagagcacagccgttacaggatccaattcaagcacaactcttcatgccattatatcctcaagtcagcaacatcccaaatcatcagaatcatcagattaatcgcatcggggggatggaacaccaagatttattacgatacaacgagaatggcgattctcagcaggatgcaaggggcgaacacggaaataccttcccaaacaatcccaatcaaaacgcacagtcacaagtgggtgactgggatgagtagatcaccgacatgaccaaactacccccaactgcaacaaacccagaacaatccagccacagccaaccgctcaaatccactacattccattcatatttagtctttaagaaaaaattaggcccggaaagaattagttctacgagcatcgacacgattatcttgatcgtgtttctttccgggcaagccatggatcaatttataaaacaagatgaaactggtgatttaattgagacaggaatgaatgttgcaaatcacttcctatctgcccccattcagggaaccaacttgttgagcaaggccacaatcatccccggtgttgcaccagtactcattggcaatccagagcaaaagaacattcagtaccccactgcatcacatcagggatccaagtcaaagggaagaagctcaggggccaagcccatcatagtctcatcttccgaagtaggcactggagggactcagattcctgagccccttttcgcacaaaccggacaaggtggcactgtcaccaccgtttatcaagatccaactatccaaccaacaggttcataccgaagtgtggaattggctaagataggaaaagagagaatgattaatcggtttgttgaaaaacccaggacctcaacgccggtaacagaatttaagaggggggccgggagcggctgctcaaggccagacaatccaagaggagggcatagacgggaatggagcctcagctgggtccaaggagaggtccgggtctttgagtggtgcaaccccatatgctcacctatcactgccgcagcaagattccactcctgcaaatgtgggaattgcccagcaaagtgcgatcagtgcgaacgagattatggacctccttagagggatggatgctcgcctgcaacatcttgaacaaaaggtagacaaggtgcttgcacagggcagcatggtgacccaaataaagaatgaattatcaacagtaaagacaacactagctacaattgaaggaatgatggcgacagtaaagatcatggatccgggaaacccgacaggggtcccagttgatgagcttagaagaagttttagtgatcatgtaacaattgttagtggaccaggagatgtgtcattcagctccagtgaagaacccacactgtatttggatgaactagcgaggcctatccccaagcctcgtcctgcaaagcagccaaaaccccaacccgtaaaggatttagcaggacggaaggtgatgataaccaaaatgatcactgactgtgtggccaatcctcaaatgaagcaggcgttcgagcaacgattggcaaaggccagcaccgaggatgccctgaatgatatcaagcgagacatcatacgaagcgccatatgaacctaccaagaacaccagactcacgggaaaatccatgaactgatagccgcaatgattccctattaaataaaaaataagcacgaacacaagtctaacccagccacagcagcaatggccggatcacagatcaaaattcctcttccgaagccccccgactcagattctcaaagactaaatgcattccctgtaatcatggctcaagaaggcaaagggcgactcctcagacagatcagacttaggaaaatattatcaggggatccgtctgatcagcaaattacatttgtgaatacatatggattcatccgtgctactccagaaacatcagagttcatctctgaatcatcacaacaaaaggtaactcctgtagtgacggcgtgcatgttatccttcggtgctggaccagtactagaagacccacaacatatgctgaaagctcttgatcagacagatatcagggttcggaagacagcaagtgataaagagcagatcttatttgagatcaaccgcattcccaatctattcaggcatcatcaaatatctgcggaccatctgattcaggccagctccgataaatatgtcaagtcaccagctaagttgattgcaggagtaaattacatttactgtgtcacatttttatccgtgacagtttgttctgcctcactcaagtttcgagttgcgcgcccattgcttgctgcacgatctagattagtgagagcagttcagatggaagttttgcttcgggtaacctgcaaaaaagactctcaaatggcaaagagcatgctaaatgaccctgatggagaaggttgcattgcatccgtgtggttccacctgtgtaatctgtgcaaaggcaggaacaaacttagaagttacgatgaaaattattttgcatctaagtgccgtaagatgaatttgacagtcagcataggggacatgtggggaccaaccattctagtccatgcaggcggtcacattccgacaactgcaaaacctttcttcaactcaagaggctgggtctgtcaccccatccatcaatcatcaccatcgttggcgaagaccctatggtcatctgggtgtgaaatcaaggctgccagtgctatcctccagggctcagactatgcatcactcgcaaaaactgatgacataatatattcaaagataaaggtcgacaaggatgcagccaactacaagggagtatcctggagtccatttaggaagtctgcctcaatgagcaacctatgataattctctctattttcaatgatgccttcaggaggatcaacaatcagtccaattttaccggtgataacttgattgaaattatagaaaaaataagcctagaaagatatcccacctctcgactttcccactttgaaaatagaattgatcagtaatcatgaaggtttctttagttacttgcttgggctttgcagtcttttcattttccatatgtgtgaatatcaatatcttgcagcaaattggatatatcaagcaacaagtcaggcaactgagctattactcacaaagttcaagctcctacatagtggtcaagcttttaccgaatatccaacccactgataacagctgtgaattcaagagtgtaactcaatacaataagaccttgagtaatttgcttcttccaattgcagaaaacataaataatattgcatcgccctcacctggatcaagacgtcataaaaggtttgctggcattgccattggcattgctgcactcggtgttgcaaccgcagcacaagtaaccgccgctgtctcattagttcaagcacagacaaatgcacgcgcaatagcggcgatgaaaaattcaatacaggcaactaatcgagcagtcttcgaagtgaaagaaggcacccaacagttagctatagcggtacaagcaatacagaaccacatcaatactattatgaacacccaattgaacaatatgtcctgtcagattcttgataaccagcttgcaacctccctgggattatacctaacagaattaacaacagtgttccagccacaattaattaatccggcattgtcaccgattagcatacaagccttgaggtctttgcttggaagtatgacacctgcagtggttcaagcaacattatctacttcaatttctgctgctgaaatactaagtgccggtctaatggagggtcagattgtttctgttctgctggatgagatgcagatgatagttaagataaatattccaaccattgtcacacaatcaaatgcattggtgattgacttctactcaatttcgagctttattaatagtcaggaatccataattcaattaccagacaggatcttggagatcgggaatgaacaatggagctatccagcaaaaaattgtaagttgacaagacacaacatattctgccaatacaatgaggcagagaggctgagcttagaatcaaaactatgccttgcaggcaatataagtgcctgtgtgttctcacccatagcagggagttatatgaggcgatttgtagcactggatggaacaattgttgcaaactgtcgaagtctaacgtgtctatgcaagagtccatcttatcctatataccaacctgaccatcatgcagtcacgaccattgatctaaccgcatgtcagacgttgtccctagacggattggatttcagcattgtctctctaagcaacatcacttacgctgagaaccttaccatttcattgtctcagacaatcaatactcaacccattgacatatcaactgaactgatcaaggtcaatgcatccctccaaaatgccgttaagtacataaaggagagcaaccatcaactccaatctgtgagtataaattctaaaatcggagctataatcatagcagccttagctttgagcatcctgtcaatgatcatttcactgttgttttgctgctgggcttacattgcaactaaagagatcagaagaatcaacttcaaaacaaatcatatcaacacaatatcaagtagtgtcgatgatctcatcaggtactaatcctaacatggtgattcattctgtatttagaaaatatttagaaaaaaactaaattaagaatgaatctcatggggtcgtaacgtctcgtgaccctgccgttgcactatgccggcgatccaacccccattatacctcacatttctattgctaattcttctttatctgatcataactttgtatgtctggattatattaactgttacttataagactgcggtgcgacatgcagcactgtaccagagatccttctttcactggagtttcgatcactcactctaagaagatccccagttaggacaagtcccgatccatcatgcaagaacaatctgcatttgaataatgccgttcaatcatgagacataaagaaaaaaccaggccagaacaaacttagggtcataatacaacacaaaaccttagcttctatctcaattgtgctccgaccgctcgaaagatggagccctcgaaattcttcacaatatcggacagtgccacctttgcacctgggcctgttagcaatgcggctaacaagaagacattccgaacctgcttccgaatactggcactatctgtacaagctgtcacccttatattagttattgtcactttaggtgagcttgtaaggatgatcaatgatcaaggcttgagcaatcagttgtcttcaattacagacaagataagagagtcagctactatgattgcatctgctgtgggagtaatgaatcaagttattcatggagtaacggtatccttacccctacaaattgagggaaaccaaaatcaattgttagccacacttgccacaatctgcaccagccaaaaacaagtctcaaactgctctacaaacatccccttagtcaatgacctcaggtttataaatgggatcaataaattcatcattgaagattacgcaactcatgatttctctatcggccatccactcaatatgcccagctttatcccaactgcaacttcacccaatggttgcacaagaattccatccttttctttaggtaagacacactggtgctacacacataatgtaattaatgccaactgcaaggaccatacttcgtctaaccaatatgtgtccatggggattctcgttcagaccgcgtcaggttatcctatgttcaaaaccttaaaaatccaatatctcagtgatggcctgaatcggaaaagctgctcaattgcaacagtccctgatgggtgcgcgatgtactgttatgtctccactcaacttgaaaccgacgactatgcggggtccagtccacccacccaaaaacttaccctgttattctataatgacaccgtcacagaaaggacaatatctccatctggtcttgaagggaattgggctactttggtgccaggagtggggagtgggatatattttgagaataagttgatcttccctgcatatggtggtgtcttgcccaatagtacactcggggttaaatcagcaagagaatttttccggcctgttaatccatataatccatgttcaggaccacaacaagatttagaccagcgtgctttgaggtcatacttcccaagttatttctctaatcgaagaatacagagtgcatttcttgtctgtgcctggaatcagatcttagttacaaattgtgaactagttgtcccctcaagcaatcagacaatgatgggtgcagaaggaagagttttattgatcaataatcgactattatattatcagagaagtaccagctggtggccgtatgaactcctctacgagatatcattcacatttacaaactctggtccatcatctgtaaatatgtcctggatacctatatattcattcactcgtcctggttcaggcaattgcagtggtgaaaatgtgtgcccgactgcttgtgtgtcaggggtttatcttgatccctggccattaactccatatagccaccaatcaggtattaacagaaatttctattttacaggtgctctattaaattcaagtacaactagagtaaatcctaccctttatgtctctgctcttaataatcttaaagtattagccccatatggtactcaaggactgtttgcctcgtacaccacaaccacctgctttcaagataccggtgatgctagtgtgtattgtgtttatattatggaactagcatcaaatattgttggagaattccaaattctacctgtgctaactagattgactatcacttgaatcatagtgaatgcagcgggaagccctattggcgtgtctcaatttttatcgattattaagaaaaaacaggccagaatggcgggcctaaatgagatactcctacctgaagtacatttaaactcacccatcgttagatataagcttttctactatatattacatggccagttaccaaatgatttggagccagatgacttgggcccactagcaaatcagaattggaaggcaattcgagccgaagaatcccaggttcatgcacgtttaaaacagatcagagtagaactcatcgcaaggattcctagtctccggtggacccgctctcaaagagagattgctatactcatttggccaagaatacttccaatcctccaagcatatgatcttcggcaaagtatgcaattgcccacagtatgggagaaattgactcaatccacagttaatcttataagtgatggtctagaacgagttgtattacacatcagcaatcaactgacaggcaagccaaacttgtttaccagatctcgaacaggacaagacactaaggactactcaattccatccactagagagctatctcaaatatggtttaacaatgagtggagtggacctgtaaagacctggcttatgattaaatatagaatgaggcaactaatcacaaaccaaaagacaggtgagttaacagatttagtaaccattgtggatactaggtccactctatgcattattaccccagaattagttgctttatactctaatgggcacaaagcattaacgtacctcacctttgaaatggtactaatggtcactgatatgttggaaggacgactgaatgtttcttctttgtgcacagctagtcattatctgtccccactaaagaaaagaatcgaaattctcctaacattagttgatgaccttgctctactcatgggggacaaagtatacggtgttgtctcttcacttgagagttttgtttacgcccaattacagtatggtgatcctgttgtagacattaagggtacattctatggatttatatgtaatgagattctcgatctgctgactgaggacaacatctttactgaggaggaggcaaacaaggttctcctggacttgacttcacagtttgacaatctatcccctgatttaactgctgaactcctctgcattatgagactttggggccaccccacattaaccgccagccaagcagcatccaaggtccgagagtccatgtgcgctcccaaggtgttagatttccaaacaataatgaagaccctggctttctttcacgcaatccttattaacggttataggaggagccataatggaatctggcctcctactactcttcatggcaatgcccccaaaagcctcattgagatgcggcatgataattcagaacttaagtatgagtatgtcctcaagaattggaaaagtatatctatgttaagaatacacaaatgctttgatgcatcacctgatgaagatctcagcatattcatgaaggataaggcaataagctgtccaaagcaagactggatgggagtatttaggaggagcctcataaaacagcgatatcgagatgcgaatcgacctctaccacaaccattcaaccgacggctactgttgaattttctagaggatgacagattcgatcccattaaagagcttgagtatgtcaccagtggagaatatcttagggacccagaattttgtgcatcttactctctcaaagagaaggagataaaggctacaggtcgaatatttgcaaaaatgacaaagagaatgagatcgtgccaagtaattgcggaatcattattggccaatcatgcaggtaaattaatgagagaaaatggagttgttttagaccagttaaaattgacaaaatctttgttaacgatgaaccaaattggtattatatcagagcacagccgaagatccactgctgacaacatgactttggcacactccggttcaaataagcacagaattaataatagtcaattcaagaagaataaagacaataaacatgagatgcctgatgatggttttgagatagcagcctgctttctaacaactgacctcacaaaatactgcttaaattggaggtaccaagtcatcatcccctttgctcgtacattgaattcaatgtatggtatacctcacctgttcgaatggatacatttaaggctaatgcgaagcactctctatgtcggtgatcccttcaatcctccatcagatcctacccaacttgaccttgatacagctctcaatgatgatatatttatagtttctcctcgaggaggaatcgagggtttatgtcaaaaattatggactatgatttccatctcaacaatcatattatctgcaactgaggcaaacactagagttatgagcatggtccagggtgacaaccaggcgattgcaatcaccactagagtagtacgctcgctcagtcattccgagaagaaggagcaagcttataaagcaagtaaattattctttgaaaggcttagagccaacaatcatggaattggacaccacttgaaagaacaagaaactatcctcagttctgatttcttcatatacagtaagagagtgttttacaaaggtcggattttgactcaagcattaaagaacgtgagcaagatgtgcttaacagccgatatactaggggactgttcacaagcatcatgctccaatttagctactactgtaatgcgcctgactgagaatggggttgagaaagatttgtgttactttctgaatgcattcatgacaatcagacagttatgttatgatctagtatttccccaaactaaatctcttagtcaggacatcactaatgcttatcttaaccatccaatacttatctcaagattgtgtctattaccatctcaattggggggcctaaactttctctcatgtagtcgcctgttcaatagaaacatcggagacccattagtgtctgcaattgctgatgtgaaacgattaattaaagctggctgtctagatatctgggtcctgtataacatccttggaaggaggcctggaaaaggtaagtggagcactctggcagctgatccttatactctaaacatagattatttagttccttcaacaacttttttaaagaagcatgcccaatatacattgatggaacggagtgttaatcccatgctccgtggagtattcagtgaaaatgcagctgaggaagaagaggaactcgcacagtatctattagatcgtgaggtagtcatgcccagggttgcacatgtaatacttgcccagtctagttgcggtagaagaaaacagattcaaggttacttggattccactagaactattatcaggtattcactggaggtgagaccattgtcagcaaagaagctaaatacagtaatagaatacaacttattgtatctatcttacaatttggagattattgaaaaacccaatatagtccaaccctttttgaatgcaatcaatgttgatacttgtagcatcgatatagccaggtcccttagaaaactatcctgggcaactttacttaatggacgtcccatcgagggattagaaacacctgatcccattgaattggtacatgggtgtttgataattgggtcagatgaatgtgagcattgcagtagtggtgatgataaattcacctggtttttcctacccaaggggataaggctagataatgatccggcatccaacccacccatcagagtaccttacatcggatctaaaacagatgagcggagggttgcgtcaatggcttacatcaaaggagcatctgtatcactgaaatcagcactcaggttagcgggagtatatatttgggctttcggagatacagaagaatcatggcaggacgcctatgagttagcttccactcgtgttaatctcacactagagcaattgcaatctctcactcctttaccaacatctgctaacctagtacacagattagatgatggcaccactcaattaaaatttaccccggcaagttcctatgcattctctagcttcgttcatatatctaacgactgtcaagttctggagatcgatgatcaggttacagattctaacctgatttaccaacaagttatgattactggccttgctttaattgagacatggaacaatcctccaatcaacttctctgtctatgagactacactacacttgcacacaggctcatcttgctgtataagacctgtcgaatcttgtgtagtaaatcctcctttgcttcctgtacccttcattaatgttcctcaaatgaataaatttgtatatgaccctgaaccactcagtttgctagaaatggaaaaaattgaggatattgcttatcagaccagaatcggtggtttagatcaaatcccacttctggaaaaaatacccttactagctcacctcaccgccaagcagatggtaaacagcatcactgggcttgatgaagcaacatctatagtgaatgatgctgtagttcaagcagactacactagcaattggattagtgaatgctgctacacttacattgattctgtgtttgtttactctggctgggcattattattggagctttcgtatcaaatgtactacttaagaattcaaggcatccaaggaattctagactatgtgtatatgaccttgaggaggataccaggaatggctataacaggtatctcatccacgattagtcaccctcgtatactcagaagatgcatcaatttggatgtaatagccccaatcaattctccacacatagcttcactggattacacaaaattgagcatagatgcagtaatgtggggaactaagcaggttttgaccaacatttcgcaaggtatcgattatgagatagtagttccttctgaaagccaactaacacttagtgatagagttctaaatctagttgctcgaaaattatcactactggcaatcatctgggccaattataactatcctccaaaggttaaaggtatgtcacctgaggacaaatgtcaggctttaactacacatctaatccaaactgtcgaatatgttgagcacattcagattgagaagacaaacatcaggaggatgattattgaaccaaaattaactgcctaccctagtaatttgttttatctatctcgaaagttgcttaatgctattcgagattctgaagaaggacaatttctgattgcatcctattataacagttttggatttctggaaccaatactaatggaatctaaaatattcaatctaaattcatccgaatcagcatctcttacagaatttgatttcatcctcaacttggaattgtctgaaaccagtcttgagaaatactctctcccaagtttgttgatgacggctgagaatatggataacccatttcctcaaccaccccttcatcatgttctcagaccactaggattatcatccacttcatggtataaaacaatcagtgttttaaattatattagccatatgaaaatatctgacggtgcccatctatacttggcagagggaagcggggcctctatgtcacttatagagactttcttgcccggtgaaacaatatggtacaacagcctattcaatagtggtgaaaatcctccccaacgcaattttgctcctttgcccacccagtttattgaaagtgtcccttacagattgattcaagcaggtatagcagcaggaagtggtgtagtgcaaagtttctatccactctggaacggtaacagcgatatcactgacttgagcacgaaaaccagtgtcgaatacattattcacaaggtaggagctgatacatgtgcattggtccatgtggatttggagggtgtgcccggctcaatgaacagcatgttggagnnnnnnnnnnnnnnnnnnnnnnnnnnnnnnnnnnnnnnnnnnnnnnnnnnnnnnnnnnnnnnnnnnnnnnnnnnnnnnnnnnnnnnnnnnnnnnnnnnnnnnnnnnnnnnnnnnnnnnnnnnnnnnnnnnnnnnnnnnnnnnnnnnnnnnnnnnnnnnnnnnnnnnnnnnnnnnnnnnnnnnnnnnnnnnnnnnnnnnnnnnnnnnnnnnnnnnnnnnnnnnnnnnnnnnnnnnnnnnnnnnnnnnnnnnnnnnnnnnnnnnnnnnnnnnnnnnnnnnnnnnnnnnnnnnnnnnnnnnnnnnnnnnnnnnnnnnnnnnnnnnnnnnnnnnnnnnnnnnnnnnnnnnnnnnnnnnnnnnnnnnnnnnnnnnnnnnnnnnnnnnnnnnnnnnnnnnnnnnnnnnnnnnnnnnnnnnnnnnnnnnnnnnnnnnnnnnnnnnnnnnnnnnnnnnnnnnnnnnnnnnnnnnnnnnnnnnnnnnnnnnnnnnnnnnnnnnnnnnnnnnnnnnnnnnnnnnnnnnnnnnnnnnnnnnnnnnnnnnnnnnnnnnnnnnnnnnnnnnnnnnnnnnnnnnnnnnnnnnnnnnnnnnnnnnnnnnnnnnnnnnnnnnnnnnnnnnnnnnnnnnnnnnnnnnnnnnnnnnnnnnnnnnnnnnnnnnnnnnnnnnnnnnnnnnnnnnnnnnnnnnnnnnnnnnnnnnnnnnnnnnnnnnnnnnnnnnnnnnnnnnnnnnnnnnnnnnnnnnnnnnnnnnnnnnnnnnnnnnnnnnnnnnnnnnnnnnnnnnnnnnnnnnnnnnnnnnnnnnnnnnnnnnnnnnnnnnnnnnnnnnnnnnnnnnnnnnnnnnnnnnnnnnnnnnnnnnnnnnnnnnnnnnnnnnnnnnnnnnnnnnnnnnnnnnnnnnnnnnnnnnnnnnnnnnnnnnnnnnnnnnnnnnnnnnnnnnnnnnnnnnnnnnnnnnnnnnnnnnnnnnnnnnnnnnnnnnnnnnnnnnnnnnnnnnnnnnnnnnnnnnnnnnnnnnnnnnnnnnnnnnnnnnnnnnnnnnnnnnnnnnnnnnnnnnnnnnnnnnnnnnnnnnnnnnnnnnnnnnnnnnnnnnnnnnnnnnnnnnnnnnnnnnnnnnnnnnnnnnnnnnnnnnn"/>
                                <sequence id="seq_MuVs/Washington.USA/5.17/FH27[G]|2017.079|2017-01-30|north_america|usa|washington|age|vaccination_status|community_status" spec="Sequence" taxon="MuVs/Washington.USA/5.17/FH27[G]|2017.079|2017-01-30|north_america|usa|washington|age|vaccination_status|community_status" totalcount="4" value="tagtgtaagaaacagtaagcccggaagtggtgttttgcgatttcgaggccgggctcgatcctcacctttcattgtcaataggggacactttgacgctaccttgaaaatgtcgtccgtgctcaaagcatttgagcgattcactatagaacaggaacttcaagacaggggtgaggagggttcaattccgccggagactttaaagtcagcagtcaaagtcttcgttattaacacacccaatcccaccacacgctaccagatgctaaacttttgcctaagaataatttgcagtcaaaatgctagggcatctcacagggtaggtgcattgataacattattctcacttccctcggcaggtatgcaaaatcatattagactagcagatagatcacccgaagcccagatagaacgctgtgagattgatggctttgagcctggcacatataggctgattccgaatgcacgcgccaatcttactgtcaatgaaattgctgcctatgctttgcttgcagatgacctccctccaaccataaataatggaactccttatgtacatgcagatgttgaagggcagccatgtgatgaaattgaacaattcctggatcgatgctacagtgtactaatccaggcttgggtgatggtctgtaaatgtatgacagcttacgaccaacctgctggatctgctgatcggcgatttgcgaaataccagcagcaaggtcgcctggaagcaagatacatgctgcagccagaagctcaaaggttgattcaaactgccatcaggaaaagtcttgttgttagacagtatcttacctttgaactccaactggcaagacggcaggggttgctatcaaacagatactatgcaatggtgggtgacattggaaagtacattgagaattcaggccttactgccttctttctcaccctcaaatatgcactaggcaccaaatggagtcctctgtcattggccgcattcaccggtgaactcactaagctccgatccttgatgatgttatatcgagatctcggagaacaagccagataccttgctctgttggaggctccccaaataatggactttgctcccgggggctacccattgatattcagttatgctatgggagtcggtacagtcctagatgtccaaatgcgaaattacacttatgcacgacctttcctaaatggttactatttccagattggggttgagaccgcacgacggcaacaaggcactgttgacaacagagtagcagatgatctaggcctgactcctgaacaaagaactgaggtcactcagcttgttgacaggcttgcaagaggcagaggtgcgggaataccaggtgggccggtgaatccctttgttcctccagttcaacaacaacaacctgctgccgtatatgaggacattcctgcattggaggaatcagatgacgatggtgatgaagatggaggtgcaggattccaaaatggagcacaagcaccagctgtaagacagggaggtcaaaatgactttagagcacagccgttacaggatccaattcaagcacaactcttcatgccattatatcctcaagtcagcaacatcccaaatcatcagaatcatcagattaatcgcatcggggggatggaacaccaagatttattacgatacaacgagaatggcgattctcagcaggatgcaaggggcgaacacggaaataccttcccaaacaatcccaatcaaaacgcacagtcacaagtgggtgactgggatgagtagatcaccgacatgaccaaactacccccaactgcaacaaacccagaacaatccagccacagccaaccgctcaaatccactacattccattcatatttagtctttaagaaaaaattaggcccggaaagaattagttctacgagcatcgacacgattatcttgatcgtgtttctttccgggcaagccatggatcaatttataaaacaagatgaaactggtgatttaattgagacaggaatgaatgttgcaaatcacttcctatctgcccccattcagggaaccaacttgttgagcaaggccacaatcatccccggtgttgcaccagtactcattggcaatccagagcaaaagaacattcagtaccccactgcatcacatcagggatccaagtcaaagggaagaagctcaggggccaagcccatcatagtctcatcttccgaagtaggcactggagggactcagattcctgagccccttttcgcacaaaccggacaaggtggcactgtcaccaccgtttatcaagatccaactatccaaccaacaggttcataccgaagtgtggaattggctaagataggaaaagagagaatgattaatcggtttgttgaaaaacccaggacctcaacgccggtaacagaatttaagaggggggccgggagcggctgctcaaggccagacaatccaagaggagggcatagacgggaatggagcctcagctgggtccaaggagaggtccgggtctttgagtggtgcaaccccatatgctcacctatcactgccgcagcaagattccactcctgcaaatgtgggaattgcccagcaaagtgcgatcagtgcgaacgagattatggacctccttagagggatggatgctcgcctgcaacatcttgaacaaaaggtagacaaggtgcttgcacagggcagcatggtgacccaaataaagaatgaattatcaacagtaaagacaacactagctacaattgaaggaatgatggcgacagtaaagatcatggatccgggaaacccgacaggggtcccagttgatgagcttagaagaagttttagtgatcatgtaacaattgttagtggaccaggagatgtgtcattcagctccagtgaagaacccacactgtatttggatgaactagcgaggcctatccccaagcctcgtcctgcaaagcagccaaaaccccaacccgtaaaggatttagcaggacggaaggtgatgataaccaaaatgatcactgactgtgtggccaatcctcaaatgaagcaggcgttcgagcaacgattggcaaaggccagcaccgaggatgccctgaatgatatcaagcgagacatcatacgaagcgccatatgaacctaccaagaacaccagactcacgggaaaatccatgaactgatagccgcaatgattccctattaaataaaaaataagcacgaacacaagtctaacccagccacagcagcaatggccggatcacagatcaaaattcctcttccgaagccccccgactcagattctcaaagactaaatgcattccctgtaatcatggctcaagaaggcaaagggcgactcctcagacagatcagacttaggaaaatattatcaggggatccgtctgatcagcaaattacatttgtgaatacatatggattcatccgtgctactccagaaacatcagagttcatttctgaatcatcacaacaaaaggtaactcctgtagtgacggcgtgcatgttatccttcggtgctggaccagtactagaagacccacaacatatgctgaaagctcttgatcagacagatatcagggttcggaagacagcaagtgataaagagcagatcttatttgagatcaaccgcattcccaatctattcaggcatcatcaaatatctgcggaccatctgattcaggccagctccgataaatatgtcaagtcaccagctaagttgattgcaggagtaaattacatttactgtgtcacatttttatccgtgacagtttgttctgcctcactcaagtttcgagttgcgcgcccattgcttgctgcacgatctagattagtgagagcagttcagatggaagttttgcttcgggtaacctgcaaaaaagactctcaaatggcaaagagcatgctaaatgaccctgatggagaaggttgcattgcatccgtgtggttccacctgtgtaatctgtgcaaaggcaggaacaaacttagaagttacgatgaaaattattttgcatctaagtgccgtaagatgaatttgacagtcagcataggggacatgtggggaccaaccattctagtccatgcaggcggtcacattccgacaactgcaaaacctttcttcaactcaagaggctgggtctgtcaccccatccatcaatcatcaccatcgttggcgaagaccctatggtcatctgggtgtgaaatcaaggctgccagtgctatcctccagggctcagactatgcatcactcgcaaaaactgatgacataatatattcaaagataaaggtcgacaaggatgcagccaactacaagggagtatcctggagtccatttaggaagtctgcctcaatgagcaacctatgataattctctctattttcaatgatgccttcaggaggatcaacaatcagtccaattttaccggtgataacttgattgaaattatagaaaaaataagcctagaaagatatcccacctctcgactttcccactttgaaaatagaattgatcagtaatcatgaaggtttctttagttacttgcttgggctttgcagtcttttcattttccatatgtgtgaatatcaatatcttgcagcaaattggatatatcaagcaacaagtcaggcaactgagctattactcacaaagttcaagctcctacatagtggtcaagcttttaccgaatatccaacccactgataacagctgtgaattcaagagtgtaactcaatacaataagaccttgagtaatttgcttcttccaattgcagaaaacataaataatattgcatcgccctcacctggatcaagacgtcataaaaggtttgctggcattgccattggcattgctgcactcggtgttgcaaccgcagcacaagtaaccgccgctgtctcattagttcaagcacagacaaatgcacgcgcaatagcggcgatgaaaaattcaatacaggcaactaatcgagcagtcttcgaagtgaaagaaggcacccaacagttagctatagcggtacaagcaatacagaaccacatcaatactattatgaacacccaattgaacaatatgtcctgtcagattcttgataaccagcttgcaacctccctgggattatacctaacagaattaacaacagtgttccagccacaattaattaatccggcattgtcaccgattagcatacaagccttgaggtctttgcttggaagtatgacacctgcagtggttcaagcaacattatctacttcaatttctgctgctgaaatactaagtgccggtctaatggagggtcagattgtttctgttctgctggatgagatgcagatgatagttaagataaatattccaaccattgtcacacaatcaaatgcattggtgattgacttctactcaatttcgagctttattaatagtcaggaatccataattcaattaccagacaggatcttggagatcgggaatgaacaatggagctatccagcaaaaaattgtaagttgacaagacacaacatattctgccaatacaatgaggcagagaggctgagcttagaatcaaaactatgccttgcaggcaatataagtgcctgtgtgttctcacccatagcagggagttatatgaggcgatttgtagcactggatggaacaattgttgcaaactgtcgaagtctaacgtgtctatgcaagagtccatcttatcctatataccaacctgaccatcatgcagtcacgaccattgatctaaccgcatgtcagacgttgtccctagacggattggatttcagcattgtctctctaagcaacatcacttacgctgagaaccttaccatttcattgtctcagacaatcaatactcaacccattgacatatcaactgaactgatcaaggtcaatgcatccctccaaaatgccgttaagtacataaaggagagcaaccatcaactccaatctgtgagtataaattctaaaatcggagctataatcatagcagccttagctttgagcatcctgtcaatgatcatttcactgttgttttgctgctgggcttacattgcaactaaagagatcagaagaatcaacttcaaaacaaatcatatcaacacaatatcaagtagtgtcgatgatctcatcaggtactaatcctaacatggtgattcattctgtatttagaaaatatttagaaaaaaactaaattaagaatgaatctcatggggtcgtaacgtctcgtgaccctgccgttgcactatgccggcgatccaacccccattatacctcacatttctattgctaattcttctttatctgatcataactttgtatgtctggattatattaactgttacttataagactgcggtgcgacatgcagcactgtaccagagatccttctttcactggagtttcgatcactcactctaagaagatccccagttaggacaagtcccgatccatcatgcaagaacaatctgcatttgaataatgccgttcaatcatgagacataaagaaaaaaccaggccagaacaaacttagggtcataatacaacacaaaaccttagcttctatctcaattgtgctccgaccgctcgaaagatggagccctcgaaattcttcacaatatcggacagtgccacctttgcacctgggcctgttagcaatgcggctaacaagaagacattccgaacctgcttccgaatactggcactatctgtacaagctgtcacccttatattagttattgtcactttaggtgagcttgtaaggatgatcaatgatcaaggcttgagcaatcagttgtcttcaattacagacaagataagagagtcagctactatgattgcatctgctgtgggagtaatgaatcaagttattcatggagtaacggtatccttacccctacaaattgagggaaaccaaaatcaattgttagccacacttgccacaatctgcaccagccaaaaacaagtctcaaactgctctacaaacatccccttagtcaatgacctcaggtttataaatgggatcaataaattcatcattgaagattacgcaactcatgatttctctatcggccatccactcaatatgcccagctttatcccaactgcaacttcacccaatggttgcacaagaattccatccttttctttaggtaagacacactggtgctacacacataatgtaattaatgccaactgcaaggaccatacttcgtctaaccaatatgtgtccatggggattctcgttcagaccgcgtcaggttatcctatgttcaaaaccttaaaaatccaatatctcagtgatggcctgaatcggaaaagctgctcaattgcaacagtccctgatgggtgcgcgatgtactgttatgtctccactcaacttgaaaccgacgactatgcggggtccagtccacccacccaaaaacttaccctgttattctataatgacaccgtcacagaaaggacaatatctccatctggtcttgaagggaattgggctactttggtgccaggagtggggagtgggatatattttgagaataagttgatcttccctgcatatggtggtgtcttgcccaatagtacactcggggttaaatcagcaagagaatttttccggcctgttaatccatataatccatgttcaggaccacaacaagatttagaccagcgtgctttgaggtcatacttcccaagttatttctctaatcgaagaatacagagtgcatttcttgtctgtgcctggaatcagatcttagttacaaattgtgaactagttgtcccctcaagcaatcagacaatgatgggtgcagaaggaagagttttattgatcaataatcgactattatattatcagagaagtaccagctggtggccgtatgaactcctctacgagatatcattcacatttacaaactctggtccatcatctgtaaatatgtcctggatacctatatattcattcactcgtcctggttcaggcaattgcagtggtgaaaatgtgtgcccgactgcttgtgtgtcaggggtttatcttgatccctggccattaactccatatagccaccaatcaggtattaacagaaatttctattttacaggtgctctattaaattcaagtacaactagagtaaatcctaccctttatgtctctgctcttaataatcttaaagtattagccccatatggtactcaaggactgtttgcctcgtacaccacaaccacctgctttcaagataccggtgatgctagtgtatattgtgtttatattatggaactagcatcaaatattgttggagaattccaaattctacctgtgctaactagattgactatcacttgaatcatagtgaatgcagcgggaagccctattggcgtgtctcaatttttatcgattattaagaaaaaacaggccagaatggcgggcctaaatgagatactcctacctgaagtacatttaaactcacccatcgttagatataagcttttctactatatattacatggccagttaccaaatgatttggagccagatgacttgggcccactagcaaatcagaattggaaggcaattcgagccgaagaatcccaggttcatgcacgtttaaaacagatcagagtagaactcatcgcaaggattcctagtctccggtggacccgctctcaaagagagattgctatactcatttggccaagaatacttccaatcctccaagcatatgatcttcggcaaagtatgcaattgcccacagtatgggagaaattgactcaatccacagttaatcttataagtgatggtctagaacgagttgtattacacatcagcaatcaactgacaggcaagccaaacttgtttaccagatctcgaacaggacaagacactaaggactactcaattccatccactagagagctatctcaaatatggtttaacaatgagtggagtggacctgtaaagacctggcttatgattaaatatagaatgaggcaactaatcacaaaccaaaagacaggtgagttaacagatttagtaaccattgtggatactaggtccactctatgcattattaccccagaattagttgctttatactctaatgggcacaaagcattaacgtacctcacctttgaaatggtactaatggtcactgatatgttggaaggacgactgaatgtttcttctttgtgcacagctagtcattatctgtccccactaaagaaaagaatcgaaattctcctaacattagttgatgaccttgctctactcatgggggacaaagtatacggtgttgtctcttcacttgagagttttgtttacgcccaattacagtatggtgatcctgttgtagacattaagggtacattctatggatttatatgtaatgagattctcgatctgctgactgaggacaacatctttactgaggaggaggcaaacaaggttctcctggacttgacttcacagtttgacaatctatcccctgatttaactgctgaactcctctgcattatgagactttggggccaccccacattaaccgccagccaagcagcatccaaggtccgagagtccatgtgcgctcccaaggtgttagatttccaaacaataatgaagaccctggctttctttcacgcaatccttattaacggttataggaggagccataatggaatctggcctcctactactcttcatggcaatgcccccaaaagcctcattgagatgcggcatgataattcagaacttaagtatgagtatgtcctcaagaattggaaaagtatatctatgttaagaatacacaaatgctttgatgcatcacctgatgaagatctcagcatattcatgaaggataaggcaataagctgtccaaagcaagactggatgggagtatttaggaggagcctcataaaacagcgatatcgagatgcgaatcgacctctaccacaaccattcaaccgacggctactgttgaattttctagaggatgacagattcgatcccattaaagagcttgagtatgtcaccagtggagaatatcttagggacccagaattttgtgcatcttactctctcaaagagaaggagataaaggctacaggtcgaatatttgcaaaaatgacaaagagaatgagatcgtgccaagtaattgcggaatcattattggccaatcatgcaggtaaattaatgagagaaaatggagttgttttagaccagttaaaattgacaaaatctttgttaacgatgaaccaaattggtattatatcagagcacagccgaagatccactgctgacaacatgactttggcacactccggttcaaataagcacagaattaataatagtcaattcaagaagaataaagacaataaacatgagatgcctgatgatggttttgagatagcagcctgctttctaacaactgacctcacaaaatactgcttaaattggaggtaccaagtcatcatcccctttgctcgtacattgaattcaatgtatggtatacctcacctgttcgaatggatacatttaaggctaatgcgaagcactctctatgtcggtgatcccttcaatcctccatcagatcctacccaacttgaccttgatacagctctcaatgatgatatatttatagtttctcctcgaggaggaatcgagggtttatgtcaaaaattatggactatgatttccatctcaacaatcatattatctgcaactgaggcaaacactagagttatgagcatggtccagggtgacaaccaggcgattgcaatcaccactagagtagtacgctcgctcagtcattccgagaagaaggagcaagcttataaagcaagtaaattattctttgaaaggcttagagccaacaatcatggaattggacaccacttgaaagaacaagaaactatcctcagttctgatttcttcatatacagtaagagagtgttttacaaaggtcggattttgactcaagcattaaagaacgtgagcaagatgtgcttaacagccgatatactaggggactgttcacaagcatcatgctccaatttagctactactgtaatgcgcctgactgagaatggggttgagaaagatttgtgttactttctgaatgcattcatgacaatcagacagttatgttatgatctagtatttccccaaactaaatctcttagtcaggacatcactaatgcttatcttaaccatccaatacttatctcaagattgtgtctattaccatctcaattggggggcctaaactttctctcatgtagtcgcctgttcaatagaaacatcggagacccattagtgtctgcaattgctgatgtgaaacgattaattaaagctggctgtctagatatctgggtcctgtataacatccttggaaggaggcctggaaaaggtaagtggagcactctggcagctgatccttatactctaaacatagattatttagttccttcaacaacttttttaaagaagcatgcccaatatacattgatggaacggagtgttaatcccatgctccgtggagtattcagtgaaaatgcagctgaggaagaagaggaactcgcacagtatctattagatcgtgaggtagtcatgcccagggttgcacatgtaatacttgcccagtctagttgcggtagaagaaaacagattcaaggttacttggattccactagaactattatcaggtattcactggaggtgagaccattgtcagcaaagaagctaaatacagtaatagaatacaacttattgtatctatcttacaatttggagattattgaaaaacccaatatagtccaaccctttttgaatgcaatcaatgttgatacttgtagcatcgatatagccaggtcccttagaaaactatcctgggcaactttacttaatggacgtcccatcgagggattagaaacacctgatcccattgaattggtacatgggtgtttgataattgggtcagatgaatgtgagcattgcagtagtggtgatgataaattcacctggtttttcctacccaaggggataaggctagataatgatccggcatccaacccacccatcagagtaccttacatcggatctaaaacagatgagcggagggttgcgtcaatggcttacatcaaaggagcatctgtatcactgaaatcagcactcaggttagcgggagtatatatttgggctttcggagatacagaagaatcatggcaggacgcctatgagttagcttccactcgtgttaatctcacactagagcaattgcaatctctcactcctttaccaacatctgctaacctagtacacagattagatgatggcaccactcaattaaaatttaccccggcaagttcctatgcattctctagcttcgttcatatatctaacgactgtcaagttctggagatcgatgatcaggttacagattctaacctgatttaccaacaagttatgattactggccttgctttaattgagacatggaacaatcctccaatcaacttctctgtctatgagactacactacacttgcacacaggctcatcttgctgtataagacctgtcgaatcttgtgtagtaaatcctcctttgcttcctgtacccttcattaatgttcctcaaatgaataaatttgtatatgaccctgaaccactcagtttgctagaaatggaaaaaattgaggatattgcttatcagaccagaatcggtggtttagatcaaatcccacttctggaaaaaatacccttactagctcacctcaccgccaagcagatggtaaacagcatcactgggcttgatgaagcaacatctatagtgaatgatgctgtagttcaagcagactacactagcaattggattagtgaatgctgctacacttacattgattctgtgtttgtttactctggctgggcattattattggagctttcgtatcaaatgtactacttaagaattcaaggcatccaaggaattctagactatgtgtatatgaccttgaggaggataccaggaatggctataacaggtatctcatccacgattagtcaccctcgtatactcagaagatgcatcaatttggatgtaatagccccaatcaattctccacacatagcttcactggattacacaaaattgagcatagatgcagtaatgtggggaactaagcaggttttgaccaacatttcgcaaggtatcgattatgagatagtagttccttctgaaagccaactaacacttagtgatagagttctaaatctagttgctcgaaaattatcactactggcaatcatctgggccaattataactatcctccaaaggttaaaggtatgtcacctgaggacaaatgtcaggctttaactacacatctaatccaaactgtcgaatatgttgagcacattcagattgagaagacaaacatcaggaggatgattattgaaccaaaattaactgcctaccctagtaatttgttttatctatctcgaaagttgcttaatgctattcgagattctgaagaaggacaatttctgattgcatcctattataacagttttggatttctggaaccaatactaatggaatctaaaatattcaatctaaattcatccgaatcagcatctcttacagaatttgatttcatcctcaacttggaattgtctgaaaccagtcttgagaaatactctctcccaagtttgttgatgacggctgagaatatggataacccatttcctcaaccaccccttcatcatgttctcagaccactaggattatcatccacttcatggtataaaacaatcagtgttttaaattatattagccatatgaaaatatctgacggtgcccatctatacttggcagagggaagcggggcctctatgtcacttatagagactttcttgcccggtgaaacaatatggtacaacagcctattcaatagtggtgaaaatcctccccaacgcaattttgctcctttgcccacccagtttattgaaagtgtcccttacagattgattcaagcaggtatagcagcaggaagtggtgtagtgcaaagtttctatccactctggaacggtaacagcgatatcactgacttgagcacgaaaaccagtgtcgaatacattattcacaaggtaggagctgatacatgtgcattggtccatgtggatttggagggtgtgcccggctcaatgaacagcatgttggagnnnnnnnnnnnnnnnnnnnnnnnnnnnnnnnnnnnnnnnnnnnnnnnnnnnnnnnnnnnnnnnnnnnnnnnnnnnnnnnnnnnnnnnnnnnnnnnnnnnnnnnnnnnnnnnnnnnnnnnnnnnnnnnnnnnnnnnnnnnnnnnnnnnnnnnnnnnnnnnnnnnnnnnnnnnnnnnnnnnnnnnnnnnnnnnnnnnnnnnnnnnnnnnnnnnnnnnnnnnnnnnnnnnnnnnnnnnnnnnnnnnnnnnnnnnnnnnnnnnnnnnnnnnnnnnnnnnnnnnnnnnnnnnnnnnnnnnnnnnnnnnnnnnnnnnnnnnnnnnnnnnnnnnnnnnnnnnnnnnnnnnnnnnnnnnnnnnnnnnnnnnnnnnnnnnnnnnnnnnnnnnnnnnnnnnnnnnnnnnnnnnnnnnnnnnnnnnnnnnnnnnnnnnnnnnnnnnnnnnnnnnnnnnnnnnnnnnnnnnnnnnnnnnnnnnnnnnnnnnnnnnnnnnnnnnnnnnnnnnnnnnnnnnnnnnnnnnnnnnnnnnnnnnnnnnnnnnnnnnnnnnnnnnnnnnnnnnnnnnnnnnnnnnnnnnnnnnnnnnnnnnnnnnnnnnnnnnnnnnnnnnnnnnnnnnnnnnnnnnnnnnnnnnnnnnnnnnnnnnnnnnnnnnnnnnnnnnnnnnnnnnnnnnnnnnnnnnnnnnnnnnnnnnnnnnnnnnnnnnnnnnnnnnnnnnnnnnnnnnnnnnnnnnnnnnnnnnnnnnnnnnnnnnnnnnnnnnnnnnnnnnnnnnnnnnnnnnnnnnnnnnnnnnnnnnnnnnnnnnnnnnnnnnnnnnnnnnnnnnnnnnnnnnnnnnnnnnnnnnnnnnnnnnnnnnnnnnnnnnnnnnnnnnnnnnnnnnnnnnnnnnnnnnnnnnnnnnnnnnnnnnnnnnnnnnnnnnnnnnnnnnnnnnnnnnnnnnnnnnnnnnnnnnnnnnnnnnnnnnnnnnnnnnnnnnnnnnnnnnnnnnnnnnnnnnnnnnnnnnnnnnnnnnnnnnnnnnnnnnnnnnnnnnnnnnnnnnnnnnnnnnnnnnnnnnnnnnnnnnnnnnnnnnnnnnnnnnnnnnnnnnnnnnnnnnnnnnnnnnnnnnnnnnnnnnnnnnnnnnnnnnnnnn"/>
                                <sequence id="seq_MuVs/Washington.USA/5.17/FH72[G]|2017.085|2017-02-01|north_america|usa|washington|age|vaccination_status|community_status" spec="Sequence" taxon="MuVs/Washington.USA/5.17/FH72[G]|2017.085|2017-02-01|north_america|usa|washington|age|vaccination_status|community_status" totalcount="4" value="tagtgtaagaaacagtaagcccggaagtggtgttttgcgatttcgaggccgggctcgatcctcacctttcattgtcaataggggacactttgacgctaccttgaaaatgtcgtccgtgctcaaagcatttgagcgattcactatagaacaggaacttcaagacaggggtgaggagggttcaattccgccggagactttaaagtcagcagtcaaagtcttcgttattaacacacccaatcccaccacacgctaccagatgctaaacttttgcctaagaataatttgcagtcaaaatgctagggcatctcacagggtaggtgcattgataacattattctcacttccctcggcaggtatgcaaaatcatattagactagcagatagatcacccgaagcccagatagaacgctgtgagattgatggctttgagcctggcacatataggctgattccgaatgcacgcgccaatcttactgccaatgaaattgctgcctatgctttgcttgcagatgacctccctccaaccataaataatggaactccttatgtacatgcagatgttgaagggcagccatgtgatgaaattgaacaattcctggatcgatgctacagtgtactaatccaggcttgggtgatggtctgtaaatgtatgacagcttacgaccaacctgctggatctgctgatcggcgatttgcgaaataccagcagcaaggtcgcctggaagcaagatacatgctgcagccagaagctcaaaggttgattcaaactgccatcaggaaaagtcttgttgttagacagtatcttacctttgaactccaactggcaagacggcaggggttgctatcaaacagatactatgcaatggtgggtgacattggaaagtacattgagaattcaggccttactgccttctttctcaccctcaaatatgcactaggcaccaaatggagtcctctgtcattggccgcattcaccggtgaactcactaagctccgatccttgatgatgttatatcgagatctcggagaacaagccagataccttgctctgttggaggctccccaaataatggactttgctcccgggggctacccattgatattcagttatgctatgggagtcggtacagtcctagatgtccaaatgcgaaattacacttatgcacgacctttcctaaatggttactatttccagattggggttgagaccgcacgacggcaacaaggcactgttgacaacagagtagcagatgatctaggcctgactcctgaacaaagaactgaggtcactcagcttgttgacaggcttgcaagaggcagaggtgcgggaataccaggtgggccggtgaatccctttgttcctccagttcaacaacaacaacctgctgccgtatatgaggacattcctgcattggaggaatcagatgacgatggtgatgaagatggaggtgcaggattccaaaatggagcacaagcaccagctgtaagacagggaggtcaaaatgactttagagcacagccgttacaggatccaattcaagcacaactcttcatgccattatatcctcaagtcagcaacatcccaaatcatcagaatcatcagattaatcgcatcggggggatggaacaccaagatttattacgatacaacgagaatggcgattctcagcaggatgcaaggggcgaacacggaaataccttcccaaacaatcccaatcaaaacgcacagtcacaagtgggtgactgggatgagtagatcaccgacatgaccaaactacccccaactgcaacaaacccagaacaatccagccacagccaaccgctcaaatccactacattccattcatatttagtctttaagaaaaaattaggcccggaaagaattagttctacgagcatcgacacgattatcttgatcgtgtttctttccgggcaagccatggatcaatttataaaacaagatgaaactggtgatttaattgagacaggaatgaatgttgcaaatcacttcctatctgcccccattcagggaaccaacttgttgagcaaggccacaatcatccccggtgttgcaccagtactcattggcaatccagagcaaaagaacattcagtaccccactgcatcacatcagggatccaagtcaaagggaagaagctcaggggccaagcccatcatagtctcatcttccgaagtaggcactggagggactcagattcctgagccccttttcgcacaaaccggacaaggtggcactgtcaccaccgtttatcaagatccaactatccaaccaacaggttcataccgaagtgtggaattggctaagataggaaaagagagaatgattaatcggtttgttgaaaaacccaggacctcaacgccggtaacagaatttaagaggggggccgggagcggctgctcaaggccagacaatccaagaggagggcatagacgggaatggagcctcagctgggtccaaggagaggtccgggtctttgagtggtgcaaccccatatgctcacctatcactgccgcagcaagattccactcctgcaaatgtgggaattgcccagcaaagtgcgatcagtgcgaacgagattatggacctccttagagggatggatgctcgcctgcaacatcttgaacaaaaggtagacaaggtgcttgcacagggcagcatggtgacccaaataaagaatgaattatcaacagtaaagacaacactagctacaattgaaggaatgatggcgacagtaaagatcatggatccgggaaacccgacaggggtcccagttgatgagcttagaagaagttttagtgatcatgtaacaattgttagtggaccaggagatgtgtcattcagctccagtgaagaacccacactgtatttggatgaactagcgaggcctatccccaagcctcgtcctgcaaagcagccaaaaccccaacccgtaaaggatttagcaggacggaaggtgatgataaccaaaatgatcactgactgtgtggccaatcctcaaatgaagcaggcgttcgagcaacgattggcaaaggccagcaccgaggatgccctgaatgatatcaagcgagacatcatacgaagcgccatatgaacctaccaagaacatcagactcacgggaaaatccatgaactgatagccgcaatgattccctattaaataaaaaataagcacgaacacaagtctaacccagccacagcagcaatggccggatcacagatcaaaattcctcttccgaagccccccgactcagattctcaaagactaaatgcattccctgtaatcatggctcaagaaggcaaagggcgactcctcagacagatcagacttaggaaaatattatcaggggatccgtctgatcagcaaattacatttgtgaatacatatggattcatccgtgctactccagaaacatcagagttcatctctgaatcatcacaacaaaaggtaactcctgtagtgacggcgtgcatgttatccttcggtgctggaccagtactagaagacccacaacatatgctgaaagctcttgatcagacagatatcagggttcggaagacagcaagtgataaagagcagatcttatttgagatcaaccgcattcccaatctattcaggcatcatcaaatatctgcggaccatctgattcaggccagctccgataaatatgtcaagtcaccagctaagttgattgcaggagtaaattacatttactgtgtcacatttttatccgtgacagtttgttctgcctcactcaagtttcgagttgcgcgcccattgcttgctgcacgatctagattagtgagagcagttcagatggaagttttgcttcgggtaacctgcaaaaaagactctcaaatggcaaagagcatgctaaatgaccctgatggagaaggttgcattgcatccgtgtggttccacctgtgtaatctgtgcaaaggcaggaacaaacttagaagttacgatgaaaattattttgcatctaagtgccgtaagatgaatttgacagtcagcataggggacatgtggggaccaaccattctagtccatgcaggcggtcacattccgacaactgcaaaacctttcttcaactcaagaggctgggtctgtcaccccatccatcaatcatcaccatcgttggcgaagaccctatggtcatctgggtgtgaaatcaaggctgccagtgctatcctccagggctcagactatgcatcactcgcaaaaactgatgacataatatattcaaagataaaggtcgacaaggatgcagccaactacaagggagtatcctggagtccatttaggaagtctgcctcaatgagcaacctatgataattctctctattttcaatgatgccttcaggaggatcaacaatcagtccaattttaccggtgataacttgattgaaattatagaaaaaataagcctagaaagatatcccacctctcgactttcccactttgaaaatagaattgatcagtaatcatgaaggtttctttagttacttgcttgggctttgcagtcttttcattttccatatgtgtgaatatcaatatcttgcagcaaattggatatatcaagcaacaagtcaggcaactgagctattactcacaaagttcaagctcctacatagtggtcaagcttttaccgaatatccaacccactgataacagctgtgaattcaagagtgtaactcaatacaataagaccttgagtaatttgcttcttccaattgcagaaaacataaataatattgcatcgccctcacctggatcaagacgtcataaaaggtttgctggcattgccattggcattgctgcactcggtgttgcaaccgcagcacaagtaaccgccgctgtctcattagttcaagcacagacaaatgcacgcgcaatagcggcgatgaaaaattcaatacaggcaactaatcgagcagtcttcgaagtgaaagaaggcacccaacagttagctatagcggtacaagcaatacagaaccacatcaatactattatgaacacccaattgaacaatatgtcctgtcagattcttgataaccagcttgcaacctccctgggattatacctaacagaattaacaacagtgttccagccacaattaattaatccggcattgtcaccgattagcatacaagccttgaggtctttgcttggaagtatgacacctgcagtggttcaagcaacattatctacttcaatttctgctgctgaaatactaagtgccggtctaatggagggtcagattgtttctgttctgctggatgagatgcagatgatagttaagataaatattccaaccattgtcacacaatcaaatgcattggtgattgacttctactcaatttcgagctttattaatagtcaggaatccataattcaattaccagacaggatcttggagatcgggaatgaacaatggagctatccagcaaaaaattgtaagttgacaagacacaacatattctgccaatacaatgaggcagagaggctgagcttagaatcaaaactatgccttgcaggcaatataagtgcctgtgtgttctcacccatagcagggagttatatgaggcgatttgtagcactggatggaacaattgttgcaaactgtcgaagtctaacgtgtctatgcaagagtccatcttatcctatataccaacctgaccatcatgcagtcacgaccattgatctaaccgcatgtcagacgttgtccctagacggattggatttcagcattgtctctctaagcaacatcacttacgctgagaaccttaccatttcattgtctcagacaatcaatactcaacccattgacatatcaactgaactgatcaaggtcaatgcatccctccaaaatgccgttaagtacataaaggagagcaaccatcaactccaatctgtgagtataaattctaaaatcggagctataatcatagcagccttagctttgagcatcctgtcaatgatcatttcactgttgttttgctgctgggcttacattgcaactaaagagatcagaagaatcaacttcaaaacaaatcatatcaacacaatatcaagtagtgtcgatgatctcatcaggtactaatcctaacatggtgattcattctgtatttagaaaatatttagaaaaaaactaaattaagaatgaatctcatggggtcgtaacgtctcgtgaccctgccgttgcactatgccggcgatccaacccccattatacctcacatttctattgctaattcttctttatctgatcataactttgtatgtctggattatattaactgttacttataagactgcggtgcgacatgcagcactgtaccagagatccttctttcactggagtttcgatcactcactctaagaagatccccagttaggacaagtcccgatccatcatgcaagaacaatctgcatttgaataatgccgttcaatcatgagacataaagaaaaaaccaggccagaacaaacttagggtcataatacaacacaaaaccttagcttctatctcaattgtgctccgaccgctcgaaagatggagccctcgaaattcttcacaatatcggacagtgccacctttgcacctgggcctgttagcaatgcggctaacaagaagacattccgaacctgcttccgaatactggcactatctgtacaagctgtcacccttatattagttattgtcactttaggtgagcttgtaaggatgatcaatgatcaaggcttgagcaatcagttgtcttcaattacagacaagataagagagtcagctactatgattgcatctgctgtgggagtaatgaatcaagttattcatggagtaacggtatccttacccctacaaattgagggaaaccaaaatcaattgttagccacacttgccacaatctgcaccagccaaaaacaagtctcaaactgctctacaaacatccccttagtcaatgacctcaggtttataaatgggatcaataaattcatcattgaagattacgcaactcatgatttctctatcggccatccactcaatatgcccagctttatcccaactgcaacttcacccaatggttgcacaagaattccatccttttctttaggtaagacacactggtgctacacacataatgtaattaatgccaactgcaaggaccatacttcgtctaaccaatatgtgtccatggggattctcgttcagaccgcgtcaggttatcctatgttcaaaaccttaaaaatccaatatctcagtgatggcctgaatcggaaaagctgctcaattgcaacagtccctgatgggtgcgcgatgtactgttatgtctccactcaacttgaaaccgacgactatgcggggtccagtccacccacccaaaaacttaccctgttattctataatgacaccgtcacagaaaggacaatatctccatctggtcttgaagggaattgggctactttggtgccaggagtggggagtgggatatattttgagaataagttgatcttccctgcatatggtggtgtcttgcccaatagtacactcggggttaaatcagcaagagaatttttccggcctgttaatccatataatccatgttcaggaccacaacaagatttagaccagcgtgctttgaggtcatacttcccaagttatttctctaatcgaagaatacagagtgcatttcttgtctgtgcctggaatcagatcttagttacaaattgtgaactagttgtcccctcaagcaatcagacaatgatgggtgcagaaggaagagttttattgatcaataatcgactattatattatcagagaagtaccagctggtggccgtatgaactcctctacgagatatcattcacatttacaaactctggtccatcatctgtaaatatgtcctggatacctatatattcattcactcgtcctggttcaggcaattgcagtggtgaaaatgtgtgcccgactgcttgtgtgtcaggggtttatcttgatccctggccattaactccatatagccaccaatcaggtattaacagaaatttctattttacaggtgctctattaaattcaagtacaactagagtaaatcctaccctttatgtctctgctcttaataatcttaaagtattagccccatatggtactcaaggactgtttgcctcgtacaccacaaccacctgctttcaagataccggtgatgctagtgtgtattgtgtttatattatggaactagcatcaaatattgttggagaattccaaattctacctgtgctaactagattgactatcacttgaatcatagtgaatgcagcgggaagccctattggcgtgtctcaatttttatcgattattaagaaaaaacaggccagaatggcgggcctaaatgagatactcctacctgaagtacatttaaactcacccatcgttagatataagcttttctactatatattacatggccagttaccaaatgatttggagccagatgacttgggcccactagcaaatcagaattggaaggcaattcgagccgaagaatcccaggttcatgcacgtttaaaacagatcagagtagaactcatcgcaaggattcctagtctccggtggacccgctctcaaagagagattgctatactcatttggccaagaatacttccaatcctccaagcatatgatcttcggcaaagtatgcaattgcccacagtatgggagaaattgactcaatccacagttaatcttataagtgatggtctagaacgagttgtattacacatcagcaatcaactgacaggcaagccaaacttgtttaccagatctcgaacaggacaagacactaaggactactcaattccatccactagagagctatctcaaatatggtttaacaatgagtggagtggacctgtaaagacctggcttatgattaaatatagaatgaggcaactaatcacaaaccaaaagacaggtgagttaacagatttagtaaccattgtggatactaggtccactctatgcattattaccccagaattagttgctttatactctaatgggcacaaagcattaacgtacctcacctttgaaatggtactaatggtcactgatatgttggaaggacgactgaatgtttcttctttgtgcacagctagtcattatctgtccccactaaagaaaagaatcgaaattctcctaacattagttgatgaccttgctctactcatgggggacaaagtatacggtgttgtctcttcacttgagagttttgtttacgcccaattacagtatggtgatcctgttgtagacattaagggtacattctatggatttatatgtaatgagattctcgatctgctgactgaggacaacatctttactgaggaggaggcaaacaaggttctcctggacttgacttcacagtttgacaatctatcccctgatttaactgctgaactcctctgcattatgagactttggggccaccccacattaaccgccagccaagcagcatccaaggtccgagagtccatgtgcgctcccaaggtgttagatttccaaacaataatgaagaccctggctttctttcacgcaatccttattaacggttataggaggagccataatggaatctggcctcctactactcttcatggcaatgcccccaaaagcctcattgagatgcggcatgataattcagaacttaagtatgagtatgtcctcaagaattggaaaagtatatctatgttaagaatacacaaatgctttgatgcatcacctgatgaagatctcagcatattcatgaaggataaggcaataagctgtccaaagcaagactggatgggagtatttaggaggagcctcataaaacagcgatatcgagatgcgaatcgacctctaccacaaccattcaaccgacggctactgttgaattttctagaggatgacagattcgatcccattaaagagcttgagtatgtcaccagtggagaatatcttagggacccagaattttgtgcatcttactctctcaaagagaaggagataaaggctacaggtcgaatatttgcaaaaatgacaaagagaatgagatcgtgccaagtaattgcggaatcattattggccaatcatgcaggtaaattaatgagagaaaatggagttgttttagaccagttaaaattgacaaaatctttgttaacgatgaaccaaattggtattatatcagagcacagccgaagatccactgctgacaacatgactttggcacactccggttcaaataagcacagaattaataatagtcaattcaagaagaataaagacaataaacatgagatgcctgatgatggttttgagatagcagcctgctttctaacaactgacctcacaaaatactgcttaaattggaggtaccaagtcatcatcccctttgctcgtacattgaattcaatgtatggtatacctcacctgttcgaatggatacatttaaggctaatgcgaagcactctctatgtcggtgatcccttcaatcctccatcagatcctacccaacttgaccttgatacagctctcaatgatgatatatttatagtttctcctcgaggaggaatcgagggtttatgtcaaaaattatggactatgatttccatctcaacaatcatattatctgcaactgaggcaaacactagagttatgagcatggtccagggtgacaaccaggcgattgcaatcaccactagagtagtacgctcgctcagtcattccgagaagaaggagcaagcttataaagcaagtaaattattctttgaaaggcttagagccaacaatcatggaattggacaccacttgaaagaacaagaaactatcctcagttctgatttcttcatatacagtaagagagtgttttacaaaggtcggattttgactcaagcattaaagaacgtgagcaagatgtgcttaacagccgatatactaggggactgttcacaagcatcatgctccaatttagctactactgtaatgcgcctgactgagaatggggttgagaaagatttgtgttactttctgaatgcattcatgacaatcagacagttatgttatgatctagtatttccccaaactaaatctcttagtcaggacatcactaatgcttatcttaaccatccaatacttatctcaagattgtgtctattaccatctcaattggggggcctaaactttctctcatgtagtcgcctgttcaatagaaacatcggagacccattagtgtctgcaattgctgatgtgaaacgattaattaaagctggctgtctagatatctgggtcctgtataacatccttggaaggaggcctggaaaaggtaagtggagcactctggcagctgatccttatactctaaacatagattatttagttccttcaacaacttttttaaagaagcatgcccaatatacattgatggaacggagtgttaatcccatgctccgtggagtattcagtgaaaatgcagctgaggaagaagaggaactcgcacagtatctattagatcgtgaggtagtcatgcccagggttgcacatgtaatacttgcccagtctagttgcggtagaagaaaacagattcaaggttacttggattccactagaactattatcaggtattcactggaggtgagaccattgtcagcaaagaagctaaatacagtaatagaatacaacttattgtatctatcttacaatttggagattattgaaaaacccaatatagtccaaccctttttgaatgcaatcaatgttgatacttgtagcatcgatatagccaggtcccttagaaaactatcctgggcaactttacttaatggacgtcccatcgagggattagaaacacctgatcccattgaattggtacatgggtgtttgataattgggtcagatgaatgtgagcattgcagtagtggtgatgataaattcacctggtttttcctacccaaggggataaggctagataatgatccggcatccaacccacccatcagagtaccttacatcggatctaaaacagatgagcggagggttgcgtcaatggcttacatcaaaggagcatctgtatcactgaaatcagcactcaggttagcgggagtatatatttgggctttcggagatacagaagaatcatggcaggacgcctatgagttagcttccactcgtgttaatctcacactagagcaattgcaatctctcactcctttaccaacatctgctaacctagtacacagattagatgatggcaccactcaattaaaatttaccccggcaagttcctatgcattctctagcttcgttcatatatctaacgactgtcaagttctggagatcgatgatcaggttacagattctaacctgatttaccaacaagttatgattactggccttgctttaattgagacatggaacaatcctccaatcaacttctctgtctatgagactacactacacttgcacacaggctcatcttgctgtataagacctgtcgaatcttgtgtagtaaatcctcctttgcttcctgtacccttcattaatgttcctcaaatgaataaatttgtatatgaccctgaaccactcagtttgctagaaatggaaaaaattgaggatattgcttatcagaccagaatcggtggtttagatcaaatcccacttctggaaaaaatacccttactagctcacctcaccgccaagcagatggtaaacagcatcactgggcttgatgaagcaacatctatagtgaatgatgctgtagttcaagcagactacactagcaattggattagtgaatgctgctacacttacattgattctgtgtttgtttactctggctgggcattattattggagctttcgtatcaaatgtactacttaagaattcaaggcatccaaggaattctagactatgtgtatatgaccttgaggaggataccaggaatggctataacaggtatctcatccacgattagtcaccctcgtatactcagaagatgcatcaatttggatgtaatagccccaatcaattctccacacatagcttcactggattacacaaaattgagcatagatgcagtaatgtggggaactaagcaggttttgaccaacatttcgcaaggtatcgattatgagatagtagttccttctgaaagccaactaacacttagtgatagagttctaaatctagttgctcgaaaattatcactactggcaatcatctgggccaattataactatcctccaaaggttaaaggtatgtcacctgaggacaaatgtcaggctttaactacacatctaatccaaactgtcgaatatgttgagcacattcagattgagaagacaaacatcaggaggatgattattgaaccaaaattaactgcctaccctagtaatttgttttatctatctcgaaagttgcttaatgctattcgagattctgaagaaggacaatttctgattgcatcctattataacagttttggatttctggaaccaatactaatggaatctaaaatattcaatctaaattcatccgaatcagcatctcttacagaatttgatttcatcctcaacttggaattgtctgaaaccagtcttgagaaatactctctcccaagtttgttgatgacggctgagaatatggataacccatttcctcaaccaccccttcatcatgttctcagaccactaggattatcatccacttcatggtataaaacaatcagtgttttaaattatattagccatatgaaaatatctgacggtgcccatctatacttggcagagggaagcggggcctctatgtcacttatagagactttcttgcccggtgaaacaatatggtacaacagcctattcaatagtggtgaaaatcctccccaacgcaattttgctcctttgcccacccagtttattgaaagtgtcccttacagattgattcaagcaggtatagcagcaggaagtggtgtagtgcaaagtttctatccactctggaacggtaacagcgatatcactgacttgagcacgaaaaccagtgtcgaatacattattcacaaggtaggagctgatacatgtgcattggtccatgtggatttggagggtgtgcccggctcaatgaacagcatgttggagnnnnnnnnnnnnnnnnnnnnnnnnnnnnnnnnnnnnnnnnnnnnnnnnnnnnnnnnnnnnnnnnnnnnnnnnnnnnnnnnnnnnnnnnnnnnnnnnnnnnnnnnnnnnnnnnnnnnnnnnnnnnnnnnnnnnnnnnnnnnnnnnnnnnnnnnnnnnnnnnnnnnnnnnnnnnnnnnnnnnnnnnnnnnnnnnnnnnnnnnnnnnnnnnnnnnnnnnnnnnnnnnnnnnnnnnnnnnnnnnnnnnnnnnnnnnnnnnnnnnnnnnnnnnnnnnnnnnnnnnnnnnnnnnnnnnnnnnnnnnnnnnnnnnnnnnnnnnnnnnnnnnnnnnnnnnnnnnnnnnnnnnnnnnnnnnnnnnnnnnnnnnnnnnnnnnnnnnnnnnnnnnnnnnnnnnnnnnnnnnnnnnnnnnnnnnnnnnnnnnnnnnnnnnnnnnnnnnnnnnnnnnnnnnnnnnnnnnnnnnnnnnnnnnnnnnnnnnnnnnnnnnnnnnnnnnnnnnnnnnnnnnnnnnnnnnnnnnnnnnnnnnnnnnnnnnnnnnnnnnnnnnnnnnnnnnnnnnnnnnnnnnnnnnnnnnnnnnnnnnnnnnnnnnnnnnnnnnnnnnnnnnnnnnnnnnnnnnnnnnnnnnnnnnnnnnnnnnnnnnnnnnnnnnnnnnnnnnnnnnnnnnnnnnnnnnnnnnnnnnnnnnnnnnnnnnnnnnnnnnnnnnnnnnnnnnnnnnnnnnnnnnnnnnnnnnnnnnnnnnnnnnnnnnnnnnnnnnnnnnnnnnnnnnnnnnnnnnnnnnnnnnnnnnnnnnnnnnnnnnnnnnnnnnnnnnnnnnnnnnnnnnnnnnnnnnnnnnnnnnnnnnnnnnnnnnnnnnnnnnnnnnnnnnnnnnnnnnnnnnnnnnnnnnnnnnnnnnnnnnnnnnnnnnnnnnnnnnnnnnnnnnnnnnnnnnnnnnnnnnnnnnnnnnnnnnnnnnnnnnnnnnnnnnnnnnnnnnnnnnnnnnnnnnnnnnnnnnnnnnnnnnnnnnnnnnnnnnnnnnnnnnnnnnnnnnnnnnnnnnnnnnnnnnnnnnnnnnnnnnnnnnnnnnnnnnnnnnnnnnnnnnnnnnnnnnnnnnnnnnnnnnnnnnnnnnnnnnnnnnnnnnnnn"/>
                                <sequence id="seq_MuVs/Washington.USA/6.17/FH12[G]|2017.104|2017-02-08|north_america|usa|washington|age|vaccination_status|community_status" spec="Sequence" taxon="MuVs/Washington.USA/6.17/FH12[G]|2017.104|2017-02-08|north_america|usa|washington|age|vaccination_status|community_status" totalcount="4" value="tagtgtaagaaacagtaagcccggaagtggtgttttgcgatttcgaggccgggctcgatcctcacctttcattgtcaataggggacactttgacgctaccttgaaaatgtcgtccgtgctcaaagcatttgagcgattcactatagaacaggaacttcaagacaggggtgaggagggttcaattccgccggagactttaaagtcagcagtcaaagtcttcgttattaacacacccaatcccaccacacgctaccagatgctaaacttttgcctaagaataatttgcagtcaaaatgctagggcatctcacagggtaggtgcattgataacattattctcacttccctcggcaggtatgcaaaatcatattagactagcagatagatcacccgaagcccagatagaacgctgtgagattgatggctttgagcctggcacatataggctgattccgaatgcacgcgccaatcttactgccaatgaaattgctgcctatgctttgcttgcagatgacctccctccaaccataaataatggaactccttatgtacatgcagatgttgaagggcagccatgtgatgaaattgaacaattcctggatcgatgctacagtgtactaatccaggcttgggtgatggtctgtaaatgtatgacagcttacgaccaacctgctggatctgctgatcggcgatttgcgaaataccagcagcaaggtcgcctggaagcaagatacatgctgcagccagaagctcaaaggttgattcaaactgccatcaggaaaagtcttgttgttagacagtatcttacctttgaactccaactggcaagacggcaggggttgctatcaaacagatactatgcaatggtgggtgacattggaaagtacattgagaattcaggccttactgccttctttctcaccctcaaatatgcactaggcaccaaatggagtcctctgtcattggccgcattcaccggtgaactcactaagctccgatccttgatgatgttatatcgagatctcggagaacaagccagataccttgctctgttggaggctccccaaataatggactttgctcccgggggctacccattgatattcagttatgctatgggagtcggtacagtcctagatgtccaaatgcgaaattacacttatgcacgacctttcctaaatggttactatttccagattggggttgagaccgcacgacggcaacaaggcactgttgacaacagagtagcagatgatctaggcctgactcctgaacaaagaactgaggtcactcagcttgttgacaggcttgcaagaggcagaggtgcgggaataccaggtgggccggtgaatccctttgttcctccagttcaacaacaacaacctgctgccgtatatgaggacattcctgcattggaggaatcagatgacgatggtgatgaagatggaggtgcaggattccaaaatggagcacaagcaccagctgtaagacagggaggtcaaaatgactttagagcacagccgttacaggatccaattcaagcacaactcttcatgccattatatcctcaagtcagcaacatcccaaatcatcagaatcatcagattaatcgcatcggggggatggaacaccaagatttattacgatacaacgagaatggcgattctcagcaggatgcaaggggcgaacacggaaataccttcccaaacaatcccaatcaaaacgcacagtcacaagtgggtgactgggatgagtagatcaccgacatgaccaaactacccccaactgcaacaaacccagaacaatccagccacagccaaccgctcaaatccactacattccattcatatttagtctttaagaaaaaattaggcccggaaagaattagttctacgagcatcgacacgattatcttgatcgtgtttctttccgggcaagccatggatcaatttataaaacaagatgaaactggtgatttaattgagacaggaatgaatgttgcaaatcacttcctatctgcccccattcagggaaccaacttgttgagcaaggccacaatcatccccggtgttgcaccagtactcattggcaatccagagcaaaagaacattcagtaccccactgcatcacatcagggatccaagtcaaagggaagaagctcaggggccaagcccatcatagtctcatcttccgaagtaggcactggagggactcagattcctgagccccttttcgcacaaaccggacaaggtggcactgtcaccaccgtttatcaagatccaactatccaaccaacaggttcataccgaagtgtggaattggctaagataggaaaagagagaatgattaatcggtttgttgaaaaacccaggacctcaacgccggtaacagaatttaagaggggggccgggagcggctgctcaaggccagacaatccaagaggagggcatagacgggaatggagcctcagctgggtccaaggagaggtccgggtctttgagtggtgcaaccccatatgctcacctatcactgccgcagcaagattccactcctgcaaatgtgggaattgcccagcaaagtgcgatcagtgcgaacgagattatggacctccttagagggatggatgctcgcctgcaacatcttgaacaaaaggtagacaaggtgcttgcacagggcagcatggtgacccaaataaagaatgaattatcaacagtaaagacaacactagctacaattgaaggaatgatggcgacagtaaagatcatggatccgggaaacccgacaggggtcccagttgatgagcttagaagaagttttagtgatcatgtaacaattgttagtggaccaggagatgtgtcattcagctccagtgaagaacccacactgtatttggatgaactagcgaggcctatccccaagcctcgtcctgcaaagcagccaaaaccccaacccgtaaaggatttagcaggacggaaggtgatgataaccaaaatgatcactgactgtgtggccaatcctcaaatgaagcaggcgttcgagcaacgattggcaaaggccagcaccgaggatgccctgaatgatatcaagcgagacatcatacgaagcgccatatgaacctaccaagaacatcagactcacgggaaaatccatgaactgatagccgcaatgattccctattaaataaaaaataagcacgaacacaagtctaacccagccacagcagcaatggccggatcacagatcaaaattcctcttccgaagccccccgactcagattctcaaagactaaatgcattccctgtaatcatggctcaagaaggcaaagggcgactcctcagacagatcagacttaggaaaatattatcaggggatccgtctgatcagcaaattacatttgtgaatacatatggattcatccgtgctactccagaaacatcagagttcatctctgaatcatcacaacaaaaggtaactcctgtagtgacggcgtgcatgttatccttcggtgctggaccagtactagaagacccacaacatatgctgaaagctcttgatcagacagatatcagggttcggaagacagcaagtgataaagagcagatcttatttgagatcaaccgcattcccaatctattcaggcatcatcaaatatctgcggaccatctgattcaggccagctccgataaatatgtcaagtcaccagctaagttgattgcaggagtaaattacatttactgtgtcacatttttatccgtgacagtttgttctgcctcactcaagtttcgagttgcgcgcccattgcttgctgcacgatctagattagtgagagcagttcagatggaagttttgcttcgggtaacctgcaaaaaagactctcaaatggcaaagagcatgctaaatgaccctgatggagaaggttgcattgcatccgtgtggttccacctgtgtaatctgtgcaaaggcaggaacaaacttagaagttacgatgaaaattattttgcatctaagtgccgtaagatgaatttgacagtcagcataggggacatgtggggaccaaccattctagtccatgcaggcggtcacattccgacaactgcaaaacctttcttcaactcaagaggctgggtctgtcaccccatccatcaatcatcaccatcgttggcgaagaccctatggtcatctgggtgtgaaatcaaggctgccagtgctatcctccagggctcagactatgcatcactcgcaaaaactgatgacataatatattcaaagataaaggtcgacaaggatgcagccaactacaagggagtatcctggagtccatttaggaagtctgcctcaatgagcaacctatgataattctctctattttcaatgatgccttcaggaggatcaacaatcagtccaattttaccggtgataacttgattgaaattatagaaaaaataagcctagaaagatatcccacctctcgactttcccactttgaaaatagaattgatcagtaatcatgaaggtttctttagttacttgcttgggctttgcagtcttttcattttccatatgtgtgaatatcaatatcttgcagcaaattggatatatcaagcaacaagtcaggcaactgagctattactcacaaagttcaagctcctacatagtggtcaagcttttaccgaatatccaacccactgataacagctgtgaattcaagagtgtaactcaatacaataagaccttgagtaatttgcttcttccaattgcagaaaacataaataatattgcatcgccctcacctggatcaagacgtcataaaaggtttgctggcattgccattggcattgctgcactcggtgttgcaaccgcagcacaagtaaccgccgctgtctcattagttcaagcacagacaaatgcacgcgcaatagcggcgatgaaaaattcaatacaggcaactaatcgagcagtcttcgaagtgaaagaaggcacccaacagttagctatagcggtacaagcaatacagaaccacatcaatactattatgaacacccaattgaacaatatgtcctgtcagattcttgataaccagcttgcaacctccctgggattatacctaacagaattaacaacagtgttccagccacaattaattaatccggcattgtcaccgattagcatacaagccttgaggtctttgcttggaagtatgacacctgcagtggttcaagcaacattatctacttcaatttctgctgctgaaatactaagtgccggtctaatggagggtcagattgtttctgttctgctggatgagatgcagatgatagttaagataaatattccaaccattgtcacacaatcaaatgcattggtgattgacttctactcaatttcgagctttattaatagtcaggaatccataattcaattaccagacaggatcttggagatcgggaatgaacaatggagctatccagcaaaaaattgtaagttgacaagacacaacatattctgccaatacaatgaggcagagaggctgagcttagaatcaaaactatgccttgcaggcaatataagtgcctgtgtgttctcacccatagcagggagttatatgaggcgatttgtagcactggatggaacaattgttgcaaactgtcgaagtctaacgtgtctatgcaagagtccatcttatcctatataccaacctgaccatcatgcagtcacgaccattgatctaaccgcatgtcagacgttgtccctagacggattggatttcagcattgtctctctaagcaacatcacttacgctgagaaccttaccatttcattgtctcagacaatcaatactcaacccattgacatatcaactgaactgatcaaggtcaatgcatccctccaaaatgccgttaagtacataaaggagagcaaccatcaactccaatctgtgagtataaattctaaaatcggagctataatcatagcagccttagctttgagcatcctgtcaatgatcatttcactgttgttttgctgctgggcttacattgcaactaaagagatcagaagaatcaacttcaaaacaaatcatatcaacacaatatcaagtagtgtcgatgatctcatcaggtactaatcctaacatggtgattcattctgtatttagaaaatatttagaaaaaaactaaattaagaatgaatctcatggggtcgtaacgtctcgtgaccctgccgttgcactatgccggcgatccaacccccattatacctcacatttctattgctaattcttctttatctgatcataactttgtatgtctggattatattaactgttacttataagactgcggtgcgacatgcagcactgtaccagagatccttctttcactggagtttcgatcactcactctaagaagatccccagttaggacaagtcccgatccatcatgcaagaacaatctgcatttgaataatgccgttcaatcatgagacataaagaaaaaaccaggccagaacaaacttagggtcataatacaacacaaaaccttagcttctatctcaattgtgctccgaccgctcgaaagatggagccctcgaaattcttcacaatatcggacagtgccacctttgcacctgggcctgttagcaatgcggctaacaagaagacattccgaacctgcttccgaatactggcactatctgtacaagctgtcacccttatattagttattgtcactttaggtgagcttgtaaggatgatcaatgatcaaggcttgagcaatcagttgtcttcaattacagacaagataagagagtcagctactatgattgcatctgctgtgggagtaatgaatcaagttattcatggagtaacggtatccttacccctacaaattgagggaaaccaaaatcaattgttagccacacttgccacaatctgcaccagccaaaaacaagtctcaaactgctctacaaacatccccttagtcaatgacctcaggtttataaatgggatcaataaattcatcattgaagattacgcaactcatgatttctctatcggccatccactcaatatgcccagctttatcccaactgcaacttcacccaatggttgcacaagaattccatccttttctttaggtaagacacactggtgctacacacataatgtaattaatgccaactgcaaggaccatacttcgtctaaccaatatgtgtccatggggattctcgttcagaccgcgtcaggttatcctatgttcaaaaccttaaaaatccaatatctcagtgatggcctgaatcggaaaagctgctcaattgcaacagtccctgatgggtgcgcgatgtactgttatgtctccactcaacttgaaaccgacgactatgcggggtccagtccacccacccaaaaacttaccctgttattctataatgacaccgtcacagaaaggacaatatctccatctggtcttgaagggaattgggctactttggtgccaggagtggggagtgggatatattttgagaataagttgatcttccctgcatatggtggtgtcttgcccaatagtacactcggggttaaatcagcaagagaatttttccggcctgttaatccatataatccatgttcaggaccacaacaagatttagaccagcgtgctttgaggtcatacttcccaagttatttctctaatcgaagaatacagagtgcatttcttgtctgtgcctggaatcagatcttagttacaaattgtgaactagttgtcccctcaagcaatcagacaatgatgggtgcagaaggaagagttttattgatcaataatcgactattatattatcagagaagtaccagctggtggccgtatgaactcctctacgagatatcattcacatttacaaactctggtccatcatctgtaaatatgtcctggatacctatatattcattcactcgtcctggttcaggcaattgcagtggtgaaaatgtgtgcccgactgcttgtgtgtcaggggtttatcttgatccctggccattaactccatatagccaccaatcaggtattaacagaaatttctattttacaggtgctctattaaattcaagtacaactagagtaaatcctaccctttatgtctctgctcttaataatcttaaagtattagccccatatggtactcaaggactgtttgcctcgtacaccacaaccacctgctttcaagataccggtgatgctagtgtgtattgtgtttatattatggaactagcatcaaatattgttggagaattccaaattctacctgtgctaactagattgactatcacttgaatcatagtgaatgcagcgggaagccctattggcgtgtctcaatttttatcgattattaagaaaaaacaggccagaatggcgggcctaaatgagatactcctacctgaagtacatttaaactcacccatcgttagatataagcttttctactatatattacatggccagttaccaaatgatttggagccagatgacttgggcccactagcaaatcagaattggaaggcaattcgagccgaagaatcccaggttcatgcacgtttaaaacagatcagagtagaactcatcgcaaggattcctagtctccggtggacccgctctcaaagagagattgctatactcatttggccaagaatacttccaatcctccaagcatatgatcttcggcaaagtatgcaattgcccacagtatgggagaaattgactcaatccacagttaatcttataagtgatggtctagaacgagttgtattacacatcagcaatcaactgacaggcaagccaaacttgtttaccagatctcgaacaggacaagacactaaggactactcaattccatccactagagagctatctcaaatatggtttaacaatgagtggagtggacctgtaaagacctggcttatgattaaatatagaatgaggcaactaatcacaaaccaaaagacaggtgagttaacagatttagtaaccattgtggatactaggtccactctatgcattattaccccagaattagttgctttatactctaatgggcacaaagcattaacgtacctcacctttgaaatggtactaatggtcactgatatgttggaaggacgactgaatgtttcttctttgtgcacagctagtcattatctgtccccactaaagaaaagaatcgaaattctcctaacattagttgatgaccttgctctactcatgggggacaaagtatacggtgttgtctcttcacttgagagttttgtttacgcccaattacagtatggtgatcctgttgtagacattaagggtacattctatggatttatatgtaatgagattctcgatctgctgactgaggacaacatctttactgaggaggaggcaaacaaggttctcctggacttgacttcacagtttgacaatctatcccctgatttaactgctgaactcctctgcattatgagactttggggccaccccacattaaccgccagccaagcagcatccaaggtccgagagtccatgtgcgctcccaaggtgttagatttccaaacaataatgaagaccctggctttctttcacgcaatccttattaacggttataggaggagccataatggaatctggcctcctactactcttcatggcaatgcccccaaaagcctcattgagatgcggcatgataattcagaacttaagtatgagtatgtcctcaagaattggaaaagtatatctatgttaagaatacacaaatgctttgatgcatcacctgatgaagatctcagcatattcatgaaggataaggcaataagctgtccaaagcaagactggatgggagtatttaggaggagcctcataaaacagcgatatcgagatgcgaatcgacctctaccacaaccattcaaccgacggctactgttgaattttctagaggatgacagattcgatcccattaaagagcttgagtatgtcaccagtggagaatatcttagggacccagaattttgtgcatcttactctctcaaagagaaggagataaaggctacaggtcgaatatttgcaaaaatgacaaagagaatgagatcgtgccaagtaattgcggaatcattattggccaatcatgcaggtaaattaatgagagaaaatggagttgttttagaccagttaaaattgacaaaatctttgttaacgatgaaccaaattggtattatatcagagcacagccgaagatccactgctgacaacatgactttggcacactccggttcaaataagcacagaattaataatagtcaattcaagaagaataaagacaataaacatgagatgcctgatgatggttttgagatagcagcctgctttctaacaactgacctcacaaaatactgcttaaattggaggtaccaagtcatcatcccctttgctcgtacattgaattcaatgtatggtatacctcacctgttcgaatggatacatttaaggctaatgcgaagcactctctatgtcggtgatcccttcaatcctccatcagatcctacccaacttgaccttgatacagctctcaatgatgatatatttatagtttctcctcgaggaggaatcgagggtttatgtcaaaaattatggactatgatttccatctcaacaatcatattatctgcaactgaggcaaacactagagttatgagcatggtccagggtgacaaccaggcgattgcaatcaccactagagtagtacgctcgctcagtcattccgagaagaaggagcaagcttataaagcaagtaaattattctttgaaaggcttagagccaacaatcatggaattggacaccacttgaaagaacaagaaactatcctcagttctgatttcttcatatacagtaagagagtgttttacaaaggtcggattttgactcaagcattaaagaacgtgagcaagatgtgcttaacagccgatatactaggggactgttcacaagcatcatgctccaatttagctactactgtaatgcgcctgactgagaatggggttgagaaagatttgtgttactttctgaatgcattcatgacaatcagacagttatgttatgatctagtatttccccaaactaaatctcttagtcaggacatcactaatgcttatcttaaccatccaatacttatctcaagattgtgtctattaccatctcaattggggggcctaaactttctctcatgtagtcgcctgttcaatagaaacatcggagacccattagtgtctgcaattgctgatgtgaaacgattaattaaagctggctgtctagatatctgggtcctgtataacatccttggaaggaggcctggaaaaggtaagtggagcactctggcagctgatccttatactctaaacatagattatttagttccttcaacaacttttttaaagaagcatgcccaatatacattgatggaacggagtgttaatcccatgctccgtggagtattcagtgaaaatgcagctgaggaagaagaggaactcgcacagtatctattagatcgtgaggtagtcatgcccagggttgcacatgtaatacttgcccagtctagttgcggtagaagaaaacagattcaaggttacttggattccactagaactattatcaggtattcactggaggtgagaccattgtcagcaaagaagctaaatacagtaatagaatacaacttattgtatctatcttacaatttggagattattgaaaaacccaatatagtccaaccctttttgaatgcaatcaatgttgatacttgtagcatcgatatagccaggtcccttagaaaactatcctgggcaactttacttaatggacgtcccatcgagggattagaaacacctgatcccattgaattggtacatgggtgtttgataattgggtcagatgaatgtgagcattgcagtagtggtgatgataaattcacctggtttttcctacccaaggggataaggctagataatgatccggcatccaacccacccatcagagtaccttacatcggatctaaaacagatgagcggagggttgcgtcaatggcttacatcaaaggagcatctgtatcactgaaatcagcactcaggttagcgggagtatatatttgggctttcggagatacagaagaatcatggcaggacgcctatgagttagcttccactcgtgttaatctcacactagagcaattgcaatctctcactcctttaccaacatctgctaacctagtacacagattagatgatggcaccactcaattaaaatttaccccggcaagttcctatgcattctctagcttcgttcatatatctaacgactgtcaagttctggagatcgatgatcaggttacagattctaacctgatttaccaacaagttatgattactggccttgctttaattgagacatggaacaatcctccaatcaacttctctgtctatgagactacactacacttgcacacaggctcatcttgctgtataagacctgtcgaatcttgtgtagtaaatcctcctttgcttcctgtacccttcattaatgttcctcaaatgaataaatttgtatatgaccctgaaccactcagtttgctagaaatggaaaaaattgaggatattgcttatcagaccagaatcggtggtttagatcaaatcccacttctggaaaaaatacccttactagctcacctcaccgccaagcagatggtaaacagcatcactgggcttgatgaagcaacatctatagtgaatgatgctgtagttcaagcagactacactagcaattggattagtgaatgctgctacacttacattgattctgtgtttgtttattctggctgggcattattattggagctttcgtatcaaatgtactacttaagaattcaaggcatccaaggaattctagactatgtgtatatgaccttgaggaggataccaggaatggctataacaggtatctcatccacgattagtcaccctcgtatactcagaagatgcatcaatttggatgtaatagccccaatcaattctccacacatagcttcactggattacacaaaattgagcatagatgcagtaatgtggggaactaagcaggttttgaccaacatttcgcaaggtatcgattatgagatagtagttccttctgaaagccaactaacacttagtgatagagttctaaatctagttgctcgaaaattatcactactggcaatcatctgggccaattataactatcctccaaaggttaaaggtatgtcacctgaggacaaatgtcaggctttaactacacatctaatccaaactgtcgaatatgttgagcacattcagattgagaagacaaacatcaggaggatgattattgaaccaaaattaactgcctaccctagtaatttgttttatctatctcgaaagttgcttaatgctattcgagattctgaagaaggacaatttctgattgcatcctattataacagttttggatttctggaaccaatactaatggaatctaaaatattcaatctaaattcatccgaatcagcatctcttacagaatttgatttcatcctcaacttggaattgtctgaaaccagtcttgagaaatactctctcccaagtttgttgatgacggctgagaatatggataacccatttcctcaaccaccccttcatcatgttctcagaccactaggattatcatccacttcatggtataaaacaatcagtgttttaaattatattagccatatgaaaatatctgacggtgcccatctatacttggcagagggaagcggggcctctatgtcacttatagagactttcttgcccggtgaaacaatatggtacaacagcctattcaatagtggtgaaaatcctccccaacgcaattttgctcctttgcccacccagtttattgaaagtgtcccttacagattgattcaagcaggtatagcagcaggaagtggtgtagtgcaaagtttctatccactctggaacggtaacagcgatatcactgacttgagcacgaaaaccagtgtcgaatacattattcacaaggtaggagctgatacatgtgcattggtccatgtggatttggagggtgtgcccggctcaatgaacagcatgttggagnnnnnnnnnnnnnnnnnnnnnnnnnnnnnnnnnnnnnnnnnnnnnnnnnnnnnnnnnnnnnnnnnnnnnnnnnnnnnnnnnnnnnnnnnnnnnnnnnnnnnnnnnnnnnnnnnnnnnnnnnnnnnnnnnnnnnnnnnnnnnnnnnnnnnnnnnnnnnnnnnnnnnnnnnnnnnnnnnnnnnnnnnnnnnnnnnnnnnnnnnnnnnnnnnnnnnnnnnnnnnnnnnnnnnnnnnnnnnnnnnnnnnnnnnnnnnnnnnnnnnnnnnnnnnnnnnnnnnnnnnnnnnnnnnnnnnnnnnnnnnnnnnnnnnnnnnnnnnnnnnnnnnnnnnnnnnnnnnnnnnnnnnnnnnnnnnnnnnnnnnnnnnnnnnnnnnnnnnnnnnnnnnnnnnnnnnnnnnnnnnnnnnnnnnnnnnnnnnnnnnnnnnnnnnnnnnnnnnnnnnnnnnnnnnnnnnnnnnnnnnnnnnnnnnnnnnnnnnnnnnnnnnnnnnnnnnnnnnnnnnnnnnnnnnnnnnnnnnnnnnnnnnnnnnnnnnnnnnnnnnnnnnnnnnnnnnnnnnnnnnnnnnnnnnnnnnnnnnnnnnnnnnnnnnnnnnnnnnnnnnnnnnnnnnnnnnnnnnnnnnnnnnnnnnnnnnnnnnnnnnnnnnnnnnnnnnnnnnnnnnnnnnnnnnnnnnnnnnnnnnnnnnnnnnnnnnnnnnnnnnnnnnnnnnnnnnnnnnnnnnnnnnnnnnnnnnnnnnnnnnnnnnnnnnnnnnnnnnnnnnnnnnnnnnnnnnnnnnnnnnnnnnnnnnnnnnnnnnnnnnnnnnnnnnnnnnnnnnnnnnnnnnnnnnnnnnnnnnnnnnnnnnnnnnnnnnnnnnnnnnnnnnnnnnnnnnnnnnnnnnnnnnnnnnnnnnnnnnnnnnnnnnnnnnnnnnnnnnnnnnnnnnnnnnnnnnnnnnnnnnnnnnnnnnnnnnnnnnnnnnnnnnnnnnnnnnnnnnnnnnnnnnnnnnnnnnnnnnnnnnnnnnnnnnnnnnnnnnnnnnnnnnnnnnnnnnnnnnnnnnnnnnnnnnnnnnnnnnnnnnnnnnnnnnnnnnnnnnnnnnnnnnnnnnnnnnnnnnnnnnnnnnnnnnnnnnnnnnnnnnnnnnnn"/>
                                <sequence id="seq_MuVs/Washington.USA/19.17/FH80[G]|2017.356|2017-05-11|north_america|usa|washington|age|vaccination_status|community_status" spec="Sequence" taxon="MuVs/Washington.USA/19.17/FH80[G]|2017.356|2017-05-11|north_america|usa|washington|age|vaccination_status|community_status" totalcount="4" value="tagtgtaagaaacagtaagcccggaagtggtgttttgcgatttcgaggccgggctcgatcctcacctttcattgtcaataggggacactttgacgctaccttgaaaatgtcgtccgtgctcaaagcatttgagcgattcactatagaacaggaacttcaagacaggggtgaggagggttcaattccgccggagactttaaagtcagcagtcaaagtcttcgttattaacacacccaatcccaccacacgctaccagatgctaaacttttgcctaagaataatttgcagtcaaaatgctagggcatctcacagggtaggtgcattgataacattattctcacttccctcggcaggtatgcaaaatcatattagactagcagatagatcacccgaagcccagatagaacgctgtgagattgatggctttgagcctggcacatataggctgattccgaatgcacgcgccaatcttactgccaatgaaattgctgcctatgctttgcttgcagatgacctccctccaaccataaataatggaactccttatgtacatgcagatgttgaagggcagccatgtgatgaaattgaacaattcctggatcgatgctacagtgtactaatccaggcttgggtgatggtctgtaaatgtatgacagcttacgaccaacctgctggatctgctgatcggcgatttgcgaaataccagcagcaaggtcgcctggaagcaagatacatgctgcagccagaagctcaaaggttgattcaaactgccatcaggaaaagtcttgttgttagacagtatcttacctttgaactccaactggcaagacggcaggggttgctatcaaacagatactatgcaatggtgggtgacattggaaagtacattgagaattcaggccttactgccttctttctcaccctcaaatatgcactaggcaccaaatggagtcctctgtcattggccgcattcaccggtgaactcactaagctccgatccttgatgatgttatatcgagatctcggagaacaagccagataccttgctctgttggaggctccccaaataatggactttgctcccgggggctacccattgatattcagttatgctatgggagtcggtacagtcctagatgtccaaatgcgaaattacacttatgcacgacctttcctaaatggttactatttccagattggggttgagaccgcacgacggcaacaaggcactgttgacaacagagtagcagatgatctaggcctgactcctgaacaaagaactgaggtcactcagcttgttgacaggcttgcaagaggcagaggtgcgggaataccaggtgggccggtgaatccctttgttcctccagttcaacaacaacaacctgctgccgtatatgaggacattcctgcattggaggaatcagatgacgatggtgatgaagatggaggtgcaggattccaaaatggagcacaagcaccagctgtaagacagggaggtcaaaatgactttagagcacagccgttacaggatccaattcaagcacaactcttcatgccattatatcctcaagtcagcaacatcccaaatcatcagaatcatcagattaatcgcatcggggggatggaacaccaagatttattacgatacaacgagaatggcgattctcagcaggatgcaaggggcgaacacggaaataccttcccaaacaatcccaatcaaaacgcacagtcacaagtgggtgactgggatgagtagatcaccgacatgaccaaactacccccaactgcaacaaacccagaacaatccagccacagccaaccgctcaaatccactacattccattcatatttagtctttaagaaaaaattaggcccggaaagaattagttctacgagcatcgacacgattatcttgatcgtgtttctttccgggcaagccatggatcaatttataaaacaagatgaaactggtgatttaattgagacaggaatgaatgttgcaaatcacttcctatctgcccccattcagggaaccaacttgttgagcaaggccacaatcatccccggtgttgcaccagtactcattggcaatccagagcaaaagaacattcagtaccccactgcatcacatcagggatccaagtcaaagggaagaagctcaggggccaagcccatcatagtctcatcttccgaagtaggcactggagggactcagattcctgagccccttttcgcacaaaccggacaaggtggcactgtcaccaccgtttatcaagatccaactatccaaccaacaggttcataccgaagtgtggaattggctaagataggaaaagagagaatgattaatcggtttgttgaaaaacccaggacctcaacgccggtaacagaatttaagaggggggccgggagcggctgctcaaggccagacaatccaagaggagggcatagacgggaatggagcctcagctgggtccaaggagaggtccgggtctttgagtggtgcaaccccatatgctcacctatcactgccgcagcaagattccactcctgcaaatgtgggaattgcccagcaaagtgcgatcagtgcgaacgagattatggacctccttagagggatggatgctcgcctgcaacatcttgaacaaaaggtagacaaggtgcttgcacagggcagcatggtgacccaaataaagaatgaattatcaacagtaaagacaacactagctacaattgaaggaatgatggcgacagtaaagatcatggatccgggaaacccgacaggggtcccagttgatgagcttagaagaagttttagtgatcatgtaacaattgttagtggaccaggagatgtgtcattcagctccagtgaagaacccacactgtatttggatgaactagcgaggcctatccccaagcctcgtcctgcaaagcagccaaaaccccaacccgtaaaggatttagcaggacggaaggtgatgataaccaaaatgatcactgactgtgtggccaatcctcaaatgaagcaggcgttcgagcaacgattggcaaaggccagcaccgaggatgccctgaatgatatcaagcgagacatcatacgaagcgccatatgaacctaccaagaacatcagactcacgggaaaatccatgaactgatagccgcaatgattccctattaaataaaaaataagcacgaacacaagtctaacccagccacagcagcaatggccggatcacagatcaaaattcctcttccgaagccccccgactcagattctcaaagactaaatgcattccctgtaatcatggctcaagaaggcaaagggcgactcctcagacagatcagacttaggaaaatattatcaggggatccgtctgatcagcaaattacatttgtgaatacatatggattcatccgtgctactccagaaacatcagagttcatctctgaatcatcacaacaaaaggtaactcctgtagtgacggcgtgcatgttatccttcggtgctggaccagtactagaagacccacaacatatgctgaaagctcttgatcagacagatatcagggttcggaagacagcaagtgataaagagcagatcttatttgagatcaaccgcattcccaatctattcaggcatcatcaaatatctgcggaccatctgattcaggccagctccgataaatatgtcaagtcaccagctaagttgattgcaggagtaaattacatttactgtgtcacatttttatccgtgacagtttgttctgcctcactcaagtttcgagttgcgcgcccattgcttgctgcacgatctagattagtgagagcagttcagatggaagttttgcttcgggtaacctgcaaaaaagactctcaaatggcaaagagcatgctaaatgaccctgatggagaaggttgcattgcatccgtgtggttccacctgtgtaatctgtgcaaaggcaggaacaaacttagaagttacgatgaaaattattttgcatctaagtgccgtaagatgaatttgacagtcagcataggggacatgtggggaccaaccattctagtccatgcaggcggtcacattccgacaactgcaaaacctttcttcaactcaagaggctgggtctgtcaccccatccatcaatcatcaccatcgttggcgaagaccctatggtcatctgggtgtgaaatcaaggctgccagtgctatcctccagggctcagactatgcatcactcgcaaaaactgatgacataatatattcaaagataaaggtcgacaaggatacagccaactacaagggagtatcctggagtccatttaggaagtctgcctcaatgagcaacctatgataattctctctattttcaatgatgccttcaggaggatcaacaatcagtccaattttaccggtgataacttgattgaaattatagaaaaaataagcctagaaagatatcccacctctcgactttcccactttgaaaatagaattgatcagtaatcatgaaggtttctttagttacttgcttgggctttgcagtcttttcattttccatatgtgtgaatatcaatatcttgcagcaaattggatatatcaagcaacaagtcaggcaactgagctattactcacaaagttcaagctcctacatagtggtcaagcttttaccgaatatccaacccactgataacagctgtgaattcaagagtgtaactcaatacaataagaccttgagtaatttgcttcttccaattgcagaaaacataaataatattgcatcgccctcacctggatcaagacgtcataaaaggtttgctggcattgccattggcattgctgcactcggtgttgcaaccgcagcacaagtaaccgccgctgtctcattagttcaagcacagacaaatgcacgcgcaatagcggcgatgaaaaattcaatacaggcaactaatcgagcagtcttcgaagtgaaagaaggcacccaacagttagctatagcggtacaagcaatacagaaccacatcaatactattatgaacacccaattgaacaatatgtcctgtcagattcttgataaccagcttgcaacctccctgggattatacctaacagaattaacaacagtgttccagccacaattaattaatccggcattgtcaccgattagcatacaagccttgaggtctttgcttggaagtatgacacctgcagtggttcaagcaacattatctacttcaatttctgctgctgaaatactaagtgccggtctaatggagggtcagattgtttctgttctgctggatgagatgcagatgatagttaagataaatattccaaccattgtcacacaatcaaatgcattggtgattgacttctactcaatttcgagctttattaatagtcaggaatccataattcaattaccagacaggatcttggagatcgggaatgaacaatggagctatccagcaaaaaattgtaagttgacaagacacaacatattctgccaatacaatgaggcagagaggctgagcttagaatcaaaactatgccttgcaggcaatataagtgcctgtgtgttctcacccatagcagggagttatatgaggcgatttgtagcactggatggaacaattgttgcaaactgtcgaagtctaacgtgtctctgcaagagtccatcttatcctatataccaacctgaccatcatgcagtcacgaccattgatctaaccgcatgtcagacgttgtccctagacggattggatttcagcattgtctctctaagcaacatcacttacgctgagaaccttaccatttcattgtctcagacaatcaatactcaacccattgacatatcaactgaactgatcaaggtcaatgcatccctccaaaatgccgttaagtacataaaggagagcaaccatcaactccaatctgtgagtataaattctaaaatcggagctataatcatagcagccttagctttgagcatcctgtcaatgatcatttcactgttgttttgctgctgggcttacattgcaactaaagagatcagaagaatcaacttcaaaacaaatcatatcaacacaatatcaagtagtgtcgatgatctcatcaggtactaatcctaacatggtgattcattctgtatttagaaaatatttagaaaaaaactaaattaagaatgaatctcatggggtcgtaacgtctcgtgaccctgccgttgcactatgccggcgatccaacccccattatacctcacatttctattgctaattcttctttatctgatcataactttgtatgtctggattatattaactgttacttataagactgcggtgcgacatgcagcactgtaccagagatccttctttcactggagtttcgatcactcactctaagaagatccccagttaggacaagtcccgatccatcatgcaagaacaatctgcatttgaataatgccgttcaatcatgagacataaagaaaaaaccaggccagaacaaacttagggtcataatacaacacaaaaccttagcttctatctcaattgtgctccgaccgctcgaaagatggagccctcgaaattcttcacaatatcggacagtgccacctttgcacctgggcctgttagcaatgcggctaacaagaagacattccgaacctgcttccgaatactggcactatctgtacaagctgtcacccttatattagttattgtcactttaggtgagcttgtaaggatgatcaatgatcaaggcttgagcaatcagttgtcttcaattacagacaagataagagagtcagctactatgattgcatctgctgtgggagtaatgaatcaagttattcatggagtaacggtatccttacccctacaaattgagggaaaccaaaatcaattgttagccacacttgccacaatctgcaccagccaaaaacaagtctcaaactgctctacaaacatccccttagtcaatgacctcaggtttataaatgggatcaataaattcatcattgaagattacgcaactcatgatttctctatcggccatccactcaatatgcccagctttatcccaactgcaacttcacccaatggttgcacaagaattccatccttttctttaggtaagacacactggtgctacacacataatgtaattaatgccaactgcaaggaccatacttcgtctaaccaatatgtgtccatggggattctcgttcagaccgcgtcaggttatcctatgttcaaaaccttaaaaatccaatatctcagtgatggcctgaatcggaaaagctgctcaattgcaacagtccctgatgggtgcgcgatgtactgttatgtctccactcaacttgaaaccgacgactatgcggggtccagtccacccacccaaaaacttaccctgttattctataatgacaccgtcacagaaaggacaatatctccatctggtcttgaagggaattgggctactttggtgccaggagtggggagtgggatatattttgagaataagttgatcttccctgcatatggtggtgtcttgcccaatagtacactcggggttaaatcagcaagagaatttttccggcctgttaatccatataatccatgttcaggaccacaacaagatttagaccagcgtgctttgaggtcatacttcccaagttatttctctaatcgaagaatacagagtgcatttcttgtctgtgcctggaatcagatcttagttacaaattgtgaactagttgtcccctcaagcaatcagacaatgatgggtgcagaaggaagagttttattgatcaataatcgactattatattatcagagaagtaccagctggtggccgtatgaactcctctacgagatatcattcacatttacaaactctggtccatcatctgtaaatatgtcctggatacctatatattcattcactcgtcctggttcaggcaattgcagtggtgaaaatgtgtgcccgactgcttgtgtgtcaggggtttatcttgatccctggccattaactccatatagccaccaatcaggtattaacagaaatttctattttacaggtgctctattaaattcaagtacaactagagtaaatcctaccctttatgtctctgctcttaataatcttaaagtattagccccatatggtactcaaggactgtttgcctcgtacaccacaaccacctgctttcaagataccggtgatgctagtgtgtattgtgtttatattatggaactagcatcaaatattgttggagaattccaaattctacctgtgctaactagattgactatcacttgaatcatagtgaatgcagcgggaagccctattggcgtgtctcaatttttatcgattattaagaaaaaacaggccagaatggcgggcctaaatgagatactcctacctgaagtacatttaaactcacccatcgttagatataagcttttctactatatattacatggccagttaccaaatgatttggagccagatgacttgggcccactagcaaatcagaattggaaggcaattcgagccgaagaatcccaggttcatgcacgtttaaaacagatcagagtagaactcatcgcaaggattcctagtctccggtggacccgctctcaaagagagattgctatactcatttggccaagaatacttccaatcctccaagcatatgatcttcggcaaagtatgcaattgcccacagtatgggagaaattgactcaatccacagttaatcttataagtgatggtctagaacgagttgtattacacatcagcaatcaactgacaggcaagccaaacttgtttaccagatctcgaacaggacaagacactaaggactactcaattccatccactagagagctatctcaaatatggtttaacaatgagtggagtggacctgtaaagacctggcttatgattaaatatagaatgaggcaactaatcacaaaccaaaagacaggtgagttaacagatttagtaaccattgtggatactaggtccactctatgcattattaccccagaattagttgctttatactctaatgggcacaaagcattaacgtacctcacctttgaaatggtactaatggtcactgatatgttggaaggacgactgaatgtttcttctttgtgcacagctagtcattatctgtccccactaaagaaaagaatcgaaattctcctaacattagttgatgaccttgctctactcatgggggacaaagtatacggtgttgtctcttcacttgagagttttgtttacgcccaattacagtatggtgatcctgttgtagacattaagggtacattctatggatttatatgtaatgagattctcgatctgctgactgaggacaacatctttactgaggaggaggcaaacaaggttctcctggacttgacttcacagtttgacaatctatcccctgatttaactgctgaactcctctgcattatgagactttggggccaccccacattaaccgccagccaagcagcatccaaggtccgagagtccatgtgcgctcccaaggtgttagatttccaaacaataatgaagaccctggctttctttcacgcaatccttattaacggttataggaggagccataatggaatctggcctcctactactcttcatggcaatgcccccaaaagcctcattgagatgcggcatgataattcagaacttaagtatgagtatgtcctcaagaattggaaaagtatatctatgttaagaatacacaaatgctttgatgcatcacctgatgaagatctcagcatattcatgaaggataaggcaataagctgtccaaagcaagactggatgggagtatttaggaggagcctcataaaacagcgatatcgagatgcgaatcgacctctaccacaaccattcaaccgacggctactgttgaattttctagaggatgacagattcgatcccattaaagagcttgagtatgtcaccagtggagaatatcttagggacccagaattttgtgcatcttactctctcaaagagaaggagataaaggctacaggtcgaatatttgcaaaaatgacaaagagaatgagatcgtgccaagtaattgcggaatcattattggccaatcatgcaggtaaattaatgagagaaaatggagttgttttagaccagttaaaattgacaaaatctttgttaacgatgaaccaaattggtattatatcagagcacagccgaagatccactgctgacaacatgactttggcacactccggttcaaataagcacagaattaataatagtcaattcaagaagaataaagacaataaacatgagatgcctgatgatggttttgagatagcagcctgctttctaacaactgacctcacaaaatactgcttaaattggaggtaccaagtcatcatcccctttgctcgtacattgaattcaatgtatggtatacctcacctgttcgaatggatacatttaaggctaatgcgaagcactctctatgtcggtgatcccttcaatcctccatcagatcctacccaacttgaccttgatacagctctcaatgatgatatatttatagtttctcctcgaggaggaatcgagggtttatgtcaaaaattatggactatgatttccatctcaacaatcatattatctgcaactgaggcaaacactagagttatgagcatggtccagggtgacaaccaggcgattgcaatcaccactagagtagtacgctcgctcagtcattccgagaagaaggagcaagcttataaagcaagtaaattattctttgaaaggcttagagccaacaatcatggaattggacaccacttgaaagaacaagaaactatcctcagttctgatttcttcatatacagtaagagagtgttttacaaaggtcggattttgactcaagcattaaagaacgtgagcaagatgtgcttaacagccgatatactaggggactgttcacaagcatcatgctccaatttagctactactgtaatgcgcctgactgagaatggggttgagaaagatttgtgttactttctgaatgcattcatgacaatcagacagttatgttatgatctagtatttccccaaactaaatctcttagtcaggacatcactaatgcttatcttaaccatccaatacttatctcaagattgtgtctattaccatctcaattggggggcctaaactttctctcatgtagtcgcctgttcaatagaaacatcggagacccattagtgtctgcaattgctgatgtgaaacgattaattaaagctggctgtctagatatctgggtcctgtataacatccttggaaggaggcctggaaaaggtaagtggagcactctggcagctgatccttatactctaaacatagattatttagttccttcaacaacttttttaaagaagcatgcccaatatacattgatggaacggagtgttaatcccatgctccgtggagtattcagtgaaaatgcagctgaggaagaagaggaactcgcacagtatctattagatcgtgaggtagtcatgcccagggttgcacatgtaatacttgcccagtctagttgcggtagaagaaaacagattcaaggttacttggattccactagaactattatcaggtattcactggaggtgagaccattgtcagcaaagaagctaaatacagtaatagaatacaacttattgtatctatcttacaatttggagattattgaaaaacccaatatagtccaaccctttttgaatgcaatcaatgttgatacttgtagcatcgatatagccaggtcccttagaaaactatcctgggcaactttacttaatggacgtcccatcgagggattagaaacacctgatcccattgaattggtacatgggtgtttgataattgggtcagatgaatgtgagcattgcagtagtggtgatgataaattcacctggtttttcctacccaaggggataaggctagataatgatccggcatccaacccacccatcagagtaccttacatcggatctaaaacagatgagcggagggttgcgtcaatggcttacatcaaaggagcatctgtatcactgaaatcagcactcaggttagcgggagtatatatttgggctttcggagatacagaagaatcatggcaggacgcctatgagttagcttccactcgtgttaatctcacactagagcaattgcaatctctcactcctttaccaacatctgctaacctagtacacagattagatgatggcaccactcaattaaaatttaccccggcaagttcctatgcattctctagcttcgttcatatatctaacgactgtcaagttctggagatcgatgatcaggttacagattctaacctgatttaccaacaagttatgattactggccttgctttaattgagacatggaacaatcctccaatcaacttctctgtctatgagactacactacacttgcacacaggctcatcttgctgtataagacctgtcgaatcttgtgtagtaaatcctcctttgcttcctgtacccttcattaatgttcctcaaatgaataaatttgtatatgaccctgaaccactcagtttgctagaaatggaaaaaattgaggatattgcttatcagaccagaatcggtggtttagatcaaatcccacttctggaaaaaatacccttactagctcacctcaccgccaagcagatggtaaacagcatcactgggcttgatgaagcaacatctatagtgaatgatgctgtagttcaagcagactacactagcaattggattagtgaatgctgctacacttacattgattctgtgtttgtttactctggctgggcattattattggagctttcgtatcaaatgtactacttaagaattcaaggcatccaaggaattctagactatgtgtatatgaccttgaggaggataccaggaatggctataacaggtatctcatccacgattagtcaccctcgtatactcagaagatgcatcaatttggatgtaatagccccaatcaattctccacacatagcttcactggattacacaaaattgagcatagatgcagtaatgtggggaactaagcaggttttgaccaacatttcgcaaggtatcgattatgagatagtagttccttctgaaagccaactaacacttagtgatagagttctaaatctagttgctcgaaaattatcactactggcaatcatctgggccaattataactatcctccaaaggttaaaggtatgtcacctgaggacaaatgtcaggctttaactacacatctaatccaaactgtcgaatatgttgagcacattcagattgagaagacaaacatcaggaggatgattattgaaccaaaattaactgcctaccctagtaatttgttttatctatctcgaaagttgcttaatgctattcgagattctgaagaaggacaatttctgattgcatcctattataacagttttggatttctggaaccaatactaatggaatctaaaatattcaatctaaattcatccgaatcagcatctcttacagaatttgatttcatcctcaacttggaattgtctgaaaccagtcttgagaaatactctctcccaagtttgttgatgacggctgagaatatggataacccatttcctcaaccaccccttcatcatgttctcagaccactaggattatcatccacttcatggtataaaacaatcagtgttttaaattatattagccatatgaaaatatctgacggtgcccatctatacttggcagagggaagcggggcctctatgtcacttatagagactttcttgcccggtgaaacaatatggtacaacagcctattcaatagtggtgaaaatcctccccaacgcaattttgctcctttgcccacccagtttattgaaagtgtcccttacagattgattcaagcaggtatagcagcaggaagtggtgtagtgcaaagtttctatccactctggaacggtaacagcgatatcactgacttgagcacgaaaaccagtgtcgaatacattattcacaaggtaggagctgatacatgtgcattggtccatgtggatttggagggtgtgcccggctcaatgaacagcatgttggagnnnnnnnnnnnnnnnnnnnnnnnnnnnnnnnnnnnnnnnnnnnnnnnnnnnnnnnnnnnnnnnnnnnnnnnnnnnnnnnnnnnnnnnnnnnnnnnnnnnnnnnnnnnnnnnnnnnnnnnnnnnnnnnnnnnnnnnnnnnnnnnnnnnnnnnnnnnnnnnnnnnnnnnnnnnnnnnnnnnnnnnnnnnnnnnnnnnnnnnnnnnnnnnnnnnnnnnnnnnnnnnnnnnnnnnnnnnnnnnnnnnnnnnnnnnnnnnnnnnnnnnnnnnnnnnnnnnnnnnnnnnnnnnnnnnnnnnnnnnnnnnnnnnnnnnnnnnnnnnnnnnnnnnnnnnnnnnnnnnnnnnnnnnnnnnnnnnnnnnnnnnnnnnnnnnnnnnnnnnnnnnnnnnnnnnnnnnnnnnnnnnnnnnnnnnnnnnnnnnnnnnnnnnnnnnnnnnnnnnnnnnnnnnnnnnnnnnnnnnnnnnnnnnnnnnnnnnnnnnnnnnnnnnnnnnnnnnnnnnnnnnnnnnnnnnnnnnnnnnnnnnnnnnnnnnnnnnnnnnnnnnnnnnnnnnnnnnnnnnnnnnnnnnnnnnnnnnnnnnnnnnnnnnnnnnnnnnnnnnnnnnnnnnnnnnnnnnnnnnnnnnnnnnnnnnnnnnnnnnnnnnnnnnnnnnnnnnnnnnnnnnnnnnnnnnnnnnnnnnnnnnnnnnnnnnnnnnnnnnnnnnnnnnnnnnnnnnnnnnnnnnnnnnnnnnnnnnnnnnnnnnnnnnnnnnnnnnnnnnnnnnnnnnnnnnnnnnnnnnnnnnnnnnnnnnnnnnnnnnnnnnnnnnnnnnnnnnnnnnnnnnnnnnnnnnnnnnnnnnnnnnnnnnnnnnnnnnnnnnnnnnnnnnnnnnnnnnnnnnnnnnnnnnnnnnnnnnnnnnnnnnnnnnnnnnnnnnnnnnnnnnnnnnnnnnnnnnnnnnnnnnnnnnnnnnnnnnnnnnnnnnnnnnnnnnnnnnnnnnnnnnnnnnnnnnnnnnnnnnnnnnnnnnnnnnnnnnnnnnnnnnnnnnnnnnnnnnnnnnnnnnnnnnnnnnnnnnnnnnnnnnnnnnnnnnnnnnnnnnnnnnnnnnnnnnnnnnnnnnnnnnnnnnnnnnnnnnnnnnnnnnnnnn"/>
                                <sequence id="seq_MuVs/Washington.USA/29.17/FH83[G]|2017.564|2017-07-26|north_america|usa|washington|age|vaccination_status|community_status" spec="Sequence" taxon="MuVs/Washington.USA/29.17/FH83[G]|2017.564|2017-07-26|north_america|usa|washington|age|vaccination_status|community_status" totalcount="4" value="tagtgtaagaaacagtaagcccggaagtggtgttttgcgatttcgaggccgggctcgatcctcacctttcattgtcaataggggacactttgacgctaccttgaaaatgtcgtccgtgctcaaagcatttgagcgattcactatagaacaggaacttcaagacaggggtgaggagggttcaattccgccggagactttaaagtcagcagtcaaagtcttcgttattaacacacccaatcccaccacacgctaccagatgctaaacttttgcctaagaataatttgcagtcaaaatgctagggcatctcacagggtaggtgcattgataacattattctcacttccctcggcaggtatgcaaaatcatattagactagcagatagatcacccgaagcccagatagaacgctgtgagattgatggctttgagcctggcacatataggctgattccgaatgcacgcgccaatcttactgccaatgaaattgctgcctatgctttgcttgcagatgacctccctccaaccataaataatggaactccttatgtacatgcagatgttgaagggcagccatgtgatgaaattgaacaattcctggatcgatgctacagtgtactaatccaggcttgggtgatggtctgtaaatgtatgacagcttacgaccaacctgctggatctgctgatcggcgatttgcgaaataccagcagcaaggtcgcctggaagcaagatacatgctgcagccagaagctcaaaggttgattcaaactgccatcaggaaaagtcttgttgttagacagtatcttacctttgaactccaactggcaagacggcaggggttgctatcaaacagatactatgcaatggtgggtgacattggaaagtacattgagaattcaggccttactgccttctttctcaccctcaaatatgcactaggcaccaaatggagtcctctgtcattggccgcattcaccggtgaactcactaagctccgatccttgatgatgttatatcgagatctcggagaacaagccagataccttgctctgttggaggctccccaaataatggactttgctcccgggggctacccattgatattcagttatgctatgggagtcggtacagtcctagatgtccaaatgcgaaattacacttatgcacgacctttcctaaatggttactatttccagattggggttgagaccgcacgacggcaacaaggcactgttgacaacagagtagcagatgatctaggcctgactcctgaacaaagaactgaggtcactcagcttgttgacaggcttgcaagaggcagaggtgcgggaataccaggtgggccggtgaatccctttgttcctccagttcaacaacaacaacctgctgccgtatatgaggacattcctgcattggaggaatcagatgacgatggtgatgaagatggaggtgcaggattccaaaatggagcacaagcaccagctgtaagacagggaggtcaaaatgactttagagcacagccgttacaggatccaattcaagcacaactcttcatgccattatatcctcaagtcagcaacatcccaaatcatcagaatcatcagattaatcgcatcggggggatggaacaccaagatttattacgatacaacgagaatggcgattctcagcaggatgcaaggggcgaacacggaaataccttcccaaacaatcccaatcaaaacgcacagtcacaagtgggtgactgggatgagtagatcaccgacatgaccaaactacccccaactgcaacaaacccagaacaatccagccacagccaaccgctcaaatccactacattccattcatatttagtctttaagaaaaaattaggcccggaaagaattagttctacgagcatcgacacgattatcttgatcgtgtttctttccgggcaagccatggatcaatttataaaacaagatgaaactggtgatttaattgagacaggaatgaatgttgcaaatcacttcctatctgcccccattcagggaaccaacttgttgagcaaggccacaatcatccccggtgttgcaccagtactcattggcaatccagagcaaaagaacattcagtaccccactgcatcacatcagggatccaagtcaaagggaagaagctcaggggccaagcccatcatagtctcatcttccgaagtaggcactggagggactcagattcctgagccccttttcgcacaaaccggacaaggtggcactgtcaccaccgtttatcaagatccaactatccaaccaacaggttcataccgaagtgtggaattggctaagataggaaaagagagaatgattaatcggtttgttgaaaaacccaggacctcaacgccggtaacagaatttaagaggggggccgggagcggctgctcaaggccagacaatccaagaggagggcatagacgggaatggagcctcagctgggtccaaggagaggtccgggtctttgagtggtgcaaccccatatgctcacctatcactgccgcagcaagattccactcctgcaaatgtgggaattgcccagcaaagtgcgatcagtgcgaacgagattatggacctccttagagggatggatgctcgcctgcaacatcttgaacaaaaggtagacaaggtgcttgcacagggcagcatggtgacccaaataaagaatgaattatcaacagtaaagacaacactagctacaattgaaggaatgatggcgacagtaaagatcatggatccgggaaacccgacaggggtcccagttgatgagcttagaagaagttttagtgatcatgtaacaattgttagtggaccaggagatgtgtcattcagctccagtgaagaacccacactgtatttggatgaactagcgaggcctatccccaagcctcgtcctgcaaagcagccaaaaccccaacccgtaaaggatttagcaggacggaaggtgatgataaccaaaatgatcactgactgtgtggccaatcctcaaatgaagcaggcgttcgagcaacgattggcaaaggccagcaccgaggatgccctgaatgatatcaagcgagacatcatacgaagcgccatatgaacctaccaagaacatcagactcacgggaaaatccatgaactgatagccgcaatgattccctattaaataaaaaataagcacgaacacaagtctaacccagccacagcagcaatggccggatcacagatcaaaattcctcttccgaagccccccgactcagattctcaaagactaaatgcattccctgtaatcatggctcaagaaggcaaagggcgactcctcagacagatcagacttaggaaaatattatcaggggatccgtctgatcagcaaattacatttgtgaatacatatggattcatccgtgctactccagaaacatcagagttcatctctgaatcatcacaacaaaaggtaactcctgtagtgacggcgtgcatgttatccttcggtgctggaccagtactagaagacccacaacatatgctgaaagctcttgatcagacagatatcagggttcggaagacagcaagtgataaagagcagatcttatttgagatcaaccgcattcccaatctattcaggcatcatcaaatatctgcggaccatctgattcaggccagctccgataaatatgtcaagtcaccagctaagttgattgcaggagtaaattacatttactgtgtcacatttttatccgtgacagtttgttctgcctcactcaagtttcgagttgcgcgcccattgcttgctgcacgatctagattagtgagagcagttcagatggaagttttgcttcgggtaacctgcaaaaaagactctcaaatggcaaagagcatgctaaatgaccctgatggagaaggttgcattgcatccgtgtggttccacctgtgtaatctgtgcaaaggcaggaacaaacttagaagttacgatgaaaattattttgcatctaagtgccgtaagatgaatttgacagtcagcataggggacatgtggggaccaaccattctagtccatgcaggcggtcacattccgacaactgcaaaacctttcttcaactcaagaggctgggtctgtcaccccatccatcaatcatcaccatcgttggcgaagaccctatggtcatctgggtgtgaaatcaaggctgccagtgctatcctccagggctcagactatgcatcactcgcaaaaactgatgacataatatattcaaagataaaggtcgacaaggatacagccaactacaagggagtatcctggagtccatttaggaagtctgcctcaatgagcaacctatgataattctctctattttcaatgatgccttcaggaggatcaacaatcagtccaattttaccggtgataacttgattgaaattatagaaaaaataagcctagaaagatatcccacctctcgactttcccactttgaaaatagaattgatcagtaatcatgaaggtttctttagttacttgcttgggctttgcagtcttttcattttccatatgtgtgaatatcaatatcttgcagcaaattggatatatcaagcaacaagtcaggcaactgagctattactcacaaagttcaagctcctacatagtggtcaagcttttaccgaatatccaacccactgataacagctgtgaattcaagagtgtaactcaatacaataagaccttgagtaatttgcttcttccaattgcagaaaacataaataatattgcatcgccctcacctggatcaagacgtcataaaaggtttgctggcattgccattggcattgctgcactcggtgttgcaaccgcagcacaagtaaccgccgctgtctcattagttcaagcacagacaaatgcacgcgcaatagcggcgatgaaaaattcaatacaggcaactaatcgagcagtcttcgaagtgaaagaaggcacccaacagttagctatagcggtacaagcaatacagaaccacatcaatactattatgaacacccaattgaacaatatgtcctgtcagattcttgataaccagcttgcaacctccctgggattatacctaacagaattaacaacagtgttccagccacaattaattaatccggcattgtcaccgattagcatacaagccttgaggtctttgcttggaagtatgacacctgcagtggttcaagcaacattatctacttcaatttctgctgctgaaatactaagtgccggtctaatggagggtcagattgtttctgttctgctggatgagatgcagatgatagttaagataaatattccaaccattgtcacacaatcaaatgcattggtgattgacttctactcaatttcgagctttattaatagtcaggaatccataattcaattaccagacaggatcttggagatcgggaatgaacaatggagctatccagcaaaaaattgtaagttgacaagacacaacatattctgccaatacaatgaggcagagaggctgagcttagaatcaaaactatgccttgcaggcaatataagtgcctgtgtgttctcacccatagcagggagttatatgaggcgatttgtagcactggatggaacaattgttgcaaactgtcgaagtctaacgtgtctctgcaagagtccatcttatcctatataccaacctgaccatcatgcagtcacgaccattgatctaaccgcatgtcagacgttgtccctagacggattggatttcagcattgtctctctaagcaacatcacttacgctgagaaccttaccatttcattgtctcagacaatcaatactcaacccattgacatatcaactgaactgatcaaggtcaatgcatccctccaaaatgccgttaagtacataaaggagagcaaccatcaactccaatctgtgagtataaattctaaaatcggagctataatcatagcagccttagctttgagcatcctgtcaatgatcatttcactgttgttttgctgctgggcttacattgcaactaaagagatcagaagaatcaacttcaaaacaaatcatatcaacacaatatcaagtagtgtcgatgatctcatcaggtactaatcctaacatggtgattcattctgtatttagaaaatatttagaaaaaaactaaattaagaatgaatctcatggggtcgtaacgtctcgtgaccctgccgttgcactatgccggcgatccaacccccattatacctcacatttctattgctaattcttctttatctgatcataactttgtatgtctggattatattaactgttacttataagactgcggtgcgacatgcagcactgtaccagagatccttctttcactggagtttcgatcactcactctaagaagatccccagttaggacaagtcccgatccatcatgcaagaacaatctgcatttgaataatgccgttcaatcatgagacataaagaaaaaaccaggccagaacaaacttagggtcataatacaacacaaaaccttagcttctatctcaattgtgctccgaccgctcgaaagatggagccctcgaaattcttcacaatatcggacagtgccacctttgcacctgggcctgttagcaatgcggctaacaagaagacattccgaacctgcttccgaatactggcactatctgtacaagctgtcacccttatattagttattgtcactttaggtgagcttgtaaggatgatcaatgatcaaggcttgagcaatcagttgtcttcaattacagacaagataagagagtcagctactatgattgcatctgctgtgggagtaatgaatcaagttattcatggagtaacggtatccttacccctacaaattgagggaaaccaaaatcaattgttagccacacttgccacaatctgcaccagccaaaaacaagtctcaaactgctctacaaacatccccttagtcaatgacctcaggtttataaatgggatcaataaattcatcattgaagattacgcaactcatgatttctctatcggccatccactcaatatgcccagctttatcccaactgcaacttcacccaatggttgcacaagaattccatccttttctttaggtaagacacactggtgctacacacataatgtaattaatgccaactgcaaggaccatacttcgtctaaccaatatgtgtccatggggattctcgttcagaccgcgtcaggttatcctatgttcaaaaccttaaaaatccaatatctcagtgatggcctgaatcggaaaagctgctcaattgcaacagtccctgatgggtgcgcgatgtactgttatgtctccactcaacttgaaaccgacgactatgcggggtccagtccacccacccaaaaacttaccctgttattctataatgacaccgtcacagaaaggacaatatctccatctggtcttgaagggaattgggctactttggtgccaggagtggggagtgggatatattttgagaataagttgatcttccctgcatatggtggtgtcttgcccaatagtacactcggggttaaatcagcaagagaatttttccggcctgttaatccatataatccatgttcaggaccacaacaagatttagaccagcgtgctttgaggtcatacttcccaagttatttctctaatcgaagaatacagagtgcatttcttgtctgtgcctggaatcagatcttagttacaaattgtgaactagttgtcccctcaagcaatcagacaatgatgggtgcagaaggaagagttttattgatcaataatcgactattatattatcagagaagtaccagctggtggccgtatgaactcctctacgagatatcattcacatttacaaactctggtccatcatctgtaaatatgtcctggatacctatatattcattcactcgtcctggttcaggcaattgcagtggtgaaaatgtgtgcccgactgcttgtgtgtcaggggtttatcttgatccctggccattaactccatatagccaccaatcaggtattaacagaaatttctattttacaggtgctctattaaattcaagtacaactagagtaaatcctaccctttatgtctctgctcttaataatcttaaagtattagccccatatggtactcaaggactgtttgcctcgtacaccacaaccacctgctttcaagataccggtgatgctagtgtgtattgtgtttatattatggaactagcatcaaatattgttggagaattccaaattctacctgtgctaactagattgactatcacttgaatcatagtgaatgcagcgggaagccctattggcgtgtctcaatttttatcgattattaagaaaaaacaggccagaatggcgggcctaaatgagatactcctacctgaagtacatttaaactcacccatcgttagatataagcttttctactatatattacatggccagttaccaaatgatttggagccagatgacttgggcccactagcaaatcagaattggaaggcaattcgagccgaagaatcccaggttcatgcacgtttaaaacagatcagagtagaactcatcgcaaggattcctagtctccggtggacccgctctcaaagagagattgctatactcatttggccaagaatacttccaatcctccaagcatatgatcttcggcaaagtatgcaattgcccacagtatgggagaaattgactcaatccacagttaatcttataagtgatggtctagaacgagttgtattacacatcagcaatcaactgacaggcaagccaaacttgtttaccagatctcgaacaggacaagacactaaggactactcaattccatccactagagagctatctcaaatatggtttaacaatgagtggagtggacctgtaaagacctggcttatgattaaatatagaatgaggcaactaatcacaaaccaaaagacaggtgagttaacagatttagtaaccattgtggatactaggtccactctatgcattattaccccagaattagttgctttatactctaatgggcacaaagcattaacgtacctcacctttgaaatggtactaatggtcactgatatgttggaaggacgactgaatgtttcttctttgtgcacagctagtcattatctgtccccactaaagaaaagaatcgaaattctcctaacattagttgatgaccttgctctactcatgggggacaaagtatacggtgttgtctcttcacttgagagctttgtttacgcccaattacagtatggtgatcctgttgtagacattaagggtacattctatggatttatatgtaatgagattctcgatctgctgactgaggacaacatctttactgaggaggaggcaaacaaggttctcctggacttgacttcacagtttgacaatctatcccctgatttaactgctgaactcctctgcattatgagactttggggccaccccacattaaccgccagccaagcagcatccaaggtccgagagtccatgtgcgctcccaaggtgttagatttccaaacaataatgaagaccctggctttctttcacgcaatccttattaacggttataggaggagccataatggaatctggcctcctactactcttcatggcaatgcccccaaaagcctcattgagatgcggcatgataattcagaacttaagtatgagtatgtcctcaagaattggaaaagtatatctatgttaagaatacacaaatgctttgatgcatcacctgatgaagatctcagcatattcatgaaggataaggcaataagctgtccaaagcaagactggatgggagtatttaggaggagcctcataaaacagcgatatcgagatgcgaatcgacctctaccacaaccattcaaccgacggctactgttgaattttctagaggatgacagattcgatcccattaaagagcttgagtatgtcaccagtggagaatatcttagggacccagaattttgtgcatcttactctctcaaagagaaggagataaaggctacaggtcgaatatttgcaaaaatgacaaagagaatgagatcgtgccaagtaattgcggaatcattattggccaatcatgcaggtaaattaatgagagaaaatggagttgttttagaccagttaaaattgacaaaatctttgttaacgatgaaccaaattggtattatatcagagcacagccgaagatccactgctgacaacatgactttggcacactccggttcaaataagcacagaattaataatagtcaattcaagaagaataaagacaataaacatgagatgcctgatgatggttttgagatagcagcctgctttctaacaactgacctcacaaaatactgcttaaattggaggtaccaagtcatcatcccctttgctcgtacattgaattcaatgtatggtatacctcacctgttcgaatggatacatttaaggctaatgcgaagcactctctatgtcggtgatcccttcaatcctccatcagatcctacccaacttgaccttgatacagctctcaatgatgatatatttatagtttctcctcgaggaggaatcgagggtttatgtcaaaaattatggactatgatttccatctcaacaatcatattatctgcaactgaggcaaacactagagttatgagcatggtccagggtgacaaccaggcgattgcaatcaccactagagtagtacgctcgctcagtcattccgagaagaaggagcaagcttataaagcaagtaaattattctttgaaaggcttagagccaacaatcatggaattggacaccacttgaaagaacaagaaactatcctcagttctgatttcttcatatacagtaagagagtgttttacaaaggtcggattttgactcaagcattaaagaacgtgagcaagatgtgcttaacagccgatatactaggggactgttcacaagcatcatgctccaatttagctactactgtaatgcgcctgactgagaatggggttgagaaagatttgtgttactttctgaatgcattcatgacaatcagacagttatgttatgatctagtatttccccaaactaaatctcttagtcaggacatcactaatgcttatcttaaccatccaatacttatctcaagattgtgtctattaccatctcaattggggggcctaaactttctctcatgtagtcgcctgttcaatagaaacatcggagacccattagtgtctgcaattgctgatgtgaaacgattaattaaagctggctgtctagatatctgggtcctgtataacatccttggaaggaggcctggaaaaggtaagtggagcactctggcagctgatccttatactctaaacatagattatttagttccttcaacaacttttttaaagaagcatgcccaatatacattgatggaacggagtgttaatcccatgctccgtggagtattcagtgaaaatgcagctgaggaagaagaggaactcgcacagtatctattagatcgtgaggtagtcatgcccagggttgcacatgtaatacttgcccagtctagttgcggtagaagaaaacagattcaaggttacttggattccactagaactattatcaggtattcactggaggtgagaccattgtcagcaaagaagctaaatacagtaatagaatacaacttattgtatctatcttacaatttggagattattgaaaaacccaatatagtccaaccctttttgaatgcaatcaatgttgatacttgtagcatcgatatagccaggtcccttagaaaactatcctgggcaactttacttaatggacgtcccatcgagggattagaaacacctgatcccattgaattggtacatgggtgtttgataattgggtcagatgaatgtgagcattgcagtagtggtgatgataaattcacctggtttttcctacccaaggggataaggctagataatgatccggcatccaacccacccatcagagtaccttacatcggatctaaaacagatgagcggagggttgcgtcaatggcttacatcaaaggagcatctgtatcactgaaatcagcactcaggttagcgggagtatatatttgggctttcggagatacagaagaatcatggcaggacgcctatgagttagcttccactcgtgttaatctcacactagagcaattgcaatctctcactcctttaccaacatctgctaacctagtacacagattagatgatggcaccactcaattaaaatttaccccggcaagttcctatgcattctctagcttcgttcatatatctaacgactgtcaagttctggagatcgatgatcaggttacagattctaacctgatttaccaacaagttatgattactggccttgctttaattgagacatggaacaatcctccaatcaacttctctgtctatgagactacactacacttgcacacaggctcatcttgctgtataagacctgtcgaatcttgtgtagtaaatcctcctttgcttcctgtacccttcattaatgttcctcaaatgaataaatttgtatatgaccctgaaccactcagtttgctagaaatggaaaaaattgaggatattgcttatcagaccagaatcggtggtttagatcaaatcccacttctggaaaaaatacccttactagctcacctcaccgccaagcagatggtaaacagcatcactgggcttgatgaagcaacatctatagtgaatgatgctgtagttcaagcagactacactagcaattggattagtgaatgctgctacacttacattgattctgtgtttgtttactctggctgggcattattattggagctttcgtatcaaatgtactacttaagaattcaaggcatccaaggaattctagactatgtgtatatgaccttgaggaggataccaggaatggctataacaggtatctcatccacgattagtcaccctcgtatactcagaagatgcatcaatttggatgtaatagccccaatcaattctccacacatagcttcactggattacacaaaattgagcatagatgcagtaatgtggggaactaagcaggttttgaccaacatttcgcaaggtatcgattatgagatagtagttccttctgaaagccaactaacacttagtgatagagttctaaatctagttgctcgaaaattatcactactggcaatcatctgggccaattataactatcctccaaaggttaaaggtatgtcacctgaggacaaatgtcaggctttaactacacatctaatccaaactgtcgaatatgttgagcacattcagattgagaagacaaacatcaggaggatgattattgaaccaaaattaactgcctaccctagtaatttgttttatctatctcgaaagttgcttaatgctattcgagattctgaagaaggacaatttctgattgcatcctattataacagttttggatttctggaaccaatactaatggaatctaaaatattcaatctaaattcatccgaatcagcatctcttacagaatttgatttcatcctcaacttggaattgtctgaaaccagtcttgagaaatactctctcccaagtttgttgatgacggctgagaatatggataacccatttcctcaaccaccccttcatcatgttctcagaccactaggattatcatccacttcatggtataaaacaatcagtgttttaaattatattagccatatgaaaatatctgacggtgcccatctatacttggcagagggaagcggggcctctatgtcacttatagagactttcttgcccggtgaaacaatatggtacaacagcctattcaatagtggtgaaaatcctccccaacgcaattttgctcctttgcccacccagtttattgaaagtgtcccttacagattgattcaagcaggtatagcagcaggaagtggtgtagtgcaaagtttctatccactctggaacggtaacagcgatatcactgacttgagcacgaaaaccagtgtcgaatacattattcacaaggtaggagctgatacatgtgcattggtccatgtggatttggagggtgtgcccggctcaatgaacagcatgttggnnnnnnnnnnnnnnnnnnnnnnnnnnnnnnnnnnnnnnnnnnnnnnnnnnnnnnnnnnnnnnnnnnnnnnnnnnnnnnnnnnnnnnnnnnnnnnnnnnnnnnnnnnnnnnnnnnnnnnnnnnnnnnnnnnnnnnnnnnnnnnnnnnnnnnnnnnnnnnnnnnnnnnnnnnnnnnnnnnnnnnnnnnnnnnnnnnnnnnnnnnnnnnnnnnnnnnnnnnnnnnnnnnnnnnnnnnnnnnnnnnnnnnnnnnnnnnnnnnnnnnnnnnnnnnnnnnnnnnnnnnnnnnnnnnnnnnnnnnnnnnnnnnnnnnnnnnnnnnnnnnnnnnnnnnnnnnnnnnnnnnnnnnnnnnnnnnnnnnnnnnnnnnnnnnnnnnnnnnnnnnnnnnnnnnnnnnnnnnnnnnnnnnnnnnnnnnnnnnnnnnnnnnnnnnnnnnnnnnnnnnnnnnnnnnnnnnnnnnnnnnnnnnnnnnnnnnnnnnnnnnnnnnnnnnnnnnnnnnnnnnnnnnnnnnnnnnnnnnnnnnnnnnnnnnnnnnnnnnnnnnnnnnnnnnnnnnnnnnnnnnnnnnnnnnnnnnnnnnnnnnnnnnnnnnnnnnnnnnnnnnnnnnnnnnnnnnnnnnnnnnnnnnnnnnnnnnnnnnnnnnnnnnnnnnnnnnnnnnnnnnnnnnnnnnnnnnnnnnnnnnnnnnnnnnnnnnnnnnnnnnnnnnnnnnnnnnnnnnnnnnnnnnnnnnnnnnnnnnnnnnnnnnnnnnnnnnnnnnnnnnnnnnnnnnnnnnnnnnnnnnnnnnnnnnnnnnnnnnnnnnnnnnnnnnnnnnnnnnnnnnnnnnnnnnnnnnnnnnnnnnnnnnnnnnnnnnnnnnnnnnnnnnnnnnnnnnnnnnnnnnnnnnnnnnnnnnnnnnnnnnnnnnnnnnnnnnnnnnnnnnnnnnnnnnnnnnnnnnnnnnnnnnnnnnnnnnnnnnnnnnnnnnnnnnnnnnnnnnnnnnnnnnnnnnnnnnnnnnnnnnnnnnnnnnnnnnnnnnnnnnnnnnnnnnnnnnnnnnnnnnnnnnnnnnnnnnnnnnnnnnnnnnnnnnnnnnnnnnnnnnnnnnnnnnnnnnnnnnnnnnnnnnnnnnnnnnnnnnnnnnnnnnnnn"/>
                                <sequence id="seq_MuVs/Washington.USA/51.16/FH41[G]|2016.97|2016-12-21|north_america|usa|washington|age|vaccination_status|community_status" spec="Sequence" taxon="MuVs/Washington.USA/51.16/FH41[G]|2016.97|2016-12-21|north_america|usa|washington|age|vaccination_status|community_status" totalcount="4" value="tagtgtaagaaacagtaagcccggaagtggtgttttgcgatttcgaggccgggctcgatcctcacctttcattgtcaataggggacactttgacgctaccttgaaaatgtcgtccgtgctcaaagcatttgagcgattcactatagaacaggaacttcaagacaggggtgaggagggttcaattccgccggagactttaaagtcagcagtcaaagtcttcgttattaacacacccaatcccaccacacgctaccagatgctaaacttttgcctaagaataatttgcagtcaaaatgctagggcatctcacagggtaggtgcattgataacattattctcacttccctcggcaggtatgcaaaatcatattagactagcagatagatcacccgaagcccagatagaacgctgtgagattgatggctttgagcctggcacatataggctgattccgaatgcacgcgccaatcttactgccaatgaaattgctgcctatgctttgcttgcagatgacctccctccaaccataaataatggaactccttatgtacatgcagatgttgaagggcagccatgtgatgaaattgaacaattcctggatcgatgctacagtgtactaatccaggcttgggtgatggtctgtaaatgtatgacagcttacgaccaacctgctggatctgctgatcggcgatttgcgaaataccagcagcaaggtcgcctggaagcaagatacatgctgcagccagaagctcaaaggttgattcaaactgccatcaggaaaagtcttgttgttagacagtatcttacctttgaactccaactggcaagacggcaggggttgctatcaaacagatactatgcaatggtgggtgacattggaaagtacattgagaattcaggccttactgccttctttctcaccctcaaatatgcactaggcaccaaatggagtcctctgtcattggccgcattcaccggtgaactcactaagctccgatccttgatgatgttatatcgagatctcggagaacaagccagataccttgctctgttggaggctcctcaaataatggactttgctcccgggggctacccattgatattcagttatgctatgggagtcggtacagtcctagatgtccaaatgcgaaattacacttatgcacgacctttcctaaatggttactatttccagattggggttgagaccgcacgacggcaacaaggcactgttgacaacagagtagcagatgatctaggcctgactcctgaacaaagaactgaggtcactcagcttgttgacaggcttgcaagaggcagaggtgcgggaataccaggtgggccggtgaatccctttgttcctccagttcaacaacaacaacctgctgccgtatatgaggacattcctgcattggaggaatcagatgacgatggtgatgaagatggaggtgcaggattccaaaatggagcacaagcaccagctgtaagacagggaggtcaaaatgactttagagcacagccgttacaggatccaattcaagcacaactcttcatgccattatatcctcaagtcagcaacatcccaaatcatcagaatcatcagattaatcgcatcggggggatggaacaccaagatttattacgatacaacgagaatggcgattctcagcaggatgcaaggggcgaacacggaaataccttcccaaacaatcccaatcaaaacgcacagtcacaagtgggtgactgggatgagtagatcaccgacatgaccaaactacccccaactgcaacaaacccagaacaatccagccacagccaaccgctcaaatccactacattccattcatatttagtcttaaagaaaaaattaggcccggaaagaattagttctacgagcatcgacacgattatcttgatcgtgtttctttccgggcaagccatggatcaatttataaaacaagatgaaactggtgatttaattgagacaggaatgaatgttgcaaatcacttcctatctgcccccattcagggaaccaacttgttgagcaaggccacaatcatccccggtgttgcaccagtactcattggcaatccagagcaaaagaacattcagtaccccactgcatcacatcagggatccaagtcaaagggaagaagctcaggggccaagcccatcatagtctcatcttccgaagtaggcactggagggactcagattcctgagccccttttcgcacaaaccggacaaggtggcactgtcaccaccgtttatcaagatccaactatccaaccaacaggttcataccgaagtgtggaattggctaagataggaaaagagagaatgattaatcggtttgttgaaaaacccaggacctcaacgccggtaacagaatttaagaggggggccgggagcggctgctcaaggccagacaatccaagaggagggcatagacgggaatggagcctcagctgggtccaaggagaggtccgggtctttgagtggtgcaaccccatatgctcacctatcactgccgcagcaagattccactcctgcaaatgtgggaattgcccagcaaagtgcgatcagtgcgaacgagattatggacctccttagagggatggatgctcgcctgcaacatcttgaacaaaaggtagacaaggtgcttgcacagggcagcatggtgacccaaataaagaatgaattatcaacagtaaagacaacactagctacaattgaaggaatgatggcgacagtaaagatcatggatccgggaaacccgacaggggtcccagttgatgagcttagaagaagttttagtgatcatgtaacaattgttagtggaccaggagatgtgtcattcagctccagtgaagaacccacactgtatttggatgaactagcgaggcctatccccaagcctcgtcctgcaaagcagccaaaaccccaacccgtaaaggatttagcaggacggaaggtgatgataaccaaaatgatcactgactgtgtggccaatcctcaaatgaagcaggcgttcgagcaacgattggcaaaggccagcaccgaggatgccctgaatgatatcaagcgagacatcatacgaagcgccatatgaacctaccaagaacaccagactcacgggaaaatccatgaactgatagccgcaatgattccctattaaataaaaaataagcacgaacacaagtctaacccagccacagcagcaatggccggatcacagatcaaaattcctcttccgaagccccccgactcagattctcaaagactaaatgcattccctgtaatcatggctcaagaaggcaaagggcgactcctcagacagatcagacttaggaaaatattatcaggggatccgtctgatcagcaaattacatttgtgaatacatatggattcatccgtgctactccagaaacatcagagttcatctctgaatcatcacaacaaaaggtaactcctgtagtgacggcgtgcatgttatccttcggtgctggaccagtactagaagacccacaacatatgctgaaagctcttgatcagacagatatcagggttcggaagacagcaagtgataaagagcagatcttatttgagatcaaccgcattcccaatctattcaggcatcatcaaatatctgcggaccatctgattcaggccagctccgataaatatgtcaagtcaccagctaagttgattgcaggagtaaattacatttactgtgtcacatttttatccgtgacagtttgttctgcctcactcaagtttcgagttgcgcgcccattgcttgctgcacgatctagattagtgagagcagttcagatggaagttttgcttcgggtaacctgcaaaaaagactctcaaatggcaaagagcatgctaaatgaccctgatggagaaggttgcattgcatccgtgtggttccacctgtgtaatctgtgcaaaggcaggaacaaacttagaagttacgatgaaaattattttgcatctaagtgccgtaagatgaatttgacagtcagcataggggacatgtggggaccaaccattctagtccatgcaggcggtcacattccgacaactgcaaaacctttcttcaactcaagaggctgggtctgtcaccccatccatcaatcatcaccatcgttggcgaagaccctatggtcatctgggtgtgaaatcaaggctgccagtgctatcctccagggctcagactatgcatcactcgcaaaaactgatgacataatatattcaaagataaaggtcgacaaggatgcagccaactacaagggagtatcctggagtccatttaggaagtctgcctcaatgagcaacctatgataattctctctattttcaatgatgccttcaggaggatcaacaatcagtccaattttaccggtgataacttgattgaaattatagaaaaaataagcctagaaagatatcccacctctcgactttcccactttgaaaatagaattgatcagtaatcatgaaggtttctttagttacttgcttgggctttgcagtcttttcattttccatatgtgtgaatatcaatatcttgcagcaaattggatatatcaagcaacaagtcaggcaactgagctattactcacaaagttcaagctcctacatagtggtcaagcttttaccgaatatccaacccactgataacagctgtgaattcaagagtgtaactcaatacaataagaccttgagtaatttgcttcttccaattgcagaaaacataaataatattgcatcgccctcacctggatcaagacgtcataaaaggtttgctggcattgccattggcattgctgcactcggtgttgcaaccgcagcacaagtaaccgccgctgtctcattagttcaagcacagacaaatgcacgcgcaatagcggcgatgaaaaattcaatacaggcaactaatcgagcagtcttcgaagtgaaagaaggcacccaacagttagctatagcggtacaagcaatacagaaccacatcaatactattatgaacacccaattgaacaatatgtcctgtcagattcttgataaccagcttgcaacctccctgggattatacctaacagaattaacaacagtgttccagccacaattaattaatccggcattgtcaccgattagcatacaagccttgaggtctttgcttggaagtatgacacctgcagtggttcaagcaacattatctacttcaatttctgctgctgaaatactaagtgccggtctaatggagggtcagattgtttctgttctgctggatgagatgcagatgatagttaagataaatattccaaccattgtcacacaatcaaatgcattggtgattgacttctactcaatttcgagctttattaatagtcaggaatccataattcaattaccagacaggatcttggagatcgggaatgaacaatggagctatccagcaaaaaattgtaagttgacaagacacaacatattctgccaatacaatgaggcagagaggctgagcttagaatcaaaactatgccttgcaggcaatataagtgcctgtgtgttctcacccatagcagggagttatatgaggcgatttgtagcactggatggaacaattgttgcaaactgtcgaagtctaacgtgtctatgcaagagtccatcttatcctatataccaacctgaccatcatgcagtcacgaccattgatctaaccgcatgtcagacgttgtccctagacggattggatttcagcattgtctctctaagcaacatcacttacgctgagaaccttaccatttcattgtctcagacaatcaatactcaacccattgacatatcaactgaactgatcaaggtcaatgcatccctccaaaatgccgttaagtacataaaggagagcaaccatcaactccaatctgtgagtataaattctaaaatcggagctataatcatagcagccttagctttgagcatcctgtcaatgatcatttcactgttgttttgctgctgggcttacattgcaactaaagagatcagaagaatcaacttcaaaacaaatcatatcaacacaatatcaagtagtgtcgatgatctcatcaggtactaatcctaacatggtgattcattctgtatttagaaaatatttagaaaaaaactaaattaagaatgaatctcatggggtcgtaacgtctcgtgaccctgccgttgcactatgccggcgatccaacccccattatacctcacatttctattgctaattcttctttatctgatcataactttgtatgtctggattatattaactgttacttataagactgcggtgcgacatgcagcactgtaccagagatccttctttcactggagtttcgatcactcactctaagaagatccccagttaggacaagtcccgatccatcatgcaagaacaatctgcatttgaataatgccgttcaatcatgagacataaagaaaaaaccaggccagaacaaacttagggtcataatacaacacaaaaccttagcttctatctcaattgtgctccgaccgctcgaaagatggagccctcgaaattcttcacaatatcggacagtgccacctttgcacctgggcctgttagcaatgcggctaacaagaagacattccgaacctgcttccgaatactggcactatctgtacaagctgtcacccttatattagttattgtcactttaggtgagcttgtaaggatgatcaatgatcaaggcttgagcaatcagttgtcttcaattacagacaagataagagagtcagctactatgattgcatctgctgtgggagtaatgaatcaagttattcatggagtaacggtatccttacccctacaaattgagggaaaccaaaatcaattgttagccacacttgccacaatctgcaccagccaaaaacaagtctcaaactgctctacaaacatccccttagtcaatgacctcaggtttataaatgggatcaataaattcatcattgaagattacgcaactcatgatttctctatcggccatccactcaatatgcccagctttatcccaactgcaacttcacccaatggttgcacaagaattccatccttttctttaggtaagacacactggtgctacacacataatgtaattaatgccaactgcaaggaccatacttcgtctaaccaatatgtgtccatggggattctcgttcagaccgcgtcaggttatcctatgttcaaaaccttaaaaatccaatatctcagtgatggcctgaatcggaaaagctgctcaattgcaacagtccctgatgggtgcgcgatgtactgttatgtctccactcaacttgaaaccgacgactatgcggggtccagtccacccacccaaaaacttaccctgttattctataatgacaccgtcacagaaaggacaatatctccatctggtcttgaagggaattgggctactttggtgccaggagtggggagtgggatatattttgagaataagttgatcttccctgcatatggtggtgtcttgcccaatagtacactcggggttaaatcagcaagagaatttttccggcctgttaatccatataatccatgttcaggaccacaacaagatttagaccagcgtgctttgaggtcatacttcccaagttatttctctaatcgaagaatacagagtgcatttcttgtctgtgcctggaatcagatcttagttacaaattgtgaactagttgtcccctcaagcaatcagacaatgatgggtgcagaaggaagagttttattgatcaataatcgactattatattatcagagaagtaccagctggtggccgtatgaactcctctacgagatatcattcacatttacaaactctggtccatcatctgtaaatatgtcctggatacctatatattcattcactcgtcctggttcaggcaattgcagtggtgaaaatgtgtgcccgactgcttgtgtgtcaggggtttatcttgatccctggccattaactccatatagccaccaatcaggtattaacagaaatttctattttacaggtgctctattaaattcaagtacaactagagtaaatcctaccctttatgtctctgctcttaataatcttaaagtattagccccatatggtactcaaggactgtttgcctcgtacaccacaaccacctgctttcaagataccggtgatgctagtgtgtattgtgtttatattatggaactagcatcaaatattgttggagaattccaaattctacctgtgctaactagattgactatcacttgaatcatagtgaatgcagcgggaagccctattggcgtgtctcaatttttatcgattattaagaaaaaacaggccagaatggcgggcctaaatgagatactcctacctgaagtacatttaaactcacccatcgttagatataagcttttctactatatattacatggccagttaccaaatgatttggagccagatgacttgggcccactagcaaatcagaattggaaggcaattcgagccgaagaatcccaggttcatgcacgtttaaaacagatcagagtagaactcatcgcaaggattcctagtctccggtggacccgctctcaaagagagattgctatactcatttggccaagaatacttccaatcctccaagcatatgatcttcggcaaagtatgcaattgcccacagtatgggagaaattgactcaatccacagttaatcttataagtgatggtctagaacgagttgtattacacatcagcaatcaactgacaggcaagccaaacttgtttaccagatctcgaacaggacaagacactaaggactactcaattccatccactagagagctatctcaaatatggtttaacaatgagtggagtggacctgtaaagacctggcttatgattaaatatagaatgaggcaactaatcacaaaccaaaagacaggtgagttaacagatttagtaaccattgtggatactaggtccactctatgcattattaccccagaattagttgctttatactctaatgggcacaaagcattaacgtacctcacctttgaaatggtactaatggtcactgatatgttggaaggacgactgaatgtttcttctttgtgcacagctagtcattatctgtccccactaaagaaaagaatcgaaattctcctaacattagttgatgaccttgctctactcatgggggacaaagtatacggtgttgtctcttcacttgagagttttgtttacgcccaattacagtatggtgatcctgttgtagacattaagggtacattctatggatttatatgtaatgagattctcgatctgctgactgaggacaacatctttactgaggaggaggcaaacaaggttctcctggacttgacttcacagtttgacaatctatcccctgatttaactgctgaactcctctgcattatgagactttggggccaccccacattaaccgccagccaagcagcatccaaggtccgagagtccatgtgcgctcccaaggtgttagatttccaaacaataatgaagaccctggctttctttcacgcaatccttattaacggttataggaggagccataatggaatctggcctcctactactcttcatggcaatgcccccaaaagcctcattgagatgcggcatgataattcagaacttaagtatgagtatgtcctcaagaattggaaaagtatatctatgttaagaatacacaaatgctttgatgcatcacctgatgaagatctcagcatattcatgaaggataaggcaataagctgtccaaagcaagactggatgggagtatttaggaggagcctcataaaacagcgatatcgagatgcgaatcgacctctaccacaaccattcaaccgacggctactgttgaattttctagaggatgacagattcgatcccattaaagagcttgagtatgtcaccagtggagaatatcttagggacccagaattttgtgcatcttactctctcaaagagaaggagataaaggctacaggtcgaatatttgcaaaaatgacaaagagaatgagatcgtgccaagtaattgcggaatcattattggccaatcatgcaggtaaattaatgagagaaaatggagttgttttagaccagttaaaattgacaaaatctttgttaacgatgaaccaaattggtattatatcagagcacagccgaagatccactgctgacaacatgactttggcacactccggttcaaataagcacagaattaataatagtcaattcaagaagaataaagacaataaacatgagatgcctgatgatggttttgagatagcagcctgctttctaacaactgacctcacaaaatactgcttaaattggaggtaccaagtcatcatcccctttgctcgtacattgaattcaatgtatggtatacctcacctgttcgaatggatacatttaaggctaatgcgaagcactctctatgtcggtgatcccttcaatcctccatcagatcctacccaacttgaccttgatacagctctcaatgatgatatatttatagtttctcctcgaggaggaatcgagggtttatgtcaaaaattatggactatgatttccatctcaacaatcatattatctgcaactgaggcaaacactagagttatgagcatggtccagggtgacaaccaggcgattgcaatcaccactagagtagtacgctcgctcagtcattccgagaagaaggagcaagcttataaagcaagtaaattattctttgaaaggcttagagccaacaatcatggaattggacaccacttgaaagaacaagaaactatcctcagttctgatttcttcatatacagtaagagagtgttttacaaaggtcggattttgactcaagcattaaagaacgtgagcaagatgtgcttaacagccgatatactaggggactgttcacaagcatcatgctccaatttagctactactgtaatgcgcctgactgagaatggggttgagaaagatttgtgttactttctgaatgcattcatgacaatcagacagttatgttatgatctagtatttccccaaactaaatctcttagtcaggacatcactaatgcttatcttaaccatccaatacttatctcaagattgtgtctattaccatctcaattggggggcctaaactttctctcatgtagtcgcctgttcaatagaaacatcggagacccattagtgtctgcaattgctgatgtgaaacgattaattaaagctggctgtctagatatctgggtcctgtataacatccttggaaggaggcctggaaaaggtaagtggagcactctggcagctgatccttatactctaaacatagattatttagttccttcaacaacttttttaaagaagcatgcccaatatacattgatggaacggagtgttaatcccatgctccgtggagtattcagtgaaaatgcagctgaggaagaagaggaactcgcacagtatctattagatcgtgaggtagtcatgcccagggttgcacatgtaatacttgcccagtctagttgcggtagaagaaaacagattcaaggttacttggattccactagaactattatcaggtattcactggaggtgagaccattgtcagcaaagaagctaaatacagtaatagaatacaacttattgtatctatcttacaatttggagattattgaaaaacccaatatagtccaaccctttttgaatgcaatcaatgttgatacttgtagcatcgatatagccaggtcccttagaaaactatcctgggcaactttacttaatggacgtcccatcgagggattagaaacacctgatcccattgaattggtacatgggtgtttgataattgggtcagatgaatgtgagcattgcagtagtggtgatgataaattcacctggtttttcctacccaaggggataaggctagataatgatccggcatccaacccacccatcagagtaccttacatcggatctaaaacagatgagcggagggttgcgtcaatggcttacatcaaaggagcatctgtatcactgaaatcagcactcaggttagcgggagtatatatttgggctttcggagatacagaagaatcatggcaggacgcctatgagttagcttccactcgtgttaatctcacactagagcaattgcaatctctcactcctttaccaacatctgctaacctagtacacagattagatgatggcaccactcaattaaaatttaccccggcaagttcctatgcattctctagcttcgttcatatatctaacgactgtcaagttctggagatcgatgatcaggttacagattctaacctgatttaccaacaagttatgattactggccttgctttaattgagacatggaacaatcctccaatcaacttctctgtctatgagactacactacacttgcacacaggctcatcttgctgtataagacctgtcgaatcttgtgtagtaaatcctcctttgcttcctgtacccttcattaatgttcctcaaatgaataaatttgtatatgaccctgaaccactcagtttgctagaaatggaaaaaattgaggatattgcttatcagaccagaatcggtggtttagatcaaatcccacttctggaaaaaatacccttactagctcacctcaccgccaagcagatggtaaacagcatcactgggcttgatgaagcaacatctatagtgaatgatgctgtagttcaagcagactacactagcaattggattagtgaatgctgctacacttacattgattctgtgtttgtttactctggctgggcattattattggagctttcgtatcaaatgtactacttaagaattcaaggcatccaaggaattctagactatgtgtatatgaccttgaggaggataccaggaatggctataacaggtatctcatccacgattagtcaccctcgtatactcagaagatgcatcaatttggatgtaatagccccaatcaattctccacacatagcttcactggattacacaaaattgagcatagatgcagtaatgtggggaactaagcaggttttgaccaacatttcgcaaggtatcgattatgagatagtagttccttctgaaagccaactaacacttagtgatagagttctaaatctagttgctcgaaaattatcactactggcaatcatctgggccaattataactatcctccaaaggttaaaggtatgtcacctgaggacaaatgtcaggctttaactacacatctaatccaaactgtcgaatatgttgagcacattcagattgagaagacaaacatcaggaggatgattattgaaccaaaattaactgcctaccctagtaatttgttttatctatctcgaaagttgcttaatgctattcgagattctgaagaaggacaatttctgattgcatcctattataacagttttggatttctggaaccaatactaatggaatctaaaatattcaatctaaattcatccgaatcagcatctcttacagaatttgatttcatcctcaacttggaattgtctgaaaccagtcttgagaaatactctctcccaagtttgttgatgacggctgagaatatggataacccatttcctcaaccaccccttcatcatgttctcagaccactaggattatcatccacttcatggtataaaacaatcagtgttttaaattatattagccatatgaaaatatctgacggtgcccatctatacttggcagagggaagcggggcctctatgtcacttatagagactttcttgcccggtgaaacaatatggtacaacagcctattcaatagtggtgaaaatcctccccaacgcaattttgctcctttgcccacccagtttattgaaagtgtcccttacagattgattcaagcaggtatagcagcaggaagtggtgtagtgcaaagtttctatccactctggaacggtaacagcgatatcactgacttgagcacgaaaaccagtgtcgaatacattattcacaaggtaggagctgatacatgtgcattggtccatgtggatttggagggtgtgcccggctcaatgaacagcatgttggagnnnnnnnnnnnnnnnnnnnnnnnnnnnnnnnnnnnnnnnnnnnnnnnnnnnnnnnnnnnnnnnnnnnnnnnnnnnnnnnnnnnnnnnnnnnnnnnnnnnnnnnnnnnnnnnnnnnnnnnnnnnnnnnnnnnnnnnnnnnnnnnnnnnnnnnnnnnnnnnnnnnnnnnnnnnnnnnnnnnnnnnnnnnnnnnnnnnnnnnnnnnnnnnnnnnnnnnnnnnnnnnnnnnnnnnnnnnnnnnnnnnnnnnnnnnnnnnnnnnnnnnnnnnnnnnnnnnnnnnnnnnnnnnnnnnnnnnnnnnnnnnnnnnnnnnnnnnnnnnnnnnnnnnnnnnnnnnnnnnnnnnnnnnnnnnnnnnnnnnnnnnnnnnnnnnnnnnnnnnnnnnnnnnnnnnnnnnnnnnnnnnnnnnnnnnnnnnnnnnnnnnnnnnnnnnnnnnnnnnnnnnnnnnnnnnnnnnnnnnnnnnnnnnnnnnnnnnnnnnnnnnnnnnnnnnnnnnnnnnnnnnnnnnnnnnnnnnnnnnnnnnnnnnnnnnnnnnnnnnnnnnnnnnnnnnnnnnnnnnnnnnnnnnnnnnnnnnnnnnnnnnnnnnnnnnnnnnnnnnnnnnnnnnnnnnnnnnnnnnnnnnnnnnnnnnnnnnnnnnnnnnnnnnnnnnnnnnnnnnnnnnnnnnnnnnnnnnnnnnnnnnnnnnnnnnnnnnnnnnnnnnnnnnnnnnnnnnnnnnnnnnnnnnnnnnnnnnnnnnnnnnnnnnnnnnnnnnnnnnnnnnnnnnnnnnnnnnnnnnnnnnnnnnnnnnnnnnnnnnnnnnnnnnnnnnnnnnnnnnnnnnnnnnnnnnnnnnnnnnnnnnnnnnnnnnnnnnnnnnnnnnnnnnnnnnnnnnnnnnnnnnnnnnnnnnnnnnnnnnnnnnnnnnnnnnnnnnnnnnnnnnnnnnnnnnnnnnnnnnnnnnnnnnnnnnnnnnnnnnnnnnnnnnnnnnnnnnnnnnnnnnnnnnnnnnnnnnnnnnnnnnnnnnnnnnnnnnnnnnnnnnnnnnnnnnnnnnnnnnnnnnnnnnnnnnnnnnnnnnnnnnnnnnnnnnnnnnnnnnnnnnnnnnnnnnnnnnnnnnnnnnnnnnnnnnnnnnnnnnnnnnnnnn"/>
                            </data>
<data
id="mumps-wa-clade-arkansas_8-2020-02-03"
spec="Alignment"
name="alignment">
                                <sequence id="seq_MuVs/Washington.USA/3.17/FH67[G]|2017.044|2017-01-17|north_america|usa|washington|age|vaccination_status|community_status" spec="Sequence" taxon="MuVs/Washington.USA/3.17/FH67[G]|2017.044|2017-01-17|north_america|usa|washington|age|vaccination_status|community_status" totalcount="4" value="-tagtgtaagaaacagtaagcccggaagtggtgttttgcgatttcgaggccgggctcgatcctcacctttcattgtcaataggggacactttgacgctaccttgaaaatgtcgtccgtgctcaaagcatttgagcgattcactatagaacaggaacttcaagacaggggtgaggagggttcaattccgccggagactttaaagtcagcagtcaaagtcttcgttattaacacacccaatcccaccacacgctaccagatgctaaacttttgcctaagaataatttgcagtcaaaatgctagggcatctcacagggtaggtgcattgataacattattctcacttccctcggcaggtatgcaaaatcatattagactagcagatagatcacccgaagcccagatagaacgctgtgagattgatggctttgagcctggcacatataggctgattccgaatgcacgcgccaatcttactgccaatgaaattgctgcctatgctttgcttgcagatgacctccctccaaccataaataatggaactccttatgtacatgcagatgttgaagggcagccatgtgatgaaattgaacaattcctggatcgatgctacagtgtactaatccaggcttgggtgatggtctgtaaatgtatgacagcttacgaccaacctgctggatctgctgatcggcgatttgcgaaataccagcagcaaggtcgcctggaagcaagatacatgctgcagccagaagctcaaaggttgattcaaactgccatcaggaaaagtcttgttgttagacagtatcttacctttgaactccaactggcaagacggcaggggttgctatcaaacagatactatgcaatggtgggtgacattggaaagtacattgagaattcaggccttactgccttctttctcaccctcaaatatgcactaggcaccaaatggagtcctctgtcattggccgcattcaccggtgaactcactaagctccgatccttgatgatgttatatcgagatctcggagaacaagccagataccttgctctgttggaggctccccaaataatggactttgctcccgggggctacccattgatattcagttatgctatgggagtcggtacagtcctagatgtccaaatgcgaaattacacttatgcacgacctttcctaaatggttactatttccagattggggttgagaccgcacgacggcaacaaggcactgttgacaacagagtagcagatgatctaggcctgactcctgaacaaagaactgaggtcactcagcttgttgacaggcttgcaagaggcagaggtgcgggaataccaggtgggccggtgaatccctttgttcctccagttcaacaacaacaacctgctgccgtatatgaggacattcctgcattagaggaatcagatgacgatggtgatgaagatggaggtgcaggattccaaaatggagcacaagcaccagctgtaagacagggaggtcaaaatgactttagagcacagccgttacaggatccaattcaagcacaactcttcatgccattatatcctcaagtcagcaacatcccaaatcatcagaatcatcagattaatcgcatcggggggatggaacaccaagatttattacgatacaacgagaatggcgattctcagcaggatgcaaggggcgaacacggaaataccttcccaaacaatcccaatcaaaacgcacagtcacaagtgggtgactgggatgagtagatcaccgacatgaccaaactacccccaactgcaacaaacccagaacaatccagccacagccaaccgctcaaatccactacattccattcatatttagtctttaagaaaaaattaggcccggaaagaattagttctacgagcatcgacacgattatcttgatcgtgtttctttccgggcaagccatggatcaatttataaaacaagatgaaactggtgatttaattgagacaggaatgaatgttgcaaatcacttcctatctgcccccattcagggaaccaacttgttgagcaaggccacaatcatccccggtgttgcaccagtactcattggcaatccagagcaaaagaacattcagtaccccactgcatcacatcagggatccaagtcaaagggaagaagctcaggggccaagcccatcatagtctcatcttccgaagtaggcactggagggactcagattcctgagccccttttcgcacaaaccggacaaggtggcactgtcaccaccgtttatcaagatccaactatccaaccaacaggttcataccgaagtgtggaattggctaagataggaaaagagagaatgattaatcggtttgttgaaaaacccaggacctcaacgccggtaacagaatttaagaggggggccgggagcggctgctcaaggccagacaatccaagaggagggcatagacgggaatggagcctcagctgggtccaaggagaggtccgggtctttgagtggtgcaaccccatatgctcacctatcactgccgcagcaagattccactcctgcaaatgtgggaattgcccagcaaagtgcgatcagtgcgaacgagattatggacctccttagagggatggatgctcgcctgcaacatcttgaacaaaaggtggacaaggtgcttgcacagggcagcatggtgacccaaataaagaatgaattatcaacagtaaagacaacactagctacaattgaaggaatgatggcgacagtaaagatcatggatccgggaaacccgacaggggtcccagttgatgagcttagaagaagttttagtgatcatgtaacaattgttagtggaccaggagatgtgtcattcagctccagtgaagaacccacactgtatttggatgaactagcgaggcctatccccaagcctcgtcctgcaaagcagccaaaaccccaacccgtaaaggatttagcaggacggaaggtgatgataaccaaaatgatcactgactgtgtggccaatcctcaaatgaagcaggcgttcgagcaacgattggcaaaggccagcaccgaggatgccctgaatgatatcaagcgagacatcatacgaagcgccatatgaacctaccaagaacaccagactcacgggaaaatccatgaactgatagccgcaatgattccctattaaataaaaaataagcacgaacacaagtctaacccagccacagcagcaatggccggatcacagatcaaaattcctcttccgaagccccccgactcagattctcaaagactaaatgcattccctgtaatcatggctcaagaaggcaaagggcgactcctcagacagatcagacttaggaaaatattatcaggggatccgtctgatcagcaaattacatttgtgaatacatatggattcatccgtgctactccagaaacatcagagttcatctctgaatcatcacaacaaaaggtaactcctgtagtgacggcgtgcatgttatccttcggtgctggaccagtactagaagacccacaacatatgctgaaagctcttgatcagacagatatcagggttcggaagacagcaagtgataaagagcagatcttatttgagatcaaccgcattcccaatctattcaggcatcatcaaatatctgcggaccatctgattcaggccagctccgataaatatgtcaagtcaccagctaagttgattgcaggagtaaattacatttactgtgtcacatttttatccgtgacagtttgttctgcctcactcaagtttcgagttgcgcgcccattgcttgctgcacgatctagattagtgagagcagttcagatggaagttttgcttcgggtaacctgcaaaaaagactctcaaatggcaaagagcatgctaaatgaccctgatggagaaggttgcattgcatccgtgtggttccacctgtgtaatctgtgcaaaggcaggaacaaacttagaagttatgatgaaaattattttgcatctaagtgccgtaagatgaatttgacagtcagcataggggacatgtggggaccaaccattctagtccatgcaggcggtcacattccgacaactgcaaaacctttcttcaactcaagaggctgggtctgtcaccccatccatcaatcatcaccatcgttggcgaagaccctatggtcatctgggtgtgaaatcaaggctgccagtgctatcctccagggctcagactatgcatcactcgcaaaaactgatgacataatatattcaaagataaaggtcgacaaggatgcagccaactacaagggagtatcctggagtccatttaggaagtctgcctcaatgagcaacctatgataattctctctattttcaatgatgccttcaggaggatcaacaatcagtccaattttaccggtgataacttgattgaaattatagaaaaaataagcctagaaagatatcccacctctcgactttcccactttgaaaatagaattgatcagtaatcatgaaggtttctttagttacttgcttgggctttgcagtcttttcattttccatatgtgtgaatatcaatatcttgcagcaaattggatatatcaagcaacaagtcaggcaactgagctattactcacaaagttcaagctcctacatagtggtcaagcttttaccgaatatccaacccactgataacagctgtgaattcaagagtgtaactcaatacaataagaccttgagtaatttgcttcttccaattgcagaaaacataaataatattgcatcgccctcacctggatcaagacgtcataaaaggtttgctggcattgccattggcattgctgcactcggtgttgcaaccgcagcacaagtaaccgccgctgtctcattagttcaagcacagacaaatgcacgcgcaatagcggcgatgaaaaattcaatacaggcaactaatcgagcagtcttcgaagtgaaagaaggcacccaacagttagctatagcggtacaagcaatacagaaccacatcaatactattatgaacacccaattgaacaatatgtcctgtcagattcttgataaccagcttgcaacctccctgggattatacctaacagaattaacaacagtgttccagccacaattaattaatccggcattgtcaccgattagcatacaagccttgaggtctttgcttggaagtatgacacctgcagtggttcaagcaacattatctacttcaatttctgctgctgaaatactaagtgccggtctaatggagggtcagattgtttctgttctgctggatgagatgcagatgatagttaagataaatattccaaccattgtcacacaatcaaatgcattggtgattgacttctactcaatttcgagctttattaatagtcaggaatccataattcaattaccagacaggatcttggagatcgggaatgaacaatggagctatccagcaaaaaattgtaagttgacaagacacaacatattctgccaatacaatgaggcagagaggctgagcttagaatcaaaactatgccttgcaggcaatataagtgcctgtgtgttctcacccatagcagggagttatatgaggcgatttgtagcactggatggaacaattgttgcaaactgtcgaagtctaacgtgtctatgcaagagtccatcttatcctatataccaacctgaccatcatgcagtcacgaccattgatctaaccgcatgtcagacgttgtccctagacggattggatttcagcattgtctctctaagcaacatcacttacgctgagaaccttaccatttcattgtctcagacaatcaatactcaacccattgacatatcaactgaactgatcaaggtcaatgcatccctccaaaatgccgttaagtacataaaggagagcaaccatcaactccaatctgtgagtataaattctaaaatcggagctataatcatagcagccttagctttgagcatcctgtcaatgatcatttcactgttgttttgctgctgggcttacattgcaactaaagagatcagaagaatcaacttcaaaacaaatcatatcaacacaatatcaagtagtgtcgatgatctcatcaggtactaatcctaacatggtgattcattctgtatttagaaaatatttagaaaaaaactaaattaagaatgaatctcatggggtcgtaacgtctcgtgaccctgccgttgcactatgccggcgatccaacccccattatacctcacatttctattgctaattcttctttatctgatcataactttgtatgtctggattatattaactgttacttataagactgcggtgcgacatgcagcactgtaccagggatccttctttcactggagtttcgatcactcactctaagaagatccccagttaggacaagtcccgatccatcatgcaagaacaatctgcatttgaataatgccgttcaatcatgagacataaagaaaaaaccaggccagaacaaacttagggtcataatacaacacaaaaccttagcttctatctcaattgtgctccgaccgctcgaaagatggagccctcgaaattcttcacaatatcggacagtgccacctttgcacctgggcctgttagcaatgcggctaacaagaagacattccgaacctgcttccgaatactggcactatctgtacaagctgtcacccttatattagttattgtcactttaggtgagcttgtaaggatgatcaatgatcaaggcttgagcaatcagttgtcttcaattacagacaagataagagagtcagctactatgattgcatctgctgtgggagtaatgaatcaagttattcatggagtaacggtatccttacccctacaaattgagggaaaccaaaatcaattgttagccacacttgccacaatctgcaccagccaaaaacaagtctcaaactgctctacaaacatccccttagtcaatgacctcaggtttataaatgggatcaataaattcatcattgaagattacgcaactcatgatttctctatcggccatccactcaatatgcccagctttatcccaactgcaacttcacccaatggttgcacaagaattccatccttttctttaggtaagacacactggtgctacacacataatgtaattaatgccaactgcaaggaccatacttcgtctaaccaatatgtgtccatggggattctcgttcagactgcgtcaggttatcctatgttcaaaaccttaaaaatccaatatctcagtgatggcctgaatcggaaaagctgctcaattgcaacagtccctgatgggtgcgcgatgtactgttatgtctccactcaacttgaaaccgacgactatgcggggtccagtccacccacccaaaaacttaccctgttattctataatgacaccgtcacagaaaggacaatatctccatctggtcttgaagggaattgggctactttggtgccaggagtgggaagtgggatatattttgagaataagttgatcttccctgcatatggtggtgtcttgcccaatagtacactcggggttaaatcagcaagagaatttttccggcctgttaatccatataatccatgttcaggaccacaacaagatttagaccagcgtgctttgaggtcatacttcccaagttatttctctaatcgaagaatacagagtgcatttcttgtctgtgcctggaatcagatcttcgttacaaattgtgaactagttgtcccctcaagcaatcagacaatgatgggtgcagaaggaagagttttattgatcaataatcgactattatattatcagagaagtaccagctggtggccgtatgaactcctctacgagatatcattcacatttacaaactctggtccatcatctgtaaatatgtcctggatacctatatattcattcactcgtcctggttcaggcaattgcagtggtgaaaatgtgtgcccgactgcttgtgtgtcaggggtttatcttgatccctggccattaactccatatagccaccaatcaggtattaacagaaatttctattttacaggtgctctattaaattcaagtacaactagagtaaatcctaccctttatgtctctgctcttaataatcttaaagtattagccccatatggtactcaaggactgtttgcctcgtacaccacaaccacctgctttcaagataccggtgatgctagtgtgtattgtgtttatattatggaactagcatcaaatattgttggagaattccaaattctacctgtgctaactagattgactatcacttgaatcatagtgaatgcagcgggaagccctattggcgtgtctcaatttttatcgattattaagaaaaaacaggccagaatggcgggcctaaatgagatactcctacctgaagtacatttaaactcacccatcgttagatataagcttttctactatatattacatggccagttaccaaatgatttggagccagatgacttgggcccactagcaaatcagaattggaaggcaattcgagccgaagaatcccaggttcatgcacgtttaaaacagatcagagtagaactcatcgcaaggattcctagtctccggtggacccgctctcaaagagagattgctatactcatttggccaagaatacttccaatcctccaagcatatgatcttcggcaaagtatgcaattgcccacagtatgggagaaattgactcaatccacagttaatcttataagtgatggtctagaacgagttgtattacacatcagcaatcaactgacaggcaagccaaacttgtttaccagatctcgaacaggacaagacactaaggactactcaattccatccactagagagctatctcaaatatggtttaacaatgagtggagtggacctgtaaagacctggcttatgattaaatatagaatgaggcaactaatcacaaaccaaaagacaggtgagttaacagatttagtaaccattgtggatactaggtccactctatgcattattaccccagaattagttgctttatactctaatgagcacaaagcattaacgtacctcacctttgaaatggtactaatggtcactgatatgttggaaggacgactgaatgtttcttctttgtgcacagctagtcattatctgtccccactaaagaaaagaatcgaaattctcctaacattagttgatgaccttgctctactcatgggggacaaagtatacggtgttgtctcttcacttgagagttttgtttacgcccaattacagtatggtgatcctgttgtagacattaagggtacattctatggatttatatgtaatgagattctcgatctgctgactgaggacaacatctttactgaggaggaggcaaacaaggttctcctggacttgacttcacagtttgacaatctatcccctgatttaactgctgaactcctctgcattatgagactttggggccaccccacattaaccgccagccaagcagcatccaaggtccgagagtccatgtgcgctcccaaggtgttagatttccaaacaataatgaagaccctggctttctttcacgcaatccttattaacggttataggaggagccataatggaatctggcctcctactactcttcatggcaatgcccccaaaagcctcattgagatgcggcatgataattcagaacttaagtatgagtatgtcctcaagaattggaaaagtatatctatgttaagaatacacaaatgctttgatgcatcacctgatgaagatctcagcatattcatgaaggataaggcaataagctgtccaaagcaagactggatgggagtatttaggaggagcctcataaaacagcgatatcgagatgcgaatcgacctctaccacaaccattcaaccgacggctactgttgaattttctagaggatgacagattcgatcccattaaagagcttgagtatgtcaccagtggagaatatcttagggacccagaattttgtgcatcttactctctcaaagagaaggagataaaggctacaggtcgaatatttgcaaaaatgacaaagagaatgagatcgtgccaagtaattgcggaatcattgttggccaatcatgcaggtaaattaatgagagaaaatggagttgttttagaccagttaaaattgacaaaatctttgttaacgatgaaccaaattggtattatatcagagcacagccgaagatccactgctgacaacatgactttggcacactccggttcaaataagcacagaattaataatagtcaattcaagaagaataaagacaataaacatgagatgcctgatgatggttttgagatagcagcctgctttctaacaactgacctcacaaaatactgcttaaattggaggtaccaagtcatcatcccctttgctcgtacattgaattcaatgtatggtatacctcacctgttcgaatggatacatttaaggctaatgcgaagcactctctatgtcggtgatcccttcaatcctccatcagatcctacccaacttgaccttgatacagctctcaatgatgatatatttatagtttctcctcgaggaggaatcgagggtttatgtcaaaaattatggactatgatttccatctcaacaatcatattatctgcaactgaggcaaacactagagttatgagcatggtccagggtgacaaccaggcgattgcaatcaccactagagtagtacgctcgctcagtcattccgagaagaaggagcaagcttataaagcaagtaaattattctttgaaaggcttagagccaacaatcatggaattggacaccacttgaaagaacaagaaactatcctcagttctgatttcttcatatacagtaagagagtgttttacaaaggtcggattttgactcaagcattaaagaacgtgagcaagatgtgcttaacagccgatatactaggggactgttcacaagcatcatgctccaatttagctactactgtaatgcgcctgactgagaatggggttgagaaagatttgtgttactttctgaatgcattcatgacaatcagacagttatgttatgatctagtatttccccaaactaaatctcttagtcaggacatcactaatgcttatcttaaccatccaatacttatctcaagattgtgtctattaccatctcaattggggggcctaaactttctctcatgtagtcgcctgttcaatagaaacatcggagacccattagtgtctgcaattgctgatgtgaaacgattaattaaagctggctgtctagatatctgggtcctgtataacatccttggaaggaggcctggaaaaggtaagtggagcactctggcagctgatccttatactctaaacatagattatttagttccttcaacaacttttttaaagaagcatgcccaatatacattgatggaacggagtgttaatcccatgctccgtggagtattcagtgaaaatgcagctgaggaagaagaggaactcgcacagtatctattagatcgtgaggtagtcatgcccagggttgcacatgtaatacttgcccagtctagttgcggtagaagaaaacagattcaaggttacttggattccactagaactattatcaggtattcactggaggtgagaccattgtcagcaaagaagctaaatacagtaatagaatacaacttattgtatctatcttacaatttggagattattgaaaaacccaatatagtccaaccctttttgaatgcaatcaatgttgatacttgtagcatcgatatagccaggtcccttagaaaactatcctgggcaactttacttaatggacgtcccatcgagggattagaaacacctgatcccattgaattggtacatgggtgtttgataattgggtcagatgaatgtgagcattgcagtagtggtgatgataaattcacctggtttttcctacccaaggggataaggctagataatgatccggcatccaacccacccatcagagtaccttacatcggatctaaaacagatgagcggagggttgcgtcaatggcttacatcaaaggagcatctgtatcactgaaatcagcactcaggttagcgggagtatatatttgggctttcggagatacagaagaatcatggcaggacgcctatgagttagcttccactcgtgttaatctcacactagagcaattgcaatctctcactcctttaccaacatctgctaacctagtacacagattagatgatggcaccactcaattaaaatttaccccggcaagttcctatgcattctctagcttcgttcatatatctaacgactgtcaagttctggagatcgatgatcaggttacagattctaacctgatttaccaacaagttatgattactggccttgctctaattgagacatggaacaatcctccaatcaacttctctgtctatgagactacactacacttgcacacaggctcatcttgctgtataagacctgtcgaatcttgtgtagtaaatcctcctttgcttcctgtacccttcattaatgttcctcaaatgaataaatttgtatatgaccctgaaccactcagtttgctagaaatggaaaaaattgaggatattgcttatcagaccagaatcggtggtttagatcaaatcccacttctggaaaaaatacccttactagctcacctcaccgccaagcagatggtaaacagcatcactgggcttgatgaagcaacatctatagtgaatgatgctgtagttcaagcagactacactagcaattggattagtgaatgctgctacacttacattgattctgtgtttgtttactctggctgggcattattattggagctttcgtatcaaatgtactacttaagaattcaaggcatccaaggaattctagactatgtgtatatgaccttgaggaggataccaggaatggctataacaggtatctcatccacgattagtcaccctcgtatactcagaagatgcatcaatttggatgtaatagccccaatcaattctccacacatagcttcactggattacacaaaattgagcatagatgcagtaatgtggggaactaagcaggttttgaccaacatttcgcaaggtatcgattatgagatagtagttccttctgaaagccaactaacacttagtgatagagttctaaatctagttgctcgaaaattatcactactggcaatcatctgggccaattataactatcctccaaaggttaaaggtatgtcacctgaggacaaatgtcaggctttaactacacatctaatccaaactgtcgaatatgttgagcacattcagattgagaagacaaacatcaggaggatgattattgaaccaaaattaactgcctaccctagtaatttgttttatctatctcgaaagttgcttaatgctattcgagattctgaagaaggacaatttctgattgcatcctattataacagttttggatttctggaaccaatactaatggaatctaaaatattcaatctaaattcatccgaatcagcatctcttacagaatttgatttcatcctcaacttggaattgtctgaaaccagtcttgagaaatactctctcccaagtttgttgatgacggctgagaatatggataacccatttcctcaaccaccccttcatcatgttctcagaccactaggattatcatccacttcatggtataaaacaatcagtgttttaaattatattagccatatgaaaatatctgacggtgcccatctatacttggcagagggaagcggggcctctatgtcacttatagagactttcttgcccggtgaaacaatatggtacaacagcctattcaatagtggtgaaaatcctccccaacgcaattttgctcctttgcccacccagtttattgaaagtgtcccttacagattgattcaagcaggtatagcagcaggaagtggtgtagtgcaaagtttctatccactctggaacggtaacagcgatatcactgacttgagcacgaaaaccagtgtcgaatacattattcacaaggtaggagctgatacatgtgcattggtccatgtggatttggagggtgtgcccggctcaatgaacagcatgttggagnnnnnnnnnnnnnnnnnnnnnnnnnnnnnnnnnnnnnnnnnnnnnnnnnnnnnnnnnnnnnnnnnnnnnnnnnnnnnnnnnnnnnnnnnnnnnnnnnnnnnnnnnnnnnnnnnnnnnnnnnnnnnnnnnnnnnnnnnnnnnnnnnnnnnnnnnnnnnnnnnnnnnnnnnnnnnnnnnnnnnnnnnnnnnnnnnnnnnnnnnnnnnnnnnnnnnnnnnnnnnnnnnnnnnnnnnnnnnnnnnnnnnnnnnnnnnnnnnnnnnnnnnnnnnnnnnnnnnnnnnnnnnnnnnnnnnnnnnnnnnnnnnnnnnnnnnnnnnnnnnnnnnnnnnnnnnnnnnnnnnnnnnnnnnnnnnnnnnnnnnnnnnnnnnnnnnnnnnnnnnnnnnnnnnnnnnnnnnnnnnnnnnnnnnnnnnnnnnnnnnnnnnnnnnnnnnnnnnnnnnnnnnnnnnnnnnnnnnnnnnnnnnnnnnnnnnnnnnnnnnnnnnnnnnnnnnnnnnnnnnnnnnnnnnnnnnnnnnnnnnnnnnnnnnnnnnnnnnnnnnnnnnnnnnnnnnnnnnnnnnnnnnnnnnnnnnnnnnnnnnnnnnnnnnnnnnnnnnnnnnnnnnnnnnnnnnnnnnnnnnnnnnnnnnnnnnnnnnnnnnnnnnnnnnnnnnnnnnnnnnnnnnnnnnnnnnnnnnnnnnnnnnnnnnnnnnnnnnnnnnnnnnnnnnnnnnnnnnnnnnnnnnnnnnnnnnnnnnnnnnnnnnnnnnnnnnnnnnnnnnnnnnnnnnnnnnnnnnnnnnnnnnnnnnnnnnnnnnnnnnnnnnnnnnnnnnnnnnnnnnnnnnnnnnnnnnnnnnnnnnnnnnnnnnnnnnnnnnnnnnnnnnnnnnnnnnnnnnnnnnnnnnnnnnnnnnnnnnnnnnnnnnnnnnnnnnnnnnnnnnnnnnnnnnnnnnnnnnnnnnnnnnnnnnnnnnnnnnnnnnnnnnnnnnnnnnnnnnnnnnnnnnnnnnnnnnnnnnnnnnnnnnnnnnnnnnnnnnnnnnnnnnnnnnnnnnnnnnnnnnnnnnnnnnnnnnnnnnnnnnnnnnnnnnnnnnnnnnnnnnnnnnnnnnnnnnnnnnnnnnnnnnnnnnnnnnnnnnnnnnnnnnnn"/>
                                <sequence id="seq_MuVs/Washington.USA/7.17/FH15[G]|2017.123|2017-02-15|north_america|usa|washington|age|vaccination_status|community_status" spec="Sequence" taxon="MuVs/Washington.USA/7.17/FH15[G]|2017.123|2017-02-15|north_america|usa|washington|age|vaccination_status|community_status" totalcount="4" value="-nnnnnnnnnnnnnnnnnnnnnnnnnnnnnnnnnnnnnnnnnnnnnnnnnngggctcgatcctcacctttcattgtcaataggggacactttgacgctaccttgaaaatgtcgtccgtgctcaaagcatttgagcgattcactatagaacaggaacttcaagacaggggtgaggagggttcaattccgccggagactttaaagtcagcagtcaaagtcttcgttattaacacacccaatcccaccacacgctaccagatgctaaacttttgcctaagaataatttgcagtcaaaatgctagggcatctcacagggtaggtgcattgataacattattctcacttccctcggcaggtatgcaaaatcatattagactagcagatagatcacccgaagcccagatagaacgctgtgagattgatggctttgagcctggcacatataggctgattccgaatgcacgcgccaatcttactgccaatgaaattgctgcctatgctttgcttgcagatgacctccctccaaccataaataatggaactccttatgtacatgcagatgttgaagggcagccatgtgatgaaattgaacaattcctggatcgatgctacagtgtactaatccaggcttgggtgatggtctgtaaatgtatgacagcttacgaccaacctgctggatctgctgatcggcgatttgcgaaataccagcagcaaggtcgcctggaagcaagatacatgctgcagccagaagctcaaaggttgattcaaactgccatcaggaaaagtcttgttgttagacagtatcttacctttgaactccaactggcaagacggcaggggttgctatcaaacagatactatgcaatggtgggtgacattggaaagtacattgagaattcaggccttactgccttctttctcaccctcaaatatgcactaggcaccaaatggagtcctctgtcattggccgcattcaccggtgaactcactaagctccgatccttgatgatgttatatcgagatctcggagaacaagccagataccttgctctgttggaggctccccaaataatggactttgctcccgggggctacccattgatattcagttatgctatgggagtcggtacagtcctagatgtccaaatgcgaaattacacttatgcacgacctttcctaaatggttactatttccagattggggttgagaccgcacgacggcaacaaggcactgttgacaacagagtagcagatgatctaggcctgactcctgaacaaagaactgaggtcactcagcttgttgacaggcttgcaagaggcagaggtgcgggaataccaggtgggccggtgaatccctttgttcctccagttcaacaacaacaacctgctgccgtatatgaggacattcctgcattagaggaatcagatgacgatggtgatgaagatggaggtgcaggattccaaaatggagcacaagcaccagctgtaagacagggaggtcaaaatgactttagagcacagccgttacaggatccaattcaagcacaactcttcatgccattatatcctcaagtcagcaacatcccaaatcatcagaatcatcagattaatcgcatcggggggatggaacaccaagatttattacgatacaacgagaatggcgattctcagcaggatgcaaggggcgaacacggaaataccttcccaaacaatcccaatcaaaacgcacagtcacaagtgggtgactgggatgagtagatcaccgacatgaccaaactacccccaactgcaacaaacccagaacaatccagccacagccaaccgctcaaatccactacattccattcatatttagtctttaagaaaaaattaggcccggaaagaattagttctacgagcatcgacacgattatcttgatcgtgtttctttccgggcaagccatggatcaatttataaaacaagatgaaactggtgatttaattgagacaggaatgaatgttgcaaatcacttcctatctgcccccattcagggaaccaacttgttgagcaaggccacaatcatccccggtgttgcaccggtactcattggcaatccagagcaaaagaacattcagtaccccactgcatcacatcagggatccaagtcaaagggaagaagctcaggggccaagcccatcatagtctcatcttccgaagtaggcactggagggactcagattcctgagccccttttcgcacaaaccggacaaggtggcactgtcaccaccgtttatcaagatccaactatccaaccaacaggttcataccgaagtgtggaattggctaagataggaaaagagagaatgattaatcggtttgttgaaaaacccaggacctcaacgccggtaacagaatttaagaggggggccgggagcggctgctcaaggccagacaatccaagaggagggcatagacgggaatggagcctcagctgggtccaaggagaggtccgggtctttgagtggtgcaaccccatatgctcacctatcactgccgcagcaagattccactcctgcaaatgtgggaattgcccagcaaagtgcgatcagtgcgaacgagattatggacctccttagagggatggatgctcgcctgcaacatcttgaacaaaaggtggacaaggtgcttgcacagggcagcatggtgacccaaataaagaatgaattatcaacagtaaagacaacactagctacaattgaaggaatgatggcgacagtaaagatcatggatccgggaaacccgacaggggtcccagttgatgagcttagaagaagttttagtgatcatgtaacaattgttagtggaccaggagatgtgtcattcagctccagtgaagaacccacactgtatttggatgaactagcgaggcctatccccaagcctcgtcctgcaaagcagccaaaaccccaacccgtaaaggatttagcaggacggaaggtgatgataaccaaaatgatcactgactgtgtggccaatcctcaaatgaagcaggcgttcgagcaacgattggcaaaggccagcaccgaggatgccctgaatgatatcaagcgagacatcatacgaagcgccatatgaacctaccaagaacaccagactcacgggaaaatccatgaactgatagccgcaatgattccctattaaataaaaaataagcacgaacacaagtctaacccagccacagcagcaatggccggatcacagatcaaaattcctcttccgaagccccccgactcagattctcaaagactaaatgcattccctgtaatcatggctcaagaaggcaaagggcgactcctcagacagatcagacttaggaaaatattatcaggggatccgtctgatcagcaaattacatttgtgaatacatatggattcatccgtgctactccagaaacatcagagttcatctctgaatcatcacaacaaaaggtaactcctgtagtgacggcgtgcatgttatccttcggtgctggaccagtactagaagacccacaacatatgctgaaagctcttgatcagacagatatcagggttcggaagacagcaagtgataaagagcagatcttatttgagatcaaccgcattcccaatctattcaggcatcatcaaatatctgcggaccatctgattcaggccagctccgataaatatgtcaagtcaccagctaagttgattgcaggagtaaattacatttactgtgtcacatttttatccgtgacagtttgttctgcctcactcaagtttcgagttgcgcgcccattgcttgctgcacgatctagattagtgagagcagttcagatggaagttttgcttcgggtaacctgcaaaaaagactctcaaatggcaaagagcatgctaaatgaccctgatggagaaggttgcattgcatccgtgtggttccacctgtgtaatctgtgcaaaggcaggaacaaacttagaagttatgatgaaaattattttgcatctaagtgccgtaagatgaatttgacagtcagcataggggacatgtggggaccaaccattctagtccatgcaggcggtcacattccgacaactgcaaaacctttcttcaactcaagaggctgggtctgtcaccccatccatcaatcatcaccatcgttggcgaagaccctatggtcatctgggtgtgaaatcaaggctgccagtgctatcctccagggctcagactatgcatcactcgcaaaaactgatgacataatatattcaaagataaaggtcgacaaggatgcagccaactacaagggagtatcctggagtccatttaggaagtctgcctcaatgagcaacctatgataattctctctattttcaatgatgccttcaggaggatcaacaatcagtccaattttaccggtgataacttgattgaaattatagaaaaaataagcctagaaagatatcccacctctcgactttcccactttgaaaatagaattgatcagtaatcatgaaggtttctttagttacttgcttgggctttgcagtcttttcattttccatatgtgtgaatatcaatatcttgcagcaaattggatatatcaagcaacaagtcaggcaactgagctattactcacaaagttcaagctcctacatagtggtcaagcttttaccgaatatccaacccactgataacagctgtgaattcaagagtgtaactcaatacaataagaccttgagtaatttgcttcttccaattgcagaaaacataaataatattgcatcgccctcacctggatcaagacgtcataaaaggtttgctggcattgccattggcattgctgcactcggtgttgcaaccgcagcacaagtaaccgccgctgtctcattagttcaagcacagacaaatgcacgcgcaatagcggcgatgaaaaattcaatacaggcaactaatcgagcagtcttcgaagtgaaagaaggcacccaacagttagctatagcggtacaagcaatacagaaccacatcaatactattatgaacacccaattgaacaatatgtcctgtcagattcttgataaccagcttgcaacctccctgggattatacctaacagaattaacaacagtgttccagccacaattaattaatccggcattgtcaccgattagcatacaagccttgaggtctttgcttggaagtatgacacctgcagtggttcaagcaacattatctacttcaatttctgctgctgaaatactaagtgccggtctaatggagggtcagattgtttctgttctgctggatgagatgcagatgatagttaagataaatattccaaccattgtcacacaatcaaatgcattggtgattgacttctactcaatttcgagctttattaatagtcaggaatccataattcaattaccagacaggatcttggagatcgggaatgaacaatggagctatccagcaaaaaattgtaagttgacaagacacaacatattctgccaatacaatgaggcagagaggctgagcttagaatcaaaactatgccttgcaggcaatataagtgcctgtgtgttctcacccatagcagggagttatatgaggcgatttgtagcactggatggaacaattgttgcaaactgtcgaagtctaacgtgtctatgcaagagtccatcttatcctatataccaacctgaccatcatgcagtcacgaccattgatctaaccgcatgtcagacgttgtccctagacggattggatttcagcattgtctctctaagcaacatcacttacgctgagaaccttaccatttcattgtctcagacaatcaatactcaacccattgacatatcaactgaactgatcaaggtcaatgcatccctccaaaatgccgttaagtacataaaggagagcaaccatcaactccaatctgtgagtataaattctaaaatcggagctataatcatagcagccttagctttgagcatcctgtcaatgatcatttcactgttgttttgctgctgggcttacattgcaactaaagagatcagaagaatcaacttcaaaacaaatcatatcaacacaatatcaagtagtgtcgatgatctcatcaggtactaatcctaacatggtgattcattctgtatttagaaaatatttagaaaaaaactaaattaagaatgaatctcatggggtcgtaacgtctcgtgaccctgccgttgcactatgccggcgatccaacccccattatacctcacatttctattgctaattcttctttatctgatcataactttgtatgtctggattatattaactgttacttataagactgcggtgcgacatgcagcactgtaccagggatccttctttcactggagtttcgatcactcactctaagaagatccccagttaggacaagtcccgatccatcatgcaagaacaatctgcatttgaataatgccgttcaatcatgagacataaagaaaaaaccaggccagaacaaacttagggtcataatacaacacaaaaccttagcttctatctcaattgtgctccgaccgctcgaaagatggagccctcgaaattcttcacaatatcggacagtgccacctttgcacctgggcctgttagcaatgcggctaacaagaagacattccgaacctgcttccgaatactggcactatctgtacaagctgtcacccttatattagttattgtcactttaggtgagcttgtaaggatgatcaatgatcaaggcttgagcaatcagttgtcttcaattacagacaagataagagagtcagctactatgattgcatctgctgtgggagtaatgaatcaagttattcatggagtaacggtatccttacccctacaaattgagggaaaccaaaatcaattgttagccacacttgccacaatctgcaccaaccaaaaacaagtctcaaactgctctacaaacatccccttagtcaatgacctcaggtttataaatgggatcaataaattcatcattgaagattacgcaactcatgatttctctatcggccatccactcaatatgcccagctttatcccaactgcaacttcacccaatggttgcacaagaattccatccttttctttaggtaagacacactggtgctacacacataatgtaattaatgccaactgcaaggaccatacttcgtctaaccaatatgtgtccatggggattctcgttcagactgcgtcaggttatcctatgttcaaaaccttaaaaatccaatatctcagtgatggcctgaatcggaaaagctgctcaattgcaacagtccctgatgggtgcgcgatgtactgttatgtctccactcaacttgaaaccgacgactatgcggggtccagtccacccacccaaaaacttaccctgttattctataatgacaccgtcacagaaaggacaatatctccatctggtcttgaagggaattgggctactttggtgccaggagtgggaagtgggatatattttgagaataagttgatcttccctgcatatggtggtgtcttgcccaatagtacactcggggttaaatcagcaagagaatttttccggcctgttaatccatataatccatgttcaggaccacaacaagatttagaccagcgtgctttgaggtcatacttcccaagttatttctctaatcgaagaatacagagtgcatttcttgtctgtgcctggaatcagatcttcgttacaaattgtgaactagttgtcccctcaagcaatcagacaatgatgggtgcagaaggaagagttttattgatcaataatcgactattatattatcagagaagtaccagctggtggccgtatgaactcctctacgagatatcattcacatttacaaactctggtccatcatctgtaaatatgtcctggatacctatatattcattcactcgtcctggttcaggcaattgcagtggtgaaaatgtgtgcccgactgcttgtgtgtcaggggtttatcttgatccctggccattaactccatatagccaccaatcaggtattaacagaaatttctattttacaggtgctctattaaattcaagtacaactagagtaaatcctaccctttatgtctctgctcttaataatcttaaagtattagccccatatggtactcaaggactgtttgcctcgtacaccacaaccacctgctttcaagataccggtgatgctagtgtgtattgtgtttatattatggaactagcatcaaatattgttggagaattccaaattctacctgtgctaactagattgactatcacttgaatcatagtgaatgcagcgggaagccctattggcgtgtctcaatttttatcgattattaagaaaaaacaggccagaatggcgggcctaaatgagatactcctacctgaagtacatttaaactcacccatcgttagatataagcttttctactatatattacatggccagttaccaaatgatttggagccagatgacttgggcccactagcaaatcagaattggaaggcaattcgagccgaagaatcccaggttcatgcacgtttaaaacagatcagagtagaactcatcgcaaggattcctagtctccggtggacccgctctcaaagagagattgctatactcatttggccaagaatacttccaatcctccaagcatatgatcttcggcaaagtatgcaattgcccacagtatgggagaaattgactcaatccacagttaatcttataagtgatggtctagaacgagttgtattacacatcagcaatcaactgacaggcaagccaaacttgtttaccagatctcgaacaggacaagacactaaggactactcaattccatccactagagagctatctcaaatatggtttaacaatgagtggagtggacctgtaaagacctggcttatgattaaatatagaatgaggcaactaatcacaaaccaaaagacaggtgagttaacagatttagtaaccattgtggatactaggtccactctatgcattattaccccagaattagttgctttatactctaatgagcacaaagcattaacgtacctcacctttgaaatggtactaatggtcactgatatgttggaaggacgactgaatgtttcttctttgtgcacagctagtcattatctgtccccactaaagaaaagaatcgaaattctcctaacattagttgatgaccttgctctactcatgggggacaaagtatacggtgttgtctcttcacttgagagttttgtttacgcccaattacagtatggtgatcctgttgtagacattaagggtacattctatggatttatatgtaatgagattctcgatctgctgactgaggacaacatctttactgaggaggaggcaaacaaggttctcctggacttgacttcacagtttgacaatctatcccctgatttaactgctgaactcctctgcattatgagactttggggccaccccacattaaccgccagccaagcagcatccaaggtccgagagtccatgtgcgctcccaaggtgttagatttccaaacaataatgaagaccctggctttctttcacgcaatccttattaacggttataggaggagccataatggaatctggcctcctactactcttcatggcaatgcccccaaaagcctcattgagatgcggcatgataattcagaacttaagtatgagtatgtcctcaagaattggaaaagtatatctatgttaagaatacacaaatgctttgatgcatcacctgatgaagatctcagcatattcatgaaggataaggcaataagctgtccaaagcaagactggatgggagtatttaggaggagcctcataaaacagcgatatcgagatgcgaatcgacctctaccacaaccattcaaccgacggctactgttgaattttctagaggatgacagattcgatcccattaaagagcttgagtatgtcaccagtggagaatatcttagggacccagaattttgtgcatcttactctctcaaagagaaggagataaaggctacaggtcgaatatttgcaaaaatgacaaagagaatgagatcgtgccaagtaattgcggaatcattgttggccaatcatgcaggtaaattaatgagagaaaatggagttgttttagaccagttaaaattgacaaaatctttgttaacgatgaaccaaattggtattatatcagagcacagccgaagatccactgctgacaacatgactttggcacactccggttcaaataagcacagaattaataatagtcaattcaagaagaataaagacaataaacatgagatgcctgatgatggttttgagatagcagcctgctttctaacaactgacctcacaaaatactgcttaaattggaggtaccaagtcatcatcccctttgctcgtacattgaattcaatgtatggtatacctcacctgttcgaatggatacatttaaggctaatgcgaagcactctctatgtcggtgatcccttcaatcctccatcagatcctacccaacttgaccttgatacagctctcaatgatgatatatttatagtttctcctcgaggaggaatcgagggtttatgtcaaaaattatggactatgatttccatctcaacaatcatattatctgcaactgaggcaaacactagagttatgagcatggtccagggtgacaaccaggcgattgcaatcaccactagagtagtacgctcgctcagtcattccgagaagaaggagcaagcttataaagcaagtaaattattctttgaaaggcttagagccaacaatcatggaattggacaccacttgaaagaacaagaaactatcctcagttctgatttcttcatatacagtaagagagtgttttacaaaggtcggattttgactcaagcattaaagaacgtgagcaagatgtgcttaacagccgatatactaggggactgttcacaagcatcatgctccaatttagctactactgtaatgcgcctgactgagaatggggttgagaaagatttgtgttactttctgaatgcattcatgacaatcagacagttatgttatgatctagtatttccccaaactaaatctcttagtcaggacatcactaatgcttatcttaaccatccaatacttatctcaagattgtgtctattaccatctcaattggggggcctaaactttctctcatgtagtcgcctgttcaatagaaacatcggagacccattagtgtctgcaattgctgatgtgaaacgattaattaaagctggctgtctagatatctgggtcctgtataacatccttggaaggaggcctggaaaaggtaagtggagcactctggcagctgatccttatactctaaacatagattatttagttccttcaacaacttttttaaagaagcatgcccaatatacattgatggaacggagtgttaatcccatgctccgtggagtattcagtgaaaatgcagctgaggaagaagaggaactcgcacagtatctattagatcgtgaggtagtcatgcccagggttgcacatgtaatacttgcccagtctagttgcggtagaagaaaacagattcaaggttacttggattccactagaactattatcaggtattcactggaggtgagaccattgtcagcaaagaagctaaatacagtaatagaatacaacttattgtatctatcttacaatttggagattattgaaaaacccaatatagtccaaccctttttgaatgcaatcaatgttgatacttgtagcatcgatatagccaggtcccttagaaaactatcctgggcaactttacttaatggacgtcccatcgagggattagaaacacctgatcccattgaattggtacatgggtgtttgataattgggtcagatgaatgtgagcattgcagtagtggtgatgataaattcacctggtttttcctacccaaggggataaggctagataatgatccggcatccaacccacccatcagagtaccttacatcggatctaaaacagatgagcggagggttgcgtcaatggcttacatcaaaggagcatctgtatcactgaaatcagcactcaggttagcgggagtatatatttgggctttcggagatacagaagaatcatggcaggacgcctatgagttagcttccactcgtgttaatctcacactagagcaattgcaatctctcactcctttaccaacatctgctaacctagtacacagattagatgatggcaccactcaattaaaatttaccccggcaagttcctatgcattctctagcttcgttcatatatctaacgactgtcaagttctggagatcgatgatcaggttacagattctaacctgatttaccaacaagttatgattactggccttgctctaattgagacatggaacaatcctccaatcaacttctctgtctatgagactacactacacttgcacacaggctcatcttgctgtataagacctgtcgaatcttgtgtagtaaatcctcctttgcttcctgtacccttcattaatgttcctcaaatgaataaatttgtatatgaccctgaaccactcagtttgctagaaatggaaaaaattgaggatattgcttatcagaccagaatcggtggtttagatcaaatcccacttctggaaaaaatacccttactagctcacctcaccgccaagcagatggtaaacagcatcactgggcttgatgaagcaacatctatagtgaatgatgctgtagttcaagcagactacactagcaattggattagtgaatgctgctacacttacattgattctgtgtttgtttactctggctgggcattattattggagctttcgtatcaaatgtactacttaagaattcaaggcatccaaggaattctagactatgtgtatatgaccttgaggaggataccaggaatggctataacaggtatctcatccacgattagtcaccctcgtatactcagaagatgcatcaatttggatgtaatagccccaatcaattctccacacatagcttcactggattacacaaaattgagcatagatgcagtaatgtggggaactaagcaggttttgaccaacatttcgcaaggtatcgattatgagatagtagttccttctgaaagccaactaacacttagtgatagagttctaaatctagttgctcgaaaattatcactactggcaatcatctgggccaattataactatcctccaaaggttaaaggtatgtcacctgaggacaaatgtcaggctttaactacacatctaatccaaactgtcgaatatgttgagcacattcagattgagaagacaaacatcaggaggatgattattgaaccaaaattaactgcctaccctagtaatttgttttatctatctcgaaagttgcttaatgctattcgagattctgaagaaggacaatttctgattgcatcctattataacagttttggatttctggaaccaatactaatggaatctaaaatattcaatctaaattcatccgaatcagcatctcttacagaatttgatttcatcctcaacttggaattgtctgaaaccagtcttgagaaatactctctcccaagtttgttgatgacggctgagaatatggataacccatttcctcaaccaccccttcatcatgttctcagaccactaggattatcatccacttcatggtataaaacaatcagtgttttaaattatattagccatatgaaaatatctgacggtgcccatctatacttggcagagggaagcggggcctctatgtcacttatagagactttcttgcccggtgaaacaatatggtacaacagcctattcaatagtggtgaaaatcctccccaacgcaattttgctcctttgcccacccagtttattgaaagtgtcccttacagattgattcaagcaggtatagcagcaggaagtggtgtagtgcaaagtttctatccactctggaacggtaacagcgatatcactgacttgagcacgaaaaccagtgtcgaatacattattcacaaggtaggagctgatacatgtgcattggtccatgtggatttggagggtgtgcccggctcaatgaacagcatgttggagnnnnnnnnnnnnnnnnnnnnnnnnnnnnnnnnnnnnnnnnnnnnnnnnnnnnnnnnnnnnnnnnnnnnnnnnnnnnnnnnnnnnnnnnnnnnnnnnnnnnnnnnnnnnnnnnnnnnnnnnnnnnnnnnnnnnnnnnnnnnnnnnnnnnnnnnnnnnnnnnnnnnnnnnnnnnnnnnnnnnnnnnnnnnnnnnnnnnnnnnnnnnnnnnnnnnnnnnnnnnnnnnnnnnnnnnnnnnnnnnnnnnnnnnnnnnnnnnnnnnnnnnnnnnnnnnnnnnnnnnnnnnnnnnnnnnnnnnnnnnnnnnnnnnnnnnnnnnnnnnnnnnnnnnnnnnnnnnnnnnnnnnnnnnnnnnnnnnnnnnnnnnnnnnnnnnnnnnnnnnnnnnnnnnnnnnnnnnnnnnnnnnnnnnnnnnnnnnnnnnnnnnnnnnnnnnnnnnnnnnnnnnnnnnnnnnnnnnnnnnnnnnnnnnnnnnnnnnnnnnnnnnnnnnnnnnnnnnnnnnnnnnnnnnnnnnnnnnnnnnnnnnnnnnnnnnnnnnnnnnnnnnnnnnnnnnnnnnnnnnnnnnnnnnnnnnnnnnnnnnnnnnnnnnnnnnnnnnnnnnnnnnnnnnnnnnnnnnnnnnnnnnnnnnnnnnnnnnnnnnnnnnnnnnnnnnnnnnnnnnnnnnnnnnnnnnnnnnnnnnnnnnnnnnnnnnnnnnnnnnnnnnnnnnnnnnnnnnnnnnnnnnnnnnnnnnnnnnnnnnnnnnnnnnnnnnnnnnnnnnnnnnnnnnnnnnnnnnnnnnnnnnnnnnnnnnnnnnnnnnnnnnnnnnnnnnnnnnnnnnnnnnnnnnnnnnnnnnnnnnnnnnnnnnnnnnnnnnnnnnnnnnnnnnnnnnnnnnnnnnnnnnnnnnnnnnnnnnnnnnnnnnnnnnnnnnnnnnnnnnnnnnnnnnnnnnnnnnnnnnnnnnnnnnnnnnnnnnnnnnnnnnnnnnnnnnnnnnnnnnnnnnnnnnnnnnnnnnnnnnnnnnnnnnnnnnnnnnnnnnnnnnnnnnnnnnnnnnnnnnnnnnnnnnnnnnnnnnnnnnnnnnnnnnnnnnnnnnnnnnnnnnnnnnnnnnnnnnnnnnnnnnnnnnnnnnnnnnnnnnnnnnnnn"/>
                                <sequence id="seq_MuVs/Washington.USA/2.17/FH84[G]|2017.033|2017-01-13|north_america|usa|washington|age|vaccination_status|community_status" spec="Sequence" taxon="MuVs/Washington.USA/2.17/FH84[G]|2017.033|2017-01-13|north_america|usa|washington|age|vaccination_status|community_status" totalcount="4" value="-nnnnnnnnnnnnnnnnnnnnnnnnnnnnnnnnnnnnnnnnnnnnnnnnnnnnnnnnnnnnnnnnnnnnnnnnnnnnnnnnnnnnnnnnnnnnnnnnnnnnnnnnnnnnnnnnnnnnnnnnnnnnnnnnnnnnnnnnnnnnnnnnnnnnnnnnnnnnnnnnnnnnnnnnnnnnnnnnnnnnnnnnnnnnnnnnnnnnnnnnnnnnnnnnnnnnnnnnnnnnnnnnnnnnnnnnnnnnnnnnnnnnnnnnnnnnnnnnnnnnnnnnnnnnnnnnnnnnnnnnnnnnnnnnnnnnnnnnnnnnnnnnnnnnnnnnnnnnnnnnnnnnnnnnnnnnnnnnnnnnnnnnnnnnnnnnnnnnnnnnnnnnnnnnnnnnnnnnnnnnnnnnnnnnnnnnnnnnnnnnnnnnnnnnnnnnnnnnnnnnnnnnnnnnnnnnnnnnnnnnnnnnnnnnnnnnnnnnnnnnnnnnnnnnnnnnnnnnnnnnnnnnnnnnnnnnnnnnnnnnnnnnnnnnnnnnnnnnnnnnnnnnnnnnnnnnnnnnnnnnnnnnnnnnnnnnnnnnnnnnnnnnnnnnnnnnnnnnnnnnnnnnnnnnnnnnnnnnnnnnnnnnnnnnnnnnnnnnnnnnnnnnnnnnnnnnnnnnnnnnnnnnnnnnnnnnnnnnnnnnnnnnnnnnnnnnnnnnnnnnnnnnnnnnnnnnnnnnnnnnnnnnnnnnnnnnnnnnnnnnnnnnnnnnnnnnnnnnnnnnnnnnnnnnnnnnnnnnnnnnnnnnnnnnnnnnnnnnnnnnnnnnnnnnnnnnnnnnnnnnnnnnnnnnnnnnnnnnnnnnnnnnnnnnnnnnnnnnnnnnnnnnnnnnnnnnnnnnnnnnnnnnnnnnnnnnnnnnnnnnnnnnnnnnnnnnnnnnnnnnnnnnnnnnnnnnnnnnnnnnnnnnnnnnnnnnnnnnnnnnnnnnnnnnnnnnnnnnnnnnnnnnnnnnnnnnnnnnnnnnnnnnnnnnnnnnnnnnnnnnnnnnnnnnnnnnnnnnnnnnnnnnnnnnnnnnnnnnnnnnnnnnnnnnnnnnnnnnnnnnnnnnnnnnnnnnnnnnnnnnnnnnnnnnnnnnnnnnnnnnnnnnnnnnnnnnnnnnnnnnnnnnnnnnnnnnnnnnnnnnnnnnnnnnnnnnnnnnnnnnnnnnnnnnnnnnnnnnnnnnnnnnnnnnnnnnnnnnnnnnnnnnnnnnnnnnnnnnnnnnnnnnnnnnnnnnnnnnnnnnnnnnnnnnnnnnnnnnnnnnnnnnnnnnnnnnnnnnnnnnnnnnnnnnnnnnnnnnnnnnnnnnnnnnngcaagaggcagaggtgcgggaataccaggtgggccggtgaatccctttgttcctccagttcaacaacaacaacctgctgccgtatatgaggacattcctgcattagaggaatcagatgacgatggtgatgaagatggaggtgcaggattccaaaatggagcacaagcaccagctgtaagacagggaggtcaaaatgactttagagcacagccgttacaggatccaattcaagcacaactcttcatgccattatatcctcaagtcagcaacatcccaaatcatcagaatcatcagattaatcgcatcggggggatggaacaccaagatttattacgatacaacgagaatggcgattctcagcaggatgcaaggggcgaacacggaaataccttcccaaacaatcccaatcaaaacgcacagtcacaagtgggtgactgggatgagtagatcaccgacatgaccaaactacccccaactgcaacaaacccagaacaatccagccacagccaaccgctcaaatccactacattccattcatatttagtctttaagaaaaaattaggcccggaaagaattagttctacgagcatcgacacgattatcttgatcgtgtttctttccgggcaagccatggatcaatttataaaacaagatgaaactggtgatttaattgagacaggaatgaatgttgcaaatcacttcctatctgcccccattcagggaaccaacttgttgagcaaggccacaatcatccccggtgttgcaccagtactcattggcaatccagagcaaaagaacattcagtaccccactgcatcacatcagggatccaagtcaaagggaagaagctcaggggccaagcccatcatagtctcatcttccgaagtaggcactggagggactcagattcctgagccccttttcgcacaaaccggacaaggtggcactgtcaccaccgtttatcaagatccaactatccaaccaacaggttcataccgaagtgtggaattggctaagataggaaaagagagaatgattaatcggtttgttgaaaaacccaggacctcaacgccggtaacagaatttaagaggggggccgggagcggctgctcaaggccagacaatccaagaggagggcatagacgggaatggagcctcagctgggtccaaggagaggtccgggtctttgagtggtgcaaccccatatgctcacctatcactgccgcagcaagattccactcctgcaaatgtgggaattgcccagcaaagtgcgatcagtgcgaacgagattatggacctccttagagggatggatgctcgcctgcaacatcttgaacaaaaggtggacaaggtgcttgcacagggcagcatggtgacccaaataaagaatgaattatcaacagtaaagacaacactagctacaattgaaggaatgatggcgacagtaaagatcatggatccgggaaacccgacaggggtcccagttgatgagcttagaagaagttttagtgatcatgtaacaattgttagtggaccaggagatgtgtcattcagctccagtgaagaacccacactgtatttggatgaactagcgaggcctatccccaagcctcgtcctgcaaagcagccaaaaccccaacccgtaaaggatttagcaggacggaaggtgatgataaccaaaatgatcactgactgtgtggccaatcctcaaatgaagcaggcgttcgagcaacgattggcaaaggccagcaccgaggatgccctgaatgatatcaagcgagacatcatacgaagcgccatatgaacctaccaagaacaccagactcacgggaaaatccatgaactgatagccgcaatgattccctattaaataaaaaataagcacgaacacaagtctaacccagccacagcagcaatggccggatcacagatcaaaattcctcttccgaagccccccgactcagattctcaaagactaaatgcattccctgtaatcatggctcaagaaggcaaagggcgactcctcagacagatcagacttaggaaaatattatcaggggatccgtctgatcagcaaattacatttgtgaatacatatggattcatccgtgctactccagaaacatcagagttcatctctgaatcatcacaacaaaaggtaactcctgtagtgacggcgtgcatgttatccttcggtgctggaccagtactagaagacccacaacatatgctgaaagctcttgatcagacagatatcagggttcggaagacagcaagtgataaagagcagatcttatttgagatcaaccgcattcccaatctattcaggcatcatcaaatatctgcggaccatctgattcaggccagctccgataaatatgtcaagtcaccagctaagttgattgcaggagtaaattacatttactgtgtcacatttttatccgtgacagtttgttctgcctcactcaagtttcgagttgcgcgcccattgcttgctgcacgatctagattagtgagagcagttcagatggaagttttgcttcgggtaacctgcaaaaaagactctcaaatggcaaagagcatgctaaatgaccctgatggagaaggttgcattgcatccgtgtggttccacctgtgtaatctgtgcaaaggcaggaacaaacttagaagttatgatgaaaattattttgcatctaagtgccgtaagatgaatttgacagtcagcataggggacatgtggggaccaaccattctagtccatgcaggcggtcacattccgacaactgcaaaacctttcttcaactcaagaggctgggtctgtcaccccatccatcaatcatcaccatcgttggcgaagaccctatggtcatctgggtgtgaaatcaaggctgccagtgctatcctccagggctcagactatgcatcactcgcaaaaactgatgacataatatattcaaagataaaggtcgacaaggatgcagccaactacaagggagtatcctggagtccatttaggaagtctgcctcaatgagcaacctatgataattctctctattttcaatgatgccttcaggaggatcaacaatcagtccaattttaccggtgataacttgattgaaattatagaaaaaataagcctagaaagatatcccacctctcgactttcccactttgaaaatagaattgatcagtaatcatgaaggtttctttagttacttgcttgggctttgcagtcttttcattttccatatgtgtgaatatcaatatcttgcagcaaattggatatatcaagcaacaagtcaggcaactgagctattactcacaaagttcaagctcctacatagtggtcaagcttttaccgaatatccaacccactgataacagctgtgaattcaagagtgtaactcaatacaataagaccttgagtaatttgcttcttccaattgcagaaaacataaataatattgcatcgccctcacctggatcaagacgtcataaaaggtttgctggcattgccattggcattgctgcactcggtgttgcaaccgcagcacaagtaaccgccgctgtctcattagttcaagcacagacaaatgcacgcgcaatagcggcgatgaaaaattcaatacaggcaactaatcgagcagtcttcgaagtgaaagaaggcacccaacagttagctatagcggtacaagcaatacagaaccacatcaatactattatgaacacccaattgaacaatatgtcctgtcagattcttgataaccagcttgcaacctccctgggattatacctaacagaattaacaacagtgttccagccacaattaattaatccggcattgtcaccgattagcatacaagccttgaggtctttgcttggaagtatgacacctgcagtggttcaagcaacattatctacttcaatttctgctgctgaaatactaagtgccggtctaatggagggtcagattgtttctgttctgctggatgagatgcagatgatagttaagataaatattccaaccattgtcacacaatcaaatgcattggtgattgacttctactcaatttcgagctttattaatagtcaggaatccataattcaattaccagacaggatcttggagatcgggaatgaacaatggagctatccagcaaaaaattgtaagttgacaagacacaacatattctgccaatacaatgaggcagagaggctgagcttagaatcaaaactatgccttgcaggcaatataagtgcctgtgtgttctcacccatagcagggagttatatgaggcgatttgtagcactggatggaacaattgttgcaaactgtcgaagtctaacgtgtctatgcaagagtccatcttatcctatataccaacctgaccatcatgcagtcacgaccattgatctaaccgcatgtcagacgttgtccctagacggattggatttcagcattgtctctctaagcaacatcacttacgctgagaaccttaccatttcattgtctcagacaatcaatactcaacccattgacatatcaactgaactgatcaaggtcaatgcatccctccaaaatgccgttaagtacataaaggagagcaaccatcaactccaatctgtgagtataaattctaaaatcggagctataatcatagcagccttagctttgagcatcctgtcaatgatcatttcactgttgttttgctgctgggcttacattgcaactaaagagatcagaagaatcaacttcaaaacaaatcatatcaacacaatatcaagtagtgtcgatgatctcatcaggtactaatcctaacatggtgattcattctgtatttagaaaatatttagaaaaaaactaaattaagaatgaatctcatggggtcgtaacgtctcgtgaccctgccgttgcactatgccggcgatccaacccccattatacctcacatttctattgctaattcttctttatctgatcataactttgtatgtctggattatattaactgttacttataagactgcggtgcgacatgcagcactgtaccagggatccttctttcactggagtttcgatcactcactctaagaagatccccagttaggacaagtcccgatccatcatgcaagaacaatctgcatttgaataatgccgttcaatcatgagacataaagaaaaaaccaggccagaacaaacttagggtcataatacaacacaaaaccttagcttctatctcaattgtgctccgaccgctcgaaagatggagccctcgaaattcttcacaatatcggacagtgccacctttgcacctgggcctgttagcaatgcggctaacaagaagacattccgaacctgcttccgaatactggcactatctgtacaagctgtcacccttatattagttattgtcactttaggtgagcttgtaaggatgatcaatgatcaaggcttgagcaatcagttgtcttcaattacagacaagataagagagtcagctactatgattgcatctgctgtgggagtaatgaatcaagttattcatggagtaacggtatccttacccctacaaattgagggaaaccaaaatcaattgttagccacacttgccacaatctgcaccagccaaaaacaagtctcaaactgctctacaaacatccccttagtcaatgacctcaggtttataaatgggatcaataaattcatcattgaagattacgcaactcatgatttctctatcggccatccactcaatatgcccagctttatcccaactgcaacttcacccaatggttgcacaagaattccatccttttctttaggtaagacacactggtgctacacacataatgtaattaatgccaactgcaaggaccatacttcgtctaaccaatatgtgtccatggggattctcgttcagactgcgtcaggttatcctatgttcaaaaccttaaaaatccaatatctcagtgatggcctgaatcggaaaagctgctcaattgcaacagtccctgatgggtgcgcgatgtactgttatgtctccactcaacttgaaaccgacgactatgcggggtccagtccacccacccaaaaacttaccctgttattctataatgacaccgtcacagaaaggacaatatctccatctggtcttgaagggaattgggctactttggtgccaggagtgggaagtgggatatattttgagaataagttgatcttccctgcatatggtggtgtcttgcccaatagtacactcggggttaaatcagcaagagaatttttccggcctgttaatccatataatccatgttcaggaccacaacaagatttagaccagcgtgctttgaggtcatacttcccaagttatttctctaatcgaagaatacagagtgcatttcttgtctgtgcctggaatcagatcttcgttacaaattgtgaactagttgtcccctcaagcaatcagacaatgatgggtgcagaaggaagagttttattgatcaataatcgactattatattatcagagaagtaccagctggtggccgtatgaactcctctacgagatatcattcacatttacaaactctggtccatcatctgtaaatatgtcctggatacctatatattcattcactcgtcctggttcaggcaattgcagtggtgaaaatgtgtgcccgactgcttgtgtgtcaggggtttatcttgatccctggccattaactccatatagccaccaatcaggtattaacagaaatttctattttacaggtgctctattaaattcaagtacaactagagtaaatcctaccctttatgtctctgctcttaataatcttaaagtattagccccatatggtactcaaggactgtttgcctcgtacaccacaaccacctgctttcaagataccggtgatgctagtgtgtattgtgtttatattatggaactagcatcaaatattgttggagaattccaaattctacctgtgctaactagattgactatcacttgaatcatagtgaatgcagcgggaagccctattggcgtgtctcaatttttatcgattattaagaaaaaacaggccagaatggcgggcctaaatgagatactcctacctgaagtacatttaaactcacccatcgttagatataagcttttctactatatattacatggccagttaccaaatgatttggagccagatgacttgggcccactagcaaatcagaattggaaggcaattcgagccgaagaatcccaggttcatgcacgtttaaaacagatcagagtagaactcatcgcaaggattcctagtctccggtggacccgctctcaaagagagattgctatactcatttggccaagaatacttccaatcctccaagcatatgatcttcggcaaagtatgcaattgcccacagtatgggagaaattgactcaatccacagttaatcttataagtgatggtctagaacgagttgtattacacatcagcaatcaactgacaggcaagccaaacttgtttaccagatctcgaacaggacaagacactaaggactactcaattccatccactagagagctatctcaaatatggtttaacaatgagtggagtggacctgtaaagacctggcttatgattaaatatagaatgaggcaactaatcacaaaccaaaagacaggtgagttaacagatttagtaaccattgtggatactaggtccactctatgcattattaccccagaattagttgctttatactctaatgagcacaaagcattaacgtacctcacctttgaaatggtactaatggtcactgatatgttggaaggacgactgaatgtttcttctttgtgcacagctagtcattatctgtccccactaaagaaaagaatcgaaattctcctaacattagttgatgaccttgctctactcatgggggacaaagtatacggtgttgtctcttcacttgagagttttgtttacgcccaattacagtatggtgatcctgttgtagacattaagggtacattctatggatttatatgtaatgagattctcgatctgctgactgaggacaacatctttactgaggaggaggcaaacaaggttctcctggacttgacttcacagtttgacaatctatcccctgatttaactgctgaactcctctgcattatgagactttggggccaccccacattaaccgccagccaagcagcatccaaggtccgagagtccatgtgcgctcccaaggtgttagatttccaaacaataatgaagaccctggctttctttcacgcaatccttattaacggttataggaggagccataatggaatctggcctcctactactcttcatggcaatgcccccaaaagcctcattgagatgcggcatgataattcagaacttaagtatgagtatgtcctcaagaattggaaaagtatatctatgttaagaatacacaaatgctttgatgcatcacctgatgaagatctcagcatattcatgaaggataaggcaataagctgtccaaagcaagactggatgggagtatttaggaggagcctcataaaacagcgatatcgagatgcgaatcgacctctaccacaaccattcaaccgacggctactgttgaattttctagaggatgacagattcgatcccattaaagagcttgagtatgtcaccagtggagaatatcttagggacccagaattttgtgcatcttactctctcaaagagaaggagataaaggctacaggtcgaatatttgcaaaaatgacaaagagaatgagatcgtgccaagtaattgcggaatcattgttggccaatcatgcaggtaaattaatgagagaaaatggagttgttttagaccagttaaaattgacaaaatctttgttaacgatgaaccaaattggtattatatcagagcacagccgaagatccactgctgacaacatgactttggcacactccggttcaaataagcacagaattaataatagtcaattcaagaagaataaagacaataaacatgagatgcctgatgatggttttgagatagcagcctgctttctaacaactgacctcacaaaatactgcttaaattggaggtaccaagtcatcatcccctttgctcgtacattgaattcaatgtatggtatacctcacctgttcgaatggatacatttaaggctaatgcgaagcactctctatgtcggtgatcccttcaatcctccatcagatcctacccaacttgaccttgatacagctctcaatgatgatatatttatagtttctcctcgaggaggaatcgagggtttatgtcaaaaattatggactatgatttccatctcaacaatcatattatctgcaactgaggcaaacactagagttatgagcatggtccagggtgacaaccaggcgattgcaatcaccactagagtagtacgctcgctcagtcattccgagaagaaggagcaagcttataaagcaagtaaattattctttgaaaggcttagagccaacaatcatggaattggacaccacttgaaagaacaagaaactatcctcagttctgatttcttcatatacagtaagagagtgttttacaaaggtcggattttgactcaagcattaaagaacgtgagcaagatgtgcttaacagccgatatactaggggactgttcacaagcatcatgctccaatttagctactactgtaatgcgcctgactgagaatggggttgagaaagatttgtgttactttctgaatgcattcatgacaatcagacagttatgttatgatctagtatttccccaaactaaatctcttagtcaggacatcactaatgcttatcttaaccatccaatacttatctcaagattgtgtctattaccatctcaattggggggcctaaactttctctcatgtagtcgcctgttcaatagaaacatcggagacccattagtgtctgcaattgctgatgtgaaacgattaattaaagctggctgtctagatatctgggtcctgtataacatccttggaaggaggcctggaaaaggtaagtggagcactctggcagctgatccttatactctaaacatagattatttagttccttcaacaacttttttaaagaagcatgcccaatatacattgatggaacggagtgttaatcccatgctccgtggagtattcagtgaaaatgcagctgaggaagaagaggaactcgcacagtatctattagatcgtgaggtagtcatgcccagggttgcacatgtaatacttgcccagtctagttgcggtagaagaaaacagattcaaggttacttggattccactagaactattatcaggtattcactggaggtgagaccattgtcagcaaagaagctaaatacagtaatagaatacaacttattgtatctatcttacaatttggagattattgaaaaacccaatatagtccaaccctttttgaatgcaatcaatgttgatacttgtagcatcgatatagccaggtcccttagaaaactatcctgggcaactttacttaatggacgtcccatcgagggattagaaacacctgatcccattgaattggtacatgggtgtttgataattgggtcagatgaatgtgagcattgcagtagtggtgatgataaattcacctggtttttcctacccaaggggataaggctagataatgatccggcatccaacccacccatcagagtaccttacatcggatctaaaacagatgagcggagggttgcgtcaatggcttacatcaaaggagcatctgtatcactgaaatcagcactcaggttagcgggagtatatatttgggctttcggagatacagaagaatcatggcaggacgcctatgagttagcttccactcgtgttaatctcacactagagcaattgcaatctctcactcctttaccaacatctgctaacctagtacacagattagatgatggcaccactcaattaaaatttaccccggcaagttcctatgcattctctagcttcgttcatatatctaacgactgtcaagttctggagatcgatgatcaggttacagattctaacctgatttaccaacaagttatgattactggccttgctctaattgagacatggaacaatcctccaatcaacttctctgtctatgagactacactacacttgcacacaggctcatcttgctgtataagacctgtcgaatcttgtgtagtaaatcctcctttgcttcctgtacccttcattaatgttcctcaaatgaataaatttgtatatgaccctgaaccactcagtttgctagaaatggaaaaaattgaggatattgcttatcagaccagaatcggtggtttagatcaaatcccacttctggaaaaaatacccttactagctcacctcaccgccaagcagatggtaaacagcatcactgggcttgatgaagcaacatctatagtgaatgatgctgtagttcaagcagactacactagcaattggattagtgaatgctgctacacttacattgattctgtgtttgtttactctggctgggcattattattggagctttcgtatcaaatgtactacttaagaattcaaggcatccaaggaattctagactatgtgtatatgaccttgaggaggataccaggaatggctataacaggtatctcatccacgattagtcaccctcgtatactcagaagatgcatcaatttggatgtaatagccccaatcaattctccacacatagcttcactggattacacaaaattgagcatagatgcagtaatgtggggaactaagcaggttttgaccaacatttcgcaaggtatcgattatgagatagtagttccttctgaaagccaactaacacttagtgatagagttctaaatctagttgctcgaaaattatcactactggcaatcatctgggccaattataactatcctccaaaggttaaaggtatgtcacctgaggacaaatgtcaggctttaactacacatctaatccaaactgtcgaatatgttgagcacattcagattgagaagacaaacatcaggaggatgattattgaaccaaaattaactgcctaccctagtaatttgttttatctatctcgaaagttgcttaatgctattcgagattctgaagaaggacaatttctgattgcatcctattataacagttttggatttctggaaccaatactaatggaatctaaaatattcaatctaaattcatccgaatcagcatctcttacagaatttgatttcatcctcaacttggaattgtctgaaaccagtcttgagaaatactctctcccaagtttgttgatgacggctgagaatatggataacccatttcctcaaccaccccttcatcatgttctcagaccactaggattatcatccacttcatggtataaaacaatcagtgttttaaattatattagccatatgaaaatatctgacggtgcccatctatacttggcagagggaagcggggcctctatgtcacttatagagactttcttgcccggtgaaacaatatggtacaacagcctattcaatagtggtgaaaatcctccccaacgcaattttgctcctttgcccacccagtttattgaaagtgtcccttacagattgattcaagcaggtatagcagcaggaagtggtgtagtgcaaagtttctatccactctggaacggtaacagcgatatcactgacttgagcacgaaaaccagtgtcgaatacattattcacaaggtaggagctgatacatgtgcattggtccatgtggatttggagggtgtgcccggctcaatgaacagcatgttggagnnnnnnnnnnnnnnnnnnnnnnnnnnnnnnnnnnnnnnnnnnnnnnnnnnnnnnnnnnnnnnnnnnnnnnnnnnnnnnnnnnnnnnnnnnnnnnnnnnnnnnnnnnnnnnnnnnnnnnnnnnnnnnnnnnnnnnnnnnnnnnnnnnnnnnnnnnnnnnnnnnnnnnnnnnnnnnnnnnnnnnnnnnnnnnnnnnnnnnnnnnnnnnnnnnnnnnnnnnnnnnnnnnnnnnnnnnnnnnnnnnnnnnnnnnnnnnnnnnnnnnnnnnnnnnnnnnnnnnnnnnnnnnnnnnnnnnnnnnnnnnnnnnnnnnnnnnnnnnnnnnnnnnnnnnnnnnnnnnnnnnnnnnnnnnnnnnnnnnnnnnnnnnnnnnnnnnnnnnnnnnnnnnnnnnnnnnnnnnnnnnnnnnnnnnnnnnnnnnnnnnnnnnnnnnnnnnnnnnnnnnnnnnnnnnnnnnnnnnnnnnnnnnnnnnnnnnnnnnnnnnnnnnnnnnnnnnnnnnnnnnnnnnnnnnnnnnnnnnnnnnnnnnnnnnnnnnnnnnnnnnnnnnnnnnnnnnnnnnnnnnnnnnnnnnnnnnnnnnnnnnnnnnnnnnnnnnnnnnnnnnnnnnnnnnnnnnnnnnnnnnnnnnnnnnnnnnnnnnnnnnnnnnnnnnnnnnnnnnnnnnnnnnnnnnnnnnnnnnnnnnnnnnnnnnnnnnnnnnnnnnnnnnnnnnnnnnnnnnnnnnnnnnnnnnnnnnnnnnnnnnnnnnnnnnnnnnnnnnnnnnnnnnnnnnnnnnnnnnnnnnnnnnnnnnnnnnnnnnnnnnnnnnnnnnnnnnnnnnnnnnnnnnnnnnnnnnnnnnnnnnnnnnnnnnnnnnnnnnnnnnnnnnnnnnnnnnnnnnnnnnnnnnnnnnnnnnnnnnnnnnnnnnnnnnnnnnnnnnnnnnnnnnnnnnnnnnnnnnnnnnnnnnnnnnnnnnnnnnnnnnnnnnnnnnnnnnnnnnnnnnnnnnnnnnnnnnnnnnnnnnnnnnnnnnnnnnnnnnnnnnnnnnnnnnnnnnnnnnnnnnnnnnnnnnnnnnnnnnnnnnnnnnnnnnnnnnnnnnnnnnnnnnnnnnnnnnnnnnnnnnnnnnnnnnnnnnnnnnnnnnnnnnn"/>
                                <sequence id="seq_MuVs/Washington.USA/3.17/FH62[G]|2017.049|2017-01-19|north_america|usa|washington|age|vaccination_status|community_status" spec="Sequence" taxon="MuVs/Washington.USA/3.17/FH62[G]|2017.049|2017-01-19|north_america|usa|washington|age|vaccination_status|community_status" totalcount="4" value="-tagtgtaagaaacagtaagcccggaagtggtgttttgcgatttcgaggccgggctcgatcctcacctttcattgtcaataggggacactttgacgctaccttgaaaatgtcgtccgtgctcaaagcatttgagcgattcactatagaacaggaacttcaagacaggggtgaggagggttcaattccgccggagactttaaagtcagcagtcaaagtcttcgttattaacacacccaatcccaccacacgctaccagatgctaaacttttgcctaagaataatttgcagtcaaaatgctagggcatctcacagggtaggtgcattgataacattattctcacttccctcggcaggtatgcaaaatcatattagactagcagatagatcacccgaagcccagatagaacgctgtgagattgatggctttgagcctggcacatataggctgattccgaatgcacgcgccaatcttactgccaatgaaattgctgcctatgctttgcttgcagatgacctccctccaaccataaataatggaactccttatgtacatgcagatgttgaagggcagccatgtgatgaaattgaacaattcctggatcgatgctacagtgtactaatccaggcttgggtgatggtctgtaaatgtatgacagcttacgaccaacctgctggatctgctgatcggcgatttgcgaaataccagcagcaaggtcgcctggaagcaagatacatgctgcagccagaagctcaaaggttgattcaaactgccatcaggaaaagtcttgttgttagacagtatcttacctttgaactccaactggcaagacggcaggggttgctatcaaacagatactatgcaatggtgggtgacattggaaagtacattgagaattcaggccttactgccttctttctcaccctcaaatatgcactaggcaccaaatggagtcctctgtcattggccgcattcaccggtgaactcactaagctccgatccttgatgatgttatatcgagatctcggagaacaagccagataccttgctctgttggaggctccccaaataatggactttgctcccgggggctacccattgatattcagttatgctatgggagtcggtacagtcctagatgtccaaatgcgaaattacacttatgcacgacctttcctaaatggttactatttccagattggggttgagaccgcacgacggcaacaaggcactgttgacaacagagtagcagatgatctaggcctgactcctgaacaaagaactgaggtcactcagcttgttgacaggcttgcaagaggcagaggtgcgggaataccaggtgggccggtgaatccctttgttcctccagttcaacaacaacaacctgctgccgtatatgaggacattcctgcattagaggaatcagatgacgatggtgatgaagatggaggtgcaggattccaaaatggagcacaagcaccagctgtaagacagggaggtcaaaatgactttagagcacagccgttacaggatccaattcaagcacaactcttcatgccattatatcctcaagtcagcaacatcccaaatcatcagaatcatcagattaatcgcatcggggggatggaacaccaagatttattacgatacaacgagaatggcgattctcagcaggatgcaaggggcgaacacggaaataccttcccaaacaatcccaatcaaaacgcacagtcacaagtgggtgactgggatgagtagatcaccgacatgaccaaactacccccaactgcaacaaacccagaacaatccagccacagccaaccgctcaaatccactacattccattcatatttagtctttaagaaaaaattaggcccggaaagaattagttctacgagcatcgacacgattatcttgatcgtgtttctttccgggcaagccatggatcaatttataaaacaagatgaaactggtgatttaattgagacaggaatgaatgttgcaaatcacttcctatctgcccccattcagggaaccaacttgttgagcaaggccacaatcatccccggtgttgcaccagtactcattggcaatccagagcaaaagaacattcagtaccccactgcatcacatcagggatccaagtcaaagggaagaagctcaggggccaagcccatcatagtctcatcttccgaagtaggcactggagggactcagattcctgagccccttttcgcacaaaccggacaaggtggcactgtcaccaccgtttatcaagatccaactatccaaccaacaggttcataccgaagtgtggaattggctaagataggaaaagagagaatgattaatcggtttgttgaaaaacccaggacctcaacgccggtaacagaatttaagaggggggccgggagcggctgctcaaggccagacaatccaagaggagggcatagacgggaatggagcctcagctgggtccaaggagaggtccgggtctttgagtggtgcaaccccatatgctcacctatcactgccgcagcaagattccactcctgcaaatgtgggaattgcccagcaaagtgcgatcagtgcgaacgagattatggacctccttagagggatggatgctcgcctgcaacatcttgaacaaaaggtggacaaggtgcttgcacagggcagcatggtgacccaaataaagaatgaattatcaacagtaaagacaacactagctacaattgaaggaatgatggcgacagtaaagatcatggatccgggaaacccgacaggggtcccagttgatgagcttagaagaagttttagtgatcatgtaacaattgttagtggaccaggagatgtgtcattcagctccagtgaagaacccacactgtatttggatgaactagcgaggcctatccccaagcctcgtcctgcaaagcagccaaaaccccaacccgtaaaggatttagcaggacggaaggtgatgataaccaaaatgatcactgactgtgtggccaatcctcaaatgaagcaggcgttcgagcaacgattggcaaaggccagcaccgaggatgccctgaatgatatcaagcgagacatcatacgaagcgccatatgaacctaccaagaacaccagactcacgggaaaatccatgaactgatagccgcaatgattccctattaaataaaaaataagcacgaacacaagtctaacccagccacagcagcaatggccggatcacagatcaaaattcctcttccgaagccccccgactcagattctcaaagactaaatgcattccctgtaatcatggctcaagaaggcaaagggcgactcctcagacagatcagacttaggaaaatattatcaggggatccgtctgatcagcaaattacatttgtgaatacatatggattcatccgtgctactccagaaacatcagagttcatctctgaatcatcacaacaaaaggtaactcctgtagtgacggcgtgcatgttatccttcggtgctggaccagtactagaagacccacaacatatgctgaaagctcttgatcagacagatatcagggttcggaagacagcaagtgataaagagcagatcttatttgagatcaaccgcattcccaatctattcaggcatcatcaaatatctgcggaccatctgattcaggccagctccgataaatatgtcaagtcaccagctaagttgattgcaggagtaaattacatttactgtgtcacatttttatccgtgacagtttgttctgcctcactcaagtttcgagttgcgcgcccattgcttgctgcacgatctagattagtgagagcagttcagatggaagttttgcttcgggtaacctgcaaaaaagactctcaaatggcaaagagcatgctaaatgaccctgatggagaaggttgcattgcatccgtgtggttccacctgtgtaatctgtgcaaaggcaggaacaaacttagaagttatgatgaaaattattttgcatctaagtgccgtaagatgaatttgacagtcagcataggggacatgtggggaccaaccattctagtccatgcaggcggtcacattccgacaactgcaaaacctttcttcaactcaagaggctgggtctgtcaccccatccatcaatcatcaccatcgttggcgaagaccctatggtcatctgggtgtgaaatcaaggctgccagtgctatcctccagggctcagactatgcatcactcgcaaaaactgatgacataatatattcaaagataaaggtcgacaaggatgcagccaactacaagggagtatcctggagtccatttaggaagtctgcctcaatgagcaacctatgataattctctctattttcaatgatgccttcaggaggatcaacaatcagtccaattttaccggtgataacttgattgaaattatagaaaaaataagcctagaaagatatcccacctctcgactttcccactttgaaaatagaattgatcagtaatcatgaaggtttctttagttacttgcttgggctttgcagtcttttcattttccatatgtgtgaatatcaatatcttgcagcaaattggatatatcaagcaacaagtcaggcaactgagctattactcacaaagttcaagctcctacatagtggtcaagcttttaccgaatatccaacccactgataacagctgtgaattcaagagtgtaactcaatacaataagaccttgagtaatttgcttcttccaattgcagaaaacataaataatattgcatcgccctcacctggatcaagacgtcataaaaggtttgctggcattgccattggcattgctgcactcggtgttgcaaccgcagcacaagtaaccgccgctgtctcattagttcaagcacagacaaatgcacgcgcaatagcggcgatgaaaaattcaatacaggcaactaatcgagcagtcttcgaagtgaaagaaggcacccaacagttagctatagcggtacaagcaatacagaaccacatcaatactattatgaacacccaattgaacaatatgtcctgtcagattcttgataaccagcttgcaacctccctgggattatacctaacagaattaacaacagtgttccagccacaattaattaatccggcattgtcaccgattagcatacaagccttgaggtctttgcttggaagtatgacacctgcagtggttcaagcaacattatctacttcaatttctgctgctgaaatactaagtgccggtctaatggagggtcagattgtttctgttctgctggatgagatgcagatgatagttaagataaatattccaaccattgtcacacaatcaaatgcattggtgattgacttctactcaatttcgagctttattaatagtcaggaatccataattcaattaccagacaggatcttggagatcgggaatgaacaatggagctatccagcaaaaaattgtaagttgacaagacacaacatattctgccaatacaatgaggcagagaggctgagcttagaatcaaaactatgccttgcaggcaatataagtgcctgtgtgttctcacccatagcagggagttatatgaggcgatttgtagcactggatggaacaattgttgcaaactgtcgaagtctaacgtgtctatgcaagagtccatcttatcctatataccaacctgaccatcatgcagtcacgaccattgatctaaccgcatgtcagacgttgtccctagacggattggatttcagcattgtctctctaagcaacatcacttacgctgagaaccttaccatttcattgtctcagacaatcaatactcaacccattgacatatcaactgaactgatcaaggtcaatgcatccctccaaaatgccgttaagtacataaaggagagcaaccatcaactccaatctgtgagtataaattctaaaatcggagctataatcatagcagccttagctttgagcatcctgtcaatgatcatttcactgttgttttgctgctgggcttacattgcaactaaagagatcagaagaatcaacttcaaaacaaatcatatcaacacaatatcaagtagtgtcgatgatctcatcaggtactaatcctaacatggtgattcattctgtatttagaaaatatttagaaaaaaactaaattaagaatgaatctcatggggtcgtaacgtctcgtgaccctgccgttgcactatgccggcgatccaacccccattatacctcacatttctattgctaattcttctttatctgatcataactttgtatgtctggattatattaactgttacttataagactgcggtgcgacatgcagcactgtaccagggatccttctttcactggagtttcgatcactcactctaagaagatccccagttaggacaagtcccgatccatcatgcaagaacaatctgcatttgaataatgccgttcaatcatgagacataaagaaaaaaccaggccagaacaaacttagggtcataatacaacacaaaaccttagcttctatctcaattgtgctccgaccgctcgaaagatggagccctcgaaattcttcacaatatcggacagtgccacctttgcacctgggcctgttagcaatgcggctaacaagaagacattccgaacctgcttccgaatactggcactatctgtacaagctgtcacccttatattagttattgtcactttaggtgagcttgtaaggatgatcaatgatcaaggcttgagcaatcagttgtcttcaattacagacaagataagagagtcagctactatgattgcatctgctgtgggagtaatgaatcaagttattcatggagtaacggtatccttacccctacaaattgagggaaaccaaaatcaattgttagccacacttgccacaatctgcaccagccaaaaacaagtctcaaactgctctacaaacatccccttagtcaatgacctcaggtttataaatgggatcaataaattcatcattgaagattacgcaactcatgatttctctatcggccatccactcaatatgcccagctttatcccaactgcaacttcacccaatggttgcacaagaattccatccttttctttaggtaagacacactggtgctacacacataatgtaattaatgccaactgcaaggaccatacttcgtctaaccaatatgtgtccatggggattctcgttcagactgcgtcaggttatcctatgttcaaaaccttaaaaatccaatatctcagtgatggcctgaatcggaaaagctgctcaattgcaacagtccctgatgggtgcgcgatgtactgttatgtctccactcaacttgaaaccgacgactatgcggggtccagtccacccacccaaaaacttaccctgttattctataatgacaccgtcacagaaaggacaatatctccatctggtcttgaagggaattgggctactttggtgccaggagtgggaagtgggatatattttgagaataagttgatcttccctgcatatggtggtgtcttgcccaatagtacactcggggttaaatcagcaagagaatttttccggcctgttaatccatataatccatgttcaggaccacaacaagatttagaccagcgtgctttgaggtcatacttcccaagttatttctctaatcgaagaatacagagtgcatttcttgtctgtgcctggaatcagatcttcgttacaaattgtgaactagttgtcccctcaagcaatcagacaatgatgggtgcagaaggaagagttttattgatcaataatcgactattatattatcagagaagtaccagctggtggccgtatgaactcctctacgagatatcattcacatttacaaactctggtccatcatctgtaaatatgtcctggatacctatatattcattcactcgtcctggttcaggcaattgcagtggtgaaaatgtgtgcccgactgcttgtgtgtcaggggtttatcttgatccctggccattaactccatatagccaccaatcaggtattaacagaaatttctattttacaggtgctctattaaattcaagtacaactagagtaaatcctaccctttatgtctctgctcttaataatcttaaagtattagccccatatggtactcaaggactgtttgcctcgtacaccacaaccacctgctttcaagataccggtgatgctagtgtgtattgtgtttatattatggaactagcatcaaatattgttggagaattccaaattctacctgtgctaactagattgactatcacttgaatcatagtgaatgcagcgggaagccctattggcgtgtctcaatttttatcgattattaagaaaaaacaggccagaatggcgggcctaaatgagatactcctacctgaagtacatttaaactcacccatcgttagatataagcttttctactatatattacatggccagttaccaaatgatttggagccagatgacttgggcccactagcaaatcagaattggaaggcaattcgagccgaagaatcccaggttcatgcacgtttaaaacagatcagagtagaactcatcgcaaggattcctagtctccggtggacccgctctcaaagagagattgctatactcatttggccaagaatacttccaatcctccaagcatatgatcttcggcaaagtatgcaattgcccacagtatgggagaaattgactcaatccacagttaatcttataagtgatggtctagaacgagttgtattacacatcagcaatcaactgacaggcaagccaaacttgtttaccagatctcgaacaggacaagacactaaggactactcaattccatccactagagagctatctcaaatatggtttaacaatgagtggagtggacctgtaaagacctggcttatgattaaatatagaatgaggcaactaatcacaaaccaaaagacaggtgagttaacagatttagtaaccattgtggatactaggtccactctatgcattattaccccagaattagttgctttatactctaatgagcacaaagcattaacgtacctcacctttgaaatggtactaatggtcactgatatgttggaaggacgactgaatgtttcttctttgtgcacagctagtcattatctgtccccactaaagaaaagaatcgaaattctcctaacattagttgatgaccttgctctactcatgggggacaaagtatacggtgttgtctcttcacttgagagttttgtttacgcccaattacagtatggtgatcctgttgtagacattaagggtacattctatggatttatatgtaatgagattctcgatctgctgactgaggacaacatctttactgaggaggaggcaaacaaggttctcctggacttgacttcacagtttgacaatctatcccctgatttaactgctgaactcctctgcattatgagactttggggccaccccacattaaccgccagccaagcagcatccaaggtccgagagtccatgtgcgctcccaaggtgttagatttccaaacaataatgaagaccctggctttctttcacgcaatccttattaacggttataggaggagccataatggaatctggcctcctactactcttcatggcaatgcccccaaaagcctcattgagatgcggcatgataattcagaacttaagtatgagtatgtcctcaagaattggaaaagtatatctatgttaagaatacacaaatgctttgatgcatcacctgatgaagatctcagcatattcatgaaggataaggcaataagctgtccaaagcaagactggatgggagtatttaggaggagcctcataaaacagcgatatcgagatgcgaatcgacctctaccacaaccattcaaccgacggctactgttgaattttctagaggatgacagattcgatcccattaaagagcttgagtatgtcaccagtggagaatatcttagggacccagaattttgtgcatcttactctctcaaagagaaggagataaaggctacaggtcgaatatttgcaaaaatgacaaagagaatgagatcgtgccaagtaattgcggaatcattgttggccaatcatgcaggtaaattaatgagagaaaatggagttgttttagaccagttaaaattgacaaaatctttgttaacgatgaaccaaattggtattatatcagagcacagccgaagatccactgctgacaacatgactttggcacactccggttcaaataagcacagaattaataatagtcaattcaagaagaataaagacaataaacatgagatgcctgatgatggttttgagatagcagcctgctttctaacaactgacctcacaaaatactgcttaaattggaggtaccaagtcatcatcccctttgctcgtacattgaattcaatgtatggtatacctcacctgttcgaatggatacatttaaggctaatgcgaagcactctctatgtcggtgatcccttcaatcctccatcagatcctacccaacttgaccttgatacagctctcaatgatgatatatttatagtttctcctcgaggaggaatcgagggtttatgtcaaaaattatggactatgatttccatctcaacaatcatattatctgcaactgaggcaaacactagagttatgagcatggtccagggtgacaaccaggcgattgcaatcaccactagagtagtacgctcgctcagtcattccgagaagaaggagcaagcttataaagcaagtaaattattctttgaaaggcttagagccaacaatcatggaattggacaccacttgaaagaacaagaaactatcctcagttctgatttcttcatatacagtaagagagtgttttacaaaggtcggattttgactcaagcattaaagaacgtgagcaagatgtgcttaacagccgatatactaggggactgttcacaagcatcatgctccaatttagctactactgtaatgcgcctgactgagaatggggttgagaaagatttgtgttactttctgaatgcattcatgacaatcagacagttatgttatgatctagtatttccccaaactaaatctcttagtcaggacatcactaatgcttatcttaaccatccaatacttatctcaagattgtgtctattaccatctcaattggggggcctaaactttctctcatgtagtcgcctgttcaatagaaacatcggagacccattagtgtctgcaattgctgatgtaaaacgattaattaaagctggctgtctagatatctgggtcctgtataacatccttggaaggaggcctggaaaaggtaagtggagcactctggcagctgatccttatactctaaacatagattatttagttccttcaacaacttttttaaagaagcatgcccaatatacattgatggaacggagtgttaatcccatgctccgtggagtattcagtgaaaatgcagctgaggaagaagaggaactcgcacagtatctattagatcgtgaggtagtcatgcccagggttgcacatgtaatacttgcccagtctagttgcggtagaagaaaacagattcaaggttacttggattccactagaactattatcaggtattcactggaggtgagaccattgtcagcaaagaagctaaatacagtaatagaatacaacttattgtatctatcttacaatttggagattattgaaaaacccaatatagtccaaccctttttgaatgcaatcaatgttgatacttgtagcatcgatatagccaggtcccttagaaaactatcctgggcaactttacttaatggacgtcccatcgagggattagaaacacctgatcccattgaattggtacatgggtgtttgataattgggtcagatgaatgtgagcattgcagtagtggtgatgataaattcacctggtttttcctacccaaggggataaggctagataatgatccggcatccaacccacccatcagagtaccttacatcggatctaaaacagatgagcggagggttgcgtcaatggcttacatcaaaggagcatctgtatcactgaaatcagcactcaggttagcgggagtatatatttgggctttcggagatacagaagaatcatggcaggacgcctatgagttagcttccactcgtgttaatctcacactagagcaattgcaatctctcactcctttaccaacatctgctaacctagtacacagattagatgatggcaccactcaattaaaatttaccccggcaagttcctatgcattctctagcttcgttcatatatctaacgactgtcaagttctggagatcgatgatcaggttacagattctaacctgatttaccaacaagttatgattactggccttgctctaattgagacatggaacaatcctccaatcaacttctctgtctatgagactacactacacttgcacacaggctcatcttgctgtataagacctgtcgaatcttgtgtagtaaatcctcctttgcttcctgtacccttcattaatgttcctcaaatgaataaatttgtatatgaccctgaaccactcagtttgctagaaatggaaaaaattgaggatattgcttatcagaccagaatcggtggtttagatcaaatcccacttctggaaaaaatacccttactagctcacctcaccgccaagcagatggtaaacagcatcactgggcttgatgaagcaacatctatagtgaatgatgctgtagttcaagcagactacactagcaattggattagtgaatgctgctacacttacattgattctgtgtttgtttactctggctgggcattattattggagctttcgtatcaaatgtactacttaagaattcaaggcatccaaggaattctagactatgtgtatatgaccttgaggaggataccaggaatggctataacaggtatctcatccacgattagtcaccctcgtatactcagaagatgcatcaatttggatgtaatagccccaatcaattctccacacatagcttcactggattacacaaaattgagcatagatgcagtaatgtggggaactaagcaggttttgaccaacatttcgcaaggtatcgattatgagatagtagttccttctgaaagccaactaacacttagtgatagagttctaaatctagttgctcgaaaattatcactactggcaatcatctgggccaattataactatcctccaaaggttaaaggtatgtcacctgaggacaaatgtcaggctttaactacacatctaatccaaactgtcgaatatgttgagcacattcagattgagaagacaaacatcaggaggatgattattgaaccaaaattaactgcctaccctagtaatttgttttatctatctcgaaagttgcttaatgctattcgagattctgaagaaggacaatttctgattgcatcctattataacagttttggatttctggaaccaatactaatggaatctaaaatattcaatctaaattcatccgaatcagcatctcttacagaatttgatttcatcctcaacttggaattgtctgaaaccagtcttgagaaatactctctcccaagtttgttgatgacggctgagaatatggataacccatttcctcaaccaccccttcatcatgttctcagaccactaggattatcatccacttcatggtataaaacaatcagtgttttaaattatattagccatatgaaaatatctgacggtgcccatctatacttggcagagggaagcggggcctctatgtcacttatagagactttcttgcccggtgaaacaatatggtacaacagcctattcaatagtggtgaaaatcctccccaacgcaattttgctcctttgcccacccagtttattgaaagtgtcccttacagattgattcaagcaggtatagcagcaggaagtggtgtagtgcaaagtttctatccactctggaacggtaacagcgatatcactgacttgagcacgaaaaccagtgtcgaatacattattcacaaggtaggagctgatacatgtgcattggtccatgtggatttggagggtgtgcccggctcaatgaacagcatgttggagnnnnnnnnnnnnnnnnnnnnnnnnnnnnnnnnnnnnnnnnnnnnnnnnnnnnnnnnnnnnnnnnnnnnnnnnnnnnnnnnnnnnnnnnnnnnnnnnnnnnnnnnnnnnnnnnnnnnnnnnnnnnnnnnnnnnnnnnnnnnnnnnnnnnnnnnnnnnnnnnnnnnnnnnnnnnnnnnnnnnnnnnnnnnnnnnnnnnnnnnnnnnnnnnnnnnnnnnnnnnnnnnnnnnnnnnnnnnnnnnnnnnnnnnnnnnnnnnnnnnnnnnnnnnnnnnnnnnnnnnnnnnnnnnnnnnnnnnnnnnnnnnnnnnnnnnnnnnnnnnnnnnnnnnnnnnnnnnnnnnnnnnnnnnnnnnnnnnnnnnnnnnnnnnnnnnnnnnnnnnnnnnnnnnnnnnnnnnnnnnnnnnnnnnnnnnnnnnnnnnnnnnnnnnnnnnnnnnnnnnatggttggatctacctgactatccgtcgttcaatgaattacaatcagagatggccagactcataacaattcatctcaaagaggtaatagaaatcctaaaaggccaatcatcagatcatgacactctattatttacttcatacaatgtaggtcccctcgggaaaataaatacgatactcaggttgattgttgagagaattcttatgtacactgtaagaaactggtgtatcttgcccacccaaannnnnnnnnnnnnnnnnnnnnnnnnnnnnnnnnnnnnnnnnnnnnnnnnnnnnnnnnnnnnnnnnnnnnnnnnnnnnnnnnnnnnnnnnnnnnnnnnnnnnnnnnnnnnnnnnnnnnnnnnnnnnnnnnnnnnnnnnnnnnnnnnnnnnnnnnnnnnnnnnnnnnnnnnnnnnnnnnnnnnnnnnnnnnnnnnnnnnnnnnnnnnnnnnnnnnnnnnnnnnnnnnnnnnnnnnnnnnnnnnnnnnnnnnnnnnnnnnnnnnnnnnnnnnnnnnnnnnnnnnnnnnnnnnnnnnnnnnnnnnnnnnnnnnnnnnnnnnnnnnnnnnnnnnnnnnnnnnnnnnnnnnnnnnnnnnnnnnnnnnnnnnnnnnnnnnnnnnnnnnnnnnnnnnnnnnnnnnnnnnnnnnnnnnnnnnnnnnnnnnnnnnnnnnnnnnnnnnnnnnnnnn"/>
                                <sequence id="seq_MuVs/Washington.USA/11.17/FH143[G]|2017.2|2017-03-15|north_america|usa|washington|age|vaccination_status|community_status" spec="Sequence" taxon="MuVs/Washington.USA/11.17/FH143[G]|2017.2|2017-03-15|north_america|usa|washington|age|vaccination_status|community_status" totalcount="4" value="nnnnnnnnnnnnnnnnnnnnnnnnnnnnnnnnnnnnnnnnnnnnnnnnnnnnnnnnnnnnnnnnnnnnnnnnnnnnnnnnnnnnnnnnnnnnnnnnnnnnnnnnnnnnnnnnnnnnnnnnnnnnnnnnnnnnnnnnnnnnnnnnnnnnnnnnnnnnnnnnnnnnnnnnnnnnnnnnnnnnnnnnnnnnnnnnnnnnnnnnnnnnnnnnnnnnnnnnnnnnnnnnnnnnnnnnnnnnnnnnnnnnnnnnnnnnnnnnnnnnnnnnnnnnnnnnnnnnnnnnnnnnnnnnnnnnnnnnnnnnnnnnnnnnnnnnnnnnnnnnnnnnnnnnnnnnnnnnnnnnnnnnnnnnnnnnnnnnnnnnnnnnnnnnnnnnnnnnnnnnnnnnnnnnnnnnnnnnnnnnnnnnnnnnnnnnnnnnnnnnnnnnnnnnnnnnnnnnnnnnnnnnnnnnnnnnnnnnnnnnnnnnnnnnnnnnnnnnnnnnnnnnnnnnnnnnnnnnnnnnnnnnnnnnnnnnnnnnnnnnnnnnnnnnnnnnnnnnnnnnnnnnnnnnnnnnnnnnnnnnnnnnnnnnnnnnnnnnnnnnnnnnnnnnnnnnnnnnnnnnnnnnnnnnnnnnnnnnnnnnnnnnnnnnnnnnnnnnnnnnnnnnnnnnnnnnnnnnnnnnnnnnnnnnnnnnnnnnnnnnnnnnnnnnnnnnnnnnnnnnnnnnnnnnnnnnnnnnnnnnnnnnnnnnnnnnnnnnnnnnnnnnnnnnnnnnnnnnnnnnnnnnnnnnnnnnnnnnnnnnnnnnnnnnnnnnnnnnnnnnnatcttacctttgaactccaactggcaagacggcaggggttgctatcaaacagatactatgcaatggtgggtgacattggaaagtacattgagaattcaggccttactgccttctttctcaccctcaaatatgcactaggcaccaaatggagtcctctgtcattggccgcattcaccggtgaactcactaagctcnnnnnnntgatgatgttatatcgnnnnnnnnnnnnnnnnnnnnnnnnnnnnnnnnnnnnnnnnnnnnnnnnnnnnnnggacnnnnnnnnnnnnnnnnnnnnnnnnnnnnnnnnnnnnnnnnnnnnnnnnnnnnnngtcctagttgtccaaatgcgaaattacacttatgcacgacctttcctaaatggttactatttccagattggggttgagaccgcacgacggcaacaaggcactgttgacaacagagtagcagatgatctaggcctgactcctgaacaaagaactgaggtcactcagcttgttgacaggcttgcaagaggcagaggtgcgggaataccaggtgggccggtgaatccctttgttcctccagttcaacaacaacaacctgctgccgtatatgaggacattcctgcattagaggaatcagatgacgatggtgatgaagatggaggtgcaggattccaaaatggagcacaagcaccagctgtaagacagggaggtcaaaatgactttagagcacagccgttacaggatccaattcaagcacaactcttcatgccattatatcctcaagtcagcaacatcccaaatcatcagaatcatcagattaatcgcatcggggggatggaacaccaagatttattacgatacaacgagaatggcgattctcagcaggatgcaaggggcgaacacggaaataccttcccaaacaatcccaatcaaaacgcacagtcacaagtgggtgactgggatgagtagatcaccgacatgaccaaactacccccaactgcaacaaacccagaacaatccagccacagccaaccgctcaaatccactacattccattcatatttagtctttaagaaaaaattaggcccggaaagaattagttctacgagcatcgacacgattatcttgatcgtgtttctttccgggcaagccatggatcaatttataaaacaagatgaaactggtgatttaattgagacaggaatgaatgttgcaaatcacttcctatctgcccccattcagggaaccaacttgttgagcaaggccacaatcatccccggtgttgcaccagtactcattggcaatccagagcaaaagaacattcagtaccccactgcatcacatcagggatccaagtcaaagggaagaagctcaggggccaagcccatcatagtctcatcttccgaagtaggcactggagggactcagattcctgagccccttttcgcacaaaccggacaaggtggcactgtcaccaccgtttatcaagatccaactatccaaccaacaggttcataccgaagtgtggaattggctaagataggaaaagagagaatgattaatcggtttgttgaaaaacccaggacctcaacgccggtaacagaatttaagaggggggccgggagcggctgctcaaggccagacaatccaagaggagggcatagacgggaatggagcctcagctgggtccaaggagaggtccgggtctttgagtggtgcaaccccatatgctcacctatcactgccgcagcaagattccactcctgcaaatgtgggaattgcccagcaaagtgcgatcagtgcgaacgagattatggacctccttagagggatggatgctcgcctgcaacatcttgaacaaaaggtggacaaggtgcttgcacagggcagcatggtgacccaaataaagaatgaattatcaacagtaaagacaacactagctacaattgaaggaatgatggcgacagtaaagatcatggatccgggaaacccgacaggggtcccagttgatgagcttagaagaagttttagtgatcatgtaacaattgttagtggaccaggagatgtgtcattcagctccagtgaagaacccacactgtatttggatgaactagcgaggcctatccccaagcctcgtcctgcaaagcagccaaaaccccaacccgtaaaggatttagcaggacggaaggtgatgataaccaaaatgatcactgactgtgtggccaatcctcaaatgaagcaggcgttcgagcaacgattggcaaaggccagcaccgaggatgccctgaatgatatcaagcgagacatcatacgaagcgccatatgaacctaccaagaacaccagactcacgggaaaatccatgaactgatagccgcaatgattccctattaaataaaaaataagcacgaacacaagtctaacccagccacagcagcaatggccggatcacagatcaaaattcctcttccgaagccccccgactcagattctcaaagactaaatgcattccctgtaatcatggctcaagaaggcaaagggcgactcctcagacagatcagacttaggaaaatattatcaggggatccgtctgatcagcaaattacatttgtgaatacatatggattcatccgtgctactccagaaacatcagagttcatctctgaatcatcacaacaaaaggtaactcctgtagtgacggcgtgcatgttatccttcggtgctggaccagtactagaagacccacaacatatgctgaaagctcttgatcagacagatatcagggttcggaagacagcaagtgataaagagcagatcttatttgagatcaaccgcattcccaatctattcaggcatcatcaaatatctgcggaccatctgattcaggccagctccgataaatatgtcaagtcaccagctaagttgattgcaggagtaaattacatttactgtgtcacatttttatccgtgacagtttgttctgcctcactcaagtttcgagttgcgcgcccattgcttgctgcacgatctagattagtgagagcagttcagatggaagttttgcttcgggtaacctgcaaaaaagactctcaaatggcaaagagcatgctaaatgaccctgatggagaaggttgcattgcatccgtgtggttccacctgtgtaatctgtgcaaaggcaggaacaaacttagaagttatgatgaaaattattttgcatctaagtgccgtaagatgaatttgacagtcagcataggggacatgtggggaccaaccattctagtccatgcaggcggtcacattccgacaactgcaaaacctttcttcaactcaagaggctgggtctgtcaccccatccatcaatcatcaccatcgttggcgaagaccctatggtcatctgggtgtgaaatcaaggctgccagtgctatcctccagggctcagactatgcatcactcgcaaaaactgatgacataatatattcaaagataaaggtcgacaaggatgcagccaactacaagggagtatcctggagtccatttaggaagtctgcctcaatgagcaacctatgataattctctctattttcaatgatgccttcaggaggatcaacaatcagtccaattttaccggtgataacttgattgaaattatagaaaaaataagcctagaaagatatcccacctctcgactttcccactttgaaaatagaattgatcagtaatcatgaaggtttctttagttacttgcttgggctttgcagtcttttcattttccatatgtgtgaatatcaatatcttgcagcaaattggatatatcaagcaacaagtcaggcaactgagctattactcacaaagttcaagctcctacatagtggtcaagcttttaccgaatatccaacccactgataacagctgtgaattcaagagtgtaactcaatacaataagaccttgagtaatttgcttcttccaattgcagaaaacataaataatattgcatcgccctcacctggatcaagacgtcataaaaggtttgctggcattgccattggcattgctgcactcggtgttgcaaccgcagcacaagtaaccgccgctgtctcattagttcaagcacagacaaatgcacgcgcaatagcggcgatgaaaaattcaatacaggcaactaatcgagcagtcttcgaagtgaaagaaggcacccaacagttagctatagcggtacaagcaatacagaaccacatcaatactattatgaacacccaattgaacaatatgtcctgtcagattcttgataaccagcttgcaacctccctgggattatacctaacagaattaacaacagtgttccagccacaattaattaatccggcattgtcaccgattagcatacaagccttgaggtctttgcttggaagtatgacacctgcagtggttcaagcaacattatctacttcaatttctgctgctgaaatactaagtgccggtctaatggagggtcagattgtttctgttctgctggatgagatgcagatgatagttaagataaatattccaaccattgtcacacaatcaaatgcattggtgattgacttctactcaatttcgagctttattaatagtcaggaatccataattcaattaccagacaggatcttggagatcgggaatgaacaatggagctatccagcaaaaaattgtaagttgacaagacacaacatattctgccaatacaatgaggcagagaggctgagcttagaatcaaaactatgccttgcaggcaatataagtgcctgtgtgttctcacccatagcagggagttatatgaggcgatttgtagcactggatggaacaattgttgcaaactgtcgaagtctaacgtgtctatgcaagagtccatcttatcctatataccaacctgaccatcatgcagtcacgaccattgatctaaccgcatgtcagacgttgtccctagacggattggatttcagcattgtctctctaagcaacatcacttacgctgagaaccttaccatttcattgtctcagacaatcaatactcaacccattgacatatcaactgaactgatcaaggtcaatgcatccctccaaaatgccgttaagtacataaaggagagcaaccatcaactccaatctgtgagtataaattctaaaatcggagctataatcatagcagccttagctttgagcatcctgtcaatgatcatttcactgttgttttgctgctgggcttacattgcaactaaagagatcagaagaatcaacttcaaaacaaatcatatcaacacaatatcaagtagtgtcgatgatctcatcaggtactaatcctaacatggtgattcattctgtatttagaaaatatttagaaaaaaactaaattaagaatgaatctcatggggtcgtaacgtctcgtgaccctgccgttgcactatgccggcgatccaacccccattatacctcacatttctattgctaattcttctttatctgatcataactttgtatgtctggattatattaactgttacttataagactgcggtgcgacatgcagcactgtaccagggatccttctttcactggagtttcgatcactcactctaagaagatccccagttaggacaagtcccgatccatcatgcaagaacaatctgcatttgaataatgccgttcaatcatgagacataaagaaaaaaccaggccagaacaaacttagggtcataatacaacacaaaaccttagcttctatctcaattgtgctccgaccgctcgaaagatggagccctcgaaattcttcacaatatcggacagtgccacctttgcacctgggcctgttagcaatgcggctaacaagaagacattccgaacctgcttccgaatactggcactatctgtacaagctgtcacccttatattagttattgtcactttaggtgagcttgtaaggatgatcaatgatcaaggcttgagcaatcagttgtcttcaattacagacaagataagagagtcagctactatgattgcatctgctgtgggagtaatgaatcaagttattcatggagtaacggtatccttacccctacaaattgagggaaaccaaaatcaattgttagccacacttgccacaatctgcaccagccaaaaacaagtctcaaactgctctacaaacatccccttagtcaatgacctcaggtttataaatgggatcaataaattcatcattgaagattacgcaactcatgatttctctatcggccatccactcaatatgcccagctttatcccaactgcaacttcacccaatggttgcacaagaattccatccttttctttaggtaagacacactggtgctacacacataatgtaattaatgccaactgcaaggaccatacttcgtctaaccaatatgtgtccatggggattctcgttcagactgcgtcaggttatcctatgttcaaaaccttaaaaatccaatatctcagtgatggcctgaatcggaaaagctgctcaattgcaacagtccctgatgggtgcgcgatgtactgttatgtctccactcaacttgaaaccgacgactatgcggggtccagtccacccacccaaaaacttaccctgttattctataatgacaccgtcacagaaaggacaatatctccatctggtcttgaagggaattgggctactttggtgccaggagtgggaagtgggatatattttgagaataagttgatcttccctgcatatggtggtgtcttgcccaatagtacactcggggttaaatcagcaagagaatttttccggcctgttaatccatataatccatgttcaggaccacaacaagatttagaccagcgtgctttgaggtcatacttcccaagttatttctctaatcgaagaatacagagtgcatttcttgtctgtgcctggaatcagatcttcgttacaaattgtgaactagttgtcccctcaagcaatcagacaatgatgggtgcagaaggaagagttttattgatcaataatcgactattatattatcagagaagtaccagctggtggccgtatgaactcctctacgagatatcattcacatttacaaactctggtccatcatctgtaaatatgtcctggatacctatatattcattcactcgtcctggttcaggcaattgcagtggtgaaaatgtgtgcccgactgcttgtgtgtcaggggtttatcttgatccctggccattaactccatatagccaccaatcaggtattaacagaaatttctattttacaggtgctctattaaattcaagtacaactagagtaaatcctaccctttatgtctctgctcttaataatcttaaagtattagccccatatggtactcaaggactgtttgcctcgtacaccacaaccacctgctttcaagataccggtgatgctagtgtgtattgtgtttatattatggaactagcatcaaatattgttggagaattccaaattctacctgtgctaactagattgactatcacttgaatcatagtgaatgcagcgggaagccctattggcgtgtctcaatttttatcgattattaagaaaaaacaggccagaatggcgggcctaaatgagatactcctacctgaagtacatttaaactcacccatcgttagatataagcttttctactatatattacatggccagttaccaaatgatttggagccagatgacttgggcccactagcaaatcagaattggaaggcaattcgagccgaagaatcccaggttcatgcacgtttaaaacagatcagagtagaactcatcgcaaggattcctagtctccggtggacccgctctcaaagagagattgctatactcatttggccaagaatacttccaatcctccaagcatatgatcttcggcaaagtatgcaattgcccacagtatgggagaaattgactcaatccacagttaatcttataagtgatggtctagaacgagttgtattacacatcagcaatcaactgacaggcaagccaaacttgtttaccagatctcgaacaggacaagacactaaggactactcaattccatccactagagagctatctcaaatatggtttaacaatgagtggagtggacctgtaaagacctggcttatgattaaatatagaatgaggcaactaatcacaaaccaaaagacaggtgagttaacagatttagtaaccattgtggatactaggtccactctatgcattattaccccagaattagttgctttatactctaatgagcacaaagcattaacgtacctcacctttgaaatggtactaatggtcactgatatgttggaaggacgactgaatgtttcttctttgtgcacagctagtcattatctgtccccactaaagaaaagaatcgaaattctcctaacattagttgatgaccttgctctactcatgggggacaaagtatacggtgttgtctcttcacttgagagttttgtttacgcccaattacagtatggtgatcctgttgtagacattaagggtacattctatggatttatatgtaatgagattctcgatctgctgactgaggacaacatctttactgaggaggaggcaaacaaggttctcctggacttgacttcacagtttgacaatctatcccctgatttaactgctgaactcctctgcattatgagactttggggccaccccacattaaccgccagccaagcagcatccaaggtccgagagtccatgtgcgctcccaaggtgttagatttccaaacaataatgaagaccctggctttctttcacgcaatccttattaacggttataggaggagccataatggaatctggcctcctactactcttcatggcaatgcccccaaaagcctcattgagatgcggcatgataattcagaacttaagtatgagtatgtcctcaagaattggaaaagtatatctatgttaagaatacacaaatgctttgatgcatcacctgatgaagatctcagcatattcatgaaggataaggcaataagctgtccaaagcaagactggatgggagtatttaggaggagcctcataaaacagcgatatcgagatgcgaatcgacctctaccacaaccattcaaccgacggctactgttgaattttctagaggatgacagattcgatcccattaaagagcttgagtatgtcaccagtggagaatatcttagggacccagaattttgtgcatcttactctctcaaagagaaggagataaaggctacaggtcgaatatttgcaaaaatgacaaagagaatgagatcgtgccaagtaattgcggaatcattgttggccaatcatgcaggtaaattaatgagagaaaatggagttgttttagaccagttaaaattgacaaaatctttgttaacgatgaaccaaattggtattatatcagagcacagccgaagatccactgctgacaacatgactttggcacactccggttcaaataagcacagaattaataatagtcaattcaagaagaataaagacaataaacatgagatgcctgatgatggttttgagatagcagcctgctttctaacaactgacctcacaaaatactgcttaaattggaggtaccaagtcatcatcccctttgctcgtacattgaattcaatgtatggtatacctcacctgttcgaatggatacatttaaggctaatgcgaagcactctctatgtcggtgatcccttcaatcctccatcagatcctacccaacttgaccttgatacagctctcaatgatgatatatttatagtttctcctcgaggaggaatcgagggtttatgtcaaaaattatggactatgatttccatctcaacaatcatattatctgcaactgaggcaaacactagagttatgagcatggtccagggtgacaaccaggcgattgcaatcaccactagagtagtacgctcgctcagtcattccgagaagaaggagcaagcttataaagcaagtaaattattctttgaaaggcttagagccaacaatcatggaattggacaccacttgaaagaacaagaaactatcctcagttctgatttcttcatatacagtaagagagtgttttacaaaggtcggattttgactcaagcattaaagaacgtgagcaagatgtgcttaacagccgatatactaggggactgttcacaagcatcatgctccaatttagctactactgtaatgcgcctgactgagaatggggttgagaaagatttgtgttactttctgaatgcattcatgacaatcagacagttatgttatgatctagtatttccccaaactaaatctcttagtcaggacatcactaatgcttatcttaaccatccaatacttatctcaagattgtgtctattaccatctcaattggggggcctaaactttctctcatgtagtcgcctgttcaatagaaacatcggagacccattagtgtctgcaattgctgatgtgaaacgattaattaaagctggctgtctagatatctgggtcctgtataacatccttggaaggaggcctggaaaaggtaagtggagcactctggcagctgatccttatactctaaacatagattatttagttccttcaacaacttttttaaagaagcatgcccaatatacattgatggaacggagtgttaatcccatgctccgtggagtattcagtgaaaatgcagctgaggaagaagaggaactcgcacagtatctattagatcgtgaggtagtcatgcccagggttgcacatgtaatacttgcccagtctagttgcggtagaagaaaacagattcaaggttacttggattccactagaactattatcaggtattcactggaggtgagaccattgtcagcaaagaagctaaatacagtaatagaatacaacttattgtatctatcttacaatttggagattattgaaaaacccaatatagtccaaccctttttgaatgcaatcaatgttgatacttgtagcatcgatatagccaggtcccttagaaaactatcctgggcaactttacttaatggacgtcccatcgagggattagaaacacctgatcccattgaattggtacatgggtgtttgataattgggtcagatgaatgtgagcattgcagtagtggtgatgataaattcacctggtttttcctacccaaggggataaggctagataatgatccggcatccaacccacccatcagagtaccttacatcggatctaaaacagatgagcggagggttgcgtcaatggcttacatcaaaggagcatctgtatcactgaaatcagcactcaggttagcgggagtatatatttgggctttcggagatacagaagaatcatggcaggacgcctatgagttagcttccactcgtgttaatctcacactagagcaattgcaatctctcactcctttaccaacatctgctaacctagtacacagattagatgatggcaccactcaattaaaatttaccccggcaagttcctatgcattctctagcttcgttcatatatctaacgactgtcaagttctggagatcgatgatcaggttacagattctaacctgatttaccaacaagttatgattactggccttgctctaattgagacatggaacaatcctccaatcaacttctctgtctatgagactacactacacttgcacacaggctcatcttgctgtataagacctgtcgaatcttgtgtagtaaatcctcctttgcttcctgtacccttcattaatgttcctcaaatgaataaatttgtatatgaccctgaaccactcagtttgctagaaatggaaaaaattgaggatattgcttatcagaccagaatcggtggtttagatcaaatcccacttctggaaaaaatacccttactagctcacctcaccgccaagcagatggtaaacagcatcactgggcttgatgaagcaacatctatagtgaatgatgctgtagttcaagcagactacactagcaattggattagtgaatgctgctacacttacattgattctgtgtttgtttactctggctgggcattattattggagctttcgtatcaaatgtactacttaagaattcaaggcatccaaggaattctagactatgtgtatatgaccttgaggaggataccaggaatggctataacaggtatctcatccacgattagtcaccctcgtatactcagaagatgcatcaatttggatgtaatagccccaatcaattctccacacatagcttcactggattacacaaaattgagcatagatgcagtaatgtggggaactaagcaggttttgaccaacatttcgcaaggtatcgattatgagatagtagttccttctgaaagccaactaacacttagtgatagagttctaaatctagttgctcgaaaattatcactactggcaatcatctgggccaattataactatcctccaaaggttaaaggtatgtcacctgaggacaaatgtcaggctttaactacacatctaatccaaactgtcgaatatgttgagcacattcagattgagaagacaaacatcaggaggatgattattgaaccaaaattaactgcctaccctagtaatttgttttatctatctcgaaagttgcttaatgctattcgagattctgaagaaggacaatttctgattgcatcctattataacagttttggatttctggaaccaatactaatggaatctaaaatattcaatctaaattcatccgaatcagcatctcttacagaatttgatttcatcctcaacttggaattgtctgaaaccagtcttgagaaatactctctcccaagtttgttgatgacggctgagaatatggataacccatttcctcaaccaccccttcatcatgttctcagaccactaggattatcatccacttcatggtataaaacaatcagtgttttaaattatattagccatatgaaaatatctgacggtgcccatctatacttggcagagggaagcggggcctctatgtcacttatagagactttcttgcccggtgaaacaatatggtacaacagcctattcaatagtggtgaaaatcctccccaacgcaattttgctcctttgcccacccagtttattgaaagtgtcccttacagattgattcaagcaggtatagcagcaggaagtggtgtagtgcaaagtttctatccactctggaacggtaacagcgatatcactgacttgagcacgaaaaccagtgtcgaatacattattcacaaggtaggagctgatacatgtgcattggtccatgtggatttggagggtgtgcccggctcaatgaacagcatgttggagnnnnnnnnnnnnnnnnnnnnnnnnnnnnnnnnnnnnnnnnnnnnnnnnnnnnnnnnnnnnnnnnnnnnnnnnnnnnnnnnnnnnnnnnnnnnnnnnnnnnnnnnnnnnnnnnnnnnnnnnnnnnnnnnnnnnnnnnnnnnnnnnnnnnnnnnnnnnnnnnnnnnnnnnnnnnnnnnnnnnnnnnnnnnnnnnnnnnnnnnnnnnnnnnnnnnnnnnnnnnnnnnnnnnnnnnnnnnnnnnnnnnnnnnnnnnnnnnnnnnnnnnnnnnnnnnnnnnnnnnnnnnnnnnnnnnnnnnnnnnnnnnnnnnnnnnnnnnnnnnnnnnnnnnnnnnnnnnnnnnnnnnnnnnnnnnnnnnnnnnnnnnnnnnnnnnnnnnnnnnnnnnnnnnnnnnnnnnnnnnnnnnnnnnnnnnnnnnnnnnnnnnnnnnnnnnnnnnnnnnnnnnnnnnnnnnnnnnnnnnnnnnnnnnnnnnnnnnnnnnnnnnnnnnnnnnnnnnnnnnnnnnnnnnnnnnnnnnnnnnnnnnnnnnnnnnnnnnnnnnnnnnnnnnnnnnnnnnnnnnnnnnnnnnnnnnnnnnnnnnnnnnnnnnnnnnnnnnnnnnnnnnnnnnnnnnnnnnnnnnnnnnnnnnnnnnnnnnnnnnnnnnnnnnnnnnnnnnnnnnnnnnnnnnnnnnnnnnnnnnnnnnnnnnnnnnnnnnnnnnnnnnnnnnnnnnnnnnnnnnnnnnnnnnnnnnnnnnnnnnnnnnnnnnnnnnnnnnnnnnnnnnnnnnnnnnnnnnnnnnnnnnnnnnnnnnnnnnnnnnnnnnnnnnnnnnnnnnnnnnnnnnnnnnnnnnnnnnnnnnnnnnnnnnnnnnnnnnnnnnnnnnnnnnnnnnnnnnnnnnnnnnnnnnnnnnnnnnnnnnnnnnnnnnnnnnnnnnnnnnnnnnnnnnnnnnnnnnnnnnnnnnnnnnnnnnnnnnnnnnnnnnnnnnnnnnnnnnnnnnnnnnnnnnnnnnnnnnnnnnnnnnnnnnnnnnnnnnnnnnnnnnnnnnnnnnnnnnnnnnnnnnnnnnnnnnnnnnnnnnnnnnnnnnnnnnnnnnnnnnnnnnnnnnnnnnnnnnnnnnnnnnnnnnnnnnnnnnnnnnnnnnnnn"/>
                                <sequence id="seq_MuVs/Washington.USA/12.17/FH144[G]|2017.233|2017-03-27|north_america|usa|washington|age|vaccination_status|community_status" spec="Sequence" taxon="MuVs/Washington.USA/12.17/FH144[G]|2017.233|2017-03-27|north_america|usa|washington|age|vaccination_status|community_status" totalcount="4" value="-nnnnnnnnnnnnnnnnnnnnnnnnnnnnnnnnnnnnnnnnnnnnnnnnnnnnnnnnnnnnnnnnnnnnnnnnnnnnnnnnnnnnnnnnnnnnnnnnnnnnnnnnnnnnnnnnnnnnnnnnnnnnnnnnnnnnnnnnnnnnnnnnnnnnnnnnnnnnnnnnnnnnnnnnnnnnnnnnnnnnnnnnnnnnnnnnnnnnnnnnnnnnnnnnnnnnnnnnnnnnnnnnnnnnnnnnnnnnnnnnnnnnnnnnnnnnnnnnnnnnnnnnnnnnnnnnnnnnnnnnnnnnnnnnnnnnnnnnnnnnnnnnnnnnnnnnnnnnnnnnnnnnnnnnnnnnnnnnnnnnnnnnnnnnnnnnnnnnnnnnnnnnnnnnnnnnnnnnnnnnnnnnnnnnnnnnnnnnnnnnnnnnnnnnnnnnnnnnnnnnnnnnnnnnnnnnnnnnnnnnnnnnnnnnnnnnnnnnnnnnnnnnnnnnnnnnnnnnnnnnnnnnnnnnnnnnnnnnnnnnnnnnnnnnnnnnnnnnnnnnnnnnnnnnnnnnnnnnnnnnnnnnnnnnnnnnnnnnnnnnnnnnnnnnnnnnnnnnnnnnnnnnnnnnnnnnnnnnnnnnnnnnnnnnnnnnnnnnnnnnnnnnnnnnnnnnnnnnnnnnnnnnnnnnnnnnnnnnnnnnnnnnnnnnnnnnnnnnnnnnnnnnnnnnnnnnnnnnnnnnnnnnnnnnnnnnnnnnnnnnnnnnnnnnnnnnnnnnnnnnnnnnnnnnnnnnnnnnnnnnnnnnnnnnnnnnnnnnnnnnnnnnnnnnnnnnnnnnnnnnnnnnnnnnnnnnnnnnnnnnnnnnnnnnnnnnnnnnnnnnnnnnnnnnnnnnnnnnnnnnnnnnnnnnnnnnnnnnnnnnnnnnnnnnnnnnnnnnnnnnnnnnnnnnnnnnnnnnnnnnnnnnnnnnnnnnnnnnnnnnnnnnnnnnnnnnnnnnnnnnnnnnnnnnnnnnnnnnnnnnnnnnnnnnnnnnnnnnnnnnnnnnnnnnnnnnnnnnnnnnnnnnnnnnnnnnnnnnnnnnnnnnnnnnnnnnnnnnnnnnnnnnnnnnnnnnnnnnnnnnnnnnnnnnnnnnnnnnnnnnnnnnnnnnnnnnnnnnnnnnnnnnnnnnnnnnnnnnnnnnnnnnnnnnnnnnnnnnnnnnnnnnnnnnnnnnnnnnnnnnnnnnnnnnnnnnnnnnnnnnnnnnnnnnnnnnnnnnnnnnnnnnnnnnnnnnnnnnnnnnnnnnnnnnnnnnnnnnnnnnnnnnnnnnnnnnnnnnnnnnnnnnnnnnnnnnnnnnnnnnnnnnggcttgcaagaggcagaggtgcgggaataccaggtgggccggtgaatccctttgttcctccagttcaacaacaacaacctgctgccgtatatgaggacattcctgcattagaggaatcagatgacgatggtgatgaagatggaggtgcaggattccaaaatggagcacaagcaccagctgtaagacagggaggtcaaaatgactttagagcacagccgttacaggatccaattcaagcacaactcttcatgccattatatcctcaagtcagcaacatcccaaatcatcagaatcatcagattaatcgcatcggggggatggaacaccaagatttattacgatacaacgagaatggcgattctcagcaggatgcaaggggcgaacacggaaataccttcccaaacaatcccaatcaaaacgcacagtcacaagtgggtgactgggatgagtagatcaccgacatgaccaaactacccccaactgcaacaaacccagaacaatccagccacagccaaccgctcaaatccactacattccattcatatttagtctttaagaaaaaattaggcccggaaagaattagttctacgagcatcgacacgattatcttgatcgtgtttctttccgggcaagccatggatcaatttataaaacaagatgaaactggtgatttaattgagacaggaatgaatgttgcaaatcacttcctatctgcccccattcagggaaccaacttgttgagcaaggccacaatcatccccggtgttgcaccagtactcattggcaatccagagcaaaagaacattcagtaccccactgcatcacatcagggatccaagtcaaagggaagaagctcaggggccaagcccatcatagtctcatcttccgaagtaggcactggagggactcagattcctgagccccttttcgcacaaaccggacaaggtggcactgtcaccaccgtttatcaagatccaactatccaaccaacaggttcataccgaagtgtggaattggctaagataggaaaagagagaatgattaatcggtttgttgaaaaacccaggacctcaacgccggtaacagaatttaagaggggggccgggagcggctgctcaaggccagacaatccaagaggagggcatagacgggaatggagcctcagctgggtccaaggagaggtccgggtctttgagtggtgcaaccccatatgctcacctatcactgccgcagcaagattccactcctgcaaatgtgggaattgcccagcaaagtgcgatcagtgcgaacgagattatggacctccttagagggatggatgctcgcctgcaacatcttgaacaaaaggtggacaaggtgcttgcacagggcagcatggtgacccaaataaagaatgaattatcaacagtaaagacaacactagctacaattgaaggaatgatggcgacagtaaagatcatggatccgggaaacccgacaggggtcccagttgatgagcttagaagaagttttagtgatcatgtaacaattgttagtggaccaggagatgtgtcattcagctccagtgaagaacccacactgtatttggatgaactagcgaggcctatccccaagcctcgtcctgcaaagcagccaaaaccccaacccgtaaaggatttagcaggacggaaggtgatgataaccaaaatgatcactgactgtgtggccaatcctcaaatgaagcaggcgttcgagcaacgattggcaaaggccagcaccgaggatgccctgaatgatatcaagcgagacatcatacgaagcgccatatgaacctaccaagaacaccagactcacgggaaaatccatgaactgatagccgcaatgattccctattaaataaaaaataagcacgaacacaagtctaacccagccacagcagcaatggccggatcacagatcaaaattcctcttccgaagccccccgactcagattctcaaagactaaatgcattccctgtaatcatggctcaagaaggcaaagggcgactcctcagacagatcagacttaggaaaatattatcaggggatccgtctgatcagcaaattacatttgtgaatacatatggattcatccgtgctactccagaaacatcagagttcatctctgaatcatcacaacaaaaggtaactcctgtagtgacggcgtgcatgttatccttcggtgctggaccagtactagaagacccacaacatatgctgaaagctcttgatcagacagatatcagggttcggaagacagcaagtgataaagagcagatcttatttgagatcaaccgcattcccaatctattcaggcatcatcaaatatctgcggaccatctgattcaggccagctccgataaatatgtcaagtcaccagctaagttgattgcaggagtaaattacatttactgtgtcacatttttatcagtgacagtttgttctgcctcactcaagtttcgagttgcgcgcccattgcttgctgcacgatctagattagtgagagcagttcagatggaagttttgcttcgggtaacctgcaaaaaagactctcaaatggcaaagagcatgctaaatgaccctgatggagaaggttgcattgcatccgtgtggttccacctgtgtaatctgtgcaaaggcaggaacaaacttagaagttatgatgaaaattattttgcatctaagtgccgtaagatgaatttgacagtcagcataggggacatgtggggaccaaccattctagtccatgcaggcggtcacattccgacaactgcaaaacctttcttcaactcaagaggctgggtctgtcaccccatccatcaatcatcaccatcgttggcgaagaccctatggtcatctgggtgtgaaatcaaggctgccagtgctatcctccagggctcagactatgcatcactcgcaaaaactgatgacataatatattcaaagataaaggtcgacaaggatgcagccaactacaagggagtatcctggagtccatttaggaagtctgcctcaatgagcaacctatgataattctctctattttcaatgatgccttcaggaggatcaacaatcagtccaattttaccggtgataacttgattgaaattatagaaaaaataagcctagaaagatatcccacctctcgactttcccactttgaaaatagaattgatcagtaatcatgaaggtttctttagttacttgcttgggctttgcagtcttttcattttccatatgtgtgaatatcaatatcttgcagcaaattggatatatcaagcaacaagtcaggcaactgagctattactcacaaagttcaagctcctacatagtggtcaagcttttaccgaatatccaacccactgataacagctgtgaattcaagagtgtaactcaatacaataagaccttgagtaatttgcttcttccaattgcagaaaacataaataatattgcatcgccctcacctggatcaagacgtcataaaaggtttgctggcattgccattggcattgctgcactcggtgttgcaaccgcagcacaagtaaccgccgctgtctcattagttcaagcacagacaaatgcacgcgcaatagcggcgatgaaaaattcaatacaggcaactaatcgagcagtcttcgaagtgaaagaaggcacccaacagttagctatagcggtacaagcaatacagaaccacatcaatactattatgaacacccaattgaacaatatgtcctgtcagattcttgataaccagcttgcaacctccctgggattatacctaacagaattaacaacagtgttccagccacaattaattaatccggcattgtcaccgattagcatacaagccttgaggtctttgcttggaagtatgacacctgcagtggttcaagcaacattatctacttcaatttctgctgctgaaatactaagtgccggtctaatggagggtcagattgtttctgttctgctggatgagatgcagatgatagttaagataaatattccaaccattgtcacacaatcaaatgcattggtgattgacttctactcaatttcgagctttattaatagtcaggaatccataattcaattaccagacaggatcttggagatcgggaatgaacaatggagctatccagcaaaaaattgtaagttgacaagacacaacatattctgccaatacaatgaggcagagaggctgagcttagaatcaaaactatgccttgcaggcaatataagtgcctgtgtgttctcacccatagcagggagttatatgaggcgatttgtagcactggatggaacaattgttgcaaactgtcgaagtctaacgtgtctatgcaagagtccatcttatcctatataccaacctgaccatcatgcagtcacgaccattgatctaaccgcatgtcagacgttgtccctagacggattggatttcagcattgtctctctaagcaacatcacttacgctgagaaccttaccatttcattgtctcagacaatcaatactcaacccattgacatatcaactgaactgatcaaggtcaatgcatccctccaaaatgccgttaagtacataaaggagagcaaccatcaactccaatctgtgagtataaattctaaaatcggagctataatcatagcagccttagctttgagcatcctgtcaatgatcatttcactgttgttttgctgctgggcttacattgcaactaaagagatcagaagaatcaacttcaaaacaaatcatatcaacacaatatcaagtagtgtcgatgatctcatcaggtactaatcctaacatggtgattcattctgtatttagaaaatatttagaaaaaaactaaattaagaatgaatctcatggggtcgtaacgtctcgtgaccctgccgttgcactatgccggcgatccaacccccattatacctcacatttctattgctaattcttctttatctgatcataactttgtatgtctggattatattaactgttacttataagactgcggtgcgacatgcagcactgtaccagggatccttctttcactggagtttcgatcactcactctaagaagatccccagttaggacaagtcccgatccatcatgcaagaacaatctgcatttgaataatgccgttcaatcatgagacataaagaaaaaaccaggccagaacaaacttagggtcataatacaacacaaaaccttagcttctatctcaattgtgctccgaccgctcgaaagatggagccctcgaaattcttcacaatatcggacagtgccacctttgcacctgggcctgttagcaatgcggctaacaagaagacattccgaacctgcttccgaatactggcactatctgtacaagctgtcacccttatattagttattgtcactttaggtgagcttgtaaggatgatcaatgatcaaggcttgagcaatcagttgtcttcaattacagacaagataagagagtcagctactatgattgcatctgctgtgggagtaatgaatcaagttattcatggagtaacggtatccttacccctacaaattgagggaaaccaaaatcaattgttagccacacttgccacaatctgcaccagccaaaaacaagtctcaaactgctctacaaacatccccttagtcaatgacctcaggtttataaatgggatcaataaattcatcattgaagattacgcaactcatgatttctctatcggccatccactcaatatgcccagctttatcccaactgcaacttcacccaatggttgcacaagaattccatccttttctttaggtaagacacactggtgctacacacataatgtaattaatgccaactgcaaggaccatacttcgtctaaccaatatgtgtccatggggattctcgttcagactgcgtcaggttatcctatgttcaaaaccttaaaaatccaatatctcagtgatggcctgaatcggaaaagctgctcaattgcaacagtccctgatgggtgcgcgatgtactgttatgtctccactcaacttgaaaccgacgactatgcggggtccagtccacccacccaaaaacttaccctgttattctataatgacaccgtcacagaaaggacaatatctccatctggtcttgaagggaattgggctactttggtgccaggagtgggaagtgggatatattttgagaataagttgatcttccctgcatatggtggtgtcttgcccaatagtacactcggggttaaatcagcaagagaatttttccggcctgttaatccatataatccatgttcaggaccacaacaagatttagaccagcgtgctttgaggtcatacttcccaagttatttctctaatcgaagaatacagagtgcatttcttgtctgtgcctggaatcagatcttcgttacaaattgtgaactagttgtcccctcaagcaatcagacaatgatgggtgcagaaggaagagttttattgatcaataatcgactattatattatcagagaagtaccagctggtggccgtatgaactcctctacgagatatcattcacatttacaaactctggtccatcatctgtaaatatgtcctggatacctatatattcattcactcgtcctggttcaggcaattgcagtggtgaaaatgtgtgcccgactgcttgtgtgtcaggggtttatcttgatccctggccattaactccatatagccaccaatcaggtattaacagaaatttctattttacaggtgctctattaaattcaagtacaactagagtaaatcctaccctttatgtctctgctcttaataatcttaaagtattagccccatatggtactcaaggactgtttgcctcgtacaccacaaccacctgctttcaagataccggtgatgctagtgtgtattgtgtttatattatggaactagcatcaaatattgttggagaattccaaattctacctgtgctaactagattgactatcacttgaatcatagtgaatgcagcgggaagccctattggcgtgtctcaatttttatcgattattaagaaaaaacaggccagaatggcgggcctaaatgagatactcctacctgaagtacatttaaactcacccatcgttagatataagcttttctactatatattacatggccagttaccaaatgatttggagccagatgacttgggcccactagcaaatcagaattggaaggcaattcgagccgaagaatcccaggttcatgcacgtttaaaacagatcagagtagaactcatcgcaaggattcctagtctccggtggacccgctctcaaagagagattgctatactcatttggccaagaatacttccaatcctccaagcatatgatcttcggcaaagtatgcaattgcccacagtatgggagaaattgactcaatccacagttaatcttataagtgatggtctagaacgagttgtattacacatcagcaatcaactgacaggcaagccaaacttgtttaccagatctcgaacaggacaagacactaaggactactcaattccatccactagagagctatctcaaatatggtttaacaatgagtggagtggacctgtaaagacctggcttatgattaaatatagaatgaggcaactaatcacaaaccaaaagacaggtgagttaacagatttagtaaccattgtggatactaggtccactctatgcattattaccccagaattagttgctttatactctaatgagcacaaagcattaacgtacctcacctttgaaatggtactaatggtcactgatatgttggaaggacgactgaatgtttcttctttgtgcacagctagtcattatctgtccccactaaagaaaagaatcgaaattctcctaacattagttgatgaccttgctctactcatgggggacaaagtatacggtgttgtctcttcacttgagagttttgtttacgcccaattacagtatggtgatcctgttgtagacattaagggtacattctatggatttatatgtaatgagattctcgatctgctgactgaggacaacatctttactgaggaggaggcaaacaaggttctcctggacttgacttcacagtttgacaatctatcccctgatttaactgctgaactcctctgcattatgagactttggggccaccccacattaaccgccagccaagcagcatccaaggtccgagagtccatgtgcgctcccaaggtgttagatttccaaacaataatgaagaccctggctttctttcacgcaatccttattaacggttataggaggagccataatggaatctggcctcctactactcttcatggcaatgcccccaaaagcctcattgagatgcggcatgataattcagaacttaagtatgagtatgtcctcaagaattggaaaagtatatctatgttaagaatacacaaatgctttgatgcatcacctgatgaagatctcagcatattcatgaaggataaggcaataagctgtccaaagcaagactggatgggagtatttaggaggagcctcataaaacagcgatatcgagatgcgaatcgacctctaccacaaccattcaaccgacggctactgttgaattttctagaggatgacagattcgatcccattaaagagcttgagtatgtcaccagtggagaatatcttagggacccagaattttgtgcatcttactctctcaaagagaaggagataaaggctacaggtcgaatatttgcaaaaatgacaaagagaatgagatcgtgccaagtaattgcggaatcattgttggccaatcatgcaggtaaattaatgagagaaaatggagttgttttagaccagttaaaattgacaaaatctttgttaacgatgaaccaaattggtattatatcagagcacagccgaagatccactgctgacaacatgactttggcacactccggttcaaataagcacagaattaataatagtcaattcaagaagaataaagacaataaacatgagatgcctgatgatggttttgagatagcagcctgctttctaacaactgacctcacaaaatactgcttaaattggaggtaccaagtcatcatcccctttgctcgtacattgaattcaatgtatggtatacctcacctgttcgaatggatacatttaaggctaatgcgaagcactctctatgtcggtgatcccttcaatcctccatcagatcctacccaacttgaccttgatacagctctcaatgatgatatatttatagtttctcctcgaggaggaatcgagggtttatgtcaaaaattatggactatgatttccatctcaacaatcatattatctgcaactgaggcaaacactagagttatgagcatggtccagggtgacaaccaggcgattgcaatcaccactagagtagtacgctcgctcagtcattccgagaagaaggagcaagcttataaagcaagtaaattattctttgaaaggcttagagccaacaatcatggaattggacaccacttgaaagaacaagaaactatcctcagttctgatttcttcatatacagtaagagagtgttttacaaaggtcggattttgactcaagcattaaagaacgtgagcaagatgtgcttaacagccgatatactaggggactgttcacaagcatcatgctccaatttagctactactgtaatgcgcctgactgagaatggggttgagaaagatttgtgttactttctgaatgcattcatgacaatcagacagttatgttatgatctagtatttccccaaactaaatctcttagtcaggacatcactaatgcttatcttaaccatccaatacttatctcaagattgtgtctattaccatctcaattggggggcctaaactttctctcatgtagtcgcctgttcaatagaaacatcggagacccattagtgtctgcaattgctgatgtgaaacgattaattaaagctggctgtctagatatctgggtcctgtataacatccttggaaggaggcctggaaaaggtaagtggagcactctggcagctgatccttatactctaaacatagattatttagttccttcaacaacttttttaaagaagcatgcccaatatacattgatggaacggagtgttaatcccatgctccgtggagtattcagtgaaaatgcagctgaggaagaagaggaactcgcacagtatctattagatcgtgaggtagtcatgcccagggttgcacatgtaatacttgcccagtctagttgcggtagaagaaaacagattcaaggttacttggattccactagaactattatcaggtattcactggaggtgagaccattgtcagcaaagaagctaaatacagtaatagaatacaacttattgtatctatcttacaatttggagattattgaaaaacccaatatagtccaaccctttttgaatgcaatcaatgttgatacttgtagcatcgatatagccaggtcccttagaaaactatcctgggcaactttacttaatggacgtcccatcgagggattagaaacacctgatcccattgaattggtacatgggtgtttgataattgggtcagatgaatgtgagcattgcagtagtggtgatgataaattcacctggtttttcctacccaaggggataaggctagataatgatccggcatccaacccacccatcagagtaccttacatcggatctaaaacagatgagcggagggttgcgtcaatggcttacatcaaaggagcatctgtatcactgaaatcagcactcaggttagcgggagtatatatttgggctttcggagatacagaagaatcatggcaggacgcctatgagttagcttccactcgtgttaatctcacactagagcaattgcaatctctcactcctttaccaacatctgctaacctagtacacagattagatgatggcaccactcaattaaaatttaccccggcaagttcctatgcattctctagcttcgttcatatatctaacgactgtcaagttctggagatcgatgatcaggttacagattctaacctgatttaccaacaagttatgattactggccttgctctaattgagacatggaacaatcctccaatcaacttctctgtctatgagactacactacacttgcacacaggctcatcttgctgtataagacctgtcgaatcttgtgtagtaaatcctcctttgcttcctgtacccttcattaatgttcctcaaatgaataaatttgtatatgaccctgaaccactcagtttgctagaaatggaaaaaattgaggatattgcttatcagaccagaatcggtggtttagatcaaatcccacttctggaaaaaatacccttactagctcacctcaccgccaagcagatggtaaacagcatcactgggcttgatgaagcaacatctatagtgaatgatgctgtagttcaagcagactacactagcaattggattagtgaatgctgctacacttacattgattctgtgtttgtttactctggctgggcattattattggagctttcgtatcaaatgtactacttaagaattcaaggcatccaaggaattctagactatgtgtatatgaccttgaggaggataccaggaatggctataacaggtatctcatccacgattagtcaccctcgtatactcagaagatgcatcaatttggatgtaatagccccaatcaattctccacacatagcttcactggattacacaaaattgagcatagatgcagtaatgtggggaactaagcaggttttgaccaacatttcgcaaggtatcgattatgagatagtagttccttctgaaagccaactaacacttagtgatagagttctaaatctagttgctcgaaaattatcactactggcaatcatctgggccaattataactatcctccaaaggttaaaggtatgtcacctgaggacaaatgtcaggctttaactacacatctaatccaaactgtcgaatatgttgagcacattcagattgagaagacaaacatcaggaggatgattattgaaccaaaattaactgcctaccctagtaatttgttttatctatctcgaaagttgcttaatgctattcgagattctgaagaaggacaatttctgattgcatcctattataacagttttggatttctggaaccaatactaatggaatctaaaatattcaatctaaattcatccgaatcagcatctcttacagaatttgatttcatcctcaacttggaattgtctgaaaccagtcttgagaaatactctctcccaagtttgttgatgacggctgagaatatggataacccatttcctcaaccaccccttcatcatgttctcagaccactaggattatcatccacttcatggtataaaacaatcagtgttttaaattatattagccatatgaaaatatctgacggtgcccatctatacttggcagagggaagcggggcctctatgtcacttatagagactttcttgcccggtgaaacaatatggtacaacagcctattcaatagtggtgaaaatcctccccaacgcaattttgctcctttgcccacccagtttattgaaagtgtcccttacagattgattcaagcaggtatagcagcaggaagtggtgtagtgcaaagtttctatccactctggaacggtaacagcgatatcactgacttgagcacgaaaaccagtgtcgaatacattattcacaaggtaggagctgatacatgtgcattggtccatgtggatttggagggtgtgcccggctcaatgaacagcatgttggagagagcccaagtgcatgcgctactgatcacagtaactgtattaaagccaggcggcttactaatcttgaaagcttcatgggaaccttttaatcgattttcctttttactcacaatactctggcaattcttctccacaataaggatcctgcgatcttcatactccgacccgaataatcacgaggtatacataatagctacactagcaattgnnnnnnnnnnnnnnnnnnnnnnnnnnnnnnnnnnnnnnnnnnnnnnnnnnnnnnnnnnnnnnnnnnnnnnnnnnnnnnnnnnnnnnnnnnnnnnnnnnnnnnnnnnnnnnnnnnnnnnnnnnnnnnnnnnnnnnnnnnnnnnnnnnnnnnnnnnnnnnnnnnnnnnnnnnnnnnnnnnnnnnnnnnnnnnnnnnnnnnnnnnnnnnnnnnnnnnnnnnnnnnnnnnnnnnnnnnnnnnnnnnnnnnnnnnnnnnnnnnnnnnnnnnnnnnnnnnnnnnnnnnnnnnnnnnnnnnnnnnnnnnnnnnnnnnnnnnnnnnnnnnnnnnnnnnnnnnnnnnnnnnnnnnnnnnnnnnnnnnnnnnnnnnnnnnnnnnnnnnnnnnnnnnnnnnnnnnnnnnnnnnnnnnnnnnnnnnnnnnnnnnnnnnnnnnnnnnnnnnnnnnnnnnnnnnnnnnnnnnnnnnnnnnnnnnnnnnnnnnnnnnnnnnnnnnnnnnnnnnnnnnnnnnnnnnnnnnnnnnnnnnnnnnnnnnnnnnnnnnnnnnnnnnnnnnnnnnnnnnnnnnnnnnnnnnnnnnnnnnnnnnnnnnnnnnnnnnnnnnnnnnnnnnnnnnnnnnnnnnnnnnnnnnnnnnnnnnnnnnnnnnnnnnnnnnnnnnnnnnnnnnnnnnnnnnnnnnnnnnnnnnnnnnnnnnnnnnnnnnnnnnnnnnnnnnnnnnnnnnnnnnnnnnnnnnnnnnnnnnnnnnnnnnnnnnnnnnnnnnnnnnnnnnnnnnnnnnnnnnnnnnnnnnnnnnnnnnnnnnnnnnnnnnnnnnnnnnnnnnnnnnnnnnnnnnnnnnnnnnnnnnnnnnnnnnnnnnnnnnnnnnnnnnnnnnnnnnnnnnnnnnnnnnnnnnnnnnnnnnnnnnnnnnnnnnnnnnnnnnn"/>
                                <sequence id="seq_MuVs/Washington.USA/15.17/FH146[G]|2017.293|2017-04-18|north_america|usa|washington|age|vaccination_status|community_status" spec="Sequence" taxon="MuVs/Washington.USA/15.17/FH146[G]|2017.293|2017-04-18|north_america|usa|washington|age|vaccination_status|community_status" totalcount="4" value="-nnnnnnnnnnnnnnnnnnnnnnnnnnnnnnnnnnnnnnnnnnnnnnnnnnnnnnnnnnnnnnnnnnnnnnnnnnnnnnnnnnnnnnnnnnnnnnnnnnnnnnnnnnnnnnnnnnnnnnnnnnnnnnnnnnnnnnnnnnnnnnnnnnnnnnnnnnnnnnnnnnnnnnnnnnnnnnnnnnnnnnnnnnnnnnnnnnnnnnnnnnnnnnnnnnnnnnnnnnnnnnnnnnnnnnnnnnnnnnnnnnnnnnnnnnnnnnnnnnnnnnnnnnnnnnnnnnnnnnnnnnnnnnnnnnnnnnnnnnnnnnnnnnnnnnnnnnnnnnnnnnnnnnnnnnnnnnnnnnnnnnnnnnnnnnnnnnnnnnnnnnnnnnnnnnnnnnnnnnnnnnnnnnnnnnnnnnnnnnnnnnnnnnnnnnnnnnnnnnnnnnnnnnnnnnnnnnnnnnnnnnnnnnnnnnnnnnnnnnnnnnnnnnnnnnnnnnnnnnnnnnnnnnnnnnnnnnnnnnnnnnnnnnnnnnnnnnnnnnnnnnnnnnnnnnnnnnnnnnnnnnnnnnnnnnnnnnnnnnnnnnnnnnnnnnnnnnnnnnnnnnnnnnnnnnnnnnnnnnnnnnnnnnnnnnnnnnnnnnnnnnnnnnnnnnnnnnnnnnnnnnnnnnnnnnnnnnnnnnnnnnnnnnnnnnnnnnnnnnnnnnnnnnnnnnnnnnnnnnnnnnnnnnnnnnnnnnnnnnnnnnnnnnnnnnnnnnnnnnnnnnnnnnnnnnnnnnnnnnnnnnnnnnnnnnnnnnnnnnnnnnnnnnnnnnnnnnnnnnnnnnnnnnnnnnnnnnnnnnnnnnnnnnnnnnnnnnnnnnnnnnnnnnnnnnnnnnnnnnnnnnnnnnnnnnnnnnnnnnnnnnnnnnnnnnnnnnnnnnnnnnnnnnnnnnnnnnnnnnnnnnnnnnnnnnnnnnnnnnnnnnnnnnnnnnnnnnnnnnnnnnnnnnnnnnnnnnnnnnnnnnnnnnnnnnnnnnnnnnnnnnnnnnnnnnnnnnnnnnnnnnnnnnnnnnnnnnnnnnnnnnnnnnnnnnnnnnnnnnnnnnnnnnnnnnnnnnnnnnnnnnnnnnnnnnnnnnnnnnnnnnnnnnnnnnnnnnnnnnnnnnnnnnnnnnnnnnnnnnnnnnnnnnnnnnnnnnnnnnnnnnnnnnnnnnnnnnnnnnnnnnnnnnnnnnnnnnnnnnnnnnnnnnnnnnnnnnnnnnnnnnnnnnnnnnnnnnnnnnnnnnnnnnnnnnnnnnnnnaggcctgactcctgaacaaagaactgaggtcactcagcttgttgacaggcttgcaagaggcagaggtgcgggaataccaggtgggccggtgaatccctttgttcctccagttcaacaacaacaacctgctgccgtatatgaggacattcctgcattagaggaatcagatgacgatggtgatgaagatggaggtgcaggattccaaaatggagcacaagcaccagctgtaagacagggaggtcaaaatgactttagagcacagccgttacaggatccaattcaagcacaactcttcatgccattatatcctcaagtcagcaacatcccaaatcatcagaatcatcagattaatcgcatcggggggatggaacaccaagatttattacgatacaacgagaatggcgattctcagcaggatgcaaggggcgaacacggaaataccttcccaaacaatcccaatcaaaacgcacagtcacaagtgggtgactgggatgagtagatcaccgacatgaccaaactacccccaactgcaacaaacccagaacaatccagccacagccaaccgctcaaatccactacattccattcatatttagtctttaagaaaaaattaggcccggaaagaattagttctacgagcatcgacacgattatcttgatcgtgtttctttccgggcaagccatggatcaatttataaaacaagatgaaactggtgatttaattgagacaggaatgaatgttgcaaatcacttcctatctgcccccattcagggaaccaacttgttgagcaaggccacaatcatccccggtgttgcaccagtactcattggcaatccagagcaaaagaacattcagtaccccactgcatcacatcagggatccaagtcaaagggaagaagctcaggggccaagcccatcatagtctcatcttccgaagtaggcactggagggactcagattcctgagccccttttcgcacaaaccggacaaggtggcactgtcaccaccgtttatcaagatccaactatccaaccaacaggttcataccgaagtgtggaattggctaagataggaaaagagagaatgattaatcggtttgttgaaaaacccaggacctcaacgccggtaacagaatttaagaggggggccgggagcggctgctcaaggccagacaatccaagaggagggcatagacgggaatggagcctcagctgggtccaaggagaggtccgggtctttgagtggtgcaaccccatatgctcacctatcactgccgcagcaagattccactcctgcaaatgtgggaattgcccagcaaagtgcgatcagtgcgaacgagattatggacctccttagagggatggatgctcgcctgcaacatcttgaacaaaaggtggacaaggtgcttgcacagggcagcatggtgacccaaataaagaatgaattatcaacagtaaagacaacactagctacaattgaaggaatgatggcgacagtaaagatcatggatccgggaaacccgacaggggtcccagttgatgagcttagaagaagttttagtgatcatgtaacaattgttagtggaccaggagatgtgtcattcagctccagtgaagaacccacactgtatttggatgaactagcgaggcctatccccaagcctcgtcctgcaaagcagccaaaaccccaacccgtaaaggatttagcaggacggaaggtgatgataaccaaaatgatcactgactgtgtggccaatcctcaaatgaagcaggcgttcgagcaacgattggcaaaggccagcaccgaggatgccctgaatgatatcaagcgagacatcatacgaagcgccatatgaacctaccaagaacaccagactcacgggaaaatccatgaactgatagccgcaatgattccctattaaataaaaaataagcacgaacacaagtctaacccagccacagcagcaatggccggatcacagatcaaaattcctcttccgaagccccccgactcagattctcaaagactaaatgcattccctgtaatcatggctcaagaaggcaaagggcgactcctcagacagatcagacttaggaaaatattatcaggggatccgtctgatcagcaaattacatttgtgaatacatatggattcatccgtgctactccagaaacatcagagttcatctctgaatcatcacaacaaaaggtaactcctgtagtgacggcgtgcatgttatccttcggtgctggaccagtactagaagacccacaacatatgctgaaagctcttgatcagacagatatcagggttcggaagacagcaagtgataaagagcagatcttatttgagatcaaccgcattcccaatctattcaggcatcatcaaatatctgcggaccatctgattcaggccagctccgataaatatgtcaagtcaccagctaagttgattgcaggagtaaattacatttactgtgtcacatttttatccgtgacagtttgttctgcctcactcaagtttcgagttgcgcgcccattgcttgctgcacgatctagattagtgagagcagttcagatggaagttttgcttcgggtaacctgcaaaaaagactctcaaatggcaaagagcatgctaaatgaccctgatggagaaggttgcattgcatccgtgtggttccacctgtgtaatctgtgcaaaggcaggaacaaacttagaagttatgatgaaaattattttgcatctaagtgccgtaagatgaatttgacagtcagcataggggacatgtggggaccaaccattctagtccatgcaggcggtcacattccgacaactgcaaaacctttcttcaactcaagaggctgggtctgtcaccccatccatcaatcatcaccatcgttggcgaagaccctatggtcatctgggtgtgaaatcaaggctgccagtgctatcctccagggctcagactatgcatcactcgcaaaaactgatgacataatatattcaaagataaaggtcgacaaggatgcagccaactacaagggagtatcctggagtccatttaggaagtctgcctcaatgagcaacctatgataattctctctattttcaatgatgccttcaggaggatcaacaatcagtccaattttaccggtgataacttgattgaaattatagaaaaaataagcctagaaagatatcccacctctcgactttcccactttgaaaatagaattgatcagtaatcatgaaggtttctttagttacttgcttgggctttgcagtcttttcattttccatatgtgtgaatatcaatatcttgcagcaaattggatatatcaagcaacaagtcaggcaactgagctattactcacaaagttcaagctcctacatagtggtcaagcttttaccgaatatccaacccactgataacagctgtgaattcaagagtgtaactcaatacaataagaccttgagtaatttgcttcttccaattgcagaaaacataaataatattgcatcgccctcacctggatcaagacgtcataaaaggtttgctggcattgccattggcattgctgcactcggtgttgcaaccgcagcacaagtaaccgccgctgtctcattagttcaagcacagacaaatgcacgcgcaatagcggcgatgaaaaattcaatacaggcaactaatcgagcagtcttcgaagtgaaagaaggcacccaacagttagctatagcggtacaagcaatacagaaccacatcaatactattatgaacacccaattgaacaatatgtcctgtcagattcttgataaccagcttgcaacctccctgggattatacctaacagaattaacaacagtgttccagccacaattaattaatccggcattgtcaccgattagcatacaagccttgaggtctttgcttggaagtatgacacctgcagtggttcaagcaacattatctacttcaatttctgctgctgaaatactaagtgccggtctaatggagggtcagattgtttctgttctgctggatgagatgcagatgatagttaagataaatattccaaccattgtcacacaatcaaatgcattggtgattgacttctactcaatttcgagctttattaatagtcaggaatccataattcaattaccagacaggatcttggagatcgggaatgaacaatggagctatccagcaaaaaattgtaagttgacaagacacaacatattctgccaatacaatgaggcagagaggctgagcttagaatcaaaactatgccttgcaggcaatataagtgcctgtgtgttctcacccatagcagggagttatatgaggcgatttgtagcactggatggaacaattgttgcaaactgtcgaagtctaacgtgtctatgcaagagtccatcttatcctatataccaacctgaccatcatgcagtcacgaccattgatctaaccgcatgtcagacgttgtccctagacggattggatttcagcattgtctctctaagcaacatcacttacgctgagaaccttaccatttcattgtctcagacaatcaatactcaacccattgacatatcaactgaactgatcaaggtcaatgcatccctccaaaatgccgttaagtacataaaggagagcaaccatcaactccaatctgtgagtataaattctaaaatcggagctataatcatagcagccttagctttgagcatcctgtcaatgatcatttcactgttgttttgctgctgggcttacattgcaactaaagagatcagaagaatcaacttcaaaacaaatcatatcaacacaatatcaagtagtgtcgatgatctcatcaggtactaatcctaacatggtgattcattctgtatttagaaaatatttagaaaaaaactaaattaagaatgaatctcatggggtcgtaacgtctcgtgaccctgccgttgcactatgccggcgatccaacccccattatacctcacatttctattgctaattcttctttatctgatcataactttgtatgtctggattatattaactgttacttataagactgcggtgcgacatgcagcactgtaccagggatccttctttcactggagtttcgatcactcactctaagaagatccccagttaggacaagtcccgatccatcatgcaagaacaatctgcatttgaataatgccgttcaatcatgagacataaagaaaaaaccaggccagaacaaacttagggtcataatacaacacaaaaccttagcttctatctcaattgtgctccgaccgctcgaaagatggagccctcgaaattcttcacaatatcggacagtgccacctttgcacctgggcctgttagcaatgcggctaacaagaagacattccgaacctgcttccgaatactggcactatctgtacaagctgtcacccttatattagttattgtcactttaggtgagcttgtaaggatgatcaatgatcaaggcttgagcaatcagttgtcttcaattacagacaagataagagagtcagctactatgattgcatctgctgtgggagtaatgaatcaagttattcatggagtaacggtatccttacccctacaaattgagggaaaccaaaatcaattgttagccacacttgccacaatctgcaccagccaaaaacaagtctcaaactgctctacaaacatccccttagtcaatgacctcaggtttataaatgggatcaataaattcatcattgaagattacgcaactcatgatttctctatcggccatccactcaatatgcccagctttatcccaactgcaacttcacccaatggttgcacaagaattccatccttttctttaggtaagacacactggtgctacacacataatgtaattaatgccaactgcaaggaccatacttcgtctaaccaatatgtgtccatggggattctcgttcagactgcgtcaggttatcctatgttcaaaaccttaaaaatccaatatctcagtgatggcctgaatcggaaaagctgctcaattgcaacagtccctgatgggtgcgcgatgtactgttatgtctccactcaacttgaaaccgacgactatgcggggtccagtccacccacccaaaaacttaccctgttattctataatgacaccgtcacagaaaggacaatatctccatctggtcttgaagggaattgggctactttggtgccaggagtgggaagtgggatatattttgagaataagttgatcttccctgcatatggtggtgtcttgcccaatagtacactcggggttaaatcagcaagagaatttttccggcctgttaatccatataatccatgttcaggaccacaacaagatttagaccagcgtgctttgaggtcatacttcccaagttatttctctaatcgaagaatacagagtgcatttcttgtctgtgcctggaatcagatcttcgttacaaattgtgaactagttgtcccctcaagcaatcagacaatgatgggtgcagaaggaagagttttattgatcaataatcgactattatattatcagagaagtaccagctggtggccgtatgaactcctctacgagatatcattcacatttacaaactctggtccatcatctgtaaatatgtcctggatacctatatattcattcactcgtcctggttcaggcaattgcagtggtgaaaatgtgtgcccgactgcttgtgtgtcaggggtttatcttgatccctggccattaactccatatagccaccaatcaggtattaacagaaatttctattttacaggtgctctattaaattcaagtacaactagagtaaatcctaccctttatgtctctgctcttaataatcttaaagtattagccccatatggtactcaaggactgtttgcctcgtacaccacaaccacctgctttcaagataccggtgatgctagtgtgtattgtgtttatattatggaactagcatcaaatattgttggagaattccaaattctacctgtgctaactagattgactatcacttgaatcatagtgaatgcagcgggaagccctattggcgtgtctcaatttttatcgattattaagaaaaaacaggccagaatggcgggcctaaatgagatactcctacctgaagtacatttaaactcacccatcgttagatataagcttttctactatatattacatggccagttaccaaatgatttggagccagatgacttgggcccactagcaaatcagaattggaaggcaattcgagccgaagaatcccaggttcatgcacgtttaaaacagatcagagtagaactcatcgcaaggattcctagtctccggtggacccgctctcaaagagagattgctatactcatttggccaagaatacttccaatcctccaagcatatgatcttcggcaaagtatgcaattgcccacagtatgggagaaattgactcaatccacagttaatcttataagtgatggtctagaacgagttgtattacacatcagcaatcaactgacaggcaagccaaacttgtttaccagatctcgaacaggacaagacactaaggactactcaattccatccactagagagctatctcaaatatggtttaacaatgagtggagtggacctgtaaagacctggcttatgattaaatatagaatgaggcaactaatcacaaaccaaaagacaggtgagttaacagatttagtaaccattgtggatactaggtccactctatgcattattaccccagaattagttgctttatactctaatgagcacaaagcattaacgtacctcacctttgaaatggtactaatggtcactgatatgttggaaggacgactgaatgtttcttctttgtgcacagctagtcattatctgtccccactaaagaaaagaatcgaaattctcctaacattagttgatgaccttgctctactcatgggggacaaagtatacggtgttgtctcttcacttgagagttttgtttacgcccaattacagtatggtgatcctgttgtagacattaagggtacattctatggatttatatgtaatgagattctcgatctgctgactgaggacaacatctttactgaggaggaggcaaacaaggttctcctggacttgacttcacagtttgacaatctatcccctgatttaactgctgaactcctctgcattatgagactttggggccaccccacattaaccgccagccaagcagcatccaaggtccgagagtccatgtgcgctcccaaggtgttagatttccaaacaataatgaagaccctggctttctttcacgcaatccttattaacggttataggaggagccataatggaatctggcctcctactactcttcatggcaatgcccccaaaagcctcattgagatgcggcatgataattcagaacttaagtatgagtatgtcctcaagaattggaaaagtatatctatgttaagaatacacaaatgctttgatgcatcacctgatgaagatctcagcatattcatgaaggataaggcaataagctgtccaaagcaagactggatgggagtatttaggaggagcctcataaaacagcgatatcgagatgcgaatcgacctctaccacaaccattcaaccgacggctactgttgaattttctagaggatgacagattcgatcccattaaagagcttgagtatgtcaccagtggagaatatcttagggacccagaattttgtgcatcttactctctcaaagagaaggagataaaggctacaggtcgaatatttgcaaaaatgacaaagagaatgagatcgtgccaagtaattgcggaatcattgttggccaatcatgcaggtaaattaatgagagaaaatggagttgttttagaccagttaaaattgacaaaatctttgttaacgatgaaccaaattggtattatatcagagcacagccgaagatccactgctgacaacatgactttggcacactccggttcaaataagcacagaattaataatagtcaattcaagaagaataaagacaataaacatgagatgcctgatgatggttttgagatagcagcctgctttctaacaactgacctcacaaaatactgcttaaattggaggtaccaagtcatcatcccctttgctcgtacattgaattcaatgtatggtatacctcacctgttcgaatggatacatttaaggctaatgcgaagcactctctatgtcggtgatcccttcaatcctccatcagatcctacccaacttgaccttgatacagctctcaatgatgatatatttatagtttctcctcgaggaggaatcgagggtttatgtcaaaaattatggactatgatttccatctcaacaatcatattatctgcaactgaggcaaacactagagttatgagcatggtccagggtgacaaccaggcgattgcaatcaccactagagtagtacgctcgctcagtcattccgagaagaaggagcaagcttataaagcaagtaaattattctttgaaaggcttagagccaacaatcatggaattggacaccacttgaaagaacaagaaactatcctcagttctgatttcttcatatacagtaagagagtgttttacaaaggtcggattttgactcaagcattaaagaacgtgagcaagatgtgcttaacagccgatatactaggggactgttcacaagcatcatgctccaatttagctactactgtaatgcgcctgactgagaatggggttgagaaagatttgtgttactttctgaatgcattcatgacaatcagacagttatgttatgatctagtatttccccaaactaaatctcttagtcaggacatcactaatgcttatcttaaccatccaatacttatctcaagattgtgtctattaccatctcaattggggggcctaaactttctctcatgtagtcgcctgttcaatagaaacatcggagacccattagtgtctgcaattgctgatgtgaaacgattaattaaagctggctgtctagatatctgggtcctgtataacatccttggaaggaggcctggaaaaggtaagtggagcactctggcagctgatccttatactctaaacatagattatttagttccttcaacaacttttttaaagaagcatgcccaatatacattgatggaacggagtgttaatcccatgctccgtggagtattcagtgaaaatgcagctgaggaagaagaggaactcgcacagtatctattagatcgtgaggtagtcatgcccagggttgcacatgtaatacttgcccagtctagttgcggtagaagaaaacagattcaaggttacttggattccactagaactattatcaggtattcactggaggtgagaccattgtcagcaaagaagctaaatacagtaatagaatacaacttattgtatctatcttacaatttggagattattgaaaaacccaatatagtccaaccctttttgaatgcaatcaatgttgatacttgtagcatcgatatagccaggtcccttagaaaactatcctgggcaactttacttaatggacgtcccatcgagggattagaaacacctgatcccattgaattggtacatgggtgtttgataattgggtcagatgaatgtgagcattgcagtagtggtgatgataaattcacctggtttttcctacccaaggggataaggctagataatgatccggcatccaacccacccatcagagtaccttacatcggatctaaaacagatgagcggagggttgcgtcaatggcttacatcaaaggagcatctgtatcactgaaatcagcactcaggttagcgggagtatatatttgggctttcggagatacagaagaatcatggcaggacgcctatgagttagcttccactcgtgttaatctcacactagagcaattgcaatctctcactcctttaccaacatctgctaacctagtacacagattagatgatggcaccactcaattaaaatttaccccggcaagttcctatgcattctctagcttcgttcatatatctaacgactgtcaagttctggagatcgatgatcaggttacagattctaacctgatttaccaacaagttatgattactggccttgctctaattgagacatggaacaatcctccaatcaacttctctgtctatgagactacactacacttgcacacaggctcatcttgctgtataagacctgtcgaatcttgtgtagtaaatcctcctttgcttcctgtacccttcattaatgttcctcaaatgaataaatttgtatatgaccctgaaccactcagtttgctagaaatggaaaaaattgaggatattgcttatcagaccagaatcggtggtttagatcaaatcccacttctggaaaaaatacccttactagctcacctcaccgccaagcagatggtaaacagcatcactgggcttgatgaagcaacatctatagtgaatgatgctgtagttcaagcagactacactagcaattggattagtgaatgctgctacacttacattgattctgtgtttgtttactctggctgggcattattattggagctttcgtatcaaatgtactacttaagaattcaaggcatccaaggaattctagactatgtgtatatgaccttgaggaggataccaggaatggctataacaggtatctcatccacgattagtcaccctcgtatactcagaagatgcatcaatttggatgtaatagccccaatcaattctccacacatagcttcactggattacacaaaattgagcatagatgcagtaatgtggggaactaagcaggttttgaccaacatttcgcaaggtatcgattatgagatagtagttccttctgaaagccaactaacacttagtgatagagttctaaatctagttgctcgaaaattatcactactggcaatcatctgggccaattataactatcctccaaaggttaaaggtatgtcacctgaggacaaatgtcaggctttaactacacatctaatccaaactgtcgaatatgttgagcacattcagattgagaagacaaacatcaggaggatgattattgaaccaaaattaactgcctaccctagtaatttgttttatctatctcgaaagttgcttaatgctattcgagattctgaagaaggacaatttctgattgcatcctattataacagttttggatttctggaaccaatactaatggaatctaaaatattcaatctaaattcatccgaatcagcatctcttacagaatttgatttcatcctcaacttggaattgtctgaaaccagtcttgagaaatactctctcccaagtttgttgatgacggctgagaatatggataacccatttcctcaaccaccccttcatcatgttctcagaccactaggattatcatccacttcatggtataaaacaatcagtgttttaaattatattagccatatgaaaatatctgacggtgcccatctatacttggcagagggaagcggggcctctatgtcacttatagagactttcttgcccggtgaaacaatatggtacaacagcctattcaatagtggtgaaaatcctccccaacgcaattttgctcctttgcccacccagtttattgaaagtgtcccttacagattgattcaagcaggtatagcagcaggaagtggtgtagtgcaaagtttctatccactctggaacggtaacagcgatatcactgacttgagcacgaaaaccagtgtcgaatacattattcacaaggtaggagctgatacatgtgcattggtccatgtggatttggagggtgtgcccggctcaatgaacagcatgttggagnnnnnnnnnnnnnnnnnnnnnnnnnnnnnnnnnnnnnnnnnnnnnnnnnnnnnnnnnnnnnnnnnnnnnnnnnnnnnnnnnnnnnnnnnnnnnnnnnnnnnnnnnnnnnnnnnnnnnnnnnnnnnnnnnnnnnnnnnnnnnnnnnnnnnnnnnnnnnnnnnnnnnnnnnnnnnnnnnnnnnnnnnnnnnnnnnnnnnnnnnnnnnnnnnnnnnnnnnnnnnnnnnnnnnnnnnnnnnnnnnnnnnnnnnnnnnnnnnnnnnnnnnnnnnnnnnnnnnnnnnnnnnnnnnnnnnnnnnnnnnnnnnnnnnnnnnnnnnnnnnnnnnnnnnnnnnnnnnnnnnnnnnnnnnnnnnnnnnnnnnnnnnnnnnnnnnnnnnnnnnnnnnnnnnnnnnnnnnnnnnnnnnnnnnnnnnnnnnnnnnnnnnnnnnnnnnnnnnnnnnnnnnnnnnnnnnnnnnnnnnnnnnnnnnnnnnnnnnnnnnnnnnnnnnnnnnnnnnnnnnnnnnnnnnnnnnnnnnnnnnnnnnnnnnnnnnnnnnnnnnnnnnnnnnnnnnnnnnnnnnnnnnnnnnnnnnnnnnnnnnnnnnnnnnnnnnnnnnnnnnnnnnnnnnnnnnnnnnnnnnnnnnnnnnnnnnnnnnnnnnnnnnnnnnnnnnnnnnnnnnnnnnnnnnnnnnnnnnnnnnnnnnnnnnnnnnnnnnnnnnnnnnnnnnnnnnnnnnnnnnnnnnnnnnnnnnnnnnnnnnnnnnnnnnnnnnnnnnnnnnnnnnnnnnnnnnnnnnnnnnnnnnnnnnnnnnnnnnnnnnnnnnnnnnnnnnnnnnnnnnnnnnnnnnnnnnnnnnnnnnnnnnnnnnnnnnnnnnnnnnnnnnnnnnnnnnnnnnnnnnnnnnnnnnnnnnnnnnnnnnnnnnnnnnnnnnnnnnnnnnnnnnnnnnnnnnnnnnnnnnnnnnnnnnnnnnnnnnnnnnnnnnnnnnnnnnnnnnnnnnnnnnnnnnnnnnnnnnnnnnnnnnnnnnnnnnnnnnnnnnnnnnnnnnnnnnnnnnnnnnnnnnnnnnnnnnnnnnnnnnnnnnnnnnnnnnnnnnnnnnnnnnnnnnnnnnnnnnnnnnnnnnnnnnnnnnnnnnnnnnnnnnnn"/>
                                <sequence id="seq_MuVs/Washington.USA/18.17/FH147[G]|2017.337|2017-05-04|north_america|usa|washington|age|vaccination_status|community_status" spec="Sequence" taxon="MuVs/Washington.USA/18.17/FH147[G]|2017.337|2017-05-04|north_america|usa|washington|age|vaccination_status|community_status" totalcount="4" value="-nnnnnnnnnnnnnnnnnnnnnnnnnnnnnnnnnnnnnnnnnnnnnnnnnnnnnnnnnnnnnnnnnnnnnnnnnnnnnnnnnnnnnnnnnnnnnnnnnnnnnnnnnnnnnnnnnnnnnnnnnnnnnnnnnnnnnnnnnnnnnnnnnnnnnnnnnnnnnnnnnnnnnnnnnnnnnnnnnnnnnnnnnnnnnnnnnnnnnnnnnnnnnnnnnnnnnnnnnnnnnnnnnnnnnnnnnnnnnnnnnnnnnnnnnnnnnnnnnnnnnnnnnnnnnnnnnnnnnnnnnnnnnnnnnnnnnnnnnnnnnnnnnnnnnnnnnnnnnnnnnnnnnnnnnnnnnnnnnnnnnnnnnnnnnnnnnnnnnnnnnnnnnnnnnnnnnnnnnnnnnnnnnnnnnnnnnnnnnnnnnnnnnnnnnnnnnnnnnnnnnnnnnnnnnnnnnnnnnnnnnnnnnnnnnnnnnnnnnnnnnnnnnnnnnnnnnnnnnnnnnnnnnnnnnnnnnnnnnnnnnnnnnnnnnnnnnnnnnnnnnnnnnnnnnnnnnnnnnnnnnnnnnnnnnnnnnnnnnnnnnnnnnnnnnnnnnnnnnnnnnnnnnnnnnnnnnnnnnnnnnnnnnnnnnnnnnnnnnnnnnnnnnnnnnnnnnnnnnnnnnnnnnnnnnnnnnnnnnnnnnnnnnnnnnnnnnnnnnnnnnnnnnnnnnnnnnnnnnnnnnnnnnnnnnnnnnnnnnnnnnnnnnnnnnnnnnnnnnnnnnnnnnnnnnnnnnnnnnnnnnnnnnnnnngccatcaggaaaagtcttgttgttagacagtatcttacctttgaactccaactggcaagacggcaggggttgctatcaaacnnnnnnnatgcaatggtgggtgacattggaaagtacattgagaattcaggccttactgcnnnnnnnnnnnnnnnnnnnnnnnnnnnannnnnnnnnnnnnnnnnnnnnnnnnnnnnnnnnnnnnnnnnnnnnnnnnnnnnnnnnnnnnnnnnnnnnnnnnnnnnnnnnnnnnnnnnnnnnnnnnnnnnnnaccttgctctgttggaggctccccaaatnnnnnnnnnnnnnnnnnngggctacccannnnnnnnnnnnnnnnnnnnnnnnnnnnnnnnnnnnnnnnnnnnnnnnnnnnnnnnnnnnnnnnnngcacgacctttcctaaatggttactatttccagattggggttgagaccgcacgacggcaacaaggcactgttgacaacagagtagcagatgatctaggcctgactcctgaacaaagaactgaggtcactcagcttgttgacaggcttgcaagaggcagaggtgcgggaataccaggtgggccggtgaatccctttgttcctccagttcaacaacaacaacctgctgccgtatatgaggacattcctgcattagaggaatcagatgacgatggtgatgaagatggaggtgcaggattccaaaatggagcacaagcaccagctgtaagacagggaggtcaaaatgactttagagcacagccgttacaggatccaattcaagcacaactcttcatgccattatatcctcaagtcagcaacatcccaaatcatcagaatcatcagattaatcgcatcggggggatggaacaccaagatttattacgatacaacgagaatggcgattctcagcaggatgcaaggggcgaacacggaaataccttcccaaacaatcccaatcaaaacgcacagtcacaagtgggtgactgggatgagtagatcaccgacatgaccaaactacccccaactgcaacaaacccagaacaatccagccacagccaaccgctcaaatccactacattccattcatatttagtctttaagaaaaaattaggcccggaaagaattagttctacgagcatcgacacgattatcttgatcgtgtttctttccgggcaagccatggatcaatttataaaacaagatgaaactggtgatttaattgagacaggaatgaatgttgcaaatcacttcctatctgcccccattcagggaaccaacttgttgagcaaggccacaatcatccccggtgttgcaccagtactcattggcaatccagagcaaaagaacattcagtaccccactgcatcacatcagggatccaagtcaaagggaagaagctcaggggccaagcccatcatagtctcatcttccgaagtaggcactggagggactcagattcctgagccccttttcgcacaaaccggacaaggtggcactgtcaccaccgtttatcaagatccaactatccaaccaacaggttcataccgaagtgtggaattggctaagataggaaaagagagaatgattaatcggtttgttgaaaaacccaggacctcaacgccggtaacagaatttaagaggggggccgggagcggctgctcaaggccagacaatccaagaggagggcatagacgggaatggagcctcagctgggtccaaggagaggtccgggtctttgagtggtgcaaccccatatgctcacctatcactgccgcagcaagattccactcctgcaaatgtgggaattgcccagcaaagtgcgatcagtgcgaacgagattatggacctccttagagggatggatgctcgcctgcaacatcttgaacaaaaggtggacaaggtgcttgcacagggcagcatggtgacccaaataaagaatgaattatcaacagtaaagacaacactagctacaattgaaggaatgatggcgacagtaaagatcatggatccgggaaacccgacaggggtcccagttgatgagcttagaagaagttttagtgatcatgtaacaattgttagtggaccaggagatgtgtcattcagctccagtgaagaacccacactgtatttggatgaactagcgaggcctatccccaagcctcgtcctgcaaagcagccaaaaccccaacccgtaaaggatttagcaggacggaaggtgatgataaccaaaatgatcactgactgtgtggccaatcctcaaatgaagcaggcgttcgagcaacgattggcaaaggccagcaccgaggatgccctgaatgatatcaagcgagacatcatacgaagcgccatatgaacctaccaagaacaccagactcacgggaaaatccatgaactgatagccgcaatgattccctattaaataaaaaataagcacgaacacaagtctaacccagccacagcagcaatggccggatcacagatcaaaattcctcttccgaagccccccgactcagattctcaaagactaaatgcattccctgtaatcatggctcaagaaggcaaagggcgactcctcagacagatcagacttaggaaaatattatcaggggatccgtctgatcagcaaattacatttgtgaatacatatggattcatccgtgctactccagaaacatcagagttcatctctgaatcatcacaacaaaaggtaactcctgtagtgacggcgtgcatgttatccttcggtgctggaccagtactagaagacccacaacatatgctgaaagctcttgatcagacagatatcagggttcggaagacagcaagtgataaagagcagatcttatttgagatcaaccgcattcccaatctattcaggcatcatcaaatatctgcggaccatctgattcaggccagctccgataaatatgtcaagtcaccagctaagttgattgcaggagtaaattacatttactgtgtcacatttttatccgtgacagtttgttctgcctcactcaagtttcgagttgcgcgcccattgcttgctgcacgatctagattagtgagagcagttcagatggaagttttgcttcgggtaacctgcaaaaaagactctcaaatggcaaagagcatgctaaatgaccctgatggagaaggttgcattgcatccgtgtggttccacctgtgtaatctgtgcaaaggcaggaacaaacttagaagttatgatgaaaattattttgcatctaagtgccgtaagatgaatttgacagtcagcataggggacatgtggggaccaaccattctagtccatgcaggcggtcacattccgacaactgcaaaacctttcttcaactcaagaggctgggtctgtcaccccatccatcaatcatcaccatcgttggcgaagaccctatggtcatctgggtgtgaaatcaaggctgccagtgctatcctccagggctcagactatgcatcactcgcaaaaactgatgacataatatattcaaagataaaggtcgacaaggatgcagccaactacaagggagtatcctggagtccatttaggaagtctgcctcaatgagcaacctatgataattctctctattttcaatgatgccttcaggaggatcaacaatcagtccaattttaccggtgataacttgattgaaattatagaaaaaataagcctagaaagatatcccacctctcgactttcccactttgaaaatagaattgatcagtaatcatgaaggtttctttagttacttgcttgggctttgcagtcttttcattttccatatgtgtgaatatcaatatcttgcagcaaattggatatatcaagcaacaagtcaggcaactgagctattactcacaaagttcaagctcctacatagtggtcaagcttttaccgaatatccaacccactgataacagctgtgaattcaagagtgtaactcaatacaataagaccttgagtaatttgcttcttccaattgcagaaaacataaataatattgcatcgccctcacctggatcaagacgtcataaaaggtttgctggcattgccattggcattgctgcactcggtgttgcaaccgcagcacaagtaaccgccgctgtctcattagttcaagcacagacaaatgcacgcgcaatagcggcgatgaaaaattcaatacaggcaactaatcgagcagtcttcgaagtgaaagaaggcacccaacagttagctatagcggtacaagcaatacagaaccacatcaatactattatgaacacccaattgaacaatatgtcctgtcagattcttgataaccagcttgcaacctccctgggattatacctaacagaattaacaacagtgttccagccacaattaattaatccggcattgtcaccgattagcatacaagccttgaggtctttgcttggaagtatgacacctgcagtggttcaagcaacattatctacttcaatttctgctgctgaaatactaagtgccggtctaatggagggtcagattgtttctgttctgctggatgagatgcagatgatagttaagataaatattccaaccattgtcacacaatcaaatgcattggtgattgacttctactcaatttcgagctttattaatagtcaggaatccataattcaattaccagacaggatcttggagatcgggaatgaacaatggagctatccagcaaaaaattgtaagttgacaagacacaacatattctgccaatacaatgaggcagagaggctgagcttagaatcaaaactatgccttgcaggcaatataagtgcctgtgtgttctcacccatagcagggagttatatgaggcgatttgtagcactggatggaacaattgttgcaaactgtcgaagtctaacgtgtctatgcaagagtccatcttatcctatataccaacctgaccatcatgcagtcacgaccattgatctaaccgcatgtcagacgttgtccctagacggattggatttcagcattgtctctctaagcaacatcacttacgctgagaaccttaccatttcattgtctcagacaatcaatactcaacccattgacatatcaactgaactgatcaaggtcaatgcatccctccaaaatgccgttaagtacataaaggagagcaaccatcaactccaatctgtgagtataaattctaaaatcggagctataatcatagcagccttagctttgagcatcctgtcaatgatcatttcactgttgttttgctgctgggcttacattgcaactaaagagatcagaagaatcaacttcaaaacaaatcatatcaacacaatatcaagtagtgtcgatgatctcatcaggtactaatcctaacatggtgattcattctgtatttagaaaatatttagaaaaaaactaaattaagaatgaatctcatggggtcgtaacgtctcgtgaccctgccgttgcactatgccggcgatccaacccccattatacctcacatttctattgctaattcttctttatctgatcataactttgtatgtctggattatattaactgttacttataagactgcggtgcgacatgcagcactgtaccagggatccttctttcactggagtttcgatcactcactctaagaagatccccagttaggacaagtcccgatccatcatgcaagaacaatctgcatttgaataatgccgttcaatcatgagacataaagaaaaaaccaggccagaacaaacttagggtcataatacaacacaaaaccttagcttctatctcaattgtgctccgaccgctcgaaagatggagccctcgaaattcttcacaatatcggacagtgccacctttgcacctgggcctgttagcaatgcggctaacaagaagacattccgaacctgcttccgaatactggcactatctgtacaagctgtcacccttatattagttattgtcactttaggtgagcttgtaaggatgatcaatgatcaaggcttgagcaatcagttgtcttcaattacagacaagataagagagtcagctactatgattgcatctgctgtgggagtaatgaatcaagttattcatggagtaacggtatccttacccctacaaattgagggaaaccaaaatcaattgttagccacacttgccacaatctgcaccagccaaaaacaagtctcaaactgctctacaaacatccccttagtcaatgacctcaggtttataaatgggatcaataaattcatcattgaagattacgcaactcatgatttctctatcggccatccactcaatatgcccagctttatcccaactgcaacttcacccaatggttgcacaagaattccatccttttctttaggtaagacacactggtgctacacacataatgtaattaatgccaactgcaaggaccatacttcgtctaaccaatatgtgtccatggggattctcgttcagactgcgtcaggttatcctatgttcaaaaccttaaaaatccaatatctcagtgatggcctgaatcggaaaagctgctcaattgcaacagtccctgatgggtgcgcgatgtactgttatgtctccactcaacttgaaaccgacgactatgcggggtccagtccacccacccaaaaacttaccctgttattctataatgacaccgtcacagaaaggacaatatctccatctggtcttgaagggaattgggctactttggtgccaggagtgggaagtgggatatattttgagaataagttgatcttccctgcatatggtggtgtcttgcccaatagtacactcggggttaaatcagcaagagaatttttccggcctgttaatccatataatccatgttcaggaccacaacaagatttagaccagcgtgctttgaggtcatacttcccaagttatttctctaatcgaagaatacagagtgcatttcttgtctgtgcctggaatcagatcttcgttacaaattgtgaactagttgtcccctcaagcaatcagacaatgatgggtgcagaaggaagagttttattgatcaataatcgactattatattatcagagaagtaccagctggtggccgtatgaactcctctacgagatatcattcacatttacaaactctggtccatcatctgtaaatatgtcctggatacctatatattcattcactcgtcctggttcaggcaattgcagtggtgaaaatgtgtgcccgactgcttgtgtgtcaggggtttatcttgatccctggccattaactccatatagccaccaatcaggtattaacagaaatttctattttacaggtgctctattaaattcaagtacaactagagtaaatcctaccctttatgtctctgctcttaataatcttaaagtattagccccatatggtactcaaggactgtttgcctcgtacaccacaaccacctgctttcaagataccggtgatgctagtgtgtattgtgtttatattatggaactagcatcaaatattgttggagaattccaaattctacctgtgctaactagattgactatcacttgaatcatagtgaatgcagcgggaagccctattggcgtgtctcaatttttatcgattattaagaaaaaacaggccagaatggcgggcctaaatgagatactcctacctgaagtacatttaaactcacccatcgttagatataagcttttctactatatattacatggccagttaccaaatgatttggagccagatgacttgggcccactagcaaatcagaattggaaggcaattcgagccgaagaatcccaggttcatgcacgtttaaaacagatcagagtagaactcatcgcaaggattcctagtctccggtggacccgctctcaaagagagattgctatactcatttggccaagaatacttccaatcctccaagcatatgatcttcggcaaagtatgcaattgcccacagtatgggagaaattgactcaatccacagttaatcttataagtgatggtctagaacgagttgtattacacatcagcaatcaactgacaggcaagccaaacttgtttaccagatctcgaacaggacaagacactaaggactactcaattccatccactagagagctatctcaaatatggtttaacaatgagtggagtggacctgtaaagacctggcttatgattaaatatagaatgaggcaactaatcacaaaccaaaagacaggtgagttaacagatttagtaaccattgtggatactaggtccactctatgcattattaccccagaattagttgctttatactctaatgagcacaaagcattaacgtacctcacctttgaaatggtactaatggtcactgatatgttggaaggacgactgaatgtttcttctttgtgcacagctagtcattatctgtccccactaaagaaaagaatcgaaattctcctaacattagttgatgaccttgctctactcatgggggacaaagtatacggtgttgtctcttcacttgagagttttgtttacgcccaattacagtatggtgatcctgttgtagacattaagggtacattctatggatttatatgtaatgagattctcgatctgctgactgaggacaacatctttactgaggaggaggcaaacaaggttctcctggacttgacttcacagtttgacaatctatcccctgatttaactgctgaactcctctgcattatgagactttggggccaccccacattaaccgccagccaagcagcatccaaggtccgagagtccatgtgcgctcccaaggtgttagatttccaaacaataatgaagaccctggctttctttcacgcaatccttattaacggttataggaggagccataatggaatctggcctcctactactcttcatggcaatgcccccaaaagcctcattgagatgcggcatgataattcagaacttaagtatgagtatgtcctcaagaattggaaaagtatatctatgttaagaatacacaaatgctttgatgcatcacctgatgaagatctcagcatattcatgaaggataaggcaataagctgtccaaagcaagactggatgggagtatttaggaggagcctcataaaacagcgatatcgagatgcgaatcgacccctaccacaaccattcaaccgacggctactgttgaattttctagaggatgacagattcgatcccattaaagagcttgagtatgtcaccagtggagaatatcttagggacccagaattttgtgcatcttactctctcaaagagaaggagataaaggctacaggtcgaatatttgcaaaaatgacaaagagaatgagatcgtgccaagtaattgcggaatcattgttggccaatcatgcaggtaaattaatgagagaaaatggagttgttttagaccagttaaaattgacaaaatctttgttaacgatgaaccaaattggtattatatcagagcacagccgaagatccactgctgacaacatgactttggcacactccggttcaaataagcacagaattaataatagtcaattcaagaagaataaagacaataaacatgagatgcctgatgatggttttgagatagcagcctgctttctaacaactgacctcacaaaatactgcttaaattggaggtaccaagtcatcatcccctttgctcgtacattgaattcaatgtatggtatacctcacctgttcgaatggatacatttaaggctaatgcgaagcactctctatgtcggtgatcccttcaatcctccatcagatcctacccaacttgaccttgatacagctctcaatgatgatatatgtatagtttctcctcgaggaggaatcgagggtttatgtcaaaaattatggactatgatttccatctcaacaatcatattatctgcaactgaggcaaacactagagttatgagcatggtccagggtgacaaccaggcgattgcaatcaccactagagtagtacgctcgctcagtcattccgagaagaaggagcaagcttataaagcaagtaaattattctttgaaaggcttagagccaacaatcatggaattggacaccacttgaaagaacaagaaactatcctcagttctgatttcttcatatacagtaagagagtgttttacaaaggtcggattttgactcaagcattaaagaacgtgagcaagatgtgcttaacagccgatatactaggggactgttcacaagcatcatgctccaatttagctactactgtaatgcgcctgactgagaatggggttgagaaagatttgtgttactttctgaatgcattcatgacaatcagacagttatgttatgatctagtatttccccaaactaaatctcttagtcaggacatcactaatgcttatcttaaccatccaatacttatctcaagattgtgtctattaccatctcaattggggggcctaaactttctctcatgtagtcgcctgttcaatagaaacatcggagacccattagtgtctgcaattgctgatgtgaaacgattaattaaagctggctgtctagatatctgggtcctgtataacatccttggaaggaggcctggaaaaggtaagtggagcactctggcagctgatccttatactctaaacatagattatttagttccttcaacaacttttttaaagaagcatgcccaatatacattgatggaacggagtgttaatcccatgctccgtggagtattcagtgaaaatgcagctgaggaagaagaggaactcgcacagtatctattagatcgtgaggtagtcatgcccagggttgcacatgtaatacttgcccagtctagttgcggtagaagaaaacagattcaaggttacttggattccactagaactattatcaggtattcactggaggtgagaccattgtcagcaaagaagctaaatacagtaatagaatacaacttattgtatctatcttacaatttggagattattgaaaaacccaatatagtccaaccctttttgaatgcaatcaatgttgatacttgtagcatcgatatagccaggtcccttagaaaactatcctgggcaactttacttaatggacgtcccatcgagggattagaaacacctgatcccattgaattggtacatgggtgtttgataattgggtcagatgaatgtgagcattgcagtagtggtgatgataaattcacctggtttttcctacccaaggggataaggctagataatgatccggcatccaacccacccatcagagtaccttacatcggatctaaaacagatgagcggagggttgcgtcaatggcttacatcaaaggagcatctgtatcactgaaatcagcactcaggttagcgggagtatatatttgggctttcggagatacagaagaatcatggcaggacgcctatgagttagcttccactcgtgttaatctcacactagagcaattgcaatctctcactcctttaccaacatctgctaacctagtacacagattagatgatggcaccactcaattaaaatttaccccggcaagttcctatgcattctctagcttcgttcatatatctaacgactgtcaagttctggagatcgatgatcaggttacagattctaacctgatttaccaacaagttatgattactggccttgctctaattgagacatggaacaatcctccaatcaacttctctgtctatgagactacactacacttgcacacaggctcatcttgctgtataagacctgtcgaatcttgtgtagtaaatcctcctttgcttcctgtacccttcattaatgttcctcaaatgaataaatttgtatatgaccctgaaccactcagtttgctagaaatggaaaaaattgaggatattgcttatcagaccagaatcggtggtttagatcaaatcccacttctggaaaaaatacccttactagctcacctcaccgccaagcagatggtaaacagcatcactgggcttgatgaagcaacatctatagtgaatgatgctgtagttcaagcagactacactagcaattggattagtgaatgctgctacacttacattgattctgtgtttgtttactctggctgggcattattattggagctttcgtatcaaatgtactacttaagaattcaaggcatccaaggaattctagactatgtgtatatgaccttgaggaggataccaggaatggctgtaacaggtatctcatccacgattagtcaccctcgtatactcagaagatgcatcaatttggatgtaatagccccaatcaattctccacacatagcttcactggattacacaaaattgagcatagatgcagtaatgtggggaactaagcaggttttgaccaacatttcgcaaggtatcgattatgagatagtagttccttctgaaagccaactaacacttagtgatagagttctaaatctagttgctcgaaaattatcactactggcaatcatctgggccaattataactatcctccaaaggttaaaggtatgtcacctgaggacaaatgtcaggctttaactacacatctaatccaaactgtcgaatatgttgagcacattcagattgagaagacaaacatcaggaggatgattattgaaccaaaattaactgcctaccctagtaatttgttttatctatctcgaaagttgcttaatgctattcgagattctgaagaaggacaatttctgattgcatcctattataacagttttggatttctggaaccaatactaatggaatctaaaatattcaatctaaattcatccgaatcagcatctcttacagaatttgatttcatcctcaacttggaattgtctgaaaccagtcttgagaaatactctctcccaagtttgttgatgacggctgagaatatggataacccatttcctcaaccaccccttcatcatgttctcagaccactaggattatcatccacttcatggtataaaacaatcagtgttttaaattatattagccatatgaaaatatctgacggtgcccatctatacttggcagagggaagcggggcctctatgtcacttatagagactttcttgcccggtgaaacaatatggtacaacagcctattcaatagtggtgaaaatcctccccaacgcaattttgctcctttgcccacccagtttattgaaagtgtcccttacagattgattcaagcaggtatagcagcaggaagtggtgtagtgcaaagtttctatccactctggaacggtaacagcgatatcactgacttgagcacgaaaaccagtgtcgaatacattattcacaaggtaggagctgatacatgtgcattggtccatgtggatttggagggtgtgcccggctcaatgaacagcatgttggagagagcccaagtgcatgcgctactgatcacagtaactgtattaaagccaggcggcttactaatcttgaaagcttcatgggaaccttttaatcgattttcctttttactcacaatactctggcaattcttctccacaataaggatcctgcgatcttcatactccgacccgaataatcacgaggtatacataatagctacactagcagttgatcccaccacatcctcttttacgactgctctgaatagagcgcgcaccctgaatgaacaggggttttcacttatcccacctgaattagtgagcgagtactggaggnnnnnnnnnnnnnnnnnnnnnnnnnnnnnnnnnnnnnnnnnnnnnnnnnnnnnnnnnnnnnnnnnnnnnnnnnnnnnnnnnnnnnnnnnnnnnnnnnnnnnnnnnnnnnnnnnnnnnnnnnnnnnnnnnnnnnnnnnnnnnnnnnnnnnnnnnnnnnnnnnnnnnnnnnnnnnnnnnnnnnnnnnnnnnnnnnnnnnnnnnnnnnnnnnnnnnnnnnnnnnnnnnnnnnnnnnnnnnnnnnnnnnnnnnnnnnnnnnnnnnnnnnnnnnnnnnnnnnnnnnnnnnnnnnnnnnnnnnnnnnnnnnnnnnnnnnnnnnnnnnnnnnnnnnnnnnnnnnnnnnnnnnnnnnnnnnnnnnnnnnnnnnnnnnnnnnnnnnnnnnnnnnnnnnnnnnnnnnnnnnnnnnnnnnnnnnnnnnnnnnnnnnnnnnnnnnnnnnnnnnnnnnnnnnnnnnnnnnnnnnnnnnnnnnnnnnnnnnnnnnnnnnnnnnnnnnnnnnnnnnnnnnnnnnnnnnnnnnnnnnnnnnnnnnnnnnnnnnnnnnnnnnnnnnnnnnnnnnnnnnnnnnnnnnnnnnnnnnnnnnnnnnnnnnnnnnnnnnnnnnnnnnnnnnnnnnnnnnnnnnnnnnnnnnnnnnnnnnnnnnnnnnnnnnnnnnnnnnnnnnnnnnnnnnnnnnnnnnnnnnnnnnnnnnnnnnnnnnnnnnnnnnnnnnnnnnnnnnnnnnnnnnnnnnnnnnnnnnnnnnnnnnnnnnnnnnnnnnnnnnnnnnnnnnnnnnnnnnnnnnnnnnnnnnnnnnnnnnnnnnnnnnnnnnnnnnnn"/>
                            </data>
<data
id="mumps-wa-clade-arkansas_69-2020-02-03"
spec="Alignment"
name="alignment">
                                <sequence id="seq_MuVs/Washington.USA/49.16/FH55[G]|2016.932|2016-12-07|north_america|usa|washington|age|vaccination_status|community_status" spec="Sequence" taxon="MuVs/Washington.USA/49.16/FH55[G]|2016.932|2016-12-07|north_america|usa|washington|age|vaccination_status|community_status" totalcount="4" value="-nnnnnnnnnnnnnnnnnnnnnnnnnnnnnnnnnnnnnnnnnnnnnnnnnnnnnnnnnnnnnnnnnnnnnnnnnnnnnnnnnnnnnnnnnnnnnnnnnnnnnnnnnnnnnnnnnnnnnnnnnnnnnnnnnnnnnnnnnnnnnnnnnnnnnnnnnnnnnnnnnnnnnnnnnnnnnnnnnnnnnnnnnnnnnnnnnnnnnnnnnnnnnnnnnnnnnnnnnnnnnnnnnnnnnnnnnnnnnnnnnnnnnnnnnnnnnnnnnnnnnnnnnnnnnnnnnnnnnnnnnnnnnnnnnnnnnnnnnnnnnnnnnnnnnnnnnnnnnnnnnnnnnnnnnnnnnnnnnnnnnnnnnnnnnnnnnnnnnnnnnnnnnnnnnnnnnnnnnnnnnnnnnnnnnnnnnnnnnnnnnnnnnnnnnnnnnnnnnnnnnnnnnnnnnnnnnnnnnnnnnnnnnnnnnnnnnnnnnnnnnnnnnnnnnnnnnnnnnnnnnnnnnnnnnnnnnnnnnnnnnnnnnnnnnnnnnnnnnnnnnnnnnnnnnnnnnnnnnnnnnnnnnnnnnnnnnnnnnnnnnnnnnnnnnnnnnnnnnnnnnnnnnnnnnnnnnnnnnnnnnnnnnnnnnnnnnnnnnnnnnnnnnnnnnnnnnnnnnnnnnnnnnnnnnnnnnnnnnnnnnnnnnnnnnnnnnnnnnnnnnnnnnnnnnnnnnnnnnnnnnnnnnnnnnnnnnnnnnnnnnnnnnnnnnnnnnnnnnnnnnnnnnnnnnnnnnnnnnnnnnnnnnnnnnnnnnnnnnnnnnnnnnnnnnnnnnnnnnnnnnnnnnnnnnnnnnnnnnnnnnnnnnnnnnnnnnnnnnnnnnnnnnnnnnnnnnnnnnnnnnnnnnnnnnnnnnnnnnnnnnnnnnnnnnnnnnnnnnnnnnnnnnnnnnnnnnnnnnnnnnnnnnnnnnnnnnnnnnnnnnnnnnnnnnnnnnnnnnnnnnnnnnnnnnnnnnnnnnnnnnnnnnnnnnnnnnnnnnnnnnnnnnnnnnnnnnnnnnnnnnnnnnnnnnnnnnnnnnnnnnnnnnnnnnnnnnnnnnnnnnnnnnnnnnnnnnnnnnnnnnnnnnnnnnnnnnnnnnnnnnnnnnnnnnnnnnnnnnnnnnnnnnnnnnnnnnnnnnnnnnnnnnnnnnnnnnnnnnnnnnnnnnnnnnnnnnnnnnnnnnnnnnnnnnnnnnnnnnnnnnnnnnnnnnnnnnnnnnnnnnnnnnnnnnnnnnnnnnnnnnnnnnnnnnnnnnnnnnnnnnnnnnnnnnnnnnnnnnnnnnnnnnnnnnnnnnnnnnnnnnnnnggcttgcaagaggcagaggtgcgggaataccaggtgggccggtgaatccctttgttcctccagttcaacaacaacaacctgctgccgtatatgaggacattcctgcattggaggaatcagatgacgatggtgatgaagatggaggtgcaggattccaaaatggagcacaagcaccagctgtaagacagggaggtcaaaatgactttagagcacagccgttacaggatccaattcaagcacaactcttcatgccattatatcctcaagtcagcaacatcccaaatcatcagaatcatcagattaatcgcatcggggggatggaacaccaagatttattacgatacaacgagaatggcgattctcagcaggatgcaaggggcgaacacggaaataccttcccaaacaatcccaatcaaaacgcacagtcacaagtgggtgactgggatgagtagatcaccgacatgaccaaactacccccaactgcaacaaacccagaacaatccagccacagccaaccgctcaaatccactacattccattcatatttagtctttaagaaaaaattaggcccggaaagaattagttctacgagcatcgacacgattatcttgatcgtgtttctttccgggcaagccatggatcaatttataaaacaagatgaaactggtgatttaattgagacaggaatgaatgttgcaaatcacttcctatctgcccccattcagggaaccaacttgttgagcaaggccacaatcatccccggtgttgcaccagtactcattggcaatccagagcaaaagaacattcagtaccccactgcatcacatcagggatccaagtcaaagggaagaagctcaggggccaagcccatcatagtctcatcttccgaagtaggcactggagggactcagattcctgagccccttttcgcacaaaccggacaaggtggcactgtcaccaccgtttatcaagatccaactatccaaccaacaggttcataccgaagtgtggaattggctaagataggaaaagaga-gaatgattaatcggtttgttgaaaaacccaggacctcaacgccggtaacagaatttaagaggggggccgggagcggctgctcaaggccagacaatccaagaggagggcatagacgggaatggagcctcagctgggtccaaggagaggtccgggtctttgagtggtgcaaccccatatgctcacctatcactgccgcagcaagattccactcctgcaaatgtgggaattgcccagcaaagtgcgatcagtgcgaacgagattatggacctccttagagggatggatgctcgcctgcaacatcttgaacaaaaggtggacaaggtgcttgcacagggcagcatggtgacccaaataaagaatgaattatcaacagtaaagacaacactagctacaattgaaggaatgatggcgacagtaaagatcatggatccgggaaacccgacaggggtcccagttgatgagcttagaagaagttttagtgatcatgtaacaattgttagtggaccaggagatgtgtcattcagctccagtgaagaacccacactgtatttggatgaactagcgaggcctatccccaagcctcgtcctgcaaagcagccaaaaccccaacccgtaaaggatttagcaggacggaaggtgatgataaccaaaatgatcactgactgtgtggccaatcctcaaatgaagcaggcgttcgagcaacgattggcaaaggccagcaccgaggatgccctgaatgatatcaagcgagacatcatacgaagcgccatatgaacctaccaagaacaccagactcacgggaaaatccatgaactgatagccgcaatgattccctattaaataaaaaataagcacgaacacaagtctaacccagccacagcagcaatggccggatcacagatcaaaattcctcttccgaagccccccgactcagattctcaaagactaaatgcattccctgtaatcatggctcaagaaggcaaagggcgactcctcagacagatcagacttaggaaaatattatcaggggatccgtctgatcagcaaattacatttgtgaatacatatggattcatccgtgctactccagaaacatcagagttcatctctgaatcatcacaacaaaaggtaactcctgtagtgacggcgtgcatgttatccttcggtgctggaccagtactagaagacccacaacatatgctgaaagctcttgatcagacagatatcagggttcggaagacagcaagtgataaagagcagatcttatttgagatcaaccgcattcccaatctattcaggcatcatcaaatatctgcggaccatctgattcaggccagctccgataaatatgtcaagtcaccagctaagttgattgcaggagtaaattacatttactgtgtcacatttttatccgtgacagtttgttctgcctcactcaagtttcgagttgcgcgcccattgcttgctgcacgatctagattagtgagagcagttcagatggaagttttgcttcgggtaacctgcaaaaaagactctcaaatggcaaagagcatgctaaatgaccctgatggagaaggttgcattgcatccgtgtggttccacctgtgtaatctgtgcaaaggcaggaacaaacttagaagttacgatgaaaattattttgcatctaagtgccgtaagatgaatttgacagtcagcataggggacatgtggggaccaaccattctagtccatgcaggcggtcacattccgacaactgcaaaacctttcttcaactcaagaggctgggtctgtcaccccatccatcaatcatcaccatcgttggcgaagaccctatggtcatctgggtgtgaaatcaaggctgccagtgctatcctccagggctcagactatgcatcactcgcaaaaactgatgacataatatattcaaagataaaggtcgacaaggatgcagccaactacaagggagtatcctggagtccatttaggaagtctgcctcaatgagcaacctatgataattctctctattttcaatgatgccttcaggaggatcaacaatcagtccaattttaccggtgataacttgattgaaattatagaaaaaataagcctagaaagatatcccacctctcgactttcccactttgaaaatagaattgatcagtaatcatgaaggtttctttagttacttgcttgggctttgcagtcttttcattttccatatgtgtgaatatcaatatcttgcagcaaattggatatatcaagcaacaagtcaggcaactgagctattactcacaaagttcaagctcctacatagtggtcaagcttttaccgaatatccaacccactgataacagctgtgaattcaagagtgtaactcaatacaataagaccttgagtaatttgcttcttccaattgcagaaaacataaataatattgcatcgccctcacctggatcaagacgtcataaaaggtttgctggcattgccattggcattgctgcactcggtgttgcaaccgcagcacaagtaaccgccgctgtctcattagttcaagcacagacaaatgcacgcgcaatagcggcgatgaaaaattcaatacaggcaactaatcgagcagtcttcgaagtgaaagaaggcacccaacagttagctatagcggtacaagcaatacagaaccacatcaatactattatgaacacccaattgaacaatatgtcctgtcagattcttgataaccagcttgcaacctccctgggattatacctaacagaattaacaacagtgttccagccacaattaattaatccggcattgtcaccgattagcatacaagccttgaggtctttgcttggaagtatgacacctgcagtggttcaagcaacattatctacttcaatttctgctgctgaaatactaagtgccggtctaatggagggtcagattgtttctgttctgctggatgagatgcagatgatagttaagataaatattccaaccattgtcacacaatcaaatgcattggtgattgacttctactcaatttcgagctttattaatagtcaggaatccataattcaattaccagacaggatcttggagatcgggaatgaacaatggagctatccagcaaaaaattgtaagttgacaagacacaacatattctgccaatacaatgaggcagagaggctgagcttagaatcaaaactatgccttgcaggcaatataagtgcctgtgtgttctcacccatagcagggagttatatgaggcgatttgtagcactggatggaacaattgttgcaaactgtcgaagtctaacgtgtctatgcaagagtccatcttatcctatataccaacctgaccatcatgcagtcacgaccattgatctaaccgcatgtcagacgttgtccctagacggattggatttcagcattgtctctctaagcaacatcacttacgctgagaaccttaccatttcattgtctcagacaatcaatactcaacccattgacatatcaactgaactgatcaaggtcaatgcatccctccaaaatgccgttaagtacataaaggagagcaaccatcaactccaatctgtgagtataaattctaaaatcggagctataatcatagcagccttagctttgagcatcctgtcaatgatcatttcactgttgttttgctgctgggcttacattgcaactaaagagatcagaagaatcaacttcaaaacaaatcatatcaacacaatatcaagtagtgtcgatgatctcatcaggtactaatcctaacatggtgattcattctgtatttagaaaatatttagaaaaaaactaaattaagaatgaatctcatggggtcgtaacgtctcgtgaccctgccgttgcactatgccggcgatccaacccccattatacctcacatttctattgctaattcttctttatctgatcataactttgtatgt-ctggattatattaactgttacttataagactgcggtgcgacatgcagcactgtaccagagatccttctttcactggagtttcgatcactcactctaagaagatccccagttaggacaagtcccgatccatcatgcaagaacaatctgcatttgaataatgccgttcaatcatgagacataaagaaaaaaccaggccagaacaaacttagggtcataatacaacacaaaaccttagcttctatctcaattgtgctccgaccgctcgaaagatggagccctcgaaattcttcacaatatcggacagtgccacctttgcacctgggcctgttagcaatgcggctaacaagaagacattccgaacctgcttccgaatactggcactatctgtacaagctgtcacccttatattagttattgtcactttaggtgagcttgtaaggatgatcaatgatcaaggcttgagcaatcagttgtcttcaattacagacaagataagagagtcagctactatgattgcatctgctgtgggagtaatgaatcaagttattcatggagtaacggtatccgtacccctacaaattgagggaaaccaaaatcaattgttagccacacttgccacaatctgcaccagccaaaaacaagtctcaaactgctctacaaacatccccttagtcaatgacctcaggtttataaatgggatcaataaattcatcattgaagattacgcaactcatgatttctctatcggccatccactcaatatgcccagctttatcccaactgcaacttcacccaatggttgcacaagaattccatccttttctttaggtaagacacactggtgctacacacataatgtaattaatgccaactgcaaggaccatacttcgtctaaccaatatgtgtccatggggattctcgttcagaccgcgtcaggttatcctatgttcaaaaccttaaaaatccaatatctcagtgatggcctgaatcggaaaagctgctcaattgcaacagtccctgatgggtgcgcgatgtactgttatgtctccactcaacttgaaaccgacgactatgcggggtccagtccacccacccaaaaacttaccctgttattctataatgacaccgtcacagaaaggacaatatctccatctggtcttgaagggaattgggctactttggtgccaggagtggggagtgggatatattttgagaataagttgatcttccctgcatatggtggtgtcttgcccaatagtacactcggggttaaatcagcaagagaatttttccggcctgttaatccatataatccatgttcaggaccacaacaagatttagaccagcgtgctttgaggtcatacttcccaagttatttctctaatcgaagaatacagagtgcatttcttgtctgtgcctggaatcagatcttagttacaaattgtgaactagttgtcccctcaagcaatcagacaatgatgggtgcagaaggaagagttttattgatcaataatcgactattatattatcagagaagtaccagctggtggccgtatgaactcctctacgagatatcattcacatttacaaactctggtccatcatctgtaaatatgtcctggatacctatatattcattcactcgtcctggttcaggcaattgcagtggtgaaaatgtgtgcccgactgcttgtgtgtcaggggtttatcttgatccctggccattaactccatatagccaccaatcaggtattaacagaaatttctattttacaggtgctctattaaattcaagtacaactagagtaaatcctaccctttatgtctctgctcttaataatcttaaagtattagccccatatggtactcaaggactgtttgcctcgtacaccacaaccacctgctttcaagataccggtgatgctagtgtgtattgtgtttatattatggaactagcatcaaatattgttggagaattccaaattctacctgtgctaactagattgactatcacttgaatcatagtgaatgcagcgggaagccctattggcgtgtctcaatttttatcgattattaagaaaaaacaggccagaatggcgggcctaaatgagatactcctacctgaagtacatttaaactcacccatcgttagatataagcttttctactatatattacatggccagttaccaaatgatttggagccagatgacttgggcccactagcaaatcagaattggaaggcaattcgagccgaagaatcccaggttcatgcacgtttaaaacagatcagagtagaactcatcgcaaggattcctagtctccggtggacccgctctcaaagagagattgctatactcatttggccaagaatacttccaatcctccaagcatatgatcttcggcaaagtatgcaattgcccacagtatgggagaaattgactcaatccacagttaatcttataagtgatggtctagaacgagttgtattacacatcagcaatcaactgacaggcaagccaaacttgtttaccagatctcgaacaggacaagacactaaggactactcaattccatccactagagagctatctcaaatatggtttaacaatgagtggagtggacctgtaaagacctggcttatgattaaatatagaatgaggcaactaatcacaaaccaaaagacaggtgagttaacagatttagtaaccattgtggatactaggtccactctatgcattattaccccagaattagttgctttatactctaatgggcacaaagcattaacgtacctcacctttgaaatggtactaatggtcactgatatgttggaaggacgactgaatgtttcttctttgtgcacagctagtcattatctgtccccactaaagaaaagaatcgaaattctcctaacattagttgatgaccttgctctactcatgggggacaaagtatacggtgttgtctcttcacttgagagttttgtttacgcccaattacagtatggtgatcctgttgtagacattaagggtacattctatggatttatatgtaatgagattctcgatctgctgactgaggacaacatctttactgaggaggaggcaaacaaggttctcctggacttgacttcacagtttgacaatctatcccctgatttaactgctgaactcctctgcattatgagactttggggccaccccacattaaccgccagccaagcagcatccaaggtccgagagtccatgtgcgctcccaaggtgttagatttccaaacaataatgaagaccctggctttctttcacgcaatccttattaacggttataggaggagccataatggaatctggcctcctactactcttcatggcaatgcccccaaaagcctcattgagatgcggcatgataattcagaacttaagtatgagtatgtcctcaagaattggaaaagtatatctatgttaagaatacacaaatgctttgatgcatcacctgatgaagatctcagcatattcatgaaggataaggcaataagctgtccaaagcaagactggatgggagtatttaggaggagcctcataaaacagcgatatcgagatgcgaatcgacctctaccacaaccattcaaccgacggctactgttgaattttctagaggatgacagattcgatcccattaaagagcttgagtatgtcaccagtggagaatatcttagggacccagaattttgtgcatcttactctctcaaagagaaggagataaaggctacaggtcgaatatttgcaaaaatgacaaagagaatgagatcgtgccaagtaattgcggaatcattattggccaatcatgcaggtaaattaatgagagaaaatggagttgttttagaccagttaaaattgacaaaatctttgttaacgatgaaccaaattggtattatatcagagcacagccgaagatccactgctgacaacatgactttggcacactccggttcaaataagcacagaattaataatagtcaattcaagaagaataaagacaataaacatgagatgcctgatgatggttttgagatagcagcctgctttctaacaactgacctcacaaaatactgcttaaattggaggtaccaagtcatcatcccctttgctcgtacattgaattcaatgtatggtatacctcacctgttcgaatggatacatttaaggctaatgcgaagcactctctatgtcggtgatcccttcaatcctccatcagatcctacccaacttgaccttgatacagctctcaatgatgatatatttatagtttctcctcgaggaggaatcgagggtttatgtcaaaaattatggactatgatttccatctcaacaatcatattatctgcaactgaggcaaacactagagttatgagcatggtccagggtgacaaccaggcgattgcaatcaccactagagtagtacgctcgctcagtcattccgagaagaaggagcaagcttataaagcaagtaaattattctttgaaaggcttagagccaacaatcatggaattggacaccacttgaaagaacaagaaactatcctcagttctgatttcttcatatacagtaagagagtgttttacaaaggtcggattttgactcaagcattaaagaacgtgagcaagatgtgcttaacagccgatatactaggggactgttcacaagcatcatgctccaatttagctactactgtaatgcgcctgactgagaatggggttgagaaagatttgtgttactttctgaatgcattcatgacaatcagacagttatgttatgatctagtatttccccaaactaaatctcttagtcaggacatcactaatgcttatcttaaccatccaatacttatctcaagattgtgtctattaccatctcaattggggggcctaaactttctctcatgtagtcgcctgttcaatagaaacatcggagacccattagtgtctgcaattgctgatgtgaaacgattaattaaagctggctgtctagatatctgggtcctgtataacatccttggaaggaggcctggaaaaggtaagtggagcactctggcagctgatccttatactctaaacatagattatttagttccttcaacaacttttttaaagaagcatgcccaatatacattgatggaacggagtgttaatcccatgctccgtggagtattcagtgaaaatgcagctgaggaagaagaggaactcgcacagtatctattagatcgtgaggtagtcatgcccagggttgcacatgtaatacttgcccagtctagttgcggtagaagaaaacagattcaaggttacttggattccactagaactattatcaggtattcactggaggtgagaccattgtcagcaaagaagctaaatacagtaatagaatacaacttattgtatctatcttacaatttggagattattgaaaaacccaatatagtccaaccctttttgaatgcaatcaatgttgatacttgtagcatcgatatagccaggtcccttagaaaactatcctgggcaactttacttaatggacgtcccatcgagggattagaaacacctgatcccattgaattggtacatgggtgtttgataattgggtcagatgaatgtgagcattgcagtagtggtgatgataaattcacctggtttttcctacccaaggggataaggctagataatgatccggcatccaacccacccatcagagtaccttacatcggatctaaaacagatgagcggagggttgcgtcaatggcttacatcaaaggagcatctgtatcactgaaatcagcactcaggttagcgggagtatatatttgggctttcggagatacagaagaatcatggcaggacgcctatgagttagcttccactcgtgttaatctcacactagagcaattgcaatctctcactcctttaccaacatctgctaacctagtacacagattagatgatggcaccactcaattaaaatttaccccggcaagttcctatgcattctctagcttcgttcatatatctaacgactgtcaagttctggagatcgatgatcaggttacagattctaacctgatttaccaacaagttatgattactggccttgctttaattgagacatggaacaatcctccaatcaacttctctgtctatgagactacactacacttgcacacaggctcatcttgctgtataagacctgtcgaatcttgtgtagtaaatcctcctttgcttcctgtacccttcattaatgttcctcaaatgaataaatttgtatatgaccctgaaccactcagtttgctagaaatggaaaaaattgaggatattgcttatcagaccagaatcggtggtttagatcaaatcccacttctggaaaaaatacccttactagctcacctcaccgccaagcagatggtaaacagcatcactgggcttgatgaagcaacatctatagtgaatgatgctgtagttcaagcagactacactagcaattggattagtgaatgctgctacacttacattgattctgtgtttgtttactctggctgggcattattattggagctttcgtatcaaatgtactacttaagaattcaaggcatccaaggaattctagactatgtgtatatgaccttgaggaggataccaggaatggctataacaggtatctcatccacgattagtcaccctcgtatactcagaagatgcatcaatttggatgtaatagccccaatcaattctccacacatagcttcactggattacacaaaattgagcatagatgcagtaatgtggggaactaagcaggttttgaccaacatttcgcaaggtatcgattatgagatagtagttccttctgaaagccaactaacacttagtgatagagttctaaatctagttgctcgaaaattatcactactggcaatcatctgggccaattataactatcctccaaaggttaaaggtatgtcacctgaggacaaatgtcaggctttaactacacatctaatccaaactgtcgaatatgttgagcacattcagattgagaagacaaacatcaggaggatgattattgaaccaaaattaactgcctaccctagtaatttgttttatctatctcgaaagttgcttaatgctattcgagattctgaagaaggacaatttctgattgcatcctattataacagttttggatttctggaaccaatactaatggaatctaaaatattcaatctaaattcatccgaatcagcatctcttacagaatttgatttcatcctcaacttggaattgtctgaaaccagtcttgagaaatactctctcccaagtttgttgatgacggctgagaatatggataacccatttcctcaaccaccccttcatcatgttctcagaccactaggattatcatccacttcatggtataaaacaatcagtgttttaaattatattagccatatgaaaatatctgacggtgcccatctatacttggcagagggaagcggggcctctatgtcacttatagagactttcttgcccggtgaaacaatatggtacaacagcctattcaatagtggtgaaaatcctccccaacgcaattttgctcctttgcccacccagtttattgaaagtgtcccttacagattgattcaagcaggtatagcagcaggaagtggtgtagtgcaaagtttctatccactctggaacggtaacagcgatatcactgacttgagcacgaaaaccagtgtcgaatacattattcacaaggtaggagctgatacatgtgcattggtccatgtggatttggagggtgtgcccggctcaatgaacagcatgttggagnnnnnnnnnnnnnnnnnnnnnnnnnnnnnnnnnnnnnnnnnnnnnnnnnnnnnnnnnnnnnnnnnnnnnnnnnnnnnnnnnnnnnnnnnnnnnnnnnnnnnnnnnnnnnnnnnnnnnnnnnnnnnnnnnnnnnnnnnnnnnnnnnnnnnnnnnnnnnnnnnnnnnnnnnnnnnnnnnnnnnnnnnnnnnnnnnnnnnnnnnnnnnnnnnnnnnnnnnnnnnnnnnnnnnnnnnnnnnnnnnnnnnnnnnnnnnnnnnnnnnnnnnnnnnnnnnnnnnnnnnnnnnnnnnnnnnnnnnnnnnnnnnnnnnnnnnnnnnnnnnnnnnnnnnnnnnnnnnnnnnnnnnnnnnnnnnnnnnnnnnnnnnnnnnnnnnnnnnnnnnnnnnnnnnnnnnnnnnnnnnnnnnnnnnnnnnnnnnnnnnnnnnnnnnnnnnnnnnnnnnnnnnnnnnnnnnnnnnnnnnnnnnnnnnnnnnnnnnnnnnnnnnnnnnnnnnnnnnnnnnnnnnnnnnnnnnnnnnnnnnnnnnnnnnnnnnnnnnnnnnnnnnnnnnnnnnnnnnnnnnnnnnnnnnnnnnnnnnnnnnnnnnnnnnnnnnnnnnnnnnnnnnnnnnnnnnnnnnnnnnnnnnnnnnnnnnnnnnnnnnnnnnnnnnnnnnnnnnnnnnnnnnnnnnnnnnnnnnnnnnnnnnnnnnnnnnnnnnnnnnnnnnnnnnnnnnnnnnnnnnnnnnnnnnnnnnnnnnnnnnnnnnnnnnnnnnnnnnnnnnnnnnnnnnnnnnnnnnnnnnnnnnnnnnnnnnnnnnnnnnnnnnnnnnnnnnnnnnnnnnnnnnnnnnnnnnnnnnnnnnnnnnnnnnnnnnnnnnnnnnnnnnnnnnnnnnnnnnnnnnnnnnnnnnnnnnnnnnnnnnnnnnnnnnnnnnnnnnnnnnnnnnnnnnnnnnnnnnnnnnnnnnnnnnnnnnnnnnnnnnnnnnnnnnnnnnnnnnnnnnnnnnnnnnnnnnnnnnnnnnnnnnnnnnnnnnnnnnnnnnnnnnnnnnnnnnnnnnnnnnnnnnnnnnnnnnnnnnnnnnnnnnnnnnnnnnnnnnnnnnnnnnnnnnnnnnnnnnnnnnnnnnnnnnnnnnnnnnnnnnnnnnnn"/>
                                <sequence id="seq_MuVs/Washington.USA/48.16/FH1[G]|2016.932|2016-12-07|north_america|usa|washington|age|vaccination_status|community_status" spec="Sequence" taxon="MuVs/Washington.USA/48.16/FH1[G]|2016.932|2016-12-07|north_america|usa|washington|age|vaccination_status|community_status" totalcount="4" value="-nnnnnnnnnnnnnnnnnnnnnnnnnnnnnnnnnnnnnnnnnnnnnnnnnnnnnnnnnnnnnnnnnnnnnnnnnnnnnnnnnnnnnnnnnnnnnnnnnnnnnnnnnnnnnnnnnnnnnnnnnnnnnnnnnnnnnnnnnnnnnnnnnnnnnnnnnnnnnnnnnnnnnnnnnnnnnnnnnnnnnatnnnnnnnnnnnnnnnnnnnnnnnnnnnnnnnnnnnnngttattaacacannnnnnnnnnnnnnncgctaccagatgctaaacttttgcctaagaataatttgcagtcaaaatgctagggcatctcacagggtaggtgcattgataacattattctcacttccctcggcaggtatgcaaaatcatattagactagcagacagatcacccgaagcccagatagaacgctgtgagattgatggctttgagcctggcacatataggctgattccgaatgcacgcgccaatcttactgccaatgaaattgctgcctatgctttgcttgcagatgacctccctccaaccataaataatggaactccttatgtacatgcagatgttgaagggcagccatgtgatgaaattgaacaattcctggatcgatgctacagtgtactaatccaggcttgggtgatggtctgtaaatgtatgacagcttacgaccaacctgctggatctgctgatcggcgatttgcgaaataccagcagcaaggtcgcctggaagcaagatacatgctgcagccagaagctcaaaggttgattcaaactgccatcaggaaaagtcttgttgttagacagtatcttacctttgaactccaactggcaagacggcaggggttgctatcaaacagatactatgcaatggtgggtgacattggaaagtacattgagaattcaggccttactgccttctttctcaccctcaaatatgcactaggcaccaaatggagtcctctgtcattggccgcattcaccggtgaactcactaagctccgatccttgatgatgttatatcgagatctcggagaacaagccagataccttgctctgttggaggctccccaaataatggactttgctcccgggggctacccattgatattcagttatgctatgggagtcggtacagtcctagatgtccaaatgcgaaattacacttatgcacgacctttcctaaatggttactatttccagattggggttgagaccgcacgacggcaacaaggcacnnnnnnnnnnnnnnnnnnnnnnnatctaggccnnnnncctgaacaaagaactgaggtcacnnnnnnnnntgacaggcttgcaagaggcagaggtgcgggaataccaggtgggccggtgaatccctttgttcctccagttcaacaacaacaacctgctgccgtatatgaggacattcctgcattggaggaatcagatgacgatggtgatgaagatggaggtgcaggattccaaaatggagcacaagcaccagctgtaagacagggaggtcaaaatgactttagagcacagccgttacaggatccaattcaagcacaactcttcatgccattatatcctcaagtcagcaacatcccaaatcatcagaatcatcagattaatcgcatcggggggatggaacaccaagatttattacgatacaacgagaatggcgattctcagcaggatgcaaggggcgaacacggaaataccttcccaaacaatcccaatcaaaacgcacagtcacaagtgggtgactgggatgagtagatcaccgacatgaccaaactacccccaactgcaacaaacccagaacaatccagccacagccaaccgctcaaatccactacattccattcatatttagtctttaagaaaaaattaggcccggaaagaattagttctacgagcatcgacacgattatcttgatcgtgtttctttccgggcaagccatggatcaatttataaaacaagatgaaactggtgatttaattgagacaggaatgaatgttgcaaatcacttcctatctgcccccattcagggaaccaacttgttgagcaaggccacaatcatccccggtgttgcaccagtactcattggcaatccagagcaaaagaacattcagtaccccactgcatcacatcagggatccaagtcaaagggaagaagctcaggggccaagcccatcatagtctcatcttccgaagtaggcactggagggactcagattcctgagccccttttcgcacaaaccggacaaggtggcactgtcaccaccgtttatcaagatccaactatccaaccaacaggttcataccgaagtgtggaattggctaagataggaaaagaga-gaatgattaatcggtttgttgaaaaacccaggacctcaacgccggtaacagaatttaagaggggggccgggagcggctgctcaaggccagacaatccaagaggagggcatagacgggaatggagcctcagctgggtccaaggagaggtccgggtctttgagtggtgcaaccccatatgctcacctatcactgccgcagcaagattccactcctgcaaatgtgggaattgcccagcaaagtgcgatcagtgcgaacgagattatggacctccttagagggatggatgctcgcctgcaacatcttgaacaaaaggtggacaaggtgcttgcacagggcagcatggtgacccaaataaagaatgaattatcaacagtaaagacaacactagctacaattgaaggaatgatggcgacagtaaagatcatggatccgggaaacccgacaggggtcccagttgatgagcttagaagaagttttagtgatcatgtaacaattgttagtggaccaggagatgtgtcattcagctccagtgaagaacccacactgtatttggatgaactagcgaggcctatccccaagcctcgtcctgcaaagcagccaaaaccccaacccgtaaaggatttagcaggacggaaggtgatgataaccaaaatgatcactgactgtgtggccaatcctcaaatgaagcaggcgttcgagcaacgattggcaaaggccagcaccgaggatgccctgaatgatatcaagcgagacatcatacgaagcgccatatgaacctaccaagaacaccagactcacgggaaaatccatgaactgatagccgcaatgattccctattaaataaaaaataagcacgaacacaagtctaacccagccacagcagcaatggccggatcacagatcaaaattcctcttccgaagccccccgactcagattctcaaagactaaatgcattccctgtaatcatggctcaagaaggcaaagggcgactcctcagacagatcagacttaggaaaatattatcaggggatccgtctgatcagcaaattacatttgtgaatacatatggattcatccgtgctactccagaaacatcagagttcatctctgaatcatcacaacaaaaggtaactcctgtagtgacggcgtgcatgttatccttcggtgctggaccagtactagaagacccacaacatatgctgaaagctcttgatcagacagatatcagggttcggaagacagcaagtgataaagagcagatcttatttgagatcaaccgcattcccaatctattcaggcatcatcaaatatctgcggaccatctgattcaggccagctccgataaatatgtcaagtcaccagctaagttgattgcaggagtaaattacatttactgtgtcacatttttatccgtgacagtttgttctgcctcactcaagtttcgagttgcgcgcccattgcttgctgcacgatctagattagtgagagcagttcagatggaagttttgcttcgggtaacctgcaaaaaagactctcaaatggcaaagagcatgctaaatgaccctgatggagaaggttgcattgcatccgtgtggttccacctgtgtaatctgtgcaaaggcaggaacaaacttagaagttacgatgaaaattattttgcatctaagtgccgtaagatgaatttgacagtcagcataggggacatgtggggaccaaccattctagtccatgcaggcggtcacattccgacaactgcaaaacctttcttcaactcaagaggctgggtctgtcaccccatccatcaatcatcaccatcgttggcgaagaccctatggtcatctgggtgtgaaatcaaggctgccagtgctatcctccagggctcagactatgcatcactcgcaaaaactgatgacataatatattcaaagataaaggtcgacaaggatgcagccaactacaagggagtatcctggagtccatttaggaagtctgcctcaatgagcaacctatgataattctctctattttcaatgatgccttcaggaggatcaacaatcagtccaattttaccggtgataacttgattgaaattatagaaaaaataagcctagaaagatatcccacctctcgactttcccactttgaaaatagaattgatcagtaatcatgaaggtttctttagttacttgcttgggctttgcagtcttttcattttccatatgtgtgaatatcaatatcttgcagcaaattggatatatcaagcaacaagtcaggcaactgagctattactcacaaagttcaagctcctacatagtggtcaagcttttaccgaatatccaacccactgataacagctgtgaattcaagagtgtaactcaatacaataagaccttgagtaatttgcttcttccaattgcagaaaacataaataatattgcatcgccctcacctggatcaagacgtcataaaaggtttgctggcattgccattggcattgctgcactcggtgttgcaaccgcagcacaagtaaccgccgctgtctcattagttcaagcacagacaaatgcacgcgcaatagcggcgatgaaaaattcaatacaggcaactaatcgagcagtcttcgaagtgaaagaaggcacccaacagttagctatagcggtacaagcaatacagaaccacatcaatactattatgaacacccaattgaacaatatgtcctgtcagattcttgataaccagcttgcaacctccctgggattatacctaacagaattaacaacagtgttccagccacaattaattaatccggcattgtcaccgattagcatacaagccttgaggtctttgcttggaagtatgacacctgcagtggttcaagcaacattatctacttcaatttctgctgctgaaatactaagtgccggtctaatggagggtcagattgtttctgttctgctggatgagatgcagatgatagttaagataaatattccaaccattgtcacacaatcaaatgcattggtgattgacttctactcaatttcgagctttattaatagtcaggaatccataattcaattaccagacaggatcttggagatcgggaatgaacaatggagctatccagcaaaaaattgtaagttgacaagacacaacatattctgccaatacaatgaggcagagaggctgagcttagaatcaaaactatgccttgcaggcaatataagtgcctgtgtgttctcacccatagcagggagttatatgaggcgatttgtagcactggatggaacaattgttgcaaactgtcgaagtctaacgtgtctatgcaagagtccatcttatcctatataccaacctgaccatcatgcagtcacgaccattgatctaaccgcatgtcagacgttgtccctagacggattggatttcagcattgtctctctaagcaacatcacttacgctgagaaccttaccatttcattgtctcagacaatcaatactcaacccattgacatatcaactgaactgatcaaggtcaatgcatccctccaaaatgccgttaagtacataaaggagagcaaccatcaactccaatctgtgagtataaattctaaaatcggagctataatcatagcagccttagctttgagcatcctgtcaatgatcatttcactgttgttttgctgctgggcttacattgcaactaaagagatcagaagaatcaacttcaaaacaaatcatatcaacacaatatcaagtagtgtcgatgatctcatcaggtactaatcctaacatggtgattcattctgtatttagaaaatatttagaaaaaaactaaattaagaatgaatctcatggggtcgtaacgtctcgtgaccctgccgttgcactatgccggcgatccaacccccattatacctcacatttctattgctaattcttctttatctgatcataactttgtatgt-ctggattatattaactgttacttataagactgcggtgcgacatgcagcactgtaccagagatccttctttcactggagtttcgatcactcactctaagaagatccccagttaggacaagtcccgatccatcatgcaagaacaatctgcatttgaataatgccgttcaatcatgagacataaagaaaaaaccaggccagaacaaacttagggtcataatacaacacaaaaccttagcttctatctcaattgtgctccgaccgctcgaaagatggagccctcgaaattcttcacaatatcggacagtgccacctttgcacctgggcctgttagcaatgcggctaacaagaagacattccgaacctgcttccgaatactggcactatctgtacaagctgtcacccttatattagttattgtcactttaggtgagcttgtaaggatgatcaatgatcaaggcttgagcaatcagttgtcttcaattacagacaagataagagagtcagctactatgattgcatctgctgtgggagtaatgaatcaagttattcatggagtaacggtatccttacccctacaaattgagggaaaccaaaatcaattgttagccacacttgccacaatctgcaccagccaaaaacaagtctcaaactgctctacaaacatccccttagtcaatgacctcaggtttataaatgggatcaataaattcatcattgaagattacgcaactcatgatttctctatcggccatccactcaatatgcccagctttatcccaactgcaacttcacccaatggttgcacaagaattccatccttttctttaggtaagacacactggtgctacacacataatgtaattaatgccaactgcaaggaccatacttcgtctaaccaatatgtgtccatggggattctcgttcagaccgcgtcaggttatcctatgttcaaaaccttaaaaatccaatatctcagtgatggcctgaatcggaaaagctgctcaattgcaacagtccctgatgggtgcgcgatgtactgttacgtctccactcaacttgaaaccgacgactatgcggggtccagtccacccacccaaaaacttaccctgttattctataatgacaccgtcacagaaaggacaatatctccatctggtcttgaagggaattgggctactttggtgccaggagtggggagtgggatatattttgagaataagttgatcttccctgcatatggtggtgtcttgcccaatagtacactcggggttaaatcagcaagagaatttttccggcctgttaatccatataatccatgttcaggaccacaacaagatttagaccagcgtgctttgaggtcatacttcccaagttatttctctaatcgaagaatacagagtgcatttcttgtctgtgcctggaatcagatcttagttacaaattgtgaactagttgtcccctcaagcaatcagacaatgatgggtgcagaaggaagagttttattgatcaataatcgactattatattatcagagaagtaccagctggtggccgtatgaactcctctacgagatatcattcacatttacaaactctggtccatcatctgtaaatatgtcctggatacctatatattcattcactcgtcctggttcaggcaattgcagtggtgaaaatgtgtgcccgactgcttgtgtgtcaggggtttatcttgatccctggccattaactccatatagccaccaatcaggtattaacagaaatttctattttacaggtgctctattaaattcaagtacaactagagtaaatcctaccctttatgtctctgctcttaataatcttaaagtattagccccatatggtactcaaggactgtttgcctcgtacaccacaaccacctgctttcaagataccggtgatgctagtgtgtattgtgtttatattatggaactagcatcaaatattgttggagaattccaaattctacctgtgctaactagattgactatcacttgaatcatagtgaatgcagcgggaagccctattggcgtgtctcaatttttatcgattattaagaaaaaacaggccagaatggcgggcctaaatgagatactcctacctgaagtacatttaaactcacccatcgttagatataagcttttctactatatattacatggccagttaccaaatgatttggagccagatgacttgggcccactagcaaatcagaattggaaggcaattcgagccgaagaatcccaggttcatgcacgtttaaaacagatcagagtagaactcatcgcaaggattcctagtctccggtggacccgctctcaaagagagattgctatactcatttggccaagaatacttccaatcctccaagcatatgatcttcggcaaagtatgcaattgcccacagtatgggagaaattgactcaatccacagttaatcttataagtgatggtctagaacgagttgtattacacatcagcaatcaactgacaggcaagccaaacttgtttaccagatctcgaacaggacaagacactaaggactactcaattccatccactagagagctatctcaaatatggtttaacaatgagtggagtggacctgtaaagacctggcttatgattaaatatagaatgaggcaactaatcacaaaccaaaagacaggtgagttaacagatttagtaaccattgtggatactaggtccactctatgcattattaccccagaattagttgctttatactctaatgggcacaaagcattaacgtacctcacctttgaaatggtactaatggtcactgatatgttggaaggacgactgaatgtttcttctttgtgcacagctagtcattatctgtccccactaaagaaaagaatcgaaattctcctaacattagttgatgaccttgctctactcatgggggacaaagtatacggtgttgtctcttcacttgagagttttgtttacgcccaattacagtatggtgatcctgttgtagacattaagggtacattctatggatttatatgtaatgagattctcgatctgctgactgaggacaacatctttactgaggaggaggcaaacaaggttctcctggacttgacttcacagtttgacaatctatcccctgatttaactgctgaactcctctgcattatgagactttggggccaccccacattaaccgccagccaagcagcatccaaggtccgagagtccatgtgcgctcccaaggtgttagatttccaaacaataatgaagaccctggctttctttcacgcaatccttattaacggttataggaggagccataatggaatctggcctcctactactcttcatggcaatgcccccaaaagcctcattgagatgcggcatgataattcagaacttaagtatgagtatgtcctcaagaattggaaaagtatatctatgttaagaatacacaaatgctttgatgcatcacctgatgaagatctcagcatattcatgaaggataaggcaataagctgtccaaagcaagactggatgggagtatttaggaggagcctcataaaacagcgatatcgagatgcgaatcgacctctaccacaaccattcaaccgacggctactgttgaattttctagaggatgacagattcgatcccattaaagagcttgagtatgtcaccagtggagaatatcttagggacccagaattttgtgcatcttactctctcaaagagaaggagataaaggctacaggtcgaatatttgcaaaaatgacaaagagaatgagatcgtgccaagtaattgcggaatcattattggccaatcatgcaggtaaattaatgagagaaaatggagttgttttagaccagttaaaattgacaaaatctttgttaacgatgaaccaaattggtattatatcagagcacagccgaagatccactgctgacaacatgactttggcacactccggttcaaataagcacagaattaataatagtcaattcaagaagaataaagacaataaacatgagatgcctgatgatggttttgagatagcagcctgctttctaacaactgacctcacaaaatactgcttaaattggaggtaccaagtcatcatcccctttgctcgtacattgaattcaatgtatggtatacctcacctgttcgaatggatacatttaaggctaatgcgaagcactctctatgtcggtgatcccttcaatcctccatcagatcctacccaacttgaccttgatacagctctcaatgatgatatatttatagtttctcctcgaggaggaatcgagggtttatgtcaaaaattatggactatgatttccatctcaacaatcatattatctgcaactgaggcaaacactagagttatgagcatggtccagggtgacaaccaggcgattgcaatcaccactagagtagtacgctcgctcagtcattccgagaagaaggagcaagcttataaagcaagtaaattattctttgaaaggcttagagccaacaatcatggaattggacaccacttgaaagaacaagaaactatcctcagttctgatttcttcatatacagtaagagagtgttttacaaaggtcggattttgactcaagcattaaagaacgtgagcaagatgtgcttaacagccgatatactaggggactgttcacaagcatcatgctccaatttagctactactgtaatgcgcctgactgagaatggggttgagaaagatttgtgttactttctgaatgcattcatgacaatcagacagttatgttatgatctagtatttccccaaactaaatctcttagtcaggacatcactaatgcttatcttaaccatccaatacttatctcaagattgtgtctattaccatctcaattggggggcctaaactttctctcatgtagtcgcctgttcaatagaaacatcggagacccattagtgtctgcaattgctgatgtgaaacgattaattaaagctggctgtctagatatctgggtcctgtataacatccttggaaggaggcctggaaaaggtaagtggagcactctggcagctgatccttatactctaaacatagattatttagttccttcaacaacttttttaaagaagcatgcccaatatacattgatggaacggagtgttaatcccatgctccgtggagtattcagtgaaaatgcagctgaggaagaagaggaactcgcacagtatctattagatcgtgaggtagtcatgcccagggttgcacatgtaatacttgcccagtctagttgcggtagaagaaaacagattcaaggttacttggattccactagaactattatcaggtattcactggaggtgagaccattgtcagcaaagaagctaaatacagtaatagaatacaacttattgtatctatcttacaatttggagattattgaaaaacccaatatagtccaaccctttttgaatgcaatcaatgttgatacttgtagcatcgatatagccaggtcccttagaaaactatcctgggcaactttacttaatggacgtcccatcgagggattagaaacacctgatcccattgaattggtacatgggtgtttgataattgggtcagatgaatgtgagcattgcagtagtggtgatgataaattcacctggtttttcctacccaaggggataaggctagataatgatccggcatccaacccacccatcagagtaccttacatcggatctaaaacagatgagcggagggttgcgtcaatggcttacatcaaaggagcatctgtatcactgaaatcagcactcaggttagcgggagtatatatttgggctttcggagatacagaagaatcatggcaggacgcctatgagttagcttccactcgtgttaatctcacactagagcaattgcaatctctcactcctttaccaacatctgctaacctagtacacagattagatgatggcaccactcaattaaaatttaccccggcaagttcctatgcattctctagcttcgttcatatatctaacgactgtcaagttctggagatcgatgatcaggttacagattctaacctgatttaccaacaagttatgattactggccttgctttaattgagacatggaacaatcctccaatcaacttctctgtctatgagactacactacacttgcacacaggctcatcttgctgtataagacctgtcgaatcttgtgtagtaaatcctcctttgcttcctgtacccttcattaatgttcctcaaatgaataaatttgtatatgaccctgaaccactcagtttgctagaaatggaaaaaattgaggatattgcttatcagaccagaatcggtggtttagatcaaatcccacttctggaaaaaatacccttactagctcacctcaccgccaagcagatggtaaacagcatcactgggcttgatgaagcaacatctatagtgaatgatgctgtagttcaagcagactacactagcaattggattagtgaatgctgctacacttacattgattctgtgtttgtttactctggctgggcattattattggagctttcgtatcaaatgtactacttaagaattcaaggcatccaaggaattctagactatgtgtatatgaccttgaggaggataccaggaatggctataacaggtatctcatccacgattagtcaccctcgtatactcagaagatgcatcaatttggatgtaatagccccaatcaattctccacacatagcttcactggattacacaaaattgagcatagatgcagtaatgtggggaactaagcaggttttgaccaacatttcgcaaggtatcgattatgagatagtagttccttctgaaagccaactaacacttagtgatagagttctaaatctagttgctcgaaaattatcactactggcaatcatctgggccaattataactatcctccaaaggttaaaggtatgtcacctgaggacaaatgtcaggctttaactacacatctaatccaaactgtcgaatatgttgagcacattcagattgagaagacaaacatcaggaggatgattattgaaccaaaattaactgcctaccctagtaatttgttttatctatctcgaaagttgcttaatgctattcgagattctgaagaaggacaatttctgattgcatcctattataacagttttggatttctggaaccaatactaatggaatctaaaatattcaatctaaattcatccgaatcagcatctcttacagaatttgatttcatcctcaacttggaattgtctgaaaccagtcttgagaaatactctctcccaagtttgttgatgacggctgagaatatggataacccatttcctcaaccaccccttcatcatgttctcagaccactaggattatcatccacttcatggtataaaacaatcagtgttttaaattatattagccatatgaaaatatctgacggtgcccatctatacttggcagagggaagcggggcctctatgtcacttatagagactttcttgcccggtgaaacaatatggtacaacagcctattcaatagtggtgaaaatcctccccaacgcaattttgctcctttgcccacccagtttattgaaagtgtcccttacagattgattcaagcaggtatagcagcaggaagtggtgtagtgcaaagtttctatccactctggaacggtaacagcgatatcactgacttgagcacgaaaaccagtgtcgaatacattattcacaaggtaggagctgatacatgtgcattggtccatgtggatttggagggtgtgcccggctcaatgaacagcatgttggagnnnnnnnnnnnnnnnnnnnnnnnnnnnnnnnnnnnnnnnnnnnnnnnnnnnnnnnnnnnnnnnnnnnnnnnnnnnnnnnnnnnnnnnnnnnnnnnnnnnnnnnnnnnnnnnnnnnnnnnnnnnnnnnnnnnnnnnnnnnnnnnnnnnnnnnnnnnnnnnnnnnnnnnnnnnnnnnnnnnnnnnnnnnnnnnnnnnnnnnnnnnnnnnnnnnnnnnnnnnnnnnnnnnnnnnnnnnnnnnnnnnnnnnnnnnnnnnnnnnnnnnnnnnnnnnnnnnnnnnnnnnnnnnnnnnnnnnnnnnnnnnnnnnnnnnnnnnnnnnnnnnnnnnnnnnnnnnnnnnnnnnnnnnnnnnnnnnnnnnnnnnnnnnnnnnnnnnnnnnnnnnnnnnnnnnnnnnnnnnnnnnnnnnnnnnnnnnnnnnnnnnnnnnnnnnnnnnnnnnnnnnnnnnnnnnnnnnnnnnnnnnnnnnnnnnnnnnnnnnnnnnnnnnnnnnnnnnnnnnnnnnnnnnnnnnnnnnnnnnnnnnnnnnnnnnnnnnnnnnnnnnnnnnnnnnnnnnnnnnnnnnnnnnnnnnnnnnnnnnnnnnnnnnnnnnnnnnnnnnnnnnnnnnnnnnnnnnnnnnnnnnnnnnnnnnnnnnnnnnnnnnnnnnnnnnnnnnnnnnnnnnnnnnnnnnnnnnnnnnnnnnnnnnnnnnnnnnnnnnnnnnnnnnnnnnnnnnnnnnnnnnnnnnnnnnnnnnnnnnnnnnnnnnnnnnnnnnnnnnnnnnnnnnnnnnnnnnnnnnnnnnnnnnnnnnnnnnnnnnnnnnnnnnnnnnnnnnnnnnnnnnnnnnnnnnnnnnnnnnnnnnnnnnnnnnnnnnnnnnnnnnnnnnnnnnnnnnnnnnnnnnnnnnnnnnnnnnnnnnnnnnnnnnnnnnnnnnnnnnnnnnnnnnnnnnnnnnnnnnnnnnnnnnnnnnnnnnnnnnnnnnnnnnnnnnnnnnnnnnnnnnnnnnnnnnnnnnnnnnnnnnnnnnnnnnnnnnnnnnnnnnnnnnnnnnnnnnnnnnnnnnnnnnnnnnnnnnnnnnnnnnnnnnnnnnnnnnnnnnnnnnnnnnnnnnnnnnnnnnnnnnnnnnnnnnnnnnnnnnnnnnnnnn"/>
                                <sequence id="seq_MuVs/Washington.USA/49.16/FH45[G]|2016.94|2016-12-10|north_america|usa|washington|age|vaccination_status|community_status" spec="Sequence" taxon="MuVs/Washington.USA/49.16/FH45[G]|2016.94|2016-12-10|north_america|usa|washington|age|vaccination_status|community_status" totalcount="4" value="-tagtgtaagaaacagtaagcccggaagtggtgttttgcgatttcgaggccgggctcgatcctcacctttcattgtcaataggggacactttgacgctaccttgaaaatgtcgtccgtgctcaaagcatttgagcgattcactatagaacaggaacttcaagacaggggtgaggagggttcaattccgccggagactttaaagtcagcagtcaaagtcttcgttattaacacacccaatcccaccacacgctaccagatgctaaacttttgcctaagaataatttgcagtcaaaatgctagggcatctcacagggtaggtgcattgataacattattctcacttccctcggcaggtatgcaaaatcatattagactagcagatagatcacccgaagcccagatagaacgctgtgagattgatggctttgagcctggcacatataggctgattccgaatgcacgcgccaatcttactgccaatgaaattgctgcctatgctttgcttgcagatgacctccctccaaccataaataatggaactccttatgtacatgcagatgttgaagggcagccatgtgatgaaattgaacaattcctggatcggtgctacagtgtactaatccaggcttgggtgatggtctgtaaatgtatgacagcttacgaccaacctgctggatctgctgatcggcgatttgcgaaataccagcagcaaggtcgcctggaagcaagatacatgctgcagccagaagctcaaaggttgattcaaactgccatcaggaaaagtcttgttgttagacagtatcttacctttgaactccaactggcaagacggcaggggttgctatcaaacagatactatgcaatggtgggtgacattggaaagtacattgagaattcaggccttactgccttctttctcaccctcaaatatgcactaggcaccaaatggagtcctctgtcattggccgcattcaccggtgaactcactaagctccgatccttgatgatgttatatcgagatctcggagaacaagccagataccttgctctgttggaggctccccaaataatggactttgctcccgggggctacccattgatattcagttatgctatgggagtcggtacagtcctagatgtccaaatgcgaaattacacttatgcacgacctttcctaaatggttactatttccagattggggttgagaccgcacgacggcaacaaggcactgttgacaacagagtagcagatgatctaggcctgactcctgaacaaagaactgaggtcactcagcttgttgacaggcttgcaagaggcagaggtgcgggaataccaggtgggccggtgaatccctttgttcctccagttcaacaacaacaacctgctgccgtatatgaggacattcctgcattggaggaatcagatgacgatggtgatgaagatggaggtgcaggattccaaaatggagcacaagcaccagctgtaagacagggaggtcaaaatgactttagagcacagccgttacaggatccaattcaagcacaactcttcatgccattatatcctcaagtcagcaacatcccaaatcatcagaatcatcagattaatcgcatcggggggatggaacaccaagatttattacgatacaacgagaatggcgattctcagcaggatgcaaggggcgaacacggaaataccttcccaaacaatcccaatcaaaacgcacagtcacaagtgggtgactgggatgagtagatcaccgacatgaccaaactacccccaactgcaacaaacccagaacaatccagccacagccaaccgctcaaatccactacattccattcatatttagtctttaagaaaaaattaggcccggaaagaattagttctacgagcatcgacacgattatcttgatcgtgtttctttccgggcaagccatggatcaatttataaaacaagatgaaactggtgatttaattgagacaggaatgaatgttgcaaatcacttcctatctgcccccattcagggaaccaacttgttgagcaaggccacaatcatccccggtgttgcaccagtactcattggcaatccagagcaaaagaacattcagtaccccactgcatcacatcagggatccaagtcaaagggaagaagctcaggggccaagcccatcatagtctcatcttccgaagtaggcactggagggactcagattcctgagccccttttcgcacaaaccggacaaggtggcactgtcaccaccgtttatcaagatccaactatccaaccaacaggttcataccgaagtgtggaattggctaagataggaaaagaga-gaatgattaatcggtttgttgaaaaacccaggacctcaacgccggtaacagaatttaagaggggggccgggagcggctgctcaaggccagacaatccaagaggagggcatagacgggaatggagcctcagctgggtccaaggagaggtccgggtctttgagtggtgcaaccccatatgctcacctatcactgccgcagcaagattccactcctgcaaatgtgggaattgcccagcaaagtgcgatcagtgcgaacgagattatggacctccttagagggatggatgctcgcctgcaacatcttgaacaaaaggtggacaaggtgcttgcacagggcagcatggtgacccaaataaagaatgaattatcaacagtaaagacaacactagctacaattgaaggaatgatggcgacagtaaagatcatggatccgggaaacccgacaggggtcccagttgatgagcttagaagaagttttagtgatcatgtaacaattgttagtggaccaggagatgtgtcattcagctccagtgaagaacccacactgtatttggatgaactagcgaggcctatccccaagcctcgtcctgcaaagcagccaaaaccccaacccgtaaaggatttagcaggacggaaggtgatgataaccaaaatgatcactgactgtgtggccaatcctcaaatgaagcaggcgttcgagcaacgattggcaaaggccagcaccgaggatgccctgaatgatatcaagcgagacatcatacgaagcgccatatgaacctaccaagaacaccagactcacgggaaaatccatgaactgatagccgcaatgattccctattaaataaaaaataagcacgaacacaagtctaacccagccacagcagcaatggccggatcacagatcaaaattcctcttccgaagccccccgactcagattctcaaagactaaatgcattccctgtaatcatggctcaagaaggcaaagggcgactcctcagacagatcagacttaggaaaatattatcaggggatccgtctgatcagcaaattacatttgtgaatacatatggattcatccgtgctactccagaaacatcagagttcatctctgaatcatcacaacaaaaggtaactcctgtagtgacggcgtgcatgttatccttcggtgctggaccagtactagaagacccacaacatatgctgaaagctcttgatcagacagatatcagggttcggaagacagcaagtgataaagagcagatcttatttgagatcaaccgcattcccaatctattcaggcatcatcaaatatctgcggaccatctgattcaggccagctccgataaatatgtcaagtcaccagctaagttgattgcaggagtaaattacatttactgtgtcacatttttatccgtgacagtttgttctgcctcactcaagtttcgagttgcgcgcccattgcttgctgcacgatctagattagtgagagcagttcagatggaagttttgcttcgggtaacctgcaaaaaagactctcaaatggcaaagagcatgctaaatgaccctgatggagaaggttgcattgcatccgtgtggttccacctgtgtaatctgtgcaaaggcaggaacaaacttagaagttacgatgaaaattattttgcatctaagtgccgtaagatgaatttgacagtcagcataggggacatgtggggaccaaccattctagtccatgcaggcggtcacattccgacaactgcaaaacctttcttcaactcaagaggctgggtctgtcaccccatccatcaatcatcaccatcgttggcgaagaccctatggtcatctgggtgtgaaatcaaggctgccagtgctatcctccagggctcagactatgcatcactcgcaaaaactgatgacataatatattcaaagataaaggtcgacaaggatgcagccaactacaagggagtatcctggagtccatttaggaagtctgcctcaatgagcaacctatgataattctctctattttcaatgatgccttcaggaggatcaacaatcagtccaattttaccggtgataacttgattgaaattatagaaaaaataagcctagaaagatatcccacctctcgactttcccactttgaaaatagaattgatcagtaatcatgaaggtttctttagttacttgcttgggctttgcagtcttttcattttccatatgtgtgaatatcaatatcttgcagcaaattggatatatcaagcaacaagtcaggcaactgagctattactcacaaagttcaagctcctacatagtggtcaagcttttaccgaatatccaacccactgataacagctgtgaattcaagagtgtaactcaatacaataagaccttgagtaatttgcttcttccaattgcagaaaacataaataatattgcatcgccctcacctggatcaagacgtcataaaaggtttgctggcattgccattggcattgctgcactcggtgttgcaaccgcagcacaagtaaccgccgctgtctcattagttcaagcacagacaaatgcacgcgcaatagcggcgatgaaaaattcaatacaggcaactaatcgagcagtcttcgaagtgaaagaaggcacccaacagttagctatagcggtacaagcaatacagaaccacatcaatactattatgaacacccaattgaacaatatgtcctgtcagattcttgataaccagcttgcaacctccctgggattatacctaacagaattaacaacagtgttccagccacaattaattaatccggcattgtcaccgattagcatacaagccttgaggtctttgcttggaagtatgacacctgcagtggttcaagcaacattatctacttcaatttctgctgctgaaatactaagtgccggtctaatggagggtcagattgtttctgttctgctggatgagatgcagatgatagttaagataaatattccaaccattgtcacacaatcaaatgcattggtgattgacttctactcaatttcgagctttattaatagtcaggaatccataattcaattaccagacaggatcttggagatcgggaatgaacaatggagctatccagcaaaaaattgtaagttgacaagacacaacatattctgccaatacaatgaggcagagaggctgagcttagaatcaaaactatgccttgcaggcaatataagtgcctgtgtgttctcacccatagcagggagttatatgaggcgatttgtagcactggatggaacaattgttgcaaactgtcgaagtctaacgtgtctatgcaagagtccatcttatcctatataccaacctgaccatcatgcagtcacgaccattgatctaaccgcatgtcagacgttgtccctagacggattggatttcagcattgtctctctaagcaacatcacttacgctgagaaccttaccatttcattgtctcagacaatcaatactcaacccattgacatatcaactgaactgatcaaggtcaatgcatccctccaaaatgccgttaagtacataaaggagagcaaccatcaactccaatctgtgagtataaattctaaaatcggagctataatcatagcagccttagctttgagcatcctgtcaatgatcatttcactgttgttttgctgctgggcttacattgcaactaaagagatcagaagaatcaacttcaaaacaaatcatatcaacacaatatcaagtagtgtcgatgatctcatcaggtactaatcctaacatggtgattcattctgtatttagaaaatatttagaaaaaaactaaattaagaatgaatctcatggggtcgtaacgtctcgtgaccctgccgttgcactatgccggcgatccaacccccattatacctcacatttctattgctaattcttctttatctgatcataactttgtatgt-ctggattatattaactgttacttataagactgcggtgcgacatgcagcactgtaccagagatccttctttcactggagtttcgatcactcactctaagaagatccccagttaggacaagtcccgatccatcatgcaagaacaatctgcatttgaataatgccgttcaatcatgagacataaagaaaaaaccaggccagaacaaacttagggtcataatacaacacaaaaccttagcttctatctcaattgtgctccgaccgctcgaaagatggagccctcgaaattcttcacaatatcggacagtgccacctttgcacctgggcctgttagcaatgcggctaacaagaagacattccgaacctgcttccgaatactggcactatctgtacaagctgtcacccttatattagttattgtcactttaggtgagcttgtaaggatgatcaatgatcaaggcttgagcaatcagttgtcttcaattacagacaagataagagagtcagctactatgattgcatctgctgtgggagtaatgaatcaagttattcatggagtaacggtatccttacccctacaaattgagggaaaccaaaatcaattgttagccacacttgccacaatctgcaccagccaaaaacaagtctcaaactgctctacaaacatccccttagtcaatgacctcaggtttataaatgggatcaataaattcatcattgaagattacgcaactcatgatttctctatcggccatccactcaatatgcccagctttatcccaactgcaacttcacccaatggttgcacaagaattccatccttttctttaggtaagacacactggtgctacacacataatgtaattaatgccaactgcaaggaccatacttcgtctaaccaatatgtgtccatggggattctcgttcagaccgcgtcaggttatcctatgttcaaaaccttaaaaatccaatatctcagtgatggcctgaatcggaaaagctgctcaattgcaacagtccctgatgggtgcgcgatgtactgttatgtctccactcaacttgaaaccgacgactatgcggggtccagtccacccacccaaaaacttaccctgttattctataatgacaccgtcacagaaaggacaatatctccatctggtcttgaagggaattgggctactttggtgccaggagtggggagtgggatatattttgagaataagttgatcttccctgcatatggtggtgtcttgcccaatagtacactcggggttaaatcagcaagagaatttttccggcctgttaatccatataatccatgttcaggaccacaacaagatttagaccagcgtgctttgaggtcatacttcccaagttatttctctaatcgaagaatacagagtgcatttcttgtctgtgcctggaatcagatcttagttacaaattgtgaactagttgtcccctcaagcaatcagacaatgatgggtgcagaaggaagagttttattgatcaataatcgactattatattatcagagaagtaccagctggtggccgtatgaactcctctacgagatatcattcacatttacaaactctggtccatcatctgtaaatatgtcctggatacctatatattcattcactcgtcctggttcaggcaattgcagtggtgaaaatgtgtgcccgactgcttgtgtgtcaggggtttatcttgatccctggccattaactccatatagccaccaatcaggtattaacagaaatttctattttacaggtgctctattaaattcaagtacaactagagtaaatcctaccctttatgtctctgctcttaataatcttaaagtattagccccatatggtactcaaggactgtttgcctcgtacaccacaaccacctgctttcaagataccggtgatgctagtgtgtattgtgtttatattatggaactagcatcaaatattgttggagaattccaaattctacctgtgctaactagattgactatcacttgaatcatagtgaatgcagcgggaagccctattggcgtgtctcaatttttatcgattattaagaaaaaacaggccagaatggcgggcctaaatgagatactcctacctgaagtacatttaaactcacccatcgttagatataagcttttctactatatattacatggccagttaccaaatgatttggagccagatgacttgggcccactagcaaatcagaattggaaggcaattcgagccgaagaatcccaggttcatgcacgtttaaaacagatcagagtagaactcatcgcaaggattcctagtctccggtggacccgctctcaaagagagattgctatactcatttggccaagaatacttccaatcctccaagcatatgatcttcggcaaagtatgcaattgcccacagtatgggagaaattgactcaatccacagttaatcttataagtgatggtctagaacgagttgtattacacatcagcaatcaactgacaggcaagccaaacttgtttaccagatctcgaacaggacaagacactaaggactactcaattccatccactagagagctatctcaaatatggtttaacaatgagtggagtggacctgtaaagacctggcttatgattaaatatagaatgaggcaactaatcacaaaccaaaagacaggtgagttaacagatttagtaaccattgtggatactaggtccactctatgcattattaccccagaattagttgctttatactctaatgggcacaaagcattaacgtacctcacctttgaaatggtactaatggtcactgatatgttggaaggacgactgaatgtttcttctttgtgcacagctagtcattatctgtccccactaaagaaaagaatcgaaattctcctaacattagttgatgaccttgctctactcatgggggacaaagtatacggtgttgtctcttcacttgagagttttgtttacgcccaattacagtatggtgatcctgttgtagacattaagggtacattctatggatttatatgtaatgagattctcgatctgctgactgaggacaacatctttactgaggaggaggcaaacaaggttctcctggacttgacttcacagtttgacaatctatcccctgatttaactgctgaactcctctgcattatgagactttggggccaccccacattaaccgccagccaagcagcatccaaggtccgagagtccatgtgcgctcccaaggtgttagatttccaaacaataatgaagaccctggctttctttcacgcaatccttattaacggttataggaggagccataatggaatctggcctcctactactcttcatggcaatgcccccaaaagcctcattgagatgcggcatgataattcagaacttaagtatgagtatgtcctcaagaattggaaaagtatatctatgttaagaatacacaaatgctttgatgcatcacctgatgaagatctcagcatattcatgaaggataaggcaataagctgtccaaagcaagactggatgggagtatttaggaggagcctcataaaacagcgatatcgagatgcgaatcgacctctaccacaaccattcaaccgacggctactgttgaattttctagaggatgacagattcgatcccattaaagagcttgagtatgtcaccagtggagaatatcttagggacccagaattttgtgcatcttactctctcaaagagaaggagataaaggctacaggtcgaatatttgcaaaaatgacaaagagaatgagatcgtgccaagtaattgcggaatcattattggccaatcatgcaggtaaattaatgagagaaaatggagttgttttagaccagttaaaattgacaaaatctttgttaacgatgaaccaaattggtattatatcagagcacagccgaagatccactgctgacaacatgactttggcacactccggttcaaataagcacagaattaataatagtcaattcaagaagaataaagacaataaacatgagatgcctgatgatggttttgagatagcagcctgctttctaacaactgacctcacaaaatactgcttaaattggaggtaccaagtcatcatcccctttgctcgtacattgaattcaatgtatggtatacctcacctgttcgaatggatacatttaaggctaatgcgaagcactctctatgtcggtgatcccttcaatcctccatcagatcctacccaacttgaccttgatacagctctcaatgatgatatatttatagtttctcctcgaggaggaatcgagggtttatgtcaaaaattatggactatgatttccatctcaacaatcatattatctgcaactgaggcaaacactagagttatgagcatggtccagggtgacaaccaggcgattgcaatcaccactagagtagtacgctcgctcagtcattccgagaagaaggagcaagcttataaagcaagtaaattattctttgaaaggcttagagccaacaatcatggaattggacaccacttgaaagaacaagaaactatcctcagttctgatttcttcatatacagtaagagagtgttttacaaaggtcggattttgactcaagcattaaagaacgtgagcaagatgtgcttaacagccgatatactaggggactgttcacaagcatcatgctccaatttagctactactgtaatgcgcctgactgagaatggggttgagaaagatttgtgttactttctgaatgcattcatgacaatcagacagttatgttatgatctagtatttccccaaactaaatctcttagtcaggacatcactaatgcttatcttaaccatccaatacttatctcaagattgtgtctattaccatctcaattggggggcctaaactttctctcatgtagtcgcctgttcaatagaaacatcggagacccattagtgtctgcaattgctgatgtgaaacgattaattaaagctggctgtctagatatctgggtcctgtataacatccttggaaggaggcctggaaaaggtaagtggagcactctggcagctgatccttatactctaaacatagattatttagttccttcaacaacttttttaaagaagcatgcccaatatacattgatggaacggagtgttaatcccatgctccgtggagtattcagtgaaaatgcagctgaggaagaagaggaactcgcacagtatctattagatcgtgaggtagtcatgcccagggttgcacatgtaatacttgcccagtctagttgcggtagaagaaaacagattcaaggttacttggattccactagaactattatcaggtattcactggaggtgagaccattgtcagcaaagaagctaaatacagtaatagaatacaacttattgtatctatcttacaatttggagattattgaaaaacccaatatagtccaaccctttttgaatgcaatcaatgttgatacttgtagcatcgatatagccaggtcccttagaaaactatcctgggcaactttacttaatggacgtcccatcgagggattagaaacacctgatcccattgaattggtacatgggtgtttgataattgggtcagatgaatgtgagcattgcagtagtggtgatgataaattcacctggtttttcctacccaaggggataaggctagataatgatccggcatccaacccacccatcagagtaccttacatcggatctaaaacagatgagcggagggttgcgtcaatggcttacatcaaaggagcatctgtatcactgaaatcagcactcaggttagcgggagtatatatttgggctttcggagatacagaagaatcatggcaggacgcctatgagttagcttccactcgtgttaatctcacactagagcaattgcaatctctcactcctttaccaacatctgctaacctagtacacagattagatgatggcaccactcaattaaaatttaccccggcaagttcctatgcattctctagcttcgttcatatatctaacgactgtcaagttctggagatcgatgatcaggttacagattctaacctgatttaccaacaagttatgattactggccttgctttaattgagacatggaacaatcctccaatcaacttctctgtctatgagactacactacacttgcacacaggctcatcttgctgtataagacctgtcgaatcttgtgtagtaaatcctcctttgcttcctgtacccttcattaatgttcctcaaatgaataaatttgtatatgaccctgaaccactcagtttgctagaaatggaaaaaattgaggatattgcttatcagaccagaatcggtggtttagatcaaatcccacttctggaaaaaatacccttactagctcacctcaccgccaagcagatggtaaacagcatcactgggcttgatgaagcaacatctatagtgaatgatgctgtagttcaagcagactacactagcaattggattagtgaatgctgctacacttacattgattctgtgtttgtttactctggctgggcattattattggagctttcgtatcaaatgtactacttaagaattcaaggcatccaaggaattctagactatgtgtatatgaccttgaggaggataccaggaatggctataacaggtatctcatccacgattagtcaccctcgtatactcagaagatgcatcaatttggatgtaatagccccaatcaattctccacacatagcttcactggattacacaaaattgagcatagatgcagtaatgtggggaactaagcaggttttgaccaacatttcgcaaggtatcgattatgagatagtagttccttctgaaagccaactaacacttagtgatagagttctaaatctagttgctcgaaaattatcactactggcaatcatctgggccaattataactatcctccaaaggttaaaggtatgtcacctgaggacaaatgtcaggctttaactacacatctaatccaaactgtcgaatatgttgagcacattcagattgagaagacaaacatcaggaggatgattattgaaccaaaattaactgcctaccctagtaatttgttttatctatctcgaaagttgcttaatgctattcgagattctgaagaaggacaatttctgattgcatcctattataacagttttggatttctggaaccaatactaatggaatctaaaatattcaatctaaattcatccgaatcagcatctcttacagaatttgatttcatcctcaacttggaattgtctgaaaccagtcttgagaaatactctctcccaagtttgttgatgacggctgagaatatggataacccatttcctcaaccaccccttcatcatgttctcagaccactaggattatcatccacttcatggtataaaacaatcagtgttttaaattatattagccatatgaaaatatctgacggtgcccatctatacttggcagagggaagcggggcctctatgtcacttatagagactttcttgcccggtgaaacaatatggtacaacagcctattcaatagtggtgaaaatcctccccaacgcaattttgctcctttgcccacccagtttattgaaagtgtcccttacagattgattcaagcaggtatagcagcaggaagtggtgtagtgcaaagtttctatccactctggaacggtaacagcgatatcactgacttgagcacgaaaaccagtgtcgaatacattattcacaaggtaggagctgatacatgtgcattggtccatgtggatttggagggtgtgcccggctcaatgaacagcatgttggagnnnnnnnnnnnnnnnnnnnnnnnnnnnnnnnnnnnnnnnnnnnnnnnnnnnnnnnnnnnnnnnnnnnnnnnnnnnnnnnnnnnnnnnnnnnnnnnnnnnnnnnnnnnnnnnnnnnnnnnnnnnnnnnnnnnnnnnnnnnnnnnnnnnnnnnnnnnnnnnnnnnnnnnnnnnnnnnnnnnnnnnnnnnnnnnnnnnnnnnnnnnnnnnnnnnnnnnnnnnnnnnnnnnnnnnnnnnnnnnnnnnnnnnnnnnnnnnnnnnnnnnnnnnnnnnnnnnnnnnnnnnnnnnnnnnnnnnnnnnnnnnnnnnnnnnnnnnnnnnnnnnnnnnnnnnnnnnnnnnnnnnnnnnnnnnnnnnnnnnnnnnnnnnnnnnnnnnnnnnnnnnnnnnnnnnnnnnnnnnnnnnnnnnnnnnnnnnnnnnnnnnnnnnnnnnnnnnnnnnnnnnnnnnnnnnnnnnnnnnnnnnnnnnnnnnnnnnnnnnnnnnnnnnnnnnnnnnnnnnnnnnnnnnnnnnnnnnnnnnnnnnnnnnnnnnnnnnnnnnnnnnnnnnnnnnnnnnnnnnnnnnnnnnnnnnnnnnnnnnnnnnnnnnnnnnnnnnnnnnnnnnnnnnnnnnnnnnnnnnnnnnnnnnnnnnnnnnnnnnnnnnnnnnnnnnnnnnnnnnnnnnnnnnnnnnnnnnnnnnnnnnnnnnnnnnnnnnnnnnnnnnnnnnnnnnnnnnnnnnnnnnnnnnnnnnnnnnnnnnnnnnnnnnnnnnnnnnnnnnnnnnnnnnnnnnnnnnnnnnnnnnnnnnnnnnnnnnnnnnnnnnnnnnnnnnnnnnnnnnnnnnnnnnnnnnnnnnnnnnnnnnnnnnnnnnnnnnnnnnnnnnnnnnnnnnnnnnnnnnnnnnnnnnnnnnnnnnnnnnnnnnnnnnnnnnnnnnnnnnnnnnnnnnnnnnnnnnnnnnnnnnnnnnnnnnnnnnnnnnnnnnnnnnnnnnnnnnnnnnnnnnnnnnnnnnnnnnnnnnnnnnnnnnnnnnnnnnnnnnnnnnnnnnnnnnnnnnnnnnnnnnnnnnnnnnnnnnnnnnnnnnnnnnnnnnnnnnnnnnnnnnnnnnnnnnnnnnnnnnnnnnnnnnnnnnnnnnnnnnnnnnnnnn"/>
                                <sequence id="seq_MuVs/Washington.USA/50.16/FH2[G]|2016.948|2016-12-13|north_america|usa|washington|age|vaccination_status|community_status" spec="Sequence" taxon="MuVs/Washington.USA/50.16/FH2[G]|2016.948|2016-12-13|north_america|usa|washington|age|vaccination_status|community_status" totalcount="4" value="-tagtgtaagaaacagtaagcccggaagtggtgttttgcgatttcgaggccgggctcgatcctcacctttcattgtcaataggggacactttgacgctaccttgaaaatgtcgtccgtgctcaaagcatttgagcgattcactatagaacaggaacttcaagacaggggtgaggagggttcaattccgccggagactttaaagtcagcagtcaaagtcttcgttattaacacacccaatcccaccacacgctaccagatgctaaacttttgcctaagaataatttgcagtcaaaatgctagggcatctcacagggtaggtgcattgataacattattctcacttccctcggcaggtatgcaaaatcatattagactagcagatagatcacccgaagcccagatagaacgctgtgagattgatggctttgagcctggcacatataggctgattccgaatgcacgcgccaatcttactgccaatgaaattgctgcctatgctttgcttgcagatgacctccctccaaccataaataatggaactccttatgtacatgcagatgttgaagggcagccatgtgatgaaattgaacaattcctggatcggtgctacagtgtactaatccaggcttgggtgatggtctgtaaatgtatgacagcttacgaccaacctgctggatctgctgatcggcgatttgcgaaataccagcagcaaggtcgcctggaagcaagatacatgctgcagccagaagctcaaaggttgattcaaactgccatcaggaaaagtcttgttgttagacagtatcttacctttgaactccaactggcaagacggcaggggttgctatcaaacagatactatgcaatggtgggtgacattggaaagtacattgagaattcaggccttactgccttctttctcaccctcaaatatgcactaggcaccaaatggagtcctctgtcattggccgcattcaccggtgaactcactaagctccgatccttgatgatgttatatcgagatctcggagaacaagccagataccttgctctgttggaggctccccaaataatggactttgctcccgggggctacccattgatattcagttatgctatgggagtcggtacagtcctagatgtccaaatgcgaaattacacttatgcacgacctttcctaaatggttactatttccagattggggttgagaccgcacgacggcaacaaggcactgttgacaacagagtagcagatgatctaggcctgactcctgaacaaagaactgaggtcactcagcttgttgacaggcttgcaagaggcagaggtgcgggaataccaggtgggccggtgaatccctttgttcctccagttcaacaacaacaacctgctgccgtatatgaggacattcctgcattggaggaatcagatgacgatggtgatgaagatggaggtgcaggattccaaaatggagcacaagcaccagctgtaagacagggaggtcaaaatgactttagagcacagccgttacaggatccaattcaagcacaactcttcatgccattatatcctcaagtcagcaacatcccaaatcatcagaatcatcagattaatcgcatcggggggatggaacaccaagatttattacgatacaacgagaatggcgattctcagcaggatgcaaggggcgaacacggaaataccttcccaaacaatcccaatcaaaacgcacagtcacaagtgggtgactgggatgagtagatcaccgacatgaccaaactacccccaactgcaacaaacccagaacaatccagccacagccaaccgctcaaatccactacattccattcatatttagtctttaagaaaaaattaggcccggaaagaattagttctacgagcatcgacacgattatcttgatcgtgtttctttccgggcaagccatggatcaatttataaaacaagatgaaactggtgatttaattgagacaggaatgaatgttgcaaatcacttcctatctgcccccattcagggaaccaacttgttgagcaaggccacaatcatccccggtgttgcaccagtactcattggcaatccagagcaaaagaacattcagtaccccactgcatcacatcagggatccaagtcaaagggaagaagctcaggggccaagcccatcatagtctcatcttccgaagtaggcactggagggactcagattcctgagccccttttcgcacaaaccggacaaggtggcactgtcaccaccgtttatcaagatccaactatccaaccaacaggttcataccgaagtgtggaattggctaagataggaaaagaga-gaatgattaatcggtttgttgaaaaacccaggacctcaacgccggtaacagaatttaagaggggggccgggagcggctgctcaaggccagacaatccaagaggagggcatagacgggaatggagcctcagctgggtccaaggagaggtccgggtctttgagtggtgcaaccccatatgctcacctatcactgccgcagcaagattccactcctgcaaatgtgggaattgcccagcaaagtgcgatcagtgcgaacgagattatggacctccttagagggatggatgctcgcctgcaacatcttgaacaaaaggtggacaaggtgcttgcacagggcagcatggtgacccaaataaagaatgaattatcaacagtaaagacaacactagctacaattgaaggaatgatggcgacagtaaagatcatggatccgggaaacccgacaggggtcccagttgatgagcttagaagaagttttagtgatcatgtaacaattgttagtggaccaggagatgtgtcattcagctccagtgaagaacccacactgtatttggatgaactagcgaggcctatccccaagcctcgtcctgcaaagcagccaaaaccccaacccgtaaaggatttagcaggacggaaggtgatgataaccaaaatgatcactgactgtgtggccaatcctcaaatgaagcaggcgttcgagcaacgattggcaaaggccagcaccgaggatgccctgaatgatatcaagcgagacatcatacgaagcgccatatgaacctaccaagaacaccagactcacgggaaaatccatgaactgatagccgcaatgattccctattaaataaaaaataagcacgaacacaagtctaacccagccacagcagcaatggccggatcacagatcaaaattcctcttccgaagccccccgactcagattctcaaagactaaatgcattccctgtaatcatggctcaagaaggcaaagggcgactcctcagacagatcagacttaggaaaatattatcaggggatccgtctgatcagcaaattacatttgtgaatacatatggattcatccgtgctactccagaaacatcagagttcatctctgaatcatcacaacaaaaggtaactcctgtagtgacggcgtgcatgttatccttcggtgctggaccagtactagaagacccacaacatatgctgaaagctcttgatcagacagatatcagggttcggaagacagcaagtgataaagagcagatcttatttgagatcaaccgcattcccaatctattcaggcatcatcaaatatctgcggaccatctgattcaggccagctccgataaatatgtcaagtcaccagctaagttgattgcaggagtaaattacatttactgtgtcacatttttatccgtgacagtttgttctgcctcactcaagtttcgagttgcgcgcccattgcttgctgcacgatctagattagtgagagcagttcagatggaagttttgcttcgggtaacctgcaaaaaagactctcaaatggcaaagagcatgctaaatgaccctgatggagaaggttgcattgcatccgtgtggttccacctgtgtaatctgtgcaaaggcaggaacaaacttagaagttacgatgaaaattattttgcatctaagtgccgtaagatgaatttgacagtcagcataggggacatgtggggaccaaccattctagtccatgcaggcggtcacattccgacaactgcaaaacctttcttcaactcaagaggctgggtctgtcaccccatccatcaatcatcaccatcgttggcgaagaccctatggtcatctgggtgtgaaatcaaggctgccagtgctatcctccagggctcagactatgcatcactcgcaaaaactgatgacataatatattcaaagataaaggtcgacaaggatgcagccaactacaagggagtatcctggagtccatttaggaagtctgcctcaatgagcaacctatgataattctctctattttcaatgatgccttcaggaggatcaacaatcagtccaattttaccggtgataacttgattgaaattatagaaaaaataagcctagaaagatatcccacctctcgactttcccactttgaaaatagaattgatcagtaatcatgaaggtttctttagttacttgcttgggctttgcagtcttttcattttccatatgtgtgaatatcaatatcttgcagcaaattggatatatcaagcaacaagtcaggcaactgagctattactcacaaagttcaagctcctacatagtggtcaagcttttaccgaatatccaacccactgataacagctgtgaattcaagagtgtaactcaatacaataagaccttgagtaatttgcttcttccaattgcagaaaacataaataatattgcatcgccctcacctggatcaagacgtcataaaaggtttgctggcattgccattggcattgctgcactcggtgttgcaaccgcagcacaagtaaccgccgctgtctcattagttcaagcacagacaaatgcacgcgcaatagcggcgatgaaaaattcaatacaggcaactaatcgagcagtcttcgaagtgaaagaaggcacccaacagttagctatagcggtacaagcaatacagaaccacatcaatactattatgaacacccaattgaacaatatgtcctgtcagattcttgataaccagcttgcaacctccctgggattatacctaacagaattaacaacagtgttccagccacaattaattaatccggcattgtcaccgattagcatacaagccttgaggtctttgcttggaagtatgacacctgcagtggttcaagcaacattatctacttcaatttctgctgctgaaatactaagtgccggtctaatggagggtcagattgtttctgttctgctggatgagatgcagatgatagttaagataaatattccaaccattgtcacacaatcaaatgcattggtgattgacttctactcaatttcgagctttattaatagtcaggaatccataattcaattaccagacaggatcttggagatcgggaatgaacaatggagctatccagcaaaaaattgtaagttgacaagacacaacatattctgccaatacaatgaggcagagaggctgagcttagaatcaaaactatgccttgcaggcaatataagtgcctgtgtgttctcacccatagcagggagttatatgaggcgatttgtagcactggatggaacaattgttgcaaactgtcgaagtctaacgtgtctatgcaagagtccatcttatcctatataccaacctgaccatcatgcagtcacgaccattgatctaaccgcatgtcagacgttgtccctagacggattggatttcagcattgtctctctaagcaacatcacttacgctgagaaccttaccatttcattgtctcagacaatcaatactcaacccattgacatatcaactgaactgatcaaggtcaatgcatccctccaaaatgccgttaagtacataaaggagagcaaccatcaactccaatctgtgagtataaattctaaaatcggagctataatcatagcagccttagctttgagcatcctgtcaatgatcatttcactgttgttttgctgctgggcttacattgcaactaaagagatcagaagaatcaacttcaaaacaaatcatatcaacacaatatcaagtagtgtcgatgatctcatcaggtactaatcctaacatggtgattcattctgtatttagaaaatatttagaaaaaaactaaattaagaatgaatctcatggggtcgtaacgtctcgtgaccctgccgttgcactatgccggcgatccaacccccattatacctcacatttctattgctaattcttctttatctgatcataactttgtatgt-ctggattatattaactgttacttataagactgcggtgcgacatgcagcactgtaccagagatccttctttcactggagtttcgatcactcactctaagaagatccccagttaggacaagtcccgatccatcatgcaagaacaatctgcatttgaataatgccgttcaatcatgagacataaagaaaaaaccaggccagaacaaacttagggtcataatacaacacaaaaccttagcttctatctcaattgtgctccgaccgctcgaaagatggagccctcgaaattcttcacaatatcggacagtgccacctttgcacctgggcctgttagcaatgcggctaacaagaagacattccgaacctgcttccgaatactggcactatctgtacaagctgtcacccttatattagttattgtcactttaggtgagcttgtaaggatgatcaatgatcaaggcttgagcaatcagttgtcttcaattacagacaagataagagagtcagctactatgattgcatctgctgtgggagtaatgaatcaagttattcatggagtaacggtatccttacccctacaaattgagggaaaccaaaatcaattgttagccacacttgccacaatctgcaccagccaaaaacaagtctcaaactgctctacaaacatccccttagtcaatgacctcaggtttataaatgggatcaataaattcatcattgaagattacgcaactcatgatttctctatcggccatccactcaatatgcccagctttatcccaactgcaacttcacccaatggttgcacaagaattccatccttttctttaggtaagacacactggtgctacacacataatgtaattaatgccaactgcaaggaccatacttcgtctaaccaatatgtgtccatggggattctcgttcagaccgcgtcaggttatcctatgttcaaaaccttaaaaatccaatatctcagtgatggcctgaatcggaaaagctgctcaattgcaacagtccctgatgggtgcgcgatgtactgttatgtctccactcaacttgaaaccgacgactatgcggggtccagtccacccacccaaaaacttaccctgttattctataatgacaccgtcacagaaaggacaatatctccatctggtcttgaagggaattgggctactttggtgccaggagtggggagtgggatatattttgagaataagttgatcttccctgcatatggtggtgtcttgcccaatagtacactcggggttaaatcagcaagagaatttttccggcctgttaatccatataatccatgttcaggaccacaacaagatttagaccagcgtgctttgaggtcatacttcccaagttatttctctaatcgaagaatacagagtgcatttcttgtctgtgcctggaatcagatcttagttacaaattgtgaactagttgtcccctcaagcaatcagacaatgatgggtgcagaaggaagagttttattgatcaataatcgactattatattatcagagaagtaccagctggtggccgtatgaactcctctacgagatatcattcacatttacaaactctggtccatcatctgtaaatatgtcctggatacctatatattcattcactcgtcctggttcaggcaattgcagtggtgaaaatgtgtgcccgactgcttgtgtgtcaggggtttatcttgatccctggccattaactccatatagccaccaatcaggtattaacagaaatttctattttacaggtgctctattaaattcaagtacaactagagtaaatcctaccctttatgtctctgctcttaataatcttaaagtattagccccatatggtactcaaggactgtttgcctcgtacaccacaaccacctgctttcaagataccggtgatgctagtgtgtattgtgtttatattatggaactagcatcaaatattgttggagaattccaaattctacctgtgctaactagattgactatcacttgaatcatagtgaatgcagcgggaagccctattggcgtgtctcaatttttatcgattattaagaaaaaacaggccagaatggcgggcctaaatgagatactcctacctgaagtacatttaaactcacccatcgttagatataagcttttctactatatattacatggccagttaccaaatgatttggagccagatgacttgggcccactagcaaatcagaattggaaggcaattcgagccgaagaatcccaggttcatgcacgtttaaaacagatcagagtagaactcatcgcaaggattcctagtctccggtggacccgctctcaaagagagattgctatactcatttggccaagaatacttccaatcctccaagcatatgatcttcggcaaagtatgcaattgcccacagtatgggagaaattgactcaatccacagttaatcttataagtgatggtctagaacgagttgtattacacatcagcaatcaactgacaggcaagccaaacttgtttaccagatctcgaacaggacaagacactaaggactactcaattccatccactagagagctatctcaaatatggtttaacaatgagtggagtggacctgtaaagacctggcttatgattaaatatagaatgaggcaactaatcacaaaccaaaagacaggtgagttaacagatttagtaaccattgtggatactaggtccactctatgcattattaccccagaattagttgctttatactctaatgggcacaaagcattaacgtacctcacctttgaaatggtactaatggtcactgatatgttggaaggacgactgaatgtttcttctttgtgcacagctagtcattatctgtccccactaaagaaaagaatcgaaattctcctaacattagttgatgaccttgctctactcatgggggacaaagtatacggtgttgtctcttcacttgagagttttgtttacgcccaattacagtatggtgatcctgttgtagacattaagggtacattctatggatttatatgtaatgagattctcgatctgctgactgaggacaacatctttactgaggaggaggcaaacaaggttctcctggacttgacttcacagtttgacaatctatcccctgatttaactgctgaactcctctgcattatgagactttggggccaccccacattaaccgccagccaagcagcatccaaggtccgagagtccatgtgcgctcccaaggtgttagatttccaaacaataatgaagaccctggctttctttcacgcaatccttattaacggttataggaggagccataatggaatctggcctcctactactcttcatggcaatgcccccaaaagcctcattgagatgcggcatgataattcagaacttaagtatgagtatgtcctcaagaattggaaaagtatatctatgttaagaatacacaaatgctttgatgcatcacctgatgaagatctcagcatattcatgaaggataaggcaataagctgtccaaagcaagactggatgggagtatttaggaggagcctcataaaacagcgatatcgagatgcgaatcgacctctaccacaaccattcaaccgacggctactgttgaattttctagaggatgacagattcgatcccattaaagagcttgagtatgtcaccagtggagaatatcttagggacccagaattttgtgcatcttactctctcaaagagaaggagataaaggctacaggtcgaatatttgcaaaaatgacaaagagaatgagatcgtgccaagtaattgcggaatcattattggccaatcatgcaggtaaattaatgagagaaaatggagttgttttagaccagttaaaattgacaaaatctttgttaacgatgaaccaaattggtattatatcagagcacagccgaagatccactgctgacaacatgactttggcacactccggttcaaataagcacagaattaataatagtcaattcaagaagaataaagacaataaacatgagatgcctgatgatggttttgagatagcagcctgctttctaacaactgacctcacaaaatactgcttaaattggaggtaccaagtcatcatcccctttgctcgtacattgaattcaatgtatggtatacctcacctgttcgaatggatacatttaaggctaatgcgaagcactctctatgtcggtgatcccttcaatcctccatcagatcctacccaacttgaccttgatacagctctcaatgatgatatatttatagtttctcctcgaggaggaatcgagggtttatgtcaaaaattatggactatgatttccatctcaacaatcatattatctgcaactgaggcaaacactagagttatgagcatggtccagggtgacaaccaggcgattgcaatcaccactagagtagtacgctcgctcagtcattccgagaagaaggagcaagcttataaagcaagtaaattattctttgaaaggcttagagccaacaatcatggaattggacaccacttgaaagaacaagaaactatcctcagttctgatttcttcatatacagtaagagagtgttttacaaaggtcggattttgactcaagcattaaagaacgtgagcaagatgtgcttaacagccgatatactaggggactgttcacaagcatcatgctccaatttagctactactgtaatgcgcctgactgagaatggggttgagaaagatttgtgttactttctgaatgcattcatgacaatcagacagttatgttatgatctagtatttccccaaactaaatctcttagtcaggacatcactaatgcttatcttaaccatccaatacttatctcaagattgtgtctattaccatctcaattggggggcctaaactttctctcatgtagtcgcctgttcaatagaaacatcggagacccattagtgtctgcaattgctgatgtgaaacgattaattaaagctggctgtctagatatctgggtcctgtataacatccttggaaggaggcctggaaaaggtaagtggagcactctggcagctgatccttatactctaaacatagattatttagttccttcaacaacttttttaaagaagcatgcccaatatacattgatggaacggagtgttaatcccatgctccgtggagtattcagtgaaaatgcagctgaggaagaagaggaactcgcacagtatctattagatcgtgaggtagtcatgcccagggttgcacatgtaatacttgcccagtctagttgcggtagaagaaaacagattcaaggttacttggattccactagaactattatcaggtattcactggaggtgagaccattgtcagcaaagaagctaaatacagtaatagaatacaacttattgtatctatcttacaatttggagattattgaaaaacccaatatagtccaaccctttttgaatgcaatcaatgttgatacttgtagcatcgatatagccaggtcccttagaaaactatcctgggcaactttacttaatggacgtcccatcgagggattagaaacacctgatcccattgaattggtacatgggtgtttgataattgggtcagatgaatgtgagcattgcagtagtggtgatgataaattcacctggtttttcctacccaaggggataaggctagataatgatccggcatccaacccacccatcagagtaccttacatcggatctaaaacagatgagcggagggttgcgtcaatggcttacatcaaaggagcatctgtatcactgaaatcagcactcaggttagcgggagtatatatttgggctttcggagatacagaagaatcatggcaggacgcctatgagttagcttccactcgtgttaatctcacactagagcaattgcaatctctcactcctttaccaacatctgctaacctagtacacagattagatgatggcaccactcaattaaaatttaccccggcaagttcctatgcattctctagcttcgttcatatatctaacgactgtcaagttctggagatcgatgatcaggttacagattctaacctgatttaccaacaagttatgattactggccttgctttaattgagacatggaacaatcctccaatcaacttctctgtctatgagactacactacacttgcacacaggctcatcttgctgtataagacctgtcgaatcttgtgtagtaaatcctcctttgcttcctgtacccttcattaatgttcctcaaatgaataaatttgtatatgaccctgaaccactcagtttgctagaaatggaaaaaattgaggatattgcttatcagaccagaatcggtggtttagatcaaatcccacttctggaaaaaatacccttactagctcacctcaccgccaagcagatggtaaacagcatcactgggcttgatgaagcaacatctatagtgaatgatgctgtagttcaagcagactacactagcaattggattagtgaatgctgctacacttacattgattctgtgtttgtttactctggctgggcattattattggagctttcgtatcaaatgtactacttaagaattcaaggcatccaaggaattctagactatgtgtatatgaccttgaggaggataccaggaatggctataacaggtatctcatccacgattagtcaccctcgtatactcagaagatgcatcaatttggatgtaatagccccaatcaattctccacacatagcttcactggattacacaaaattgagcatagatgcagtaatgtggggaactaagcaggttttgaccaacatttcgcaaggtatcgattatgagatagtagttccttctgaaagccaactaacacttagtgatagagttctaaatctagttgctcgaaaattatcactactggcaatcatctgggccaattataactatcctccaaaggttaaaggtatgtcacctgaggacaaatgtcaggctttaactacacatctaatccaaactgtcgaatatgttgagcacattcagattgagaagacaaacatcaggaggatgattattgaaccaaaattaactgcctaccctagtaatttgttttatctatctcgaaagttgcttaatgctattcgagattctgaagaaggacaatttctgattgcatcctattataacagttttggatttctggaaccaatactaatggaatctaaaatattcaatctaaattcatccgaatcagcatctcttacagaatttgatttcatcctcaacttggaattgtctgaaaccagtcttgagaaatactctctcccaagtttgttgatgacggctgagaatatggataacccatttcctcaaccaccccttcatcatgttctcagaccactaggattatcatccacttcatggtataaaacaatcagtgttttaaattatattagccatatgaaaatatctgacggtgcccatctatacttggcagagggaagcggggcctctatgtcacttatagagactttcttgcccggtgaaacaatatggtacaacagcctattcaatagtggtgaaaatcctccccaacgcaattttgctcctttgcccacccagtttattgaaagtgtcccttacagattgattcaagcaggtatagcagcaggaagtggtgtagtgcaaagtttctatccactctggaacggtaacagcgatatcactgacttgagcacgaaaaccagtgtcgaatacattattcacaaggtaggagctgatacatgtgcattggtccatgtggatttggagggtgtgcccggctcaatgaacagcatgttggagnnnnnnnnnnnnnnnnnnnnnnnnnnnnnnnnnnnnnnnnnnnnnnnnnnnnnnnnnnnnnnnnnnnnnnnnnnnnnnnnnnnnnnnnnnnnnnnnnnnnnnnnnnnnnnnnnnnnnnnnnnnnnnnnnnnnnnnnnnnnnnnnnnnnnnnnnnnnnnnnnnnnnnnnnnnnnnnnnnnnnnnnnnnnnnnnnnnnnnnnnnnnnnnnnnnnnnnnnnnnnnnnnnnnnnnnnnnnnnnnnnnnnnnnnnnnnnnnnnnnnnnnnnnnnnnnnnnnnnnnnnnnnnnnnnnnnnnnnnnnnnnnnnnnnnnnnnnnnnnnnnnnnnnnnnnnnnnnnnnnnnnnnnnnnnnnnnnnnnnnnnnnnnnnnnnnnnnnnnnnnnnnnnnnnnnnnnnnnnnnnnnnnnnnnnnnnnnnnnnnnnnnnnnnnnnnnnnnnnnnnnnnnnnnnnnnnnnnnnnnnnnnnnnnnnnnnnnnnnnnnnnnnnnnnnnnnnnnnnnnnnnnnnnnnnnnnnnnnnnnnnnnnnnnnnnnnnnnnnnnnnnnnnnnnnnnnnnnnnnnnnnnnnnnnnnnnnnnnnnnnnnnnnnnnnnnnnnnnnnnnnnnnnnnnnnnnnnnnnnnnnnnnnnnnnnnnnnnnnnnnnnnnnnnnnnnnnnnnnnnnnnnnnnnnnnnnnnnnnnnnnnnnnnnnnnnnnnnnnnnnnnnnnnnnnnnnnnnnnnnnnnnnnnnnnnnnnnnnnnnnnnnnnnnnnnnnnnnnnnnnnnnnnnnnnnnnnnnnnnnnnnnnnnnnnnnnnnnnnnnnnnnnnnnnnnnnnnnnnnnnnnnnnnnnnnnnnnnnnnnnnnnnnnnnnnnnnnnnnnnnnnnnnnnnnnnnnnnnnnnnnnnnnnnnnnnnnnnnnnnnnnnnnnnnnnnnnnnnnnnnnnnnnnnnnnnnnnnnnnnnnnnnnnnnnnnnnnnnnnnnnnnnnnnnnnnnnnnnnnnnnnnnnnnnnnnnnnnnnnnnnnnnnnnnnnnnnnnnnnnnnnnnnnnnnnnnnnnnnnnnnnnnnnnnnnnnnnnnnnnnnnnnnnnnnnnnnnnnnnnnnnnnnnnnnnnnnnnnnnnnnnnnnnnnnnnnnnnnnnnnnnnnnn"/>
                                <sequence id="seq_MuVs/Washington.USA/50.16/FH64[G]|2016.945|2016-12-12|north_america|usa|washington|age|vaccination_status|community_status" spec="Sequence" taxon="MuVs/Washington.USA/50.16/FH64[G]|2016.945|2016-12-12|north_america|usa|washington|age|vaccination_status|community_status" totalcount="4" value="-tagtgtaagaaacagtaagcccggaagtggtgttttgcgatttcgaggccgggctcgatcctcacctttcattgtcaataggggacactttgacgctaccttgaaaatgtcgtccgtgctcaaagcatttgagcgattcactatagaacaggaacttcaagacaggggtgaggagggttcaattccgccggagactttaaagtcagcagtcaaagtcttcgttattaacacacccaatcccaccacacgctaccagatgctaaacttttgcctaagaataatttgcagtcaaaatgctagggcatctcacagggtaggtgcattgataacattattctcacttccctcggcaggtatgcaaaatcatattagactagcagatagatcacccgaagcccagatagaacgctgtgagattgatggctttgagcctggcacatataggctgattccgaatgcacgcgccaatcttactgccaatgaaattgctgcctatgctttgcttgcagatgacctccctccaaccataaataatggaactccttatgtacatgcagatgttgaagggcagccatgtgatgaaattgaacaattcctggatcgatgctacagtgtactaatccaggcttgggtgatggtctgtaaatgtatgacagcttacgaccaacctgctggatctgctgatcggcgatttgcgaaataccagcagcaaggtcgcctggaagcaagatacatgctgcagccagaagctcaaaggttgattcaaactgccatcaggaaaagtcttgttgttagacagtatcttacctttgaactccaactggcaagacggcaggggttgctatcaaacagatactatgcaatggtgggtgacattggaaagtacattgagaattcaggccttactgccttctttctcaccctcaaatatgcactaggcaccaaatggagtcctctgtcattggccgcattcaccggtgaactcactaagctccgatccttgatgatgttatatcgagatctcggagaacaagccagataccttgctctgttggaggctccccaaataatggactttgctcccgggggctacccattgatattcagttatgctatgggagtcggtacagtcctagatgtccaaatgcgaaattacacttatgcacgacctttcctaaatggttactatttccagattggggttgagaccgcacgacggcaacaaggcactgttgacaacagagtagcagatgatctaggcctgactcctgaacaaagaactgaggtcactcagcttgttgacaggcttgcaagaggcagaggtgcgggaataccaggtgggccggtgaatccctttgttcctccagttcaacaacaacaacctgctgccgtatatgaggacattcctgcattggaggaatcagatgacgatggtgatgaagatggaggtgcaggattccaaaatggagcacaagcaccagctgtaagacagggaggtcaaaatgactttagagcacagccgttacaggatccaattcaagcacaactcttcatgccattatatcctcaagtcagcaacatcccaaatcatcagaatcatcagattaatcgcatcggggggatggaacaccaagatttattacgatacaacgagaatggcgattctcagcaggatgcaaggggcgaacacggaaataccttcccaaacaatcccaatcaaaacgcacagtcacaagtgggtgactgggatgagtagatcaccgacatgaccaaactacccccaactgcaacaaacccagaacaatccagccacagccaaccgctcaaatccactacattccattcatatttagtctttaagaaaaaattaggcccggaaagaattagttctacgagcatcgacacgattatcttgatcgtgtttctttccgggcaagccatggatcaatttataaaacaagatgaaactggtgatttaattgagacaggaatgaatgttgcaaatcacttcctatctgcccccattcagggaaccaacttgttgagcaaggccacaatcatccccggtgttgcaccagtactcattggcaatccagagcaaaagaacattcagtaccccactgcatcacatcagggatccaagtcaaagggaagaagctcatgggccaagcccatcatagtctcatcttccgaagtaggcactggagggactcagattcctgagccccttttcgcacaaaccggacaaggtggcactgtcaccaccgtttatcaagatccaactatccaaccaacaggttcataccgaagtgtggaattggctaagataggaaaagaga-gaatgattaatcggtttgttgaaaaacccaggacctcaacgccggtaacagaatttaagaggggggccgggagcggctgctcaaggccagacaatccaagaggagggcatagacgggaatggagcctcagctgggtccaaggagaggtccgggtctttgagtggtgcaaccccatatgctcacctatcactgccgcagcaagattccactcctgcaaatgtgggaattgcccagcaaagtgcgaccagtgcgaacgagattatggacctccttagagggatggatgctcgcctgcaacatcttgaacaaaaggtggacaaggtgcttgcacagggcagcatggtgacccaaataaagaatgaattatcaacagtaaagacaacactagctacaattgaaggaatgatggcgacagtaaagatcatggatccgggaaacccgacaggggtcccagttgatgagcttagaagaagttttagtgatcatgtaacaattgttagtggaccaggagatgtgtcattcagctccagtgaagaacccacactgtatttggatgaactagcgaggcctatccccaagcctcgtcctgcaaagcagccaaaaccccaacccgtaaaggatttagcaggacggaaggtgatgataaccaaaatgatcactgactgtgtggccaatcctcaaatgaagcaggcgttcgagcaacgattggcaaaggccagcaccgaggatgccctgaatgatatcaagcgagacatcatacgaagcgccatatgaacctaccaagaacaccagactcacgggaaaatccatgaactgatagccgcaatgattccctattaaataaaaaataagcacgaacacaagtctaacccagccacagcagcaatggccggatcacagatcaaaattcctcttccgaagccccccgactcagattctcaaagactaaatgcattccctgtaatcatggctcaagaaggcaaagggcgactcctcagacagatcagacttaggaaaatattatcaggggatccgtctgatcagcaaattacatttgtgaatacatatggattcatccgtgctactccagaaacatcagagttcatctctgaatcatcacaacaaaaggtaactcctgtagtgacggcgtgcatgttatccttcggtgctggaccagtactagaagacccacaacatatgctgaaagctcttgatcagacagatatcagggttcggaagacagcaagtgataaagagcagatcttatttgagatcaaccgcattcccaatctattcaggcatcatcaaatatctgcggaccatctgattcaggccagctccgataaatatgtcaagtcaccagctaagttgattgcaggagtaaattacatttactgtgtcacatttttatccgtgacagtttgttctgcctcactcaagtttcgagttgcgcgcccattgcttgctgcacgatctagattagtgagagcagttcagatggaagttttgcttcgggtaacctgcaaaaaagactctcaaatggcaaagagcatgctaaatgaccctgatggagaaggttgcattgcatccgtgtggttccacctgtgtaatctgtgcaaaggcaggaacaaacttagaagttacgatgaaaattattttgcatctaagtgccgtaagatgaatttgacagtcagcataggggacatgtggggaccaaccattctagtccatgcaggcggtcacattccgacaactgcaaaacctttcttcaactcaagaggctgggtctgtcaccccatccatcaatcatcaccatcgttggcgaagaccctatggtcatctgggtgtgaaatcaaggctgccagtgctatcctccagggctcagactatgcatcactcgcaaaaactgatgacataatatattcaaagataaaggtcgacaaggatgcagccaactacaagggagtatcctggagtccatttaggaagtctgcctcaatgagcaacctatgataattctctctattttcaatgatgccttcaggaggatcaacaatcagtccaattttaccggtgataacttgattgaaattatagaaaaaataagcctagaaagatatcccacctctcgactttcccactttgaaaatagaattgatcagtaatcatgaaggtttctttagttacttgcttgggctttgcagtcttttcattttccatatgtgtgaatatcaatatcttgcagcaaattggatatatcaagcaacaagtcaggcaactgagctattactcacaaagttcaagctcctacatagtggtcaagcttttaccgaatatccaacccactgataacagctgtgaattcaagagtgtaactcaatacaataagaccttgagtaatttgcttcttccaattgcagaaaacataaataatattgcatcgccctcacctggatcaagacgtcataaaaggtttgctggcattgccattggcattgctgcactcggtgttgcaaccgcagcacaagtaaccgccgctgtctcattagttcaagcacagacaaatgcacgcgcaatagcggcgatgaaaaattcaatacaggcaactaatcgagcagtcttcgaagtgaaagaaggcacccaacagttagctatagcggtacaagcaatacagaaccacatcaatactattatgaacacccaattgaacaatatgtcctgtcagattcttgataaccagcttgcaacctccctgggattatacctaacagaattaacaacagtgttccagccacaattaattaatccggcattgtcaccgattagcatacaagccttgaggtctttgcttggaagtatgacacctgcagtggttcaagcaacattatctacttcaatttctgctgctgaaatactaagtgccggtctaatggagggtcagattgtttctgttctgctggatgagatgcagatgatagttaagataaatattccaaccattgtcacacaatcaaatgcattggtgattgacttctactcaatttcgagctttattaatagtcaggaatccataattcaattaccagacaggatcttggagatcgggaatgaacaatggagctatccagcaaaaaattgtaagttgacaagacacaacatattctgccaatacaatgaggcagagaggctgagcttagaatcaaaactatgccttgcaggcaatataagtgcctgtgtgttctcacccatagcagggagttatatgaggcgatttgtagcactggatggaacaattgttgcaaactgtcgaagtctaacgtgtctatgcaagagtccatcttatcctatataccaacctgaccatcatgcagtcacgaccattgatctaaccgcatgtcagacgttgtccctagacggattggatttcagcattgtctctctaagcaacatcacttacgctgagaaccttaccatttcattgtctcagacaatcaatactcaacccattgacatatcaactgaactgatcaaggtcaatgcatccctccaaaatgccgttaagtacataaaggagagcaaccatcaactccaatctgtgagtataaattctaaaatcggagctataatcatagcagccttagctttgagcatcctgtcaatgatcatttcactgttgttttgctgctgggcttacattgcaactaaagagatcagaagaatcaacttcaaaacaaatcatatcaacacaatatcaagtagtgtcgatgatctcatcaggtactaatcctaacatggtgattcattctgtatttagaaaatatttagaaaaaaactaaattaagaatgaatctcatggggtcgtaacgtctcgtgaccctgccgttgcactatgccggcgatccaacccccattatacctcacatttctattgctaattcttctttatctgatcataactttgtatgt-ctggattatattaactgttacttataagactgcggtgcgacatgcagcactgtaccagagatccttctttcactggagtttcgatcactcactctaagaagatccccagttaggacaagtcccgatccatcatgcaagaacaatctgcatttgaataatgccgttcaatcatgagacataaagaaaaaaccaggccagaacaaacttagggtcataatacaacacaaaaccttagcttctatctcaattgtgctccgaccgctcgaaagatggagccctcgaaattcttcacaatatcggacagtgccacctttgcacctgggcctgttagcaatgcggctaacaagaagacattccgaacctgcttccgaatactggcactatctgtacaagctgtcacccttatattagttattgtcactttaggtgagcttgtaaggatgatcaatgatcaaggcttgagcaatcagttgtcttcaattacagacaagataagagagtcagctactatgattgcatctgctgtgggagtaatgaatcaagttattcatggagtaacggtatccttacccctacaaattgagggaaaccaaaatcaattgttagccacacttgccacaatctgcaccagccaaaaacaagtctcaaactgctctacaaacatccccttagtcaatgacctcaggtttataaatgggatcaataaattcatcattgaagattacgcaactcatgatttctctatcggccatccactcaatatgcccagctttatcccaactgcaacttcacccaatggttgcacaagaattccatccttttctttaggtaagacacactggtgctacacacataatgtaattaatgccaactgcaaggaccatacttcgtctaaccaatatgtgtccatggggattctcgttcagaccgcgtcaggttatcctatgttcaaaaccttaaaaatccaatatctcagtgatggcctgaatcggaaaagctgctcaattgcaacagtccctgatgggtgcgcgatgtactgttatgtctccactcaacttgaaaccgacgactatgcggggtccagtccacccacccaaaaacttatcctgttattctataatgacaccgtcacagaaaggacaatatctccatctggtcttgaagggaattgggctactttggtgccaggagtggggagtgggatatattttgagaataagttgatcttccctgcatatggtggtgtcttgcccaatagtacactcggggttaaatcagcaagagaatttttccggcctgttaatccatataatccatgttcaggaccacaacaagatttagaccagcgtgctttgaggtcatacttcccaagttatttctctaatcgaagaatacagagtgcatttcttgtctgtgcctggaatcagatcttagttacaaattgtgaactagttgtcccctcaagcaatcagacaatgatgggtgcagaaggaagagttttattgatcaataatcgactattatattatcagagaagtaccagctggtggccgtatgaactcctctacgagatatcattcacatttacaaactctggtccatcatctgtaaatatgtcctggatacctatatattcattcactcgtcctggttcaggcaattgcagtggtgaaaatgtgtgcccgactgcttgtgtgtcaggggtttatcttgatccctggccattaactccatatagccaccaatcaggtattaacagaaatttctattttacaggtgctctattaaattcaagtacaactagagtaaatcctaccctttatgtctctgctcttaataatcttaaagtattagccccatatggtactcaaggactgtttgcctcgtacaccacaaccacctgctttcaagataccggtgatgctagtgtgtattgtgtttatattatggaactagcatcaaatattgttggagaattccaaattctacctgtgctaactagattgactatcacttgaatcatagtgaatgcagcgggaagccctattggcgtgtctcaatttttatcgattattaagaaaaaacaggccagaatggcgggcctaaatgagatactcctacctgaagtacatttaaactcacccatcgttagatataagcttttctactatatattacatggccagttaccaaatgatttggagccagatgacttgggcccactagcaaatcagaattggaaggcaattcgagccgaagaatcccaggttcatgcacgtttaaaacagatcagagtagaactcatcgcaaggattcctagtctccggtggacccgctctcaaagagagattgctatactcatttggccaagaatacttccaatcctccaagcatatgatcttcggcaaagtatgcaattgcccacagtatgggagaaattgactcaatccacagttaatcttataagtgatggtctagaacgagttgtattacacatcagcaatcaactgacaggcaagccaaacttgtttaccagatctcgaacaggacaagacactaaggactactcaattccatccactagagagctatctcaaatatggtttaacaatgagtggagtggacctgtaaagacctggcttatgattaaatatagaatgaggcaactaatcacaaaccaaaagacaggtgagttaacagatttagtaaccattgtggatactaggtccactctatgcattattaccccagaattagttgctttatactctaatgggcacaaagcattaacgtacctcacctttgaaatggtactaatggtcactgatatgttggaaggacgactgaatgtttcttctttgtgcacagctagtcattatctgtccccactaaagaaaagaatcgaaattctcctaacattagttgatgaccttgctctactcatgggggacaaagtatacggtgttgtctcttcacttgagagttttgtttacgcccaattacagtatggtgatcctgttgtagacattaagggtacattctatggatttatatgtaatgagattctcgatctgctgactgaggacaacatctttactgaggaggaggcaaacaaggttctcctggacttgacttcacagtttgacaatctatcccctgatttaactgctgaactcctctgcattatgagactttggggccaccccacattaaccgccagccaagcagcatccaaggtccgagagtccatgtgcgctcccaaggtgttagatttccaaacaataatgaagaccctggctttctttcacgcaatccttattaacggttataggaggagccataatggaatctggcctcctactactcttcatggcaatgcccccaaaagcctcattgagatgcggcatgataattcagaacttaagtatgagtatgtcctcaagaattggaaaagtatatctatgttaagaatacacaaatgctttgatgcatcacctgatgaagatctcagcatattcatgaaggataaggcaataagctgtccaaagcaagactggatgggagtatttaggaggagcctcataaaacagcgatatcgagatgcgaatcgacctctaccacaaccattcaaccgacggctactgttgaattttctagaggatgacagattcgatcccattaaagagcttgagtatgtcaccagtggagaatatcttagggacccagaattttgtgcatcttactctctcaaagagaaggagataaaggctacaggtcgaatatttgcaaaaatgacaaagagaatgagatcgtgccaagtaattgcggaatcattattggccaatcatgcaggtaaattaatgagagaaaatggagttgttttagaccagttaaaattgacaaaatctttgttaacgatgaaccaaattggtattatatcagagcacagccgaagatccactgctgacaacatgactttggcacactccggttcaaataagcacagaattaataatagtcaattcaagaagaataaagacaataaacatgagatgcctgatgatggttttgagatagcagcctgctttctaacaactgacctcacaaaatactgcttaaattggaggtaccaagtcatcatcccctttgctcgtacattgaattcaatgtatggtatacctcacctgttcgaatggatacatttaaggctaatgcgaagcactctctatgtcggtgatcccttcaatcctccatcagatcctacccaacttgaccttgatacagctctcaatgatgatatatttatagtttctcctcgaggaggaatcgagggtttatgtcaaaaattatggactatgatttccatctcaacaatcatattatctgcaactgaggcaaacactagagttatgagcatggtccagggtgacaaccaggcgattgcaatcaccactagagtagtacgctcgctcagtcattccgagaagaaggagcaagcttataaagcaagtaaattattctttgaaaggcttagagccaacaatcatggaattggacaccacttgaaagaacaagaaactatcctcagttctgatttcttcatatacagtaagagagtgttttacaaaggtcggattttgactcaagcattaaagaacgtgagcaagatgtgcttaacagccgatatactaggggactgttcacaagcatcatgctccaatttagctactactgtaatgcgcctgactgagaatggggttgagaaagatttgtgttactttctgaatgcattcatgacaatcagacagttatgttatgatctagtatttccccaaactaaatctcttagtcaggacatcactaatgcttatcttaaccatccaatacttatctcaagattgtgtctattaccatctcaattggggggcctaaactttctctcatgtagtcgcctgttcaatagaaacatcggagacccattagtgtctgcaattgctgatgtgaaacgattaattaaagctggctgtctagatatctgggtcctgtataacatccttggaaggaggcctggaaaaggtaagtggagcactctggcagctgatccttatactctaaacatagattatttagttccttcaacaacttttttaaagaagcatgcccaatatacattgatggaacggagtgttaatcccatgctccgtggagtattcagtgaaaatgcagctgaggaagaagaggaactcgcacagtatctattagatcgtgaggtagtcatgcccagggttgcacatgtaatacttgcccagtctagttgcggtagaagaaaacagattcaaggttacttggattccactagaactattatcaggtattcactggaggtgagaccattgtcagcaaagaagctaaatacagtaatagaatacaacttattgtatctatcttacaatttggagattattgaaaaacccaatatagtccaaccctttttgaatgcaatcaatgttgatacttgtagcatcgatatagccaggtcccttagaaaactatcctgggcaactttacttaatggacgtcccatcgagggattagaaacacctgatcccattgaattggtacatgggtgtttgataattgggtcagatgaatgtgagcattgcagtagtggtgatgataaattcacctggtttttcctacccaaggggataaggctagataatgatccggcatccaacccacccatcagagtaccttacatcggatctaaaacagatgagcggagggttgcgtcaatggcttacatcaaaggagcatctgtatcactgaaatcagcactcaggttagcgggagtatatatttgggctttcggagatacagaagaatcatggcaggacgcctatgagttagcttccactcgtgttaatctcacactagagcaattgcaatctctcactcctttaccaacatctgctaacctagtacacagattagatgatggcaccactcaattaaaatttaccccggcaagttcctatgcattctctagcttcgttcatatatctaacgactgtcaagttctggagatcgatgatcaggttacagattctaacctgatttaccaacaagttatgattactggccttgctttaattgagacatggaacaatcctccaatcaacttctctgtctatgagactacactacacttgcacacaggctcatcttgctgtataagacctgtcgaatcttgtgtagtaaatcctcctttgcttcctgtacccttcattaatgttcctcaaatgaataaatttgtatatgaccctgaaccactcagtttgctagaaatggaaaaaattgaggatattgcttatcagaccagaatcggtggtttagatcaaatcccacttctggaaaaaatacccttactagctcacctcaccgccaagcagatggtaaacagcatcactgggcttgatgaagcaacatctatagtgaatgatgctgtagttcaagcagactacactagcaattggattagtgaatgctgctacacttacattgattctgtgtttgtttactctggctgggcattattattggagctttcgtatcaaatgtactacttaagaattcaaggcatccaaggaattctagactatgtgtatatgaccttgaggaggataccaggaatggctataacaggtatctcatccacgattagtcaccctcgtatactcagaagatgcatcaatttggatgtaatagccccaatcaattctccacacatagcttcactggattacacaaaattgagcatagatgcagtaatgtggggaactaagcaggttttgaccaacatttcgcaaggtatcgattatgagatagtagttccttctgaaagccaactaacacttagtgatagagttctaaatctagttgctcgaaaattatcactactggcaatcatctgggccaattataactatcctccaaaggttaaaggtatgtcacctgaggacaaatgtcaggctttaactacacatctaatccaaactgtcgaatatgttgagcacattcagattgagaagacaaacatcaggaggatgattattgaaccaaaattaactgcctaccctagtaatttgttttatctatctcgaaagttgcttaatgctattcgagattctgaagaaggacaatttctgattgcatcctattataacagttttggatttctggaaccaatactaatggaatctaaaatattcaatctaaattcatccgaatcagcatctcttacagaatttgatttcatcctcaacttggaattgtctgaaaccagtcttgagaaatactctctcccaagtttgttgatgacggctgagaatatggataacccatttcctcaaccaccccttcatcatgttctcagaccactaggattatcatccacttcatggtataaaacaatcagtgttttaaattatattagccatatgaaaatatctgacggtgcccatctatacttggcagagggaagcggggcctctatgtcacttatagagactttcttgcccggtgaaacaatatggtacaacagcctattcaatagtggtgaaaatcctccccaacgcaattttgctcctttgcccacccagtttattgaaagtgtcccttacagattgattcaagcaggtatagcagcaggaagtggtgtagtgcaaagtttctatccactctggaacggtaacagcgatatcactgacttgagcacgaaaaccagtgtcgaatacattattcacaaggtaggagctgatacatgtgcattggtccatgtggatttggagggtgtgcccggctcaatgaacagcatgttggagnnnnnnnnnnnnnnnnnnnnnnnnnnnnnnnnnnnnnnnnnnnnnnnnnnnnnnnnnnnnnnnnnnnnnnnnnnnnnnnnnnnnnnnnnnnnnnnnnnnnnnnnnnnnnnnnnnnnnnnnnnnnnnnnnnnnnnnnnnnnnnnnnnnnnnnnnnnnnnnnnnnnnnnnnnnnnnnnnnnnnnnnnnnnnnnnnnnnnnnnnnnnnnnnnnnnnnnnnnnnnnnnnnnnnnnnnnnnnnnnnnnnnnnnnnnnnnnnnnnnnnnnnnnnnnnnnnnnnnnnnnnnnnnnnnnnnnnnnnnnnnnnnnnnnnnnnnnnnnnnnnnnnnnnnnnnnnnnnnnnnnnnnnnnnnnnnnnnnnnnnnnnnnnnnnnnnnnnnnnnnnnnnnnnnnnnnnnnnnnnnnnnnnnnnnnnnnnnnnnnnnnnnnnnnnnnnnnnnnnnnnnnnnnnnnnnnnnnnnnnnnnnnnnnnnnnnnnnnnnnnnnnnnnnnnnnnnnnnnnnnnnnnnnnnnnnnnnnnnnnnnnnnnnnnnnnnnnnnnnnnnnnnnnnnnnnnnnnnnnnnnnnnnnnnnnnnnnnnnnnnnnnnnnnnnnnnnnnnnnnnnnnnnnnnnnnnnnnnnnnnnnnnnnnnnnnnnnnnnnnnnnnnnnnnnnnnnnnnnnnnnnnnnnnnnnnnnnnnnnnnnnnnnnnnnnnnnnnnnnnnnnnnnnnnnnnnnnnnnnnnnnnnnnnnnnnnnnnnnnnnnnnnnnnnnnnnnnnnnnnnnnnnnnnnnnnnnnnnnnnnnnnnnnnnnnnnnnnnnnnnnnnnnnnnnnnnnnnnnnnnnnnnnnnnnnnnnnnnnnnnnnnnnnnnnnnnnnnnnnnnnnnnnnnnnnnnnnnnnnnnnnnnnnnnnnnnnnnnnnnnnnnnnnnnnnnnnnnnnnnnnnnnnnnnnnnnnnnnnnnnnnnnnnnnnnnnnnnnnnnnnnnnnnnnnnnnnnnnnnnnnnnnnnnnnnnnnnnnnnnnnnnnnnnnnnnnnnnnnnnnnnnnnnnnnnnnnnnnnnnnnnnnnnnnnnnnnnnnnnnnnnnnnnnnnnnnnnnnnnnnnnnnnnnnnnnnnnnnnnnnnnnnnnnnnnnnnnnnnnnnnnnnnn"/>
                                <sequence id="seq_MuVs/Washington.USA/50.16/FH4[G]|2016.948|2016-12-13|north_america|usa|washington|age|vaccination_status|community_status" spec="Sequence" taxon="MuVs/Washington.USA/50.16/FH4[G]|2016.948|2016-12-13|north_america|usa|washington|age|vaccination_status|community_status" totalcount="4" value="-nnnnnnnnnnnnnnnnnnnnnnnnnnnnnnnnnnnnnnnnnnnnnnnnnnnnnnnnnnnnnnnnnnnnnnnnnnnnnnnnnnnnnnnnnnnnnnnnnnnnnnnnnnnnnnnnnnnnnnnnnnnnnnnnnnnnnnnnnnnnnnnnnnnnnnnnnnnnnnnnnnnnnnnnnnnnnnnnnnnnnnnnnnnnnnnnnnnnnnnnnnnnnnnnnnnnnnnnnnnnnnnnnnnnnnnnnnnnnnnnnnnnnnnnnnnnnnnnnnnnnnnnnnnnnnnnnnnnnnnnnnnnnnnnnnnnnnnnnnnnnnnnnnnnnnnnnnnnnnnnnnnnnnnnnnnnnnnnnnnnnnnnnnnnnnnnnnnnnnnnnnnnnnnnnnnnnnnnnnnnnnnnnnnnnnnnnnnnnnnnnnnnnnnnnnnnnnnnnnnnnnnnnnnnnnnnnnnnnnnnnnnnnnnnnnnnnnnnnnnnnnnnnnnnnnnnnnnnnnnnnnnnnnnnnnnnnnnnnnnnnnnnnnnnnnnnnnnnnnnnnnnnnnnnnnnnnnnnnnnnnnnnnnnnnnnnnnnnnnnnnnnnnnnnnnnnnnnnnnnnnnnnnnnnnnnnnnnnnnnnnnnnnnnnnnnnnnnnnnnnnnnnnnnnnnnnnnnnnnnnnnnnnnnnnnnnnnnnnnnnnnnnnnnnnnnnnnnnnnnnnnnnnnnnnnnnnnnnnnnnnnnnnnnnnnnnnnnnnnnnnnnnnnnnnnnnnnnnnnnnnnnnnnnnnnnnnnnnnnnnnnnnnnnnnnnnnnnnnnnnnnnnnnnnnnnnnnnnnnnnnnnnnnnnnnnnnnnnnnnnnnnnnnnnnnnnnnnnnnnnnnnnnnnnnnnnnnnnnnnnnnnnnnnnnnnnnnnnnnnnnnnnnnnnnnnnnnnnnnnnnnnnnnnnnnnnnnnnnnnnnnnnnnnnnnnnnnnnnnnnnnnnnnnnnnnnnnnnnnnnnnnnnnnnnnnnnnnnnnnnnnnnnnnnnnnnnnnnnnnnnnnnnnnnnnnnnnnnnnnnnnnnnnnnnnnnnnnnnnnnnnnnnnnnnnnnnnnnnnnnnnnnnnnnnnnnnnnnnnnnnnnnnnnnnnnnnnnnnnnnnnnnnnnnnnnnnnnnnnnnnnnnnnnnnnnnnnnnnnnnnnnnnnnnnnnnnnnnnnnnnnnnnnnnnnnnnnnnnnnnnnnnnnnnnnnnnnnnnnnnnnnnnnnnnnnnnnnnnnnnnnnnnnnnnnnnnnnnnnnnnnnnnnnnnnnnnnnnnnnnnnnnnnnnnnnnnnnnnnnnnnnnnnnnnnnnnnnnnnnnnnnnggcttgcaagaggcagaggtgcgggaataccaggtgggccggtgaatccctttgttcctccagttcaacaacaacaacctgctgccgtatatgaggacattcctgcattggaggaatcagatgacgatggtgatgaagatggaggtgcaggattccaaaatggagcacaagcaccagctgtaagacagggaggtcaaaatgactttagagcacagccgttacaggatccaattcaagcacaactcttcatgccattatatcctcaagtcagcaacatcccaaatcatcagaatcatcagattaatcgcatcggggggatggaacaccaagatttattacgatacaacgagaatggcgattctcagcaggatgcaaggggcgaacacggaaataccttcccaaacaatcccaatcaaaacgcacagtcacaagtgggtgactgggatgagtagatcaccgacatgaccaaactacccccaactgcaacaaacccagaacaatccagccacagccaaccgctcaaatccactacattccattcatatttagtctttaagaaaaaattaggcccggaaagaattagttctacgagcatcgacacgattatcttgatcgtgtttctttccgggcaagccatggatcaatttataaaacaagatgaaactggtgatttaattgagacaggaatgaatgttgcaaatcacttcctatctgcccccattcagggaaccaacttgttgagcaaggccacaatcatccccggtgttgcaccagtactcattggcaatccagagcaaaagaacattcagtaccccactgcatcacatcagggatccaagtcaaagggaagaagctcaggggccaagcccatcatagtctcatcttccgaagtaggcactggagggactcagattcctgagccccttttcgcacaaaccggacaaggtggcactgtcaccaccgtttatcaagatccaactatccaaccaacaggttcataccgaagtgtggaattggctaagataggaaaagaga-gaatgattaatcggtttgttgaaaaacccaggacctcaacgccggtaacagaatttaagaggggggccgggagcggctgctcaaggccagacaatccaagaggagggcatagacgggaatggagcctcagctgggtccaaggagaggtccgggtctttgagtggtgcaaccccatatgctcacctatcactgccgcagcaagattccactcctgcaaatgtgggaattgcccagcaaagtgcgatcagtgcgaacgagattatggacctccttagagggatggatgctcgcctgcaacatcttgaacaaaaggtggacaaggtgcttgcacagggcagcatggtgacccaaataaagaatgaattatcaacagtaaagacaacactagctacaattgaaggaatgatggcgacagtaaagatcatggatccgggaaacccgacaggggtcccagttgatgagcttagaagaagttttagtgatcatgtaacaattgttagtggaccaggagatgtgtcattcagctccagtgaagaacccacactgtatttggatgaactagcgaggcctatccccaagcctcgtcctgcaaagcagccaaaaccccaacccgtaaaggatttagcaggacggaaggtgatgataaccaaaatgatcactgactgtgtggccaatcctcaaatgaagcaggcgttcgagcaacgattggcaaaggccagcaccgaggatgccctgaatgatatcaagcgagacatcatacgaagcgccatatgaacctaccaagaacaccagactcacgggaaaatccatgaactgatagccgcaatgattccctattaaataaaaaataagcacgaacacaagtctaacccagccacagcagcaatggccggatcacagatcaaaattcctcttccgaagccccccgactcagattctcaaagactaaatgcattccctgtaatcatggctcaagaaggcaaagggcgactcctcagacagatcagacttaggaaaatattatcaggggatccgtctgatcagcaaattacatttgtgaatacatatggattcatccgtgctactccagaaacatcagagttcatctctgaatcatcacaacaaaaggtaactcctgtagtgacggcgtgcatgttatccttcggtgctggaccagtactagaagacccacaacatatgctgaaagctcttgatcagacagatatcagggttcggaagacagcaagtgataaagagcagatcttatttgagatcaaccgcattcccaatctattcaggcatcatcaaatatctgcggaccatctgattcaggccagctccgataaatatgtcaagtcaccagctaagttaattgcaggagtaaattacatttactgtgtcacatttttatccgtgacagtttgttctgcctcactcaagtttcgagttgcgcgcccattgcttgctgcacgatctagattagtgagagcagttcagatggaagttttgcttcgggtaacctgcaaaaaagactctcaaatggcaaagagcatgctaaatgaccctgatggagaaggttgcattgcatccgtgtggttccacctgtgtaatctgtgcaaaggcaggaacaaacttagaagttacgatgaaaattattttgcatctaagtgccgtaagatgaatttgacagtcagcataggggacatgtggggaccaaccattctagtccatgcaggcggtcacattccgacaactgcaaaacctttcttcaactcaagaggctgggtctgtcaccccatccatcaatcatcaccatcgttggcgaagaccctatggtcatctgggtgtgaaatcaaggctgccagtgctatcctccagggctcagactatgcatcactcgcaaaaactgatgacataatatattcaaagataaaggtcgacaaggatgcagccaactacaagggagtatcctggagtccatttaggaagtctgcctcaatgagcaacctatgataattctctctattttcaatgatgccttcaggaggatcaacaatcagtccaattttaccggtgataacttgattgaaattatagaaaaaataagcctagaaagatatcccacctctcgactttcccactttgaaaatagaattgatcagtaatcatgaaggtttctttagttacttgcttgggctttgcagtcttttcattttccatatgtgtgaatatcaatatcttgcagcaaattggatatatcaagcaacaagtcaggcaactgagctattactcacaaagttcaagctcctacatagtggtcaagcttttaccgaatatccaacccactgataacagctgtgaattcaagagtgtaactcaatacaataagaccttgagtaatttgcttcttccaattgcagaaaacataaataatattgcatcgccctcacctggatcaagacgtcataaaaggtttgctggcattgccattggcattgctgcactcggtgttgcaaccgcagcacaagtaaccgccgctgtctcattagttcaagcacagacaaatgcacgcgcaatagcggcgatgaaaaattcaatacaggcaactaatcgagcagtcttcgaagtgaaagaaggcacccaacagttagctatagcggtacaagcaatacagaaccacatcaatactattatgaacacccaattgaacaatatgtcctgtcagattcttgataaccagcttgcaacctccctgggattatacctaacagaattaacaacagtgttccagccacaattaattaatccggcattgtcaccgattagcatacaagccttgaggtctttgcttggaagtatgacacctgcagtggttcaagcaacattatctacttcaatttctgctgctgaaatactaagtgccggtctaatggagggtcagattgtttctgttctgctggatgagatgcagatgatagttaagataaatattccaaccattgtcacacaatcaaatgcattggtgattgacttctactcaatttcgagctttattaatagtcaggaatccataattcaattaccagacaggatcttggagatcgggaatgaacaatggagctatccagcaaaaaattgtaagttgacaagacacaacatattctgccaatacaatgaggcagagaggctgagcttagaatcaaaactatgccttgcaggcaatataagtgcctgtgtgttctcacccatagcagggagttatatgaggcgatttgtagcactggatggaacaattgttgcaaactgtcgaagtctaacgtgtctatgcaagagtccatcttatcctatataccaacctgaccatcatgcagtcacgaccattgatctaaccgcatgtcagacgttgtccctagacggattggatttcagcattgtctctctaagcaacatcacttacgctgagaaccttaccatttcattgtctcagacaatcaatactcaacccattgacatatcaactgaactgatcaaggtcaatgcatccctccaaaatgccgttaagtacataaaggagagcaaccatcaactccaatctgtgagtataaattctaaaatcggagctataatcatagcagccttagctttgagcatcctgtcaatgatcatttcactgttgttttgctgctgggcttacattgcaactaaagagatcagaagaatcaacttcaaaacaaatcatatcaacacaatatcaagtagtgtcgatgatctcatcaggtactaatcctaacatggtgattcattctgtatttagaaaatatttagaaaaaaactaaattaagaatgaatctcatggggtcgtaacgtctcgtgaccctgccgttgcactatgccggcgatccaacccccattatacctcacatttctattgctaattcttctttatctgatcataactttgtatgt-ctggattatattaactgttacttataagactgcggtgcgacatgcagcactgtaccagagatccttctttcactggagtttcgatcactcactctaagaagatccccagttaggacaagtcccgatccatcatgcaagaacaatctgcatttgaataatgccgttcaatcatgagacataaagaaaaaaccaggccagaacaaacttagggtcataatacaacacaaaaccttagcttctatctcaattgtgctccgaccgctcgaaagatggagccctcgaaattcttcacaatatcggacagtgccacctttgcacctgggcctgttagcaatgcggctaacaagaagacattccgaacctgcttccgaatactggcactatctgtacaagctgtcacccttatattagttattgtcactttaggtgagcttgtaaggatgatcaatgatcaaggcttgagcaatcagttgtcttcaattacagacaagataagagagtcagctactatgattgcatctgctgtgggagtaatgaatcaagttattcatggagtaacggtatccttacccctacaaattgagggaaaccaaaatcaattgttagccacacttgccacaatctgcaccagccaaaaacaagtctcaaactgctctacaaacatccccttagtcaatgacctcaggtttataaatgggatcaataaattcatcattgaagattacgcaactcatgatttctctatcggccatccactcaatatgcccagctttatcccaactgcaacttcacccaatggttgcacaagaattccatccttttctttaggtaagacacactggtgctacacacataatgtaattaatgccaactgcaaggaccatacttcgtctaaccaatatgtgtccatggggattctcgttcagaccgcgtcaggttatcctatgttcaaaaccttaaaaatccaatatctcagtgatggcctgaatcggaaaagctgctcaattgcaacagtccctgatgggtgcgcgatgtactgttatgtctccactcaacttgaaaccgacgactatgcggggtccagtccacccacccaaaaacttaccctgttattctataatgacaccgtcacagaaaggacaatatctccatctggtcttgaagggaattgggctactttggtgccaggagtggggagtgggatatattttgagaataagttgatcttccctgcatatggtggtgtcttgcccaatagtacactcggggttaaatcagcaagagaatttttccggcctgttaatccatataatccatgttcaggaccacaacaagatttagaccagcgtgctttgaggtcatacttcccaagttatttctctaatcgaagaatacagagtgcatttcttgtctgtgcctggaatcagatcttagttacaaattgtgaactagttgtcccctcaagcaatcagacaatgatgggtgcagaaggaagagttttattgatcaataatcgactattatattatcagagaagtaccagctggtggccgtatgaactcctctacgagatatcattcacatttacaaactctggtccatcatctgtaaatatgtcctggatacctatatattcattcactcgtcctggttcaggcaattgcagtggtgaaaatgtgtgcccgactgcttgtgtgtcaggggtttatcttgatccctggccattaactccatatagccaccaatcaggtattaacagaaatttctattttacaggtgctctattaaattcaagtacaactagagtaaatcctaccctttatgtctctgctcttaataatcttaaagtattagccccatatggtactcaaggactgtttgcctcgtacaccacaaccacctgctttcaagataccggtgatgctagtgtgtattgtgtttatattatggaactagcatcaaatattgttggagaattccaaattctacctgtgctaactagattgactatcacttgaatcatagtgaatgcagcgggaagccctattggcgtgtctcaatttttatcgattattaagaaaaaacaggccagaatggcgggcctaaatgagatactcctacctgaagtacatttaaactcacccatcgttagatataagcttttctactatatattacatggccagttaccaaatgatttggagccagatgacttgggcccactagcaaatcagaattggaaggcaattcgagccgaagaatcccaggttcatgcacgtttaaaacagatcagagtagaactcatcgcaaggattcctagtctccggtggacccgctctcaaagagagattgctatactcatttggccaagaatacttccaatcctccaagcatatgatcttcggcaaagtatgcaattgcccacagtatgggagaaattgactcaatccacagttaatcttataagtgatggtctagaacgagttgtattacacatcagcaatcaactgacaggcaagccaaacttgtttaccagatctcgaacaggacaagacactaaggactactcaattccatccactagagagctatctcaaatatggtttaacaatgagtggagtggacctgtaaagacctggcttatgattaaatatagaatgaggcaactaatcacaaaccaaaagacaggtgagttaacagatttagtaaccattgtggatactaggtccactctatgcattattaccccagaattagttgctttatactctaatgggcacaaagcattaacgtacctcacctttgaaatggtactaatggtcactgatatgttggaaggacgactgaatgtttcttctttgtgcacagctagtcattatctgtccccactaaagaaaagaatcgaaattctcctaacattagttgatgaccttgctctactcatgggggacaaagtatacggtgttgtctcttcacttgagagttttgtttacgcccaattacagtatggtgatcctgttgtagacattaagggtacattctatggatttatatgtaatgagattctcgatctgctgactgaggacaacatctttactgaggaggaggcaaacaaggttctcctggacttgacttcacagtttgacaatctatcccctgatttaactgctgaactcctctgcattatgagactttggggccaccccacattaaccgccagccaagcagcatccaaggtccgagagtccatgtgcgctcccaaggtgttagatttccaaacaataatgaagaccctggctttctttcacgcaatccttattaacggttataggaggagccataatggaatctggcctcctactactcttcatggcaatgcccccaaaagcctcattgagatgcggcatgataattcagaacttaagtatgagtatgtcctcaagaattggaaaagtatatctatgttaagaatacacaaatgctttgatgcatcacctgatgaagatctcagcatattcatgaaggataaggcaataagctgtccaaagcaagactggatgggagtatttaggaggagcctcataaaacagcgatatcgagatgcgaatcgacctctaccacaaccattcaaccgacggctactgttgaattttctagaggatgacagattcgatcccattaaagagcttgagtatgtcaccagtggagaatatcttagggacccagaattttgtgcatcttactctctcaaagagaaggagataaaggctacaggtcgaatatttgcaaaaatgacaaagagaatgagatcgtgccaagtaattgcggaatcattattggccaatcatgcaggtaaattaatgagagaaaatggagttgttttagaccagttaaaattgacaaaatctttgttaacgatgaaccaaattggtattatatcagagcacagccgaagatccactgctgacaacatgactttggcacactccggttcaaataagcacagaattaataatagtcaattcaagaagaataaagacaataaacatgagatgcctgatgatggttttgagatagcagcctgctttctaacaactgacctcacaaaatactgcttaaattggaggtaccaagtcatcatcccctttgctcgtacattgaattcaatgtatggtatacctcacctgttcgaatggatacatttaaggctaatgcgaagcactctctatgtcggtgatcccttcaatcctccatcagatcctacccaacttgaccttgatacagctctcaatgatgatatatttatagtttctcctcgaggaggaatcgagggtttatgtcaaaaattatggactatgatttccatctcaacaatcatattatctgcaactgaggcaaacactagagttatgagcatggtccagggtgacaaccaggcgattgcaatcaccactagagtagtacgctcgctcagtcattccgagaagaaggagcaagcttataaagcaagtaaattattctttgaaaggcttagagccaacaatcatggaattggacaccacttgaaagaacaagaaactatcctcagttctgatttcttcatatacagtaagagagtgttttacaaaggtcggattttgactcaagcattaaagaacgtgagcaagatgtgcttaacagccgatatactaggggactgttcacaagcatcatgctccaatttagctactactgtaatgcgcctgactgagaatggggttgagaaagatttgtgttactttctgaatgcattcatgacaatcagacagttatgttatgatctagtatttccccaaactaaatctcttagtcaggacatcactaatgcttatcttaaccatccaatacttatctcaagattgtgtctattaccatctcaattggggggcctaaactttctctcatgtagtcgcctgttcaatagaaacatcggagacccattagtgtctgcaattgctgatgtgaaacgattaattaaagctggctgtctagatatctgggtcctgtataacatccttggaaggaggcctggaaaaggtaagtggagcactctggcagctgatccttatactctaaacatagattatttagttccttcaacaacttttttaaagaagcatgcccaatatacattgatggaacggagtgttaatcccatgctccgtggagtattcagtgaaaatgcagctgaggaagaagaggaactcgcacagtatctattagatcgtgaggtagtcatgcccagggttgcacatgtaatacttgcccagtctagttgcggtagaagaaaacagattcaaggttacttggattccactagaactattatcaggtattcactggaggtgagaccattgtcagcaaagaagctaaatacagtaatagaatacaacttattgtatctatcttacaatttggagattattgaaaaacccaatatagtccaaccctttttgaatgcaatcaatgttgatacttgtagcatcgatatagccaggtcccttagaaaactatcctgggcaactttacttaatggacgtcccatcgagggattagaaacacctgatcccattgaattggtacatgggtgtttgataattgggtcagatgaatgtgagcattgcagtagtggtgatgataaattcacctggtttttcctacccaaggggataaggctagataatgatccggcatccaacccacccatcagagtaccttacatcggatctaaaacagatgagcggagggttgcgtcaatggcttacatcaaaggagcatctgtatcactgaaatcagcactcaggttagcgggagtatatatttgggctttcggagatacagaagaatcatggcaggacgcctatgagttagcttccactcgtgttaatctcacactagagcaattgcaatctctcactcctttaccaacatctgctaacctagtacacagattagatgatggcaccactcaattaaaatttaccccggcaagttcctatgcattctctagcttcgttcatatatctaacgactgtcaagttctggagatcgatgatcaggttacagattctaacctgatttaccaacaagttatgattactggccttgctttaattgagacatggaacaatcctccaatcaacttctctgtctatgagactacactacacttgcacacaggctcatcttgctgtataagacctgtcgaatcttgtgtagtaaatcctcctttgcttcctgtacccttcattaatgttcctcaaatgaataaatttgtatatgaccctgaaccactcagtttgctagaaatggaaaaaattgaggatattgcttatcagaccagaatcggtggtttagatcaaatcccacttctggaaaaaatacccttactagctcacctcaccgccaagcagatggtaaacagcatcactgggcttgatgaagcaacatctatagtgaatgatgctgtagttcaagcagactacactagcaattggattagtgaatgctgctacacttacattgattctgtgtttgtttactctggctgggcattattattggagctttcgtatcaaatgtactacttaagaattcaaggcatccaaggaattctagactatgtgtatatgaccttgaggaggataccaggaatggctataacaggtatctcatccacgattagtcaccctcgtatactcagaagatgcatcaatttggatgtaatagccccaatcaattctccacacatagcttcactggattacacaaaattgagcatagatgcagtaatgtggggaactaagcaggttttgaccaacatttcgcaaggtatcgattatgagatagtagttccttctgaaagccaactaacacttagtgatagagttctaaatctagttgctcgaaaattatcactactggcaatcatctgggccaattataactatcctccaaaggttaaaggtatgtcacctgaggacaaatgtcaggctttaactacacatctaatccaaactgtcgaatatgttgagcacattcagattgagaagacaaacatcaggaggatgattattgaaccaaaattaactgcctaccctagtaatttgttttatctatctcgaaagttgcttaatgctattcgagattctgaagaaggacaatttctgattgcatcctattataacagttttggatttctggaaccaatactaatggaatctaaaatattcaatctaaattcatccgaatcagcatctcttacagaatttgatttcatcctcaacttggaattgtctgaaaccagtcttgagaaatactctctcccaagtttgttgatgacggctgagaatatggataacccatttcctcaaccaccccttcatcatgttctcagaccactaggattatcatccacttcatggtataaaacaatcagtgttttaaattatattagccatatgaaaatatctgacggtgcccatctatacttggcagagggaagcggggcctctatgtcacttatagagactttcttgcccggtgaaacaatatggtacaacagcctattcaatagtggtgaaaatcctccccaacgcaattttgctcctttgcccacccagtttattgaaagtgtcccttacagattgattcaagcaggtatagcagcaggaagtggtgtagtgcaaagtttctatccactctggaacggtaacagcgatatcactgacttgagcacgaaaaccagtgtcgaatacattattcacaaggtaggagctgatacatgtgcattggtccatgtggatttggagggtgtgcccggctcaatgaacagcatgttggagnnnnnnnnnnnnnnnnnnnnnnnnnnnnnnnnnnnnnnnnnnnnnnnnnnnnnnnnnnnnnnnnnnnnnnnnnnnnnnnnnnnnnnnnnnnnnnnnnnnnnnnnnnnnnnnnnnnnnnnnnnnnnnnnnnnnnnnnnnnnnnnnnnnnnnnnnnnnnnnnnnnnnnnnnnnnnnnnnnnnnnnnnnnnnnnnnnnnnnnnnnnnnnnnnnnnnnnnnnnnnnnnnnnnnnnnnnnnnnnnnnnnnnnnnnnnnnnnnnnnnnnnnnnnnnnnnnnnnnnnnnnnnnnnnnnnnnnnnnnnnnnnnnnnnnnnnnnnnnnnnnnnnnnnnnnnnnnnnnnnnnnnnnnnnnnnnnnnnnnnnnnnnnnnnnnnnnnnnnnnnnnnnnnnnnnnnnnnnnnnnnnnnnnnnnnnnnnnnnnnnnnnnnnnnnnnnnnnnnnnnnnnnnnnnnnnnnnnnnnnnnnnnnnnnnnnnnnnnnnnnnnnnnnnnnnnnnnnnnnnnnnnnnnnnnnnnnnnnnnnnnnnnnnnnnnnnnnnnnnnnnnnnnnnnnnnnnnnnnnnnnnnnnnnnnnnnnnnnnnnnnnnnnnnnnnnnnnnnnnnnnnnnnnnnnnnnnnnnnnnnnnnnnnnnnnnnnnnnnnnnnnnnnnnnnnnnnnnnnnnnnnnnnnnnnnnnnnnnnnnnnnnnnnnnnnnnnnnnnnnnnnnnnnnnnnnnnnnnnnnnnnnnnnnnnnnnnnnnnnnnnnnnnnnnnnnnnnnnnnnnnnnnnnnnnnnnnnnnnnnnnnnnnnnnnnnnnnnnnnnnnnnnnnnnnnnnnnnnnnnnnnnnnnnnnnnnnnnnnnnnnnnnnnnnnnnnnnnnnnnnnnnnnnnnnnnnnnnnnnnnnnnnnnnnnnnnnnnnnnnnnnnnnnnnnnnnnnnnnnnnnnnnnnnnnnnnnnnnnnnnnnnnnnnnnnnnnnnnnnnnnnnnnnnnnnnnnnnnnnnnnnnnnnnnnnnnnnnnnnnnnnnnnnnnnnnnnnnnnnnnnnnnnnnnnnnnnnnnnnnnnnnnnnnnnnnnnnnnnnnnnnnnnnnnnnnnnnnnnnnnnnnnnnnnnnnnnnnnnnnnnnnnnnnnnnnnnnnnnnnnnnnnnn"/>
                                <sequence id="seq_MuVs/Washington.USA/51.16/FH46[G]|2016.973|2016-12-22|north_america|usa|washington|age|vaccination_status|community_status" spec="Sequence" taxon="MuVs/Washington.USA/51.16/FH46[G]|2016.973|2016-12-22|north_america|usa|washington|age|vaccination_status|community_status" totalcount="4" value="-tagtgtaagaaacagtaagcccggaagtggtgttttgcgatttcgaggccgggctcgatcctcacctttcattgtcaataggggacactttgacgctaccttgaaaatgtcgtccgtgctcaaagcatttgagcgattcactatagaacaggaacttcaagacaggggtgaggagggttcaattccgccggagactttaaagtcagcagtcaaagtcttcgttattaacacacccaatcccaccacacgctaccagatgctaaacttttgcctaagaataatttgcagtcaaaatgctagggcatctcacagggtaggtgcattgataacattattctcacttccctcggcaggtatgcaaaatcatattagactagcagatagatcacccgaagcccagatagaacgctgtgagattgatggctttgagcctggcacatataggctgattccgaatgcacgcgccaatcttactgccaatgaaattgctgcctatgctttgcttgcagatgacctccctccaaccataaataatggaactccttatgtacatgcagatgttgaagggcagccatgtgatgaaattgaacaattcctggatcgatgctacagtgtactaatccaggcttgggtgatggtctgtaaatgtatgacagcttacgaccaacctgctggatctgctgatcggcgatttgcgaaataccagcagcaaggtcgcctggaagcaagatacatgctgcagccagaagctcaaaggttgattcaaactgccatcaggaaaagtcttgttgttagacagtatcttacctttgaactccaactggcaagacggcaggggttgctatcaaacagatactatgcaatggtgggtgacattggaaagtacattgagaattcaggccttactgccttctttctcaccctcaaatatgcactaggcaccaaatggagtcctctgtcattggccgcattcaccggtgaactcactaagctccgatccttgatgatgttatatcgagatctcggagaacaagccagataccttgctctgttggaggctccccaaataatggactttgctcccgggggctacccattgatattcagttatgctatgggagtcggtacagtcctagatgtccaaatgcgaaattacacttatgcacgacctttcctaaatggttactatttccagattggggttgagaccgcacgacggcaacaaggcactgttgacaacagagtagcagatgatctaggcctgactcctgaacaaagaactgaggtcactcagcttgttgacaggcttgcaagaggcagaggtgcgggaataccaggtgggccggtgaatccctttgttcctccagttcaacaacaacaacctgctgccgtatatgaggacattcctgcattggaggaatcagatgacgatggtgatgaagatggaggtgcaggattccaaaatggagcacaagcaccagctgtaagacagggaggtcaaaatgactttagagcacagccgttacaggatccaattcaagcacaactcttcatgccattatatcctcaagtcagcaacatcccaaatcatcagaatcatcagattaatcgcatcggggggatggaacaccaagatttattacgatacaacgagaatggcgattctcagcaggatgcaaggggcgaacacggaaataccttcccaaacaatcccaatcaaaacgcacagtcacaagtgggtgactgggatgagtagatcaccgacatgaccaaactacccccaactgcaacaaacccagaacaatccagccacagccaaccgctcaaatccactacattccattcatatttagtctttaagaaaaaattaggcccggaaagaattagttctacgagcatcgacacgattatcttgatcgtgtttctttccgggcaagccatggatcaatttataaaacaagatgaaactggtgatttaattgagacaggaatgaatgttgcaaatcacttcctatctgcccccattcagggaaccaacttgttgagcaaggccacaatcatccccggtgttgcaccagtactcattggcaatccagagcaaaagaacattcagtaccccactgcatcacatcagggatccaagtcaaagggaagaagctcaggggccaagcccatcatagtctcatcttccgaagtaggcactggagggactcagattcctgagccccttttcgcacaaaccggacaaggtggcactgtcaccaccgtttatcaagatccaactatccaaccaacaggttcataccgaagtgtggaattggctaagataggaaaagaga-gaatgattaatcggtttgttgaaaaacccaggacctcaacgccggtaacagaatttaagaggggggccgggagcggctgctcaaggccagacaatccaagaggagggcatagacgggaatggagcctcagctgggtccaaggagaggtccgggtctttgagtggtgcaaccccatatgctcacctatcactgccgcagcaagattccactcctgcaaatgtgggaattgcccagcaaagtgcgatcagtgcgaacgagattatggacctccttagagggatggatgctcgcctgcaacatcttgaacaaaaggtggacaaggtgcttgcacagggcagcatggtgacccaaataaagaatgaattatcaacagtaaagacaacactagctacaattgaaggaatgatggcgacagtaaagatcatggatccgggaaacccgacaggggtcccagttgatgagcttagaagaagttttagtgatcatgtaacaattgttagtggaccaggagatgtgtcattcagctccagtgaagaacccacactgtatttggatgaactagcgaggcctatccccaagcctcgtcctgcaaagcagccaaaaccccaacccgtaaaggatttagcaggacggaaggtgatgataaccaaaatgatcactgactgtgtggccaatcctcaaatgaagcaggcgttcgagcaacgattggcaaaggccagcaccgaggatgccctgaatgatatcaagcgagacatcatacgaagcgccatatgaacctaccaagaacaccagactcacgggaaaatccatgaactgatagccgcaatgattccctattaaataaaaaataagcacgaacacaagtctaacccagccacagcagcaatggccggatcacagatcaaaattcctcttccgaagccccccgactcagattctcaaagactaaatgcattccctgtaatcatggctcaagaaggcaaagggcgactcctcagacagatcagacttaggaaaatattatcaggggatccgtctgatcagcaaattacatttgtgaatacatatggattcatccgtgctactccagaaacatcagagttcatctctgaatcatcacaacaaaaggtaactcctgtagtgacggcgtgcatgttatccttcggtgctggaccagtactagaagacccacaacatatgctgaaagctcttgatcagacagatatcagggttcggaagacagcaagtgataaagagcagatcttatttgagatcaaccgcattcccaatctattcaggcatcatcaaatatctgcggaccatctgattcaggccagctccgataaatatgtcaagtcaccagctaagttgattgcaggagtaaattacatttactgtgtcacatttttatccgtgacagtttgttctgcctcactcaagtttcgagttgcgcgcccattgcttgctgcacgatctagattagtgagagcagttcagatggaagttttgcttcgggtaacctgcaaaaaagactctcaaatggcaaagagcatgctaaatgaccctgatggagaaggttgcattgcatccgtgtggttccacctgtgtaatctgtgcaaaggcaggaacaaacttagaagttacgatgaaaattattttgcatctaagtgccgtaagatgaatttgacagtcagcataggggacatgtggggaccaaccattctagtccatgcaggcggtcacattccgacaactgcaaaacctttcttcaactcaagaggctgggtctgtcaccccatccatcaatcatcaccatcgttggcgaagaccctatggtcatctgggtgtgaaatcaaggctgccagtgctatcctccagggctcagactatgcatcactcgcaaaaactgatgacataatatattcaaagataaaggtcgacaaggatgcagccaactacaagggagtatcctggagtccatttaggaagtctgcctcaatgagcaacctatgataattctctctattttcaatgatgccttcaggaggatcaacaatcagtccaattttaccggtgataacttgattgaaattatagaaaaaataagcctagaaagatatcccacctctcgactttcccactttgaaaatagaattgatcagtaatcatgaaggtttctttagttacttgcttgggctttgcagtcttttcattttccatatgtgtgaatatcaatatcttgcagcaaattggatatatcaagcaacaagtcaggcaactgagctattactcacaaagttcaagctcctacatagtggtcaagcttttaccgaatatccaacccactgataacagctgtgaattcaagagtgtaactcaatacaataagaccttgagtaatttgcttcttccaattgcagaaaacataaataatattgcatcgccctcacctggatcaagacgtcataaaaggtttgctggcattgccattggcattgctgcactcggtgttgcaaccgcagcacaagtaaccgccgctgtctcattagttcaagcacagacaaatgcacgcgcaatagcggcgatgaaaaattcaatacaggcaactaatcgagcagtcttcgaagtgaaagaaggcacccaacagttagctatagcggtacaagcaatacagaaccacatcaatactattatgaacacccaattgaacaatatgtcctgtcagattcttgataaccagcttgcaacctccctgggattatacctaacagaattaacaacagtgttccagccacaattaattaatccggcattgtcaccgattagcatacaagccttgaggtctttgcttggaagtatgacacctgcagtggttcaagcaacattatctacttcaatttctgctgctgaaatactaagtgccggtctaatggagggtcagattgtttctgttctgctggatgagatgcagatgatagttaagataaatattccaaccattgtcacacaatcaaatgcattggtgattgacttctactcaatttcgagctttattaatagtcaggaatccataattcaattaccagacaggatcttggagatcgggaatgaacaatggagctatccagcaaaaaattgtaagttgacaagacacaacatattctgccaatacaatgaggcagagaggctgagcttagaatcaaaactatgccttgcaggcaatataagtgcctgtgtgttctcacccatagcagggagttatatgaggcgatttgtagcactggatggaacaattgttgcaaactgtcgaagtctaacgtgtctatgcaagagtccatcttatcctatataccaacctgaccatcatgcagtcacgaccattgatctaaccgcatgtcagacgttgtccctagacggattggatttcagcattgtctctctaagcaacatcacttacgctgagaaccttaccatttcattgtctcagacaatcaatactcaacccattgacatatcaactgaactgatcaaggtcaatgcatccctccaaaatgccgttaagtacataaaggagagcaaccatcaactccaatctgtgagtataaattctaaaatcggagctataatcatagcagccttagctttgagcatcctgtcaatgatcatttcactgttgttttgctgctgggcttacattgcaactaaagagatcagaagaatcaacttcaaaacaaatcatatcaacacaatatcaagtagtgtcgatgatctcatcaggtactaatcctaacatggtgattcattctgtatttagaaaatatttagaaaaaaactaaattaagaatgaatctcatggggtcgtaacgtctcgtgaccctgccgttgcactatgccggcgatccaacccccattatacctcacatttctattgctaattcttctttatctgatcataactttgtatgt-ctggattatattaactgttacttataagactgcggtgcgacatgcagcactgtaccagagatccttctttcactggagtttcgatcactcactctaagaagatccccagttaggacaagtcccgatccatcatgcaagaacaatctgcatttgaataatgccgttcaatcatgagacataaagaaaaaaccaggccagaacaaacttagggtcataatacaacacaaaaccttagcttctatctcaattgtgctccgaccgctcgaaagatggagccctcgaaattcttcacaatatcggacagtgccacctttgcacctgggcctgttagcaatgcggctaacaagaagacattccgaacctgcttccgaatactggcactatctgtacaagctgtcacccttatattagttattgtcactttaggtgagcttgtaaggatgatcaatgatcaaggcttgagcaatcagttgtcttcaattacagacaagataagagagtcagctactatgattgcatctgctgtgggagtaatgaatcaagttattcatggagtaacggtatccttacccctacaaattgagggaaaccaaaatcaattgttagccacacttgccacaatctgcaccagccaaaaacaagtctcaaactgctctacaaacatccccttagtcaatgacctcaggtttataaatgggatcaataaattcatcattgaagattacgcaactcatgatttctctatcggccatccactcaatatgcccagctttatcccaactgcaacttcacccaatggttgcacaagaattccatccttttctttaggtaagacacactggtgctacacacataatgtaattaatgccaactgcaaggaccatacttcgtctaaccaatatgtgtccatggggattctcgttcagaccgcgtcaggttatcctatgttcaaaaccttaaaaatccaatatctcagtgatggcctgaatcggaaaagctgctcaattgcaacagtccctgatgggtgcgcgatgtactgttatgtctccactcaacttgaaaccgacgactatgcggggtccagtccacccacccaaaaacttaccctgttattctataatgacaccgtcacagaaaggacaatatctccatctggtcttgaagggaattgggctactttggtgccaggagtggggagtgggatatattttgagaataagttgatcttccctgcatatggtggtgtcttgcccaatagtacactcggggttaaatcagcaagagaatttttccggcctgttaatccatataatccatgttcaggaccacaacaagatttagaccagcgtgctttgaggtcatacttcccaagttatttctctaatcgaagaatacagagtgcatttcttgtctgtgcctggaatcagatcttagttacaaattgtgaactagttgtcccctcaagcaatcagacaatgatgggtgcagaaggaagagttttattgatcaataatcgactattatattatcagagaagtaccagctggtggccgtatgaactcctctacgagatatcattcacatttacaaactctggtccatcatctgtaaatatgtcctggatacctatatattcattcactcgtcctggttcaggcaattgcagtggtgaaaatgtgtgcccgactgcttgtgtgtcaggggtttatcttgatccctggccattaactccatatagccaccaatcaggtattaacagaaatttctattttacaggtgctctattaaattcaagtacaactagagtaaatcctaccctttatgtctctgctcttaataatcttaaagtattagccccatatggtactcaaggactgtttgcctcgtacaccacaaccacctgctttcaagataccggtgatgctagtgtgtattgtgtttatattatggaactagcatcaaatattgttggagaattccaaattctacctgtgctaactagattgactatcacttgaatcatagtgaatgcagcgggaagccctattggcgtgtctcaatttttatcgattattaagaaaaaacaggccagaatggcgggcctaaatgagatactcctacctgaagtacatttaaactcacccatcgttagatataagcttttctactatatattacatggccagttaccaaatgatttggagccagatgacttgggcccactagcaaatcagaattggaaggcaattcgagccgaagaatcccaggttcatgcacgtttaaaacagatcagagtagaactcatcgcaaggattcctagtctccggtggacccgctctcaaagagagattgctatactcatttggccaagaatacttccaatcctccaagcatatgatcttcggcaaagtatgcaattgcccacagtatgggagaaattgactcaatccacagttaatcttataagtgatggtctagaacgagttgtattacacatcagcaatcaactgacaggcaagccaaacttgtttaccagatctcgaacaggacaagacactaaggactactcaattccatccactagagagctatctcaaatatggtttaacaatgagtggagtggacctgtaaagacctggcttatgattaaatatagaatgaggcaactaatcacaaaccaaaagacaggtgagttaacagatttagtaaccattgtggatactaggtccactctatgcattattaccccagaattagttgctttatactctaatgggcacaaagcattaacgtacctcacctttgaaatggtactaatggtcactgatatgttggaaggacgactgaatgtttcttctttgtgcacagctagtcattatctgtccccactaaagaaaagaatcgaaattctcctaacattagttgatgaccttgctctactcatgggggacaaagtatacggtgttgtctcttcacttgagagttttgtttacgcccaattacagtatggtgatcctgttgtagacattaagggtacattctatggatttatatgtaatgagattctcgatctgctgactgaggacaacatctttactgaggaggaggcaaacaaggttctcctggacttgacttcacagtttgacaatctatcccctgatttaactgctgaactcctctgcattatgagactttggggccaccccacattaaccgccagccaagcagcatccaaggtccgagagtccatgtgcgctcccaaggtgttagatttccaaacaataatgaagaccctggctttctttcacgcaatccttattaacggttataggaggagccataatggaatctggcctcctactactcttcatggcaatgcccccaaaagcctcattgagatgcggcatgataattcagaacttaagtatgagtatgtcctcaagaattggaaaagtatatctatgttaagaatacacaaatgctttgatgcatcacctgatgaagatctcagcatattcatgaaggataaggcaataagctgtccaaagcaagactggatgggagtatttaggaggagcctcataaaacagcgatatcgagatgcgaatcgacctctaccacaaccattcaaccgacggctactgttgaattttctagaggatgacagattcgatcccattaaagagcttgagtatgtcaccagtggagaatatcttagggacccagaattttgtgcatcttactctctcaaagagaaggagataaaggctacaggtcgaatatttgcaaaaatgacaaagagaatgagatcgtgccaagtaattgcggaatcattattggccaatcatgcaggtaaattaatgagagaaaatggagttgttttagaccagttaaaattgacaaaatctttgttaacgatgaaccaaattggtattatatcagagcacagccgaagatccactgctgacaacatgactttggcacactccggttcaaataagcacagaattaataatagtcaattcaagaagaataaagacaataaacatgagatgcctgatgatggttttgagatagcagcctgctttctaacaactgacctcacaaaatactgcttaaattggaggtaccaagtcatcatcccctttgctcgtacattgaattcaatgtatggtatacctcacctgttcgaatggatacatttaaggctaatgcgaagcactctctatgtcggtgatcccttcaatcctccatcagatcctacccaacttgaccttgatacagctctcaatgatgatatatttatagtttctcctcgaggaggaatcgagggtttatgtcaaaaattatggactatgatttccatctcaacaatcatattatctgcaactgaggcaaacactagagttatgagcatggtccagggtgacaaccaggcgattgcaatcaccactagagtagtacgctcgctcagtcattccgagaagaaggagcaagcttataaagcaagtaaattattctttgaaaggcttagagccaacaatcatggaattggacaccacttgaaagaacaagaaactatcctcagttctgatttcttcatatacagtaagagagtgttttacaaaggtcggattttgactcaagcattaaagaacgtgagcaagatgtgcttaacagccgatatactaggggactgttcacaagcatcatgctccaatttagctactactgtaatgcgcctgactgagaatggggttgagaaagatttgtgttactttctgaatgcattcatgacaatcagacagttatgttatgatctagtatttccccaaactaaatctcttagtcaggacatcactaatgcttatcttaaccatccaatacttatctcaagattgtgtctattaccatctcaattggggggcctaaactttctctcatgtagtcgcctgttcaatagaaacatcggagacccattagtgtctgcaattgctgatgtgaaacgattaattaaagctggctgtctagatatctgggtcctgtataacatccttggaaggaggcctggaaaaggtaagtggagcactctggcagctgatccttatactctaaacatagattatttagttccttcaacaacttttttaaagaagcatgcccaatatacattgatggaacggagtgttaatcccatgctccgtggagtattcagtgaaaatgcagctgaggaagaagaggaactcgcacagtatctattagatcgtgaggtagtcatgcccagggttgcacatgtaatacttgcccagtctagttgcggtagaagaaaacagattcaaggttacttggattccactagaactattatcaggtattcactggaggtgagaccattgtcagcaaagaagctaaatacagtaatagaatacaacttattgtatctatcttacaatttggagattattgaaaaacccaatatagtccaaccctttttgaatgcaatcaatgttgatacttgtagcatcgatatagccaggtcccttagaaaactatcctgggcaactttacttaatggacgtcccatcgagggattagaaacacctgatcccattgaattggtacatgggtgtttgataattgggtcagatgaatgtgagcattgcagtagtggtgatgataaattcacctggtttttcctacccaaggggataaggctagataatgatccggcatccaacccacccatcagagtaccttacatcggatctaaaacagatgagcggagggttgcgtcaatggcttacatcaaaggagcatctgtatcactgaaatcagcactcaggttagcgggagtatatatttgggctttcggagatacagaagaatcatggcaggacgcctatgagttagcttccactcgtgttaatctcacactagagcaattgcaatctctcactcctttaccaacatctgctaacctagtacacagattagatgatggcaccactcaattaaaatttaccccggcaagttcctatgcatactctagcttcgttcatatatctaacgactgtcaagttctggagatcgatgatcaggttacagattctaacctgatttaccaacaagttatgattactggccttgctttaattgagacatggaacaatcctccaatcaacttctctgtctatgagactacactacacttgcacacaggctcatcttgctgtataagacctgtcgaatcttgtgtagtaaatcctcctttgcttcctgtacccttcattaatgttcctcaaatgaataaatttgtatatgaccctgaaccactcagtttgctagaaatggaaaaaattgaggatattgcttatcagaccagaatcggtggtttagatcaaatcccacttctggaaaaaatacccttactagctcacctcaccgccaagcagatggtaaacagcatcactgggcttgatgaagcaacatctatagtgaatgatgctgtagttcaagcagactacactagcaattggattagtgaatgctgctacacttacattgattctgtgtttgtttactctggctgggcattattattggagctttcgtatcaaatgtactacttaagaattcaaggcatccaaggaattctagactatgtgtatatgaccttgaggaggataccaggaatggctataacaggtatctcatccacgattagtcaccctcgtatactcagaagatgcatcaatttggatgtaatagccccaatcaattctccacacatagcttcactggattacacaaaattgagcatagatgcagtaatgtggggaactaagcaggttttgaccaacatttcgcaaggtatcgattatgagatagtagttccttctgaaagccaactaacacttagtgatagagttctaaatctagttgctcgaaaattatcactactggcaatcatctgggccaattataactatcctccaaaggttaaaggtatgtcacctgaggacaaatgtcaggctttaactacacatctaatccaaactgtcgaatatgttgagcacattcagattgagaagacaaacatcaggaggatgattattgaaccaaaattaactgcctaccctagtaatttgttttatctatctcgaaagttgcttaatgctattcgagattctgaagaaggacaatttctgattgcatcctattataacagttttggatttctggaaccaatactaatggaatctaaaatattcaatctaaattcatccgaatcagcatctcttacagaatttgatttcatcctcaacttggaattgtctgaaaccagtcttgagaaatactctctcccaagtttgttgatgacggctgagaatatggataacccatttcctcaaccaccccttcatcatgttctcagaccactaggattatcatccacttcatggtataaaacaatcagtgttttaaattatattagccatatgaaaatatctgacggtgcccatctatacttggcagagggaagcggggcctctatgtcacttatagagactttcttgcccggtgaaacaatatggtacaacagcctattcaatagtggtgaaaatcctccccaacgcaattttgctcctttgcccacccagtttattgaaagtgtcccttacagattgattcaagcaggtatagcagcaggaagtggtgtagtgcaaagtttctatccactctggaacggtaacagcgatatcactgacttgagcacgaaaaccagtgtcgaatacattattcacaaggtaggagctgatacatgtgcattggtccatgtggatttggagggtgtgcccggctcaatgaacagcatgttggagnnnnnnnnnnnnnnnnnnnnnnnnnnnnnnnnnnnnnnnnnnnnnnnnnnnnnnnnnnnnnnnnnnnnnnnnnnnnnnnnnnnnnnnnnnnnnnnnnnnnnnnnnnnnnnnnnnnnnnnnnnnnnnnnnnnnnnnnnnnnnnnnnnnnnnnnnnnnnnnnnnnnnnnnnnnnnnnnnnnnnnnnnnnnnnnnnnnnnnnnnnnnnnnnnnnnnnnnnnnnnnnnnnnnnnnnnnnnnnnnnnnnnnnnnnnnnnnnnnnnnnnnnnnnnnnnnnnnnnnnnnnnnnnnnnnnnnnnnnnnnnnnnnnnnnnnnnnnnnnnnnnnnnnnnnnnnnnnnnnnnnnnnnnnnnnnnnnnnnnnnnnnnnnnnnnnnnnnnnnnnnnnnnnnnnnnnnnnnnnnnnnnnnnnnnnnnnnnnnnnnnnnnnnnnnnnnnnnnnnnnnnnnnnnnnnnnnnnnnnnnnnnnnnnnnnnnnnnnnnnnnnnnnnnnnnnnnnnnnnnnnnnnnnnnnnnnnnnnnnnnnnnnnnnnnnnnnnnnnnnnnnnnnnnnnnnnnnnnnnnnnnnnnnnnnnnnnnnnnnnnnnnnnnnnnnnnnnnnnnnnnnnnnnnnnnnnnnnnnnnnnnnnnnnnnnnnnnnnnnnnnnnnnnnnnnnnnnnnnnnnnnnnnnnnnnnnnnnnnnnnnnnnnnnnnnnnnnnnnnnnnnnnnnnnnnnnnnnnnnnnnnnnnnnnnnnnnnnnnnnnnnnnnnnnnnnnnnnnnnnnnnnnnnnnnnnnnnnnnnnnnnnnnnnnnnnnnnnnnnnnnnnnnnnnnnnnnnnnnnnnnnnnnnnnnnnnnnnnnnnnnnnnnnnnnnnnnnnnnnnnnnnnnnnnnnnnnnnnnnnnnnnnnnnnnnnnnnnnnnnnnnnnnnnnnnnnnnnnnnnnnnnnnnnnnnnnnnnnnnnnnnnnnnnnnnnnnnnnnnnnnnnnnnnnnnnnnnnnnnnnnnnnnnnnnnnnnnnnnnnnnnnnnnnnnnnnnnnnnnnnnnnnnnnnnnnnnnnnnnnnnnnnnnnnnnnnnnnnnnnnnnnnnnnnnnnnnnnnnnnnnnnnnnnnnnnnnnnnnnnnnnnnnnnnnnnnnnnnnnnnnnnnnn"/>
[truncated: 1,117,621 more chars]
