# Supplementary material for: Repeated introductions and intensive community transmission fueled a mumps virus outbreak in Washington State
Source: eLife. 2021 Apr 19;10:e66448. doi: 10.7554/eLife.66448 (PMC8079146; doi:10.7554/eLife.66448)
Supplement: Figure 5—figure supplement 1—source data 1. [file elife-66448-fig5-figsupp1-data1.zip]

Archive with 13 entries (12 files):
- combined-xml-and-run-results-mig-rate-10/
- combined-xml-and-run-results-mig-rate-10/2020-04-06-mumps-mtt-2.6.2-hot-chain-limit-50-mig-10-Arkansas-8.no-metadata.mcc.tree
- combined-xml-and-run-results-mig-rate-10/2020-04-06-mumps-mtt-2.6.2-hot-chain-limit-50-mig-10-Arkansas-5-combined.typedNode.no-metadata.trees
- combined-xml-and-run-results-mig-rate-10/2020-04-06-mumps-mtt-2.6.2-hot-chain-limit-50-mig-10-combined.log
- __MACOSX/combined-xml-and-run-results-mig-rate-10/._2020-04-06-mumps-mtt-2.6.2-hot-chain-limit-50-mig-10-combined.log
- combined-xml-and-run-results-mig-rate-10/2020-04-06-mumps-mtt-2.6.2-hot-chain-limit-50-mig-10-Arkansas-8-combined.typedNode.no-metadata.trees
- combined-xml-and-run-results-mig-rate-10/2020-04-06-mumps-mtt-2.6.2-hot-chain-mig-rate-10-it1.no-metadata.xml
- __MACOSX/combined-xml-and-run-results-mig-rate-10/._2020-04-06-mumps-mtt-2.6.2-hot-chain-mig-rate-10-it1.no-metadata.xml
- combined-xml-and-run-results-mig-rate-10/2020-04-06-mumps-mtt-2.6.2-hot-chain-limit-50-mig-10-Arkansas-5.no-metadata.mcc.tree
- combined-xml-and-run-results-mig-rate-10/2020-04-06-mumps-mtt-2.6.2-hot-chain-limit-50-mig-10-Arkansas-69-combined.typedNode.no-metadata.trees.zip
- combined-xml-and-run-results-mig-rate-10/2020-04-06-mumps-mtt-2.6.2-hot-chain-limit-50-mig-10-Arkansas-69.no-metadata.mcc.tree
- combined-xml-and-run-results-mig-rate-10/2020-04-06-mumps-mtt-2.6.2-hot-chain-limit-50-mig-10-Arkansas-10.no-metadata.mcc.tree
- combined-xml-and-run-results-mig-rate-10/2020-04-06-mumps-mtt-2.6.2-hot-chain-limit-50-mig-10-Arkansas-10-combined.typedNode.no-metadata.trees
