# Supplementary material for: Repeated introductions and intensive community transmission fueled a mumps virus outbreak in Washington State
Source: eLife. 2021 Apr 19;10:e66448. doi: 10.7554/eLife.66448 (PMC8079146; doi:10.7554/eLife.66448)
Supplement: Figure 5—figure supplement 1—source data 1. [file elife-66448-fig5-figsupp1-data1.zip › combined-xml-and-run-results-mig-rate-10/2020-04-06-mumps-mtt-2.6.2-hot-chain-limit-50-mig-10-Arkansas-8.no-metadata.mcc.tree]

#NEXUS

Begin taxa;
	Dimensions ntax=8;
		Taxlabels
			MuVs/Washington.USA/3.17/FH67[G]|2017.044|2017-01-17|north_america|usa|washington|age|vaccination_status|community_status
			MuVs/Washington.USA/7.17/FH15[G]|2017.123|2017-02-15|north_america|usa|washington|age|vaccination_status|community_status
			MuVs/Washington.USA/2.17/FH84[G]|2017.033|2017-01-13|north_america|usa|washington|age|vaccination_status|community_status
			MuVs/Washington.USA/3.17/FH62[G]|2017.049|2017-01-19|north_america|usa|washington|age|vaccination_status|community_status
			MuVs/Washington.USA/11.17/FH143[G]|2017.2|2017-03-15|north_america|usa|washington|age|vaccination_status|community_status
			MuVs/Washington.USA/12.17/FH144[G]|2017.233|2017-03-27|north_america|usa|washington|age|vaccination_status|community_status
			MuVs/Washington.USA/15.17/FH146[G]|2017.293|2017-04-18|north_america|usa|washington|age|vaccination_status|community_status
			MuVs/Washington.USA/18.17/FH147[G]|2017.337|2017-05-04|north_america|usa|washington|age|vaccination_status|community_status
			;
End;
Begin trees;
	Translate
		   1 MuVs/Washington.USA/3.17/FH67[G]|2017.044|2017-01-17|north_america|usa|washington|age|vaccination_status|community_status,
		   2 MuVs/Washington.USA/7.17/FH15[G]|2017.123|2017-02-15|north_america|usa|washington|age|vaccination_status|community_status,
		   3 MuVs/Washington.USA/2.17/FH84[G]|2017.033|2017-01-13|north_america|usa|washington|age|vaccination_status|community_status,
		   4 MuVs/Washington.USA/3.17/FH62[G]|2017.049|2017-01-19|north_america|usa|washington|age|vaccination_status|community_status,
		   5 MuVs/Washington.USA/11.17/FH143[G]|2017.2|2017-03-15|north_america|usa|washington|age|vaccination_status|community_status,
		   6 MuVs/Washington.USA/12.17/FH144[G]|2017.233|2017-03-27|north_america|usa|washington|age|vaccination_status|community_status,
		   7 MuVs/Washington.USA/15.17/FH146[G]|2017.293|2017-04-18|north_america|usa|washington|age|vaccination_status|community_status,
		   8 MuVs/Washington.USA/18.17/FH147[G]|2017.337|2017-05-04|north_america|usa|washington|age|vaccination_status|community_status
;
tree TREE1 = (((1[&height=0.29299999999969595,height_95%_HPD={0.2929999999998927,0.2929999999998927},height_median=0.2929999999998927,height_range={0.29299999999989257,0.2929999999998928},length=0.036263588058505804,length_95%_HPD={1.5470007774798233E-8,0.10909402393742185},length_median=0.024795137371955267,length_range={1.5470007774798233E-8,0.504325548787806},type=Marshallese,type.prob=1.0,type.set={Marshallese},type.set.prob={1.0}]:0.030082838946771273,3[&height=0.3040000000000873,height_95%_HPD={0.3040000000000873,0.3040000000000873},height_median=0.3040000000000873,height_range={0.3040000000000872,0.3040000000000874},length=0.03374696865464714,length_95%_HPD={1.3145599701558375E-6,0.1076360947936903},length_median=0.021277948983730255,length_range={1.3145599701558375E-6,0.4002709484743867},type=Marshallese,type.prob=1.0,type.set={Marshallese},type.set.prob={1.0}]:0.01908283894637991)13[&height=0.3230828389464672,height_95%_HPD={0.30400257339363185,0.36396789144792246},height_median=0.31640434171890375,height_range={0.30400257339363185,0.5167564166717665},length=0.03717583237580696,length_95%_HPD={5.518858764264056E-6,0.11320629347253308},length_median=0.025326668461830987,length_range={5.518858764264056E-6,0.33801167623791467},posterior=0.1504277302521942,type=Marshallese,type.prob=0.9985228951255539,type.set={Marshallese,Not_Marshallese},type.set.prob={0.9985228951255539,0.0014771048744460858}]:0.049513141522227966,(2[&height=0.2139999999999418,height_95%_HPD={0.2139999999999418,0.2139999999999418},height_median=0.2139999999999418,height_range={0.21399999999994168,0.2139999999999419},length=0.1361283615586065,length_95%_HPD={0.01457172509499971,0.29503441743087166},length_median=0.11561189543016859,length_range={0.0024361526637294295,0.7639668738938314},type=Marshallese,type.prob=1.0,type.set={Marshallese},type.set.prob={1.0}]:0.09751007405471779,(((5[&height=0.13699999999978268,height_95%_HPD={0.13699999999994356,0.1369999999999436},height_median=0.1369999999999436,height_range={0.1369999999999435,0.13699999999994383},length=0.09631937648372989,length_95%_HPD={1.0510097655846984E-5,0.22271262192827096},length_median=0.07928341962112029,length_range={1.0510097655846984E-5,0.8097044841449077},type=Not_Marshallese,type.prob=1.0,type.set={Not_Marshallese},type.set.prob={1.0}]:0.05728197135597682,7[&height=0.04400000000006652,height_95%_HPD={0.044000000000096406,0.044000000000096406},height_median=0.044000000000096406,height_range={0.044000000000096295,0.04400000000009663},length=0.16741635598668436,length_95%_HPD={0.05360162000937818,0.30246699357521806},length_median=0.15474093928177868,length_range={0.00127204719425561,0.8790607028774842},type=Not_Marshallese,type.prob=1.0,type.set={Not_Marshallese},type.set.prob={1.0}]:0.150281971355693)9[&height=0.1942819713557595,height_95%_HPD={0.1370105100975995,0.2722418217534801},height_median=0.18577098649203627,height_range={0.1370105100975995,0.4447334719894823},length=0.08144994761572985,length_95%_HPD={3.315985844606906E-5,0.2018858427743505},length_median=0.06697243677410786,length_range={3.315985844606906E-5,0.5624861179867489},posterior=0.285301633151872,type=Marshallese,type.prob=0.9108255451713395,type.set={Marshallese,Not_Marshallese},type.set.prob={0.9108255451713395,0.08917445482866043}]:0.03893002409717705,6[&height=0.10400000000018202,height_95%_HPD={0.10400000000004178,0.10400000000004184},height_median=0.10400000000004184,height_range={0.10400000000004173,0.10400000000004206},length=0.15186162171495807,length_95%_HPD={0.022262662640358033,0.3047095607925281},length_median=0.14018435425353667,length_range={0.0019419528667773411,0.7478584476401882},type=Not_Marshallese,type.prob=1.0,type.set={Not_Marshallese},type.set.prob={1.0}]:0.12921199545275452)11[&height=0.23321199545293655,height_95%_HPD={0.1545283474726738,0.3201924828802265},height_median=0.2277011897774937,height_range={0.13921229713500416,0.5755164713344427},length=0.09165226425663868,length_95%_HPD={7.370313611776425E-5,0.20958047149143322},length_median=0.08111067204900974,length_range={7.370313611776425E-5,0.5436690998941743},posterior=0.24863904010665483,type=Marshallese,type.prob=0.9821268990169795,type.set={Marshallese,Not_Marshallese},type.set.prob={0.9821268990169795,0.017873100983020553}]:0.02952115901660199,8[&height=0.0,length=0.27209479514439916,length_95%_HPD={0.08314968468506262,0.47256015820659353},length_median=0.263951023786576,length_range={0.045272047194352016,1.1812109225675052},type=Not_Marshallese,type.prob=1.0,type.set={Not_Marshallese},type.set.prob={1.0}]:0.26273315446953854)14[&height=0.26273315446953854,height_95%_HPD={0.17065377635624218,0.3450935667404552},height_median=0.2620388760482556,height_range={0.144385372298194,0.5819352891752889},length=0.07772014122020118,length_95%_HPD={3.3409184518273793E-5,0.18310150881367315},length_median=0.06773253601584844,length_range={3.3409184518273793E-5,0.6011325690909204},posterior=0.2668222049401918,type=Marshallese,type.prob=0.9938931297709923,type.set={Marshallese,Not_Marshallese},type.set.prob={0.9938931297709923,0.0061068702290076335}]:0.04877691958512104)12[&height=0.3115100740546596,height_95%_HPD={0.234122095656021,0.39307935617357387},height_median=0.3031839166385676,height_range={0.22683083622197528,0.7440925247428076},length=0.03968556859151426,length_95%_HPD={4.739072842102621E-5,0.11147046075239603},length_median=0.02956517429530134,length_range={4.739072842102621E-5,0.2523925428278272},posterior=0.08517572121616117,type=Marshallese,type.prob=0.9965217391304347,type.set={Marshallese,Not_Marshallese},type.set.prob={0.9965217391304347,0.0034782608695652175}]:0.06108590641403561)10[&height=0.3725959804686952,height_95%_HPD={0.3041655991876159,0.4650771906987716},height_median=0.3618421531170066,height_range={0.3041655991876159,0.7316568500442879},length=0.06251994154263217,length_95%_HPD={2.547675499253721E-5,0.18026711381796234},length_median=0.045911931816633444,length_range={2.547675499253721E-5,0.4533543811647097},posterior=0.1582046439284524,type=Marshallese,type.prob=0.99812734082397,type.set={Marshallese,Not_Marshallese},type.set.prob={0.99812734082397,0.0018726591760299626}]:0.0675697391017473,4[&height=0.28800000000034215,height_95%_HPD={0.2880000000000109,0.2880000000000109},height_median=0.2880000000000109,height_range={0.2880000000000108,0.288000000000011},length=0.07169206192670984,length_95%_HPD={0.0015952606752068221,0.1906410534931144},length_median=0.05453889631876391,length_range={2.3186882210407544E-4,0.5935863467532045},type=Marshallese,type.prob=1.0,type.set={Marshallese},type.set.prob={1.0}]:0.15216571957010033)15[&height=0.4401657195704425,height_95%_HPD={0.3176471139909693,0.5995927501468715},height_median=0.4236462227335634,height_range={0.3042047216000469,1.1812109225675052},length=0.0,posterior=1.0,type=Marshallese,type.prob=0.9961115431618709,type.set={Marshallese,Not_Marshallese},type.set.prob={0.9961115431618709,0.0038884568381290967}]:0.0;
End;
