# Supplementary material for: Repeated introductions and intensive community transmission fueled a mumps virus outbreak in Washington State
Source: eLife. 2021 Apr 19;10:e66448. doi: 10.7554/eLife.66448 (PMC8079146; doi:10.7554/eLife.66448)
Supplement: Figure 5—figure supplement 1—source data 1. [file elife-66448-fig5-figsupp1-data1.zip › combined-xml-and-run-results-mig-rate-10/2020-04-06-mumps-mtt-2.6.2-hot-chain-limit-50-mig-10-Arkansas-5-combined.typedNode.no-metadata.trees]

#NEXUS

Begin taxa;
	Dimensions ntax=5;
		Taxlabels
			MuVs/Washington.USA/4.17/FH48[G]|2017.074|2017-01-28|north_america|usa|washington|age|vaccination_status|community_status
			MuVs/Washington.USA/16.17/FH36[G]|2017.296|2017-04-19|north_america|usa|washington|age|vaccination_status|community_status
			MuVs/Washington.USA/17.17/FH38[G]|2017.312|2017-04-25|north_america|usa|washington|age|vaccination_status|community_status
			MuVs/Washington.USA/12.17/FH76[G]|2017.219|2017-03-22|north_america|usa|washington|age|vaccination_status|community_status
			MuVs/Washington.USA/16.17/FH63[G]|2017.301|2017-04-21|north_america|usa|washington|age|vaccination_status|community_status
			;
End;
Begin trees;
	Translate
			1 MuVs/Washington.USA/4.17/FH48[G]|2017.074|2017-01-28|north_america|usa|washington|age|vaccination_status|community_status,
			2 MuVs/Washington.USA/16.17/FH36[G]|2017.296|2017-04-19|north_america|usa|washington|age|vaccination_status|community_status,
			3 MuVs/Washington.USA/17.17/FH38[G]|2017.312|2017-04-25|north_america|usa|washington|age|vaccination_status|community_status,
			4 MuVs/Washington.USA/12.17/FH76[G]|2017.219|2017-03-22|north_america|usa|washington|age|vaccination_status|community_status,
			5 MuVs/Washington.USA/16.17/FH63[G]|2017.301|2017-04-21|north_america|usa|washington|age|vaccination_status|community_status
			;#NEXUS

Begin taxa;
	Dimensions ntax=5;
		Taxlabels
			MuVs/Washington.USA/4.17/FH48[G]|2017.074|2017-01-28|north_america|usa|washington|age|vaccination_status|community_status
			MuVs/Washington.USA/16.17/FH36[G]|2017.296|2017-04-19|north_america|usa|washington|age|vaccination_status|community_status
			MuVs/Washington.USA/17.17/FH38[G]|2017.312|2017-04-25|north_america|usa|washington|age|vaccination_status|community_status
			MuVs/Washington.USA/12.17/FH76[G]|2017.219|2017-03-22|north_america|usa|washington|age|vaccination_status|community_status
			MuVs/Washington.USA/16.17/FH63[G]|2017.301|2017-04-21|north_america|usa|washington|age|vaccination_status|community_status
			;
End;
Begin trees;
	Translate
			1 MuVs/Washington.USA/4.17/FH48[G]|2017.074|2017-01-28|north_america|usa|washington|age|vaccination_status|community_status,
			2 MuVs/Washington.USA/16.17/FH36[G]|2017.296|2017-04-19|north_america|usa|washington|age|vaccination_status|community_status,
			3 MuVs/Washington.USA/17.17/FH38[G]|2017.312|2017-04-25|north_america|usa|washington|age|vaccination_status|community_status,
			4 MuVs/Washington.USA/12.17/FH76[G]|2017.219|2017-03-22|north_america|usa|washington|age|vaccination_status|community_status,
			5 MuVs/Washington.USA/16.17/FH63[G]|2017.301|2017-04-21|north_america|usa|washington|age|vaccination_status|community_status
			;

tree STATE_0 = (1[&type="Not_Marshallese"]:0.1048169874098519,((2[&type="Marshallese"]:0.18152047038538402,(3[&type="Marshallese"]:0.15668178956873668,5[&type="Marshallese"]:0.14568178956876943)6[&type="Marshallese"]:0.04083868081649636)8[&type="Marshallese"]:0.08760789612822587,4[&type="Marshallese"]:0.1921283665136117)7[&type="Marshallese"]:0.05768862089622201)9[&type="Marshallese"]:0.0;tree STATE_10000000 = (1[&type="Not_Marshallese"]:0.1048169874098519,((2[&type="Marshallese"]:0.18152047038538402,(3[&type="Marshallese"]:0.15668178956873668,5[&type="Marshallese"]:0.14568178956876943)6[&type="Marshallese"]:0.04083868081649636)8[&type="Marshallese"]:0.08760789612822587,4[&type="Marshallese"]:0.1921283665136117)7[&type="Marshallese"]:0.05768862089622201)9[&type="Marshallese"]:0.0;
tree STATE_10000 = ((1[&type="Not_Marshallese"]:0.07306438158344203,((2[&type="Marshallese"]:0.13015225747221704,3[&type="Marshallese"]:0.14615225747206606)8[&type="Marshallese"]:0.11918339374092646,5[&type="Marshallese"]:0.25433565121302526)6[&type="Marshallese"]:0.045728730370278525)7[&type="Marshallese"]:0.006456241902151494,4[&type="Marshallese"]:0.22452062348557533)9[&type="Marshallese"]:0.0;tree STATE_10010000 = ((1[&type="Not_Marshallese"]:0.07306438158344203,((2[&type="Marshallese"]:0.13015225747221704,3[&type="Marshallese"]:0.14615225747206606)8[&type="Marshallese"]:0.11918339374092646,5[&type="Marshallese"]:0.25433565121302526)6[&type="Marshallese"]:0.045728730370278525)7[&type="Marshallese"]:0.006456241902151494,4[&type="Marshallese"]:0.22452062348557533)9[&type="Marshallese"]:0.0;
tree STATE_20000 = ((1[&type="Not_Marshallese"]:0.06332808836440196,4[&type="Marshallese"]:0.20832808836438377)7[&type="Marshallese"]:0.02149751356091001,((2[&type="Marshallese"]:0.24439781207305278,5[&type="Marshallese"]:0.24939781207293454)8[&type="Marshallese"]:7.580621899031526E-4,3[&type="Marshallese"]:0.26115587426280495)6[&type="Marshallese"]:0.06166972766233603)9[&type="Marshallese"]:0.0;tree STATE_10020000 = ((1[&type="Not_Marshallese"]:0.06332808836440196,4[&type="Marshallese"]:0.20832808836438377)7[&type="Marshallese"]:0.02149751356091001,((2[&type="Marshallese"]:0.24439781207305278,5[&type="Marshallese"]:0.24939781207293454)8[&type="Marshallese"]:7.580621899031526E-4,3[&type="Marshallese"]:0.26115587426280495)6[&type="Marshallese"]:0.06166972766233603)9[&type="Marshallese"]:0.0;
tree STATE_30000 = (1[&type="Not_Marshallese"]:0.059571641973865996,(((2[&type="Marshallese"]:0.11005264462366496,3[&type="Marshallese"]:0.12605264462351398)7[&type="Marshallese"]:0.048207980762052155,5[&type="Marshallese"]:0.16326062538559888)6[&type="Marshallese"]:0.0413110815889024,4[&type="Marshallese"]:0.12257170697462133)8[&type="Marshallese"]:0.08199993499922648)9[&type="Marshallese"]:0.0;tree STATE_10030000 = (1[&type="Not_Marshallese"]:0.059571641973865996,(((2[&type="Marshallese"]:0.11005264462366496,3[&type="Marshallese"]:0.12605264462351398)7[&type="Marshallese"]:0.048207980762052155,5[&type="Marshallese"]:0.16326062538559888)6[&type="Marshallese"]:0.0413110815889024,4[&type="Marshallese"]:0.12257170697462133)8[&type="Marshallese"]:0.08199993499922648)9[&type="Marshallese"]:0.0;
tree STATE_40000 = (1[&type="Not_Marshallese"]:0.1373717105924459,(((2[&type="Marshallese"]:0.08658568769327003,3[&type="Marshallese"]:0.10258568769311906)8[&type="Marshallese"]:0.10043567738373103,5[&type="Marshallese"]:0.19202136507688283)6[&type="Marshallese"]:0.04910333725058463,4[&type="Marshallese"]:0.15912470232758752)7[&type="Marshallese"]:0.1232470082648402)9[&type="Marshallese"]:0.0;tree STATE_10040000 = (1[&type="Not_Marshallese"]:0.1373717105924459,(((2[&type="Marshallese"]:0.08658568769327003,3[&type="Marshallese"]:0.10258568769311906)8[&type="Marshallese"]:0.10043567738373103,5[&type="Marshallese"]:0.19202136507688283)6[&type="Marshallese"]:0.04910333725058463,4[&type="Marshallese"]:0.15912470232758752)7[&type="Marshallese"]:0.1232470082648402)9[&type="Marshallese"]:0.0;
tree STATE_50000 = ((1[&type="Not_Marshallese"]:0.12081003902213655,((2[&type="Marshallese"]:0.047774379582883386,5[&type="Marshallese"]:0.05277437958276515)6[&type="Marshallese"]:0.03430667894016941,3[&type="Marshallese"]:0.09808105852290182)8[&type="Marshallese"]:0.26072898049906373)7[&type="Marshallese"]:0.035960506488651345,4[&type="Marshallese"]:0.3017705455107697)9[&type="Marshallese"]:0.0;tree STATE_10050000 = ((1[&type="Not_Marshallese"]:0.12081003902213655,((2[&type="Marshallese"]:0.047774379582883386,5[&type="Marshallese"]:0.05277437958276515)6[&type="Marshallese"]:0.03430667894016941,3[&type="Marshallese"]:0.09808105852290182)8[&type="Marshallese"]:0.26072898049906373)7[&type="Marshallese"]:0.035960506488651345,4[&type="Marshallese"]:0.3017705455107697)9[&type="Marshallese"]:0.0;
tree STATE_60000 = (1[&type="Not_Marshallese"]:0.09915244121835393,((2[&type="Marshallese"]:0.08657732015033086,(3[&type="Marshallese"]:0.0862388479404334,5[&type="Marshallese"]:0.07523884794046615)6[&type="Marshallese"]:0.016338472209746477)7[&type="Marshallese"]:0.14433776747875388,4[&type="Marshallese"]:0.15391508762908654)8[&type="Marshallese"]:0.0902373535892492)9[&type="Marshallese"]:0.0;tree STATE_10060000 = (1[&type="Not_Marshallese"]:0.09915244121835393,((2[&type="Marshallese"]:0.08657732015033086,(3[&type="Marshallese"]:0.0862388479404334,5[&type="Marshallese"]:0.07523884794046615)6[&type="Marshallese"]:0.016338472209746477)7[&type="Marshallese"]:0.14433776747875388,4[&type="Marshallese"]:0.15391508762908654)8[&type="Marshallese"]:0.0902373535892492)9[&type="Marshallese"]:0.0;
tree STATE_70000 = (1[&type="Not_Marshallese"]:0.05897266714110477,((2[&type="Marshallese"]:0.14048864245432616,(3[&type="Marshallese"]:0.13631577407966008,5[&type="Marshallese"]:0.12531577407969283)8[&type="Marshallese"]:0.020172868374515096)6[&type="Marshallese"]:0.13369717335251716,4[&type="Marshallese"]:0.19718581580684513)7[&type="Marshallese"]:0.0067868513342414505)9[&type="Marshallese"]:0.0;tree STATE_10070000 = (1[&type="Not_Marshallese"]:0.05897266714110477,((2[&type="Marshallese"]:0.14048864245432616,(3[&type="Marshallese"]:0.13631577407966008,5[&type="Marshallese"]:0.12531577407969283)8[&type="Marshallese"]:0.020172868374515096)6[&type="Marshallese"]:0.13369717335251716,4[&type="Marshallese"]:0.19718581580684513)7[&type="Marshallese"]:0.0067868513342414505)9[&type="Marshallese"]:0.0;
tree STATE_80000 = (1[&type="Not_Marshallese"]:0.06844529833252222,(((2[&type="Marshallese"]:0.11736157799543001,3[&type="Marshallese"]:0.13336157799527903)6[&type="Marshallese"]:0.021882158963602932,5[&type="Marshallese"]:0.1442437369589147)7[&type="Marshallese"]:0.08398288655647612,4[&type="Marshallese"]:0.14622662351551088)8[&type="Marshallese"]:0.06721867481699315)9[&type="Marshallese"]:0.0;tree STATE_10080000 = (1[&type="Not_Marshallese"]:0.06844529833252222,(((2[&type="Marshallese"]:0.11736157799543001,3[&type="Marshallese"]:0.13336157799527903)6[&type="Marshallese"]:0.021882158963602932,5[&type="Marshallese"]:0.1442437369589147)7[&type="Marshallese"]:0.08398288655647612,4[&type="Marshallese"]:0.14622662351551088)8[&type="Marshallese"]:0.06721867481699315)9[&type="Marshallese"]:0.0;
tree STATE_90000 = ((1[&type="Not_Marshallese"]:0.12481188539664428,4[&type="Marshallese"]:0.2698118853966261)6[&type="Marshallese"]:0.019139579457028433,(2[&type="Marshallese"]:0.17391209192632204,(3[&type="Marshallese"]:0.1555589763730524,5[&type="Marshallese"]:0.14455897637308515)8[&type="Marshallese"]:0.03435311555311865)7[&type="Marshallese"]:0.19203937292733067)9[&type="Marshallese"]:0.0;tree STATE_10090000 = ((1[&type="Not_Marshallese"]:0.12481188539664428,4[&type="Marshallese"]:0.2698118853966261)6[&type="Marshallese"]:0.019139579457028433,(2[&type="Marshallese"]:0.17391209192632204,(3[&type="Marshallese"]:0.1555589763730524,5[&type="Marshallese"]:0.14455897637308515)8[&type="Marshallese"]:0.03435311555311865)7[&type="Marshallese"]:0.19203937292733067)9[&type="Marshallese"]:0.0;
tree STATE_100000 = (1[&type="Not_Marshallese"]:0.08684334970171698,((2[&type="Marshallese"]:0.043607748277747854,(3[&type="Marshallese"]:0.05570010152588089,5[&type="Marshallese"]:0.04470010152591363)7[&type="Marshallese"]:0.003907646751715989)8[&type="Marshallese"]:0.045095809737440984,4[&type="Marshallese"]:0.011703558015190657)6[&type="Marshallese"]:0.22013979168650813)9[&type="Marshallese"]:0.0;tree STATE_10100000 = (1[&type="Not_Marshallese"]:0.08684334970171698,((2[&type="Marshallese"]:0.043607748277747854,(3[&type="Marshallese"]:0.05570010152588089,5[&type="Marshallese"]:0.04470010152591363)7[&type="Marshallese"]:0.003907646751715989)8[&type="Marshallese"]:0.045095809737440984,4[&type="Marshallese"]:0.011703558015190657)6[&type="Marshallese"]:0.22013979168650813)9[&type="Marshallese"]:0.0;
tree STATE_110000 = ((1[&type="Not_Marshallese"]:0.032657586269257466,(2[&type="Marshallese"]:0.1320720736196313,(3[&type="Marshallese"]:0.1356823343145429,5[&type="Marshallese"]:0.12468233431457565)8[&type="Marshallese"]:0.01238973930493742)7[&type="Marshallese"]:0.12258551264960615)6[&type="Marshallese"]:0.01908487612077958,4[&type="Marshallese"]:0.19674246239001886)9[&type="Marshallese"]:0.0;tree STATE_10110000 = ((1[&type="Not_Marshallese"]:0.032657586269257466,(2[&type="Marshallese"]:0.1320720736196313,(3[&type="Marshallese"]:0.1356823343145429,5[&type="Marshallese"]:0.12468233431457565)8[&type="Marshallese"]:0.01238973930493742)7[&type="Marshallese"]:0.12258551264960615)6[&type="Marshallese"]:0.01908487612077958,4[&type="Marshallese"]:0.19674246239001886)9[&type="Marshallese"]:0.0;
tree STATE_120000 = (1[&type="Not_Marshallese"]:0.02598162250297925,(((2[&type="Marshallese"]:0.05009238165311479,3[&type="Marshallese"]:0.06609238165296381)7[&type="Marshallese"]:0.006853461301924962,5[&type="Marshallese"]:0.06194584295492152)8[&type="Marshallese"]:0.09276377916430532,4[&type="Marshallese"]:0.0727096221193469)6[&type="Marshallese"]:0.09827200038361417)9[&type="Marshallese"]:0.0;tree STATE_10120000 = (1[&type="Not_Marshallese"]:0.02598162250297925,(((2[&type="Marshallese"]:0.05009238165311479,3[&type="Marshallese"]:0.06609238165296381)7[&type="Marshallese"]:0.006853461301924962,5[&type="Marshallese"]:0.06194584295492152)8[&type="Marshallese"]:0.09276377916430532,4[&type="Marshallese"]:0.0727096221193469)6[&type="Marshallese"]:0.09827200038361417)9[&type="Marshallese"]:0.0;
tree STATE_130000 = (1[&type="Not_Marshallese"]:0.20994678003714495,((2[&type="Marshallese"]:0.22741363846201454,(3[&type="Marshallese"]:0.10965678491493444,5[&type="Marshallese"]:0.09865678491496718)6[&type="Marshallese"]:0.13375685354692912)8[&type="Marshallese"]:0.057404251996710814,4[&type="Marshallese"]:0.20781789045872717)7[&type="Marshallese"]:0.1471288895783996)9[&type="Marshallese"]:0.0;tree STATE_10130000 = (1[&type="Not_Marshallese"]:0.20994678003714495,((2[&type="Marshallese"]:0.22741363846201454,(3[&type="Marshallese"]:0.10965678491493444,5[&type="Marshallese"]:0.09865678491496718)6[&type="Marshallese"]:0.13375685354692912)8[&type="Marshallese"]:0.057404251996710814,4[&type="Marshallese"]:0.20781789045872717)7[&type="Marshallese"]:0.1471288895783996)9[&type="Marshallese"]:0.0;
tree STATE_140000 = ((1[&type="Not_Marshallese"]:0.039011988920886864,4[&type="Marshallese"]:0.18401198892086867)7[&type="Marshallese"]:0.0346088798517214,(2[&type="Marshallese"]:0.1745992240996007,(3[&type="Marshallese"]:0.13773473726576255,5[&type="Marshallese"]:0.1267347372657953)6[&type="Marshallese"]:0.05286448683368719)8[&type="Marshallese"]:0.12102164467298754)9[&type="Marshallese"]:0.0;tree STATE_10140000 = ((1[&type="Not_Marshallese"]:0.039011988920886864,4[&type="Marshallese"]:0.18401198892086867)7[&type="Marshallese"]:0.0346088798517214,(2[&type="Marshallese"]:0.1745992240996007,(3[&type="Marshallese"]:0.13773473726576255,5[&type="Marshallese"]:0.1267347372657953)6[&type="Marshallese"]:0.05286448683368719)8[&type="Marshallese"]:0.12102164467298754)9[&type="Marshallese"]:0.0;
tree STATE_150000 = ((1[&type="Not_Marshallese"]:0.07009271391566935,(2[&type="Marshallese"]:0.19821801858023658,(3[&type="Marshallese"]:0.14696048921587224,5[&type="Marshallese"]:0.13596048921590498)6[&type="Marshallese"]:0.06725752936421336)7[&type="Marshallese"]:0.09387469533541276)8[&type="Marshallese"]:0.0950716934904639,4[&type="Marshallese"]:0.31016440740611506)9[&type="Marshallese"]:0.0;tree STATE_10150000 = ((1[&type="Not_Marshallese"]:0.07009271391566935,(2[&type="Marshallese"]:0.19821801858023658,(3[&type="Marshallese"]:0.14696048921587224,5[&type="Marshallese"]:0.13596048921590498)6[&type="Marshallese"]:0.06725752936421336)7[&type="Marshallese"]:0.09387469533541276)8[&type="Marshallese"]:0.0950716934904639,4[&type="Marshallese"]:0.31016440740611506)9[&type="Marshallese"]:0.0;
tree STATE_160000 = (1[&type="Not_Marshallese"]:0.02324312779111931,(((2[&type="Marshallese"]:0.10743315555866799,3[&type="Marshallese"]:0.12343315555851701)6[&type="Marshallese"]:0.052089815996397906,5[&type="Marshallese"]:0.16452297155494766)7[&type="Marshallese"]:0.023350508401635522,4[&type="Marshallese"]:0.10587347995670324)8[&type="Marshallese"]:0.062369647834397884)9[&type="Marshallese"]:0.0;tree STATE_10160000 = (1[&type="Not_Marshallese"]:0.02324312779111931,(((2[&type="Marshallese"]:0.10743315555866799,3[&type="Marshallese"]:0.12343315555851701)6[&type="Marshallese"]:0.052089815996397906,5[&type="Marshallese"]:0.16452297155494766)7[&type="Marshallese"]:0.023350508401635522,4[&type="Marshallese"]:0.10587347995670324)8[&type="Marshallese"]:0.062369647834397884)9[&type="Marshallese"]:0.0;
tree STATE_170000 = ((1[&type="Not_Marshallese"]:0.015360389070613933,4[&type="Marshallese"]:0.16036038907059574)8[&type="Marshallese"]:0.05653696211830378,((2[&type="Marshallese"]:0.08515448355023073,5[&type="Marshallese"]:0.09015448355011249)7[&type="Marshallese"]:0.04066183910247728,3[&type="Marshallese"]:0.14181632265255703)6[&type="Marshallese"]:0.1680810285361897)9[&type="Marshallese"]:0.0;tree STATE_10170000 = ((1[&type="Not_Marshallese"]:0.015360389070613933,4[&type="Marshallese"]:0.16036038907059574)8[&type="Marshallese"]:0.05653696211830378,((2[&type="Marshallese"]:0.08515448355023073,5[&type="Marshallese"]:0.09015448355011249)7[&type="Marshallese"]:0.04066183910247728,3[&type="Marshallese"]:0.14181632265255703)6[&type="Marshallese"]:0.1680810285361897)9[&type="Marshallese"]:0.0;
tree STATE_180000 = (1[&type="Not_Marshallese"]:0.09163449216454572,(((2[&type="Marshallese"]:0.08184572052348554,3[&type="Marshallese"]:0.09784572052333457)7[&type="Marshallese"]:0.04428899442144754,5[&type="Marshallese"]:0.13113471494481485)6[&type="Marshallese"]:0.1721621766229323,4[&type="Marshallese"]:0.2212968915678672)8[&type="Marshallese"]:0.015337600596660339)9[&type="Marshallese"]:0.0;tree STATE_10180000 = (1[&type="Not_Marshallese"]:0.09163449216454572,(((2[&type="Marshallese"]:0.08184572052348554,3[&type="Marshallese"]:0.09784572052333457)7[&type="Marshallese"]:0.04428899442144754,5[&type="Marshallese"]:0.13113471494481485)6[&type="Marshallese"]:0.1721621766229323,4[&type="Marshallese"]:0.2212968915678672)8[&type="Marshallese"]:0.015337600596660339)9[&type="Marshallese"]:0.0;
tree STATE_190000 = (1[&type="Not_Marshallese"]:0.08351934170809161,(((2[&type="Marshallese"]:0.14011724548757384,5[&type="Marshallese"]:0.1451172454874556)7[&type="Marshallese"]:0.09458818122755672,3[&type="Marshallese"]:0.2507054267149796)6[&type="Marshallese"]:0.046445207718695425,4[&type="Marshallese"]:0.2041506344338278)8[&type="Marshallese"]:0.024368707274245616)9[&type="Marshallese"]:0.0;tree STATE_10190000 = (1[&type="Not_Marshallese"]:0.08351934170809161,(((2[&type="Marshallese"]:0.14011724548757384,5[&type="Marshallese"]:0.1451172454874556)7[&type="Marshallese"]:0.09458818122755672,3[&type="Marshallese"]:0.2507054267149796)6[&type="Marshallese"]:0.046445207718695425,4[&type="Marshallese"]:0.2041506344338278)8[&type="Marshallese"]:0.024368707274245616)9[&type="Marshallese"]:0.0;
tree STATE_200000 = (1[&type="Not_Marshallese"]:0.07123540230186637,(((2[&type="Marshallese"]:0.02693859303461657,3[&type="Marshallese"]:0.042938593034465594)7[&type="Marshallese"]:0.04557577350573211,5[&type="Marshallese"]:0.07751436654023044)6[&type="Marshallese"]:0.12300018502208149,4[&type="Marshallese"]:0.11851455156243199)8[&type="Marshallese"]:0.09772085073941619)9[&type="Marshallese"]:0.0;tree STATE_10200000 = (1[&type="Not_Marshallese"]:0.07123540230186637,(((2[&type="Marshallese"]:0.02693859303461657,3[&type="Marshallese"]:0.042938593034465594)7[&type="Marshallese"]:0.04557577350573211,5[&type="Marshallese"]:0.07751436654023044)6[&type="Marshallese"]:0.12300018502208149,4[&type="Marshallese"]:0.11851455156243199)8[&type="Marshallese"]:0.09772085073941619)9[&type="Marshallese"]:0.0;
tree STATE_210000 = (1[&type="Not_Marshallese"]:0.07673921248339843,((2[&type="Marshallese"]:0.1545065039619901,(3[&type="Marshallese"]:0.1555186424556665,5[&type="Marshallese"]:0.14451864245569923)7[&type="Marshallese"]:0.014987861506172623)8[&type="Marshallese"]:0.03365165259404934,4[&type="Marshallese"]:0.11115815655604125)6[&type="Marshallese"]:0.110581055927339)9[&type="Marshallese"]:0.0;tree STATE_10210000 = (1[&type="Not_Marshallese"]:0.07673921248339843,((2[&type="Marshallese"]:0.1545065039619901,(3[&type="Marshallese"]:0.1555186424556665,5[&type="Marshallese"]:0.14451864245569923)7[&type="Marshallese"]:0.014987861506172623)8[&type="Marshallese"]:0.03365165259404934,4[&type="Marshallese"]:0.11115815655604125)6[&type="Marshallese"]:0.110581055927339)9[&type="Marshallese"]:0.0;
tree STATE_220000 = (1[&type="Not_Marshallese"]:0.09491564085558513,(((2[&type="Marshallese"]:0.05620914699138935,3[&type="Marshallese"]:0.07220914699123837)6[&type="Marshallese"]:0.008377174207309337,5[&type="Marshallese"]:0.06958632119858045)8[&type="Marshallese"]:0.124400379499067,4[&type="Marshallese"]:0.1119867006977675)7[&type="Marshallese"]:0.12792894015779943)9[&type="Marshallese"]:0.0;tree STATE_10220000 = (1[&type="Not_Marshallese"]:0.09491564085558513,(((2[&type="Marshallese"]:0.05620914699138935,3[&type="Marshallese"]:0.07220914699123837)6[&type="Marshallese"]:0.008377174207309337,5[&type="Marshallese"]:0.06958632119858045)8[&type="Marshallese"]:0.124400379499067,4[&type="Marshallese"]:0.1119867006977675)7[&type="Marshallese"]:0.12792894015779943)9[&type="Marshallese"]:0.0;
tree STATE_230000 = (1[&type="Not_Marshallese"]:0.02237278038077506,((2[&type="Marshallese"]:0.16043346990986201,(3[&type="Marshallese"]:0.15142859006549333,5[&type="Marshallese"]:0.14042859006552608)8[&type="Marshallese"]:0.025004879844217703)6[&type="Marshallese"]:0.07040201576947552,4[&type="Marshallese"]:0.15383548567933936)7[&type="Marshallese"]:0.013537294701417513)9[&type="Marshallese"]:0.0;tree STATE_10230000 = (1[&type="Not_Marshallese"]:0.02237278038077506,((2[&type="Marshallese"]:0.16043346990986201,(3[&type="Marshallese"]:0.15142859006549333,5[&type="Marshallese"]:0.14042859006552608)8[&type="Marshallese"]:0.025004879844217703)6[&type="Marshallese"]:0.07040201576947552,4[&type="Marshallese"]:0.15383548567933936)7[&type="Marshallese"]:0.013537294701417513)9[&type="Marshallese"]:0.0;
tree STATE_240000 = ((1[&type="Not_Marshallese"]:0.03806926413023243,4[&type="Marshallese"]:0.18306926413021424)7[&type="Marshallese"]:0.0942497994129714,((2[&type="Marshallese"]:0.06508774188512176,3[&type="Marshallese"]:0.08108774188497078)8[&type="Marshallese"]:0.12404987151592103,5[&type="Marshallese"]:0.19413761340092456)6[&type="Marshallese"]:0.16518145014214103)9[&type="Marshallese"]:0.0;tree STATE_10240000 = ((1[&type="Not_Marshallese"]:0.03806926413023243,4[&type="Marshallese"]:0.18306926413021424)7[&type="Marshallese"]:0.0942497994129714,((2[&type="Marshallese"]:0.06508774188512176,3[&type="Marshallese"]:0.08108774188497078)8[&type="Marshallese"]:0.12404987151592103,5[&type="Marshallese"]:0.19413761340092456)6[&type="Marshallese"]:0.16518145014214103)9[&type="Marshallese"]:0.0;
tree STATE_250000 = (1[&type="Not_Marshallese"]:0.06935497744336455,(((2[&type="Marshallese"]:0.13019151064967832,5[&type="Marshallese"]:0.1351915106495601)8[&type="Marshallese"]:0.01785687510715217,3[&type="Marshallese"]:0.16404838575667952)6[&type="Marshallese"]:0.04389815504976685,4[&type="Marshallese"]:0.11494654080659916)7[&type="Marshallese"]:0.0994084366367472)9[&type="Marshallese"]:0.0;tree STATE_10250000 = (1[&type="Not_Marshallese"]:0.06935497744336455,(((2[&type="Marshallese"]:0.13019151064967832,5[&type="Marshallese"]:0.1351915106495601)8[&type="Marshallese"]:0.01785687510715217,3[&type="Marshallese"]:0.16404838575667952)6[&type="Marshallese"]:0.04389815504976685,4[&type="Marshallese"]:0.11494654080659916)7[&type="Marshallese"]:0.0994084366367472)9[&type="Marshallese"]:0.0;
tree STATE_260000 = ((1[&type="Not_Marshallese"]:0.06909258449146105,4[&type="Marshallese"]:0.21409258449144286)7[&type="Marshallese"]:0.0010521511701889197,((2[&type="Marshallese"]:0.18892407528424818,5[&type="Marshallese"]:0.19392407528412994)8[&type="Marshallese"]:0.017344609831468516,3[&type="Marshallese"]:0.22226868511556572)6[&type="Marshallese"]:0.08587605054591327)9[&type="Marshallese"]:0.0;tree STATE_10260000 = ((1[&type="Not_Marshallese"]:0.06909258449146105,4[&type="Marshallese"]:0.21409258449144286)7[&type="Marshallese"]:0.0010521511701889197,((2[&type="Marshallese"]:0.18892407528424818,5[&type="Marshallese"]:0.19392407528412994)8[&type="Marshallese"]:0.017344609831468516,3[&type="Marshallese"]:0.22226868511556572)6[&type="Marshallese"]:0.08587605054591327)9[&type="Marshallese"]:0.0;
tree STATE_270000 = ((1[&type="Not_Marshallese"]:0.03705435090892223,4[&type="Marshallese"]:0.18205435090890404)7[&type="Marshallese"]:0.023336688147066686,(2[&type="Marshallese"]:0.23082562395411885,(3[&type="Marshallese"]:0.15225390037491013,5[&type="Marshallese"]:0.14125390037494287)8[&type="Marshallese"]:0.09457172357905774)6[&type="Marshallese"]:0.05156541510185006)9[&type="Marshallese"]:0.0;tree STATE_10270000 = ((1[&type="Not_Marshallese"]:0.03705435090892223,4[&type="Marshallese"]:0.18205435090890404)7[&type="Marshallese"]:0.023336688147066686,(2[&type="Marshallese"]:0.23082562395411885,(3[&type="Marshallese"]:0.15225390037491013,5[&type="Marshallese"]:0.14125390037494287)8[&type="Marshallese"]:0.09457172357905774)6[&type="Marshallese"]:0.05156541510185006)9[&type="Marshallese"]:0.0;
tree STATE_280000 = (1[&type="Not_Marshallese"]:0.0400194318049944,(((2[&type="Marshallese"]:0.0882538076221961,3[&type="Marshallese"]:0.10425380762204513)8[&type="Marshallese"]:0.06507431850881758,5[&type="Marshallese"]:0.15832812613089545)6[&type="Marshallese"]:0.017172590496366852,4[&type="Marshallese"]:0.09350071662738235)7[&type="Marshallese"]:0.09151871517759386)9[&type="Marshallese"]:0.0;tree STATE_10280000 = (1[&type="Not_Marshallese"]:0.0400194318049944,(((2[&type="Marshallese"]:0.0882538076221961,3[&type="Marshallese"]:0.10425380762204513)8[&type="Marshallese"]:0.06507431850881758,5[&type="Marshallese"]:0.15832812613089545)6[&type="Marshallese"]:0.017172590496366852,4[&type="Marshallese"]:0.09350071662738235)7[&type="Marshallese"]:0.09151871517759386)9[&type="Marshallese"]:0.0;
tree STATE_290000 = ((1[&type="Not_Marshallese"]:0.07911783586177384,((2[&type="Marshallese"]:0.11338731780312669,5[&type="Marshallese"]:0.11838731780300846)8[&type="Marshallese"]:0.08219870564886964,3[&type="Marshallese"]:0.21158602345184535)6[&type="Marshallese"]:0.10553181240975751)7[&type="Marshallese"]:0.01962388944659843,4[&type="Marshallese"]:0.24374172530835408)9[&type="Marshallese"]:0.0;tree STATE_10290000 = ((1[&type="Not_Marshallese"]:0.07911783586177384,((2[&type="Marshallese"]:0.11338731780312669,5[&type="Marshallese"]:0.11838731780300846)8[&type="Marshallese"]:0.08219870564886964,3[&type="Marshallese"]:0.21158602345184535)6[&type="Marshallese"]:0.10553181240975751)7[&type="Marshallese"]:0.01962388944659843,4[&type="Marshallese"]:0.24374172530835408)9[&type="Marshallese"]:0.0;
tree STATE_300000 = (1[&type="Not_Marshallese"]:0.14831015348975107,(((2[&type="Marshallese"]:0.18135585961959363,5[&type="Marshallese"]:0.1863558596194754)7[&type="Marshallese"]:0.043812352838673574,3[&type="Marshallese"]:0.24116821245811623)8[&type="Marshallese"]:0.08544442901549268,4[&type="Marshallese"]:0.2336126414737617)6[&type="Marshallese"]:0.05969751201597118)9[&type="Marshallese"]:0.0;tree STATE_10300000 = (1[&type="Not_Marshallese"]:0.14831015348975107,(((2[&type="Marshallese"]:0.18135585961959363,5[&type="Marshallese"]:0.1863558596194754)7[&type="Marshallese"]:0.043812352838673574,3[&type="Marshallese"]:0.24116821245811623)8[&type="Marshallese"]:0.08544442901549268,4[&type="Marshallese"]:0.2336126414737617)6[&type="Marshallese"]:0.05969751201597118)9[&type="Marshallese"]:0.0;
tree STATE_310000 = ((1[&type="Not_Marshallese"]:0.07030397426736118,4[&type="Marshallese"]:0.215303974267343)6[&type="Marshallese"]:0.15151553194869172,(2[&type="Marshallese"]:0.17179732805247905,(3[&type="Marshallese"]:0.15959973364986324,5[&type="Marshallese"]:0.14859973364989598)7[&type="Marshallese"]:0.02819759440246483)8[&type="Marshallese"]:0.27202217816355384)9[&type="Marshallese"]:0.0;tree STATE_10310000 = ((1[&type="Not_Marshallese"]:0.07030397426736118,4[&type="Marshallese"]:0.215303974267343)6[&type="Marshallese"]:0.15151553194869172,(2[&type="Marshallese"]:0.17179732805247905,(3[&type="Marshallese"]:0.15959973364986324,5[&type="Marshallese"]:0.14859973364989598)7[&type="Marshallese"]:0.02819759440246483)8[&type="Marshallese"]:0.27202217816355384)9[&type="Marshallese"]:0.0;
tree STATE_320000 = ((1[&type="Not_Marshallese"]:0.017760377439695718,((2[&type="Marshallese"]:0.11620835246541056,5[&type="Marshallese"]:0.12120835246529232)8[&type="Marshallese"]:0.0364837912252734,3[&type="Marshallese"]:0.16869214369053298)7[&type="Marshallese"]:0.08706823374899175)6[&type="Marshallese"]:0.13393010416782591,4[&type="Marshallese"]:0.29669048160750344)9[&type="Marshallese"]:0.0;tree STATE_10320000 = ((1[&type="Not_Marshallese"]:0.017760377439695718,((2[&type="Marshallese"]:0.11620835246541056,5[&type="Marshallese"]:0.12120835246529232)8[&type="Marshallese"]:0.0364837912252734,3[&type="Marshallese"]:0.16869214369053298)7[&type="Marshallese"]:0.08706823374899175)6[&type="Marshallese"]:0.13393010416782591,4[&type="Marshallese"]:0.29669048160750344)9[&type="Marshallese"]:0.0;
tree STATE_330000 = (1[&type="Not_Marshallese"]:0.07147845137525483,(((2[&type="Marshallese"]:0.031014646152849774,3[&type="Marshallese"]:0.0470146461526988)6[&type="Marshallese"]:0.05300779567201686,5[&type="Marshallese"]:0.0890224418247484)7[&type="Marshallese"]:0.045868475880093476,4[&type="Marshallese"]:0.05289091770496193)8[&type="Marshallese"]:0.1635875336702747)9[&type="Marshallese"]:0.0;tree STATE_10330000 = (1[&type="Not_Marshallese"]:0.07147845137525483,(((2[&type="Marshallese"]:0.031014646152849774,3[&type="Marshallese"]:0.0470146461526988)6[&type="Marshallese"]:0.05300779567201686,5[&type="Marshallese"]:0.0890224418247484)7[&type="Marshallese"]:0.045868475880093476,4[&type="Marshallese"]:0.05289091770496193)8[&type="Marshallese"]:0.1635875336702747)9[&type="Marshallese"]:0.0;
tree STATE_340000 = ((1[&type="Not_Marshallese"]:0.05918648312927266,(2[&type="Marshallese"]:0.24595325578878469,(3[&type="Marshallese"]:0.23156878601053882,5[&type="Marshallese"]:0.22056878601057156)6[&type="Marshallese"]:0.03038446977809489)8[&type="Marshallese"]:0.035233227340467965)7[&type="Marshallese"]:0.14740304260630294,4[&type="Marshallese"]:0.3515895257355574)9[&type="Marshallese"]:0.0;tree STATE_10340000 = ((1[&type="Not_Marshallese"]:0.05918648312927266,(2[&type="Marshallese"]:0.24595325578878469,(3[&type="Marshallese"]:0.23156878601053882,5[&type="Marshallese"]:0.22056878601057156)6[&type="Marshallese"]:0.03038446977809489)8[&type="Marshallese"]:0.035233227340467965)7[&type="Marshallese"]:0.14740304260630294,4[&type="Marshallese"]:0.3515895257355574)9[&type="Marshallese"]:0.0;
tree STATE_350000 = (1[&type="Not_Marshallese"]:0.026428320767234836,(((2[&type="Marshallese"]:0.15998090053320493,3[&type="Marshallese"]:0.17598090053305396)6[&type="Marshallese"]:0.026999063171747273,5[&type="Marshallese"]:0.19197996370483397)8[&type="Marshallese"]:0.05196281170175507,4[&type="Marshallese"]:0.1619427754067091)7[&type="Marshallese"]:0.009485545360507552)9[&type="Marshallese"]:0.0;tree STATE_10350000 = (1[&type="Not_Marshallese"]:0.026428320767234836,(((2[&type="Marshallese"]:0.15998090053320493,3[&type="Marshallese"]:0.17598090053305396)6[&type="Marshallese"]:0.026999063171747273,5[&type="Marshallese"]:0.19197996370483397)8[&type="Marshallese"]:0.05196281170175507,4[&type="Marshallese"]:0.1619427754067091)7[&type="Marshallese"]:0.009485545360507552)9[&type="Marshallese"]:0.0;
tree STATE_360000 = (1[&type="Not_Marshallese"]:0.23292581865112033,(((2[&type="Marshallese"]:0.10548970586960225,3[&type="Marshallese"]:0.12148970586945128)6[&type="Marshallese"]:0.06339583187580804,5[&type="Marshallese"]:0.17388553774529206)8[&type="Marshallese"]:0.1741731548131268,4[&type="Marshallese"]:0.2660586925585389)7[&type="Marshallese"]:0.11186712609256322)9[&type="Marshallese"]:0.0;tree STATE_10360000 = (1[&type="Not_Marshallese"]:0.23292581865112033,(((2[&type="Marshallese"]:0.10548970586960225,3[&type="Marshallese"]:0.12148970586945128)6[&type="Marshallese"]:0.06339583187580804,5[&type="Marshallese"]:0.17388553774529206)8[&type="Marshallese"]:0.1741731548131268,4[&type="Marshallese"]:0.2660586925585389)7[&type="Marshallese"]:0.11186712609256322)9[&type="Marshallese"]:0.0;
tree STATE_370000 = (1[&type="Not_Marshallese"]:0.10132197713337321,((2[&type="Marshallese"]:0.06753371050581969,(3[&type="Marshallese"]:0.04997584902856334,5[&type="Marshallese"]:0.038975849028596084)8[&type="Marshallese"]:0.03355786147710537)6[&type="Marshallese"]:0.10086813711364254,4[&type="Marshallese"]:0.09140184761946404)7[&type="Marshallese"]:0.15492012951389098)9[&type="Marshallese"]:0.0;tree STATE_10370000 = (1[&type="Not_Marshallese"]:0.10132197713337321,((2[&type="Marshallese"]:0.06753371050581969,(3[&type="Marshallese"]:0.04997584902856334,5[&type="Marshallese"]:0.038975849028596084)8[&type="Marshallese"]:0.03355786147710537)6[&type="Marshallese"]:0.10086813711364254,4[&type="Marshallese"]:0.09140184761946404)7[&type="Marshallese"]:0.15492012951389098)9[&type="Marshallese"]:0.0;
tree STATE_380000 = (1[&type="Not_Marshallese"]:0.12045536766220105,(((2[&type="Marshallese"]:0.10442751323408116,3[&type="Marshallese"]:0.12042751323393018)6[&type="Marshallese"]:0.05176685018432613,5[&type="Marshallese"]:0.16119436341828905)8[&type="Marshallese"]:0.06758605390238479,4[&type="Marshallese"]:0.1467804173207939)7[&type="Marshallese"]:0.11867495034138897)9[&type="Marshallese"]:0.0;tree STATE_10380000 = (1[&type="Not_Marshallese"]:0.12045536766220105,(((2[&type="Marshallese"]:0.10442751323408116,3[&type="Marshallese"]:0.12042751323393018)6[&type="Marshallese"]:0.05176685018432613,5[&type="Marshallese"]:0.16119436341828905)8[&type="Marshallese"]:0.06758605390238479,4[&type="Marshallese"]:0.1467804173207939)7[&type="Marshallese"]:0.11867495034138897)9[&type="Marshallese"]:0.0;
tree STATE_390000 = ((1[&type="Not_Marshallese"]:0.09562558894853612,4[&type="Marshallese"]:0.24062558894851793)7[&type="Marshallese"]:0.03628505941966409,((2[&type="Marshallese"]:0.09298237171966779,3[&type="Marshallese"]:0.10898237171951682)8[&type="Marshallese"]:0.11248114895966484,5[&type="Marshallese"]:0.2104635206792144)6[&type="Marshallese"]:0.14844712768884757)9[&type="Marshallese"]:0.0;tree STATE_10390000 = ((1[&type="Not_Marshallese"]:0.09562558894853612,4[&type="Marshallese"]:0.24062558894851793)7[&type="Marshallese"]:0.03628505941966409,((2[&type="Marshallese"]:0.09298237171966779,3[&type="Marshallese"]:0.10898237171951682)8[&type="Marshallese"]:0.11248114895966484,5[&type="Marshallese"]:0.2104635206792144)6[&type="Marshallese"]:0.14844712768884757)9[&type="Marshallese"]:0.0;
tree STATE_400000 = ((1[&type="Not_Marshallese"]:0.07498560298417706,4[&type="Marshallese"]:0.21998560298415887)7[&type="Marshallese"]:0.04367443801776,((2[&type="Marshallese"]:0.07581786432470806,3[&type="Marshallese"]:0.09181786432455709)8[&type="Marshallese"]:0.10287331460786257,5[&type="Marshallese"]:0.1836911789324524)6[&type="Marshallese"]:0.1619688620693464)9[&type="Marshallese"]:0.0;tree STATE_10400000 = ((1[&type="Not_Marshallese"]:0.07498560298417706,4[&type="Marshallese"]:0.21998560298415887)7[&type="Marshallese"]:0.04367443801776,((2[&type="Marshallese"]:0.07581786432470806,3[&type="Marshallese"]:0.09181786432455709)8[&type="Marshallese"]:0.10287331460786257,5[&type="Marshallese"]:0.1836911789324524)6[&type="Marshallese"]:0.1619688620693464)9[&type="Marshallese"]:0.0;
tree STATE_410000 = (1[&type="Not_Marshallese"]:0.07305594983166186,(((2[&type="Marshallese"]:0.06452970185591328,5[&type="Marshallese"]:0.06952970185579505)6[&type="Marshallese"]:0.03310335943367006,3[&type="Marshallese"]:0.11363306128943236)8[&type="Marshallese"]:0.16275617085701666,4[&type="Marshallese"]:0.1833892321466018)7[&type="Marshallese"]:0.03466671768504187)9[&type="Marshallese"]:0.0;tree STATE_10410000 = (1[&type="Not_Marshallese"]:0.07305594983166186,(((2[&type="Marshallese"]:0.06452970185591328,5[&type="Marshallese"]:0.06952970185579505)6[&type="Marshallese"]:0.03310335943367006,3[&type="Marshallese"]:0.11363306128943236)8[&type="Marshallese"]:0.16275617085701666,4[&type="Marshallese"]:0.1833892321466018)7[&type="Marshallese"]:0.03466671768504187)9[&type="Marshallese"]:0.0;
tree STATE_420000 = ((1[&type="Not_Marshallese"]:0.02318706133643067,4[&type="Marshallese"]:0.16818706133641248)7[&type="Marshallese"]:0.09727590945814507,(2[&type="Marshallese"]:0.23321914292184284,(3[&type="Marshallese"]:0.1565688018796279,5[&type="Marshallese"]:0.14556880187966065)6[&type="Marshallese"]:0.09265034104206396)8[&type="Marshallese"]:0.10924382787271289)9[&type="Marshallese"]:0.0;tree STATE_10420000 = ((1[&type="Not_Marshallese"]:0.02318706133643067,4[&type="Marshallese"]:0.16818706133641248)7[&type="Marshallese"]:0.09727590945814507,(2[&type="Marshallese"]:0.23321914292184284,(3[&type="Marshallese"]:0.1565688018796279,5[&type="Marshallese"]:0.14556880187966065)6[&type="Marshallese"]:0.09265034104206396)8[&type="Marshallese"]:0.10924382787271289)9[&type="Marshallese"]:0.0;
tree STATE_430000 = ((1[&type="Not_Marshallese"]:0.0957462218995237,((2[&type="Marshallese"]:0.11849031780604258,5[&type="Marshallese"]:0.12349031780592434)6[&type="Marshallese"]:0.07258382362428897,3[&type="Marshallese"]:0.20707414143018057)8[&type="Marshallese"]:0.12667208046917214)7[&type="Marshallese"]:0.027062986767845854,4[&type="Marshallese"]:0.26780920866735136)9[&type="Marshallese"]:0.0;tree STATE_10430000 = ((1[&type="Not_Marshallese"]:0.0957462218995237,((2[&type="Marshallese"]:0.11849031780604258,5[&type="Marshallese"]:0.12349031780592434)6[&type="Marshallese"]:0.07258382362428897,3[&type="Marshallese"]:0.20707414143018057)8[&type="Marshallese"]:0.12667208046917214)7[&type="Marshallese"]:0.027062986767845854,4[&type="Marshallese"]:0.26780920866735136)9[&type="Marshallese"]:0.0;
tree STATE_440000 = ((1[&type="Not_Marshallese"]:0.07653682927872146,((2[&type="Marshallese"]:0.10923398776947424,3[&type="Marshallese"]:0.12523398776932326)6[&type="Marshallese"]:0.05084061822903768,5[&type="Marshallese"]:0.1650746059983937)8[&type="Marshallese"]:0.13846222328018953)7[&type="Marshallese"]:0.013896699536581236,4[&type="Marshallese"]:0.2354335288152845)9[&type="Marshallese"]:0.0;tree STATE_10440000 = ((1[&type="Not_Marshallese"]:0.07653682927872146,((2[&type="Marshallese"]:0.10923398776947424,3[&type="Marshallese"]:0.12523398776932326)6[&type="Marshallese"]:0.05084061822903768,5[&type="Marshallese"]:0.1650746059983937)8[&type="Marshallese"]:0.13846222328018953)7[&type="Marshallese"]:0.013896699536581236,4[&type="Marshallese"]:0.2354335288152845)9[&type="Marshallese"]:0.0;
tree STATE_450000 = (1[&type="Not_Marshallese"]:0.10714112812438653,(((2[&type="Marshallese"]:0.08586036915086855,3[&type="Marshallese"]:0.10186036915071757)8[&type="Marshallese"]:0.013308387099731367,5[&type="Marshallese"]:0.10416875625048168)6[&type="Marshallese"]:0.06924534688213489,4[&type="Marshallese"]:0.09141410313273662)7[&type="Marshallese"]:0.16072702499163172)9[&type="Marshallese"]:0.0;tree STATE_10450000 = (1[&type="Not_Marshallese"]:0.10714112812438653,(((2[&type="Marshallese"]:0.08586036915086855,3[&type="Marshallese"]:0.10186036915071757)8[&type="Marshallese"]:0.013308387099731367,5[&type="Marshallese"]:0.10416875625048168)6[&type="Marshallese"]:0.06924534688213489,4[&type="Marshallese"]:0.09141410313273662)7[&type="Marshallese"]:0.16072702499163172)9[&type="Marshallese"]:0.0;
tree STATE_460000 = ((1[&type="Not_Marshallese"]:0.02061031715683126,((2[&type="Marshallese"]:0.08342680494460411,3[&type="Marshallese"]:0.09942680494445313)8[&type="Marshallese"]:0.11263504369405125,5[&type="Marshallese"]:0.20106184863853713)6[&type="Marshallese"]:0.04654846851815589)7[&type="Marshallese"]:0.008670229060010304,4[&type="Marshallese"]:0.17428054621682337)9[&type="Marshallese"]:0.0;tree STATE_10460000 = ((1[&type="Not_Marshallese"]:0.02061031715683126,((2[&type="Marshallese"]:0.08342680494460411,3[&type="Marshallese"]:0.09942680494445313)8[&type="Marshallese"]:0.11263504369405125,5[&type="Marshallese"]:0.20106184863853713)6[&type="Marshallese"]:0.04654846851815589)7[&type="Marshallese"]:0.008670229060010304,4[&type="Marshallese"]:0.17428054621682337)9[&type="Marshallese"]:0.0;
tree STATE_470000 = (1[&type="Not_Marshallese"]:0.18599506910701968,((2[&type="Marshallese"]:0.12281232388075794,(3[&type="Marshallese"]:0.09192164154633144,5[&type="Marshallese"]:0.08092164154636418)6[&type="Marshallese"]:0.04689068233427553)8[&type="Marshallese"]:0.10679819165550816,4[&type="Marshallese"]:0.15261051553626792)7[&type="Marshallese"]:0.17838455357073357)9[&type="Marshallese"]:0.0;tree STATE_10470000 = (1[&type="Not_Marshallese"]:0.18599506910701968,((2[&type="Marshallese"]:0.12281232388075794,(3[&type="Marshallese"]:0.09192164154633144,5[&type="Marshallese"]:0.08092164154636418)6[&type="Marshallese"]:0.04689068233427553)8[&type="Marshallese"]:0.10679819165550816,4[&type="Marshallese"]:0.15261051553626792)7[&type="Marshallese"]:0.17838455357073357)9[&type="Marshallese"]:0.0;
tree STATE_480000 = (1[&type="Not_Marshallese"]:0.06952996289043911,(((2[&type="Marshallese"]:0.13440415247911358,5[&type="Marshallese"]:0.13940415247899535)8[&type="Marshallese"]:0.010177280567419011,3[&type="Marshallese"]:0.16058143304638162)6[&type="Marshallese"]:0.12356992713593007,4[&type="Marshallese"]:0.19115136018246448)7[&type="Marshallese"]:0.023378602707956442)9[&type="Marshallese"]:0.0;tree STATE_10480000 = (1[&type="Not_Marshallese"]:0.06952996289043911,(((2[&type="Marshallese"]:0.13440415247911358,5[&type="Marshallese"]:0.13940415247899535)8[&type="Marshallese"]:0.010177280567419011,3[&type="Marshallese"]:0.16058143304638162)6[&type="Marshallese"]:0.12356992713593007,4[&type="Marshallese"]:0.19115136018246448)7[&type="Marshallese"]:0.023378602707956442)9[&type="Marshallese"]:0.0;
tree STATE_490000 = (1[&type="Not_Marshallese"]:0.2567270102171646,(((2[&type="Marshallese"]:0.07754439281958031,3[&type="Marshallese"]:0.09354439281942933)8[&type="Marshallese"]:0.005778761623372264,5[&type="Marshallese"]:0.08832315444283434)6[&type="Marshallese"]:0.19271512922512563,4[&type="Marshallese"]:0.19903828366808002)7[&type="Marshallese"]:0.2026887265490664)9[&type="Marshallese"]:0.0;tree STATE_10490000 = (1[&type="Not_Marshallese"]:0.2567270102171646,(((2[&type="Marshallese"]:0.07754439281958031,3[&type="Marshallese"]:0.09354439281942933)8[&type="Marshallese"]:0.005778761623372264,5[&type="Marshallese"]:0.08832315444283434)6[&type="Marshallese"]:0.19271512922512563,4[&type="Marshallese"]:0.19903828366808002)7[&type="Marshallese"]:0.2026887265490664)9[&type="Marshallese"]:0.0;
tree STATE_500000 = (1[&type="Not_Marshallese"]:0.06709529398243375,(((2[&type="Marshallese"]:0.15481976083745283,3[&type="Marshallese"]:0.17081976083730185)8[&type="Marshallese"]:0.09331370422292948,5[&type="Marshallese"]:0.2531334650602641)6[&type="Marshallese"]:0.02991471615762803,4[&type="Marshallese"]:0.20104818121801216)7[&type="Marshallese"]:0.0110471127644034)9[&type="Marshallese"]:0.0;tree STATE_10500000 = (1[&type="Not_Marshallese"]:0.06709529398243375,(((2[&type="Marshallese"]:0.15481976083745283,3[&type="Marshallese"]:0.17081976083730185)8[&type="Marshallese"]:0.09331370422292948,5[&type="Marshallese"]:0.2531334650602641)6[&type="Marshallese"]:0.02991471615762803,4[&type="Marshallese"]:0.20104818121801216)7[&type="Marshallese"]:0.0110471127644034)9[&type="Marshallese"]:0.0;
tree STATE_510000 = ((1[&type="Not_Marshallese"]:0.08024218583896614,((2[&type="Marshallese"]:0.13636992638568757,3[&type="Marshallese"]:0.1523699263855366)8[&type="Marshallese"]:0.03273057375637259,5[&type="Marshallese"]:0.17410050014194192)6[&type="Marshallese"]:0.13314168569688598)7[&type="Marshallese"]:0.08588769674469843,4[&type="Marshallese"]:0.3111298825836464)9[&type="Marshallese"]:0.0;tree STATE_10510000 = ((1[&type="Not_Marshallese"]:0.08024218583896614,((2[&type="Marshallese"]:0.13636992638568757,3[&type="Marshallese"]:0.1523699263855366)8[&type="Marshallese"]:0.03273057375637259,5[&type="Marshallese"]:0.17410050014194192)6[&type="Marshallese"]:0.13314168569688598)7[&type="Marshallese"]:0.08588769674469843,4[&type="Marshallese"]:0.3111298825836464)9[&type="Marshallese"]:0.0;
tree STATE_520000 = (1[&type="Not_Marshallese"]:0.02077716404474622,((2[&type="Marshallese"]:0.17716895604435093,(3[&type="Marshallese"]:0.1372813217377133,5[&type="Marshallese"]:0.12628132173774603)6[&type="Marshallese"]:0.05588763430648666)8[&type="Marshallese"]:0.0447029250850344,4[&type="Marshallese"]:0.14487188112938715)7[&type="Marshallese"]:0.020905282915340884)9[&type="Marshallese"]:0.0;tree STATE_10520000 = (1[&type="Not_Marshallese"]:0.02077716404474622,((2[&type="Marshallese"]:0.17716895604435093,(3[&type="Marshallese"]:0.1372813217377133,5[&type="Marshallese"]:0.12628132173774603)6[&type="Marshallese"]:0.05588763430648666)8[&type="Marshallese"]:0.0447029250850344,4[&type="Marshallese"]:0.14487188112938715)7[&type="Marshallese"]:0.020905282915340884)9[&type="Marshallese"]:0.0;
tree STATE_530000 = (1[&type="Not_Marshallese"]:0.05546159358688546,(((2[&type="Marshallese"]:0.06146170563880034,3[&type="Marshallese"]:0.07746170563864936)8[&type="Marshallese"]:0.034279275194289485,5[&type="Marshallese"]:0.10074098083297159)6[&type="Marshallese"]:0.0849823882939866,4[&type="Marshallese"]:0.10372336912707825)7[&type="Marshallese"]:0.09673822445978902)9[&type="Marshallese"]:0.0;tree STATE_10530000 = (1[&type="Not_Marshallese"]:0.05546159358688546,(((2[&type="Marshallese"]:0.06146170563880034,3[&type="Marshallese"]:0.07746170563864936)8[&type="Marshallese"]:0.034279275194289485,5[&type="Marshallese"]:0.10074098083297159)6[&type="Marshallese"]:0.0849823882939866,4[&type="Marshallese"]:0.10372336912707825)7[&type="Marshallese"]:0.09673822445978902)9[&type="Marshallese"]:0.0;
tree STATE_540000 = ((1[&type="Not_Marshallese"]:0.07460918605057915,((2[&type="Marshallese"]:0.2065635012852136,5[&type="Marshallese"]:0.21156350128509538)6[&type="Marshallese"]:0.002512280928255367,3[&type="Marshallese"]:0.225075782213318)8[&type="Marshallese"]:0.08753340383709016)7[&type="Marshallese"]:0.01695263285520382,4[&type="Marshallese"]:0.23656181890576478)9[&type="Marshallese"]:0.0;tree STATE_10540000 = ((1[&type="Not_Marshallese"]:0.07460918605057915,((2[&type="Marshallese"]:0.2065635012852136,5[&type="Marshallese"]:0.21156350128509538)6[&type="Marshallese"]:0.002512280928255367,3[&type="Marshallese"]:0.225075782213318)8[&type="Marshallese"]:0.08753340383709016)7[&type="Marshallese"]:0.01695263285520382,4[&type="Marshallese"]:0.23656181890576478)9[&type="Marshallese"]:0.0;
tree STATE_550000 = (1[&type="Not_Marshallese"]:0.09465912958856904,(((2[&type="Marshallese"]:0.13223438911429627,3[&type="Marshallese"]:0.1482343891141453)8[&type="Marshallese"]:0.002186230188090388,5[&type="Marshallese"]:0.13942061930226843)6[&type="Marshallese"]:0.15251989302471933,4[&type="Marshallese"]:0.2099405123271078)7[&type="Marshallese"]:0.029718617261443037)9[&type="Marshallese"]:0.0;tree STATE_10550000 = (1[&type="Not_Marshallese"]:0.09465912958856904,(((2[&type="Marshallese"]:0.13223438911429627,3[&type="Marshallese"]:0.1482343891141453)8[&type="Marshallese"]:0.002186230188090388,5[&type="Marshallese"]:0.13942061930226843)6[&type="Marshallese"]:0.15251989302471933,4[&type="Marshallese"]:0.2099405123271078)7[&type="Marshallese"]:0.029718617261443037)9[&type="Marshallese"]:0.0;
tree STATE_560000 = (1[&type="Not_Marshallese"]:0.07440883934404069,((2[&type="Marshallese"]:0.060552838005917306,(3[&type="Marshallese"]:0.05560062513126962,5[&type="Marshallese"]:0.04460062513130236)7[&type="Marshallese"]:0.02095221287449671)6[&type="Marshallese"]:0.1842281679351913,4[&type="Marshallese"]:0.16778100594111045)8[&type="Marshallese"]:0.05162783340291205)9[&type="Marshallese"]:0.0;tree STATE_10560000 = (1[&type="Not_Marshallese"]:0.07440883934404069,((2[&type="Marshallese"]:0.060552838005917306,(3[&type="Marshallese"]:0.05560062513126962,5[&type="Marshallese"]:0.04460062513130236)7[&type="Marshallese"]:0.02095221287449671)6[&type="Marshallese"]:0.1842281679351913,4[&type="Marshallese"]:0.16778100594111045)8[&type="Marshallese"]:0.05162783340291205)9[&type="Marshallese"]:0.0;
tree STATE_570000 = (1[&type="Not_Marshallese"]:0.09035319403589775,(((2[&type="Marshallese"]:0.06221736558467979,5[&type="Marshallese"]:0.06721736558456155)6[&type="Marshallese"]:0.006739210315319807,3[&type="Marshallese"]:0.08495657589984862)7[&type="Marshallese"]:0.12727524626737713,4[&type="Marshallese"]:0.11923182216737854)8[&type="Marshallese"]:0.11612137186850102)9[&type="Marshallese"]:0.0;tree STATE_10570000 = (1[&type="Not_Marshallese"]:0.09035319403589775,(((2[&type="Marshallese"]:0.06221736558467979,5[&type="Marshallese"]:0.06721736558456155)6[&type="Marshallese"]:0.006739210315319807,3[&type="Marshallese"]:0.08495657589984862)7[&type="Marshallese"]:0.12727524626737713,4[&type="Marshallese"]:0.11923182216737854)8[&type="Marshallese"]:0.11612137186850102)9[&type="Marshallese"]:0.0;
tree STATE_580000 = (1[&type="Not_Marshallese"]:0.046880613413261885,(((2[&type="Marshallese"]:0.07163466486329195,3[&type="Marshallese"]:0.08763466486314098)7[&type="Marshallese"]:0.08975028306042127,5[&type="Marshallese"]:0.16638494792359498)6[&type="Marshallese"]:0.04492137774707694,4[&type="Marshallese"]:0.12930632567079198)8[&type="Marshallese"]:0.06257428774245172)9[&type="Marshallese"]:0.0;tree STATE_10580000 = (1[&type="Not_Marshallese"]:0.046880613413261885,(((2[&type="Marshallese"]:0.07163466486329195,3[&type="Marshallese"]:0.08763466486314098)7[&type="Marshallese"]:0.08975028306042127,5[&type="Marshallese"]:0.16638494792359498)6[&type="Marshallese"]:0.04492137774707694,4[&type="Marshallese"]:0.12930632567079198)8[&type="Marshallese"]:0.06257428774245172)9[&type="Marshallese"]:0.0;
tree STATE_590000 = (1[&type="Not_Marshallese"]:0.10293862325269248,(((2[&type="Marshallese"]:0.09722991041924404,3[&type="Marshallese"]:0.11322991041909307)6[&type="Marshallese"]:0.021268839028024747,5[&type="Marshallese"]:0.12349874944715056)7[&type="Marshallese"]:0.15378924630764812,4[&type="Marshallese"]:0.19528799575491873)8[&type="Marshallese"]:0.052650627497755564)9[&type="Marshallese"]:0.0;tree STATE_10590000 = (1[&type="Not_Marshallese"]:0.10293862325269248,(((2[&type="Marshallese"]:0.09722991041924404,3[&type="Marshallese"]:0.11322991041909307)6[&type="Marshallese"]:0.021268839028024747,5[&type="Marshallese"]:0.12349874944715056)7[&type="Marshallese"]:0.15378924630764812,4[&type="Marshallese"]:0.19528799575491873)8[&type="Marshallese"]:0.052650627497755564)9[&type="Marshallese"]:0.0;
tree STATE_600000 = ((1[&type="Not_Marshallese"]:0.04195177435959019,4[&type="Marshallese"]:0.186951774359572)8[&type="Not_Marshallese"]:0.18420925696264456,((2[&type="Marshallese"]:0.07826639890089612,3[&type="Marshallese"]:0.09426639890074515)6[&type="Marshallese"]:0.18764153425312516,5[&type="Marshallese"]:0.27090793315390305)7[&type="Marshallese"]:0.18225309816819346)9[&type="Marshallese"]:0.0;tree STATE_10600000 = ((1[&type="Not_Marshallese"]:0.04195177435959019,4[&type="Marshallese"]:0.186951774359572)8[&type="Not_Marshallese"]:0.18420925696264456,((2[&type="Marshallese"]:0.07826639890089612,3[&type="Marshallese"]:0.09426639890074515)6[&type="Marshallese"]:0.18764153425312516,5[&type="Marshallese"]:0.27090793315390305)7[&type="Marshallese"]:0.18225309816819346)9[&type="Marshallese"]:0.0;
tree STATE_610000 = (1[&type="Not_Marshallese"]:0.13266818084758542,((2[&type="Marshallese"]:0.0805494013004288,(3[&type="Marshallese"]:0.06014170134287364,5[&type="Marshallese"]:0.04914170134290638)7[&type="Marshallese"]:0.036407699957404185)6[&type="Marshallese"]:0.10155050821115637,4[&type="Marshallese"]:0.10509990951158699)8[&type="Marshallese"]:0.17256827133598024)9[&type="Marshallese"]:0.0;tree STATE_10610000 = (1[&type="Not_Marshallese"]:0.13266818084758542,((2[&type="Marshallese"]:0.0805494013004288,(3[&type="Marshallese"]:0.06014170134287364,5[&type="Marshallese"]:0.04914170134290638)7[&type="Marshallese"]:0.036407699957404185)6[&type="Marshallese"]:0.10155050821115637,4[&type="Marshallese"]:0.10509990951158699)8[&type="Marshallese"]:0.17256827133598024)9[&type="Marshallese"]:0.0;
tree STATE_620000 = (1[&type="Not_Marshallese"]:0.10033404567785642,(((2[&type="Marshallese"]:0.02795242407532402,3[&type="Marshallese"]:0.043952424075173045)6[&type="Marshallese"]:0.1526488331361083,5[&type="Marshallese"]:0.1856012572113141)7[&type="Marshallese"]:0.011508875215249209,4[&type="Marshallese"]:0.11511013242668336)8[&type="Marshallese"]:0.13022391325115487)9[&type="Marshallese"]:0.0;tree STATE_10620000 = (1[&type="Not_Marshallese"]:0.10033404567785642,(((2[&type="Marshallese"]:0.02795242407532402,3[&type="Marshallese"]:0.043952424075173045)6[&type="Marshallese"]:0.1526488331361083,5[&type="Marshallese"]:0.1856012572113141)7[&type="Marshallese"]:0.011508875215249209,4[&type="Marshallese"]:0.11511013242668336)8[&type="Marshallese"]:0.13022391325115487)9[&type="Marshallese"]:0.0;
tree STATE_630000 = (1[&type="Not_Marshallese"]:0.04030955559866384,(((2[&type="Marshallese"]:0.048125768003846436,3[&type="Marshallese"]:0.06412576800369546)6[&type="Marshallese"]:0.06105743795582971,5[&type="Marshallese"]:0.11418320595955792)7[&type="Marshallese"]:0.034062147963716205,4[&type="Marshallese"]:0.06624535392339417)8[&type="Marshallese"]:0.11906420167525147)9[&type="Marshallese"]:0.0;tree STATE_10630000 = (1[&type="Not_Marshallese"]:0.04030955559866384,(((2[&type="Marshallese"]:0.048125768003846436,3[&type="Marshallese"]:0.06412576800369546)6[&type="Marshallese"]:0.06105743795582971,5[&type="Marshallese"]:0.11418320595955792)7[&type="Marshallese"]:0.034062147963716205,4[&type="Marshallese"]:0.06624535392339417)8[&type="Marshallese"]:0.11906420167525147)9[&type="Marshallese"]:0.0;
tree STATE_640000 = ((1[&type="Not_Marshallese"]:0.060284594946599435,4[&type="Marshallese"]:0.20528459494658124)8[&type="Marshallese"]:0.026873915315231922,(2[&type="Marshallese"]:0.13475103744206388,(3[&type="Marshallese"]:0.13927069784745816,5[&type="Marshallese"]:0.1282706978474909)7[&type="Marshallese"]:0.011480339594454742)6[&type="Marshallese"]:0.17440747281974747)9[&type="Marshallese"]:0.0;tree STATE_10640000 = ((1[&type="Not_Marshallese"]:0.060284594946599435,4[&type="Marshallese"]:0.20528459494658124)8[&type="Marshallese"]:0.026873915315231922,(2[&type="Marshallese"]:0.13475103744206388,(3[&type="Marshallese"]:0.13927069784745816,5[&type="Marshallese"]:0.1282706978474909)7[&type="Marshallese"]:0.011480339594454742)6[&type="Marshallese"]:0.17440747281974747)9[&type="Marshallese"]:0.0;
tree STATE_650000 = (1[&type="Not_Marshallese"]:0.08058557127777155,(((2[&type="Marshallese"]:0.046536742400298856,3[&type="Marshallese"]:0.06253674240014788)6[&type="Marshallese"]:0.09585445567490512,5[&type="Marshallese"]:0.14739119807508574)7[&type="Marshallese"]:0.03331232447382876,4[&type="Marshallese"]:0.09870352254903456)8[&type="Marshallese"]:0.1268820487287188)9[&type="Marshallese"]:0.0;tree STATE_10650000 = (1[&type="Not_Marshallese"]:0.08058557127777155,(((2[&type="Marshallese"]:0.046536742400298856,3[&type="Marshallese"]:0.06253674240014788)6[&type="Marshallese"]:0.09585445567490512,5[&type="Marshallese"]:0.14739119807508574)7[&type="Marshallese"]:0.03331232447382876,4[&type="Marshallese"]:0.09870352254903456)8[&type="Marshallese"]:0.1268820487287188)9[&type="Marshallese"]:0.0;
tree STATE_660000 = (1[&type="Not_Marshallese"]:0.06582105839854463,(((2[&type="Marshallese"]:0.012878080343912003,3[&type="Marshallese"]:0.028878080343761027)7[&type="Marshallese"]:0.05953958325418391,5[&type="Marshallese"]:0.07741766359797768)6[&type="Marshallese"]:0.1686457469478031,4[&type="Marshallese"]:0.16406341054590085)8[&type="Marshallese"]:0.046757647852625595)9[&type="Marshallese"]:0.0;tree STATE_10660000 = (1[&type="Not_Marshallese"]:0.06582105839854463,(((2[&type="Marshallese"]:0.012878080343912003,3[&type="Marshallese"]:0.028878080343761027)7[&type="Marshallese"]:0.05953958325418391,5[&type="Marshallese"]:0.07741766359797768)6[&type="Marshallese"]:0.1686457469478031,4[&type="Marshallese"]:0.16406341054590085)8[&type="Marshallese"]:0.046757647852625595)9[&type="Marshallese"]:0.0;
tree STATE_670000 = (1[&type="Not_Marshallese"]:0.07942665333679794,(((2[&type="Marshallese"]:0.07098058676565447,3[&type="Marshallese"]:0.08698058676550349)7[&type="Marshallese"]:0.0723448919248171,5[&type="Marshallese"]:0.14832547869035334)6[&type="Marshallese"]:0.035029780527081084,4[&type="Marshallese"]:0.10135525921755448)8[&type="Marshallese"]:0.12307139411922527)9[&type="Marshallese"]:0.0;tree STATE_10670000 = (1[&type="Not_Marshallese"]:0.07942665333679794,(((2[&type="Marshallese"]:0.07098058676565447,3[&type="Marshallese"]:0.08698058676550349)7[&type="Marshallese"]:0.0723448919248171,5[&type="Marshallese"]:0.14832547869035334)6[&type="Marshallese"]:0.035029780527081084,4[&type="Marshallese"]:0.10135525921755448)8[&type="Marshallese"]:0.12307139411922527)9[&type="Marshallese"]:0.0;
tree STATE_680000 = (1[&type="Not_Marshallese"]:0.05323426906455597,(((2[&type="Marshallese"]:0.04372141241549708,3[&type="Marshallese"]:0.059721412415346106)7[&type="Marshallese"]:0.06771316730558503,5[&type="Marshallese"]:0.11643457972096388)6[&type="Marshallese"]:0.07163898181311931,4[&type="Marshallese"]:0.10607356153420325)8[&type="Marshallese"]:0.09216070753033453)9[&type="Marshallese"]:0.0;tree STATE_10680000 = (1[&type="Not_Marshallese"]:0.05323426906455597,(((2[&type="Marshallese"]:0.04372141241549708,3[&type="Marshallese"]:0.059721412415346106)7[&type="Marshallese"]:0.06771316730558503,5[&type="Marshallese"]:0.11643457972096388)6[&type="Marshallese"]:0.07163898181311931,4[&type="Marshallese"]:0.10607356153420325)8[&type="Marshallese"]:0.09216070753033453)9[&type="Marshallese"]:0.0;
tree STATE_690000 = ((1[&type="Not_Marshallese"]:0.047798946097599326,4[&type="Marshallese"]:0.19279894609758114)8[&type="Marshallese"]:0.03629656448109431,((2[&type="Marshallese"]:0.11236157698185559,5[&type="Marshallese"]:0.11736157698173735)7[&type="Marshallese"]:0.02880431016512544,3[&type="Marshallese"]:0.15716588714683005)6[&type="Marshallese"]:0.1649296234316926)9[&type="Marshallese"]:0.0;tree STATE_10690000 = ((1[&type="Not_Marshallese"]:0.047798946097599326,4[&type="Marshallese"]:0.19279894609758114)8[&type="Marshallese"]:0.03629656448109431,((2[&type="Marshallese"]:0.11236157698185559,5[&type="Marshallese"]:0.11736157698173735)7[&type="Marshallese"]:0.02880431016512544,3[&type="Marshallese"]:0.15716588714683005)6[&type="Marshallese"]:0.1649296234316926)9[&type="Marshallese"]:0.0;
tree STATE_700000 = (1[&type="Not_Marshallese"]:0.1675490796944622,(((2[&type="Marshallese"]:0.06712628536104004,5[&type="Marshallese"]:0.0721262853609218)7[&type="Marshallese"]:0.035229192205712134,3[&type="Marshallese"]:0.1183554775666012)6[&type="Marshallese"]:0.10040262076421544,4[&type="Marshallese"]:0.12575809833096943)8[&type="Marshallese"]:0.18679098136347458)9[&type="Marshallese"]:0.0;tree STATE_10700000 = (1[&type="Not_Marshallese"]:0.1675490796944622,(((2[&type="Marshallese"]:0.06712628536104004,5[&type="Marshallese"]:0.0721262853609218)7[&type="Marshallese"]:0.035229192205712134,3[&type="Marshallese"]:0.1183554775666012)6[&type="Marshallese"]:0.10040262076421544,4[&type="Marshallese"]:0.12575809833096943)8[&type="Marshallese"]:0.18679098136347458)9[&type="Marshallese"]:0.0;
tree STATE_710000 = ((1[&type="Not_Marshallese"]:0.047708213159157076,((2[&type="Marshallese"]:0.07460282117011462,3[&type="Marshallese"]:0.09060282116996364)7[&type="Marshallese"]:0.07134560432370228,5[&type="Marshallese"]:0.15094842549369866)6[&type="Marshallese"]:0.12375978766532017)8[&type="Marshallese"]:0.0019132141181451567,4[&type="Marshallese"]:0.19462142727728404)9[&type="Marshallese"]:0.0;tree STATE_10710000 = ((1[&type="Not_Marshallese"]:0.047708213159157076,((2[&type="Marshallese"]:0.07460282117011462,3[&type="Marshallese"]:0.09060282116996364)7[&type="Marshallese"]:0.07134560432370228,5[&type="Marshallese"]:0.15094842549369866)6[&type="Marshallese"]:0.12375978766532017)8[&type="Marshallese"]:0.0019132141181451567,4[&type="Marshallese"]:0.19462142727728404)9[&type="Marshallese"]:0.0;
tree STATE_720000 = (1[&type="Not_Marshallese"]:0.03636071717523642,((2[&type="Marshallese"]:0.09311120979208111,(3[&type="Marshallese"]:0.09570367126953185,5[&type="Marshallese"]:0.08470367126956459)7[&type="Marshallese"]:0.013407538522398288)6[&type="Marshallese"]:0.09913536633318988,4[&type="Marshallese"]:0.11524657612527281)8[&type="Marshallese"]:0.06611414104994542)9[&type="Marshallese"]:0.0;tree STATE_10720000 = (1[&type="Not_Marshallese"]:0.03636071717523642,((2[&type="Marshallese"]:0.09311120979208111,(3[&type="Marshallese"]:0.09570367126953185,5[&type="Marshallese"]:0.08470367126956459)7[&type="Marshallese"]:0.013407538522398288)6[&type="Marshallese"]:0.09913536633318988,4[&type="Marshallese"]:0.11524657612527281)8[&type="Marshallese"]:0.06611414104994542)9[&type="Marshallese"]:0.0;
tree STATE_730000 = (1[&type="Not_Marshallese"]:0.15470023531223193,(((2[&type="Marshallese"]:0.04570101077754755,3[&type="Marshallese"]:0.06170101077739657)7[&type="Marshallese"]:0.15470571144684717,5[&type="Marshallese"]:0.20540672222427647)6[&type="Marshallese"]:0.09491836626224515,4[&type="Marshallese"]:0.21832508848664167)8[&type="Marshallese"]:0.08137514682557206)9[&type="Marshallese"]:0.0;tree STATE_10730000 = (1[&type="Not_Marshallese"]:0.15470023531223193,(((2[&type="Marshallese"]:0.04570101077754755,3[&type="Marshallese"]:0.06170101077739657)7[&type="Marshallese"]:0.15470571144684717,5[&type="Marshallese"]:0.20540672222427647)6[&type="Marshallese"]:0.09491836626224515,4[&type="Marshallese"]:0.21832508848664167)8[&type="Marshallese"]:0.08137514682557206)9[&type="Marshallese"]:0.0;
tree STATE_740000 = (1[&type="Not_Marshallese"]:0.26002593832600923,(((2[&type="Marshallese"]:0.11616414585173976,3[&type="Marshallese"]:0.13216414585158878)6[&type="Marshallese"]:0.023734081517162803,5[&type="Marshallese"]:0.14489822736878433)7[&type="Marshallese"]:0.07354625966912617,4[&type="Marshallese"]:0.13644448703803055)8[&type="Marshallese"]:0.2685814512879605)9[&type="Marshallese"]:0.0;tree STATE_10740000 = (1[&type="Not_Marshallese"]:0.26002593832600923,(((2[&type="Marshallese"]:0.11616414585173976,3[&type="Marshallese"]:0.13216414585158878)6[&type="Marshallese"]:0.023734081517162803,5[&type="Marshallese"]:0.14489822736878433)7[&type="Marshallese"]:0.07354625966912617,4[&type="Marshallese"]:0.13644448703803055)8[&type="Marshallese"]:0.2685814512879605)9[&type="Marshallese"]:0.0;
tree STATE_750000 = (1[&type="Not_Marshallese"]:0.2253609670178075,(((2[&type="Marshallese"]:0.07584919693450859,3[&type="Marshallese"]:0.09184919693435761)6[&type="Marshallese"]:0.029625479247606487,5[&type="Marshallese"]:0.11047467618199684)7[&type="Marshallese"]:0.059340339489363306,4[&type="Marshallese"]:0.0878150156714802)8[&type="Marshallese"]:0.2825459513463091)9[&type="Marshallese"]:0.0;tree STATE_10750000 = (1[&type="Not_Marshallese"]:0.2253609670178075,(((2[&type="Marshallese"]:0.07584919693450859,3[&type="Marshallese"]:0.09184919693435761)6[&type="Marshallese"]:0.029625479247606487,5[&type="Marshallese"]:0.11047467618199684)7[&type="Marshallese"]:0.059340339489363306,4[&type="Marshallese"]:0.0878150156714802)8[&type="Marshallese"]:0.2825459513463091)9[&type="Marshallese"]:0.0;
tree STATE_760000 = (1[&type="Not_Marshallese"]:0.013097169010039378,(((2[&type="Marshallese"]:0.11662406445649359,3[&type="Marshallese"]:0.13262406445634262)7[&type="Marshallese"]:0.012924489829953312,5[&type="Marshallese"]:0.13454855428632867)6[&type="Marshallese"]:0.05725147751850329,4[&type="Marshallese"]:0.10980003180495201)8[&type="Marshallese"]:0.048297137205069174)9[&type="Marshallese"]:0.0;tree STATE_10760000 = (1[&type="Not_Marshallese"]:0.013097169010039378,(((2[&type="Marshallese"]:0.11662406445649359,3[&type="Marshallese"]:0.13262406445634262)7[&type="Marshallese"]:0.012924489829953312,5[&type="Marshallese"]:0.13454855428632867)6[&type="Marshallese"]:0.05725147751850329,4[&type="Marshallese"]:0.10980003180495201)8[&type="Marshallese"]:0.048297137205069174)9[&type="Marshallese"]:0.0;
tree STATE_770000 = (1[&type="Not_Marshallese"]:0.08381075121360398,((2[&type="Marshallese"]:0.2387448890602359,(3[&type="Marshallese"]:0.1876298830376958,5[&type="Marshallese"]:0.17662988303772853)6[&type="Marshallese"]:0.06711500602238912)7[&type="Marshallese"]:0.050695438866577236,4[&type="Marshallese"]:0.21244032792681494)8[&type="Marshallese"]:0.016370423286770852)9[&type="Marshallese"]:0.0;tree STATE_10770000 = (1[&type="Not_Marshallese"]:0.08381075121360398,((2[&type="Marshallese"]:0.2387448890602359,(3[&type="Marshallese"]:0.1876298830376958,5[&type="Marshallese"]:0.17662988303772853)6[&type="Marshallese"]:0.06711500602238912)7[&type="Marshallese"]:0.050695438866577236,4[&type="Marshallese"]:0.21244032792681494)8[&type="Marshallese"]:0.016370423286770852)9[&type="Marshallese"]:0.0;
tree STATE_780000 = (1[&type="Not_Marshallese"]:0.1979015772151808,(((2[&type="Marshallese"]:0.06355946834707356,3[&type="Marshallese"]:0.07955946834692258)6[&type="Marshallese"]:0.07133003937262751,5[&type="Marshallese"]:0.13988950771958283)7[&type="Marshallese"]:0.07995285508872702,4[&type="Marshallese"]:0.1378423628084299)8[&type="Marshallese"]:0.20505921440673272)9[&type="Marshallese"]:0.0;tree STATE_10780000 = (1[&type="Not_Marshallese"]:0.1979015772151808,(((2[&type="Marshallese"]:0.06355946834707356,3[&type="Marshallese"]:0.07955946834692258)6[&type="Marshallese"]:0.07133003937262751,5[&type="Marshallese"]:0.13988950771958283)7[&type="Marshallese"]:0.07995285508872702,4[&type="Marshallese"]:0.1378423628084299)8[&type="Marshallese"]:0.20505921440673272)9[&type="Marshallese"]:0.0;
tree STATE_790000 = (1[&type="Not_Marshallese"]:0.09180452518480431,(((2[&type="Marshallese"]:0.07889795725730296,3[&type="Marshallese"]:0.09489795725715199)6[&type="Marshallese"]:0.02192948345857368,5[&type="Marshallese"]:0.1058274407157584)7[&type="Marshallese"]:0.11779499361252473,4[&type="Marshallese"]:0.14162243432840319)8[&type="Marshallese"]:0.09518209085638293)9[&type="Marshallese"]:0.0;tree STATE_10790000 = (1[&type="Not_Marshallese"]:0.09180452518480431,(((2[&type="Marshallese"]:0.07889795725730296,3[&type="Marshallese"]:0.09489795725715199)6[&type="Marshallese"]:0.02192948345857368,5[&type="Marshallese"]:0.1058274407157584)7[&type="Marshallese"]:0.11779499361252473,4[&type="Marshallese"]:0.14162243432840319)8[&type="Marshallese"]:0.09518209085638293)9[&type="Marshallese"]:0.0;
tree STATE_800000 = (1[&type="Not_Marshallese"]:0.14685252963580092,(((2[&type="Marshallese"]:0.12077722960155171,3[&type="Marshallese"]:0.13677722960140073)7[&type="Marshallese"]:0.010150639938947548,5[&type="Marshallese"]:0.13592786954038102)6[&type="Marshallese"]:0.04598810424442651,4[&type="Marshallese"]:0.09991597378492759)8[&type="Marshallese"]:0.19193655585085515)9[&type="Marshallese"]:0.0;tree STATE_10800000 = (1[&type="Not_Marshallese"]:0.14685252963580092,(((2[&type="Marshallese"]:0.12077722960155171,3[&type="Marshallese"]:0.13677722960140073)7[&type="Marshallese"]:0.010150639938947548,5[&type="Marshallese"]:0.13592786954038102)6[&type="Marshallese"]:0.04598810424442651,4[&type="Marshallese"]:0.09991597378492759)8[&type="Marshallese"]:0.19193655585085515)9[&type="Marshallese"]:0.0;
tree STATE_810000 = (1[&type="Not_Marshallese"]:0.04084200226520185,((2[&type="Marshallese"]:0.18488230883632786,(3[&type="Marshallese"]:0.19191565666282315,5[&type="Marshallese"]:0.1809156566628559)7[&type="Marshallese"]:0.00896665217335374)6[&type="Marshallese"]:0.03992722388200051,4[&type="Marshallese"]:0.1478095327183302)8[&type="Marshallese"]:0.038032469546853465)9[&type="Marshallese"]:0.0;tree STATE_10810000 = (1[&type="Not_Marshallese"]:0.04084200226520185,((2[&type="Marshallese"]:0.18488230883632786,(3[&type="Marshallese"]:0.19191565666282315,5[&type="Marshallese"]:0.1809156566628559)7[&type="Marshallese"]:0.00896665217335374)6[&type="Marshallese"]:0.03992722388200051,4[&type="Marshallese"]:0.1478095327183302)8[&type="Marshallese"]:0.038032469546853465)9[&type="Marshallese"]:0.0;
tree STATE_820000 = (1[&type="Not_Marshallese"]:0.136330667576552,(((2[&type="Marshallese"]:0.06598875800808032,3[&type="Marshallese"]:0.08198875800792935)6[&type="Marshallese"]:0.03826979430035085,5[&type="Marshallese"]:0.10925855230831294)7[&type="Marshallese"]:0.09091909233208356,4[&type="Marshallese"]:0.11817764464051655)8[&type="Marshallese"]:0.16315302293601724)9[&type="Marshallese"]:0.0;tree STATE_10820000 = (1[&type="Not_Marshallese"]:0.136330667576552,(((2[&type="Marshallese"]:0.06598875800808032,3[&type="Marshallese"]:0.08198875800792935)6[&type="Marshallese"]:0.03826979430035085,5[&type="Marshallese"]:0.10925855230831294)7[&type="Marshallese"]:0.09091909233208356,4[&type="Marshallese"]:0.11817764464051655)8[&type="Marshallese"]:0.16315302293601724)9[&type="Marshallese"]:0.0;
tree STATE_830000 = (1[&type="Not_Marshallese"]:0.10339631916640868,((2[&type="Marshallese"]:0.14259802095252289,(3[&type="Marshallese"]:0.08630618743613505,5[&type="Marshallese"]:0.07530618743616779)6[&type="Marshallese"]:0.07229183351623686)7[&type="Marshallese"]:0.01521510154454181,4[&type="Marshallese"]:0.08081312249706651)8[&type="Marshallese"]:0.16758319666932397)9[&type="Marshallese"]:0.0;tree STATE_10830000 = (1[&type="Not_Marshallese"]:0.10339631916640868,((2[&type="Marshallese"]:0.14259802095252289,(3[&type="Marshallese"]:0.08630618743613505,5[&type="Marshallese"]:0.07530618743616779)6[&type="Marshallese"]:0.07229183351623686)7[&type="Marshallese"]:0.01521510154454181,4[&type="Marshallese"]:0.08081312249706651)8[&type="Marshallese"]:0.16758319666932397)9[&type="Marshallese"]:0.0;
tree STATE_840000 = (1[&type="Not_Marshallese"]:0.18587402107612438,(((2[&type="Marshallese"]:0.1428055929958139,3[&type="Marshallese"]:0.15880559299566294)7[&type="Marshallese"]:0.015467397966989122,5[&type="Marshallese"]:0.1632729909626848)6[&type="Marshallese"]:0.0197220716059823,4[&type="Marshallese"]:0.10099506256878715)8[&type="Marshallese"]:0.22987895850731904)9[&type="Marshallese"]:0.0;tree STATE_10840000 = (1[&type="Not_Marshallese"]:0.18587402107612438,(((2[&type="Marshallese"]:0.1428055929958139,3[&type="Marshallese"]:0.15880559299566294)7[&type="Marshallese"]:0.015467397966989122,5[&type="Marshallese"]:0.1632729909626848)6[&type="Marshallese"]:0.0197220716059823,4[&type="Marshallese"]:0.10099506256878715)8[&type="Marshallese"]:0.22987895850731904)9[&type="Marshallese"]:0.0;
tree STATE_850000 = (1[&type="Not_Marshallese"]:0.2596383229116737,((2[&type="Marshallese"]:0.17054163017505058,(3[&type="Marshallese"]:0.09752442420374285,5[&type="Marshallese"]:0.0865244242037756)7[&type="Marshallese"]:0.08901720597115675)6[&type="Marshallese"]:0.1365945502338632,4[&type="Marshallese"]:0.2301361804089156)8[&type="Marshallese"]:0.17450214250273993)9[&type="Marshallese"]:0.0;tree STATE_10850000 = (1[&type="Not_Marshallese"]:0.2596383229116737,((2[&type="Marshallese"]:0.17054163017505058,(3[&type="Marshallese"]:0.09752442420374285,5[&type="Marshallese"]:0.0865244242037756)7[&type="Marshallese"]:0.08901720597115675)6[&type="Marshallese"]:0.1365945502338632,4[&type="Marshallese"]:0.2301361804089156)8[&type="Marshallese"]:0.17450214250273993)9[&type="Marshallese"]:0.0;
tree STATE_860000 = (1[&type="Not_Marshallese"]:0.07320601328897519,(((2[&type="Marshallese"]:0.07225300668160706,3[&type="Marshallese"]:0.08825300668145608)6[&type="Marshallese"]:0.11535472270346334,5[&type="Marshallese"]:0.19260772938495216)7[&type="Marshallese"]:0.02495039805230198,4[&type="Marshallese"]:0.1355581274373742)8[&type="Marshallese"]:0.08264788585158281)9[&type="Marshallese"]:0.0;tree STATE_10860000 = (1[&type="Not_Marshallese"]:0.07320601328897519,(((2[&type="Marshallese"]:0.07225300668160706,3[&type="Marshallese"]:0.08825300668145608)6[&type="Marshallese"]:0.11535472270346334,5[&type="Marshallese"]:0.19260772938495216)7[&type="Marshallese"]:0.02495039805230198,4[&type="Marshallese"]:0.1355581274373742)8[&type="Marshallese"]:0.08264788585158281)9[&type="Marshallese"]:0.0;
tree STATE_870000 = (1[&type="Not_Marshallese"]:0.06788994278568333,((2[&type="Marshallese"]:0.1574398026745498,(3[&type="Marshallese"]:0.1677778162361295,5[&type="Marshallese"]:0.15677781623616224)6[&type="Marshallese"]:0.0056619864382693175)7[&type="Marshallese"]:0.08845400171833143,4[&type="Marshallese"]:0.16889380439288304)8[&type="Marshallese"]:0.0439961383927821)9[&type="Marshallese"]:0.0;tree STATE_10870000 = (1[&type="Not_Marshallese"]:0.06788994278568333,((2[&type="Marshallese"]:0.1574398026745498,(3[&type="Marshallese"]:0.1677778162361295,5[&type="Marshallese"]:0.15677781623616224)6[&type="Marshallese"]:0.0056619864382693175)7[&type="Marshallese"]:0.08845400171833143,4[&type="Marshallese"]:0.16889380439288304)8[&type="Marshallese"]:0.0439961383927821)9[&type="Marshallese"]:0.0;
tree STATE_880000 = (1[&type="Not_Marshallese"]:0.13242764694832315,(((2[&type="Marshallese"]:0.10315960123017902,3[&type="Marshallese"]:0.11915960123002804)6[&type="Marshallese"]:6.027911913244477E-4,5[&type="Marshallese"]:0.10876239242138523)7[&type="Marshallese"]:0.0831351125493378,4[&type="Marshallese"]:0.10989750497084308)8[&type="Marshallese"]:0.16753014197746188)9[&type="Marshallese"]:0.0;tree STATE_10880000 = (1[&type="Not_Marshallese"]:0.13242764694832315,(((2[&type="Marshallese"]:0.10315960123017902,3[&type="Marshallese"]:0.11915960123002804)6[&type="Marshallese"]:6.027911913244477E-4,5[&type="Marshallese"]:0.10876239242138523)7[&type="Marshallese"]:0.0831351125493378,4[&type="Marshallese"]:0.10989750497084308)8[&type="Marshallese"]:0.16753014197746188)9[&type="Marshallese"]:0.0;
tree STATE_890000 = (1[&type="Not_Marshallese"]:0.10438889596962692,(((2[&type="Marshallese"]:0.10971199581159413,3[&type="Marshallese"]:0.12571199581144316)7[&type="Marshallese"]:0.004100782724926227,5[&type="Marshallese"]:0.11881277853640212)6[&type="Marshallese"]:0.061392641334412024,4[&type="Marshallese"]:0.0982054198709342)8[&type="Marshallese"]:0.15118347609867452)9[&type="Marshallese"]:0.0;tree STATE_10890000 = (1[&type="Not_Marshallese"]:0.10438889596962692,(((2[&type="Marshallese"]:0.10971199581159413,3[&type="Marshallese"]:0.12571199581144316)7[&type="Marshallese"]:0.004100782724926227,5[&type="Marshallese"]:0.11881277853640212)6[&type="Marshallese"]:0.061392641334412024,4[&type="Marshallese"]:0.0982054198709342)8[&type="Marshallese"]:0.15118347609867452)9[&type="Marshallese"]:0.0;
tree STATE_900000 = ((1[&type="Not_Marshallese"]:0.07942103652183352,4[&type="Marshallese"]:0.22442103652181533)8[&type="Marshallese"]:0.019568567527589398,((2[&type="Marshallese"]:0.061715508616627474,3[&type="Marshallese"]:0.0777155086164765)6[&type="Marshallese"]:0.06597321369033926,5[&type="Marshallese"]:0.1326887223068485)7[&type="Marshallese"]:0.19330088174243618)9[&type="Marshallese"]:0.0;tree STATE_10900000 = ((1[&type="Not_Marshallese"]:0.07942103652183352,4[&type="Marshallese"]:0.22442103652181533)8[&type="Marshallese"]:0.019568567527589398,((2[&type="Marshallese"]:0.061715508616627474,3[&type="Marshallese"]:0.0777155086164765)6[&type="Marshallese"]:0.06597321369033926,5[&type="Marshallese"]:0.1326887223068485)7[&type="Marshallese"]:0.19330088174243618)9[&type="Marshallese"]:0.0;
tree STATE_910000 = ((1[&type="Not_Marshallese"]:0.04107491289882104,(2[&type="Marshallese"]:0.11098323651788175,(3[&type="Marshallese"]:0.1025817542603317,5[&type="Marshallese"]:0.09158175426036444)6[&type="Marshallese"]:0.024401482257399076)7[&type="Marshallese"]:0.15209167638091928)8[&type="Marshallese"]:0.12366382557133715,4[&type="Marshallese"]:0.30973873847014)9[&type="Marshallese"]:0.0;tree STATE_10910000 = ((1[&type="Not_Marshallese"]:0.04107491289882104,(2[&type="Marshallese"]:0.11098323651788175,(3[&type="Marshallese"]:0.1025817542603317,5[&type="Marshallese"]:0.09158175426036444)6[&type="Marshallese"]:0.024401482257399076)7[&type="Marshallese"]:0.15209167638091928)8[&type="Marshallese"]:0.12366382557133715,4[&type="Marshallese"]:0.30973873847014)9[&type="Marshallese"]:0.0;
tree STATE_920000 = (((1[&type="Not_Marshallese"]:0.06584105638570592,4[&type="Marshallese"]:0.21084105638568773)8[&type="Marshallese"]:0.18129810124418677,2[&type="Marshallese"]:0.4691391576298727)6[&type="Marshallese"]:0.02797898735226101,(3[&type="Marshallese"]:0.21851527289852282,5[&type="Marshallese"]:0.20751527289855556)7[&type="Marshallese"]:0.2946028720834599)9[&type="Marshallese"]:0.0;tree STATE_10920000 = (((1[&type="Not_Marshallese"]:0.06584105638570592,4[&type="Marshallese"]:0.21084105638568773)8[&type="Marshallese"]:0.18129810124418677,2[&type="Marshallese"]:0.4691391576298727)6[&type="Marshallese"]:0.02797898735226101,(3[&type="Marshallese"]:0.21851527289852282,5[&type="Marshallese"]:0.20751527289855556)7[&type="Marshallese"]:0.2946028720834599)9[&type="Marshallese"]:0.0;
tree STATE_930000 = (1[&type="Not_Marshallese"]:0.006382197360518621,(((2[&type="Marshallese"]:0.03286629293604401,5[&type="Marshallese"]:0.03786629293592578)7[&type="Marshallese"]:0.02578631424614808,3[&type="Marshallese"]:0.07465260718204111)6[&type="Marshallese"]:0.10618072509422022,4[&type="Marshallese"]:0.08783333227641413)8[&type="Marshallese"]:0.0635488650840863)9[&type="Not_Marshallese"]:0.0;tree STATE_10930000 = (1[&type="Not_Marshallese"]:0.006382197360518621,(((2[&type="Marshallese"]:0.03286629293604401,5[&type="Marshallese"]:0.03786629293592578)7[&type="Marshallese"]:0.02578631424614808,3[&type="Marshallese"]:0.07465260718204111)6[&type="Marshallese"]:0.10618072509422022,4[&type="Marshallese"]:0.08783333227641413)8[&type="Marshallese"]:0.0635488650840863)9[&type="Not_Marshallese"]:0.0;
tree STATE_940000 = ((1[&type="Not_Marshallese"]:0.08531519895095685,4[&type="Marshallese"]:0.23031519895093866)7[&type="Marshallese"]:0.14933943414777823,((2[&type="Marshallese"]:0.16438151650771815,3[&type="Marshallese"]:0.18038151650756717)8[&type="Marshallese"]:0.04391961801694269,5[&type="Marshallese"]:0.2133011345245426)6[&type="Marshallese"]:0.24835349857405423)9[&type="Marshallese"]:0.0;tree STATE_10940000 = ((1[&type="Not_Marshallese"]:0.08531519895095685,4[&type="Marshallese"]:0.23031519895093866)7[&type="Marshallese"]:0.14933943414777823,((2[&type="Marshallese"]:0.16438151650771815,3[&type="Marshallese"]:0.18038151650756717)8[&type="Marshallese"]:0.04391961801694269,5[&type="Marshallese"]:0.2133011345245426)6[&type="Marshallese"]:0.24835349857405423)9[&type="Marshallese"]:0.0;
tree STATE_950000 = ((1[&type="Not_Marshallese"]:0.10879616965891326,((2[&type="Marshallese"]:0.17008908445929297,3[&type="Marshallese"]:0.186089084459142)7[&type="Marshallese"]:0.042845086841563546,5[&type="Marshallese"]:0.21793417130073828)6[&type="Marshallese"]:0.11786199835803673)8[&type="Marshallese"]:0.1869394918157925,4[&type="Marshallese"]:0.44073566147468757)9[&type="Marshallese"]:0.0;tree STATE_10950000 = ((1[&type="Not_Marshallese"]:0.10879616965891326,((2[&type="Marshallese"]:0.17008908445929297,3[&type="Marshallese"]:0.186089084459142)7[&type="Marshallese"]:0.042845086841563546,5[&type="Marshallese"]:0.21793417130073828)6[&type="Marshallese"]:0.11786199835803673)8[&type="Marshallese"]:0.1869394918157925,4[&type="Marshallese"]:0.44073566147468757)9[&type="Marshallese"]:0.0;
tree STATE_960000 = (1[&type="Not_Marshallese"]:0.20020544475953989,((2[&type="Marshallese"]:0.14605304268864963,(3[&type="Marshallese"]:0.11781724737548109,5[&type="Marshallese"]:0.10681724737551383)6[&type="Marshallese"]:0.044235795313017565)7[&type="Marshallese"]:0.10186510211479807,4[&type="Marshallese"]:0.17091814480344952)8[&type="Marshallese"]:0.17428729995607217)9[&type="Marshallese"]:0.0;tree STATE_10960000 = (1[&type="Not_Marshallese"]:0.20020544475953989,((2[&type="Marshallese"]:0.14605304268864963,(3[&type="Marshallese"]:0.11781724737548109,5[&type="Marshallese"]:0.10681724737551383)6[&type="Marshallese"]:0.044235795313017565)7[&type="Marshallese"]:0.10186510211479807,4[&type="Marshallese"]:0.17091814480344952)8[&type="Marshallese"]:0.17428729995607217)9[&type="Marshallese"]:0.0;
tree STATE_970000 = (1[&type="Not_Marshallese"]:0.14887314998676598,(((2[&type="Marshallese"]:0.1423256826146757,3[&type="Marshallese"]:0.15832568261452473)7[&type="Marshallese"]:0.021731635244586406,5[&type="Marshallese"]:0.16905731785914388)6[&type="Marshallese"]:0.1652596087952203,4[&type="Marshallese"]:0.25231692665448424)8[&type="Marshallese"]:0.04155622333226355)9[&type="Marshallese"]:0.0;tree STATE_10970000 = (1[&type="Not_Marshallese"]:0.14887314998676598,(((2[&type="Marshallese"]:0.1423256826146757,3[&type="Marshallese"]:0.15832568261452473)7[&type="Marshallese"]:0.021731635244586406,5[&type="Marshallese"]:0.16905731785914388)6[&type="Marshallese"]:0.1652596087952203,4[&type="Marshallese"]:0.25231692665448424)8[&type="Marshallese"]:0.04155622333226355)9[&type="Marshallese"]:0.0;
tree STATE_980000 = (1[&type="Not_Marshallese"]:0.14108658672877572,((2[&type="Marshallese"]:0.13659956679741242,(3[&type="Marshallese"]:0.12170020366109548,5[&type="Marshallese"]:0.11070020366112822)7[&type="Marshallese"]:0.030899363136165967)6[&type="Marshallese"]:0.020994686573725135,4[&type="Marshallese"]:0.08059425337113937)8[&type="Marshallese"]:0.20549233335761816)9[&type="Marshallese"]:0.0;tree STATE_10980000 = (1[&type="Not_Marshallese"]:0.14108658672877572,((2[&type="Marshallese"]:0.13659956679741242,(3[&type="Marshallese"]:0.12170020366109548,5[&type="Marshallese"]:0.11070020366112822)7[&type="Marshallese"]:0.030899363136165967)6[&type="Marshallese"]:0.020994686573725135,4[&type="Marshallese"]:0.08059425337113937)8[&type="Marshallese"]:0.20549233335761816)9[&type="Marshallese"]:0.0;
tree STATE_990000 = (((1[&type="Not_Marshallese"]:0.12084422590725602,4[&type="Marshallese"]:0.26584422590723783)8[&type="Marshallese"]:0.1971922226395459,2[&type="Marshallese"]:0.5400364485467819)6[&type="Marshallese"]:0.013281980802164028,(3[&type="Marshallese"]:0.31143176237675485,5[&type="Marshallese"]:0.3004317623767876)7[&type="Marshallese"]:0.2578866669720401)9[&type="Marshallese"]:0.0;tree STATE_10990000 = (((1[&type="Not_Marshallese"]:0.12084422590725602,4[&type="Marshallese"]:0.26584422590723783)8[&type="Marshallese"]:0.1971922226395459,2[&type="Marshallese"]:0.5400364485467819)6[&type="Marshallese"]:0.013281980802164028,(3[&type="Marshallese"]:0.31143176237675485,5[&type="Marshallese"]:0.3004317623767876)7[&type="Marshallese"]:0.2578866669720401)9[&type="Marshallese"]:0.0;
tree STATE_1000000 = (1[&type="Not_Marshallese"]:0.1751175761616519,(((2[&type="Marshallese"]:0.22415853660264495,5[&type="Marshallese"]:0.22915853660252672)6[&type="Marshallese"]:0.07300213998482952,3[&type="Marshallese"]:0.3131606765873235)7[&type="Marshallese"]:0.0923769068328037,4[&type="Marshallese"]:0.31253758342028)8[&type="Marshallese"]:0.007579992741353736)9[&type="Marshallese"]:0.0;tree STATE_11000000 = (1[&type="Not_Marshallese"]:0.1751175761616519,(((2[&type="Marshallese"]:0.22415853660264495,5[&type="Marshallese"]:0.22915853660252672)6[&type="Marshallese"]:0.07300213998482952,3[&type="Marshallese"]:0.3131606765873235)7[&type="Marshallese"]:0.0923769068328037,4[&type="Marshallese"]:0.31253758342028)8[&type="Marshallese"]:0.007579992741353736)9[&type="Marshallese"]:0.0;
tree STATE_1010000 = (1[&type="Not_Marshallese"]:0.13027261616951452,((2[&type="Marshallese"]:0.1433928338497658,(3[&type="Marshallese"]:0.10901372038719229,5[&type="Marshallese"]:0.09801372038722503)7[&type="Marshallese"]:0.05037911346242255)6[&type="Marshallese"]:0.0757860153052958,4[&type="Marshallese"]:0.14217884915506343)8[&type="Marshallese"]:0.1330937670144329)9[&type="Marshallese"]:0.0;tree STATE_11010000 = (1[&type="Not_Marshallese"]:0.13027261616951452,((2[&type="Marshallese"]:0.1433928338497658,(3[&type="Marshallese"]:0.10901372038719229,5[&type="Marshallese"]:0.09801372038722503)7[&type="Marshallese"]:0.05037911346242255)6[&type="Marshallese"]:0.0757860153052958,4[&type="Marshallese"]:0.14217884915506343)8[&type="Marshallese"]:0.1330937670144329)9[&type="Marshallese"]:0.0;
tree STATE_1020000 = (1[&type="Not_Marshallese"]:0.2189527529695049,(((2[&type="Marshallese"]:0.22940388816732082,3[&type="Marshallese"]:0.24540388816716985)6[&type="Marshallese"]:0.034736722030467626,5[&type="Marshallese"]:0.2691406101976702)7[&type="Marshallese"]:0.06734517936399265,4[&type="Marshallese"]:0.2544857895617829)8[&type="Marshallese"]:0.10946696340770379)9[&type="Marshallese"]:0.0;tree STATE_11020000 = (1[&type="Not_Marshallese"]:0.2189527529695049,(((2[&type="Marshallese"]:0.22940388816732082,3[&type="Marshallese"]:0.24540388816716985)6[&type="Marshallese"]:0.034736722030467626,5[&type="Marshallese"]:0.2691406101976702)7[&type="Marshallese"]:0.06734517936399265,4[&type="Marshallese"]:0.2544857895617829)8[&type="Marshallese"]:0.10946696340770379)9[&type="Marshallese"]:0.0;
tree STATE_1030000 = (1[&type="Not_Marshallese"]:0.13121369965986762,(((2[&type="Marshallese"]:0.17582664843603824,3[&type="Marshallese"]:0.19182664843588726)7[&type="Marshallese"]:0.08337561487333717,5[&type="Marshallese"]:0.26420226330925717)6[&type="Marshallese"]:0.03787541610930073,4[&type="Marshallese"]:0.22007767941867795)8[&type="Marshallese"]:0.05613602024117148)9[&type="Marshallese"]:0.0;tree STATE_11030000 = (1[&type="Not_Marshallese"]:0.13121369965986762,(((2[&type="Marshallese"]:0.17582664843603824,3[&type="Marshallese"]:0.19182664843588726)7[&type="Marshallese"]:0.08337561487333717,5[&type="Marshallese"]:0.26420226330925717)6[&type="Marshallese"]:0.03787541610930073,4[&type="Marshallese"]:0.22007767941867795)8[&type="Marshallese"]:0.05613602024117148)9[&type="Marshallese"]:0.0;
tree STATE_1040000 = ((1[&type="Not_Marshallese"]:0.059983857234356674,4[&type="Marshallese"]:0.20498385723433848)7[&type="Marshallese"]:0.01111850511821827,((2[&type="Marshallese"]:0.1672787224488205,3[&type="Marshallese"]:0.18327872244866952)6[&type="Marshallese"]:0.049601461491715126,5[&type="Marshallese"]:0.2218801839404174)8[&type="Marshallese"]:0.07622217841201931)9[&type="Marshallese"]:0.0;tree STATE_11040000 = ((1[&type="Not_Marshallese"]:0.059983857234356674,4[&type="Marshallese"]:0.20498385723433848)7[&type="Marshallese"]:0.01111850511821827,((2[&type="Marshallese"]:0.1672787224488205,3[&type="Marshallese"]:0.18327872244866952)6[&type="Marshallese"]:0.049601461491715126,5[&type="Marshallese"]:0.2218801839404174)8[&type="Marshallese"]:0.07622217841201931)9[&type="Marshallese"]:0.0;
tree STATE_1050000 = (1[&type="Not_Marshallese"]:0.030363292809569564,(((2[&type="Marshallese"]:0.04700988228771624,5[&type="Marshallese"]:0.05200988228759801)6[&type="Marshallese"]:0.06282076490468924,3[&type="Marshallese"]:0.1258306471922545)8[&type="Marshallese"]:0.08928915026317588,4[&type="Marshallese"]:0.12211979745558318)7[&type="Marshallese"]:0.05324349535396819)9[&type="Marshallese"]:0.0;tree STATE_11050000 = (1[&type="Not_Marshallese"]:0.030363292809569564,(((2[&type="Marshallese"]:0.04700988228771624,5[&type="Marshallese"]:0.05200988228759801)6[&type="Marshallese"]:0.06282076490468924,3[&type="Marshallese"]:0.1258306471922545)8[&type="Marshallese"]:0.08928915026317588,4[&type="Marshallese"]:0.12211979745558318)7[&type="Marshallese"]:0.05324349535396819)9[&type="Marshallese"]:0.0;
tree STATE_1060000 = ((1[&type="Not_Marshallese"]:0.11565515076294985,4[&type="Marshallese"]:0.26065515076293166)7[&type="Marshallese"]:0.016649266386853545,((2[&type="Marshallese"]:0.07899948585261149,3[&type="Marshallese"]:0.09499948585246051)8[&type="Marshallese"]:0.07962796217921286,5[&type="Marshallese"]:0.16362744803170612)6[&type="Marshallese"]:0.19567696911795904)9[&type="Marshallese"]:0.0;tree STATE_11060000 = ((1[&type="Not_Marshallese"]:0.11565515076294985,4[&type="Marshallese"]:0.26065515076293166)7[&type="Marshallese"]:0.016649266386853545,((2[&type="Marshallese"]:0.07899948585261149,3[&type="Marshallese"]:0.09499948585246051)8[&type="Marshallese"]:0.07962796217921286,5[&type="Marshallese"]:0.16362744803170612)6[&type="Marshallese"]:0.19567696911795904)9[&type="Marshallese"]:0.0;
tree STATE_1070000 = (1[&type="Not_Marshallese"]:0.04238326260791969,((2[&type="Marshallese"]:0.1323991370555535,(3[&type="Marshallese"]:0.11498947666499619,5[&type="Marshallese"]:0.10398947666502893)8[&type="Marshallese"]:0.03340966039040634)6[&type="Marshallese"]:0.09893885502663832,4[&type="Marshallese"]:0.15433799208219365)7[&type="Marshallese"]:0.033045270525707854)9[&type="Marshallese"]:0.0;tree STATE_11070000 = (1[&type="Not_Marshallese"]:0.04238326260791969,((2[&type="Marshallese"]:0.1323991370555535,(3[&type="Marshallese"]:0.11498947666499619,5[&type="Marshallese"]:0.10398947666502893)8[&type="Marshallese"]:0.03340966039040634)6[&type="Marshallese"]:0.09893885502663832,4[&type="Marshallese"]:0.15433799208219365)7[&type="Marshallese"]:0.033045270525707854)9[&type="Marshallese"]:0.0;
tree STATE_1080000 = ((1[&type="Not_Marshallese"]:0.11991877868409356,4[&type="Marshallese"]:0.2649187786840754)8[&type="Marshallese"]:0.02235219001133093,((2[&type="Marshallese"]:0.21057342183356836,3[&type="Marshallese"]:0.2265734218334174)6[&type="Marshallese"]:0.11573019682142105,5[&type="Marshallese"]:0.3313036186548712)7[&type="Marshallese"]:0.03796735004041507)9[&type="Marshallese"]:0.0;tree STATE_11080000 = ((1[&type="Not_Marshallese"]:0.11991877868409356,4[&type="Marshallese"]:0.2649187786840754)8[&type="Marshallese"]:0.02235219001133093,((2[&type="Marshallese"]:0.21057342183356836,3[&type="Marshallese"]:0.2265734218334174)6[&type="Marshallese"]:0.11573019682142105,5[&type="Marshallese"]:0.3313036186548712)7[&type="Marshallese"]:0.03796735004041507)9[&type="Marshallese"]:0.0;
tree STATE_1090000 = (1[&type="Not_Marshallese"]:0.041038705022904354,((2[&type="Marshallese"]:0.14045896728590526,(3[&type="Marshallese"]:0.15139491215250328,5[&type="Marshallese"]:0.14039491215253602)8[&type="Marshallese"]:0.005064055133251005)6[&type="Marshallese"]:0.03317253481109006,4[&type="Marshallese"]:0.09663150209699714)7[&type="Marshallese"]:0.08940720292588902)9[&type="Marshallese"]:0.0;tree STATE_11090000 = (1[&type="Not_Marshallese"]:0.041038705022904354,((2[&type="Marshallese"]:0.14045896728590526,(3[&type="Marshallese"]:0.15139491215250328,5[&type="Marshallese"]:0.14039491215253602)8[&type="Marshallese"]:0.005064055133251005)6[&type="Marshallese"]:0.03317253481109006,4[&type="Marshallese"]:0.09663150209699714)7[&type="Marshallese"]:0.08940720292588902)9[&type="Marshallese"]:0.0;
tree STATE_1100000 = ((1[&type="Not_Marshallese"]:0.22074114390456157,4[&type="Marshallese"]:0.3657411439045434)8[&type="Marshallese"]:0.00994802415229773,((2[&type="Marshallese"]:0.23092803857866878,3[&type="Marshallese"]:0.2469280385785178)6[&type="Marshallese"]:0.09485830229051423,5[&type="Marshallese"]:0.3307863408690648)7[&type="Marshallese"]:0.12690282718765628)9[&type="Marshallese"]:0.0;tree STATE_11100000 = ((1[&type="Not_Marshallese"]:0.22074114390456157,4[&type="Marshallese"]:0.3657411439045434)8[&type="Marshallese"]:0.00994802415229773,((2[&type="Marshallese"]:0.23092803857866878,3[&type="Marshallese"]:0.2469280385785178)6[&type="Marshallese"]:0.09485830229051423,5[&type="Marshallese"]:0.3307863408690648)7[&type="Marshallese"]:0.12690282718765628)9[&type="Marshallese"]:0.0;
tree STATE_1110000 = ((1[&type="Not_Marshallese"]:0.06763009700536499,4[&type="Marshallese"]:0.2126300970053468)7[&type="Marshallese"]:0.08801440583584069,((2[&type="Marshallese"]:0.1507782589158153,5[&type="Marshallese"]:0.15577825891569708)8[&type="Marshallese"]:0.04130973020824391,3[&type="Marshallese"]:0.20808798912390825)6[&type="Marshallese"]:0.18555651371712645)9[&type="Marshallese"]:0.0;tree STATE_11110000 = ((1[&type="Not_Marshallese"]:0.06763009700536499,4[&type="Marshallese"]:0.2126300970053468)7[&type="Marshallese"]:0.08801440583584069,((2[&type="Marshallese"]:0.1507782589158153,5[&type="Marshallese"]:0.15577825891569708)8[&type="Marshallese"]:0.04130973020824391,3[&type="Marshallese"]:0.20808798912390825)6[&type="Marshallese"]:0.18555651371712645)9[&type="Marshallese"]:0.0;
tree STATE_1120000 = (1[&type="Not_Marshallese"]:0.17349965395364098,(((2[&type="Marshallese"]:0.049929338797341405,3[&type="Marshallese"]:0.06592933879719043)8[&type="Marshallese"]:0.13025396462556108,5[&type="Marshallese"]:0.18518330342278425)6[&type="Marshallese"]:0.20049685717129653,4[&type="Marshallese"]:0.30368016059420083)7[&type="Marshallese"]:0.014819493359421954)9[&type="Marshallese"]:0.0;tree STATE_11120000 = (1[&type="Not_Marshallese"]:0.17349965395364098,(((2[&type="Marshallese"]:0.049929338797341405,3[&type="Marshallese"]:0.06592933879719043)8[&type="Marshallese"]:0.13025396462556108,5[&type="Marshallese"]:0.18518330342278425)6[&type="Marshallese"]:0.20049685717129653,4[&type="Marshallese"]:0.30368016059420083)7[&type="Marshallese"]:0.014819493359421954)9[&type="Marshallese"]:0.0;
tree STATE_1130000 = ((1[&type="Not_Marshallese"]:0.17879391426516344,((2[&type="Marshallese"]:0.14014977464273648,3[&type="Marshallese"]:0.1561497746425855)8[&type="Marshallese"]:0.07819687976045586,5[&type="Marshallese"]:0.2233466544030741)6[&type="Marshallese"]:0.1824472598619511)7[&type="Marshallese"]:0.008808548428490492,4[&type="Marshallese"]:0.33260246269363575)9[&type="Marshallese"]:0.0;tree STATE_11130000 = ((1[&type="Not_Marshallese"]:0.17879391426516344,((2[&type="Marshallese"]:0.14014977464273648,3[&type="Marshallese"]:0.1561497746425855)8[&type="Marshallese"]:0.07819687976045586,5[&type="Marshallese"]:0.2233466544030741)6[&type="Marshallese"]:0.1824472598619511)7[&type="Marshallese"]:0.008808548428490492,4[&type="Marshallese"]:0.33260246269363575)9[&type="Marshallese"]:0.0;
tree STATE_1140000 = (1[&type="Not_Marshallese"]:0.034072573222981184,(((2[&type="Marshallese"]:0.12676213654281318,3[&type="Marshallese"]:0.1427621365426622)6[&type="Marshallese"]:0.04846190614096363,5[&type="Marshallese"]:0.18022404268365858)8[&type="Marshallese"]:0.05372930656136138,4[&type="Marshallese"]:0.15195334924514)7[&type="Marshallese"]:0.027119223977822987)9[&type="Marshallese"]:0.0;tree STATE_11140000 = (1[&type="Not_Marshallese"]:0.034072573222981184,(((2[&type="Marshallese"]:0.12676213654281318,3[&type="Marshallese"]:0.1427621365426622)6[&type="Marshallese"]:0.04846190614096363,5[&type="Marshallese"]:0.18022404268365858)8[&type="Marshallese"]:0.05372930656136138,4[&type="Marshallese"]:0.15195334924514)7[&type="Marshallese"]:0.027119223977822987)9[&type="Marshallese"]:0.0;
tree STATE_1150000 = (1[&type="Not_Marshallese"]:0.09296707914427738,(((2[&type="Marshallese"]:0.09620890454959978,3[&type="Marshallese"]:0.1122089045494488)7[&type="Marshallese"]:0.055724556671619865,5[&type="Marshallese"]:0.1569334612211014)6[&type="Marshallese"]:0.15281201105413972,4[&type="Marshallese"]:0.22774547227536118)8[&type="Marshallese"]:0.010221606868898003)9[&type="Marshallese"]:0.0;tree STATE_11150000 = (1[&type="Not_Marshallese"]:0.09296707914427738,(((2[&type="Marshallese"]:0.09620890454959978,3[&type="Marshallese"]:0.1122089045494488)7[&type="Marshallese"]:0.055724556671619865,5[&type="Marshallese"]:0.1569334612211014)6[&type="Marshallese"]:0.15281201105413972,4[&type="Marshallese"]:0.22774547227536118)8[&type="Marshallese"]:0.010221606868898003)9[&type="Marshallese"]:0.0;
tree STATE_1160000 = (1[&type="Not_Marshallese"]:0.3253331337290004,((2[&type="Marshallese"]:0.17630102875823098,(3[&type="Marshallese"]:0.13122883487433254,5[&type="Marshallese"]:0.12022883487436528)8[&type="Marshallese"]:0.06107219388374746)6[&type="Marshallese"]:0.028720969229569793,4[&type="Marshallese"]:0.1280219979878026)7[&type="Marshallese"]:0.34231113574117966)9[&type="Marshallese"]:0.0;tree STATE_11160000 = (1[&type="Not_Marshallese"]:0.3253331337290004,((2[&type="Marshallese"]:0.17630102875823098,(3[&type="Marshallese"]:0.13122883487433254,5[&type="Marshallese"]:0.12022883487436528)8[&type="Marshallese"]:0.06107219388374746)6[&type="Marshallese"]:0.028720969229569793,4[&type="Marshallese"]:0.1280219979878026)7[&type="Marshallese"]:0.34231113574117966)9[&type="Marshallese"]:0.0;
tree STATE_1170000 = ((1[&type="Not_Marshallese"]:0.03547557078165009,4[&type="Marshallese"]:0.1804755707816319)7[&type="Marshallese"]:0.029875238315092978,((2[&type="Marshallese"]:0.08441893953545074,3[&type="Marshallese"]:0.10041893953529976)8[&type="Marshallese"]:0.04032512771230737,5[&type="Marshallese"]:0.12974406724763987)6[&type="Marshallese"]:0.16260674184896495)9[&type="Marshallese"]:0.0;tree STATE_11170000 = ((1[&type="Not_Marshallese"]:0.03547557078165009,4[&type="Marshallese"]:0.1804755707816319)7[&type="Marshallese"]:0.029875238315092978,((2[&type="Marshallese"]:0.08441893953545074,3[&type="Marshallese"]:0.10041893953529976)8[&type="Marshallese"]:0.04032512771230737,5[&type="Marshallese"]:0.12974406724763987)6[&type="Marshallese"]:0.16260674184896495)9[&type="Marshallese"]:0.0;
tree STATE_1180000 = (1[&type="Not_Marshallese"]:0.12168157958476022,(((2[&type="Marshallese"]:0.11825366564002643,3[&type="Marshallese"]:0.13425366563987545)6[&type="Marshallese"]:0.10045082502441477,5[&type="Marshallese"]:0.22370449066432296)8[&type="Marshallese"]:0.050635136308298134,4[&type="Marshallese"]:0.19233962697274115)7[&type="Marshallese"]:0.07434195261200088)9[&type="Marshallese"]:0.0;tree STATE_11180000 = (1[&type="Not_Marshallese"]:0.12168157958476022,(((2[&type="Marshallese"]:0.11825366564002643,3[&type="Marshallese"]:0.13425366563987545)6[&type="Marshallese"]:0.10045082502441477,5[&type="Marshallese"]:0.22370449066432296)8[&type="Marshallese"]:0.050635136308298134,4[&type="Marshallese"]:0.19233962697274115)7[&type="Marshallese"]:0.07434195261200088)9[&type="Marshallese"]:0.0;
tree STATE_1190000 = (1[&type="Not_Marshallese"]:0.09961376081253331,((2[&type="Marshallese"]:0.13259999052548865,(3[&type="Marshallese"]:0.14472963461625013,5[&type="Marshallese"]:0.13372963461628287)8[&type="Marshallese"]:0.0038703559090875472)6[&type="Marshallese"]:0.07530928655350969,4[&type="Marshallese"]:0.13090927707900016)7[&type="Marshallese"]:0.11370448373351497)9[&type="Marshallese"]:0.0;tree STATE_11190000 = (1[&type="Not_Marshallese"]:0.09961376081253331,((2[&type="Marshallese"]:0.13259999052548865,(3[&type="Marshallese"]:0.14472963461625013,5[&type="Marshallese"]:0.13372963461628287)8[&type="Marshallese"]:0.0038703559090875472)6[&type="Marshallese"]:0.07530928655350969,4[&type="Marshallese"]:0.13090927707900016)7[&type="Marshallese"]:0.11370448373351497)9[&type="Marshallese"]:0.0;
tree STATE_1200000 = ((1[&type="Not_Marshallese"]:0.09592183663715564,4[&type="Marshallese"]:0.24092183663713745)7[&type="Marshallese"]:3.053227176418871E-4,(2[&type="Marshallese"]:0.18001077432225812,(3[&type="Marshallese"]:0.15225655622606268,5[&type="Marshallese"]:0.14125655622609543)8[&type="Marshallese"]:0.04375421809604446)6[&type="Marshallese"]:0.1382163850325194)9[&type="Marshallese"]:0.0;tree STATE_11200000 = ((1[&type="Not_Marshallese"]:0.09592183663715564,4[&type="Marshallese"]:0.24092183663713745)7[&type="Marshallese"]:3.053227176418871E-4,(2[&type="Marshallese"]:0.18001077432225812,(3[&type="Marshallese"]:0.15225655622606268,5[&type="Marshallese"]:0.14125655622609543)8[&type="Marshallese"]:0.04375421809604446)6[&type="Marshallese"]:0.1382163850325194)9[&type="Marshallese"]:0.0;
tree STATE_1210000 = (1[&type="Not_Marshallese"]:0.04108748341537666,((2[&type="Marshallese"]:0.13702535452308853,(3[&type="Marshallese"]:0.03561991044372026,5[&type="Marshallese"]:0.024619910443753)6[&type="Marshallese"]:0.1174054440792173)8[&type="Marshallese"]:0.03166244709036353,4[&type="Marshallese"]:0.09168780161345388)7[&type="Marshallese"]:0.09439968180190458)9[&type="Marshallese"]:0.0;tree STATE_11210000 = (1[&type="Not_Marshallese"]:0.04108748341537666,((2[&type="Marshallese"]:0.13702535452308853,(3[&type="Marshallese"]:0.03561991044372026,5[&type="Marshallese"]:0.024619910443753)6[&type="Marshallese"]:0.1174054440792173)8[&type="Marshallese"]:0.03166244709036353,4[&type="Marshallese"]:0.09168780161345388)7[&type="Marshallese"]:0.09439968180190458)9[&type="Marshallese"]:0.0;
tree STATE_1220000 = ((1[&type="Not_Marshallese"]:0.10686439808206111,(2[&type="Marshallese"]:0.23560328991566498,(3[&type="Marshallese"]:0.12046899276752945,5[&type="Marshallese"]:0.1094689927675622)8[&type="Marshallese"]:0.13113429714798455)7[&type="Marshallese"]:0.09326110816637612)6[&type="Marshallese"]:0.11238261499880986,4[&type="Marshallese"]:0.3642470130808528)9[&type="Marshallese"]:0.0;tree STATE_11220000 = ((1[&type="Not_Marshallese"]:0.10686439808206111,(2[&type="Marshallese"]:0.23560328991566498,(3[&type="Marshallese"]:0.12046899276752945,5[&type="Marshallese"]:0.1094689927675622)8[&type="Marshallese"]:0.13113429714798455)7[&type="Marshallese"]:0.09326110816637612)6[&type="Marshallese"]:0.11238261499880986,4[&type="Marshallese"]:0.3642470130808528)9[&type="Marshallese"]:0.0;
tree STATE_1230000 = (1[&type="Not_Marshallese"]:0.17814804964247133,((2[&type="Marshallese"]:0.10284058664344609,(3[&type="Marshallese"]:0.08304278319384469,5[&type="Marshallese"]:0.07204278319387743)8[&type="Marshallese"]:0.035797803449450424)6[&type="Marshallese"]:0.18310316909422292,4[&type="Marshallese"]:0.20894375573767082)7[&type="Marshallese"]:0.11420429390478232)9[&type="Marshallese"]:0.0;tree STATE_11230000 = (1[&type="Not_Marshallese"]:0.17814804964247133,((2[&type="Marshallese"]:0.10284058664344609,(3[&type="Marshallese"]:0.08304278319384469,5[&type="Marshallese"]:0.07204278319387743)8[&type="Marshallese"]:0.035797803449450424)6[&type="Marshallese"]:0.18310316909422292,4[&type="Marshallese"]:0.20894375573767082)7[&type="Marshallese"]:0.11420429390478232)9[&type="Marshallese"]:0.0;
tree STATE_1240000 = (1[&type="Not_Marshallese"]:0.1471566359408379,(((2[&type="Marshallese"]:0.14491981978997506,3[&type="Marshallese"]:0.1609198197898241)7[&type="Marshallese"]:0.03892179135651114,5[&type="Marshallese"]:0.18884161114636797)8[&type="Marshallese"]:0.07096374403758929,4[&type="Marshallese"]:0.1778053551840773)6[&type="Marshallese"]:0.11435128075674239)9[&type="Marshallese"]:0.0;tree STATE_11240000 = (1[&type="Not_Marshallese"]:0.1471566359408379,(((2[&type="Marshallese"]:0.14491981978997506,3[&type="Marshallese"]:0.1609198197898241)7[&type="Marshallese"]:0.03892179135651114,5[&type="Marshallese"]:0.18884161114636797)8[&type="Marshallese"]:0.07096374403758929,4[&type="Marshallese"]:0.1778053551840773)6[&type="Marshallese"]:0.11435128075674239)9[&type="Marshallese"]:0.0;
tree STATE_1250000 = (1[&type="Not_Marshallese"]:0.20638447967606532,(((2[&type="Marshallese"]:0.16148089371599667,3[&type="Marshallese"]:0.1774808937158457)7[&type="Marshallese"]:0.026417378623729615,5[&type="Marshallese"]:0.19289827233960805)8[&type="Marshallese"]:0.19751493646247087,4[&type="Marshallese"]:0.30841320880219897)6[&type="Marshallese"]:0.042971270873848166)9[&type="Marshallese"]:0.0;tree STATE_11250000 = (1[&type="Not_Marshallese"]:0.20638447967606532,(((2[&type="Marshallese"]:0.16148089371599667,3[&type="Marshallese"]:0.1774808937158457)7[&type="Marshallese"]:0.026417378623729615,5[&type="Marshallese"]:0.19289827233960805)8[&type="Marshallese"]:0.19751493646247087,4[&type="Marshallese"]:0.30841320880219897)6[&type="Marshallese"]:0.042971270873848166)9[&type="Marshallese"]:0.0;
tree STATE_1260000 = (1[&type="Not_Marshallese"]:0.1959963806127179,(((2[&type="Marshallese"]:0.06782041876693196,5[&type="Marshallese"]:0.07282041876681372)8[&type="Marshallese"]:0.027301919983595435,3[&type="Marshallese"]:0.11112233875037641)7[&type="Marshallese"]:0.13749265835105223,4[&type="Marshallese"]:0.15561499710158144)6[&type="Marshallese"]:0.18538138351111827)9[&type="Marshallese"]:0.0;tree STATE_11260000 = (1[&type="Not_Marshallese"]:0.1959963806127179,(((2[&type="Marshallese"]:0.06782041876693196,5[&type="Marshallese"]:0.07282041876681372)8[&type="Marshallese"]:0.027301919983595435,3[&type="Marshallese"]:0.11112233875037641)7[&type="Marshallese"]:0.13749265835105223,4[&type="Marshallese"]:0.15561499710158144)6[&type="Marshallese"]:0.18538138351111827)9[&type="Marshallese"]:0.0;
tree STATE_1270000 = ((1[&type="Not_Marshallese"]:0.11865037034245873,4[&type="Marshallese"]:0.26365037034244054)6[&type="Marshallese"]:0.0554847573557789,((2[&type="Marshallese"]:0.05161010250138583,5[&type="Marshallese"]:0.05661010250126759)7[&type="Marshallese"]:0.07269334453023722,3[&type="Marshallese"]:0.14030344703147207)8[&type="Marshallese"]:0.2718316806665946)9[&type="Marshallese"]:0.0;tree STATE_11270000 = ((1[&type="Not_Marshallese"]:0.11865037034245873,4[&type="Marshallese"]:0.26365037034244054)6[&type="Marshallese"]:0.0554847573557789,((2[&type="Marshallese"]:0.05161010250138583,5[&type="Marshallese"]:0.05661010250126759)7[&type="Marshallese"]:0.07269334453023722,3[&type="Marshallese"]:0.14030344703147207)8[&type="Marshallese"]:0.2718316806665946)9[&type="Marshallese"]:0.0;
tree STATE_1280000 = (1[&type="Not_Marshallese"]:0.17345146879202344,(((2[&type="Marshallese"]:0.07961911935605102,3[&type="Marshallese"]:0.09561911935590005)7[&type="Marshallese"]:0.02028001560614348,5[&type="Marshallese"]:0.10489913496207627)8[&type="Marshallese"]:0.06420647956957064,4[&type="Marshallese"]:0.08710561453176696)6[&type="Marshallese"]:0.2313458542602383)9[&type="Marshallese"]:0.0;tree STATE_11280000 = (1[&type="Not_Marshallese"]:0.17345146879202344,(((2[&type="Marshallese"]:0.07961911935605102,3[&type="Marshallese"]:0.09561911935590005)7[&type="Marshallese"]:0.02028001560614348,5[&type="Marshallese"]:0.10489913496207627)8[&type="Marshallese"]:0.06420647956957064,4[&type="Marshallese"]:0.08710561453176696)6[&type="Marshallese"]:0.2313458542602383)9[&type="Marshallese"]:0.0;
tree STATE_1290000 = (1[&type="Not_Marshallese"]:0.10325033661691624,(((2[&type="Marshallese"]:0.031177404546779995,5[&type="Marshallese"]:0.03617740454666176)8[&type="Marshallese"]:0.0164784026069384,3[&type="Marshallese"]:0.06365580715356742)7[&type="Marshallese"]:0.21967978773056132,4[&type="Marshallese"]:0.19033559488428153)6[&type="Marshallese"]:0.057914741732616515)9[&type="Marshallese"]:0.0;tree STATE_11290000 = (1[&type="Not_Marshallese"]:0.10325033661691624,(((2[&type="Marshallese"]:0.031177404546779995,5[&type="Marshallese"]:0.03617740454666176)8[&type="Marshallese"]:0.0164784026069384,3[&type="Marshallese"]:0.06365580715356742)7[&type="Marshallese"]:0.21967978773056132,4[&type="Marshallese"]:0.19033559488428153)6[&type="Marshallese"]:0.057914741732616515)9[&type="Marshallese"]:0.0;
tree STATE_1300000 = (1[&type="Not_Marshallese"]:0.06898948072163813,((2[&type="Marshallese"]:0.12071521911664837,(3[&type="Marshallese"]:0.12182826261483484,5[&type="Marshallese"]:0.11082826261486758)7[&type="Marshallese"]:0.014886956501662552)8[&type="Marshallese"]:0.09912406843818677,4[&type="Marshallese"]:0.14283928755483696)6[&type="Marshallese"]:0.07115019316678298)9[&type="Marshallese"]:0.0;tree STATE_11300000 = (1[&type="Not_Marshallese"]:0.06898948072163813,((2[&type="Marshallese"]:0.12071521911664837,(3[&type="Marshallese"]:0.12182826261483484,5[&type="Marshallese"]:0.11082826261486758)7[&type="Marshallese"]:0.014886956501662552)8[&type="Marshallese"]:0.09912406843818677,4[&type="Marshallese"]:0.14283928755483696)6[&type="Marshallese"]:0.07115019316678298)9[&type="Marshallese"]:0.0;
tree STATE_1310000 = (1[&type="Not_Marshallese"]:0.13169471905913638,(((2[&type="Marshallese"]:0.1656513247346049,3[&type="Marshallese"]:0.18165132473445392)8[&type="Marshallese"]:0.0026221521413170856,5[&type="Marshallese"]:0.17327347687580374)7[&type="Marshallese"]:0.1318167073337485,4[&type="Marshallese"]:0.2230901842096723)6[&type="Marshallese"]:0.053604534849445884)9[&type="Marshallese"]:0.0;tree STATE_11310000 = (1[&type="Not_Marshallese"]:0.13169471905913638,(((2[&type="Marshallese"]:0.1656513247346049,3[&type="Marshallese"]:0.18165132473445392)8[&type="Marshallese"]:0.0026221521413170856,5[&type="Marshallese"]:0.17327347687580374)7[&type="Marshallese"]:0.1318167073337485,4[&type="Marshallese"]:0.2230901842096723)6[&type="Marshallese"]:0.053604534849445884)9[&type="Marshallese"]:0.0;
tree STATE_1320000 = (1[&type="Not_Marshallese"]:0.14952947497566138,(((2[&type="Marshallese"]:0.08975207691569917,3[&type="Marshallese"]:0.1057520769155482)8[&type="Marshallese"]:0.011782718709501983,5[&type="Marshallese"]:0.10653479562508292)7[&type="Marshallese"]:0.10999279269484705,4[&type="Marshallese"]:0.13452758832005002)6[&type="Marshallese"]:0.16000188665559317)9[&type="Marshallese"]:0.0;tree STATE_11320000 = (1[&type="Not_Marshallese"]:0.14952947497566138,(((2[&type="Marshallese"]:0.08975207691569917,3[&type="Marshallese"]:0.1057520769155482)8[&type="Marshallese"]:0.011782718709501983,5[&type="Marshallese"]:0.10653479562508292)7[&type="Marshallese"]:0.10999279269484705,4[&type="Marshallese"]:0.13452758832005002)6[&type="Marshallese"]:0.16000188665559317)9[&type="Marshallese"]:0.0;
tree STATE_1330000 = ((1[&type="Not_Marshallese"]:0.057578083373667654,4[&type="Marshallese"]:0.20257808337364946)6[&type="Marshallese"]:0.021645818868543776,(2[&type="Marshallese"]:0.14608673633026142,(3[&type="Marshallese"]:0.1426625504703445,5[&type="Marshallese"]:0.13166255047037725)8[&type="Marshallese"]:0.019424185859765936)7[&type="Marshallese"]:0.15513716591193)9[&type="Marshallese"]:0.0;tree STATE_11330000 = ((1[&type="Not_Marshallese"]:0.057578083373667654,4[&type="Marshallese"]:0.20257808337364946)6[&type="Marshallese"]:0.021645818868543776,(2[&type="Marshallese"]:0.14608673633026142,(3[&type="Marshallese"]:0.1426625504703445,5[&type="Marshallese"]:0.13166255047037725)8[&type="Marshallese"]:0.019424185859765936)7[&type="Marshallese"]:0.15513716591193)9[&type="Marshallese"]:0.0;
tree STATE_1340000 = (1[&type="Not_Marshallese"]:0.09558604525217274,(((2[&type="Marshallese"]:0.1225176946014325,5[&type="Marshallese"]:0.12751769460131426)7[&type="Marshallese"]:9.369571928868059E-4,3[&type="Marshallese"]:0.13945465179416833)8[&type="Marshallese"]:0.06647034574081143,4[&type="Marshallese"]:0.11292499753513255)6[&type="Marshallese"]:0.127661047717022)9[&type="Marshallese"]:0.0;tree STATE_11340000 = (1[&type="Not_Marshallese"]:0.09558604525217274,(((2[&type="Marshallese"]:0.1225176946014325,5[&type="Marshallese"]:0.12751769460131426)7[&type="Marshallese"]:9.369571928868059E-4,3[&type="Marshallese"]:0.13945465179416833)8[&type="Marshallese"]:0.06647034574081143,4[&type="Marshallese"]:0.11292499753513255)6[&type="Marshallese"]:0.127661047717022)9[&type="Marshallese"]:0.0;
tree STATE_1350000 = (1[&type="Not_Marshallese"]:0.07362287615762952,(((2[&type="Marshallese"]:0.060628599649861586,3[&type="Marshallese"]:0.07662859964971061)8[&type="Marshallese"]:0.05707458880405167,5[&type="Marshallese"]:0.12270318845379502)7[&type="Marshallese"]:0.11466642255359408,4[&type="Marshallese"]:0.15536961100750915)6[&type="Marshallese"]:0.06325326515010218)9[&type="Marshallese"]:0.0;tree STATE_11350000 = (1[&type="Not_Marshallese"]:0.07362287615762952,(((2[&type="Marshallese"]:0.060628599649861586,3[&type="Marshallese"]:0.07662859964971061)8[&type="Marshallese"]:0.05707458880405167,5[&type="Marshallese"]:0.12270318845379502)7[&type="Marshallese"]:0.11466642255359408,4[&type="Marshallese"]:0.15536961100750915)6[&type="Marshallese"]:0.06325326515010218)9[&type="Marshallese"]:0.0;
tree STATE_1360000 = ((1[&type="Not_Marshallese"]:0.19074115074719378,((2[&type="Marshallese"]:0.14017640049415056,3[&type="Marshallese"]:0.15617640049399958)8[&type="Marshallese"]:0.10340799990916602,5[&type="Marshallese"]:0.24858440040319835)7[&type="Marshallese"]:0.1691567503438572)6[&type="Marshallese"]:0.013272429864402302,4[&type="Marshallese"]:0.3490135806115779)9[&type="Marshallese"]:0.0;tree STATE_11360000 = ((1[&type="Not_Marshallese"]:0.19074115074719378,((2[&type="Marshallese"]:0.14017640049415056,3[&type="Marshallese"]:0.15617640049399958)8[&type="Marshallese"]:0.10340799990916602,5[&type="Marshallese"]:0.24858440040319835)7[&type="Marshallese"]:0.1691567503438572)6[&type="Marshallese"]:0.013272429864402302,4[&type="Marshallese"]:0.3490135806115779)9[&type="Marshallese"]:0.0;
tree STATE_1370000 = (1[&type="Not_Marshallese"]:0.295849204124348,(((2[&type="Marshallese"]:0.1191189617614192,5[&type="Marshallese"]:0.12411896176130097)8[&type="Marshallese"]:0.15089105555465146,3[&type="Marshallese"]:0.2860100173159197)7[&type="Marshallese"]:0.016302155836547094,4[&type="Marshallese"]:0.20931217315261957)6[&type="Marshallese"]:0.23153703097171024)9[&type="Marshallese"]:0.0;tree STATE_11370000 = (1[&type="Not_Marshallese"]:0.295849204124348,(((2[&type="Marshallese"]:0.1191189617614192,5[&type="Marshallese"]:0.12411896176130097)8[&type="Marshallese"]:0.15089105555465146,3[&type="Marshallese"]:0.2860100173159197)7[&type="Marshallese"]:0.016302155836547094,4[&type="Marshallese"]:0.20931217315261957)6[&type="Marshallese"]:0.23153703097171024)9[&type="Marshallese"]:0.0;
tree STATE_1380000 = (1[&type="Not_Marshallese"]:0.174296116674254,(((2[&type="Marshallese"]:0.20090337819830942,5[&type="Marshallese"]:0.20590337819819118)7[&type="Marshallese"]:0.012977107280310457,3[&type="Marshallese"]:0.2298804854784689)8[&type="Marshallese"]:0.07203740570485795,4[&type="Marshallese"]:0.20891789118347964)6[&type="Marshallese"]:0.11037822549075615)9[&type="Marshallese"]:0.0;tree STATE_11380000 = (1[&type="Not_Marshallese"]:0.174296116674254,(((2[&type="Marshallese"]:0.20090337819830942,5[&type="Marshallese"]:0.20590337819819118)7[&type="Marshallese"]:0.012977107280310457,3[&type="Marshallese"]:0.2298804854784689)8[&type="Marshallese"]:0.07203740570485795,4[&type="Marshallese"]:0.20891789118347964)6[&type="Marshallese"]:0.11037822549075615)9[&type="Marshallese"]:0.0;
tree STATE_1390000 = ((1[&type="Not_Marshallese"]:0.052356107367641846,4[&type="Marshallese"]:0.19735610736762366)6[&type="Marshallese"]:0.07117612806970419,(2[&type="Marshallese"]:0.21963038623270809,(3[&type="Marshallese"]:0.18228318935128662,5[&type="Marshallese"]:0.17128318935131936)7[&type="Marshallese"]:0.05334719688127049)8[&type="Marshallese"]:0.12590184920461794)9[&type="Marshallese"]:0.0;tree STATE_11390000 = ((1[&type="Not_Marshallese"]:0.052356107367641846,4[&type="Marshallese"]:0.19735610736762366)6[&type="Marshallese"]:0.07117612806970419,(2[&type="Marshallese"]:0.21963038623270809,(3[&type="Marshallese"]:0.18228318935128662,5[&type="Marshallese"]:0.17128318935131936)7[&type="Marshallese"]:0.05334719688127049)8[&type="Marshallese"]:0.12590184920461794)9[&type="Marshallese"]:0.0;
tree STATE_1400000 = ((1[&type="Not_Marshallese"]:0.0938457669056239,4[&type="Marshallese"]:0.23884576690560572)6[&type="Marshallese"]:0.020574471722194898,((2[&type="Marshallese"]:0.1088076769247505,3[&type="Marshallese"]:0.12480767692459953)8[&type="Marshallese"]:0.02295989388146015,5[&type="Marshallese"]:0.13676757080609242)7[&type="Marshallese"]:0.20465266782158814)9[&type="Marshallese"]:0.0;tree STATE_11400000 = ((1[&type="Not_Marshallese"]:0.0938457669056239,4[&type="Marshallese"]:0.23884576690560572)6[&type="Marshallese"]:0.020574471722194898,((2[&type="Marshallese"]:0.1088076769247505,3[&type="Marshallese"]:0.12480767692459953)8[&type="Marshallese"]:0.02295989388146015,5[&type="Marshallese"]:0.13676757080609242)7[&type="Marshallese"]:0.20465266782158814)9[&type="Marshallese"]:0.0;
tree STATE_1410000 = (1[&type="Not_Marshallese"]:0.26774019447462694,(((2[&type="Marshallese"]:0.11509995675382084,5[&type="Marshallese"]:0.12009995675370261)8[&type="Marshallese"]:0.036146590480259394,3[&type="Marshallese"]:0.16724654723392926)7[&type="Marshallese"]:0.06827633800095331,4[&type="Marshallese"]:0.14252288523503537)6[&type="Marshallese"]:0.2702173092395734)9[&type="Marshallese"]:0.0;tree STATE_11410000 = (1[&type="Not_Marshallese"]:0.26774019447462694,(((2[&type="Marshallese"]:0.11509995675382084,5[&type="Marshallese"]:0.12009995675370261)8[&type="Marshallese"]:0.036146590480259394,3[&type="Marshallese"]:0.16724654723392926)7[&type="Marshallese"]:0.06827633800095331,4[&type="Marshallese"]:0.14252288523503537)6[&type="Marshallese"]:0.2702173092395734)9[&type="Marshallese"]:0.0;
tree STATE_1420000 = (1[&type="Not_Marshallese"]:0.1352348155585532,(((2[&type="Marshallese"]:0.11306528251579573,3[&type="Marshallese"]:0.12906528251564475)7[&type="Marshallese"]:0.03190138798738337,5[&type="Marshallese"]:0.14996667050306087)8[&type="Marshallese"]:0.07107614629666692,4[&type="Marshallese"]:0.13904281679984784)6[&type="Marshallese"]:0.14119199875868718)9[&type="Marshallese"]:0.0;tree STATE_11420000 = (1[&type="Not_Marshallese"]:0.1352348155585532,(((2[&type="Marshallese"]:0.11306528251579573,3[&type="Marshallese"]:0.12906528251564475)7[&type="Marshallese"]:0.03190138798738337,5[&type="Marshallese"]:0.14996667050306087)8[&type="Marshallese"]:0.07107614629666692,4[&type="Marshallese"]:0.13904281679984784)6[&type="Marshallese"]:0.14119199875868718)9[&type="Marshallese"]:0.0;
tree STATE_1430000 = (1[&type="Not_Marshallese"]:0.1474589616615521,((2[&type="Marshallese"]:0.07767815446272824,(3[&type="Marshallese"]:0.08910119870427712,5[&type="Marshallese"]:0.07810119870430986)8[&type="Marshallese"]:0.0045769557583001524)7[&type="Marshallese"]:0.1431722921902987,4[&type="Marshallese"]:0.14385044665302876)6[&type="Marshallese"]:0.14860851500850514)9[&type="Marshallese"]:0.0;tree STATE_11430000 = (1[&type="Not_Marshallese"]:0.1474589616615521,((2[&type="Marshallese"]:0.07767815446272824,(3[&type="Marshallese"]:0.08910119870427712,5[&type="Marshallese"]:0.07810119870430986)8[&type="Marshallese"]:0.0045769557583001524)7[&type="Marshallese"]:0.1431722921902987,4[&type="Marshallese"]:0.14385044665302876)6[&type="Marshallese"]:0.14860851500850514)9[&type="Marshallese"]:0.0;
tree STATE_1440000 = (1[&type="Not_Marshallese"]:0.0410937245335703,((2[&type="Marshallese"]:0.17118532109162488,(3[&type="Marshallese"]:0.18696767243474263,5[&type="Marshallese"]:0.17596767243477537)8[&type="Marshallese"]:2.1764865673126743E-4)7[&type="Marshallese"]:0.06118078159834445,4[&type="Marshallese"]:0.15536610268997114)6[&type="Marshallese"]:0.030727621843580966)9[&type="Marshallese"]:0.0;tree STATE_11440000 = (1[&type="Not_Marshallese"]:0.0410937245335703,((2[&type="Marshallese"]:0.17118532109162488,(3[&type="Marshallese"]:0.18696767243474263,5[&type="Marshallese"]:0.17596767243477537)8[&type="Marshallese"]:2.1764865673126743E-4)7[&type="Marshallese"]:0.06118078159834445,4[&type="Marshallese"]:0.15536610268997114)6[&type="Marshallese"]:0.030727621843580966)9[&type="Marshallese"]:0.0;
tree STATE_1450000 = (1[&type="Not_Marshallese"]:0.1613097297189129,(((2[&type="Marshallese"]:0.12936699655332845,5[&type="Marshallese"]:0.13436699655321022)8[&type="Marshallese"]:0.023237987856167985,3[&type="Marshallese"]:0.16860498440934546)7[&type="Marshallese"]:0.03795157163192417,4[&type="Marshallese"]:0.11355655604142242)6[&type="Marshallese"]:0.19275317367747227)9[&type="Marshallese"]:0.0;tree STATE_11450000 = (1[&type="Not_Marshallese"]:0.1613097297189129,(((2[&type="Marshallese"]:0.12936699655332845,5[&type="Marshallese"]:0.13436699655321022)8[&type="Marshallese"]:0.023237987856167985,3[&type="Marshallese"]:0.16860498440934546)7[&type="Marshallese"]:0.03795157163192417,4[&type="Marshallese"]:0.11355655604142242)6[&type="Marshallese"]:0.19275317367747227)9[&type="Marshallese"]:0.0;
tree STATE_1460000 = (1[&type="Not_Marshallese"]:0.04876602677641284,((2[&type="Marshallese"]:0.1646061861289808,(3[&type="Marshallese"]:0.10518382799241184,5[&type="Marshallese"]:0.09418382799244458)8[&type="Marshallese"]:0.075422358136418)7[&type="Marshallese"]:0.09081936432936011,4[&type="Marshallese"]:0.17842555045834274)6[&type="Marshallese"]:0.01534047631805191)9[&type="Marshallese"]:0.0;tree STATE_11460000 = (1[&type="Not_Marshallese"]:0.04876602677641284,((2[&type="Marshallese"]:0.1646061861289808,(3[&type="Marshallese"]:0.10518382799241184,5[&type="Marshallese"]:0.09418382799244458)8[&type="Marshallese"]:0.075422358136418)7[&type="Marshallese"]:0.09081936432936011,4[&type="Marshallese"]:0.17842555045834274)6[&type="Marshallese"]:0.01534047631805191)9[&type="Marshallese"]:0.0;
tree STATE_1470000 = ((1[&type="Not_Marshallese"]:0.028743723434033364,(2[&type="Marshallese"]:0.08634890994274079,(3[&type="Marshallese"]:0.09706454382695597,5[&type="Marshallese"]:0.08606454382698871)8[&type="Marshallese"]:0.005284366115633848)7[&type="Marshallese"]:0.16439481349127255)6[&type="Marshallese"]:0.03182272430274946,4[&type="Marshallese"]:0.20556644773676463)9[&type="Marshallese"]:0.0;tree STATE_11470000 = ((1[&type="Not_Marshallese"]:0.028743723434033364,(2[&type="Marshallese"]:0.08634890994274079,(3[&type="Marshallese"]:0.09706454382695597,5[&type="Marshallese"]:0.08606454382698871)8[&type="Marshallese"]:0.005284366115633848)7[&type="Marshallese"]:0.16439481349127255)6[&type="Marshallese"]:0.03182272430274946,4[&type="Marshallese"]:0.20556644773676463)9[&type="Marshallese"]:0.0;
tree STATE_1480000 = (1[&type="Not_Marshallese"]:0.031111861891466364,(((2[&type="Marshallese"]:0.067536426759938,5[&type="Marshallese"]:0.07253642675981976)8[&type="Marshallese"]:0.028302007810579566,3[&type="Marshallese"]:0.11183843457036659)7[&type="Marshallese"]:0.08134083587927306,4[&type="Marshallese"]:0.10017927044979244)6[&type="Marshallese"]:0.07593259144165573)9[&type="Marshallese"]:0.0;tree STATE_11480000 = (1[&type="Not_Marshallese"]:0.031111861891466364,(((2[&type="Marshallese"]:0.067536426759938,5[&type="Marshallese"]:0.07253642675981976)8[&type="Marshallese"]:0.028302007810579566,3[&type="Marshallese"]:0.11183843457036659)7[&type="Marshallese"]:0.08134083587927306,4[&type="Marshallese"]:0.10017927044979244)6[&type="Marshallese"]:0.07593259144165573)9[&type="Marshallese"]:0.0;
tree STATE_1490000 = (1[&type="Not_Marshallese"]:0.07469994754013598,(((2[&type="Marshallese"]:0.08058198727837106,5[&type="Marshallese"]:0.08558198727825282)8[&type="Marshallese"]:0.015766972926851267,3[&type="Marshallese"]:0.11234896020507135)7[&type="Marshallese"]:0.0720116777181185,4[&type="Marshallese"]:0.09136063792334265)6[&type="Marshallese"]:0.12833930961677514)9[&type="Marshallese"]:0.0;tree STATE_11490000 = (1[&type="Not_Marshallese"]:0.07469994754013598,(((2[&type="Marshallese"]:0.08058198727837106,5[&type="Marshallese"]:0.08558198727825282)8[&type="Marshallese"]:0.015766972926851267,3[&type="Marshallese"]:0.11234896020507135)7[&type="Marshallese"]:0.0720116777181185,4[&type="Marshallese"]:0.09136063792334265)6[&type="Marshallese"]:0.12833930961677514)9[&type="Marshallese"]:0.0;
tree STATE_1500000 = (1[&type="Not_Marshallese"]:0.073206311281313,(((2[&type="Marshallese"]:0.02799804908376958,3[&type="Marshallese"]:0.0439980490836186)8[&type="Marshallese"]:0.1497292416720672,5[&type="Marshallese"]:0.18272729075571853)7[&type="Marshallese"]:0.0841600985144717,4[&type="Marshallese"]:0.1848873892703103)6[&type="Marshallese"]:0.03331892201098452)9[&type="Marshallese"]:0.0;tree STATE_11500000 = (1[&type="Not_Marshallese"]:0.073206311281313,(((2[&type="Marshallese"]:0.02799804908376958,3[&type="Marshallese"]:0.0439980490836186)8[&type="Marshallese"]:0.1497292416720672,5[&type="Marshallese"]:0.18272729075571853)7[&type="Marshallese"]:0.0841600985144717,4[&type="Marshallese"]:0.1848873892703103)6[&type="Marshallese"]:0.03331892201098452)9[&type="Marshallese"]:0.0;
tree STATE_1510000 = (1[&type="Not_Marshallese"]:0.10800025988394979,(((2[&type="Marshallese"]:0.11103256755421476,3[&type="Marshallese"]:0.12703256755406378)8[&type="Marshallese"]:0.02580428749384142,5[&type="Marshallese"]:0.14183685504793794)7[&type="Marshallese"]:0.15848921144364622,4[&type="Marshallese"]:0.21832606649170422)6[&type="Marshallese"]:0.03467419339222738)9[&type="Marshallese"]:0.0;tree STATE_11510000 = (1[&type="Not_Marshallese"]:0.10800025988394979,(((2[&type="Marshallese"]:0.11103256755421476,3[&type="Marshallese"]:0.12703256755406378)8[&type="Marshallese"]:0.02580428749384142,5[&type="Marshallese"]:0.14183685504793794)7[&type="Marshallese"]:0.15848921144364622,4[&type="Marshallese"]:0.21832606649170422)6[&type="Marshallese"]:0.03467419339222738)9[&type="Marshallese"]:0.0;
tree STATE_1520000 = (1[&type="Not_Marshallese"]:0.16378839639587306,(((2[&type="Marshallese"]:0.19233436320739727,5[&type="Marshallese"]:0.19733436320727904)7[&type="Marshallese"]:0.031706256621064605,3[&type="Marshallese"]:0.2400406198283109)8[&type="Marshallese"]:0.09118033171300635,4[&type="Marshallese"]:0.23822095154147005)6[&type="Marshallese"]:0.07056744485438482)9[&type="Marshallese"]:0.0;tree STATE_11520000 = (1[&type="Not_Marshallese"]:0.16378839639587306,(((2[&type="Marshallese"]:0.19233436320739727,5[&type="Marshallese"]:0.19733436320727904)7[&type="Marshallese"]:0.031706256621064605,3[&type="Marshallese"]:0.2400406198283109)8[&type="Marshallese"]:0.09118033171300635,4[&type="Marshallese"]:0.23822095154147005)6[&type="Marshallese"]:0.07056744485438482)9[&type="Marshallese"]:0.0;
tree STATE_1530000 = (1[&type="Not_Marshallese"]:0.1837559288992605,((2[&type="Marshallese"]:0.11087313002990651,(3[&type="Marshallese"]:0.06431357429596514,5[&type="Marshallese"]:0.05331357429599788)7[&type="Marshallese"]:0.06255955573379039)8[&type="Marshallese"]:0.08416438455933034,4[&type="Marshallese"]:0.11803751458923867)6[&type="Marshallese"]:0.21071841431000365)9[&type="Marshallese"]:0.0;tree STATE_11530000 = (1[&type="Not_Marshallese"]:0.1837559288992605,((2[&type="Marshallese"]:0.11087313002990651,(3[&type="Marshallese"]:0.06431357429596514,5[&type="Marshallese"]:0.05331357429599788)7[&type="Marshallese"]:0.06255955573379039)8[&type="Marshallese"]:0.08416438455933034,4[&type="Marshallese"]:0.11803751458923867)6[&type="Marshallese"]:0.21071841431000365)9[&type="Marshallese"]:0.0;
tree STATE_1540000 = ((1[&type="Not_Marshallese"]:0.12257841805882747,((2[&type="Marshallese"]:0.08924214123084279,3[&type="Marshallese"]:0.10524214123069181)7[&type="Marshallese"]:0.09184494286639328,5[&type="Marshallese"]:0.18608708409711783)6[&type="Marshallese"]:0.1634913339615714)8[&type="Marshallese"]:0.01428681185161984,4[&type="Marshallese"]:0.2818652299104291)9[&type="Marshallese"]:0.0;tree STATE_11540000 = ((1[&type="Not_Marshallese"]:0.12257841805882747,((2[&type="Marshallese"]:0.08924214123084279,3[&type="Marshallese"]:0.10524214123069181)7[&type="Marshallese"]:0.09184494286639328,5[&type="Marshallese"]:0.18608708409711783)6[&type="Marshallese"]:0.1634913339615714)8[&type="Marshallese"]:0.01428681185161984,4[&type="Marshallese"]:0.2818652299104291)9[&type="Marshallese"]:0.0;
tree STATE_1550000 = (1[&type="Not_Marshallese"]:0.10105171724114181,((2[&type="Marshallese"]:0.09385713276242272,(3[&type="Marshallese"]:0.10632347654654938,5[&type="Marshallese"]:0.09532347654658212)8[&type="Marshallese"]:0.0035336562157223667)7[&type="Marshallese"]:0.17073444788921951,4[&type="Marshallese"]:0.18759158065164405)6[&type="Marshallese"]:0.05846013658947957)9[&type="Marshallese"]:0.0;tree STATE_11550000 = (1[&type="Not_Marshallese"]:0.10105171724114181,((2[&type="Marshallese"]:0.09385713276242272,(3[&type="Marshallese"]:0.10632347654654938,5[&type="Marshallese"]:0.09532347654658212)8[&type="Marshallese"]:0.0035336562157223667)7[&type="Marshallese"]:0.17073444788921951,4[&type="Marshallese"]:0.18759158065164405)6[&type="Marshallese"]:0.05846013658947957)9[&type="Marshallese"]:0.0;
tree STATE_1560000 = (1[&type="Not_Marshallese"]:0.143861749005174,((2[&type="Marshallese"]:0.20489386346839678,(3[&type="Marshallese"]:0.18024735189478347,5[&type="Marshallese"]:0.1692473518948162)7[&type="Marshallese"]:0.04064651157346233)6[&type="Marshallese"]:0.09915218368108364,4[&type="Marshallese"]:0.22704604714948223)8[&type="Marshallese"]:0.06181570185567359)9[&type="Marshallese"]:0.0;tree STATE_11560000 = (1[&type="Not_Marshallese"]:0.143861749005174,((2[&type="Marshallese"]:0.20489386346839678,(3[&type="Marshallese"]:0.18024735189478347,5[&type="Marshallese"]:0.1692473518948162)7[&type="Marshallese"]:0.04064651157346233)6[&type="Marshallese"]:0.09915218368108364,4[&type="Marshallese"]:0.22704604714948223)8[&type="Marshallese"]:0.06181570185567359)9[&type="Marshallese"]:0.0;
tree STATE_1570000 = (1[&type="Not_Marshallese"]:0.15656160121434315,(((2[&type="Marshallese"]:0.030844016051512727,3[&type="Marshallese"]:0.04684401605136175)6[&type="Marshallese"]:0.1359946979624319,5[&type="Marshallese"]:0.17183871401382642)7[&type="Marshallese"]:0.10781252685303713,4[&type="Marshallese"]:0.1976512408669836)8[&type="Marshallese"]:0.10391036034734136)9[&type="Marshallese"]:0.0;tree STATE_11570000 = (1[&type="Not_Marshallese"]:0.15656160121434315,(((2[&type="Marshallese"]:0.030844016051512727,3[&type="Marshallese"]:0.04684401605136175)6[&type="Marshallese"]:0.1359946979624319,5[&type="Marshallese"]:0.17183871401382642)7[&type="Marshallese"]:0.10781252685303713,4[&type="Marshallese"]:0.1976512408669836)8[&type="Marshallese"]:0.10391036034734136)9[&type="Marshallese"]:0.0;
tree STATE_1580000 = (1[&type="Not_Marshallese"]:0.125746059365845,(((2[&type="Marshallese"]:0.1528534294696308,5[&type="Marshallese"]:0.15785342946951256)8[&type="Marshallese"]:0.01363431075701979,3[&type="Marshallese"]:0.1824877402264996)7[&type="Marshallese"]:0.09370229685388476,4[&type="Marshallese"]:0.18319003708053716)6[&type="Marshallese"]:0.08755602228528964)9[&type="Marshallese"]:0.0;tree STATE_11580000 = (1[&type="Not_Marshallese"]:0.125746059365845,(((2[&type="Marshallese"]:0.1528534294696308,5[&type="Marshallese"]:0.15785342946951256)8[&type="Marshallese"]:0.01363431075701979,3[&type="Marshallese"]:0.1824877402264996)7[&type="Marshallese"]:0.09370229685388476,4[&type="Marshallese"]:0.18319003708053716)6[&type="Marshallese"]:0.08755602228528964)9[&type="Marshallese"]:0.0;
tree STATE_1590000 = (1[&type="Not_Marshallese"]:0.16111374527410083,(((2[&type="Marshallese"]:0.205144643739715,5[&type="Marshallese"]:0.21014464373959676)8[&type="Marshallese"]:0.02909713330751304,3[&type="Marshallese"]:0.25024177704707706)7[&type="Marshallese"]:0.11213176747256853,4[&type="Marshallese"]:0.2693735445197984)6[&type="Marshallese"]:0.03674020075428425)9[&type="Marshallese"]:0.0;tree STATE_11590000 = (1[&type="Not_Marshallese"]:0.16111374527410083,(((2[&type="Marshallese"]:0.205144643739715,5[&type="Marshallese"]:0.21014464373959676)8[&type="Marshallese"]:0.02909713330751304,3[&type="Marshallese"]:0.25024177704707706)7[&type="Marshallese"]:0.11213176747256853,4[&type="Marshallese"]:0.2693735445197984)6[&type="Marshallese"]:0.03674020075428425)9[&type="Marshallese"]:0.0;
tree STATE_1600000 = (1[&type="Not_Marshallese"]:0.012984506332546442,(((2[&type="Marshallese"]:0.051946445157246085,3[&type="Marshallese"]:0.06794644515709511)8[&type="Marshallese"]:0.017935988116662263,5[&type="Marshallese"]:0.07488243327379011)7[&type="Marshallese"]:0.07889665531428537,4[&type="Marshallese"]:0.07177908858819554)6[&type="Marshallese"]:0.08620541774433271)9[&type="Marshallese"]:0.0;tree STATE_11600000 = (1[&type="Not_Marshallese"]:0.012984506332546442,(((2[&type="Marshallese"]:0.051946445157246085,3[&type="Marshallese"]:0.06794644515709511)8[&type="Marshallese"]:0.017935988116662263,5[&type="Marshallese"]:0.07488243327379011)7[&type="Marshallese"]:0.07889665531428537,4[&type="Marshallese"]:0.07177908858819554)6[&type="Marshallese"]:0.08620541774433271)9[&type="Marshallese"]:0.0;
tree STATE_1610000 = ((1[&type="Not_Marshallese"]:0.07621401824960283,4[&type="Marshallese"]:0.22121401824958464)6[&type="Marshallese"]:0.1290107813028316,((2[&type="Marshallese"]:0.2144264244778313,5[&type="Marshallese"]:0.21942642447771307)7[&type="Marshallese"]:0.0019440539871956874,3[&type="Marshallese"]:0.23237047846487602)8[&type="Marshallese"]:0.21085432108738744)9[&type="Marshallese"]:0.0;tree STATE_11610000 = ((1[&type="Not_Marshallese"]:0.07621401824960283,4[&type="Marshallese"]:0.22121401824958464)6[&type="Marshallese"]:0.1290107813028316,((2[&type="Marshallese"]:0.2144264244778313,5[&type="Marshallese"]:0.21942642447771307)7[&type="Marshallese"]:0.0019440539871956874,3[&type="Marshallese"]:0.23237047846487602)8[&type="Marshallese"]:0.21085432108738744)9[&type="Marshallese"]:0.0;
tree STATE_1620000 = (1[&type="Not_Marshallese"]:0.14970514313563926,(((2[&type="Marshallese"]:0.06143627918243265,3[&type="Marshallese"]:0.07743627918228167)8[&type="Marshallese"]:0.017081082464345768,5[&type="Marshallese"]:0.08351736164666018)7[&type="Marshallese"]:0.2429602831930523,4[&type="Marshallese"]:0.24447764483983253)6[&type="Marshallese"]:0.05022749829578854)9[&type="Marshallese"]:0.0;tree STATE_11620000 = (1[&type="Not_Marshallese"]:0.14970514313563926,(((2[&type="Marshallese"]:0.06143627918243265,3[&type="Marshallese"]:0.07743627918228167)8[&type="Marshallese"]:0.017081082464345768,5[&type="Marshallese"]:0.08351736164666018)7[&type="Marshallese"]:0.2429602831930523,4[&type="Marshallese"]:0.24447764483983253)6[&type="Marshallese"]:0.05022749829578854)9[&type="Marshallese"]:0.0;
tree STATE_1630000 = ((1[&type="Not_Marshallese"]:0.14036784731539148,4[&type="Marshallese"]:0.2853678473153733)6[&type="Marshallese"]:0.12289211452945342,((2[&type="Marshallese"]:0.2023252189759467,5[&type="Marshallese"]:0.20732521897582848)8[&type="Marshallese"]:0.014523466673655894,3[&type="Marshallese"]:0.23284868564945163)7[&type="Marshallese"]:0.2684112761952223)9[&type="Marshallese"]:0.0;tree STATE_11630000 = ((1[&type="Not_Marshallese"]:0.14036784731539148,4[&type="Marshallese"]:0.2853678473153733)6[&type="Marshallese"]:0.12289211452945342,((2[&type="Marshallese"]:0.2023252189759467,5[&type="Marshallese"]:0.20732521897582848)8[&type="Marshallese"]:0.014523466673655894,3[&type="Marshallese"]:0.23284868564945163)7[&type="Marshallese"]:0.2684112761952223)9[&type="Marshallese"]:0.0;
tree STATE_1640000 = ((1[&type="Not_Marshallese"]:0.11976373989621841,((2[&type="Marshallese"]:0.1534390406762871,5[&type="Marshallese"]:0.15843904067616887)8[&type="Marshallese"]:0.0017368560402014066,3[&type="Marshallese"]:0.17117589671633754)7[&type="Marshallese"]:0.1865878431797099)6[&type="Marshallese"]:0.015486867485598688,4[&type="Marshallese"]:0.2802506073817989)9[&type="Marshallese"]:0.0;tree STATE_11640000 = ((1[&type="Not_Marshallese"]:0.11976373989621841,((2[&type="Marshallese"]:0.1534390406762871,5[&type="Marshallese"]:0.15843904067616887)8[&type="Marshallese"]:0.0017368560402014066,3[&type="Marshallese"]:0.17117589671633754)7[&type="Marshallese"]:0.1865878431797099)6[&type="Marshallese"]:0.015486867485598688,4[&type="Marshallese"]:0.2802506073817989)9[&type="Marshallese"]:0.0;
tree STATE_1650000 = (1[&type="Not_Marshallese"]:0.23410332729198302,(((2[&type="Marshallese"]:0.07569533729985489,3[&type="Marshallese"]:0.09169533729970392)8[&type="Marshallese"]:0.06335797635744322,5[&type="Marshallese"]:0.14405331365717988)7[&type="Marshallese"]:0.1223342870829413,4[&type="Marshallese"]:0.18438760074024124)6[&type="Marshallese"]:0.1947157265517236)9[&type="Marshallese"]:0.0;tree STATE_11650000 = (1[&type="Not_Marshallese"]:0.23410332729198302,(((2[&type="Marshallese"]:0.07569533729985489,3[&type="Marshallese"]:0.09169533729970392)8[&type="Marshallese"]:0.06335797635744322,5[&type="Marshallese"]:0.14405331365717988)7[&type="Marshallese"]:0.1223342870829413,4[&type="Marshallese"]:0.18438760074024124)6[&type="Marshallese"]:0.1947157265517236)9[&type="Marshallese"]:0.0;
tree STATE_1660000 = (1[&type="Not_Marshallese"]:0.04353636679614642,(((2[&type="Marshallese"]:0.14915140128163373,5[&type="Marshallese"]:0.1541514012815155)8[&type="Marshallese"]:0.0012906713378628976,3[&type="Marshallese"]:0.16644207261934565)7[&type="Marshallese"]:0.044872763894459405,4[&type="Marshallese"]:0.11831483651395786)6[&type="Marshallese"]:0.07022153028217037)9[&type="Marshallese"]:0.0;tree STATE_11660000 = (1[&type="Not_Marshallese"]:0.04353636679614642,(((2[&type="Marshallese"]:0.14915140128163373,5[&type="Marshallese"]:0.1541514012815155)8[&type="Marshallese"]:0.0012906713378628976,3[&type="Marshallese"]:0.16644207261934565)7[&type="Marshallese"]:0.044872763894459405,4[&type="Marshallese"]:0.11831483651395786)6[&type="Marshallese"]:0.07022153028217037)9[&type="Marshallese"]:0.0;
tree STATE_1670000 = (1[&type="Not_Marshallese"]:0.07261351038702041,(((2[&type="Marshallese"]:0.11017940520527542,3[&type="Marshallese"]:0.12617940520512444)7[&type="Marshallese"]:0.021113947123151122,5[&type="Marshallese"]:0.1362933523283083)8[&type="Marshallese"]:0.08154149675202232,4[&type="Marshallese"]:0.13583484908045068)6[&type="Marshallese"]:0.08177866130655154)9[&type="Marshallese"]:0.0;tree STATE_11670000 = (1[&type="Not_Marshallese"]:0.07261351038702041,(((2[&type="Marshallese"]:0.11017940520527542,3[&type="Marshallese"]:0.12617940520512444)7[&type="Marshallese"]:0.021113947123151122,5[&type="Marshallese"]:0.1362933523283083)8[&type="Marshallese"]:0.08154149675202232,4[&type="Marshallese"]:0.13583484908045068)6[&type="Marshallese"]:0.08177866130655154)9[&type="Marshallese"]:0.0;
tree STATE_1680000 = ((1[&type="Not_Marshallese"]:0.18238745397227973,4[&type="Marshallese"]:0.32738745397226154)6[&type="Marshallese"]:0.06063799064244668,((2[&type="Marshallese"]:0.10988325497790641,3[&type="Marshallese"]:0.12588325497775543)8[&type="Marshallese"]:0.011484545430831244,5[&type="Marshallese"]:0.12636780040861942)7[&type="Marshallese"]:0.3436576442059688)9[&type="Marshallese"]:0.0;tree STATE_11680000 = ((1[&type="Not_Marshallese"]:0.18238745397227973,4[&type="Marshallese"]:0.32738745397226154)6[&type="Marshallese"]:0.06063799064244668,((2[&type="Marshallese"]:0.10988325497790641,3[&type="Marshallese"]:0.12588325497775543)8[&type="Marshallese"]:0.011484545430831244,5[&type="Marshallese"]:0.12636780040861942)7[&type="Marshallese"]:0.3436576442059688)9[&type="Marshallese"]:0.0;
tree STATE_1690000 = (1[&type="Not_Marshallese"]:0.36044034098805977,((2[&type="Marshallese"]:0.16801630489589214,(3[&type="Marshallese"]:0.09375447450156417,5[&type="Marshallese"]:0.08275447450159691)8[&type="Marshallese"]:0.090261830394177)7[&type="Marshallese"]:0.1650997138147653,4[&type="Marshallese"]:0.25611601871065925)6[&type="Marshallese"]:0.24932432227738233)9[&type="Marshallese"]:0.0;tree STATE_11690000 = (1[&type="Not_Marshallese"]:0.36044034098805977,((2[&type="Marshallese"]:0.16801630489589214,(3[&type="Marshallese"]:0.09375447450156417,5[&type="Marshallese"]:0.08275447450159691)8[&type="Marshallese"]:0.090261830394177)7[&type="Marshallese"]:0.1650997138147653,4[&type="Marshallese"]:0.25611601871065925)6[&type="Marshallese"]:0.24932432227738233)9[&type="Marshallese"]:0.0;
tree STATE_1700000 = (1[&type="Not_Marshallese"]:0.07323799688288607,(((2[&type="Marshallese"]:0.056883055237580624,5[&type="Marshallese"]:0.06188305523746239)8[&type="Marshallese"]:0.05537622844487637,3[&type="Marshallese"]:0.12825928368230602)7[&type="Marshallese"]:0.04966047825773401,4[&type="Marshallese"]:0.08491976194019282)6[&type="Marshallese"]:0.13331823494267506)9[&type="Marshallese"]:0.0;tree STATE_11700000 = (1[&type="Not_Marshallese"]:0.07323799688288607,(((2[&type="Marshallese"]:0.056883055237580624,5[&type="Marshallese"]:0.06188305523746239)8[&type="Marshallese"]:0.05537622844487637,3[&type="Marshallese"]:0.12825928368230602)7[&type="Marshallese"]:0.04966047825773401,4[&type="Marshallese"]:0.08491976194019282)6[&type="Marshallese"]:0.13331823494267506)9[&type="Marshallese"]:0.0;
tree STATE_1710000 = ((1[&type="Not_Marshallese"]:0.16434456933672992,4[&type="Marshallese"]:0.3093445693367117)6[&type="Marshallese"]:0.030021672457858195,((2[&type="Marshallese"]:0.26282745080337977,5[&type="Marshallese"]:0.26782745080326154)7[&type="Marshallese"]:0.01684655703150839,3[&type="Marshallese"]:0.2956740078347372)8[&type="Marshallese"]:0.13669223395967994)9[&type="Marshallese"]:0.0;tree STATE_11710000 = ((1[&type="Not_Marshallese"]:0.16434456933672992,4[&type="Marshallese"]:0.3093445693367117)6[&type="Marshallese"]:0.030021672457858195,((2[&type="Marshallese"]:0.26282745080337977,5[&type="Marshallese"]:0.26782745080326154)7[&type="Marshallese"]:0.01684655703150839,3[&type="Marshallese"]:0.2956740078347372)8[&type="Marshallese"]:0.13669223395967994)9[&type="Marshallese"]:0.0;
tree STATE_1720000 = ((1[&type="Not_Marshallese"]:0.12768689555744894,4[&type="Marshallese"]:0.27268689555743075)6[&type="Marshallese"]:0.10206670526945483,((2[&type="Marshallese"]:0.0785813884391744,5[&type="Marshallese"]:0.08358138843905616)8[&type="Marshallese"]:0.019804050579748336,3[&type="Marshallese"]:0.11438543901877175)7[&type="Marshallese"]:0.35336816180796105)9[&type="Marshallese"]:0.0;tree STATE_11720000 = ((1[&type="Not_Marshallese"]:0.12768689555744894,4[&type="Marshallese"]:0.27268689555743075)6[&type="Marshallese"]:0.10206670526945483,((2[&type="Marshallese"]:0.0785813884391744,5[&type="Marshallese"]:0.08358138843905616)8[&type="Marshallese"]:0.019804050579748336,3[&type="Marshallese"]:0.11438543901877175)7[&type="Marshallese"]:0.35336816180796105)9[&type="Marshallese"]:0.0;
tree STATE_1730000 = (1[&type="Not_Marshallese"]:0.12181489834278625,(((2[&type="Marshallese"]:0.047254976562327716,3[&type="Marshallese"]:0.06325497656217674)7[&type="Marshallese"]:0.19908831265194624,5[&type="Marshallese"]:0.2513432892141557)8[&type="Marshallese"]:0.07960070395679897,4[&type="Marshallese"]:0.24894399317107474)6[&type="Marshallese"]:0.01787090517169332)9[&type="Marshallese"]:0.0;tree STATE_11730000 = (1[&type="Not_Marshallese"]:0.12181489834278625,(((2[&type="Marshallese"]:0.047254976562327716,3[&type="Marshallese"]:0.06325497656217674)7[&type="Marshallese"]:0.19908831265194624,5[&type="Marshallese"]:0.2513432892141557)8[&type="Marshallese"]:0.07960070395679897,4[&type="Marshallese"]:0.24894399317107474)6[&type="Marshallese"]:0.01787090517169332)9[&type="Marshallese"]:0.0;
tree STATE_1740000 = (1[&type="Not_Marshallese"]:0.11141138062136002,(((2[&type="Marshallese"]:0.15675019062065015,5[&type="Marshallese"]:0.16175019062053192)8[&type="Marshallese"]:0.005300962711930091,3[&type="Marshallese"]:0.17805115333242927)7[&type="Marshallese"]:0.026548385791675205,4[&type="Marshallese"]:0.11159953912425727)6[&type="Marshallese"]:0.14481184149708456)9[&type="Marshallese"]:0.0;tree STATE_11740000 = (1[&type="Not_Marshallese"]:0.11141138062136002,(((2[&type="Marshallese"]:0.15675019062065015,5[&type="Marshallese"]:0.16175019062053192)8[&type="Marshallese"]:0.005300962711930091,3[&type="Marshallese"]:0.17805115333242927)7[&type="Marshallese"]:0.026548385791675205,4[&type="Marshallese"]:0.11159953912425727)6[&type="Marshallese"]:0.14481184149708456)9[&type="Marshallese"]:0.0;
tree STATE_1750000 = ((1[&type="Not_Marshallese"]:0.026746342026783387,(2[&type="Marshallese"]:0.15893598869084458,(3[&type="Marshallese"]:0.14263603442309022,5[&type="Marshallese"]:0.13163603442312297)7[&type="Marshallese"]:0.032299954267603376)8[&type="Marshallese"]:0.0898103533359188)6[&type="Marshallese"]:0.004168782692860529,4[&type="Marshallese"]:0.17591512471962573)9[&type="Marshallese"]:0.0;tree STATE_11750000 = ((1[&type="Not_Marshallese"]:0.026746342026783387,(2[&type="Marshallese"]:0.15893598869084458,(3[&type="Marshallese"]:0.14263603442309022,5[&type="Marshallese"]:0.13163603442312297)7[&type="Marshallese"]:0.032299954267603376)8[&type="Marshallese"]:0.0898103533359188)6[&type="Marshallese"]:0.004168782692860529,4[&type="Marshallese"]:0.17591512471962573)9[&type="Marshallese"]:0.0;
tree STATE_1760000 = (1[&type="Not_Marshallese"]:0.04950838334575808,((2[&type="Marshallese"]:0.1570562636060665,(3[&type="Marshallese"]:0.15388507516470454,5[&type="Marshallese"]:0.14288507516473728)7[&type="Marshallese"]:0.01917118844121099)8[&type="Marshallese"]:0.04704632070521178,4[&type="Marshallese"]:0.1271025843112801)6[&type="Marshallese"]:0.06740579903445978)9[&type="Marshallese"]:0.0;tree STATE_11760000 = (1[&type="Not_Marshallese"]:0.04950838334575808,((2[&type="Marshallese"]:0.1570562636060665,(3[&type="Marshallese"]:0.15388507516470454,5[&type="Marshallese"]:0.14288507516473728)7[&type="Marshallese"]:0.01917118844121099)8[&type="Marshallese"]:0.04704632070521178,4[&type="Marshallese"]:0.1271025843112801)6[&type="Marshallese"]:0.06740579903445978)9[&type="Marshallese"]:0.0;
tree STATE_1770000 = (1[&type="Not_Marshallese"]:0.12619162504638537,(((2[&type="Marshallese"]:0.043355511043603474,3[&type="Marshallese"]:0.0593555110434525)8[&type="Marshallese"]:0.12004833942245152,5[&type="Marshallese"]:0.16840385046593676)7[&type="Marshallese"]:0.09281864513699523,4[&type="Marshallese"]:0.17922249560305203)6[&type="Marshallese"]:0.09196912944331515)9[&type="Marshallese"]:0.0;tree STATE_11770000 = (1[&type="Not_Marshallese"]:0.12619162504638537,(((2[&type="Marshallese"]:0.043355511043603474,3[&type="Marshallese"]:0.0593555110434525)8[&type="Marshallese"]:0.12004833942245152,5[&type="Marshallese"]:0.16840385046593676)7[&type="Marshallese"]:0.09281864513699523,4[&type="Marshallese"]:0.17922249560305203)6[&type="Marshallese"]:0.09196912944331515)9[&type="Marshallese"]:0.0;
tree STATE_1780000 = (1[&type="Not_Marshallese"]:0.11292011470666552,(((2[&type="Marshallese"]:0.09506117077978596,5[&type="Marshallese"]:0.10006117077966772)8[&type="Marshallese"]:0.11072095546454414,3[&type="Marshallese"]:0.22178212624417912)7[&type="Marshallese"]:0.0907796080748213,4[&type="Marshallese"]:0.2195617343191532)6[&type="Marshallese"]:0.03835838038749412)9[&type="Marshallese"]:0.0;tree STATE_11780000 = (1[&type="Not_Marshallese"]:0.11292011470666552,(((2[&type="Marshallese"]:0.09506117077978596,5[&type="Marshallese"]:0.10006117077966772)8[&type="Marshallese"]:0.11072095546454414,3[&type="Marshallese"]:0.22178212624417912)7[&type="Marshallese"]:0.0907796080748213,4[&type="Marshallese"]:0.2195617343191532)6[&type="Marshallese"]:0.03835838038749412)9[&type="Marshallese"]:0.0;
tree STATE_1790000 = ((1[&type="Not_Marshallese"]:0.07654815706884993,((2[&type="Marshallese"]:0.1797566213294512,5[&type="Marshallese"]:0.18475662132933296)8[&type="Marshallese"]:0.051723291028651586,3[&type="Marshallese"]:0.2474799123579518)7[&type="Marshallese"]:0.06706824471072714)6[&type="Marshallese"]:0.008572295648177408,4[&type="Marshallese"]:0.23012045271700915)9[&type="Marshallese"]:0.0;tree STATE_11790000 = ((1[&type="Not_Marshallese"]:0.07654815706884993,((2[&type="Marshallese"]:0.1797566213294512,5[&type="Marshallese"]:0.18475662132933296)8[&type="Marshallese"]:0.051723291028651586,3[&type="Marshallese"]:0.2474799123579518)7[&type="Marshallese"]:0.06706824471072714)6[&type="Marshallese"]:0.008572295648177408,4[&type="Marshallese"]:0.23012045271700915)9[&type="Marshallese"]:0.0;
tree STATE_1800000 = (1[&type="Not_Marshallese"]:0.1948723007544395,(((2[&type="Marshallese"]:0.12352642763158467,3[&type="Marshallese"]:0.1395264276314337)8[&type="Marshallese"]:0.06437451267094826,5[&type="Marshallese"]:0.1929009403024147)7[&type="Marshallese"]:0.09255913526905354,4[&type="Marshallese"]:0.2034600755715883)6[&type="Marshallese"]:0.13641222518283302)9[&type="Marshallese"]:0.0;tree STATE_11800000 = (1[&type="Not_Marshallese"]:0.1948723007544395,(((2[&type="Marshallese"]:0.12352642763158467,3[&type="Marshallese"]:0.1395264276314337)8[&type="Marshallese"]:0.06437451267094826,5[&type="Marshallese"]:0.1929009403024147)7[&type="Marshallese"]:0.09255913526905354,4[&type="Marshallese"]:0.2034600755715883)6[&type="Marshallese"]:0.13641222518283302)9[&type="Marshallese"]:0.0;
tree STATE_1810000 = (1[&type="Not_Marshallese"]:0.08108234016080701,(((2[&type="Marshallese"]:0.05208192741995965,3[&type="Marshallese"]:0.06808192741980867)8[&type="Marshallese"]:0.07791426423348582,5[&type="Marshallese"]:0.13499619165332724)7[&type="Marshallese"]:0.037628347430222586,4[&type="Marshallese"]:0.09062453908366988)6[&type="Marshallese"]:0.13545780107711894)9[&type="Marshallese"]:0.0;tree STATE_11810000 = (1[&type="Not_Marshallese"]:0.08108234016080701,(((2[&type="Marshallese"]:0.05208192741995965,3[&type="Marshallese"]:0.06808192741980867)8[&type="Marshallese"]:0.07791426423348582,5[&type="Marshallese"]:0.13499619165332724)7[&type="Marshallese"]:0.037628347430222586,4[&type="Marshallese"]:0.09062453908366988)6[&type="Marshallese"]:0.13545780107711894)9[&type="Marshallese"]:0.0;
tree STATE_1820000 = (1[&type="Not_Marshallese"]:0.034223277703199495,(((2[&type="Marshallese"]:0.054373065978624666,3[&type="Marshallese"]:0.07037306597847369)8[&type="Marshallese"]:0.07404082157041188,5[&type="Marshallese"]:0.1334138875489183)7[&type="Marshallese"]:0.04121184081311402,4[&type="Marshallese"]:0.09262572836215238)6[&type="Marshallese"]:0.08659754934102892)9[&type="Marshallese"]:0.0;tree STATE_11820000 = (1[&type="Not_Marshallese"]:0.034223277703199495,(((2[&type="Marshallese"]:0.054373065978624666,3[&type="Marshallese"]:0.07037306597847369)8[&type="Marshallese"]:0.07404082157041188,5[&type="Marshallese"]:0.1334138875489183)7[&type="Marshallese"]:0.04121184081311402,4[&type="Marshallese"]:0.09262572836215238)6[&type="Marshallese"]:0.08659754934102892)9[&type="Marshallese"]:0.0;
tree STATE_1830000 = ((1[&type="Not_Marshallese"]:0.09347624784666309,4[&type="Marshallese"]:0.2384762478466449)6[&type="Marshallese"]:0.01591191391138036,((2[&type="Marshallese"]:0.1741203913441301,3[&type="Marshallese"]:0.19012039134397912)8[&type="Marshallese"]:0.007394296998980893,5[&type="Marshallese"]:0.18651468834299276)7[&type="Marshallese"]:0.14987347341491244)9[&type="Marshallese"]:0.0;tree STATE_11830000 = ((1[&type="Not_Marshallese"]:0.09347624784666309,4[&type="Marshallese"]:0.2384762478466449)6[&type="Marshallese"]:0.01591191391138036,((2[&type="Marshallese"]:0.1741203913441301,3[&type="Marshallese"]:0.19012039134397912)8[&type="Marshallese"]:0.007394296998980893,5[&type="Marshallese"]:0.18651468834299276)7[&type="Marshallese"]:0.14987347341491244)9[&type="Marshallese"]:0.0;
tree STATE_1840000 = (1[&type="Not_Marshallese"]:0.05839275744636607,(((2[&type="Marshallese"]:0.08541831971237021,3[&type="Marshallese"]:0.10141831971221923)8[&type="Not_Marshallese"]:0.08639613923163819,5[&type="Marshallese"]:0.17681445894389017)7[&type="Not_Marshallese"]:0.09882434483266486,4[&type="Marshallese"]:0.19363880377667508)6[&type="Marshallese"]:0.009753953669672799)9[&type="Marshallese"]:0.0;tree STATE_11840000 = (1[&type="Not_Marshallese"]:0.05839275744636607,(((2[&type="Marshallese"]:0.08541831971237021,3[&type="Marshallese"]:0.10141831971221923)8[&type="Not_Marshallese"]:0.08639613923163819,5[&type="Marshallese"]:0.17681445894389017)7[&type="Not_Marshallese"]:0.09882434483266486,4[&type="Marshallese"]:0.19363880377667508)6[&type="Marshallese"]:0.009753953669672799)9[&type="Marshallese"]:0.0;
tree STATE_1850000 = (1[&type="Not_Marshallese"]:0.044071647905185474,((2[&type="Marshallese"]:0.22576091132956327,(3[&type="Marshallese"]:0.11496614516651361,5[&type="Marshallese"]:0.10396614516654636)8[&type="Marshallese"]:0.1267947661628987)7[&type="Marshallese"]:0.02515710852260311,4[&type="Marshallese"]:0.1739180198521682)6[&type="Marshallese"]:0.01515362805299908)9[&type="Marshallese"]:0.0;tree STATE_11850000 = (1[&type="Not_Marshallese"]:0.044071647905185474,((2[&type="Marshallese"]:0.22576091132956327,(3[&type="Marshallese"]:0.11496614516651361,5[&type="Marshallese"]:0.10396614516654636)8[&type="Marshallese"]:0.1267947661628987)7[&type="Marshallese"]:0.02515710852260311,4[&type="Marshallese"]:0.1739180198521682)6[&type="Marshallese"]:0.01515362805299908)9[&type="Marshallese"]:0.0;
tree STATE_1860000 = (1[&type="Not_Marshallese"]:0.0712225595535887,(((2[&type="Marshallese"]:0.037839947711944155,5[&type="Marshallese"]:0.04283994771182592)7[&type="Marshallese"]:0.013848678277789045,3[&type="Marshallese"]:0.06768862598958222)8[&type="Marshallese"]:0.16134368545815045,4[&type="Marshallese"]:0.13603231144788547)6[&type="Marshallese"]:0.08019024810568504)9[&type="Marshallese"]:0.0;tree STATE_11860000 = (1[&type="Not_Marshallese"]:0.0712225595535887,(((2[&type="Marshallese"]:0.037839947711944155,5[&type="Marshallese"]:0.04283994771182592)7[&type="Marshallese"]:0.013848678277789045,3[&type="Marshallese"]:0.06768862598958222)8[&type="Marshallese"]:0.16134368545815045,4[&type="Marshallese"]:0.13603231144788547)6[&type="Marshallese"]:0.08019024810568504)9[&type="Marshallese"]:0.0;
tree STATE_1870000 = (1[&type="Not_Marshallese"]:0.3014000419172248,(((2[&type="Marshallese"]:0.134352458357515,5[&type="Marshallese"]:0.13935245835739676)7[&type="Marshallese"]:0.12363661361086067,3[&type="Marshallese"]:0.2739890719682247)8[&type="Marshallese"]:0.24510801702370705,4[&type="Marshallese"]:0.42609708899208454)6[&type="Marshallese"]:0.020302952925122075)9[&type="Marshallese"]:0.0;tree STATE_11870000 = (1[&type="Not_Marshallese"]:0.3014000419172248,(((2[&type="Marshallese"]:0.134352458357515,5[&type="Marshallese"]:0.13935245835739676)7[&type="Marshallese"]:0.12363661361086067,3[&type="Marshallese"]:0.2739890719682247)8[&type="Marshallese"]:0.24510801702370705,4[&type="Marshallese"]:0.42609708899208454)6[&type="Marshallese"]:0.020302952925122075)9[&type="Marshallese"]:0.0;
tree STATE_1880000 = ((1[&type="Not_Marshallese"]:0.06232590554218381,((2[&type="Marshallese"]:0.12165124975570313,3[&type="Marshallese"]:0.13765124975555215)7[&type="Marshallese"]:0.03572350025023879,5[&type="Marshallese"]:0.1623747500058237)8[&type="Marshallese"]:0.12695115553622188)6[&type="Marshallese"]:0.03458961646430303,4[&type="Marshallese"]:0.24191552200646865)9[&type="Marshallese"]:0.0;tree STATE_11880000 = ((1[&type="Not_Marshallese"]:0.06232590554218381,((2[&type="Marshallese"]:0.12165124975570313,3[&type="Marshallese"]:0.13765124975555215)7[&type="Marshallese"]:0.03572350025023879,5[&type="Marshallese"]:0.1623747500058237)8[&type="Marshallese"]:0.12695115553622188)6[&type="Marshallese"]:0.03458961646430303,4[&type="Marshallese"]:0.24191552200646865)9[&type="Marshallese"]:0.0;
tree STATE_1890000 = (1[&type="Not_Marshallese"]:0.17261342544273983,(((2[&type="Marshallese"]:0.06486912187149269,5[&type="Marshallese"]:0.06986912187137445)8[&type="Marshallese"]:0.008488363533998747,3[&type="Marshallese"]:0.08935748540534046)7[&type="Marshallese"]:0.060549035114690855,4[&type="Marshallese"]:0.056906520520184106)6[&type="Marshallese"]:0.26070690492253756)9[&type="Marshallese"]:0.0;tree STATE_11890000 = (1[&type="Not_Marshallese"]:0.17261342544273983,(((2[&type="Marshallese"]:0.06486912187149269,5[&type="Marshallese"]:0.06986912187137445)8[&type="Marshallese"]:0.008488363533998747,3[&type="Marshallese"]:0.08935748540534046)7[&type="Marshallese"]:0.060549035114690855,4[&type="Marshallese"]:0.056906520520184106)6[&type="Marshallese"]:0.26070690492253756)9[&type="Marshallese"]:0.0;
tree STATE_1900000 = (((1[&type="Not_Marshallese"]:0.08360484447662608,(2[&type="Marshallese"]:0.2463113254076818,5[&type="Marshallese"]:0.25131132540756357)7[&type="Marshallese"]:0.05929351906892427)6[&type="Marshallese"]:0.015050468092610736,3[&type="Marshallese"]:0.33665531256906583)8[&type="Marshallese"]:0.09202519694656641,4[&type="Marshallese"]:0.33568050951578504)9[&type="Marshallese"]:0.0;tree STATE_11900000 = (((1[&type="Not_Marshallese"]:0.08360484447662608,(2[&type="Marshallese"]:0.2463113254076818,5[&type="Marshallese"]:0.25131132540756357)7[&type="Marshallese"]:0.05929351906892427)6[&type="Marshallese"]:0.015050468092610736,3[&type="Marshallese"]:0.33665531256906583)8[&type="Marshallese"]:0.09202519694656641,4[&type="Marshallese"]:0.33568050951578504)9[&type="Marshallese"]:0.0;
tree STATE_1910000 = (1[&type="Not_Marshallese"]:0.08992028148805614,(((2[&type="Marshallese"]:0.150231940116199,5[&type="Marshallese"]:0.15523194011608077)6[&type="Marshallese"]:0.012829544536629794,3[&type="Marshallese"]:0.17906148465267782)7[&type="Marshallese"]:0.04765284756404181,4[&type="Marshallese"]:0.13371433221687243)8[&type="Marshallese"]:0.10120594927116552)9[&type="Marshallese"]:0.0;tree STATE_11910000 = (1[&type="Not_Marshallese"]:0.08992028148805614,(((2[&type="Marshallese"]:0.150231940116199,5[&type="Marshallese"]:0.15523194011608077)6[&type="Marshallese"]:0.012829544536629794,3[&type="Marshallese"]:0.17906148465267782)7[&type="Marshallese"]:0.04765284756404181,4[&type="Marshallese"]:0.13371433221687243)8[&type="Marshallese"]:0.10120594927116552)9[&type="Marshallese"]:0.0;
tree STATE_1920000 = (1[&type="Not_Marshallese"]:0.02873086515013562,(((2[&type="Marshallese"]:0.07464990849243093,5[&type="Marshallese"]:0.0796499084923127)7[&type="Marshallese"]:0.0066295921260782625,3[&type="Marshallese"]:0.09727950061835822)6[&type="Marshallese"]:0.07023646368455672,4[&type="Marshallese"]:0.07451596430306773)8[&type="Marshallese"]:0.0992149008470497)9[&type="Marshallese"]:0.0;tree STATE_11920000 = (1[&type="Not_Marshallese"]:0.02873086515013562,(((2[&type="Marshallese"]:0.07464990849243093,5[&type="Marshallese"]:0.0796499084923127)7[&type="Marshallese"]:0.0066295921260782625,3[&type="Marshallese"]:0.09727950061835822)6[&type="Marshallese"]:0.07023646368455672,4[&type="Marshallese"]:0.07451596430306773)8[&type="Marshallese"]:0.0992149008470497)9[&type="Marshallese"]:0.0;
tree STATE_1930000 = (1[&type="Not_Marshallese"]:0.08148916676609713,((2[&type="Marshallese"]:0.06263656239286804,(3[&type="Marshallese"]:0.05949325708031327,5[&type="Marshallese"]:0.04849325708034601)6[&type="Marshallese"]:0.01914330531240379)7[&type="Marshallese"]:0.049767235952779446,4[&type="Marshallese"]:0.0354037983456493)8[&type="Marshallese"]:0.19108536842042964)9[&type="Marshallese"]:0.0;tree STATE_11930000 = (1[&type="Not_Marshallese"]:0.08148916676609713,((2[&type="Marshallese"]:0.06263656239286804,(3[&type="Marshallese"]:0.05949325708031327,5[&type="Marshallese"]:0.04849325708034601)6[&type="Marshallese"]:0.01914330531240379)7[&type="Marshallese"]:0.049767235952779446,4[&type="Marshallese"]:0.0354037983456493)8[&type="Marshallese"]:0.19108536842042964)9[&type="Marshallese"]:0.0;
tree STATE_1940000 = (1[&type="Not_Marshallese"]:0.22931483718345935,(((2[&type="Marshallese"]:0.08350741044277524,5[&type="Marshallese"]:0.088507410442657)6[&type="Marshallese"]:0.010336216503718507,3[&type="Marshallese"]:0.10984362694634277)7[&type="Marshallese"]:0.10048483533529033,4[&type="Marshallese"]:0.1173284622817859)8[&type="Marshallese"]:0.25698637490165527)9[&type="Marshallese"]:0.0;tree STATE_11940000 = (1[&type="Not_Marshallese"]:0.22931483718345935,(((2[&type="Marshallese"]:0.08350741044277524,5[&type="Marshallese"]:0.088507410442657)6[&type="Marshallese"]:0.010336216503718507,3[&type="Marshallese"]:0.10984362694634277)7[&type="Marshallese"]:0.10048483533529033,4[&type="Marshallese"]:0.1173284622817859)8[&type="Marshallese"]:0.25698637490165527)9[&type="Marshallese"]:0.0;
tree STATE_1950000 = (1[&type="Not_Marshallese"]:0.053265001526933975,(((2[&type="Marshallese"]:0.07107968322737719,3[&type="Marshallese"]:0.08707968322722622)7[&type="Marshallese"]:6.163559292440279E-4,5[&type="Marshallese"]:0.07669603915650298)6[&type="Marshallese"]:0.04773605606514729,4[&type="Marshallese"]:0.04243209522177033)8[&type="Marshallese"]:0.15583290630514546)9[&type="Marshallese"]:0.0;tree STATE_11950000 = (1[&type="Not_Marshallese"]:0.053265001526933975,(((2[&type="Marshallese"]:0.07107968322737719,3[&type="Marshallese"]:0.08707968322722622)7[&type="Marshallese"]:6.163559292440279E-4,5[&type="Marshallese"]:0.07669603915650298)6[&type="Marshallese"]:0.04773605606514729,4[&type="Marshallese"]:0.04243209522177033)8[&type="Marshallese"]:0.15583290630514546)9[&type="Marshallese"]:0.0;
tree STATE_1960000 = (((1[&type="Not_Marshallese"]:0.050240579387978046,4[&type="Marshallese"]:0.19524057938795986)6[&type="Marshallese"]:0.023653367803831205,(2[&type="Marshallese"]:0.2721487644053336,3[&type="Marshallese"]:0.2881487644051826)8[&type="Marshallese"]:0.023745182786455654)7[&type="Marshallese"]:0.05202208328047592,5[&type="Marshallese"]:0.3529160304721469)9[&type="Marshallese"]:0.0;tree STATE_11960000 = (((1[&type="Not_Marshallese"]:0.050240579387978046,4[&type="Marshallese"]:0.19524057938795986)6[&type="Marshallese"]:0.023653367803831205,(2[&type="Marshallese"]:0.2721487644053336,3[&type="Marshallese"]:0.2881487644051826)8[&type="Marshallese"]:0.023745182786455654)7[&type="Marshallese"]:0.05202208328047592,5[&type="Marshallese"]:0.3529160304721469)9[&type="Marshallese"]:0.0;
tree STATE_1970000 = (1[&type="Not_Marshallese"]:0.04053227201431342,(((2[&type="Marshallese"]:0.026407406984291434,3[&type="Marshallese"]:0.04240740698414046)8[&type="Marshallese"]:0.035117544688615276,5[&type="Marshallese"]:0.06652495167278848)7[&type="Marshallese"]:0.1152412387573815,4[&type="Marshallese"]:0.09976619043029003)6[&type="Marshallese"]:0.0857660815840052)9[&type="Marshallese"]:0.0;tree STATE_11970000 = (1[&type="Not_Marshallese"]:0.04053227201431342,(((2[&type="Marshallese"]:0.026407406984291434,3[&type="Marshallese"]:0.04240740698414046)8[&type="Marshallese"]:0.035117544688615276,5[&type="Marshallese"]:0.06652495167278848)7[&type="Marshallese"]:0.1152412387573815,4[&type="Marshallese"]:0.09976619043029003)6[&type="Marshallese"]:0.0857660815840052)9[&type="Marshallese"]:0.0;
tree STATE_1980000 = (((1[&type="Not_Marshallese"]:0.0480571836121122,4[&type="Marshallese"]:0.193057183612094)7[&type="Marshallese"]:0.03136856478064609,(2[&type="Marshallese"]:0.2679574263960261,5[&type="Marshallese"]:0.27295742639590787)6[&type="Marshallese"]:0.03346832199671218)8[&type="Marshallese"]:0.03213919447446484,3[&type="Marshallese"]:0.34956494286705214)9[&type="Marshallese"]:0.0;tree STATE_11980000 = (((1[&type="Not_Marshallese"]:0.0480571836121122,4[&type="Marshallese"]:0.193057183612094)7[&type="Marshallese"]:0.03136856478064609,(2[&type="Marshallese"]:0.2679574263960261,5[&type="Marshallese"]:0.27295742639590787)6[&type="Marshallese"]:0.03346832199671218)8[&type="Marshallese"]:0.03213919447446484,3[&type="Marshallese"]:0.34956494286705214)9[&type="Marshallese"]:0.0;
tree STATE_1990000 = ((1[&type="Not_Marshallese"]:0.04494851009900619,4[&type="Marshallese"]:0.189948510098988)7[&type="Marshallese"]:0.08988962796076833,((2[&type="Marshallese"]:0.2890198188961452,3[&type="Marshallese"]:0.3050198188959942)8[&type="Marshallese"]:0.0566907897100824,5[&type="Marshallese"]:0.35071060860610936)6[&type="Marshallese"]:0.011127529453526908)9[&type="Marshallese"]:0.0;tree STATE_11990000 = ((1[&type="Not_Marshallese"]:0.04494851009900619,4[&type="Marshallese"]:0.189948510098988)7[&type="Marshallese"]:0.08988962796076833,((2[&type="Marshallese"]:0.2890198188961452,3[&type="Marshallese"]:0.3050198188959942)8[&type="Marshallese"]:0.0566907897100824,5[&type="Marshallese"]:0.35071060860610936)6[&type="Marshallese"]:0.011127529453526908)9[&type="Marshallese"]:0.0;
tree STATE_2000000 = (1[&type="Not_Marshallese"]:0.12501233358526925,(((2[&type="Marshallese"]:0.14819442878648892,3[&type="Marshallese"]:0.16419442878633794)8[&type="Marshallese"]:0.010034434530434122,5[&type="Marshallese"]:0.1632288633168048)6[&type="Marshallese"]:0.1255099746139201,4[&type="Marshallese"]:0.20673883793084497)7[&type="Marshallese"]:0.0632734956544061)9[&type="Marshallese"]:0.0;tree STATE_12000000 = (1[&type="Not_Marshallese"]:0.12501233358526925,(((2[&type="Marshallese"]:0.14819442878648892,3[&type="Marshallese"]:0.16419442878633794)8[&type="Marshallese"]:0.010034434530434122,5[&type="Marshallese"]:0.1632288633168048)6[&type="Marshallese"]:0.1255099746139201,4[&type="Marshallese"]:0.20673883793084497)7[&type="Marshallese"]:0.0632734956544061)9[&type="Marshallese"]:0.0;
tree STATE_2010000 = (((1[&type="Not_Marshallese"]:0.04442611908224542,4[&type="Marshallese"]:0.18942611908222723)7[&type="Marshallese"]:0.078348302314381,2[&type="Marshallese"]:0.3447744213966064)8[&type="Marshallese"]:0.05561686139764965,(3[&type="Marshallese"]:0.17994714148749597,5[&type="Marshallese"]:0.1689471414875287)6[&type="Marshallese"]:0.23644414130660912)9[&type="Marshallese"]:0.0;tree STATE_12010000 = (((1[&type="Not_Marshallese"]:0.04442611908224542,4[&type="Marshallese"]:0.18942611908222723)7[&type="Marshallese"]:0.078348302314381,2[&type="Marshallese"]:0.3447744213966064)8[&type="Marshallese"]:0.05561686139764965,(3[&type="Marshallese"]:0.17994714148749597,5[&type="Marshallese"]:0.1689471414875287)6[&type="Marshallese"]:0.23644414130660912)9[&type="Marshallese"]:0.0;
tree STATE_2020000 = (1[&type="Not_Marshallese"]:0.0765243413087831,((2[&type="Marshallese"]:0.16701077317323532,(3[&type="Marshallese"]:0.16827872948526798,5[&type="Marshallese"]:0.15727872948530072)7[&type="Marshallese"]:0.01473204368781636)8[&type="Marshallese"]:0.09462550819399917,4[&type="Marshallese"]:0.1846362813672363)6[&type="Marshallese"]:0.036888059941528606)9[&type="Marshallese"]:0.0;tree STATE_12020000 = (1[&type="Not_Marshallese"]:0.0765243413087831,((2[&type="Marshallese"]:0.16701077317323532,(3[&type="Marshallese"]:0.16827872948526798,5[&type="Marshallese"]:0.15727872948530072)7[&type="Marshallese"]:0.01473204368781636)8[&type="Marshallese"]:0.09462550819399917,4[&type="Marshallese"]:0.1846362813672363)6[&type="Marshallese"]:0.036888059941528606)9[&type="Marshallese"]:0.0;
tree STATE_2030000 = ((1[&type="Not_Marshallese"]:0.1448161055227295,((2[&type="Marshallese"]:0.14754328921940227,3[&type="Marshallese"]:0.1635432892192513)7[&type="Marshallese"]:0.1287883029115862,5[&type="Marshallese"]:0.2813315921308702)8[&type="Marshallese"]:0.09048451339172103)6[&type="Marshallese"]:0.04011297557486293,4[&type="Marshallese"]:0.32992908109757424)9[&type="Marshallese"]:0.0;tree STATE_12030000 = ((1[&type="Not_Marshallese"]:0.1448161055227295,((2[&type="Marshallese"]:0.14754328921940227,3[&type="Marshallese"]:0.1635432892192513)7[&type="Marshallese"]:0.1287883029115862,5[&type="Marshallese"]:0.2813315921308702)8[&type="Marshallese"]:0.09048451339172103)6[&type="Marshallese"]:0.04011297557486293,4[&type="Marshallese"]:0.32992908109757424)9[&type="Marshallese"]:0.0;
tree STATE_2040000 = ((1[&type="Not_Marshallese"]:0.14476559563680624,4[&type="Marshallese"]:0.28976559563678805)6[&type="Marshallese"]:6.088984165962819E-4,(2[&type="Marshallese"]:0.09664093180306828,(3[&type="Marshallese"]:0.0994264357182293,5[&type="Marshallese"]:0.08842643571826204)8[&type="Marshallese"]:0.013214496084687999)7[&type="Marshallese"]:0.27073356225031425)9[&type="Marshallese"]:0.0;tree STATE_12040000 = ((1[&type="Not_Marshallese"]:0.14476559563680624,4[&type="Marshallese"]:0.28976559563678805)6[&type="Marshallese"]:6.088984165962819E-4,(2[&type="Marshallese"]:0.09664093180306828,(3[&type="Marshallese"]:0.0994264357182293,5[&type="Marshallese"]:0.08842643571826204)8[&type="Marshallese"]:0.013214496084687999)7[&type="Marshallese"]:0.27073356225031425)9[&type="Marshallese"]:0.0;
tree STATE_2050000 = (1[&type="Not_Marshallese"]:0.14282375181977996,(((2[&type="Marshallese"]:0.190535381385654,3[&type="Marshallese"]:0.20653538138550304)7[&type="Marshallese"]:0.010851917191468274,5[&type="Marshallese"]:0.20638729857700405)8[&type="Marshallese"]:0.07305183684295569,4[&type="Marshallese"]:0.1974391354200798)6[&type="Marshallese"]:0.09038461639968198)9[&type="Marshallese"]:0.0;tree STATE_12050000 = (1[&type="Not_Marshallese"]:0.14282375181977996,(((2[&type="Marshallese"]:0.190535381385654,3[&type="Marshallese"]:0.20653538138550304)7[&type="Marshallese"]:0.010851917191468274,5[&type="Marshallese"]:0.20638729857700405)8[&type="Marshallese"]:0.07305183684295569,4[&type="Marshallese"]:0.1974391354200798)6[&type="Marshallese"]:0.09038461639968198)9[&type="Marshallese"]:0.0;
tree STATE_2060000 = ((1[&type="Not_Marshallese"]:0.039251463681809984,((2[&type="Marshallese"]:0.13328988433961692,5[&type="Marshallese"]:0.13828988433949868)7[&type="Marshallese"]:0.10194943545622609,3[&type="Marshallese"]:0.25123931979569203)8[&type="Marshallese"]:0.02601214388594697)6[&type="Marshallese"]:0.006003338190022134,4[&type="Marshallese"]:0.19025480187181393)9[&type="Marshallese"]:0.0;tree STATE_12060000 = ((1[&type="Not_Marshallese"]:0.039251463681809984,((2[&type="Marshallese"]:0.13328988433961692,5[&type="Marshallese"]:0.13828988433949868)7[&type="Marshallese"]:0.10194943545622609,3[&type="Marshallese"]:0.25123931979569203)8[&type="Marshallese"]:0.02601214388594697)6[&type="Marshallese"]:0.006003338190022134,4[&type="Marshallese"]:0.19025480187181393)9[&type="Marshallese"]:0.0;
tree STATE_2070000 = ((1[&type="Not_Marshallese"]:0.019600730998688143,4[&type="Marshallese"]:0.16460073099866995)6[&type="Marshallese"]:0.010113178226460573,((2[&type="Marshallese"]:0.058656741929308295,5[&type="Marshallese"]:0.06365674192919006)8[&type="Marshallese"]:2.640342902230919E-4,3[&type="Marshallese"]:0.07492077621938041)7[&type="Marshallese"]:0.1927931330055973)9[&type="Marshallese"]:0.0;tree STATE_12070000 = ((1[&type="Not_Marshallese"]:0.019600730998688143,4[&type="Marshallese"]:0.16460073099866995)6[&type="Marshallese"]:0.010113178226460573,((2[&type="Marshallese"]:0.058656741929308295,5[&type="Marshallese"]:0.06365674192919006)8[&type="Marshallese"]:2.640342902230919E-4,3[&type="Marshallese"]:0.07492077621938041)7[&type="Marshallese"]:0.1927931330055973)9[&type="Marshallese"]:0.0;
tree STATE_2080000 = (1[&type="Not_Marshallese"]:0.014199623133326456,(((2[&type="Marshallese"]:0.06455816166856772,3[&type="Marshallese"]:0.08055816166841674)7[&type="Marshallese"]:0.06488665445188695,5[&type="Marshallese"]:0.13444481612033643)8[&type="Marshallese"]:0.09760569352373583,4[&type="Marshallese"]:0.1500505096441923)6[&type="Marshallese"]:0.009149113489115956)9[&type="Marshallese"]:0.0;tree STATE_12080000 = (1[&type="Not_Marshallese"]:0.014199623133326456,(((2[&type="Marshallese"]:0.06455816166856772,3[&type="Marshallese"]:0.08055816166841674)7[&type="Marshallese"]:0.06488665445188695,5[&type="Marshallese"]:0.13444481612033643)8[&type="Marshallese"]:0.09760569352373583,4[&type="Marshallese"]:0.1500505096441923)6[&type="Marshallese"]:0.009149113489115956)9[&type="Marshallese"]:0.0;
tree STATE_2090000 = (1[&type="Not_Marshallese"]:0.07100280667077619,(((2[&type="Marshallese"]:0.06201394558880037,3[&type="Marshallese"]:0.0780139455886494)7[&type="Marshallese"]:0.04990783182164353,5[&type="Marshallese"]:0.11692177741032567)8[&type="Marshallese"]:0.17396705501306753,4[&type="Marshallese"]:0.20888883242351325)6[&type="Marshallese"]:0.007113974247244748)9[&type="Marshallese"]:0.0;tree STATE_12090000 = (1[&type="Not_Marshallese"]:0.07100280667077619,(((2[&type="Marshallese"]:0.06201394558880037,3[&type="Marshallese"]:0.0780139455886494)7[&type="Marshallese"]:0.04990783182164353,5[&type="Marshallese"]:0.11692177741032567)8[&type="Marshallese"]:0.17396705501306753,4[&type="Marshallese"]:0.20888883242351325)6[&type="Marshallese"]:0.007113974247244748)9[&type="Marshallese"]:0.0;
tree STATE_2100000 = ((1[&type="Not_Marshallese"]:0.04325243706830173,(2[&type="Marshallese"]:0.22479635883873775,(3[&type="Marshallese"]:0.10946323226497774,5[&type="Marshallese"]:0.09846323226501048)7[&type="Marshallese"]:0.13133312657360902)8[&type="Marshallese"]:0.040456078229543974)6[&type="Marshallese"]:0.0031379326008277864,4[&type="Marshallese"]:0.19139036966911133)9[&type="Marshallese"]:0.0;tree STATE_12100000 = ((1[&type="Not_Marshallese"]:0.04325243706830173,(2[&type="Marshallese"]:0.22479635883873775,(3[&type="Marshallese"]:0.10946323226497774,5[&type="Marshallese"]:0.09846323226501048)7[&type="Marshallese"]:0.13133312657360902)8[&type="Marshallese"]:0.040456078229543974)6[&type="Marshallese"]:0.0031379326008277864,4[&type="Marshallese"]:0.19139036966911133)9[&type="Marshallese"]:0.0;
tree STATE_2110000 = (1[&type="Not_Marshallese"]:0.09272509388776667,(((2[&type="Marshallese"]:0.015756122776864126,3[&type="Marshallese"]:0.03175612277671315)7[&type="Marshallese"]:0.1866506083616663,5[&type="Marshallese"]:0.20740673113841218)8[&type="Marshallese"]:0.009552076009613442,4[&type="Marshallese"]:0.13495880714814568)6[&type="Marshallese"]:0.10276628673960281)9[&type="Marshallese"]:0.0;tree STATE_12110000 = (1[&type="Not_Marshallese"]:0.09272509388776667,(((2[&type="Marshallese"]:0.015756122776864126,3[&type="Marshallese"]:0.03175612277671315)7[&type="Marshallese"]:0.1866506083616663,5[&type="Marshallese"]:0.20740673113841218)8[&type="Marshallese"]:0.009552076009613442,4[&type="Marshallese"]:0.13495880714814568)6[&type="Marshallese"]:0.10276628673960281)9[&type="Marshallese"]:0.0;
tree STATE_2120000 = (1[&type="Not_Marshallese"]:0.11711017148100877,(((2[&type="Marshallese"]:0.035741920575451086,3[&type="Marshallese"]:0.05174192057530011)7[&type="Marshallese"]:0.10659203634014439,5[&type="Marshallese"]:0.14733395691547724)8[&type="Marshallese"]:0.0844309935623267,4[&type="Marshallese"]:0.14976495047792399)6[&type="Marshallese"]:0.1123452210030666)9[&type="Marshallese"]:0.0;tree STATE_12120000 = (1[&type="Not_Marshallese"]:0.11711017148100877,(((2[&type="Marshallese"]:0.035741920575451086,3[&type="Marshallese"]:0.05174192057530011)7[&type="Marshallese"]:0.10659203634014439,5[&type="Marshallese"]:0.14733395691547724)8[&type="Marshallese"]:0.0844309935623267,4[&type="Marshallese"]:0.14976495047792399)6[&type="Marshallese"]:0.1123452210030666)9[&type="Marshallese"]:0.0;
tree STATE_2130000 = (1[&type="Not_Marshallese"]:0.15764068995770286,(((2[&type="Marshallese"]:0.05409975543040324,3[&type="Marshallese"]:0.07009975543025226)7[&type="Marshallese"]:0.13056136920362119,5[&type="Marshallese"]:0.1896611246339062)8[&type="Marshallese"]:0.19121042973660526,4[&type="Marshallese"]:0.2988715543706315)6[&type="Marshallese"]:0.003769135587053163)9[&type="Marshallese"]:0.0;tree STATE_12130000 = (1[&type="Not_Marshallese"]:0.15764068995770286,(((2[&type="Marshallese"]:0.05409975543040324,3[&type="Marshallese"]:0.07009975543025226)7[&type="Marshallese"]:0.13056136920362119,5[&type="Marshallese"]:0.1896611246339062)8[&type="Marshallese"]:0.19121042973660526,4[&type="Marshallese"]:0.2988715543706315)6[&type="Marshallese"]:0.003769135587053163)9[&type="Marshallese"]:0.0;
tree STATE_2140000 = (1[&type="Not_Marshallese"]:0.11862561117138248,(((2[&type="Marshallese"]:0.10954606352244436,3[&type="Marshallese"]:0.1255460635222934)8[&type="Marshallese"]:0.056216425916883084,5[&type="Marshallese"]:0.17076248943920921)7[&type="Marshallese"]:0.10472471004517656,4[&type="Marshallese"]:0.19348719948450582)6[&type="Marshallese"]:0.07013841168685847)9[&type="Marshallese"]:0.0;tree STATE_12140000 = (1[&type="Not_Marshallese"]:0.11862561117138248,(((2[&type="Marshallese"]:0.10954606352244436,3[&type="Marshallese"]:0.1255460635222934)8[&type="Marshallese"]:0.056216425916883084,5[&type="Marshallese"]:0.17076248943920921)7[&type="Marshallese"]:0.10472471004517656,4[&type="Marshallese"]:0.19348719948450582)6[&type="Marshallese"]:0.07013841168685847)9[&type="Marshallese"]:0.0;
tree STATE_2150000 = (1[&type="Not_Marshallese"]:0.0823697399131535,(((2[&type="Marshallese"]:0.17800394885297452,3[&type="Marshallese"]:0.19400394885282354)7[&type="Marshallese"]:0.005462353229288092,5[&type="Marshallese"]:0.18846630208214438)8[&type="Marshallese"]:0.10242635918368359,4[&type="Marshallese"]:0.20889266126594802)6[&type="Marshallese"]:0.018477078647187284)9[&type="Marshallese"]:0.0;tree STATE_12150000 = (1[&type="Not_Marshallese"]:0.0823697399131535,(((2[&type="Marshallese"]:0.17800394885297452,3[&type="Marshallese"]:0.19400394885282354)7[&type="Marshallese"]:0.005462353229288092,5[&type="Marshallese"]:0.18846630208214438)8[&type="Marshallese"]:0.10242635918368359,4[&type="Marshallese"]:0.20889266126594802)6[&type="Marshallese"]:0.018477078647187284)9[&type="Marshallese"]:0.0;
tree STATE_2160000 = (1[&type="Not_Marshallese"]:0.039529166475162525,(((2[&type="Marshallese"]:0.1322759204043935,5[&type="Marshallese"]:0.13727592040427528)7[&type="Marshallese"]:0.05717981381167747,3[&type="Marshallese"]:0.20545573421592)8[&type="Marshallese"]:0.02434721543605803,4[&type="Marshallese"]:0.13680294965213083)6[&type="Marshallese"]:0.047726216823013506)9[&type="Marshallese"]:0.0;tree STATE_12160000 = (1[&type="Not_Marshallese"]:0.039529166475162525,(((2[&type="Marshallese"]:0.1322759204043935,5[&type="Marshallese"]:0.13727592040427528)7[&type="Marshallese"]:0.05717981381167747,3[&type="Marshallese"]:0.20545573421592)8[&type="Marshallese"]:0.02434721543605803,4[&type="Marshallese"]:0.13680294965213083)6[&type="Marshallese"]:0.047726216823013506)9[&type="Marshallese"]:0.0;
tree STATE_2170000 = (1[&type="Not_Marshallese"]:0.1338293818548239,((2[&type="Marshallese"]:0.09925467633726717,(3[&type="Marshallese"]:0.08908629866270741,5[&type="Marshallese"]:0.07808629866274015)8[&type="Marshallese"]:0.026168377674408785)7[&type="Marshallese"]:0.1961954203190681,4[&type="Marshallese"]:0.21845009665633708)6[&type="Marshallese"]:0.060379285198468635)9[&type="Marshallese"]:0.0;tree STATE_12170000 = (1[&type="Not_Marshallese"]:0.1338293818548239,((2[&type="Marshallese"]:0.09925467633726717,(3[&type="Marshallese"]:0.08908629866270741,5[&type="Marshallese"]:0.07808629866274015)8[&type="Marshallese"]:0.026168377674408785)7[&type="Marshallese"]:0.1961954203190681,4[&type="Marshallese"]:0.21845009665633708)6[&type="Marshallese"]:0.060379285198468635)9[&type="Marshallese"]:0.0;
tree STATE_2180000 = ((1[&type="Not_Marshallese"]:0.07569136839569462,4[&type="Marshallese"]:0.22069136839567643)6[&type="Marshallese"]:0.17202351198853139,((2[&type="Marshallese"]:0.19531634835903683,3[&type="Marshallese"]:0.21131634835888585)7[&type="Not_Marshallese"]:0.043034085304004155,5[&type="Marshallese"]:0.24335043366292275)8[&type="Marshallese"]:0.23136444672116502)9[&type="Marshallese"]:0.0;tree STATE_12180000 = ((1[&type="Not_Marshallese"]:0.07569136839569462,4[&type="Marshallese"]:0.22069136839567643)6[&type="Marshallese"]:0.17202351198853139,((2[&type="Marshallese"]:0.19531634835903683,3[&type="Marshallese"]:0.21131634835888585)7[&type="Not_Marshallese"]:0.043034085304004155,5[&type="Marshallese"]:0.24335043366292275)8[&type="Marshallese"]:0.23136444672116502)9[&type="Marshallese"]:0.0;
tree STATE_2190000 = ((1[&type="Not_Marshallese"]:0.29026102447800006,((2[&type="Marshallese"]:0.08347232259725235,3[&type="Marshallese"]:0.09947232259710137)7[&type="Marshallese"]:0.13805416364508238,5[&type="Marshallese"]:0.2265264862422165)8[&type="Marshallese"]:0.2907345382356453)6[&type="Marshallese"]:0.03382713126633763,4[&type="Marshallese"]:0.4690881557443195)9[&type="Marshallese"]:0.0;tree STATE_12190000 = ((1[&type="Not_Marshallese"]:0.29026102447800006,((2[&type="Marshallese"]:0.08347232259725235,3[&type="Marshallese"]:0.09947232259710137)7[&type="Marshallese"]:0.13805416364508238,5[&type="Marshallese"]:0.2265264862422165)8[&type="Marshallese"]:0.2907345382356453)6[&type="Marshallese"]:0.03382713126633763,4[&type="Marshallese"]:0.4690881557443195)9[&type="Marshallese"]:0.0;
tree STATE_2200000 = ((1[&type="Not_Marshallese"]:0.16465437204586303,4[&type="Marshallese"]:0.30965437204584484)6[&type="Marshallese"]:0.2638887373843121,((2[&type="Marshallese"]:0.12877855036217656,3[&type="Marshallese"]:0.14477855036202558)8[&type="Marshallese"]:0.3651313342599726,5[&type="Marshallese"]:0.4989098846220309)7[&type="Marshallese"]:0.156633224808006)9[&type="Marshallese"]:0.0;tree STATE_12200000 = ((1[&type="Not_Marshallese"]:0.16465437204586303,4[&type="Marshallese"]:0.30965437204584484)6[&type="Marshallese"]:0.2638887373843121,((2[&type="Marshallese"]:0.12877855036217656,3[&type="Marshallese"]:0.14477855036202558)8[&type="Marshallese"]:0.3651313342599726,5[&type="Marshallese"]:0.4989098846220309)7[&type="Marshallese"]:0.156633224808006)9[&type="Marshallese"]:0.0;
tree STATE_2210000 = (((1[&type="Not_Marshallese"]:0.04112063122272974,4[&type="Marshallese"]:0.18612063122271155)6[&type="Marshallese"]:0.023351850465897994,(3[&type="Marshallese"]:0.23860422140616872,5[&type="Marshallese"]:0.22760422140620146)8[&type="Not_Marshallese"]:0.06386826028228804)7[&type="Marshallese"]:0.04455068393953704,2[&type="Marshallese"]:0.33102316562814477)9[&type="Marshallese"]:0.0;tree STATE_12210000 = (((1[&type="Not_Marshallese"]:0.04112063122272974,4[&type="Marshallese"]:0.18612063122271155)6[&type="Marshallese"]:0.023351850465897994,(3[&type="Marshallese"]:0.23860422140616872,5[&type="Marshallese"]:0.22760422140620146)8[&type="Not_Marshallese"]:0.06386826028228804)7[&type="Marshallese"]:0.04455068393953704,2[&type="Marshallese"]:0.33102316562814477)9[&type="Marshallese"]:0.0;
tree STATE_2220000 = ((1[&type="Not_Marshallese"]:0.05563656517183052,(2[&type="Marshallese"]:0.11669929959987069,(3[&type="Marshallese"]:0.08539712076155365,5[&type="Marshallese"]:0.07439712076158639)8[&type="Marshallese"]:0.047302178838166065)6[&type="Marshallese"]:0.16093726557193982)7[&type="Marshallese"]:0.03788937440929946,4[&type="Marshallese"]:0.2385259395811118)9[&type="Marshallese"]:0.0;tree STATE_12220000 = ((1[&type="Not_Marshallese"]:0.05563656517183052,(2[&type="Marshallese"]:0.11669929959987069,(3[&type="Marshallese"]:0.08539712076155365,5[&type="Marshallese"]:0.07439712076158639)8[&type="Marshallese"]:0.047302178838166065)6[&type="Marshallese"]:0.16093726557193982)7[&type="Marshallese"]:0.03788937440929946,4[&type="Marshallese"]:0.2385259395811118)9[&type="Marshallese"]:0.0;
tree STATE_2230000 = ((1[&type="Not_Marshallese"]:0.15891016119402745,(2[&type="Marshallese"]:0.29023197905975795,(3[&type="Marshallese"]:0.17305621525223838,5[&type="Marshallese"]:0.16205621525227112)6[&type="Marshallese"]:0.1331757638073686)8[&type="Marshallese"]:0.0906781821342495)7[&type="Marshallese"]:0.06316882639095645,4[&type="Marshallese"]:0.3670789875849657)9[&type="Marshallese"]:0.0;tree STATE_12230000 = ((1[&type="Not_Marshallese"]:0.15891016119402745,(2[&type="Marshallese"]:0.29023197905975795,(3[&type="Marshallese"]:0.17305621525223838,5[&type="Marshallese"]:0.16205621525227112)6[&type="Marshallese"]:0.1331757638073686)8[&type="Marshallese"]:0.0906781821342495)7[&type="Marshallese"]:0.06316882639095645,4[&type="Marshallese"]:0.3670789875849657)9[&type="Marshallese"]:0.0;
tree STATE_2240000 = ((1[&type="Not_Marshallese"]:0.057147176719607784,4[&type="Marshallese"]:0.2021471767195896)7[&type="Marshallese"]:0.00890684959356064,(2[&type="Marshallese"]:0.21653645733379406,(3[&type="Marshallese"]:0.06186566677863897,5[&type="Marshallese"]:0.050865666778671714)8[&type="Marshallese"]:0.17067079055500411)6[&type="Marshallese"]:0.07151756897935435)9[&type="Marshallese"]:0.0;tree STATE_12240000 = ((1[&type="Not_Marshallese"]:0.057147176719607784,4[&type="Marshallese"]:0.2021471767195896)7[&type="Marshallese"]:0.00890684959356064,(2[&type="Marshallese"]:0.21653645733379406,(3[&type="Marshallese"]:0.06186566677863897,5[&type="Marshallese"]:0.050865666778671714)8[&type="Marshallese"]:0.17067079055500411)6[&type="Marshallese"]:0.07151756897935435)9[&type="Marshallese"]:0.0;
tree STATE_2250000 = ((1[&type="Not_Marshallese"]:0.07760314599741519,((2[&type="Marshallese"]:0.04941485323237156,3[&type="Marshallese"]:0.06541485323222059)6[&type="Marshallese"]:0.060234795284217976,5[&type="Marshallese"]:0.1146496485164713)8[&type="Marshallese"]:0.18995349748080564)7[&type="Marshallese"]:0.009457034084049465,4[&type="Marshallese"]:0.23206018008144647)9[&type="Marshallese"]:0.0;tree STATE_12250000 = ((1[&type="Not_Marshallese"]:0.07760314599741519,((2[&type="Marshallese"]:0.04941485323237156,3[&type="Marshallese"]:0.06541485323222059)6[&type="Marshallese"]:0.060234795284217976,5[&type="Marshallese"]:0.1146496485164713)8[&type="Marshallese"]:0.18995349748080564)7[&type="Marshallese"]:0.009457034084049465,4[&type="Marshallese"]:0.23206018008144647)9[&type="Marshallese"]:0.0;
tree STATE_2260000 = ((1[&type="Not_Marshallese"]:0.04749428929440941,4[&type="Marshallese"]:0.19249428929439122)7[&type="Marshallese"]:0.09425368649224797,((2[&type="Marshallese"]:0.2555121204851799,5[&type="Marshallese"]:0.26051212048506167)6[&type="Marshallese"]:0.015143890565798568,3[&type="Marshallese"]:0.2866560110508275)8[&type="Marshallese"]:0.0930919647356589)9[&type="Marshallese"]:0.0;tree STATE_12260000 = ((1[&type="Not_Marshallese"]:0.04749428929440941,4[&type="Marshallese"]:0.19249428929439122)7[&type="Marshallese"]:0.09425368649224797,((2[&type="Marshallese"]:0.2555121204851799,5[&type="Marshallese"]:0.26051212048506167)6[&type="Marshallese"]:0.015143890565798568,3[&type="Marshallese"]:0.2866560110508275)8[&type="Marshallese"]:0.0930919647356589)9[&type="Marshallese"]:0.0;
tree STATE_2270000 = (1[&type="Not_Marshallese"]:0.15241198936455586,(((2[&type="Marshallese"]:0.04415340331658764,3[&type="Marshallese"]:0.06015340331643666)6[&type="Marshallese"]:0.06494720383745693,5[&type="Marshallese"]:0.11410060715392634)8[&type="Marshallese"]:0.08379036396880513,4[&type="Marshallese"]:0.11589097112285152)7[&type="Marshallese"]:0.18152101824168615)9[&type="Marshallese"]:0.0;tree STATE_12270000 = (1[&type="Not_Marshallese"]:0.15241198936455586,(((2[&type="Marshallese"]:0.04415340331658764,3[&type="Marshallese"]:0.06015340331643666)6[&type="Marshallese"]:0.06494720383745693,5[&type="Marshallese"]:0.11410060715392634)8[&type="Marshallese"]:0.08379036396880513,4[&type="Marshallese"]:0.11589097112285152)7[&type="Marshallese"]:0.18152101824168615)9[&type="Marshallese"]:0.0;
tree STATE_2280000 = (1[&type="Not_Marshallese"]:0.09861393688165826,((2[&type="Marshallese"]:0.14177611514747682,(3[&type="Marshallese"]:0.14450468626477248,5[&type="Marshallese"]:0.13350468626480522)8[&type="Marshallese"]:0.013271428882553366)7[&type="Marshallese"]:0.08604257218468936,4[&type="Marshallese"]:0.150818687332168)6[&type="Marshallese"]:0.09279524954947208)9[&type="Marshallese"]:0.0;tree STATE_12280000 = (1[&type="Not_Marshallese"]:0.09861393688165826,((2[&type="Marshallese"]:0.14177611514747682,(3[&type="Marshallese"]:0.14450468626477248,5[&type="Marshallese"]:0.13350468626480522)8[&type="Marshallese"]:0.013271428882553366)7[&type="Marshallese"]:0.08604257218468936,4[&type="Marshallese"]:0.150818687332168)6[&type="Marshallese"]:0.09279524954947208)9[&type="Marshallese"]:0.0;
tree STATE_2290000 = (1[&type="Not_Marshallese"]:0.20441838833421805,(((2[&type="Marshallese"]:0.24141105723954392,5[&type="Marshallese"]:0.2464110572394257)8[&type="Marshallese"]:0.13242686936994424,3[&type="Marshallese"]:0.3898379266093372)7[&type="Marshallese"]:0.046767915717758346,4[&type="Marshallese"]:0.34360584232724833)6[&type="Marshallese"]:0.0058125460069515245)9[&type="Marshallese"]:0.0;tree STATE_12290000 = (1[&type="Not_Marshallese"]:0.20441838833421805,(((2[&type="Marshallese"]:0.24141105723954392,5[&type="Marshallese"]:0.2464110572394257)8[&type="Marshallese"]:0.13242686936994424,3[&type="Marshallese"]:0.3898379266093372)7[&type="Marshallese"]:0.046767915717758346,4[&type="Marshallese"]:0.34360584232724833)6[&type="Marshallese"]:0.0058125460069515245)9[&type="Marshallese"]:0.0;
tree STATE_2300000 = (1[&type="Not_Marshallese"]:0.07093703890909459,(((2[&type="Marshallese"]:0.10110992491183943,3[&type="Marshallese"]:0.11710992491168845)8[&type="Marshallese"]:0.05359036949618881,5[&type="Marshallese"]:0.15970029440791)7[&type="Marshallese"]:0.01626148186899598,4[&type="Marshallese"]:0.09396177627702604)6[&type="Marshallese"]:0.12197526263205036)9[&type="Marshallese"]:0.0;tree STATE_12300000 = (1[&type="Not_Marshallese"]:0.07093703890909459,(((2[&type="Marshallese"]:0.10110992491183943,3[&type="Marshallese"]:0.11710992491168845)8[&type="Marshallese"]:0.05359036949618881,5[&type="Marshallese"]:0.15970029440791)7[&type="Marshallese"]:0.01626148186899598,4[&type="Marshallese"]:0.09396177627702604)6[&type="Marshallese"]:0.12197526263205036)9[&type="Marshallese"]:0.0;
tree STATE_2310000 = (1[&type="Not_Marshallese"]:0.16034278927680873,((2[&type="Marshallese"]:0.1807811567832231,(3[&type="Marshallese"]:0.12017171791513387,5[&type="Marshallese"]:0.10917171791516661)6[&type="Marshallese"]:0.07660943886793825)7[&type="Marshallese"]:0.07558411032424628,4[&type="Marshallese"]:0.1793652671074712)8[&type="Marshallese"]:0.12597752216931934)9[&type="Marshallese"]:0.0;tree STATE_12310000 = (1[&type="Not_Marshallese"]:0.16034278927680873,((2[&type="Marshallese"]:0.1807811567832231,(3[&type="Marshallese"]:0.12017171791513387,5[&type="Marshallese"]:0.10917171791516661)6[&type="Marshallese"]:0.07660943886793825)7[&type="Marshallese"]:0.07558411032424628,4[&type="Marshallese"]:0.1793652671074712)8[&type="Marshallese"]:0.12597752216931934)9[&type="Marshallese"]:0.0;
tree STATE_2320000 = (1[&type="Not_Marshallese"]:0.100909835907742,(((2[&type="Marshallese"]:0.08532315818139855,3[&type="Marshallese"]:0.10132315818124757)8[&type="Marshallese"]:0.001502865526456898,5[&type="Marshallese"]:0.09182602370773721)7[&type="Marshallese"]:0.1280006541118813,4[&type="Marshallese"]:0.13782667781973856)6[&type="Marshallese"]:0.10808315808798524)9[&type="Marshallese"]:0.0;tree STATE_12320000 = (1[&type="Not_Marshallese"]:0.100909835907742,(((2[&type="Marshallese"]:0.08532315818139855,3[&type="Marshallese"]:0.10132315818124757)8[&type="Marshallese"]:0.001502865526456898,5[&type="Marshallese"]:0.09182602370773721)7[&type="Marshallese"]:0.1280006541118813,4[&type="Marshallese"]:0.13782667781973856)6[&type="Marshallese"]:0.10808315808798524)9[&type="Marshallese"]:0.0;
tree STATE_2330000 = ((1[&type="Not_Marshallese"]:0.0263432271123476,(2[&type="Marshallese"]:0.1988011112066318,(3[&type="Marshallese"]:0.10579874327723911,5[&type="Marshallese"]:0.09479874327727185)7[&type="Marshallese"]:0.10900236792924171)6[&type="Marshallese"]:0.049542115905695794)8[&type="Marshallese"]:0.13387755695182574,4[&type="Marshallese"]:0.30522078406415515)9[&type="Marshallese"]:0.0;tree STATE_12330000 = ((1[&type="Not_Marshallese"]:0.0263432271123476,(2[&type="Marshallese"]:0.1988011112066318,(3[&type="Marshallese"]:0.10579874327723911,5[&type="Marshallese"]:0.09479874327727185)7[&type="Marshallese"]:0.10900236792924171)6[&type="Marshallese"]:0.049542115905695794)8[&type="Marshallese"]:0.13387755695182574,4[&type="Marshallese"]:0.30522078406415515)9[&type="Marshallese"]:0.0;
tree STATE_2340000 = (1[&type="Not_Marshallese"]:0.23533919881603754,(((2[&type="Marshallese"]:0.1591943131234146,3[&type="Marshallese"]:0.1751943131232636)6[&type="Marshallese"]:0.08449610321912071,5[&type="Marshallese"]:0.24869041634241706)7[&type="Marshallese"]:0.06436440287664813,4[&type="Marshallese"]:0.23105481921918525)8[&type="Marshallese"]:0.1492843795968341)9[&type="Marshallese"]:0.0;tree STATE_12340000 = (1[&type="Not_Marshallese"]:0.23533919881603754,(((2[&type="Marshallese"]:0.1591943131234146,3[&type="Marshallese"]:0.1751943131232636)6[&type="Marshallese"]:0.08449610321912071,5[&type="Marshallese"]:0.24869041634241706)7[&type="Marshallese"]:0.06436440287664813,4[&type="Marshallese"]:0.23105481921918525)8[&type="Marshallese"]:0.1492843795968341)9[&type="Marshallese"]:0.0;
tree STATE_2350000 = (((1[&type="Not_Marshallese"]:0.0975284281750145,4[&type="Marshallese"]:0.2425284281749963)8[&type="Marshallese"]:0.07312040098876105,(2[&type="Marshallese"]:0.20673992532298918,3[&type="Marshallese"]:0.2227399253228382)6[&type="Marshallese"]:0.18590890384076636)7[&type="Marshallese"]:0.18179224660199245,5[&type="Marshallese"]:0.5794410757656298)9[&type="Marshallese"]:0.0;tree STATE_12350000 = (((1[&type="Not_Marshallese"]:0.0975284281750145,4[&type="Marshallese"]:0.2425284281749963)8[&type="Marshallese"]:0.07312040098876105,(2[&type="Marshallese"]:0.20673992532298918,3[&type="Marshallese"]:0.2227399253228382)6[&type="Marshallese"]:0.18590890384076636)7[&type="Marshallese"]:0.18179224660199245,5[&type="Marshallese"]:0.5794410757656298)9[&type="Marshallese"]:0.0;
tree STATE_2360000 = ((1[&type="Not_Marshallese"]:0.1026222872264494,4[&type="Marshallese"]:0.2476222872264312)8[&type="Marshallese"]:0.0850146532104995,((2[&type="Marshallese"]:0.295612565397485,3[&type="Marshallese"]:0.311612565397334)7[&type="Marshallese"]:0.005264697440531152,5[&type="Marshallese"]:0.3058772628378979)6[&type="Marshallese"]:0.10875967759891275)9[&type="Marshallese"]:0.0;tree STATE_12360000 = ((1[&type="Not_Marshallese"]:0.1026222872264494,4[&type="Marshallese"]:0.2476222872264312)8[&type="Marshallese"]:0.0850146532104995,((2[&type="Marshallese"]:0.295612565397485,3[&type="Marshallese"]:0.311612565397334)7[&type="Marshallese"]:0.005264697440531152,5[&type="Marshallese"]:0.3058772628378979)6[&type="Marshallese"]:0.10875967759891275)9[&type="Marshallese"]:0.0;
tree STATE_2370000 = (1[&type="Not_Marshallese"]:0.10711902889565705,(((2[&type="Marshallese"]:0.05685422046194309,3[&type="Marshallese"]:0.07285422046179212)7[&type="Marshallese"]:0.017206650628582523,5[&type="Marshallese"]:0.07906087109040738)6[&type="Marshallese"]:0.12347766361946957,4[&type="Marshallese"]:0.12053853470999701)8[&type="Marshallese"]:0.13158049418564186)9[&type="Marshallese"]:0.0;tree STATE_12370000 = (1[&type="Not_Marshallese"]:0.10711902889565705,(((2[&type="Marshallese"]:0.05685422046194309,3[&type="Marshallese"]:0.07285422046179212)7[&type="Marshallese"]:0.017206650628582523,5[&type="Marshallese"]:0.07906087109040738)6[&type="Marshallese"]:0.12347766361946957,4[&type="Marshallese"]:0.12053853470999701)8[&type="Marshallese"]:0.13158049418564186)9[&type="Marshallese"]:0.0;
tree STATE_2380000 = (((1[&type="Not_Marshallese"]:0.014059739491452783,4[&type="Marshallese"]:0.1590597394914346)8[&type="Marshallese"]:0.036363178509340455,(3[&type="Marshallese"]:0.09202939941920742,5[&type="Marshallese"]:0.08102939941924016)7[&type="Marshallese"]:0.19639351858141485)6[&type="Marshallese"]:0.053833987260586025,2[&type="Marshallese"]:0.32625690526135925)9[&type="Marshallese"]:0.0;tree STATE_12380000 = (((1[&type="Not_Marshallese"]:0.014059739491452783,4[&type="Marshallese"]:0.1590597394914346)8[&type="Marshallese"]:0.036363178509340455,(3[&type="Marshallese"]:0.09202939941920742,5[&type="Marshallese"]:0.08102939941924016)7[&type="Marshallese"]:0.19639351858141485)6[&type="Marshallese"]:0.053833987260586025,2[&type="Marshallese"]:0.32625690526135925)9[&type="Marshallese"]:0.0;
tree STATE_2390000 = (1[&type="Not_Marshallese"]:0.10351924060499668,((2[&type="Marshallese"]:0.14108396884717178,(3[&type="Marshallese"]:0.13150040367100033,5[&type="Marshallese"]:0.12050040367103307)8[&type="Marshallese"]:0.02558356517602048)7[&type="Marshallese"]:0.09540676996090192,4[&type="Marshallese"]:0.15949073880807552)6[&type="Marshallese"]:0.08902850179690297)9[&type="Marshallese"]:0.0;tree STATE_12390000 = (1[&type="Not_Marshallese"]:0.10351924060499668,((2[&type="Marshallese"]:0.14108396884717178,(3[&type="Marshallese"]:0.13150040367100033,5[&type="Marshallese"]:0.12050040367103307)8[&type="Marshallese"]:0.02558356517602048)7[&type="Marshallese"]:0.09540676996090192,4[&type="Marshallese"]:0.15949073880807552)6[&type="Marshallese"]:0.08902850179690297)9[&type="Marshallese"]:0.0;
tree STATE_2400000 = (1[&type="Not_Marshallese"]:0.09144509170423715,((2[&type="Marshallese"]:0.2287391837148896,(3[&type="Marshallese"]:0.15495434264284066,5[&type="Marshallese"]:0.1439543426428734)6[&type="Marshallese"]:0.08978484107189796)7[&type="Marshallese"]:0.07875038409793533,4[&type="Marshallese"]:0.23048956781282676)8[&type="Marshallese"]:0.0059555238913922)9[&type="Marshallese"]:0.0;tree STATE_12400000 = (1[&type="Not_Marshallese"]:0.09144509170423715,((2[&type="Marshallese"]:0.2287391837148896,(3[&type="Marshallese"]:0.15495434264284066,5[&type="Marshallese"]:0.1439543426428734)6[&type="Marshallese"]:0.08978484107189796)7[&type="Marshallese"]:0.07875038409793533,4[&type="Marshallese"]:0.23048956781282676)8[&type="Marshallese"]:0.0059555238913922)9[&type="Marshallese"]:0.0;
tree STATE_2410000 = ((1[&type="Not_Marshallese"]:0.08260503336980546,((2[&type="Marshallese"]:0.06931707643153356,3[&type="Marshallese"]:0.08531707643138259)7[&type="Marshallese"]:0.07399193538858728,5[&type="Marshallese"]:0.1483090118200026)6[&type="Marshallese"]:0.1612960215496646)8[&type="Marshallese"]:0.06379085972664705,4[&type="Marshallese"]:0.2913958930964343)9[&type="Marshallese"]:0.0;tree STATE_12410000 = ((1[&type="Not_Marshallese"]:0.08260503336980546,((2[&type="Marshallese"]:0.06931707643153356,3[&type="Marshallese"]:0.08531707643138259)7[&type="Marshallese"]:0.07399193538858728,5[&type="Marshallese"]:0.1483090118200026)6[&type="Marshallese"]:0.1612960215496646)8[&type="Marshallese"]:0.06379085972664705,4[&type="Marshallese"]:0.2913958930964343)9[&type="Marshallese"]:0.0;
tree STATE_2420000 = (1[&type="Not_Marshallese"]:0.09705028639216962,((2[&type="Marshallese"]:0.16388663557437463,(3[&type="Marshallese"]:0.1594521552289226,5[&type="Marshallese"]:0.14845215522895533)7[&type="Marshallese"]:0.02043448034530107)6[&type="Marshallese"]:0.08473619175112959,4[&type="Marshallese"]:0.17162282732550604)8[&type="Marshallese"]:0.07042745906664538)9[&type="Marshallese"]:0.0;tree STATE_12420000 = (1[&type="Not_Marshallese"]:0.09705028639216962,((2[&type="Marshallese"]:0.16388663557437463,(3[&type="Marshallese"]:0.1594521552289226,5[&type="Marshallese"]:0.14845215522895533)7[&type="Marshallese"]:0.02043448034530107)6[&type="Marshallese"]:0.08473619175112959,4[&type="Marshallese"]:0.17162282732550604)8[&type="Marshallese"]:0.07042745906664538)9[&type="Marshallese"]:0.0;
tree STATE_2430000 = (1[&type="Not_Marshallese"]:0.00919722015300023,((2[&type="Marshallese"]:0.1035318830193389,(3[&type="Marshallese"]:0.08016771877580652,5[&type="Marshallese"]:0.06916771877583926)6[&type="Marshallese"]:0.039364164243381405)7[&type="Marshallese"]:0.041724950820695425,4[&type="Marshallese"]:0.06825683384003614)8[&type="Marshallese"]:0.0859403863129459)9[&type="Marshallese"]:0.0;tree STATE_12430000 = (1[&type="Not_Marshallese"]:0.00919722015300023,((2[&type="Marshallese"]:0.1035318830193389,(3[&type="Marshallese"]:0.08016771877580652,5[&type="Marshallese"]:0.06916771877583926)6[&type="Marshallese"]:0.039364164243381405)7[&type="Marshallese"]:0.041724950820695425,4[&type="Marshallese"]:0.06825683384003614)8[&type="Marshallese"]:0.0859403863129459)9[&type="Marshallese"]:0.0;
tree STATE_2440000 = (1[&type="Not_Marshallese"]:0.13818415236085196,(((2[&type="Marshallese"]:0.13619486981051335,3[&type="Marshallese"]:0.15219486981036237)6[&type="Marshallese"]:0.014763214442576694,5[&type="Marshallese"]:0.1559580842529718)7[&type="Marshallese"]:0.12229136528189649,4[&type="Marshallese"]:0.19624944953498835)8[&type="Marshallese"]:0.08693470282584542)9[&type="Marshallese"]:0.0;tree STATE_12440000 = (1[&type="Not_Marshallese"]:0.13818415236085196,(((2[&type="Marshallese"]:0.13619486981051335,3[&type="Marshallese"]:0.15219486981036237)6[&type="Marshallese"]:0.014763214442576694,5[&type="Marshallese"]:0.1559580842529718)7[&type="Marshallese"]:0.12229136528189649,4[&type="Marshallese"]:0.19624944953498835)8[&type="Marshallese"]:0.08693470282584542)9[&type="Marshallese"]:0.0;
tree STATE_2450000 = ((1[&type="Not_Marshallese"]:0.18038169450873676,4[&type="Marshallese"]:0.32538169450871857)8[&type="Marshallese"]:0.0707447647803916,((2[&type="Marshallese"]:0.18648600690688624,5[&type="Marshallese"]:0.191486006906768)6[&type="Marshallese"]:0.07665815041238819,3[&type="Marshallese"]:0.27914415731912345)7[&type="Marshallese"]:0.20998230196983392)9[&type="Marshallese"]:0.0;tree STATE_12450000 = ((1[&type="Not_Marshallese"]:0.18038169450873676,4[&type="Marshallese"]:0.32538169450871857)8[&type="Marshallese"]:0.0707447647803916,((2[&type="Marshallese"]:0.18648600690688624,5[&type="Marshallese"]:0.191486006906768)6[&type="Marshallese"]:0.07665815041238819,3[&type="Marshallese"]:0.27914415731912345)7[&type="Marshallese"]:0.20998230196983392)9[&type="Marshallese"]:0.0;
tree STATE_2460000 = (1[&type="Not_Marshallese"]:0.15956015219473235,(((2[&type="Marshallese"]:0.1357373410906139,3[&type="Marshallese"]:0.1517373410904629)7[&type="Marshallese"]:0.014783358129052016,5[&type="Marshallese"]:0.15552069921954767)6[&type="Marshallese"]:0.13041924207731156,4[&type="Marshallese"]:0.2039399412969793)8[&type="Marshallese"]:0.10062021089773487)9[&type="Marshallese"]:0.0;tree STATE_12460000 = (1[&type="Not_Marshallese"]:0.15956015219473235,(((2[&type="Marshallese"]:0.1357373410906139,3[&type="Marshallese"]:0.1517373410904629)7[&type="Marshallese"]:0.014783358129052016,5[&type="Marshallese"]:0.15552069921954767)6[&type="Marshallese"]:0.13041924207731156,4[&type="Marshallese"]:0.2039399412969793)8[&type="Marshallese"]:0.10062021089773487)9[&type="Marshallese"]:0.0;
tree STATE_2470000 = (1[&type="Not_Marshallese"]:0.1361189058946839,(((2[&type="Marshallese"]:0.14088841871031843,5[&type="Marshallese"]:0.1458884187102002)7[&type="Marshallese"]:0.002403980646780157,3[&type="Marshallese"]:0.1592923993569476)6[&type="Marshallese"]:0.07006100503271614,4[&type="Marshallese"]:0.13635340438981655)8[&type="Marshallese"]:0.14476550150484915)9[&type="Marshallese"]:0.0;tree STATE_12470000 = (1[&type="Not_Marshallese"]:0.1361189058946839,(((2[&type="Marshallese"]:0.14088841871031843,5[&type="Marshallese"]:0.1458884187102002)7[&type="Marshallese"]:0.002403980646780157,3[&type="Marshallese"]:0.1592923993569476)6[&type="Marshallese"]:0.07006100503271614,4[&type="Marshallese"]:0.13635340438981655)8[&type="Marshallese"]:0.14476550150484915)9[&type="Marshallese"]:0.0;
tree STATE_2480000 = (1[&type="Not_Marshallese"]:0.28630674705062675,((2[&type="Marshallese"]:0.16746862253502387,(3[&type="Marshallese"]:0.13912744468123345,5[&type="Marshallese"]:0.1281274446812662)8[&type="Marshallese"]:0.044341177853639446)6[&type="Marshallese"]:0.048050968823777074,4[&type="Marshallese"]:0.13851959135880276)7[&type="Marshallese"]:0.2927871556918058)9[&type="Marshallese"]:0.0;tree STATE_12480000 = (1[&type="Not_Marshallese"]:0.28630674705062675,((2[&type="Marshallese"]:0.16746862253502387,(3[&type="Marshallese"]:0.13912744468123345,5[&type="Marshallese"]:0.1281274446812662)8[&type="Marshallese"]:0.044341177853639446)6[&type="Marshallese"]:0.048050968823777074,4[&type="Marshallese"]:0.13851959135880276)7[&type="Marshallese"]:0.2927871556918058)9[&type="Marshallese"]:0.0;
tree STATE_2490000 = (1[&type="Not_Marshallese"]:0.029099703603711724,(((2[&type="Marshallese"]:0.08035555129617467,3[&type="Marshallese"]:0.09635555129602369)6[&type="Marshallese"]:0.01275425267779394,5[&type="Marshallese"]:0.09810980397385037)8[&type="Marshallese"]:0.14706473159811834,4[&type="Marshallese"]:0.16317453557208877)7[&type="Marshallese"]:0.01092516803160476)9[&type="Marshallese"]:0.0;tree STATE_12490000 = (1[&type="Not_Marshallese"]:0.029099703603711724,(((2[&type="Marshallese"]:0.08035555129617467,3[&type="Marshallese"]:0.09635555129602369)6[&type="Marshallese"]:0.01275425267779394,5[&type="Marshallese"]:0.09810980397385037)8[&type="Marshallese"]:0.14706473159811834,4[&type="Marshallese"]:0.16317453557208877)7[&type="Marshallese"]:0.01092516803160476)9[&type="Marshallese"]:0.0;
tree STATE_2500000 = (1[&type="Not_Marshallese"]:0.21465396516250312,((2[&type="Marshallese"]:0.18858944423837498,(3[&type="Marshallese"]:0.13822259453805583,5[&type="Marshallese"]:0.12722259453808857)6[&type="Marshallese"]:0.06636684970016818)8[&type="Marshallese"]:0.1749933266305711,4[&type="Marshallese"]:0.2865827708689479)7[&type="Marshallese"]:0.07307119429353703)9[&type="Marshallese"]:0.0;tree STATE_12500000 = (1[&type="Not_Marshallese"]:0.21465396516250312,((2[&type="Marshallese"]:0.18858944423837498,(3[&type="Marshallese"]:0.13822259453805583,5[&type="Marshallese"]:0.12722259453808857)6[&type="Marshallese"]:0.06636684970016818)8[&type="Marshallese"]:0.1749933266305711,4[&type="Marshallese"]:0.2865827708689479)7[&type="Marshallese"]:0.07307119429353703)9[&type="Marshallese"]:0.0;
tree STATE_2510000 = ((1[&type="Not_Marshallese"]:0.20740013774059696,((2[&type="Marshallese"]:0.1338822414433604,4[&type="Marshallese"]:0.05688224144336221)6[&type="Marshallese"]:0.14216550877014125,5[&type="Marshallese"]:0.2810477502133834)7[&type="Marshallese"]:0.1533523875270753)8[&type="Marshallese"]:0.024785826023400015,3[&type="Marshallese"]:0.470185963763826)9[&type="Marshallese"]:0.0;tree STATE_12510000 = ((1[&type="Not_Marshallese"]:0.20740013774059696,((2[&type="Marshallese"]:0.1338822414433604,4[&type="Marshallese"]:0.05688224144336221)6[&type="Marshallese"]:0.14216550877014125,5[&type="Marshallese"]:0.2810477502133834)7[&type="Marshallese"]:0.1533523875270753)8[&type="Marshallese"]:0.024785826023400015,3[&type="Marshallese"]:0.470185963763826)9[&type="Marshallese"]:0.0;
tree STATE_2520000 = ((1[&type="Not_Marshallese"]:0.14925277412025234,((2[&type="Marshallese"]:0.1941719329504381,5[&type="Marshallese"]:0.19917193295031987)8[&type="Marshallese"]:1.3301215033803548E-4,3[&type="Marshallese"]:0.21030494510062517)7[&type="Marshallese"]:0.1769478290194562)6[&type="Marshallese"]:0.013306139503068748,4[&type="Marshallese"]:0.3075589136233029)9[&type="Marshallese"]:0.0;tree STATE_12520000 = ((1[&type="Not_Marshallese"]:0.14925277412025234,((2[&type="Marshallese"]:0.1941719329504381,5[&type="Marshallese"]:0.19917193295031987)8[&type="Marshallese"]:1.3301215033803548E-4,3[&type="Marshallese"]:0.21030494510062517)7[&type="Marshallese"]:0.1769478290194562)6[&type="Marshallese"]:0.013306139503068748,4[&type="Marshallese"]:0.3075589136233029)9[&type="Marshallese"]:0.0;
tree STATE_2530000 = (1[&type="Not_Marshallese"]:0.04483839470527329,(((2[&type="Marshallese"]:0.12043679784621453,5[&type="Marshallese"]:0.1254367978460963)8[&type="Marshallese"]:0.02806295820420321,3[&type="Marshallese"]:0.16449975605026676)7[&type="Marshallese"]:0.035514700133961186,4[&type="Marshallese"]:0.10701445618438074)6[&type="Marshallese"]:0.08282393852087436)9[&type="Marshallese"]:0.0;tree STATE_12530000 = (1[&type="Not_Marshallese"]:0.04483839470527329,(((2[&type="Marshallese"]:0.12043679784621453,5[&type="Marshallese"]:0.1254367978460963)8[&type="Marshallese"]:0.02806295820420321,3[&type="Marshallese"]:0.16449975605026676)7[&type="Marshallese"]:0.035514700133961186,4[&type="Marshallese"]:0.10701445618438074)6[&type="Marshallese"]:0.08282393852087436)9[&type="Marshallese"]:0.0;
tree STATE_2540000 = (1[&type="Not_Marshallese"]:0.1408981193367423,(((2[&type="Marshallese"]:0.131202169564825,5[&type="Marshallese"]:0.13620216956470677)7[&type="Marshallese"]:0.027262421311351287,3[&type="Marshallese"]:0.1744645908760253)8[&type="Marshallese"]:0.10293336434929565,4[&type="Marshallese"]:0.18439795522547375)6[&type="Marshallese"]:0.10150016411125035)9[&type="Marshallese"]:0.0;tree STATE_12540000 = (1[&type="Not_Marshallese"]:0.1408981193367423,(((2[&type="Marshallese"]:0.131202169564825,5[&type="Marshallese"]:0.13620216956470677)7[&type="Marshallese"]:0.027262421311351287,3[&type="Marshallese"]:0.1744645908760253)8[&type="Marshallese"]:0.10293336434929565,4[&type="Marshallese"]:0.18439795522547375)6[&type="Marshallese"]:0.10150016411125035)9[&type="Marshallese"]:0.0;
tree STATE_2550000 = ((1[&type="Not_Marshallese"]:0.06560820408257212,((2[&type="Marshallese"]:0.10299782540680424,5[&type="Marshallese"]:0.10799782540668601)8[&type="Marshallese"]:0.06931406348015082,3[&type="Marshallese"]:0.18831188888680409)7[&type="Marshallese"]:0.11529631519559705)6[&type="Marshallese"]:0.010012739432297912,4[&type="Marshallese"]:0.22062094351485184)9[&type="Marshallese"]:0.0;tree STATE_12550000 = ((1[&type="Not_Marshallese"]:0.06560820408257212,((2[&type="Marshallese"]:0.10299782540680424,5[&type="Marshallese"]:0.10799782540668601)8[&type="Marshallese"]:0.06931406348015082,3[&type="Marshallese"]:0.18831188888680409)7[&type="Marshallese"]:0.11529631519559705)6[&type="Marshallese"]:0.010012739432297912,4[&type="Marshallese"]:0.22062094351485184)9[&type="Marshallese"]:0.0;
tree STATE_2560000 = ((1[&type="Not_Marshallese"]:0.06296709118492588,((2[&type="Marshallese"]:0.11297806902807633,3[&type="Marshallese"]:0.12897806902792536)7[&type="Marshallese"]:0.0505728699786783,5[&type="Marshallese"]:0.1685509390066364)8[&type="Marshallese"]:0.12141615217815124)6[&type="Marshallese"]:0.05131598481038707,4[&type="Marshallese"]:0.25928307599529477)9[&type="Marshallese"]:0.0;tree STATE_12560000 = ((1[&type="Not_Marshallese"]:0.06296709118492588,((2[&type="Marshallese"]:0.11297806902807633,3[&type="Marshallese"]:0.12897806902792536)7[&type="Marshallese"]:0.0505728699786783,5[&type="Marshallese"]:0.1685509390066364)8[&type="Marshallese"]:0.12141615217815124)6[&type="Marshallese"]:0.05131598481038707,4[&type="Marshallese"]:0.25928307599529477)9[&type="Marshallese"]:0.0;
tree STATE_2570000 = ((1[&type="Not_Marshallese"]:0.09973932840292937,4[&type="Marshallese"]:0.24473932840291118)6[&type="Marshallese"]:0.00917663871278851,(2[&type="Marshallese"]:0.16862258049309128,(3[&type="Marshallese"]:0.0703406804020755,5[&type="Marshallese"]:0.05934068040210824)7[&type="Marshallese"]:0.11428190009086481)8[&type="Marshallese"]:0.1622933866226066)9[&type="Marshallese"]:0.0;tree STATE_12570000 = ((1[&type="Not_Marshallese"]:0.09973932840292937,4[&type="Marshallese"]:0.24473932840291118)6[&type="Marshallese"]:0.00917663871278851,(2[&type="Marshallese"]:0.16862258049309128,(3[&type="Marshallese"]:0.0703406804020755,5[&type="Marshallese"]:0.05934068040210824)7[&type="Marshallese"]:0.11428190009086481)8[&type="Marshallese"]:0.1622933866226066)9[&type="Marshallese"]:0.0;
tree STATE_2580000 = (1[&type="Not_Marshallese"]:0.04483365119969268,((2[&type="Marshallese"]:0.20202631756111852,(3[&type="Marshallese"]:0.17450277522499455,5[&type="Marshallese"]:0.1635027752250273)7[&type="Marshallese"]:0.043523542335973)8[&type="Marshallese"]:0.048183240313209724,4[&type="Marshallese"]:0.17320955787433007)6[&type="Marshallese"]:0.016624093325344425)9[&type="Marshallese"]:0.0;tree STATE_12580000 = (1[&type="Not_Marshallese"]:0.04483365119969268,((2[&type="Marshallese"]:0.20202631756111852,(3[&type="Marshallese"]:0.17450277522499455,5[&type="Marshallese"]:0.1635027752250273)7[&type="Marshallese"]:0.043523542335973)8[&type="Marshallese"]:0.048183240313209724,4[&type="Marshallese"]:0.17320955787433007)6[&type="Marshallese"]:0.016624093325344425)9[&type="Marshallese"]:0.0;
tree STATE_2590000 = (1[&type="Not_Marshallese"]:0.13531541482496456,((2[&type="Marshallese"]:0.19228138618908663,(3[&type="Marshallese"]:0.17387690259012764,5[&type="Marshallese"]:0.16287690259016038)8[&type="Marshallese"]:0.03440448359880802)7[&type="Marshallese"]:0.06618188795153707,4[&type="Marshallese"]:0.18146327414062552)6[&type="Marshallese"]:0.09885214068432085)9[&type="Marshallese"]:0.0;tree STATE_12590000 = (1[&type="Not_Marshallese"]:0.13531541482496456,((2[&type="Marshallese"]:0.19228138618908663,(3[&type="Marshallese"]:0.17387690259012764,5[&type="Marshallese"]:0.16287690259016038)8[&type="Marshallese"]:0.03440448359880802)7[&type="Marshallese"]:0.06618188795153707,4[&type="Marshallese"]:0.18146327414062552)6[&type="Marshallese"]:0.09885214068432085)9[&type="Marshallese"]:0.0;
tree STATE_2600000 = (1[&type="Not_Marshallese"]:0.1736689706326987,(((2[&type="Marshallese"]:0.11080518855294383,5[&type="Marshallese"]:0.1158051885528256)7[&type="Marshallese"]:0.05616715915793974,3[&type="Marshallese"]:0.1829723477107326)8[&type="Marshallese"]:0.09975349811271247,4[&type="Marshallese"]:0.18972584582359786)6[&type="Marshallese"]:0.12894312480908265)9[&type="Marshallese"]:0.0;tree STATE_12600000 = (1[&type="Not_Marshallese"]:0.1736689706326987,(((2[&type="Marshallese"]:0.11080518855294383,5[&type="Marshallese"]:0.1158051885528256)7[&type="Marshallese"]:0.05616715915793974,3[&type="Marshallese"]:0.1829723477107326)8[&type="Marshallese"]:0.09975349811271247,4[&type="Marshallese"]:0.18972584582359786)6[&type="Marshallese"]:0.12894312480908265)9[&type="Marshallese"]:0.0;
tree STATE_2610000 = ((1[&type="Not_Marshallese"]:0.09704472312092471,(2[&type="Marshallese"]:0.14666190043370095,(3[&type="Marshallese"]:0.14690658911652166,5[&type="Marshallese"]:0.1359065891165544)8[&type="Marshallese"]:0.015755311317028314)7[&type="Marshallese"]:0.17238282268720376)6[&type="Marshallese"]:0.04002780418788093,4[&type="Marshallese"]:0.28207252730878746)9[&type="Marshallese"]:0.0;tree STATE_12610000 = ((1[&type="Not_Marshallese"]:0.09704472312092471,(2[&type="Marshallese"]:0.14666190043370095,(3[&type="Marshallese"]:0.14690658911652166,5[&type="Marshallese"]:0.1359065891165544)8[&type="Marshallese"]:0.015755311317028314)7[&type="Marshallese"]:0.17238282268720376)6[&type="Marshallese"]:0.04002780418788093,4[&type="Marshallese"]:0.28207252730878746)9[&type="Marshallese"]:0.0;
tree STATE_2620000 = ((1[&type="Not_Marshallese"]:0.017574769564099646,4[&type="Marshallese"]:0.16257476956408146)6[&type="Marshallese"]:0.027651349136439518,((2[&type="Marshallese"]:0.120679482111725,3[&type="Marshallese"]:0.13667948211157402)7[&type="Marshallese"]:0.0918911424017087,5[&type="Marshallese"]:0.21757062451331546)8[&type="Marshallese"]:0.05465549418708546)9[&type="Marshallese"]:0.0;tree STATE_12620000 = ((1[&type="Not_Marshallese"]:0.017574769564099646,4[&type="Marshallese"]:0.16257476956408146)6[&type="Marshallese"]:0.027651349136439518,((2[&type="Marshallese"]:0.120679482111725,3[&type="Marshallese"]:0.13667948211157402)7[&type="Marshallese"]:0.0918911424017087,5[&type="Marshallese"]:0.21757062451331546)8[&type="Marshallese"]:0.05465549418708546)9[&type="Marshallese"]:0.0;
tree STATE_2630000 = ((1[&type="Not_Marshallese"]:0.11413374988045527,4[&type="Marshallese"]:0.2591337498804371)6[&type="Marshallese"]:0.05264839149887468,(2[&type="Marshallese"]:0.2119540136812333,(3[&type="Marshallese"]:0.18884752130705668,5[&type="Marshallese"]:0.17784752130708942)7[&type="Marshallese"]:0.039106492374025636)8[&type="Marshallese"]:0.17682812769807665)9[&type="Marshallese"]:0.0;tree STATE_12630000 = ((1[&type="Not_Marshallese"]:0.11413374988045527,4[&type="Marshallese"]:0.2591337498804371)6[&type="Marshallese"]:0.05264839149887468,(2[&type="Marshallese"]:0.2119540136812333,(3[&type="Marshallese"]:0.18884752130705668,5[&type="Marshallese"]:0.17784752130708942)7[&type="Marshallese"]:0.039106492374025636)8[&type="Marshallese"]:0.17682812769807665)9[&type="Marshallese"]:0.0;
tree STATE_2640000 = (1[&type="Not_Marshallese"]:0.20137300299134592,((2[&type="Marshallese"]:0.11492074406582567,(3[&type="Marshallese"]:0.11376460285423816,5[&type="Marshallese"]:0.1027646028542709)7[&type="Marshallese"]:0.017156141211436535)8[&type="Marshallese"]:0.21870275590653357,4[&type="Marshallese"]:0.25662349997236106)6[&type="Marshallese"]:0.08974950301896667)9[&type="Marshallese"]:0.0;tree STATE_12640000 = (1[&type="Not_Marshallese"]:0.20137300299134592,((2[&type="Marshallese"]:0.11492074406582567,(3[&type="Marshallese"]:0.11376460285423816,5[&type="Marshallese"]:0.1027646028542709)7[&type="Marshallese"]:0.017156141211436535)8[&type="Marshallese"]:0.21870275590653357,4[&type="Marshallese"]:0.25662349997236106)6[&type="Marshallese"]:0.08974950301896667)9[&type="Marshallese"]:0.0;
tree STATE_2650000 = (1[&type="Not_Marshallese"]:0.10955475882173321,(((2[&type="Marshallese"]:0.1317098258524003,3[&type="Marshallese"]:0.14770982585224932)8[&type="Marshallese"]:0.028760344849666858,5[&type="Marshallese"]:0.16547017070194892)7[&type="Marshallese"]:0.051310422618343315,4[&type="Marshallese"]:0.13478059332041228)6[&type="Marshallese"]:0.11977416550130274)9[&type="Marshallese"]:0.0;tree STATE_12650000 = (1[&type="Not_Marshallese"]:0.10955475882173321,(((2[&type="Marshallese"]:0.1317098258524003,3[&type="Marshallese"]:0.14770982585224932)8[&type="Marshallese"]:0.028760344849666858,5[&type="Marshallese"]:0.16547017070194892)7[&type="Marshallese"]:0.051310422618343315,4[&type="Marshallese"]:0.13478059332041228)6[&type="Marshallese"]:0.11977416550130274)9[&type="Marshallese"]:0.0;
tree STATE_2660000 = ((1[&type="Not_Marshallese"]:0.07077793141162225,((2[&type="Marshallese"]:0.08063164150277688,3[&type="Marshallese"]:0.0966316415026259)8[&type="Marshallese"]:0.03152723237639185,5[&type="Marshallese"]:0.1171588738790505)7[&type="Marshallese"]:0.1806190575324335)6[&type="Marshallese"]:0.08503530383000935,4[&type="Marshallese"]:0.3008132352416134)9[&type="Marshallese"]:0.0;tree STATE_12660000 = ((1[&type="Not_Marshallese"]:0.07077793141162225,((2[&type="Marshallese"]:0.08063164150277688,3[&type="Marshallese"]:0.0966316415026259)8[&type="Marshallese"]:0.03152723237639185,5[&type="Marshallese"]:0.1171588738790505)7[&type="Marshallese"]:0.1806190575324335)6[&type="Marshallese"]:0.08503530383000935,4[&type="Marshallese"]:0.3008132352416134)9[&type="Marshallese"]:0.0;
tree STATE_2670000 = (1[&type="Not_Marshallese"]:0.043616241157064195,(((2[&type="Marshallese"]:0.08289523132245256,3[&type="Marshallese"]:0.09889523132230159)8[&type="Marshallese"]:0.030725687834961976,5[&type="Marshallese"]:0.1186209191572963)7[&type="Marshallese"]:0.05544842209783174,4[&type="Marshallese"]:0.0920693412552481)6[&type="Marshallese"]:0.0965468999017979)9[&type="Marshallese"]:0.0;tree STATE_12670000 = (1[&type="Not_Marshallese"]:0.043616241157064195,(((2[&type="Marshallese"]:0.08289523132245256,3[&type="Marshallese"]:0.09889523132230159)8[&type="Marshallese"]:0.030725687834961976,5[&type="Marshallese"]:0.1186209191572963)7[&type="Marshallese"]:0.05544842209783174,4[&type="Marshallese"]:0.0920693412552481)6[&type="Marshallese"]:0.0965468999017979)9[&type="Marshallese"]:0.0;
tree STATE_2680000 = (1[&type="Not_Marshallese"]:0.07194701676464765,((2[&type="Marshallese"]:0.25007372411738066,(3[&type="Marshallese"]:0.1014953053438419,5[&type="Marshallese"]:0.09049530534387464)8[&type="Marshallese"]:0.1645784187733878)7[&type="Marshallese"]:0.03710855554967313,4[&type="Marshallese"]:0.2101822796670556)6[&type="Marshallese"]:0.0067647370975738585)9[&type="Marshallese"]:0.0;tree STATE_12680000 = (1[&type="Not_Marshallese"]:0.07194701676464765,((2[&type="Marshallese"]:0.25007372411738066,(3[&type="Marshallese"]:0.1014953053438419,5[&type="Marshallese"]:0.09049530534387464)8[&type="Marshallese"]:0.1645784187733878)7[&type="Marshallese"]:0.03710855554967313,4[&type="Marshallese"]:0.2101822796670556)6[&type="Marshallese"]:0.0067647370975738585)9[&type="Marshallese"]:0.0;
tree STATE_2690000 = (1[&type="Not_Marshallese"]:0.10298937301037864,((2[&type="Marshallese"]:0.16349423343662253,(3[&type="Marshallese"]:0.1762905806902,5[&type="Marshallese"]:0.16529058069023275)7[&type="Marshallese"]:0.003203652746271546)8[&type="Marshallese"]:0.08129499076272431,4[&type="Marshallese"]:0.16778922419934866)6[&type="Marshallese"]:0.08020014881101178)9[&type="Marshallese"]:0.0;tree STATE_12690000 = (1[&type="Not_Marshallese"]:0.10298937301037864,((2[&type="Marshallese"]:0.16349423343662253,(3[&type="Marshallese"]:0.1762905806902,5[&type="Marshallese"]:0.16529058069023275)7[&type="Marshallese"]:0.003203652746271546)8[&type="Marshallese"]:0.08129499076272431,4[&type="Marshallese"]:0.16778922419934866)6[&type="Marshallese"]:0.08020014881101178)9[&type="Marshallese"]:0.0;
tree STATE_2700000 = (1[&type="Not_Marshallese"]:0.04628742727644408,((2[&type="Marshallese"]:0.11793610741136173,(3[&type="Marshallese"]:0.1259380972975311,5[&type="Marshallese"]:0.11493809729756385)7[&type="Marshallese"]:0.007998010113679649)8[&type="Marshallese"]:0.14705688441433734,4[&type="Marshallese"]:0.1879929918257009)6[&type="Marshallese"]:0.0032944354507249973)9[&type="Marshallese"]:0.0;tree STATE_12700000 = (1[&type="Not_Marshallese"]:0.04628742727644408,((2[&type="Marshallese"]:0.11793610741136173,(3[&type="Marshallese"]:0.1259380972975311,5[&type="Marshallese"]:0.11493809729756385)7[&type="Marshallese"]:0.007998010113679649)8[&type="Marshallese"]:0.14705688441433734,4[&type="Marshallese"]:0.1879929918257009)6[&type="Marshallese"]:0.0032944354507249973)9[&type="Marshallese"]:0.0;
tree STATE_2710000 = (1[&type="Not_Marshallese"]:0.04477461317864978,(((2[&type="Marshallese"]:0.0748782383156721,5[&type="Marshallese"]:0.07987823831555387)7[&type="Marshallese"]:0.07724943282967565,3[&type="Marshallese"]:0.16812767114519678)8[&type="Marshallese"]:0.03481536444796285,4[&type="Marshallese"]:0.10994303559331242)6[&type="Marshallese"]:0.07983157758531917)9[&type="Marshallese"]:0.0;tree STATE_12710000 = (1[&type="Not_Marshallese"]:0.04477461317864978,(((2[&type="Marshallese"]:0.0748782383156721,5[&type="Marshallese"]:0.07987823831555387)7[&type="Marshallese"]:0.07724943282967565,3[&type="Marshallese"]:0.16812767114519678)8[&type="Marshallese"]:0.03481536444796285,4[&type="Marshallese"]:0.10994303559331242)6[&type="Marshallese"]:0.07983157758531917)9[&type="Marshallese"]:0.0;
tree STATE_2720000 = (1[&type="Not_Marshallese"]:0.07133566752690418,(((2[&type="Marshallese"]:0.07647914798557225,3[&type="Marshallese"]:0.09247914798542127)7[&type="Marshallese"]:0.01483109407685805,5[&type="Marshallese"]:0.09631024206231206)8[&type="Marshallese"]:0.13960783503346488,4[&type="Marshallese"]:0.153918077095897)6[&type="Marshallese"]:0.06241759043098899)9[&type="Marshallese"]:0.0;tree STATE_12720000 = (1[&type="Not_Marshallese"]:0.07133566752690418,(((2[&type="Marshallese"]:0.07647914798557225,3[&type="Marshallese"]:0.09247914798542127)7[&type="Marshallese"]:0.01483109407685805,5[&type="Marshallese"]:0.09631024206231206)8[&type="Marshallese"]:0.13960783503346488,4[&type="Marshallese"]:0.153918077095897)6[&type="Marshallese"]:0.06241759043098899)9[&type="Marshallese"]:0.0;
tree STATE_2730000 = (1[&type="Not_Marshallese"]:0.030450362371565676,(((2[&type="Marshallese"]:0.11753295237778294,5[&type="Marshallese"]:0.1225329523776647)8[&type="Not_Marshallese"]:0.035170771834411835,3[&type="Marshallese"]:0.1687037242120438)7[&type="Marshallese"]:0.04883939796050607,4[&type="Marshallese"]:0.12454312217270266)6[&type="Marshallese"]:0.05090724019884482)9[&type="Marshallese"]:0.0;tree STATE_12730000 = (1[&type="Not_Marshallese"]:0.030450362371565676,(((2[&type="Marshallese"]:0.11753295237778294,5[&type="Marshallese"]:0.1225329523776647)8[&type="Not_Marshallese"]:0.035170771834411835,3[&type="Marshallese"]:0.1687037242120438)7[&type="Marshallese"]:0.04883939796050607,4[&type="Marshallese"]:0.12454312217270266)6[&type="Marshallese"]:0.05090724019884482)9[&type="Marshallese"]:0.0;
tree STATE_2740000 = (1[&type="Not_Marshallese"]:0.1267288304904296,(((2[&type="Marshallese"]:0.10631866805593886,3[&type="Marshallese"]:0.12231866805578788)8[&type="Marshallese"]:0.09546831228898033,5[&type="Marshallese"]:0.20678698034480095)7[&type="Marshallese"]:0.08341401971929632,4[&type="Marshallese"]:0.20820100006421732)6[&type="Marshallese"]:0.06352783042619409)9[&type="Marshallese"]:0.0;tree STATE_12740000 = (1[&type="Not_Marshallese"]:0.1267288304904296,(((2[&type="Marshallese"]:0.10631866805593886,3[&type="Marshallese"]:0.12231866805578788)8[&type="Marshallese"]:0.09546831228898033,5[&type="Marshallese"]:0.20678698034480095)7[&type="Marshallese"]:0.08341401971929632,4[&type="Marshallese"]:0.20820100006421732)6[&type="Marshallese"]:0.06352783042619409)9[&type="Marshallese"]:0.0;
tree STATE_2750000 = ((1[&type="Not_Marshallese"]:0.04874578281622671,((2[&type="Marshallese"]:0.17119813937173858,3[&type="Marshallese"]:0.1871981393715876)7[&type="Marshallese"]:0.05209514718770458,5[&type="Marshallese"]:0.22829328655932493)8[&type="Marshallese"]:0.04745249625676354)6[&type="Marshallese"]:0.05124956677157788,4[&type="Marshallese"]:0.2449953495877864)9[&type="Marshallese"]:0.0;tree STATE_12750000 = ((1[&type="Not_Marshallese"]:0.04874578281622671,((2[&type="Marshallese"]:0.17119813937173858,3[&type="Marshallese"]:0.1871981393715876)7[&type="Marshallese"]:0.05209514718770458,5[&type="Marshallese"]:0.22829328655932493)8[&type="Marshallese"]:0.04745249625676354)6[&type="Marshallese"]:0.05124956677157788,4[&type="Marshallese"]:0.2449953495877864)9[&type="Marshallese"]:0.0;
tree STATE_2760000 = ((1[&type="Not_Marshallese"]:0.04473414338156545,4[&type="Marshallese"]:0.18973414338154726)8[&type="Marshallese"]:0.09120180564665892,((2[&type="Marshallese"]:0.25420122859931077,5[&type="Marshallese"]:0.25920122859919253)6[&type="Marshallese"]:0.06988821083651059,3[&type="Marshallese"]:0.3400894394356704)7[&type="Marshallese"]:0.033846509592383)9[&type="Marshallese"]:0.0;tree STATE_12760000 = ((1[&type="Not_Marshallese"]:0.04473414338156545,4[&type="Marshallese"]:0.18973414338154726)8[&type="Marshallese"]:0.09120180564665892,((2[&type="Marshallese"]:0.25420122859931077,5[&type="Marshallese"]:0.25920122859919253)6[&type="Marshallese"]:0.06988821083651059,3[&type="Marshallese"]:0.3400894394356704)7[&type="Marshallese"]:0.033846509592383)9[&type="Marshallese"]:0.0;
tree STATE_2770000 = ((1[&type="Not_Marshallese"]:0.028359077344947525,4[&type="Marshallese"]:0.17335907734492934)8[&type="Not_Marshallese"]:0.22689292844023884,((2[&type="Marshallese"]:0.2541842846203529,3[&type="Marshallese"]:0.27018428462020194)6[&type="Marshallese"]:0.04259287175243798,5[&type="Marshallese"]:0.30177715637267266)7[&type="Marshallese"]:0.18047484941237546)9[&type="Marshallese"]:0.0;tree STATE_12770000 = ((1[&type="Not_Marshallese"]:0.028359077344947525,4[&type="Marshallese"]:0.17335907734492934)8[&type="Not_Marshallese"]:0.22689292844023884,((2[&type="Marshallese"]:0.2541842846203529,3[&type="Marshallese"]:0.27018428462020194)6[&type="Marshallese"]:0.04259287175243798,5[&type="Marshallese"]:0.30177715637267266)7[&type="Marshallese"]:0.18047484941237546)9[&type="Marshallese"]:0.0;
tree STATE_2780000 = ((1[&type="Not_Marshallese"]:0.053605875422029436,4[&type="Marshallese"]:0.19860587542201125)8[&type="Marshallese"]:0.010035638832255667,((2[&type="Marshallese"]:0.1611705188980537,3[&type="Marshallese"]:0.17717051889790272)6[&type="Marshallese"]:0.02632227806187795,5[&type="Marshallese"]:0.19249279695981342)7[&type="Marshallese"]:0.09814871729433344)9[&type="Marshallese"]:0.0;tree STATE_12780000 = ((1[&type="Not_Marshallese"]:0.053605875422029436,4[&type="Marshallese"]:0.19860587542201125)8[&type="Marshallese"]:0.010035638832255667,((2[&type="Marshallese"]:0.1611705188980537,3[&type="Marshallese"]:0.17717051889790272)6[&type="Marshallese"]:0.02632227806187795,5[&type="Marshallese"]:0.19249279695981342)7[&type="Marshallese"]:0.09814871729433344)9[&type="Marshallese"]:0.0;
tree STATE_2790000 = ((1[&type="Not_Marshallese"]:0.08358406701994986,4[&type="Marshallese"]:0.22858406701993167)6[&type="Marshallese"]:0.08701983229950389,((2[&type="Marshallese"]:0.07333680774332048,3[&type="Marshallese"]:0.0893368077431695)7[&type="Marshallese"]:0.13530090815593881,5[&type="Marshallese"]:0.21363771589914105)8[&type="Marshallese"]:0.18396618342017446)9[&type="Marshallese"]:0.0;tree STATE_12790000 = ((1[&type="Not_Marshallese"]:0.08358406701994986,4[&type="Marshallese"]:0.22858406701993167)6[&type="Marshallese"]:0.08701983229950389,((2[&type="Marshallese"]:0.07333680774332048,3[&type="Marshallese"]:0.0893368077431695)7[&type="Marshallese"]:0.13530090815593881,5[&type="Marshallese"]:0.21363771589914105)8[&type="Marshallese"]:0.18396618342017446)9[&type="Marshallese"]:0.0;
tree STATE_2800000 = (1[&type="Not_Marshallese"]:0.10322386445833337,(((2[&type="Marshallese"]:0.0571432333272503,3[&type="Marshallese"]:0.07314323332709932)6[&type="Marshallese"]:0.043446553867186724,5[&type="Marshallese"]:0.10558978719431879)7[&type="Marshallese"]:0.002901540084297133,4[&type="Marshallese"]:0.026491327278735974)8[&type="Marshallese"]:0.2217325371795792)9[&type="Marshallese"]:0.0;tree STATE_12800000 = (1[&type="Not_Marshallese"]:0.10322386445833337,(((2[&type="Marshallese"]:0.0571432333272503,3[&type="Marshallese"]:0.07314323332709932)6[&type="Marshallese"]:0.043446553867186724,5[&type="Marshallese"]:0.10558978719431879)7[&type="Marshallese"]:0.002901540084297133,4[&type="Marshallese"]:0.026491327278735974)8[&type="Marshallese"]:0.2217325371795792)9[&type="Marshallese"]:0.0;
tree STATE_2810000 = (((1[&type="Not_Marshallese"]:0.05305663775957692,4[&type="Marshallese"]:0.19805663775955873)8[&type="Marshallese"]:0.09285385680529096,(3[&type="Marshallese"]:0.2446504357346231,5[&type="Marshallese"]:0.23365043573465585)7[&type="Marshallese"]:0.13926005883007378)6[&type="Marshallese"]:0.02118797763428487,2[&type="Marshallese"]:0.38909847219913274)9[&type="Marshallese"]:0.0;tree STATE_12810000 = (((1[&type="Not_Marshallese"]:0.05305663775957692,4[&type="Marshallese"]:0.19805663775955873)8[&type="Marshallese"]:0.09285385680529096,(3[&type="Marshallese"]:0.2446504357346231,5[&type="Marshallese"]:0.23365043573465585)7[&type="Marshallese"]:0.13926005883007378)6[&type="Marshallese"]:0.02118797763428487,2[&type="Marshallese"]:0.38909847219913274)9[&type="Marshallese"]:0.0;
tree STATE_2820000 = ((1[&type="Not_Marshallese"]:0.14094087124686377,4[&type="Marshallese"]:0.2859408712468456)8[&type="Marshallese"]:0.12347013379890176,((2[&type="Marshallese"]:0.10920469245189823,5[&type="Marshallese"]:0.11420469245178)7[&type="Marshallese"]:0.04360927583308105,3[&type="Marshallese"]:0.1688139682848283)6[&type="Marshallese"]:0.33359703676076624)9[&type="Marshallese"]:0.0;tree STATE_12820000 = ((1[&type="Not_Marshallese"]:0.14094087124686377,4[&type="Marshallese"]:0.2859408712468456)8[&type="Marshallese"]:0.12347013379890176,((2[&type="Marshallese"]:0.10920469245189823,5[&type="Marshallese"]:0.11420469245178)7[&type="Marshallese"]:0.04360927583308105,3[&type="Marshallese"]:0.1688139682848283)6[&type="Marshallese"]:0.33359703676076624)9[&type="Marshallese"]:0.0;
tree STATE_2830000 = ((1[&type="Not_Marshallese"]:0.11322632306374952,4[&type="Marshallese"]:0.25822632306373133)8[&type="Marshallese"]:0.03227982586461181,((2[&type="Marshallese"]:0.11878924997669901,3[&type="Marshallese"]:0.13478924997654804)7[&type="Marshallese"]:0.05414132826460477,5[&type="Marshallese"]:0.17793057824118555)6[&type="Marshallese"]:0.19457557068703754)9[&type="Marshallese"]:0.0;tree STATE_12830000 = ((1[&type="Not_Marshallese"]:0.11322632306374952,4[&type="Marshallese"]:0.25822632306373133)8[&type="Marshallese"]:0.03227982586461181,((2[&type="Marshallese"]:0.11878924997669901,3[&type="Marshallese"]:0.13478924997654804)7[&type="Marshallese"]:0.05414132826460477,5[&type="Marshallese"]:0.17793057824118555)6[&type="Marshallese"]:0.19457557068703754)9[&type="Marshallese"]:0.0;
tree STATE_2840000 = (1[&type="Not_Marshallese"]:0.15267533873606204,((2[&type="Marshallese"]:0.08921936290033275,(3[&type="Marshallese"]:0.10386596191782554,5[&type="Marshallese"]:0.09286596191785829)6[&type="Marshallese"]:0.0013534009823562287)7[&type="Marshallese"]:0.1271285281756179,4[&type="Marshallese"]:0.13934789107595247)8[&type="Marshallese"]:0.15832744766009138)9[&type="Marshallese"]:0.0;tree STATE_12840000 = (1[&type="Not_Marshallese"]:0.15267533873606204,((2[&type="Marshallese"]:0.08921936290033275,(3[&type="Marshallese"]:0.10386596191782554,5[&type="Marshallese"]:0.09286596191785829)6[&type="Marshallese"]:0.0013534009823562287)7[&type="Marshallese"]:0.1271285281756179,4[&type="Marshallese"]:0.13934789107595247)8[&type="Marshallese"]:0.15832744766009138)9[&type="Marshallese"]:0.0;
tree STATE_2850000 = (1[&type="Not_Marshallese"]:0.034803331140028204,((2[&type="Marshallese"]:0.09975443121204253,(3[&type="Marshallese"]:0.09644721301856213,5[&type="Marshallese"]:0.08544721301859487)7[&type="Marshallese"]:0.019307218193329423)6[&type="Marshallese"]:0.07724197268420044,4[&type="Marshallese"]:0.09999640389624478)8[&type="Marshallese"]:0.07980692724376523)9[&type="Marshallese"]:0.0;tree STATE_12850000 = (1[&type="Not_Marshallese"]:0.034803331140028204,((2[&type="Marshallese"]:0.09975443121204253,(3[&type="Marshallese"]:0.09644721301856213,5[&type="Marshallese"]:0.08544721301859487)7[&type="Marshallese"]:0.019307218193329423)6[&type="Marshallese"]:0.07724197268420044,4[&type="Marshallese"]:0.09999640389624478)8[&type="Marshallese"]:0.07980692724376523)9[&type="Marshallese"]:0.0;
tree STATE_2860000 = (1[&type="Not_Marshallese"]:0.15355203778567755,((2[&type="Marshallese"]:0.10660580350089677,(3[&type="Marshallese"]:0.1015751756412932,5[&type="Marshallese"]:0.09057517564132594)6[&type="Marshallese"]:0.02103062785945259)7[&type="Marshallese"]:0.2157932855408044,4[&type="Marshallese"]:0.245399089041703)8[&type="Marshallese"]:0.053152948743956374)9[&type="Marshallese"]:0.0;tree STATE_12860000 = (1[&type="Not_Marshallese"]:0.15355203778567755,((2[&type="Marshallese"]:0.10660580350089677,(3[&type="Marshallese"]:0.1015751756412932,5[&type="Marshallese"]:0.09057517564132594)6[&type="Marshallese"]:0.02103062785945259)7[&type="Marshallese"]:0.2157932855408044,4[&type="Marshallese"]:0.245399089041703)8[&type="Marshallese"]:0.053152948743956374)9[&type="Marshallese"]:0.0;
tree STATE_2870000 = ((1[&type="Not_Marshallese"]:0.04656427666955276,4[&type="Marshallese"]:0.19156427666953457)8[&type="Marshallese"]:0.017975201606160174,((2[&type="Marshallese"]:0.1452839163576667,5[&type="Marshallese"]:0.15028391635754845)7[&type="Marshallese"]:0.03204609001233649,3[&type="Marshallese"]:0.1933300063698522)6[&type="Marshallese"]:0.10920947190568975)9[&type="Marshallese"]:0.0;tree STATE_12870000 = ((1[&type="Not_Marshallese"]:0.04656427666955276,4[&type="Marshallese"]:0.19156427666953457)8[&type="Marshallese"]:0.017975201606160174,((2[&type="Marshallese"]:0.1452839163576667,5[&type="Marshallese"]:0.15028391635754845)7[&type="Marshallese"]:0.03204609001233649,3[&type="Marshallese"]:0.1933300063698522)6[&type="Marshallese"]:0.10920947190568975)9[&type="Marshallese"]:0.0;
tree STATE_2880000 = (1[&type="Not_Marshallese"]:0.07335536245620583,(((2[&type="Marshallese"]:0.050887550596419945,3[&type="Marshallese"]:0.06688755059626897)6[&type="Marshallese"]:0.08724087557082436,5[&type="Marshallese"]:0.14312842616712607)7[&type="Marshallese"]:0.14347134207609635,4[&type="Marshallese"]:0.20459976824334247)8[&type="Marshallese"]:0.013755594212845168)9[&type="Marshallese"]:0.0;tree STATE_12880000 = (1[&type="Not_Marshallese"]:0.07335536245620583,(((2[&type="Marshallese"]:0.050887550596419945,3[&type="Marshallese"]:0.06688755059626897)6[&type="Marshallese"]:0.08724087557082436,5[&type="Marshallese"]:0.14312842616712607)7[&type="Marshallese"]:0.14347134207609635,4[&type="Marshallese"]:0.20459976824334247)8[&type="Marshallese"]:0.013755594212845168)9[&type="Marshallese"]:0.0;
tree STATE_2890000 = ((1[&type="Not_Marshallese"]:0.09685909069383986,4[&type="Marshallese"]:0.24185909069382167)8[&type="Marshallese"]:0.07047376041931963,(2[&type="Marshallese"]:0.20707262018669165,(3[&type="Marshallese"]:0.2059568617164947,5[&type="Marshallese"]:0.19495686171652743)7[&type="Marshallese"]:0.017115758470045983)6[&type="Marshallese"]:0.18226023092644783)9[&type="Marshallese"]:0.0;tree STATE_12890000 = ((1[&type="Not_Marshallese"]:0.09685909069383986,4[&type="Marshallese"]:0.24185909069382167)8[&type="Marshallese"]:0.07047376041931963,(2[&type="Marshallese"]:0.20707262018669165,(3[&type="Marshallese"]:0.2059568617164947,5[&type="Marshallese"]:0.19495686171652743)7[&type="Marshallese"]:0.017115758470045983)6[&type="Marshallese"]:0.18226023092644783)9[&type="Marshallese"]:0.0;
tree STATE_2900000 = ((1[&type="Not_Marshallese"]:0.031448274103395624,4[&type="Marshallese"]:0.17644827410337743)8[&type="Marshallese"]:0.2061162401803187,(2[&type="Marshallese"]:0.20113460474510667,(3[&type="Marshallese"]:0.20995112543997316,5[&type="Marshallese"]:0.1989511254400059)7[&type="Marshallese"]:0.007183479304982532)6[&type="Marshallese"]:0.2584299095385877)9[&type="Marshallese"]:0.0;tree STATE_12900000 = ((1[&type="Not_Marshallese"]:0.031448274103395624,4[&type="Marshallese"]:0.17644827410337743)8[&type="Marshallese"]:0.2061162401803187,(2[&type="Marshallese"]:0.20113460474510667,(3[&type="Marshallese"]:0.20995112543997316,5[&type="Marshallese"]:0.1989511254400059)7[&type="Marshallese"]:0.007183479304982532)6[&type="Marshallese"]:0.2584299095385877)9[&type="Marshallese"]:0.0;
tree STATE_2910000 = ((1[&type="Not_Marshallese"]:0.03589372068568708,((2[&type="Marshallese"]:0.15490538018137245,5[&type="Marshallese"]:0.15990538018125422)6[&type="Marshallese"]:0.027092726018207725,3[&type="Marshallese"]:0.1979981061994292)8[&type="Marshallese"]:0.0758956144860869)7[&type="Marshallese"]:0.13439947552226528,4[&type="Marshallese"]:0.31529319620793417)9[&type="Marshallese"]:0.0;tree STATE_12910000 = ((1[&type="Not_Marshallese"]:0.03589372068568708,((2[&type="Marshallese"]:0.15490538018137245,5[&type="Marshallese"]:0.15990538018125422)6[&type="Marshallese"]:0.027092726018207725,3[&type="Marshallese"]:0.1979981061994292)8[&type="Marshallese"]:0.0758956144860869)7[&type="Marshallese"]:0.13439947552226528,4[&type="Marshallese"]:0.31529319620793417)9[&type="Marshallese"]:0.0;
tree STATE_2920000 = (1[&type="Not_Marshallese"]:0.19546112822678197,(((2[&type="Marshallese"]:0.10627276960985516,3[&type="Marshallese"]:0.12227276960970418)8[&type="Marshallese"]:0.0060810924632421215,5[&type="Marshallese"]:0.11735386207297904)6[&type="Marshallese"]:0.20454071973725407,4[&type="Marshallese"]:0.23989458181035317)7[&type="Marshallese"]:0.10056654641641061)9[&type="Marshallese"]:0.0;tree STATE_12920000 = (1[&type="Not_Marshallese"]:0.19546112822678197,(((2[&type="Marshallese"]:0.10627276960985516,3[&type="Marshallese"]:0.12227276960970418)8[&type="Marshallese"]:0.0060810924632421215,5[&type="Marshallese"]:0.11735386207297904)6[&type="Marshallese"]:0.20454071973725407,4[&type="Marshallese"]:0.23989458181035317)7[&type="Marshallese"]:0.10056654641641061)9[&type="Marshallese"]:0.0;
tree STATE_2930000 = (1[&type="Not_Marshallese"]:0.12063248749959565,((2[&type="Marshallese"]:0.24284452370071924,(3[&type="Marshallese"]:0.16741824226386917,5[&type="Marshallese"]:0.1564182422639019)8[&type="Marshallese"]:0.09142628143669909)6[&type="Marshallese"]:0.06717721849297875,4[&type="Marshallese"]:0.2330217421936998)7[&type="Marshallese"]:0.03261074530587765)9[&type="Marshallese"]:0.0;tree STATE_12930000 = (1[&type="Not_Marshallese"]:0.12063248749959565,((2[&type="Marshallese"]:0.24284452370071924,(3[&type="Marshallese"]:0.16741824226386917,5[&type="Marshallese"]:0.1564182422639019)8[&type="Marshallese"]:0.09142628143669909)6[&type="Marshallese"]:0.06717721849297875,4[&type="Marshallese"]:0.2330217421936998)7[&type="Marshallese"]:0.03261074530587765)9[&type="Marshallese"]:0.0;
tree STATE_2940000 = (1[&type="Not_Marshallese"]:0.14558308327804897,(((2[&type="Marshallese"]:0.08071033906804297,3[&type="Marshallese"]:0.09671033906789199)6[&type="Marshallese"]:0.04734938788325126,5[&type="Marshallese"]:0.133059726951176)7[&type="Marshallese"]:0.11204561002053945,4[&type="Marshallese"]:0.1631053369718355)8[&type="Marshallese"]:0.1274777463061953)9[&type="Marshallese"]:0.0;tree STATE_12940000 = (1[&type="Not_Marshallese"]:0.14558308327804897,(((2[&type="Marshallese"]:0.08071033906804297,3[&type="Marshallese"]:0.09671033906789199)6[&type="Marshallese"]:0.04734938788325126,5[&type="Marshallese"]:0.133059726951176)7[&type="Marshallese"]:0.11204561002053945,4[&type="Marshallese"]:0.1631053369718355)8[&type="Marshallese"]:0.1274777463061953)9[&type="Marshallese"]:0.0;
tree STATE_2950000 = ((1[&type="Not_Marshallese"]:0.06366601398992983,((2[&type="Marshallese"]:0.15054849638257994,5[&type="Marshallese"]:0.1555484963824617)6[&type="Marshallese"]:0.04734192420021793,3[&type="Marshallese"]:0.2138904205826469)7[&type="Marshallese"]:0.08777559340711194)8[&type="Marshallese"]:0.033151563952329155,4[&type="Marshallese"]:0.2418175779422408)9[&type="Marshallese"]:0.0;tree STATE_12950000 = ((1[&type="Not_Marshallese"]:0.06366601398992983,((2[&type="Marshallese"]:0.15054849638257994,5[&type="Marshallese"]:0.1555484963824617)6[&type="Marshallese"]:0.04734192420021793,3[&type="Marshallese"]:0.2138904205826469)7[&type="Marshallese"]:0.08777559340711194)8[&type="Marshallese"]:0.033151563952329155,4[&type="Marshallese"]:0.2418175779422408)9[&type="Marshallese"]:0.0;
tree STATE_2960000 = (1[&type="Not_Marshallese"]:0.119478583613914,((2[&type="Marshallese"]:0.14816841231720712,(3[&type="Marshallese"]:0.13429059425900816,5[&type="Marshallese"]:0.1232905942590409)7[&type="Marshallese"]:0.029877818058047984)6[&type="Marshallese"]:0.13651738278253522,4[&type="Marshallese"]:0.20768579509974416)8[&type="Marshallese"]:0.05679278851415165)9[&type="Marshallese"]:0.0;tree STATE_12960000 = (1[&type="Not_Marshallese"]:0.119478583613914,((2[&type="Marshallese"]:0.14816841231720712,(3[&type="Marshallese"]:0.13429059425900816,5[&type="Marshallese"]:0.1232905942590409)7[&type="Marshallese"]:0.029877818058047984)6[&type="Marshallese"]:0.13651738278253522,4[&type="Marshallese"]:0.20768579509974416)8[&type="Marshallese"]:0.05679278851415165)9[&type="Marshallese"]:0.0;
tree STATE_2970000 = (1[&type="Not_Marshallese"]:0.18232957837443464,(((2[&type="Marshallese"]:0.0775392112231911,3[&type="Marshallese"]:0.09353921122304013)7[&type="Marshallese"]:0.05820235624460948,5[&type="Marshallese"]:0.14074156746768235)6[&type="Marshallese"]:0.23487329949414176,4[&type="Marshallese"]:0.29361486696194417)8[&type="Marshallese"]:0.03371471141247229)9[&type="Marshallese"]:0.0;tree STATE_12970000 = (1[&type="Not_Marshallese"]:0.18232957837443464,(((2[&type="Marshallese"]:0.0775392112231911,3[&type="Marshallese"]:0.09353921122304013)7[&type="Marshallese"]:0.05820235624460948,5[&type="Marshallese"]:0.14074156746768235)6[&type="Marshallese"]:0.23487329949414176,4[&type="Marshallese"]:0.29361486696194417)8[&type="Marshallese"]:0.03371471141247229)9[&type="Marshallese"]:0.0;
tree STATE_2980000 = ((1[&type="Not_Marshallese"]:0.08660342789837694,4[&type="Marshallese"]:0.23160342789835875)8[&type="Marshallese"]:0.25674560131071744,((2[&type="Marshallese"]:0.25108489899296277,5[&type="Marshallese"]:0.25608489899284453)7[&type="Marshallese"]:0.06283151078553062,3[&type="Marshallese"]:0.3299164097783424)6[&type="Marshallese"]:0.251432619430581)9[&type="Marshallese"]:0.0;tree STATE_12980000 = ((1[&type="Not_Marshallese"]:0.08660342789837694,4[&type="Marshallese"]:0.23160342789835875)8[&type="Marshallese"]:0.25674560131071744,((2[&type="Marshallese"]:0.25108489899296277,5[&type="Marshallese"]:0.25608489899284453)7[&type="Marshallese"]:0.06283151078553062,3[&type="Marshallese"]:0.3299164097783424)6[&type="Marshallese"]:0.251432619430581)9[&type="Marshallese"]:0.0;
tree STATE_2990000 = (1[&type="Not_Marshallese"]:0.23414801823743148,(((2[&type="Marshallese"]:0.192119210994881,3[&type="Marshallese"]:0.20811921099473002)7[&type="Marshallese"]:0.08401830836609114,5[&type="Marshallese"]:0.2811375193608539)6[&type="Marshallese"]:0.1025455764827054,4[&type="Marshallese"]:0.30168309584367936)8[&type="Marshallese"]:0.07746492239373393)9[&type="Marshallese"]:0.0;tree STATE_12990000 = (1[&type="Not_Marshallese"]:0.23414801823743148,(((2[&type="Marshallese"]:0.192119210994881,3[&type="Marshallese"]:0.20811921099473002)7[&type="Marshallese"]:0.08401830836609114,5[&type="Marshallese"]:0.2811375193608539)6[&type="Marshallese"]:0.1025455764827054,4[&type="Marshallese"]:0.30168309584367936)8[&type="Marshallese"]:0.07746492239373393)9[&type="Marshallese"]:0.0;
tree STATE_3000000 = (1[&type="Not_Marshallese"]:0.17340308811964839,(((2[&type="Marshallese"]:0.1344739858302401,5[&type="Marshallese"]:0.13947398583012185)7[&type="Marshallese"]:0.014183349674782603,3[&type="Marshallese"]:0.16465733550487172)6[&type="Marshallese"]:0.03139501495069222,4[&type="Marshallese"]:0.10305235045571673)8[&type="Marshallese"]:0.21535073766391347)9[&type="Marshallese"]:0.0;tree STATE_13000000 = (1[&type="Not_Marshallese"]:0.17340308811964839,(((2[&type="Marshallese"]:0.1344739858302401,5[&type="Marshallese"]:0.13947398583012185)7[&type="Marshallese"]:0.014183349674782603,3[&type="Marshallese"]:0.16465733550487172)6[&type="Marshallese"]:0.03139501495069222,4[&type="Marshallese"]:0.10305235045571673)8[&type="Marshallese"]:0.21535073766391347)9[&type="Marshallese"]:0.0;
tree STATE_3010000 = ((1[&type="Not_Marshallese"]:0.058241774832207494,4[&type="Marshallese"]:0.2032417748321893)7[&type="Marshallese"]:0.09821929021140724,((2[&type="Marshallese"]:0.05106179314374994,3[&type="Marshallese"]:0.06706179314359896)6[&type="Marshallese"]:0.18670653238318569,5[&type="Marshallese"]:0.24276832552681737)8[&type="Marshallese"]:0.14069273951665912)9[&type="Marshallese"]:0.0;tree STATE_13010000 = ((1[&type="Not_Marshallese"]:0.058241774832207494,4[&type="Marshallese"]:0.2032417748321893)7[&type="Marshallese"]:0.09821929021140724,((2[&type="Marshallese"]:0.05106179314374994,3[&type="Marshallese"]:0.06706179314359896)6[&type="Marshallese"]:0.18670653238318569,5[&type="Marshallese"]:0.24276832552681737)8[&type="Marshallese"]:0.14069273951665912)9[&type="Marshallese"]:0.0;
tree STATE_3020000 = ((1[&type="Not_Marshallese"]:0.18358841190965203,((2[&type="Marshallese"]:0.18209986430592803,3[&type="Marshallese"]:0.19809986430577706)6[&type="Marshallese"]:0.007446260099291224,5[&type="Marshallese"]:0.19454612440510102)8[&type="Marshallese"]:0.21604228750441276)7[&type="Marshallese"]:0.12625089618974583,4[&type="Marshallese"]:0.45483930809937967)9[&type="Marshallese"]:0.0;tree STATE_13020000 = ((1[&type="Not_Marshallese"]:0.18358841190965203,((2[&type="Marshallese"]:0.18209986430592803,3[&type="Marshallese"]:0.19809986430577706)6[&type="Marshallese"]:0.007446260099291224,5[&type="Marshallese"]:0.19454612440510102)8[&type="Marshallese"]:0.21604228750441276)7[&type="Marshallese"]:0.12625089618974583,4[&type="Marshallese"]:0.45483930809937967)9[&type="Marshallese"]:0.0;
tree STATE_3030000 = (1[&type="Not_Marshallese"]:0.11302159994605793,(((2[&type="Marshallese"]:0.13557734510196698,5[&type="Marshallese"]:0.14057734510184874)6[&type="Marshallese"]:0.07790051227450104,3[&type="Marshallese"]:0.22947785737631704)8[&type="Marshallese"]:0.029619481282119053,4[&type="Marshallese"]:0.1660973386585889)7[&type="Marshallese"]:0.09192426128745085)9[&type="Marshallese"]:0.0;tree STATE_13030000 = (1[&type="Not_Marshallese"]:0.11302159994605793,(((2[&type="Marshallese"]:0.13557734510196698,5[&type="Marshallese"]:0.14057734510184874)6[&type="Marshallese"]:0.07790051227450104,3[&type="Marshallese"]:0.22947785737631704)8[&type="Marshallese"]:0.029619481282119053,4[&type="Marshallese"]:0.1660973386585889)7[&type="Marshallese"]:0.09192426128745085)9[&type="Marshallese"]:0.0;
tree STATE_3040000 = (1[&type="Not_Marshallese"]:0.03028907646370177,(((2[&type="Marshallese"]:0.13209594687222975,3[&type="Marshallese"]:0.14809594687207878)8[&type="Marshallese"]:0.02119054861451722,5[&type="Marshallese"]:0.15828649548662874)6[&type="Marshallese"]:0.007328414509710834,4[&type="Marshallese"]:0.08361490999645962)7[&type="Marshallese"]:0.09167416646722396)9[&type="Marshallese"]:0.0;tree STATE_13040000 = (1[&type="Not_Marshallese"]:0.03028907646370177,(((2[&type="Marshallese"]:0.13209594687222975,3[&type="Marshallese"]:0.14809594687207878)8[&type="Marshallese"]:0.02119054861451722,5[&type="Marshallese"]:0.15828649548662874)6[&type="Marshallese"]:0.007328414509710834,4[&type="Marshallese"]:0.08361490999645962)7[&type="Marshallese"]:0.09167416646722396)9[&type="Marshallese"]:0.0;
tree STATE_3050000 = (1[&type="Not_Marshallese"]:0.18894633050061632,(((2[&type="Marshallese"]:0.14417591250348566,3[&type="Marshallese"]:0.16017591250333468)8[&type="Marshallese"]:0.09202136108685322,5[&type="Marshallese"]:0.24119727359022064)7[&type="Marshallese"]:0.0846339108066761,4[&type="Marshallese"]:0.2438311843970168)6[&type="Marshallese"]:0.09011514610358135)9[&type="Marshallese"]:0.0;tree STATE_13050000 = (1[&type="Not_Marshallese"]:0.18894633050061632,(((2[&type="Marshallese"]:0.14417591250348566,3[&type="Marshallese"]:0.16017591250333468)8[&type="Marshallese"]:0.09202136108685322,5[&type="Marshallese"]:0.24119727359022064)7[&type="Marshallese"]:0.0846339108066761,4[&type="Marshallese"]:0.2438311843970168)6[&type="Marshallese"]:0.09011514610358135)9[&type="Marshallese"]:0.0;
tree STATE_3060000 = ((1[&type="Not_Marshallese"]:0.023404132542272915,4[&type="Marshallese"]:0.16840413254225473)7[&type="Marshallese"]:0.05394809402594303,((2[&type="Marshallese"]:0.10219629214536537,3[&type="Marshallese"]:0.11819629214521439)6[&type="Marshallese"]:0.07392758304838014,5[&type="Marshallese"]:0.18112387519362727)8[&type="Marshallese"]:0.12322835137445043)9[&type="Marshallese"]:0.0;tree STATE_13060000 = ((1[&type="Not_Marshallese"]:0.023404132542272915,4[&type="Marshallese"]:0.16840413254225473)7[&type="Marshallese"]:0.05394809402594303,((2[&type="Marshallese"]:0.10219629214536537,3[&type="Marshallese"]:0.11819629214521439)6[&type="Marshallese"]:0.07392758304838014,5[&type="Marshallese"]:0.18112387519362727)8[&type="Marshallese"]:0.12322835137445043)9[&type="Marshallese"]:0.0;
tree STATE_3070000 = ((1[&type="Not_Marshallese"]:0.04865396248469972,(2[&type="Marshallese"]:0.20239210636699137,(3[&type="Marshallese"]:0.17261424413121432,5[&type="Marshallese"]:0.16161424413124706)6[&type="Marshallese"]:0.04577786223562608)8[&type="Marshallese"]:0.06826185611768834)7[&type="Marshallese"]:0.12495189953227154,4[&type="Marshallese"]:0.31860586201695307)9[&type="Marshallese"]:0.0;tree STATE_13070000 = ((1[&type="Not_Marshallese"]:0.04865396248469972,(2[&type="Marshallese"]:0.20239210636699137,(3[&type="Marshallese"]:0.17261424413121432,5[&type="Marshallese"]:0.16161424413124706)6[&type="Marshallese"]:0.04577786223562608)8[&type="Marshallese"]:0.06826185611768834)7[&type="Marshallese"]:0.12495189953227154,4[&type="Marshallese"]:0.31860586201695307)9[&type="Marshallese"]:0.0;
tree STATE_3080000 = (1[&type="Not_Marshallese"]:0.11594892261647066,(((2[&type="Marshallese"]:0.15198950335194558,3[&type="Marshallese"]:0.1679895033517946)8[&type="Marshallese"]:0.007693738835333558,5[&type="Marshallese"]:0.1646832421871609)6[&type="Marshallese"]:0.05330680446922695,4[&type="Marshallese"]:0.1359900466565079)7[&type="Marshallese"]:0.12495887595994457)9[&type="Marshallese"]:0.0;tree STATE_13080000 = (1[&type="Not_Marshallese"]:0.11594892261647066,(((2[&type="Marshallese"]:0.15198950335194558,3[&type="Marshallese"]:0.1679895033517946)8[&type="Marshallese"]:0.007693738835333558,5[&type="Marshallese"]:0.1646832421871609)6[&type="Marshallese"]:0.05330680446922695,4[&type="Marshallese"]:0.1359900466565079)7[&type="Marshallese"]:0.12495887595994457)9[&type="Marshallese"]:0.0;
tree STATE_3090000 = ((1[&type="Not_Marshallese"]:0.05189584080737791,4[&type="Marshallese"]:0.19689584080735972)7[&type="Marshallese"]:0.05976784498478116,((2[&type="Marshallese"]:0.10397547834616006,5[&type="Marshallese"]:0.10897547834604182)6[&type="Marshallese"]:0.01253553422570608,3[&type="Marshallese"]:0.13251101257171516)8[&type="Marshallese"]:0.21715267322027293)9[&type="Marshallese"]:0.0;tree STATE_13090000 = ((1[&type="Not_Marshallese"]:0.05189584080737791,4[&type="Marshallese"]:0.19689584080735972)7[&type="Marshallese"]:0.05976784498478116,((2[&type="Marshallese"]:0.10397547834616006,5[&type="Marshallese"]:0.10897547834604182)6[&type="Marshallese"]:0.01253553422570608,3[&type="Marshallese"]:0.13251101257171516)8[&type="Marshallese"]:0.21715267322027293)9[&type="Marshallese"]:0.0;
tree STATE_3100000 = ((1[&type="Not_Marshallese"]:0.14486969485060336,(2[&type="Marshallese"]:0.20348226036611683,(3[&type="Marshallese"]:0.11623890272064574,5[&type="Marshallese"]:0.10523890272067848)8[&type="Marshallese"]:0.10324335764532011)7[&type="Marshallese"]:0.16338743448446652)6[&type="Marshallese"]:0.002983705936641212,4[&type="Marshallese"]:0.2928534007872264)9[&type="Marshallese"]:0.0;tree STATE_13100000 = ((1[&type="Not_Marshallese"]:0.14486969485060336,(2[&type="Marshallese"]:0.20348226036611683,(3[&type="Marshallese"]:0.11623890272064574,5[&type="Marshallese"]:0.10523890272067848)8[&type="Marshallese"]:0.10324335764532011)7[&type="Marshallese"]:0.16338743448446652)6[&type="Marshallese"]:0.002983705936641212,4[&type="Marshallese"]:0.2928534007872264)9[&type="Marshallese"]:0.0;
tree STATE_3110000 = (1[&type="Not_Marshallese"]:0.06246630346966103,((2[&type="Marshallese"]:0.15455026179610037,(3[&type="Marshallese"]:0.11243543955544222,5[&type="Marshallese"]:0.10143543955547496)7[&type="Marshallese"]:0.05811482224050718)8[&type="Marshallese"]:0.08551466694890336,4[&type="Marshallese"]:0.16306492874500556)6[&type="Marshallese"]:0.04440137472463729)9[&type="Marshallese"]:0.0;tree STATE_13110000 = (1[&type="Not_Marshallese"]:0.06246630346966103,((2[&type="Marshallese"]:0.15455026179610037,(3[&type="Marshallese"]:0.11243543955544222,5[&type="Marshallese"]:0.10143543955547496)7[&type="Marshallese"]:0.05811482224050718)8[&type="Marshallese"]:0.08551466694890336,4[&type="Marshallese"]:0.16306492874500556)6[&type="Marshallese"]:0.04440137472463729)9[&type="Marshallese"]:0.0;
tree STATE_3120000 = ((1[&type="Not_Marshallese"]:0.07848275286211492,4[&type="Marshallese"]:0.22348275286209673)8[&type="Marshallese"]:0.014437959946463685,((2[&type="Marshallese"]:0.19893999951705893,3[&type="Marshallese"]:0.21493999951690795)6[&type="Marshallese"]:0.06235441255563018,5[&type="Marshallese"]:0.2662944120725709)7[&type="Marshallese"]:0.05362630073586949)9[&type="Marshallese"]:0.0;tree STATE_13120000 = ((1[&type="Not_Marshallese"]:0.07848275286211492,4[&type="Marshallese"]:0.22348275286209673)8[&type="Marshallese"]:0.014437959946463685,((2[&type="Marshallese"]:0.19893999951705893,3[&type="Marshallese"]:0.21493999951690795)6[&type="Marshallese"]:0.06235441255563018,5[&type="Marshallese"]:0.2662944120725709)7[&type="Marshallese"]:0.05362630073586949)9[&type="Marshallese"]:0.0;
tree STATE_3130000 = ((1[&type="Not_Marshallese"]:0.08071977030826444,4[&type="Marshallese"]:0.22571977030824625)6[&type="Marshallese"]:0.05319780147291203,((2[&type="Marshallese"]:0.21595574836560158,5[&type="Marshallese"]:0.22095574836548335)8[&type="Marshallese"]:0.04893343639407141,3[&type="Marshallese"]:0.280889184759522)7[&type="Marshallese"]:0.09102838702148347)9[&type="Marshallese"]:0.0;tree STATE_13130000 = ((1[&type="Not_Marshallese"]:0.08071977030826444,4[&type="Marshallese"]:0.22571977030824625)6[&type="Marshallese"]:0.05319780147291203,((2[&type="Marshallese"]:0.21595574836560158,5[&type="Marshallese"]:0.22095574836548335)8[&type="Marshallese"]:0.04893343639407141,3[&type="Marshallese"]:0.280889184759522)7[&type="Marshallese"]:0.09102838702148347)9[&type="Marshallese"]:0.0;
tree STATE_3140000 = ((1[&type="Not_Marshallese"]:0.027199929050489458,4[&type="Marshallese"]:0.17219992905047127)8[&type="Marshallese"]:0.042119130229789914,((2[&type="Marshallese"]:0.11160663857361913,3[&type="Marshallese"]:0.12760663857346816)7[&type="Marshallese"]:0.09545656125893795,5[&type="Marshallese"]:0.21206319983243885)6[&type="Marshallese"]:0.08425585944770228)9[&type="Marshallese"]:0.0;tree STATE_13140000 = ((1[&type="Not_Marshallese"]:0.027199929050489458,4[&type="Marshallese"]:0.17219992905047127)8[&type="Marshallese"]:0.042119130229789914,((2[&type="Marshallese"]:0.11160663857361913,3[&type="Marshallese"]:0.12760663857346816)7[&type="Marshallese"]:0.09545656125893795,5[&type="Marshallese"]:0.21206319983243885)6[&type="Marshallese"]:0.08425585944770228)9[&type="Marshallese"]:0.0;
tree STATE_3150000 = ((1[&type="Not_Marshallese"]:0.10633216012704477,4[&type="Marshallese"]:0.2513321601270266)6[&type="Marshallese"]:0.1982835331241099,((2[&type="Marshallese"]:0.10730103316175374,3[&type="Marshallese"]:0.12330103316160276)7[&type="Marshallese"]:0.0842496804363981,5[&type="Marshallese"]:0.1965507135980336)8[&type="Marshallese"]:0.3350649796529828)9[&type="Marshallese"]:0.0;tree STATE_13150000 = ((1[&type="Not_Marshallese"]:0.10633216012704477,4[&type="Marshallese"]:0.2513321601270266)6[&type="Marshallese"]:0.1982835331241099,((2[&type="Marshallese"]:0.10730103316175374,3[&type="Marshallese"]:0.12330103316160276)7[&type="Marshallese"]:0.0842496804363981,5[&type="Marshallese"]:0.1965507135980336)8[&type="Marshallese"]:0.3350649796529828)9[&type="Marshallese"]:0.0;
tree STATE_3160000 = (1[&type="Not_Marshallese"]:0.07226195341938751,(((2[&type="Marshallese"]:0.08506802995663312,3[&type="Marshallese"]:0.10106802995648215)7[&type="Marshallese"]:0.015349120463826443,5[&type="Marshallese"]:0.10541715042034133)8[&type="Marshallese"]:0.14944509796805916,4[&type="Marshallese"]:0.17286224838852055)6[&type="Marshallese"]:0.04439970503084878)9[&type="Marshallese"]:0.0;tree STATE_13160000 = (1[&type="Not_Marshallese"]:0.07226195341938751,(((2[&type="Marshallese"]:0.08506802995663312,3[&type="Marshallese"]:0.10106802995648215)7[&type="Marshallese"]:0.015349120463826443,5[&type="Marshallese"]:0.10541715042034133)8[&type="Marshallese"]:0.14944509796805916,4[&type="Marshallese"]:0.17286224838852055)6[&type="Marshallese"]:0.04439970503084878)9[&type="Marshallese"]:0.0;
tree STATE_3170000 = ((1[&type="Not_Marshallese"]:0.038892243769811485,4[&type="Marshallese"]:0.1838922437697933)6[&type="Marshallese"]:0.09829621754260964,(2[&type="Marshallese"]:0.22807335452779448,(3[&type="Marshallese"]:0.18294556130401432,5[&type="Marshallese"]:0.17194556130404706)7[&type="Marshallese"]:0.061127793223629184)8[&type="Marshallese"]:0.13111510678460664)9[&type="Marshallese"]:0.0;tree STATE_13170000 = ((1[&type="Not_Marshallese"]:0.038892243769811485,4[&type="Marshallese"]:0.1838922437697933)6[&type="Marshallese"]:0.09829621754260964,(2[&type="Marshallese"]:0.22807335452779448,(3[&type="Marshallese"]:0.18294556130401432,5[&type="Marshallese"]:0.17194556130404706)7[&type="Marshallese"]:0.061127793223629184)8[&type="Marshallese"]:0.13111510678460664)9[&type="Marshallese"]:0.0;
tree STATE_3180000 = ((1[&type="Not_Marshallese"]:0.1496162453654083,4[&type="Marshallese"]:0.2946162453653901)8[&type="Marshallese"]:0.02295341929078404,((2[&type="Marshallese"]:0.2594344198905481,3[&type="Marshallese"]:0.27543441989039713)7[&type="Marshallese"]:0.0479799686562114,5[&type="Marshallese"]:0.3124143885466413)6[&type="Marshallese"]:0.08715527610941282)9[&type="Marshallese"]:0.0;tree STATE_13180000 = ((1[&type="Not_Marshallese"]:0.1496162453654083,4[&type="Marshallese"]:0.2946162453653901)8[&type="Marshallese"]:0.02295341929078404,((2[&type="Marshallese"]:0.2594344198905481,3[&type="Marshallese"]:0.27543441989039713)7[&type="Marshallese"]:0.0479799686562114,5[&type="Marshallese"]:0.3124143885466413)6[&type="Marshallese"]:0.08715527610941282)9[&type="Marshallese"]:0.0;
tree STATE_3190000 = (1[&type="Not_Marshallese"]:0.14188460861009156,((2[&type="Marshallese"]:0.2541646983647272,(3[&type="Marshallese"]:0.05807652633153429,5[&type="Marshallese"]:0.04707652633156703)7[&type="Marshallese"]:0.21208817203304195)6[&type="Marshallese"]:0.04349239262052357,4[&type="Marshallese"]:0.2206570909852526)8[&type="Marshallese"]:0.06622751762482076)9[&type="Marshallese"]:0.0;tree STATE_13190000 = (1[&type="Not_Marshallese"]:0.14188460861009156,((2[&type="Marshallese"]:0.2541646983647272,(3[&type="Marshallese"]:0.05807652633153429,5[&type="Marshallese"]:0.04707652633156703)7[&type="Marshallese"]:0.21208817203304195)6[&type="Marshallese"]:0.04349239262052357,4[&type="Marshallese"]:0.2206570909852526)8[&type="Marshallese"]:0.06622751762482076)9[&type="Marshallese"]:0.0;
tree STATE_3200000 = (1[&type="Not_Marshallese"]:0.1433283461940988,((2[&type="Marshallese"]:0.12196241971184507,(3[&type="Marshallese"]:0.12140638150856752,5[&type="Marshallese"]:0.11040638150860026)6[&type="Marshallese"]:0.01655603820312658)7[&type="Marshallese"]:0.1398260847558761,4[&type="Marshallese"]:0.184788504467723)8[&type="Marshallese"]:0.1035398417263576)9[&type="Marshallese"]:0.0;tree STATE_13200000 = (1[&type="Not_Marshallese"]:0.1433283461940988,((2[&type="Marshallese"]:0.12196241971184507,(3[&type="Marshallese"]:0.12140638150856752,5[&type="Marshallese"]:0.11040638150860026)6[&type="Marshallese"]:0.01655603820312658)7[&type="Marshallese"]:0.1398260847558761,4[&type="Marshallese"]:0.184788504467723)8[&type="Marshallese"]:0.1035398417263576)9[&type="Marshallese"]:0.0;
tree STATE_3210000 = ((1[&type="Not_Marshallese"]:0.04511755166665021,(2[&type="Marshallese"]:0.22854103914767634,(3[&type="Marshallese"]:0.22551680577861413,5[&type="Marshallese"]:0.21451680577864687)6[&type="Marshallese"]:0.019024233368911236)7[&type="Marshallese"]:0.03857651251895386)8[&type="Marshallese"]:0.056534261206003855,4[&type="Marshallese"]:0.24665181287263588)9[&type="Marshallese"]:0.0;tree STATE_13210000 = ((1[&type="Not_Marshallese"]:0.04511755166665021,(2[&type="Marshallese"]:0.22854103914767634,(3[&type="Marshallese"]:0.22551680577861413,5[&type="Marshallese"]:0.21451680577864687)6[&type="Marshallese"]:0.019024233368911236)7[&type="Marshallese"]:0.03857651251895386)8[&type="Marshallese"]:0.056534261206003855,4[&type="Marshallese"]:0.24665181287263588)9[&type="Marshallese"]:0.0;
tree STATE_3220000 = (1[&type="Not_Marshallese"]:0.047314964389532754,(((2[&type="Marshallese"]:0.0684865373487733,3[&type="Marshallese"]:0.08448653734862233)7[&type="Marshallese"]:0.03191196823276128,5[&type="Marshallese"]:0.10539850558141635)6[&type="Marshallese"]:0.12223344675882956,4[&type="Marshallese"]:0.14563195234036597)8[&type="Marshallese"]:0.0466830120491486)9[&type="Marshallese"]:0.0;tree STATE_13220000 = (1[&type="Not_Marshallese"]:0.047314964389532754,(((2[&type="Marshallese"]:0.0684865373487733,3[&type="Marshallese"]:0.08448653734862233)7[&type="Marshallese"]:0.03191196823276128,5[&type="Marshallese"]:0.10539850558141635)6[&type="Marshallese"]:0.12223344675882956,4[&type="Marshallese"]:0.14563195234036597)8[&type="Marshallese"]:0.0466830120491486)9[&type="Marshallese"]:0.0;
tree STATE_3230000 = (1[&type="Not_Marshallese"]:0.09181614646070813,(((2[&type="Marshallese"]:0.12418858037355673,5[&type="Marshallese"]:0.1291885803734385)7[&type="Marshallese"]:0.010427974459446876,3[&type="Marshallese"]:0.15061655483285263)6[&type="Marshallese"]:0.04974497751818796,4[&type="Marshallese"]:0.10736153235119339)8[&type="Marshallese"]:0.12945461410949655)9[&type="Marshallese"]:0.0;tree STATE_13230000 = (1[&type="Not_Marshallese"]:0.09181614646070813,(((2[&type="Marshallese"]:0.12418858037355673,5[&type="Marshallese"]:0.1291885803734385)7[&type="Marshallese"]:0.010427974459446876,3[&type="Marshallese"]:0.15061655483285263)6[&type="Marshallese"]:0.04974497751818796,4[&type="Marshallese"]:0.10736153235119339)8[&type="Marshallese"]:0.12945461410949655)9[&type="Marshallese"]:0.0;
tree STATE_3240000 = (1[&type="Not_Marshallese"]:0.11848915357453887,(((2[&type="Marshallese"]:0.13745217669644444,5[&type="Marshallese"]:0.1424521766963262)7[&type="Marshallese"]:0.009279149010163884,3[&type="Marshallese"]:0.16273132570645735)6[&type="Marshallese"]:0.07149224805811547,4[&type="Marshallese"]:0.1412235737647256)8[&type="Marshallese"]:0.12226557980979508)9[&type="Marshallese"]:0.0;tree STATE_13240000 = (1[&type="Not_Marshallese"]:0.11848915357453887,(((2[&type="Marshallese"]:0.13745217669644444,5[&type="Marshallese"]:0.1424521766963262)7[&type="Marshallese"]:0.009279149010163884,3[&type="Marshallese"]:0.16273132570645735)6[&type="Marshallese"]:0.07149224805811547,4[&type="Marshallese"]:0.1412235737647256)8[&type="Marshallese"]:0.12226557980979508)9[&type="Marshallese"]:0.0;
tree STATE_3250000 = (1[&type="Not_Marshallese"]:0.0021914030244638283,(((2[&type="Marshallese"]:0.05577780297474888,3[&type="Marshallese"]:0.0717778029745979)6[&type="Marshallese"]:0.02825826145888763,5[&type="Marshallese"]:0.08903606443351827)7[&type="Marshallese"]:0.050600473027104714,4[&type="Marshallese"]:0.05763653746074304)8[&type="Marshallese"]:0.0895548655637026)9[&type="Marshallese"]:0.0;tree STATE_13250000 = (1[&type="Not_Marshallese"]:0.0021914030244638283,(((2[&type="Marshallese"]:0.05577780297474888,3[&type="Marshallese"]:0.0717778029745979)6[&type="Marshallese"]:0.02825826145888763,5[&type="Marshallese"]:0.08903606443351827)7[&type="Marshallese"]:0.050600473027104714,4[&type="Marshallese"]:0.05763653746074304)8[&type="Marshallese"]:0.0895548655637026)9[&type="Marshallese"]:0.0;
tree STATE_3260000 = (1[&type="Not_Marshallese"]:0.14179921951859498,((2[&type="Marshallese"]:0.08227180997665583,(3[&type="Marshallese"]:0.0957833448667511,5[&type="Marshallese"]:0.08478334486678384)6[&type="Marshallese"]:0.002488465109753757)7[&type="Marshallese"]:0.098866668085737,4[&type="Marshallese"]:0.10413847806239465)8[&type="Marshallese"]:0.18266074145618214)9[&type="Marshallese"]:0.0;tree STATE_13260000 = (1[&type="Not_Marshallese"]:0.14179921951859498,((2[&type="Marshallese"]:0.08227180997665583,(3[&type="Marshallese"]:0.0957833448667511,5[&type="Marshallese"]:0.08478334486678384)6[&type="Marshallese"]:0.002488465109753757)7[&type="Marshallese"]:0.098866668085737,4[&type="Marshallese"]:0.10413847806239465)8[&type="Marshallese"]:0.18266074145618214)9[&type="Marshallese"]:0.0;
tree STATE_3270000 = (1[&type="Not_Marshallese"]:0.05211210755811546,(((2[&type="Marshallese"]:0.12875380618949908,3[&type="Marshallese"]:0.1447538061893481)7[&type="Marshallese"]:0.03521637794702798,5[&type="Marshallese"]:0.16897018413640882)6[&type="Marshallese"]:0.09225924229204582,4[&type="Marshallese"]:0.1792294264285747)8[&type="Marshallese"]:0.01788268112952257)9[&type="Marshallese"]:0.0;tree STATE_13270000 = (1[&type="Not_Marshallese"]:0.05211210755811546,(((2[&type="Marshallese"]:0.12875380618949908,3[&type="Marshallese"]:0.1447538061893481)7[&type="Marshallese"]:0.03521637794702798,5[&type="Marshallese"]:0.16897018413640882)6[&type="Marshallese"]:0.09225924229204582,4[&type="Marshallese"]:0.1792294264285747)8[&type="Marshallese"]:0.01788268112952257)9[&type="Marshallese"]:0.0;
tree STATE_3280000 = ((1[&type="Not_Marshallese"]:0.07306784429478119,((2[&type="Marshallese"]:0.035939443773995355,3[&type="Marshallese"]:0.05193944377384438)7[&type="Marshallese"]:0.03572407642501242,5[&type="Marshallese"]:0.07666352019888954)6[&type="Marshallese"]:0.2234043240957534)8[&type="Marshallese"]:0.10259540856255339,4[&type="Marshallese"]:0.3206632528573164)9[&type="Marshallese"]:0.0;tree STATE_13280000 = ((1[&type="Not_Marshallese"]:0.07306784429478119,((2[&type="Marshallese"]:0.035939443773995355,3[&type="Marshallese"]:0.05193944377384438)7[&type="Marshallese"]:0.03572407642501242,5[&type="Marshallese"]:0.07666352019888954)6[&type="Marshallese"]:0.2234043240957534)8[&type="Marshallese"]:0.10259540856255339,4[&type="Marshallese"]:0.3206632528573164)9[&type="Marshallese"]:0.0;
tree STATE_3290000 = ((1[&type="Not_Marshallese"]:0.11336655333222995,((2[&type="Marshallese"]:0.04560086823870109,3[&type="Marshallese"]:0.06160086823855011)6[&type="Marshallese"]:0.1450841896265706,5[&type="Marshallese"]:0.19568505786515347)7[&type="Marshallese"]:0.14468149546693823)8[&type="Marshallese"]:0.009663886601575133,4[&type="Marshallese"]:0.2680304399337869)9[&type="Marshallese"]:0.0;tree STATE_13290000 = ((1[&type="Not_Marshallese"]:0.11336655333222995,((2[&type="Marshallese"]:0.04560086823870109,3[&type="Marshallese"]:0.06160086823855011)6[&type="Marshallese"]:0.1450841896265706,5[&type="Marshallese"]:0.19568505786515347)7[&type="Marshallese"]:0.14468149546693823)8[&type="Marshallese"]:0.009663886601575133,4[&type="Marshallese"]:0.2680304399337869)9[&type="Marshallese"]:0.0;
tree STATE_3300000 = (1[&type="Not_Marshallese"]:0.18426172890827314,(((2[&type="Marshallese"]:0.11873608814025396,3[&type="Marshallese"]:0.134736088140103)7[&type="Marshallese"]:0.02931806286727265,5[&type="Marshallese"]:0.15305415100740838)6[&type="Marshallese"]:0.014352015524424583,4[&type="Marshallese"]:0.08540616653195301)8[&type="Marshallese"]:0.24385556237630193)9[&type="Marshallese"]:0.0;tree STATE_13300000 = (1[&type="Not_Marshallese"]:0.18426172890827314,(((2[&type="Marshallese"]:0.11873608814025396,3[&type="Marshallese"]:0.134736088140103)7[&type="Marshallese"]:0.02931806286727265,5[&type="Marshallese"]:0.15305415100740838)6[&type="Marshallese"]:0.014352015524424583,4[&type="Marshallese"]:0.08540616653195301)8[&type="Marshallese"]:0.24385556237630193)9[&type="Marshallese"]:0.0;
tree STATE_3310000 = (1[&type="Not_Marshallese"]:0.1891154594665766,((2[&type="Marshallese"]:0.19764228652554514,(3[&type="Marshallese"]:0.08843604064700629,5[&type="Marshallese"]:0.07743604064703903)6[&type="Marshallese"]:0.12520624587838786)7[&type="Marshallese"]:0.1016212857664098,4[&type="Marshallese"]:0.22226357229195676)8[&type="Marshallese"]:0.11185188717460165)9[&type="Marshallese"]:0.0;tree STATE_13310000 = (1[&type="Not_Marshallese"]:0.1891154594665766,((2[&type="Marshallese"]:0.19764228652554514,(3[&type="Marshallese"]:0.08843604064700629,5[&type="Marshallese"]:0.07743604064703903)6[&type="Marshallese"]:0.12520624587838786)7[&type="Marshallese"]:0.1016212857664098,4[&type="Marshallese"]:0.22226357229195676)8[&type="Marshallese"]:0.11185188717460165)9[&type="Marshallese"]:0.0;
tree STATE_3320000 = (1[&type="Not_Marshallese"]:0.009141318272979232,(((2[&type="Marshallese"]:0.05207399396407998,3[&type="Marshallese"]:0.068073993963929)7[&type="Marshallese"]:0.06264763993345947,5[&type="Marshallese"]:0.11972163389742121)6[&type="Marshallese"]:0.06643290748723454,4[&type="Marshallese"]:0.10415454138477581)8[&type="Marshallese"]:0.04998677688818523)9[&type="Marshallese"]:0.0;tree STATE_13320000 = (1[&type="Not_Marshallese"]:0.009141318272979232,(((2[&type="Marshallese"]:0.05207399396407998,3[&type="Marshallese"]:0.068073993963929)7[&type="Marshallese"]:0.06264763993345947,5[&type="Marshallese"]:0.11972163389742121)6[&type="Marshallese"]:0.06643290748723454,4[&type="Marshallese"]:0.10415454138477581)8[&type="Marshallese"]:0.04998677688818523)9[&type="Marshallese"]:0.0;
tree STATE_3330000 = ((1[&type="Not_Marshallese"]:0.08762503136994576,4[&type="Marshallese"]:0.23262503136992757)8[&type="Marshallese"]:0.03628162693514897,((2[&type="Marshallese"]:0.08449403102812042,5[&type="Marshallese"]:0.08949403102800219)6[&type="Marshallese"]:0.05346670184434549,3[&type="Marshallese"]:0.15396073287231493)7[&type="Marshallese"]:0.2079459254326088)9[&type="Marshallese"]:0.0;tree STATE_13330000 = ((1[&type="Not_Marshallese"]:0.08762503136994576,4[&type="Marshallese"]:0.23262503136992757)8[&type="Marshallese"]:0.03628162693514897,((2[&type="Marshallese"]:0.08449403102812042,5[&type="Marshallese"]:0.08949403102800219)6[&type="Marshallese"]:0.05346670184434549,3[&type="Marshallese"]:0.15396073287231493)7[&type="Marshallese"]:0.2079459254326088)9[&type="Marshallese"]:0.0;
tree STATE_3340000 = ((1[&type="Not_Marshallese"]:0.042207243750652046,4[&type="Marshallese"]:0.18720724375063386)8[&type="Marshallese"]:0.06166433328289439,((2[&type="Marshallese"]:0.06789568954115975,3[&type="Marshallese"]:0.08389568954100877)7[&type="Marshallese"]:0.18592608513691256,5[&type="Marshallese"]:0.2588217746779541)6[&type="Marshallese"]:0.0720498023554541)9[&type="Marshallese"]:0.0;tree STATE_13340000 = ((1[&type="Not_Marshallese"]:0.042207243750652046,4[&type="Marshallese"]:0.18720724375063386)8[&type="Marshallese"]:0.06166433328289439,((2[&type="Marshallese"]:0.06789568954115975,3[&type="Marshallese"]:0.08389568954100877)7[&type="Marshallese"]:0.18592608513691256,5[&type="Marshallese"]:0.2588217746779541)6[&type="Marshallese"]:0.0720498023554541)9[&type="Marshallese"]:0.0;
tree STATE_3350000 = ((1[&type="Not_Marshallese"]:0.09597133215536591,(2[&type="Marshallese"]:0.21919650560156265,(3[&type="Marshallese"]:0.18249003289240523,5[&type="Marshallese"]:0.17149003289243797)6[&type="Marshallese"]:0.05270647270900644)7[&type="Marshallese"]:0.09877482655378325)8[&type="Marshallese"]:0.030899158995264575,4[&type="Marshallese"]:0.2718704911506123)9[&type="Marshallese"]:0.0;tree STATE_13350000 = ((1[&type="Not_Marshallese"]:0.09597133215536591,(2[&type="Marshallese"]:0.21919650560156265,(3[&type="Marshallese"]:0.18249003289240523,5[&type="Marshallese"]:0.17149003289243797)6[&type="Marshallese"]:0.05270647270900644)7[&type="Marshallese"]:0.09877482655378325)8[&type="Marshallese"]:0.030899158995264575,4[&type="Marshallese"]:0.2718704911506123)9[&type="Marshallese"]:0.0;
tree STATE_3360000 = ((1[&type="Not_Marshallese"]:0.12039537197120576,(2[&type="Marshallese"]:0.18848415956599512,(3[&type="Marshallese"]:0.17693135017903272,5[&type="Marshallese"]:0.16593135017906546)6[&type="Marshallese"]:0.027552809386811428)8[&type="Marshallese"]:0.15391121240519062)7[&type="Marshallese"]:0.030728589916317106,4[&type="Marshallese"]:0.29612396188750467)9[&type="Marshallese"]:0.0;tree STATE_13360000 = ((1[&type="Not_Marshallese"]:0.12039537197120576,(2[&type="Marshallese"]:0.18848415956599512,(3[&type="Marshallese"]:0.17693135017903272,5[&type="Marshallese"]:0.16593135017906546)6[&type="Marshallese"]:0.027552809386811428)8[&type="Marshallese"]:0.15391121240519062)7[&type="Marshallese"]:0.030728589916317106,4[&type="Marshallese"]:0.29612396188750467)9[&type="Marshallese"]:0.0;
tree STATE_3370000 = (1[&type="Not_Marshallese"]:0.06874028310644348,((2[&type="Marshallese"]:0.12968604576697157,(3[&type="Marshallese"]:0.10846189137638093,5[&type="Marshallese"]:0.09746189137641367)7[&type="Marshallese"]:0.03722415439043966)6[&type="Marshallese"]:0.07432588922352817,4[&type="Marshallese"]:0.12701193499050156)8[&type="Marshallese"]:0.08672834811592373)9[&type="Marshallese"]:0.0;tree STATE_13370000 = (1[&type="Not_Marshallese"]:0.06874028310644348,((2[&type="Marshallese"]:0.12968604576697157,(3[&type="Marshallese"]:0.10846189137638093,5[&type="Marshallese"]:0.09746189137641367)7[&type="Marshallese"]:0.03722415439043966)6[&type="Marshallese"]:0.07432588922352817,4[&type="Marshallese"]:0.12701193499050156)8[&type="Marshallese"]:0.08672834811592373)9[&type="Marshallese"]:0.0;
tree STATE_3380000 = (1[&type="Not_Marshallese"]:0.16984508315492947,(((2[&type="Marshallese"]:0.10812842900834567,3[&type="Marshallese"]:0.1241284290081947)6[&type="Marshallese"]:7.534055066888284E-4,5[&type="Marshallese"]:0.11388183451491626)8[&type="Marshallese"]:0.04637115297851538,4[&type="Marshallese"]:0.0782529874935517)7[&type="Marshallese"]:0.23659209566135958)9[&type="Marshallese"]:0.0;tree STATE_13380000 = (1[&type="Not_Marshallese"]:0.16984508315492947,(((2[&type="Marshallese"]:0.10812842900834567,3[&type="Marshallese"]:0.1241284290081947)6[&type="Marshallese"]:7.534055066888284E-4,5[&type="Marshallese"]:0.11388183451491626)8[&type="Marshallese"]:0.04637115297851538,4[&type="Marshallese"]:0.0782529874935517)7[&type="Marshallese"]:0.23659209566135958)9[&type="Marshallese"]:0.0;
tree STATE_3390000 = (1[&type="Not_Marshallese"]:0.031585992065168156,(((2[&type="Marshallese"]:0.042641094411093976,3[&type="Marshallese"]:0.058641094410943)7[&type="Marshallese"]:0.06243006714027639,5[&type="Marshallese"]:0.11007116155125213)6[&type="Marshallese"]:0.009968366265761669,4[&type="Marshallese"]:0.03803952781713385)8[&type="Marshallese"]:0.13854646424801612)9[&type="Marshallese"]:0.0;tree STATE_13390000 = (1[&type="Not_Marshallese"]:0.031585992065168156,(((2[&type="Marshallese"]:0.042641094411093976,3[&type="Marshallese"]:0.058641094410943)7[&type="Marshallese"]:0.06243006714027639,5[&type="Marshallese"]:0.11007116155125213)6[&type="Marshallese"]:0.009968366265761669,4[&type="Marshallese"]:0.03803952781713385)8[&type="Marshallese"]:0.13854646424801612)9[&type="Marshallese"]:0.0;
tree STATE_3400000 = (1[&type="Not_Marshallese"]:0.17064928386457656,(((2[&type="Marshallese"]:0.0891987661272901,5[&type="Marshallese"]:0.09419876612717186)7[&type="Marshallese"]:0.007072172270569582,3[&type="Marshallese"]:0.1122709383977087)6[&type="Marshallese"]:0.24311279527221236,4[&type="Marshallese"]:0.26238373367007384)8[&type="Marshallese"]:0.053265550194484534)9[&type="Marshallese"]:0.0;tree STATE_13400000 = (1[&type="Not_Marshallese"]:0.17064928386457656,(((2[&type="Marshallese"]:0.0891987661272901,5[&type="Marshallese"]:0.09419876612717186)7[&type="Marshallese"]:0.007072172270569582,3[&type="Marshallese"]:0.1122709383977087)6[&type="Marshallese"]:0.24311279527221236,4[&type="Marshallese"]:0.26238373367007384)8[&type="Marshallese"]:0.053265550194484534)9[&type="Marshallese"]:0.0;
tree STATE_3410000 = ((1[&type="Not_Marshallese"]:0.008993747320484441,(2[&type="Marshallese"]:0.18356187034495589,(3[&type="Marshallese"]:0.19743997049318188,5[&type="Marshallese"]:0.18643997049321462)7[&type="Marshallese"]:0.0021218998516230325)6[&type="Marshallese"]:0.04743187697550855)8[&type="Marshallese"]:0.024083797427470216,4[&type="Marshallese"]:0.17807754474793647)9[&type="Marshallese"]:0.0;tree STATE_13410000 = ((1[&type="Not_Marshallese"]:0.008993747320484441,(2[&type="Marshallese"]:0.18356187034495589,(3[&type="Marshallese"]:0.19743997049318188,5[&type="Marshallese"]:0.18643997049321462)7[&type="Marshallese"]:0.0021218998516230325)6[&type="Marshallese"]:0.04743187697550855)8[&type="Marshallese"]:0.024083797427470216,4[&type="Marshallese"]:0.17807754474793647)9[&type="Marshallese"]:0.0;
tree STATE_3420000 = (1[&type="Not_Marshallese"]:0.06601779273329833,(((2[&type="Marshallese"]:0.07363253305859194,3[&type="Marshallese"]:0.08963253305844096)8[&type="Marshallese"]:0.015799915668516504,5[&type="Marshallese"]:0.0944324487269902)6[&type="Marshallese"]:0.07128781581519754,4[&type="Marshallese"]:0.0837202645423078)7[&type="Marshallese"]:0.12729752819097234)9[&type="Marshallese"]:0.0;tree STATE_13420000 = (1[&type="Not_Marshallese"]:0.06601779273329833,(((2[&type="Marshallese"]:0.07363253305859194,3[&type="Marshallese"]:0.08963253305844096)8[&type="Marshallese"]:0.015799915668516504,5[&type="Marshallese"]:0.0944324487269902)6[&type="Marshallese"]:0.07128781581519754,4[&type="Marshallese"]:0.0837202645423078)7[&type="Marshallese"]:0.12729752819097234)9[&type="Marshallese"]:0.0;
tree STATE_3430000 = ((1[&type="Not_Marshallese"]:0.06801884769938543,4[&type="Marshallese"]:0.21301884769936724)8[&type="Marshallese"]:0.03733012689000187,((2[&type="Marshallese"]:0.1397676764568757,3[&type="Marshallese"]:0.15576767645672474)6[&type="Marshallese"]:0.08792730983537961,5[&type="Marshallese"]:0.23269498629213708)7[&type="Marshallese"]:0.09965398829711197)9[&type="Marshallese"]:0.0;tree STATE_13430000 = ((1[&type="Not_Marshallese"]:0.06801884769938543,4[&type="Marshallese"]:0.21301884769936724)8[&type="Marshallese"]:0.03733012689000187,((2[&type="Marshallese"]:0.1397676764568757,3[&type="Marshallese"]:0.15576767645672474)6[&type="Marshallese"]:0.08792730983537961,5[&type="Marshallese"]:0.23269498629213708)7[&type="Marshallese"]:0.09965398829711197)9[&type="Marshallese"]:0.0;
tree STATE_3440000 = ((1[&type="Not_Marshallese"]:0.1338516054000048,((2[&type="Marshallese"]:0.10906826113742465,5[&type="Marshallese"]:0.11406826113730642)7[&type="Marshallese"]:0.08413695214769423,3[&type="Marshallese"]:0.2092052132849679)6[&type="Marshallese"]:0.1626463921148659)8[&type="Marshallese"]:0.004278768801878663,4[&type="Marshallese"]:0.28313037420186526)9[&type="Marshallese"]:0.0;tree STATE_13440000 = ((1[&type="Not_Marshallese"]:0.1338516054000048,((2[&type="Marshallese"]:0.10906826113742465,5[&type="Marshallese"]:0.11406826113730642)7[&type="Marshallese"]:0.08413695214769423,3[&type="Marshallese"]:0.2092052132849679)6[&type="Marshallese"]:0.1626463921148659)8[&type="Marshallese"]:0.004278768801878663,4[&type="Marshallese"]:0.28313037420186526)9[&type="Marshallese"]:0.0;
tree STATE_3450000 = (1[&type="Not_Marshallese"]:0.10119237243168644,(((2[&type="Marshallese"]:0.1463854108857263,3[&type="Marshallese"]:0.16238541088557532)6[&type="Marshallese"]:0.002353885163067254,5[&type="Marshallese"]:0.1537392960486753)7[&type="Marshallese"]:0.06612230690569504,4[&type="Marshallese"]:0.1378616029544904)8[&type="Marshallese"]:0.10833076947717785)9[&type="Marshallese"]:0.0;tree STATE_13450000 = (1[&type="Not_Marshallese"]:0.10119237243168644,(((2[&type="Marshallese"]:0.1463854108857263,3[&type="Marshallese"]:0.16238541088557532)6[&type="Marshallese"]:0.002353885163067254,5[&type="Marshallese"]:0.1537392960486753)7[&type="Marshallese"]:0.06612230690569504,4[&type="Marshallese"]:0.1378616029544904)8[&type="Marshallese"]:0.10833076947717785)9[&type="Marshallese"]:0.0;
tree STATE_3460000 = (1[&type="Not_Marshallese"]:0.051122305476496155,(((2[&type="Marshallese"]:0.08299719202551704,5[&type="Marshallese"]:0.08799719202539881)6[&type="Marshallese"]:0.04317345118558123,3[&type="Marshallese"]:0.1421706432109473)7[&type="Marshallese"]:0.14607634114634238,4[&type="Marshallese"]:0.19524698435744248)8[&type="Marshallese"]:8.753211190354881E-4)9[&type="Marshallese"]:0.0;tree STATE_13460000 = (1[&type="Not_Marshallese"]:0.051122305476496155,(((2[&type="Marshallese"]:0.08299719202551704,5[&type="Marshallese"]:0.08799719202539881)6[&type="Marshallese"]:0.04317345118558123,3[&type="Marshallese"]:0.1421706432109473)7[&type="Marshallese"]:0.14607634114634238,4[&type="Marshallese"]:0.19524698435744248)8[&type="Marshallese"]:8.753211190354881E-4)9[&type="Marshallese"]:0.0;
tree STATE_3470000 = (1[&type="Not_Marshallese"]:0.23179078790563196,(((2[&type="Marshallese"]:0.09866687997521242,3[&type="Marshallese"]:0.11466687997506145)6[&type="Marshallese"]:0.0021210248918254043,5[&type="Marshallese"]:0.1057879048669196)7[&type="Marshallese"]:0.17472771775816276,4[&type="Marshallese"]:0.1985156226252024)8[&type="Marshallese"]:0.17827516528041137)9[&type="Marshallese"]:0.0;tree STATE_13470000 = (1[&type="Not_Marshallese"]:0.23179078790563196,(((2[&type="Marshallese"]:0.09866687997521242,3[&type="Marshallese"]:0.11466687997506145)6[&type="Marshallese"]:0.0021210248918254043,5[&type="Marshallese"]:0.1057879048669196)7[&type="Marshallese"]:0.17472771775816276,4[&type="Marshallese"]:0.1985156226252024)8[&type="Marshallese"]:0.17827516528041137)9[&type="Marshallese"]:0.0;
tree STATE_3480000 = (1[&type="Not_Marshallese"]:0.14297249195006795,(((2[&type="Marshallese"]:0.05903791073414798,3[&type="Marshallese"]:0.075037910733997)8[&type="Marshallese"]:0.026472467007402994,5[&type="Marshallese"]:0.09051037774143274)6[&type="Marshallese"]:0.09494798272314074,4[&type="Marshallese"]:0.10345836046469353)7[&type="Marshallese"]:0.18451413148535623)9[&type="Marshallese"]:0.0;tree STATE_13480000 = (1[&type="Not_Marshallese"]:0.14297249195006795,(((2[&type="Marshallese"]:0.05903791073414798,3[&type="Marshallese"]:0.075037910733997)8[&type="Marshallese"]:0.026472467007402994,5[&type="Marshallese"]:0.09051037774143274)6[&type="Marshallese"]:0.09494798272314074,4[&type="Marshallese"]:0.10345836046469353)7[&type="Marshallese"]:0.18451413148535623)9[&type="Marshallese"]:0.0;
tree STATE_3490000 = (1[&type="Not_Marshallese"]:0.07480435706659011,(((2[&type="Marshallese"]:0.06107740393827894,3[&type="Marshallese"]:0.07707740393812797)8[&type="Marshallese"]:0.05716959587605876,5[&type="Marshallese"]:0.12324699981421947)6[&type="Marshallese"]:0.05116152018782069,4[&type="Marshallese"]:0.09240852000216021)7[&type="Marshallese"]:0.1273958370644117)9[&type="Marshallese"]:0.0;tree STATE_13490000 = (1[&type="Not_Marshallese"]:0.07480435706659011,(((2[&type="Marshallese"]:0.06107740393827894,3[&type="Marshallese"]:0.07707740393812797)8[&type="Marshallese"]:0.05716959587605876,5[&type="Marshallese"]:0.12324699981421947)6[&type="Marshallese"]:0.05116152018782069,4[&type="Marshallese"]:0.09240852000216021)7[&type="Marshallese"]:0.1273958370644117)9[&type="Marshallese"]:0.0;
tree STATE_3500000 = (1[&type="Not_Marshallese"]:0.08157476428244848,((2[&type="Marshallese"]:0.06447919197241092,(3[&type="Marshallese"]:0.07743846474721934,5[&type="Marshallese"]:0.06643846474725208)6[&type="Marshallese"]:0.0030407272250406042)8[&type="Marshallese"]:0.06280083860693103,4[&type="Marshallese"]:0.05028003057934377)7[&type="Marshallese"]:0.17629473370308651)9[&type="Marshallese"]:0.0;tree STATE_13500000 = (1[&type="Not_Marshallese"]:0.08157476428244848,((2[&type="Marshallese"]:0.06447919197241092,(3[&type="Marshallese"]:0.07743846474721934,5[&type="Marshallese"]:0.06643846474725208)6[&type="Marshallese"]:0.0030407272250406042)8[&type="Marshallese"]:0.06280083860693103,4[&type="Marshallese"]:0.05028003057934377)7[&type="Marshallese"]:0.17629473370308651)9[&type="Marshallese"]:0.0;
tree STATE_3510000 = (1[&type="Not_Marshallese"]:0.12282129541146386,(((2[&type="Marshallese"]:0.05252046431341187,3[&type="Marshallese"]:0.06852046431326089)8[&type="Marshallese"]:0.02656408269012203,5[&type="Marshallese"]:0.08408454700341567)6[&type="Marshallese"]:0.13345056776149652,4[&type="Marshallese"]:0.13553511476503224)7[&type="Marshallese"]:0.13228618064641343)9[&type="Marshallese"]:0.0;tree STATE_13510000 = (1[&type="Not_Marshallese"]:0.12282129541146386,(((2[&type="Marshallese"]:0.05252046431341187,3[&type="Marshallese"]:0.06852046431326089)8[&type="Marshallese"]:0.02656408269012203,5[&type="Marshallese"]:0.08408454700341567)6[&type="Marshallese"]:0.13345056776149652,4[&type="Marshallese"]:0.13553511476503224)7[&type="Marshallese"]:0.13228618064641343)9[&type="Marshallese"]:0.0;
tree STATE_3520000 = ((1[&type="Not_Marshallese"]:0.11258891567840978,4[&type="Marshallese"]:0.2575889156783916)7[&type="Marshallese"]:0.1946606426594799,(2[&type="Marshallese"]:0.22699510066763012,(3[&type="Marshallese"]:0.21551120114001782,5[&type="Marshallese"]:0.20451120114005056)6[&type="Marshallese"]:0.02748389952746133)8[&type="Marshallese"]:0.30225445767023956)9[&type="Marshallese"]:0.0;tree STATE_13520000 = ((1[&type="Not_Marshallese"]:0.11258891567840978,4[&type="Marshallese"]:0.2575889156783916)7[&type="Marshallese"]:0.1946606426594799,(2[&type="Marshallese"]:0.22699510066763012,(3[&type="Marshallese"]:0.21551120114001782,5[&type="Marshallese"]:0.20451120114005056)6[&type="Marshallese"]:0.02748389952746133)8[&type="Marshallese"]:0.30225445767023956)9[&type="Marshallese"]:0.0;
tree STATE_3530000 = ((1[&type="Not_Marshallese"]:0.03347703417865705,4[&type="Marshallese"]:0.17847703417863886)7[&type="Marshallese"]:0.19467381595766942,((2[&type="Marshallese"]:0.16633721832226978,3[&type="Marshallese"]:0.1823372183221188)6[&type="Marshallese"]:0.017136826716143805,5[&type="Marshallese"]:0.18847404503829535)8[&type="Marshallese"]:0.2666768050978929)9[&type="Marshallese"]:0.0;tree STATE_13530000 = ((1[&type="Not_Marshallese"]:0.03347703417865705,4[&type="Marshallese"]:0.17847703417863886)7[&type="Marshallese"]:0.19467381595766942,((2[&type="Marshallese"]:0.16633721832226978,3[&type="Marshallese"]:0.1823372183221188)6[&type="Marshallese"]:0.017136826716143805,5[&type="Marshallese"]:0.18847404503829535)8[&type="Marshallese"]:0.2666768050978929)9[&type="Marshallese"]:0.0;
tree STATE_3540000 = (1[&type="Not_Marshallese"]:0.06180354259954668,((2[&type="Marshallese"]:0.12706146721896827,(3[&type="Marshallese"]:0.08453424119559678,5[&type="Marshallese"]:0.07353424119562953)6[&type="Marshallese"]:0.05852722602322051)8[&type="Marshallese"]:0.04987487937637913,4[&type="Marshallese"]:0.09993634659534922)7[&type="Marshallese"]:0.10686719600417927)9[&type="Marshallese"]:0.0;tree STATE_13540000 = (1[&type="Not_Marshallese"]:0.06180354259954668,((2[&type="Marshallese"]:0.12706146721896827,(3[&type="Marshallese"]:0.08453424119559678,5[&type="Marshallese"]:0.07353424119562953)6[&type="Marshallese"]:0.05852722602322051)8[&type="Marshallese"]:0.04987487937637913,4[&type="Marshallese"]:0.09993634659534922)7[&type="Marshallese"]:0.10686719600417927)9[&type="Marshallese"]:0.0;
tree STATE_3550000 = ((1[&type="Not_Marshallese"]:0.041689565164007236,4[&type="Marshallese"]:0.18668956516398905)7[&type="Marshallese"]:0.010620256219523894,(2[&type="Marshallese"]:0.15873472313777556,(3[&type="Marshallese"]:0.1421115967553718,5[&type="Marshallese"]:0.13111159675540454)6[&type="Marshallese"]:0.03262312638225279)8[&type="Marshallese"]:0.11557509824573556)9[&type="Marshallese"]:0.0;tree STATE_13550000 = ((1[&type="Not_Marshallese"]:0.041689565164007236,4[&type="Marshallese"]:0.18668956516398905)7[&type="Marshallese"]:0.010620256219523894,(2[&type="Marshallese"]:0.15873472313777556,(3[&type="Marshallese"]:0.1421115967553718,5[&type="Marshallese"]:0.13111159675540454)6[&type="Marshallese"]:0.03262312638225279)8[&type="Marshallese"]:0.11557509824573556)9[&type="Marshallese"]:0.0;
tree STATE_3560000 = ((1[&type="Not_Marshallese"]:0.10761161109141237,((2[&type="Marshallese"]:0.1271653583501157,3[&type="Marshallese"]:0.14316535834996472)7[&type="Marshallese"]:0.009502206712473621,5[&type="Marshallese"]:0.14166756506247108)8[&type="Marshallese"]:0.19294404602880305)6[&type="Marshallese"]:0.029869293646752393,4[&type="Marshallese"]:0.2824809047381466)9[&type="Marshallese"]:0.0;tree STATE_13560000 = ((1[&type="Not_Marshallese"]:0.10761161109141237,((2[&type="Marshallese"]:0.1271653583501157,3[&type="Marshallese"]:0.14316535834996472)7[&type="Marshallese"]:0.009502206712473621,5[&type="Marshallese"]:0.14166756506247108)8[&type="Marshallese"]:0.19294404602880305)6[&type="Marshallese"]:0.029869293646752393,4[&type="Marshallese"]:0.2824809047381466)9[&type="Marshallese"]:0.0;
tree STATE_3570000 = ((1[&type="Not_Marshallese"]:0.09315753573277874,(2[&type="Marshallese"]:0.11778274745049899,(3[&type="Marshallese"]:0.12635598792239178,5[&type="Marshallese"]:0.11535598792242452)6[&type="Marshallese"]:0.007426759527956239)8[&type="Marshallese"]:0.19737478828225974)7[&type="Marshallese"]:0.08040076784823064,4[&type="Marshallese"]:0.3185583035809912)9[&type="Marshallese"]:0.0;tree STATE_13570000 = ((1[&type="Not_Marshallese"]:0.09315753573277874,(2[&type="Marshallese"]:0.11778274745049899,(3[&type="Marshallese"]:0.12635598792239178,5[&type="Marshallese"]:0.11535598792242452)6[&type="Marshallese"]:0.007426759527956239)8[&type="Marshallese"]:0.19737478828225974)7[&type="Marshallese"]:0.08040076784823064,4[&type="Marshallese"]:0.3185583035809912)9[&type="Marshallese"]:0.0;
tree STATE_3580000 = (1[&type="Not_Marshallese"]:0.1372846965756328,(((2[&type="Marshallese"]:0.12197884357590624,3[&type="Marshallese"]:0.13797884357575527)8[&type="Marshallese"]:0.026686507300640122,5[&type="Marshallese"]:0.15366535087642813)7[&type="Marshallese"]:0.1888008390113317,4[&type="Marshallese"]:0.2604661898878799)6[&type="Marshallese"]:0.021818506687734718)9[&type="Marshallese"]:0.0;tree STATE_13580000 = (1[&type="Not_Marshallese"]:0.1372846965756328,(((2[&type="Marshallese"]:0.12197884357590624,3[&type="Marshallese"]:0.13797884357575527)8[&type="Marshallese"]:0.026686507300640122,5[&type="Marshallese"]:0.15366535087642813)7[&type="Marshallese"]:0.1888008390113317,4[&type="Marshallese"]:0.2604661898878799)6[&type="Marshallese"]:0.021818506687734718)9[&type="Marshallese"]:0.0;
tree STATE_3590000 = ((1[&type="Not_Marshallese"]:0.10997998688767635,(2[&type="Marshallese"]:0.12678356872164667,(3[&type="Marshallese"]:0.11025112305530603,5[&type="Marshallese"]:0.09925112305533877)8[&type="Marshallese"]:0.032532445666189666)6[&type="Marshallese"]:0.20519641816600967)7[&type="Marshallese"]:0.01153698561271499,4[&type="Marshallese"]:0.26651697250037315)9[&type="Marshallese"]:0.0;tree STATE_13590000 = ((1[&type="Not_Marshallese"]:0.10997998688767635,(2[&type="Marshallese"]:0.12678356872164667,(3[&type="Marshallese"]:0.11025112305530603,5[&type="Marshallese"]:0.09925112305533877)8[&type="Marshallese"]:0.032532445666189666)6[&type="Marshallese"]:0.20519641816600967)7[&type="Marshallese"]:0.01153698561271499,4[&type="Marshallese"]:0.26651697250037315)9[&type="Marshallese"]:0.0;
tree STATE_3600000 = ((1[&type="Not_Marshallese"]:0.01792815701765188,4[&type="Marshallese"]:0.1629281570176337)7[&type="Marshallese"]:0.05413703099758316,((2[&type="Marshallese"]:0.14607785615646826,3[&type="Marshallese"]:0.16207785615631728)8[&type="Marshallese"]:0.022962817586772044,5[&type="Marshallese"]:0.17404067374312207)6[&type="Marshallese"]:0.12502451427197472)9[&type="Marshallese"]:0.0;tree STATE_13600000 = ((1[&type="Not_Marshallese"]:0.01792815701765188,4[&type="Marshallese"]:0.1629281570176337)7[&type="Marshallese"]:0.05413703099758316,((2[&type="Marshallese"]:0.14607785615646826,3[&type="Marshallese"]:0.16207785615631728)8[&type="Marshallese"]:0.022962817586772044,5[&type="Marshallese"]:0.17404067374312207)6[&type="Marshallese"]:0.12502451427197472)9[&type="Marshallese"]:0.0;
tree STATE_3610000 = (1[&type="Not_Marshallese"]:0.10343410614046572,((2[&type="Marshallese"]:0.1888343299451602,(3[&type="Marshallese"]:0.0967143306024141,5[&type="Marshallese"]:0.08571433060244685)6[&type="Marshallese"]:0.10811999934259511)8[&type="Marshallese"]:0.04349836183148695,4[&type="Marshallese"]:0.15533269177664896)7[&type="Marshallese"]:0.09310141436379857)9[&type="Marshallese"]:0.0;tree STATE_13610000 = (1[&type="Not_Marshallese"]:0.10343410614046572,((2[&type="Marshallese"]:0.1888343299451602,(3[&type="Marshallese"]:0.0967143306024141,5[&type="Marshallese"]:0.08571433060244685)6[&type="Marshallese"]:0.10811999934259511)8[&type="Marshallese"]:0.04349836183148695,4[&type="Marshallese"]:0.15533269177664896)7[&type="Marshallese"]:0.09310141436379857)9[&type="Marshallese"]:0.0;
tree STATE_3620000 = (1[&type="Not_Marshallese"]:0.0323561122125241,(((2[&type="Marshallese"]:0.06981425443222398,5[&type="Marshallese"]:0.07481425443210575)8[&type="Marshallese"]:0.04434277742358471,3[&type="Marshallese"]:0.13015703185565772)6[&type="Marshallese"]:0.021126748350950547,4[&type="Marshallese"]:0.05828378020676106)7[&type="Marshallese"]:0.11907233200574485)9[&type="Marshallese"]:0.0;tree STATE_13620000 = (1[&type="Not_Marshallese"]:0.0323561122125241,(((2[&type="Marshallese"]:0.06981425443222398,5[&type="Marshallese"]:0.07481425443210575)8[&type="Marshallese"]:0.04434277742358471,3[&type="Marshallese"]:0.13015703185565772)6[&type="Marshallese"]:0.021126748350950547,4[&type="Marshallese"]:0.05828378020676106)7[&type="Marshallese"]:0.11907233200574485)9[&type="Marshallese"]:0.0;
tree STATE_3630000 = ((1[&type="Not_Marshallese"]:0.05957240023803673,4[&type="Marshallese"]:0.20457240023801854)7[&type="Marshallese"]:0.027595508670018365,(2[&type="Marshallese"]:0.08632510859390007,(3[&type="Marshallese"]:0.08273461490065268,5[&type="Marshallese"]:0.07173461490068542)8[&type="Marshallese"]:0.019590493693096414)6[&type="Not_Marshallese"]:0.222842800314135)9[&type="Marshallese"]:0.0;tree STATE_13630000 = ((1[&type="Not_Marshallese"]:0.05957240023803673,4[&type="Marshallese"]:0.20457240023801854)7[&type="Marshallese"]:0.027595508670018365,(2[&type="Marshallese"]:0.08632510859390007,(3[&type="Marshallese"]:0.08273461490065268,5[&type="Marshallese"]:0.07173461490068542)8[&type="Marshallese"]:0.019590493693096414)6[&type="Not_Marshallese"]:0.222842800314135)9[&type="Marshallese"]:0.0;
tree STATE_3640000 = (1[&type="Not_Marshallese"]:0.1823718563319212,(((2[&type="Marshallese"]:0.12087477903383737,5[&type="Marshallese"]:0.12587477903371913)8[&type="Marshallese"]:0.004504651863425552,3[&type="Marshallese"]:0.14137943089711194)6[&type="Marshallese"]:0.09103811922821556,4[&type="Marshallese"]:0.1394175501254803)7[&type="Marshallese"]:0.18795430620642273)9[&type="Marshallese"]:0.0;tree STATE_13640000 = (1[&type="Not_Marshallese"]:0.1823718563319212,(((2[&type="Marshallese"]:0.12087477903383737,5[&type="Marshallese"]:0.12587477903371913)8[&type="Marshallese"]:0.004504651863425552,3[&type="Marshallese"]:0.14137943089711194)6[&type="Marshallese"]:0.09103811922821556,4[&type="Marshallese"]:0.1394175501254803)7[&type="Marshallese"]:0.18795430620642273)9[&type="Marshallese"]:0.0;
tree STATE_3650000 = ((1[&type="Not_Marshallese"]:0.08804297783647957,4[&type="Marshallese"]:0.23304297783646138)7[&type="Marshallese"]:0.08467287631357118,((2[&type="Marshallese"]:0.15881623930836092,5[&type="Marshallese"]:0.16381623930824268)6[&type="Marshallese"]:0.027191463236986263,3[&type="Marshallese"]:0.2020077025451962)8[&type="Marshallese"]:0.20870815160468356)9[&type="Marshallese"]:0.0;tree STATE_13650000 = ((1[&type="Not_Marshallese"]:0.08804297783647957,4[&type="Marshallese"]:0.23304297783646138)7[&type="Marshallese"]:0.08467287631357118,((2[&type="Marshallese"]:0.15881623930836092,5[&type="Marshallese"]:0.16381623930824268)6[&type="Marshallese"]:0.027191463236986263,3[&type="Marshallese"]:0.2020077025451962)8[&type="Marshallese"]:0.20870815160468356)9[&type="Marshallese"]:0.0;
tree STATE_3660000 = (1[&type="Not_Marshallese"]:0.044482203143409615,(((2[&type="Marshallese"]:0.13866907744337065,3[&type="Marshallese"]:0.15466907744321967)6[&type="Marshallese"]:0.017651103100446597,5[&type="Marshallese"]:0.161320180543699)8[&type="Marshallese"]:0.05985736861458352,4[&type="Marshallese"]:0.13917754915840258)7[&type="Marshallese"]:0.050304653984988845)9[&type="Not_Marshallese"]:0.0;tree STATE_13660000 = (1[&type="Not_Marshallese"]:0.044482203143409615,(((2[&type="Marshallese"]:0.13866907744337065,3[&type="Marshallese"]:0.15466907744321967)6[&type="Marshallese"]:0.017651103100446597,5[&type="Marshallese"]:0.161320180543699)8[&type="Marshallese"]:0.05985736861458352,4[&type="Marshallese"]:0.13917754915840258)7[&type="Marshallese"]:0.050304653984988845)9[&type="Not_Marshallese"]:0.0;
tree STATE_3670000 = (1[&type="Not_Marshallese"]:0.21389589140043969,(((2[&type="Marshallese"]:0.1831831274659588,3[&type="Marshallese"]:0.19918312746580782)8[&type="Marshallese"]:0.0035118491709880684,5[&type="Marshallese"]:0.19169497663682863)6[&type="Marshallese"]:0.1655201923200367,4[&type="Marshallese"]:0.2752151689569854)7[&type="Marshallese"]:0.0836807224434361)9[&type="Marshallese"]:0.0;tree STATE_13670000 = (1[&type="Not_Marshallese"]:0.21389589140043969,(((2[&type="Marshallese"]:0.1831831274659588,3[&type="Marshallese"]:0.19918312746580782)8[&type="Marshallese"]:0.0035118491709880684,5[&type="Marshallese"]:0.19169497663682863)6[&type="Marshallese"]:0.1655201923200367,4[&type="Marshallese"]:0.2752151689569854)7[&type="Marshallese"]:0.0836807224434361)9[&type="Marshallese"]:0.0;
tree STATE_3680000 = ((1[&type="Not_Marshallese"]:0.07621094835997805,((2[&type="Marshallese"]:0.12220956191089252,3[&type="Marshallese"]:0.13820956191074155)6[&type="Marshallese"]:0.02900399120305977,5[&type="Marshallese"]:0.15621355311383406)8[&type="Marshallese"]:0.14699739524600575)7[&type="Marshallese"]:0.10839050714164417,4[&type="Marshallese"]:0.329601455501604)9[&type="Marshallese"]:0.0;tree STATE_13680000 = ((1[&type="Not_Marshallese"]:0.07621094835997805,((2[&type="Marshallese"]:0.12220956191089252,3[&type="Marshallese"]:0.13820956191074155)6[&type="Marshallese"]:0.02900399120305977,5[&type="Marshallese"]:0.15621355311383406)8[&type="Marshallese"]:0.14699739524600575)7[&type="Marshallese"]:0.10839050714164417,4[&type="Marshallese"]:0.329601455501604)9[&type="Marshallese"]:0.0;
tree STATE_3690000 = ((1[&type="Not_Marshallese"]:0.2026619269856244,4[&type="Marshallese"]:0.3476619269856062)7[&type="Marshallese"]:0.014851846804776025,((2[&type="Marshallese"]:0.052524572605867695,3[&type="Marshallese"]:0.06852457260571672)8[&type="Marshallese"]:0.010066040805837742,5[&type="Marshallese"]:0.0675906134115872)6[&type="Marshallese"]:0.376923160378675)9[&type="Marshallese"]:0.0;tree STATE_13690000 = ((1[&type="Not_Marshallese"]:0.2026619269856244,4[&type="Marshallese"]:0.3476619269856062)7[&type="Marshallese"]:0.014851846804776025,((2[&type="Marshallese"]:0.052524572605867695,3[&type="Marshallese"]:0.06852457260571672)8[&type="Marshallese"]:0.010066040805837742,5[&type="Marshallese"]:0.0675906134115872)6[&type="Marshallese"]:0.376923160378675)9[&type="Marshallese"]:0.0;
tree STATE_3700000 = ((1[&type="Not_Marshallese"]:0.06378368441001309,(2[&type="Marshallese"]:0.19836704864294402,(3[&type="Marshallese"]:0.2028810725405229,5[&type="Marshallese"]:0.19188107254055564)8[&type="Marshallese"]:0.011485976102270146)6[&type="Marshallese"]:0.08741663576704906)7[&type="Marshallese"]:0.06261207165284849,4[&type="Marshallese"]:0.2713957560628434)9[&type="Marshallese"]:0.0;tree STATE_13700000 = ((1[&type="Not_Marshallese"]:0.06378368441001309,(2[&type="Marshallese"]:0.19836704864294402,(3[&type="Marshallese"]:0.2028810725405229,5[&type="Marshallese"]:0.19188107254055564)8[&type="Marshallese"]:0.011485976102270146)6[&type="Marshallese"]:0.08741663576704906)7[&type="Marshallese"]:0.06261207165284849,4[&type="Marshallese"]:0.2713957560628434)9[&type="Marshallese"]:0.0;
tree STATE_3710000 = (1[&type="Not_Marshallese"]:0.025056483848505062,((2[&type="Marshallese"]:0.14262500888592441,(3[&type="Marshallese"]:0.1464364790928422,5[&type="Marshallese"]:0.13543647909287493)8[&type="Not_Marshallese"]:0.012188529792931252)6[&type="Marshallese"]:0.06266029305554993,4[&type="Marshallese"]:0.12828530194147617)7[&type="Marshallese"]:0.04177118190701071)9[&type="Marshallese"]:0.0;tree STATE_13710000 = (1[&type="Not_Marshallese"]:0.025056483848505062,((2[&type="Marshallese"]:0.14262500888592441,(3[&type="Marshallese"]:0.1464364790928422,5[&type="Marshallese"]:0.13543647909287493)8[&type="Not_Marshallese"]:0.012188529792931252)6[&type="Marshallese"]:0.06266029305554993,4[&type="Marshallese"]:0.12828530194147617)7[&type="Marshallese"]:0.04177118190701071)9[&type="Marshallese"]:0.0;
tree STATE_3720000 = ((1[&type="Not_Marshallese"]:0.021422450993649256,4[&type="Marshallese"]:0.16642245099363107)7[&type="Marshallese"]:0.09291655619094047,(2[&type="Marshallese"]:0.1386352151814142,(3[&type="Marshallese"]:0.09961807823289512,5[&type="Marshallese"]:0.08861807823292786)8[&type="Marshallese"]:0.0550171369483681)6[&type="Marshallese"]:0.19770379200315552)9[&type="Marshallese"]:0.0;tree STATE_13720000 = ((1[&type="Not_Marshallese"]:0.021422450993649256,4[&type="Marshallese"]:0.16642245099363107)7[&type="Marshallese"]:0.09291655619094047,(2[&type="Marshallese"]:0.1386352151814142,(3[&type="Marshallese"]:0.09961807823289512,5[&type="Marshallese"]:0.08861807823292786)8[&type="Marshallese"]:0.0550171369483681)6[&type="Marshallese"]:0.19770379200315552)9[&type="Marshallese"]:0.0;
tree STATE_3730000 = (1[&type="Not_Marshallese"]:0.05635207507420159,(((2[&type="Marshallese"]:0.1356713272983807,3[&type="Marshallese"]:0.1516713272982297)6[&type="Marshallese"]:0.05019983768444358,5[&type="Marshallese"]:0.19087116498270604)8[&type="Marshallese"]:0.05049862361399313,4[&type="Marshallese"]:0.15936978859681922)7[&type="Marshallese"]:0.041982286477364184)9[&type="Marshallese"]:0.0;tree STATE_13730000 = (1[&type="Not_Marshallese"]:0.05635207507420159,(((2[&type="Marshallese"]:0.1356713272983807,3[&type="Marshallese"]:0.1516713272982297)6[&type="Marshallese"]:0.05019983768444358,5[&type="Marshallese"]:0.19087116498270604)8[&type="Marshallese"]:0.05049862361399313,4[&type="Marshallese"]:0.15936978859681922)7[&type="Marshallese"]:0.041982286477364184)9[&type="Marshallese"]:0.0;
tree STATE_3740000 = ((1[&type="Not_Marshallese"]:0.069971601165989,((2[&type="Marshallese"]:0.04542881119030781,3[&type="Marshallese"]:0.061428811190156835)8[&type="Marshallese"]:0.11113801339821772,5[&type="Marshallese"]:0.1615668245884073)6[&type="Marshallese"]:0.13540477657744346)7[&type="Marshallese"]:0.04873339351363648,4[&type="Marshallese"]:0.2637049946796073)9[&type="Marshallese"]:0.0;tree STATE_13740000 = ((1[&type="Not_Marshallese"]:0.069971601165989,((2[&type="Marshallese"]:0.04542881119030781,3[&type="Marshallese"]:0.061428811190156835)8[&type="Marshallese"]:0.11113801339821772,5[&type="Marshallese"]:0.1615668245884073)6[&type="Marshallese"]:0.13540477657744346)7[&type="Marshallese"]:0.04873339351363648,4[&type="Marshallese"]:0.2637049946796073)9[&type="Marshallese"]:0.0;
tree STATE_3750000 = (1[&type="Not_Marshallese"]:0.01261226890669126,((2[&type="Marshallese"]:0.08170498484092771,(3[&type="Marshallese"]:0.07484237925022515,5[&type="Marshallese"]:0.06384237925025789)6[&type="Marshallese"]:0.022862605590551588)8[&type="Marshallese"]:0.12320365823130962,4[&type="Marshallese"]:0.12790864307223915)7[&type="Marshallese"]:0.029703625834433922)9[&type="Marshallese"]:0.0;tree STATE_13750000 = (1[&type="Not_Marshallese"]:0.01261226890669126,((2[&type="Marshallese"]:0.08170498484092771,(3[&type="Marshallese"]:0.07484237925022515,5[&type="Marshallese"]:0.06384237925025789)6[&type="Marshallese"]:0.022862605590551588)8[&type="Marshallese"]:0.12320365823130962,4[&type="Marshallese"]:0.12790864307223915)7[&type="Marshallese"]:0.029703625834433922)9[&type="Marshallese"]:0.0;
tree STATE_3760000 = (1[&type="Not_Marshallese"]:0.16088979051520208,((2[&type="Marshallese"]:0.12013723111350946,(3[&type="Marshallese"]:0.11464360786340737,5[&type="Marshallese"]:0.10364360786344011)8[&type="Marshallese"]:0.02149362324995112)6[&type="Marshallese"]:0.08595869004583415,4[&type="Marshallese"]:0.12909592115934543)7[&type="Marshallese"]:0.17679386935583846)9[&type="Marshallese"]:0.0;tree STATE_13760000 = (1[&type="Not_Marshallese"]:0.16088979051520208,((2[&type="Marshallese"]:0.12013723111350946,(3[&type="Marshallese"]:0.11464360786340737,5[&type="Marshallese"]:0.10364360786344011)8[&type="Marshallese"]:0.02149362324995112)6[&type="Marshallese"]:0.08595869004583415,4[&type="Marshallese"]:0.12909592115934543)7[&type="Marshallese"]:0.17679386935583846)9[&type="Marshallese"]:0.0;
tree STATE_3770000 = ((1[&type="Not_Marshallese"]:0.09043258416958111,4[&type="Marshallese"]:0.23543258416956292)7[&type="Marshallese"]:0.04290799501387926,(2[&type="Marshallese"]:0.10926579611246057,(3[&type="Marshallese"]:0.10780014018888674,5[&type="Marshallese"]:0.09680014018891948)6[&type="Marshallese"]:0.01746565592342285)8[&type="Marshallese"]:0.2460747830709798)9[&type="Marshallese"]:0.0;tree STATE_13770000 = ((1[&type="Not_Marshallese"]:0.09043258416958111,4[&type="Marshallese"]:0.23543258416956292)7[&type="Marshallese"]:0.04290799501387926,(2[&type="Marshallese"]:0.10926579611246057,(3[&type="Marshallese"]:0.10780014018888674,5[&type="Marshallese"]:0.09680014018891948)6[&type="Marshallese"]:0.01746565592342285)8[&type="Marshallese"]:0.2460747830709798)9[&type="Marshallese"]:0.0;
tree STATE_3780000 = ((1[&type="Not_Marshallese"]:0.03166788523737968,((2[&type="Marshallese"]:0.07565111873772146,3[&type="Marshallese"]:0.09165111873757048)8[&type="Marshallese"]:0.05990610799890664,5[&type="Marshallese"]:0.14055722673650986)6[&type="Marshallese"]:0.11811065850073157)7[&type="Marshallese"]:0.0281119301573875,4[&type="Marshallese"]:0.204779815394749)9[&type="Marshallese"]:0.0;tree STATE_13780000 = ((1[&type="Not_Marshallese"]:0.03166788523737968,((2[&type="Marshallese"]:0.07565111873772146,3[&type="Marshallese"]:0.09165111873757048)8[&type="Marshallese"]:0.05990610799890664,5[&type="Marshallese"]:0.14055722673650986)6[&type="Marshallese"]:0.11811065850073157)7[&type="Marshallese"]:0.0281119301573875,4[&type="Marshallese"]:0.204779815394749)9[&type="Marshallese"]:0.0;
tree STATE_3790000 = ((1[&type="Not_Marshallese"]:0.0663548941029532,((2[&type="Marshallese"]:0.22388238629224896,3[&type="Marshallese"]:0.239882386292098)6[&type="Marshallese"]:0.025771196815499692,5[&type="Marshallese"]:0.2546535831076304)8[&type="Marshallese"]:0.038701310995184535)7[&type="Marshallese"]:0.03895388113323184,4[&type="Marshallese"]:0.25030877523616685)9[&type="Marshallese"]:0.0;tree STATE_13790000 = ((1[&type="Not_Marshallese"]:0.0663548941029532,((2[&type="Marshallese"]:0.22388238629224896,3[&type="Marshallese"]:0.239882386292098)6[&type="Marshallese"]:0.025771196815499692,5[&type="Marshallese"]:0.2546535831076304)8[&type="Marshallese"]:0.038701310995184535)7[&type="Marshallese"]:0.03895388113323184,4[&type="Marshallese"]:0.25030877523616685)9[&type="Marshallese"]:0.0;
tree STATE_3800000 = ((1[&type="Not_Marshallese"]:0.10432832572754602,((2[&type="Marshallese"]:0.07596994857755754,3[&type="Marshallese"]:0.09196994857740656)6[&type="Marshallese"]:0.05778882960535531,5[&type="Marshallese"]:0.1387587781827946)8[&type="Marshallese"]:0.19256954754461317)7[&type="Marshallese"]:0.049870097990522444,4[&type="Marshallese"]:0.2991984237180503)9[&type="Marshallese"]:0.0;tree STATE_13800000 = ((1[&type="Not_Marshallese"]:0.10432832572754602,((2[&type="Marshallese"]:0.07596994857755754,3[&type="Marshallese"]:0.09196994857740656)6[&type="Marshallese"]:0.05778882960535531,5[&type="Marshallese"]:0.1387587781827946)8[&type="Marshallese"]:0.19256954754461317)7[&type="Marshallese"]:0.049870097990522444,4[&type="Marshallese"]:0.2991984237180503)9[&type="Marshallese"]:0.0;
tree STATE_3810000 = ((1[&type="Not_Marshallese"]:0.1849265081892692,4[&type="Marshallese"]:0.329926508189251)7[&type="Marshallese"]:0.007788847261807841,((2[&type="Marshallese"]:0.08022497738779977,3[&type="Marshallese"]:0.09622497738764879)8[&type="Marshallese"]:0.13273004330502713,5[&type="Marshallese"]:0.21795502069270867)6[&type="Marshallese"]:0.20176033475823013)9[&type="Marshallese"]:0.0;tree STATE_13810000 = ((1[&type="Not_Marshallese"]:0.1849265081892692,4[&type="Marshallese"]:0.329926508189251)7[&type="Marshallese"]:0.007788847261807841,((2[&type="Marshallese"]:0.08022497738779977,3[&type="Marshallese"]:0.09622497738764879)8[&type="Marshallese"]:0.13273004330502713,5[&type="Marshallese"]:0.21795502069270867)6[&type="Marshallese"]:0.20176033475823013)9[&type="Marshallese"]:0.0;
tree STATE_3820000 = (1[&type="Not_Marshallese"]:0.061843535355131485,(((2[&type="Marshallese"]:0.12710874075582637,3[&type="Marshallese"]:0.1431087407556754)8[&type="Marshallese"]:0.012415320232545435,5[&type="Marshallese"]:0.14452406098825357)6[&type="Marshallese"]:0.10232526406370865,4[&type="Marshallese"]:0.16484932505208227)7[&type="Marshallese"]:0.04199421030303102)9[&type="Marshallese"]:0.0;tree STATE_13820000 = (1[&type="Not_Marshallese"]:0.061843535355131485,(((2[&type="Marshallese"]:0.12710874075582637,3[&type="Marshallese"]:0.1431087407556754)8[&type="Marshallese"]:0.012415320232545435,5[&type="Marshallese"]:0.14452406098825357)6[&type="Marshallese"]:0.10232526406370865,4[&type="Marshallese"]:0.16484932505208227)7[&type="Marshallese"]:0.04199421030303102)9[&type="Marshallese"]:0.0;
tree STATE_3830000 = ((1[&type="Not_Marshallese"]:0.06288728437399999,4[&type="Marshallese"]:0.2078872843739818)7[&type="Marshallese"]:0.10826394847469872,((2[&type="Marshallese"]:0.07246147043337661,5[&type="Marshallese"]:0.07746147043325838)8[&type="Marshallese"]:0.11297737478284592,3[&type="Marshallese"]:0.20143884521607155)6[&type="Marshallese"]:0.20771238763245617)9[&type="Marshallese"]:0.0;tree STATE_13830000 = ((1[&type="Not_Marshallese"]:0.06288728437399999,4[&type="Marshallese"]:0.2078872843739818)7[&type="Marshallese"]:0.10826394847469872,((2[&type="Marshallese"]:0.07246147043337661,5[&type="Marshallese"]:0.07746147043325838)8[&type="Marshallese"]:0.11297737478284592,3[&type="Marshallese"]:0.20143884521607155)6[&type="Marshallese"]:0.20771238763245617)9[&type="Marshallese"]:0.0;
tree STATE_3840000 = (1[&type="Not_Marshallese"]:0.11611228585934519,(((2[&type="Marshallese"]:0.1058274168278607,3[&type="Marshallese"]:0.12182741682770973)8[&type="Marshallese"]:0.0029774013814142936,5[&type="Marshallese"]:0.11380481820915676)6[&type="Marshallese"]:0.17255451964259455,4[&type="Marshallese"]:0.20435933785187138)7[&type="Marshallese"]:0.05675294800745562)9[&type="Marshallese"]:0.0;tree STATE_13840000 = (1[&type="Not_Marshallese"]:0.11611228585934519,(((2[&type="Marshallese"]:0.1058274168278607,3[&type="Marshallese"]:0.12182741682770973)8[&type="Marshallese"]:0.0029774013814142936,5[&type="Marshallese"]:0.11380481820915676)6[&type="Marshallese"]:0.17255451964259455,4[&type="Marshallese"]:0.20435933785187138)7[&type="Marshallese"]:0.05675294800745562)9[&type="Marshallese"]:0.0;
tree STATE_3850000 = ((1[&type="Not_Marshallese"]:0.15774257400537667,4[&type="Marshallese"]:0.3027425740053585)7[&type="Marshallese"]:0.026450391843300558,((2[&type="Marshallese"]:0.35654015069642153,3[&type="Marshallese"]:0.37254015069627056)8[&type="Marshallese"]:0.006792633959071148,5[&type="Marshallese"]:0.36833278465537445)6[&type="Marshallese"]:0.04286018119316454)9[&type="Marshallese"]:0.0;tree STATE_13850000 = ((1[&type="Not_Marshallese"]:0.15774257400537667,4[&type="Marshallese"]:0.3027425740053585)7[&type="Marshallese"]:0.026450391843300558,((2[&type="Marshallese"]:0.35654015069642153,3[&type="Marshallese"]:0.37254015069627056)8[&type="Marshallese"]:0.006792633959071148,5[&type="Marshallese"]:0.36833278465537445)6[&type="Marshallese"]:0.04286018119316454)9[&type="Marshallese"]:0.0;
tree STATE_3860000 = ((1[&type="Not_Marshallese"]:0.17033042797528258,4[&type="Marshallese"]:0.3153304279752644)6[&type="Marshallese"]:0.016646754333018043,(2[&type="Marshallese"]:0.1651710138511334,(3[&type="Marshallese"]:0.17951179799804212,5[&type="Marshallese"]:0.16851179799807486)7[&type="Marshallese"]:0.0016592158529402934)8[&type="Marshallese"]:0.24380616845714723)9[&type="Marshallese"]:0.0;tree STATE_13860000 = ((1[&type="Not_Marshallese"]:0.17033042797528258,4[&type="Marshallese"]:0.3153304279752644)6[&type="Marshallese"]:0.016646754333018043,(2[&type="Marshallese"]:0.1651710138511334,(3[&type="Marshallese"]:0.17951179799804212,5[&type="Marshallese"]:0.16851179799807486)7[&type="Marshallese"]:0.0016592158529402934)8[&type="Marshallese"]:0.24380616845714723)9[&type="Marshallese"]:0.0;
tree STATE_3870000 = (1[&type="Not_Marshallese"]:0.24157702327711422,(((2[&type="Marshallese"]:0.05325885591302024,3[&type="Marshallese"]:0.06925885591286926)8[&type="Marshallese"]:0.033417304370959564,5[&type="Marshallese"]:0.09167616028386157)7[&type="Marshallese"]:0.03371843063981671,4[&type="Marshallese"]:0.043394590923798326)6[&type="Marshallese"]:0.3431824323532977)9[&type="Marshallese"]:0.0;tree STATE_13870000 = (1[&type="Not_Marshallese"]:0.24157702327711422,(((2[&type="Marshallese"]:0.05325885591302024,3[&type="Marshallese"]:0.06925885591286926)8[&type="Marshallese"]:0.033417304370959564,5[&type="Marshallese"]:0.09167616028386157)7[&type="Marshallese"]:0.03371843063981671,4[&type="Marshallese"]:0.043394590923798326)6[&type="Marshallese"]:0.3431824323532977)9[&type="Marshallese"]:0.0;
tree STATE_3880000 = (1[&type="Not_Marshallese"]:0.13623938398265356,(((2[&type="Marshallese"]:0.09853130354722557,3[&type="Marshallese"]:0.1145313035470746)8[&type="Marshallese"]:0.04043844627153302,5[&type="Marshallese"]:0.14396974981864036)7[&type="Marshallese"]:0.20879930069487723,4[&type="Marshallese"]:0.27076905051363764)6[&type="Marshallese"]:0.010470333468997728)9[&type="Marshallese"]:0.0;tree STATE_13880000 = (1[&type="Not_Marshallese"]:0.13623938398265356,(((2[&type="Marshallese"]:0.09853130354722557,3[&type="Marshallese"]:0.1145313035470746)8[&type="Marshallese"]:0.04043844627153302,5[&type="Marshallese"]:0.14396974981864036)7[&type="Marshallese"]:0.20879930069487723,4[&type="Marshallese"]:0.27076905051363764)6[&type="Marshallese"]:0.010470333468997728)9[&type="Marshallese"]:0.0;
tree STATE_3890000 = (1[&type="Not_Marshallese"]:0.14532444296279146,((2[&type="Marshallese"]:0.11290134724965178,(3[&type="Marshallese"]:0.08017036267968247,5[&type="Marshallese"]:0.06917036267971521)7[&type="Marshallese"]:0.048730984569818336)8[&type="Marshallese"]:0.0685800324565016,4[&type="Marshallese"]:0.1044813797061552)6[&type="Marshallese"]:0.18584306325661806)9[&type="Marshallese"]:0.0;tree STATE_13890000 = (1[&type="Not_Marshallese"]:0.14532444296279146,((2[&type="Marshallese"]:0.11290134724965178,(3[&type="Marshallese"]:0.08017036267968247,5[&type="Marshallese"]:0.06917036267971521)7[&type="Marshallese"]:0.048730984569818336)8[&type="Marshallese"]:0.0685800324565016,4[&type="Marshallese"]:0.1044813797061552)6[&type="Marshallese"]:0.18584306325661806)9[&type="Marshallese"]:0.0;
tree STATE_3900000 = ((1[&type="Not_Marshallese"]:0.25081203652503653,4[&type="Marshallese"]:0.39581203652501834)6[&type="Marshallese"]:0.018206434621739598,((2[&type="Marshallese"]:0.14654262552363628,5[&type="Marshallese"]:0.15154262552351805)8[&type="Marshallese"]:0.2444934117539066,3[&type="Marshallese"]:0.4070360372773919)7[&type="Marshallese"]:0.09998243386921324)9[&type="Marshallese"]:0.0;tree STATE_13900000 = ((1[&type="Not_Marshallese"]:0.25081203652503653,4[&type="Marshallese"]:0.39581203652501834)6[&type="Marshallese"]:0.018206434621739598,((2[&type="Marshallese"]:0.14654262552363628,5[&type="Marshallese"]:0.15154262552351805)8[&type="Marshallese"]:0.2444934117539066,3[&type="Marshallese"]:0.4070360372773919)7[&type="Marshallese"]:0.09998243386921324)9[&type="Marshallese"]:0.0;
tree STATE_3910000 = ((1[&type="Not_Marshallese"]:0.07566295790989758,4[&type="Marshallese"]:0.2206629579098794)6[&type="Marshallese"]:0.09366160740929996,(2[&type="Marshallese"]:0.17309898033678472,(3[&type="Marshallese"]:0.167656897186081,5[&type="Marshallese"]:0.15665689718611375)7[&type="Marshallese"]:0.021442083150552738)8[&type="Marshallese"]:0.2182255849823928)9[&type="Marshallese"]:0.0;tree STATE_13910000 = ((1[&type="Not_Marshallese"]:0.07566295790989758,4[&type="Marshallese"]:0.2206629579098794)6[&type="Marshallese"]:0.09366160740929996,(2[&type="Marshallese"]:0.17309898033678472,(3[&type="Marshallese"]:0.167656897186081,5[&type="Marshallese"]:0.15665689718611375)7[&type="Marshallese"]:0.021442083150552738)8[&type="Marshallese"]:0.2182255849823928)9[&type="Marshallese"]:0.0;
tree STATE_3920000 = (1[&type="Not_Marshallese"]:0.04591738497358688,(((2[&type="Marshallese"]:0.056001633658904176,3[&type="Marshallese"]:0.0720016336587532)8[&type="Marshallese"]:0.026008216130799774,5[&type="Marshallese"]:0.08700984978958572)7[&type="Not_Marshallese"]:0.10232279296157253,4[&type="Marshallese"]:0.1073326427512783)6[&type="Marshallese"]:0.0835847422222904)9[&type="Marshallese"]:0.0;tree STATE_13920000 = (1[&type="Not_Marshallese"]:0.04591738497358688,(((2[&type="Marshallese"]:0.056001633658904176,3[&type="Marshallese"]:0.0720016336587532)8[&type="Marshallese"]:0.026008216130799774,5[&type="Marshallese"]:0.08700984978958572)7[&type="Not_Marshallese"]:0.10232279296157253,4[&type="Marshallese"]:0.1073326427512783)6[&type="Marshallese"]:0.0835847422222904)9[&type="Marshallese"]:0.0;
tree STATE_3930000 = (1[&type="Not_Marshallese"]:0.30533606941887237,(((2[&type="Marshallese"]:0.13683835328351882,5[&type="Marshallese"]:0.14183835328340058)8[&type="Marshallese"]:0.035821321840160986,3[&type="Marshallese"]:0.18865967512352882)7[&type="Marshallese"]:0.08792951207658833,4[&type="Marshallese"]:0.18358918720026995)6[&type="Marshallese"]:0.2667468822185842)9[&type="Marshallese"]:0.0;tree STATE_13930000 = (1[&type="Not_Marshallese"]:0.30533606941887237,(((2[&type="Marshallese"]:0.13683835328351882,5[&type="Marshallese"]:0.14183835328340058)8[&type="Marshallese"]:0.035821321840160986,3[&type="Marshallese"]:0.18865967512352882)7[&type="Marshallese"]:0.08792951207658833,4[&type="Marshallese"]:0.18358918720026995)6[&type="Marshallese"]:0.2667468822185842)9[&type="Marshallese"]:0.0;
tree STATE_3940000 = (1[&type="Not_Marshallese"]:0.1301140059428621,(((2[&type="Marshallese"]:0.15616613756585213,3[&type="Marshallese"]:0.17216613756570115)7[&type="Marshallese"]:0.03252236206290812,5[&type="Marshallese"]:0.193688499628642)8[&type="Marshallese"]:0.13161636822561465,4[&type="Marshallese"]:0.24330486785437672)6[&type="Marshallese"]:0.03180913808846719)9[&type="Marshallese"]:0.0;tree STATE_13940000 = (1[&type="Not_Marshallese"]:0.1301140059428621,(((2[&type="Marshallese"]:0.15616613756585213,3[&type="Marshallese"]:0.17216613756570115)7[&type="Marshallese"]:0.03252236206290812,5[&type="Marshallese"]:0.193688499628642)8[&type="Marshallese"]:0.13161636822561465,4[&type="Marshallese"]:0.24330486785437672)6[&type="Marshallese"]:0.03180913808846719)9[&type="Marshallese"]:0.0;
tree STATE_3950000 = ((1[&type="Not_Marshallese"]:0.033109336949579016,4[&type="Marshallese"]:0.17810933694956083)6[&type="Marshallese"]:0.07333345065239144,((2[&type="Marshallese"]:0.1626620235343481,3[&type="Marshallese"]:0.17866202353419713)7[&type="Marshallese"]:0.035248959058545276,5[&type="Marshallese"]:0.20291098259277515)8[&type="Marshallese"]:0.13053180500905706)9[&type="Marshallese"]:0.0;tree STATE_13950000 = ((1[&type="Not_Marshallese"]:0.033109336949579016,4[&type="Marshallese"]:0.17810933694956083)6[&type="Marshallese"]:0.07333345065239144,((2[&type="Marshallese"]:0.1626620235343481,3[&type="Marshallese"]:0.17866202353419713)7[&type="Marshallese"]:0.035248959058545276,5[&type="Marshallese"]:0.20291098259277515)8[&type="Marshallese"]:0.13053180500905706)9[&type="Marshallese"]:0.0;
tree STATE_3960000 = (1[&type="Not_Marshallese"]:0.0371155155463716,(((2[&type="Marshallese"]:0.07685065783861207,3[&type="Marshallese"]:0.0928506578384611)8[&type="Marshallese"]:0.1299252308732725,5[&type="Marshallese"]:0.21177588871176634)7[&type="Not_Marshallese"]:0.045274068933702505,4[&type="Marshallese"]:0.1750499576455889)6[&type="Marshallese"]:0.007065557900764519)9[&type="Marshallese"]:0.0;tree STATE_13960000 = (1[&type="Not_Marshallese"]:0.0371155155463716,(((2[&type="Marshallese"]:0.07685065783861207,3[&type="Marshallese"]:0.0928506578384611)8[&type="Marshallese"]:0.1299252308732725,5[&type="Marshallese"]:0.21177588871176634)7[&type="Not_Marshallese"]:0.045274068933702505,4[&type="Marshallese"]:0.1750499576455889)6[&type="Marshallese"]:0.007065557900764519)9[&type="Marshallese"]:0.0;
tree STATE_3970000 = (1[&type="Not_Marshallese"]:0.21952951407985455,(((2[&type="Marshallese"]:0.08512306344901359,3[&type="Marshallese"]:0.10112306344886261)8[&type="Marshallese"]:0.11649598383079408,5[&type="Marshallese"]:0.20661904727968944)7[&type="Marshallese"]:0.17647171760085528,4[&type="Marshallese"]:0.3010907648806648)6[&type="Marshallese"]:0.06343874919917158)9[&type="Marshallese"]:0.0;tree STATE_13970000 = (1[&type="Not_Marshallese"]:0.21952951407985455,(((2[&type="Marshallese"]:0.08512306344901359,3[&type="Marshallese"]:0.10112306344886261)8[&type="Marshallese"]:0.11649598383079408,5[&type="Marshallese"]:0.20661904727968944)7[&type="Marshallese"]:0.17647171760085528,4[&type="Marshallese"]:0.3010907648806648)6[&type="Marshallese"]:0.06343874919917158)9[&type="Marshallese"]:0.0;
tree STATE_3980000 = (1[&type="Not_Marshallese"]:0.099274412183812,(((2[&type="Marshallese"]:0.06291904031763007,3[&type="Marshallese"]:0.0789190403174791)7[&type="Marshallese"]:0.1073299043470324,5[&type="Marshallese"]:0.17524894466454424)8[&type="Marshallese"]:0.05944838626231708,4[&type="Marshallese"]:0.15269733092698137)6[&type="Marshallese"]:0.09157708125681244)9[&type="Marshallese"]:0.0;tree STATE_13980000 = (1[&type="Not_Marshallese"]:0.099274412183812,(((2[&type="Marshallese"]:0.06291904031763007,3[&type="Marshallese"]:0.0789190403174791)7[&type="Marshallese"]:0.1073299043470324,5[&type="Marshallese"]:0.17524894466454424)8[&type="Marshallese"]:0.05944838626231708,4[&type="Marshallese"]:0.15269733092698137)6[&type="Marshallese"]:0.09157708125681244)9[&type="Marshallese"]:0.0;
tree STATE_3990000 = (1[&type="Not_Marshallese"]:0.04857297487443868,(((2[&type="Marshallese"]:0.09181457375251464,5[&type="Marshallese"]:0.09681457375239641)8[&type="Marshallese"]:0.0015627004137068745,3[&type="Marshallese"]:0.10937727416607054)7[&type="Marshallese"]:0.008385839776155674,4[&type="Marshallese"]:0.02476311394237901)6[&type="Marshallese"]:0.16880986093204148)9[&type="Marshallese"]:0.0;tree STATE_13990000 = (1[&type="Not_Marshallese"]:0.04857297487443868,(((2[&type="Marshallese"]:0.09181457375251464,5[&type="Marshallese"]:0.09681457375239641)8[&type="Marshallese"]:0.0015627004137068745,3[&type="Marshallese"]:0.10937727416607054)7[&type="Marshallese"]:0.008385839776155674,4[&type="Marshallese"]:0.02476311394237901)6[&type="Marshallese"]:0.16880986093204148)9[&type="Marshallese"]:0.0;
tree STATE_4000000 = ((1[&type="Not_Marshallese"]:0.028190791043991303,4[&type="Marshallese"]:0.1731907910439731)6[&type="Marshallese"]:0.022561575144406654,((2[&type="Marshallese"]:0.1820598575127413,5[&type="Marshallese"]:0.18705985751262308)8[&type="Marshallese"]:0.016956987303493626,3[&type="Marshallese"]:0.21501684481608396)7[&type="Marshallese"]:0.07373552137214301)9[&type="Marshallese"]:0.0;tree STATE_14000000 = ((1[&type="Not_Marshallese"]:0.028190791043991303,4[&type="Marshallese"]:0.1731907910439731)6[&type="Marshallese"]:0.022561575144406654,((2[&type="Marshallese"]:0.1820598575127413,5[&type="Marshallese"]:0.18705985751262308)8[&type="Marshallese"]:0.016956987303493626,3[&type="Marshallese"]:0.21501684481608396)7[&type="Marshallese"]:0.07373552137214301)9[&type="Marshallese"]:0.0;
tree STATE_4010000 = (1[&type="Not_Marshallese"]:0.10880463397418949,(((2[&type="Marshallese"]:0.05269731110236468,3[&type="Marshallese"]:0.0686973111022137)7[&type="Marshallese"]:0.016325125039185803,5[&type="Marshallese"]:0.07402243614143225)8[&type="Marshallese"]:0.09924282077553429,4[&type="Marshallese"]:0.09126525691708659)6[&type="Marshallese"]:0.1625393770570847)9[&type="Marshallese"]:0.0;tree STATE_14010000 = (1[&type="Not_Marshallese"]:0.10880463397418949,(((2[&type="Marshallese"]:0.05269731110236468,3[&type="Marshallese"]:0.0686973111022137)7[&type="Marshallese"]:0.016325125039185803,5[&type="Marshallese"]:0.07402243614143225)8[&type="Marshallese"]:0.09924282077553429,4[&type="Marshallese"]:0.09126525691708659)6[&type="Marshallese"]:0.1625393770570847)9[&type="Marshallese"]:0.0;
tree STATE_4020000 = (1[&type="Not_Marshallese"]:0.0055471102946547945,(((2[&type="Marshallese"]:0.05475892557617823,3[&type="Marshallese"]:0.07075892557602725)8[&type="Marshallese"]:0.0033704232018500063,5[&type="Marshallese"]:0.06312934877791)7[&type="Marshallese"]:0.12331334427972022,4[&type="Marshallese"]:0.10444269305775028)6[&type="Marshallese"]:0.046104417236886325)9[&type="Marshallese"]:0.0;tree STATE_14020000 = (1[&type="Not_Marshallese"]:0.0055471102946547945,(((2[&type="Marshallese"]:0.05475892557617823,3[&type="Marshallese"]:0.07075892557602725)8[&type="Marshallese"]:0.0033704232018500063,5[&type="Marshallese"]:0.06312934877791)7[&type="Marshallese"]:0.12331334427972022,4[&type="Marshallese"]:0.10444269305775028)6[&type="Marshallese"]:0.046104417236886325)9[&type="Marshallese"]:0.0;
tree STATE_4030000 = (1[&type="Not_Marshallese"]:0.019984078442031705,(((2[&type="Marshallese"]:0.15818493238410647,3[&type="Marshallese"]:0.1741849323839555)8[&type="Marshallese"]:0.02879337113785385,5[&type="Marshallese"]:0.1919783035218421)7[&type="Marshallese"]:0.008420807352336163,4[&type="Marshallese"]:0.1183991108742983)6[&type="Marshallese"]:0.04658496756771521)9[&type="Marshallese"]:0.0;tree STATE_14030000 = (1[&type="Not_Marshallese"]:0.019984078442031705,(((2[&type="Marshallese"]:0.15818493238410647,3[&type="Marshallese"]:0.1741849323839555)8[&type="Marshallese"]:0.02879337113785385,5[&type="Marshallese"]:0.1919783035218421)7[&type="Marshallese"]:0.008420807352336163,4[&type="Marshallese"]:0.1183991108742983)6[&type="Marshallese"]:0.04658496756771521)9[&type="Marshallese"]:0.0;
tree STATE_4040000 = (1[&type="Not_Marshallese"]:0.024740090992274144,((2[&type="Marshallese"]:0.09543701181337898,(3[&type="Marshallese"]:0.06698683960214767,5[&type="Marshallese"]:0.05598683960218041)8[&type="Marshallese"]:0.04445017221108033)7[&type="Marshallese"]:0.09112851835763307,4[&type="Marshallese"]:0.10956553017101386)6[&type="Marshallese"]:0.06017456082124209)9[&type="Marshallese"]:0.0;tree STATE_14040000 = (1[&type="Not_Marshallese"]:0.024740090992274144,((2[&type="Marshallese"]:0.09543701181337898,(3[&type="Marshallese"]:0.06698683960214767,5[&type="Marshallese"]:0.05598683960218041)8[&type="Marshallese"]:0.04445017221108033)7[&type="Marshallese"]:0.09112851835763307,4[&type="Marshallese"]:0.10956553017101386)6[&type="Marshallese"]:0.06017456082124209)9[&type="Marshallese"]:0.0;
tree STATE_4050000 = (1[&type="Not_Marshallese"]:0.10030395067497477,(((2[&type="Marshallese"]:0.08036269876494123,3[&type="Marshallese"]:0.09636269876479026)8[&type="Marshallese"]:0.003976111955602005,5[&type="Marshallese"]:0.089338810720425)7[&type="Marshallese"]:0.035199225450853175,4[&type="Marshallese"]:0.04253803617139823)6[&type="Marshallese"]:0.20276591450355835)9[&type="Marshallese"]:0.0;tree STATE_14050000 = (1[&type="Not_Marshallese"]:0.10030395067497477,(((2[&type="Marshallese"]:0.08036269876494123,3[&type="Marshallese"]:0.09636269876479026)8[&type="Marshallese"]:0.003976111955602005,5[&type="Marshallese"]:0.089338810720425)7[&type="Marshallese"]:0.035199225450853175,4[&type="Marshallese"]:0.04253803617139823)6[&type="Marshallese"]:0.20276591450355835)9[&type="Marshallese"]:0.0;
tree STATE_4060000 = (1[&type="Not_Marshallese"]:0.0682698517586337,((2[&type="Marshallese"]:0.1510639364696312,(3[&type="Marshallese"]:0.12063117951684021,5[&type="Marshallese"]:0.10963117951687296)8[&type="Marshallese"]:0.046432756952640014)7[&type="Marshallese"]:0.034664302114526035,4[&type="Marshallese"]:0.10872823858415906)6[&type="Marshallese"]:0.10454161317445645)9[&type="Marshallese"]:0.0;tree STATE_14060000 = (1[&type="Not_Marshallese"]:0.0682698517586337,((2[&type="Marshallese"]:0.1510639364696312,(3[&type="Marshallese"]:0.12063117951684021,5[&type="Marshallese"]:0.10963117951687296)8[&type="Marshallese"]:0.046432756952640014)7[&type="Marshallese"]:0.034664302114526035,4[&type="Marshallese"]:0.10872823858415906)6[&type="Marshallese"]:0.10454161317445645)9[&type="Marshallese"]:0.0;
tree STATE_4070000 = ((1[&type="Not_Marshallese"]:0.14554578695023285,4[&type="Marshallese"]:0.29054578695021466)8[&type="Marshallese"]:0.39724008073954015,((2[&type="Marshallese"]:0.13162414964569585,3[&type="Marshallese"]:0.14762414964554488)7[&type="Marshallese"]:0.007603496558422268,5[&type="Marshallese"]:0.1442276462039999)6[&type="Marshallese"]:0.6255582214856349)9[&type="Marshallese"]:0.0;tree STATE_14070000 = ((1[&type="Not_Marshallese"]:0.14554578695023285,4[&type="Marshallese"]:0.29054578695021466)8[&type="Marshallese"]:0.39724008073954015,((2[&type="Marshallese"]:0.13162414964569585,3[&type="Marshallese"]:0.14762414964554488)7[&type="Marshallese"]:0.007603496558422268,5[&type="Marshallese"]:0.1442276462039999)6[&type="Marshallese"]:0.6255582214856349)9[&type="Marshallese"]:0.0;
tree STATE_4080000 = ((1[&type="Not_Marshallese"]:0.3996622094388357,((2[&type="Marshallese"]:0.23969867987886556,3[&type="Marshallese"]:0.2556986798787146)7[&type="Marshallese"]:0.04285609105999094,5[&type="Marshallese"]:0.28755477093873827)8[&type="Marshallese"]:0.33910743849995917)6[&type="Marshallese"]:0.05699550327131464,4[&type="Marshallese"]:0.6016577127101321)9[&type="Marshallese"]:0.0;tree STATE_14080000 = ((1[&type="Not_Marshallese"]:0.3996622094388357,((2[&type="Marshallese"]:0.23969867987886556,3[&type="Marshallese"]:0.2556986798787146)7[&type="Marshallese"]:0.04285609105999094,5[&type="Marshallese"]:0.28755477093873827)8[&type="Marshallese"]:0.33910743849995917)6[&type="Marshallese"]:0.05699550327131464,4[&type="Marshallese"]:0.6016577127101321)9[&type="Marshallese"]:0.0;
tree STATE_4090000 = (1[&type="Not_Marshallese"]:0.1608989188320526,((2[&type="Marshallese"]:0.2200693778308016,(3[&type="Marshallese"]:0.20921418252824064,5[&type="Marshallese"]:0.19821418252827339)7[&type="Marshallese"]:0.026855195302409984)8[&type="Marshallese"]:0.13424781457645124,4[&type="Marshallese"]:0.27731719240725466)6[&type="Marshallese"]:0.02858172642477974)9[&type="Marshallese"]:0.0;tree STATE_14090000 = (1[&type="Not_Marshallese"]:0.1608989188320526,((2[&type="Marshallese"]:0.2200693778308016,(3[&type="Marshallese"]:0.20921418252824064,5[&type="Marshallese"]:0.19821418252827339)7[&type="Marshallese"]:0.026855195302409984)8[&type="Marshallese"]:0.13424781457645124,4[&type="Marshallese"]:0.27731719240725466)6[&type="Marshallese"]:0.02858172642477974)9[&type="Marshallese"]:0.0;
tree STATE_4100000 = (1[&type="Not_Marshallese"]:0.12159107451137668,((2[&type="Marshallese"]:0.11615598923747134,(3[&type="Marshallese"]:0.11045012233278041,5[&type="Marshallese"]:0.09945012233281315)7[&type="Marshallese"]:0.021705866904539947)8[&type="Marshallese"]:0.08747683980478815,4[&type="Marshallese"]:0.1266328290422613)6[&type="Marshallese"]:0.1399582454690972)9[&type="Marshallese"]:0.0;tree STATE_14100000 = (1[&type="Not_Marshallese"]:0.12159107451137668,((2[&type="Marshallese"]:0.11615598923747134,(3[&type="Marshallese"]:0.11045012233278041,5[&type="Marshallese"]:0.09945012233281315)7[&type="Marshallese"]:0.021705866904539947)8[&type="Marshallese"]:0.08747683980478815,4[&type="Marshallese"]:0.1266328290422613)6[&type="Marshallese"]:0.1399582454690972)9[&type="Marshallese"]:0.0;
tree STATE_4110000 = ((1[&type="Not_Marshallese"]:0.006636609739221144,((2[&type="Marshallese"]:0.08577272155001266,3[&type="Marshallese"]:0.10177272154986168)7[&type="Marshallese"]:0.017851988976935018,5[&type="Marshallese"]:0.10862471052682944)8[&type="Marshallese"]:0.12501189921225347)6[&type="Marshallese"]:0.04650202339063503,4[&type="Marshallese"]:0.19813863312983798)9[&type="Marshallese"]:0.0;tree STATE_14110000 = ((1[&type="Not_Marshallese"]:0.006636609739221144,((2[&type="Marshallese"]:0.08577272155001266,3[&type="Marshallese"]:0.10177272154986168)7[&type="Marshallese"]:0.017851988976935018,5[&type="Marshallese"]:0.10862471052682944)8[&type="Marshallese"]:0.12501189921225347)6[&type="Marshallese"]:0.04650202339063503,4[&type="Marshallese"]:0.19813863312983798)9[&type="Marshallese"]:0.0;
tree STATE_4120000 = ((1[&type="Not_Marshallese"]:0.08581474634098302,4[&type="Marshallese"]:0.23081474634096483)6[&type="Marshallese"]:0.041305898049738776,((2[&type="Marshallese"]:0.10351651871772147,3[&type="Marshallese"]:0.11951651871757049)7[&type="Marshallese"]:0.16377835834596935,5[&type="Marshallese"]:0.2722948770635726)8[&type="Marshallese"]:0.08182576732701097)9[&type="Marshallese"]:0.0;tree STATE_14120000 = ((1[&type="Not_Marshallese"]:0.08581474634098302,4[&type="Marshallese"]:0.23081474634096483)6[&type="Marshallese"]:0.041305898049738776,((2[&type="Marshallese"]:0.10351651871772147,3[&type="Marshallese"]:0.11951651871757049)7[&type="Marshallese"]:0.16377835834596935,5[&type="Marshallese"]:0.2722948770635726)8[&type="Marshallese"]:0.08182576732701097)9[&type="Marshallese"]:0.0;
tree STATE_4130000 = (((1[&type="Not_Marshallese"]:0.020513526219443856,4[&type="Marshallese"]:0.16551352621942567)6[&type="Not_Marshallese"]:0.06419588061898135,(2[&type="Marshallese"]:0.11082192163205054,3[&type="Marshallese"]:0.12682192163189956)8[&type="Marshallese"]:0.19588748520635466)7[&type="Marshallese"]:0.10329427334847496,5[&type="Marshallese"]:0.4150036801867619)9[&type="Marshallese"]:0.0;tree STATE_14130000 = (((1[&type="Not_Marshallese"]:0.020513526219443856,4[&type="Marshallese"]:0.16551352621942567)6[&type="Not_Marshallese"]:0.06419588061898135,(2[&type="Marshallese"]:0.11082192163205054,3[&type="Marshallese"]:0.12682192163189956)8[&type="Marshallese"]:0.19588748520635466)7[&type="Marshallese"]:0.10329427334847496,5[&type="Marshallese"]:0.4150036801867619)9[&type="Marshallese"]:0.0;
tree STATE_4140000 = ((1[&type="Not_Marshallese"]:0.13714825391603858,4[&type="Marshallese"]:0.2821482539160204)6[&type="Marshallese"]:0.047826085034901045,((2[&type="Marshallese"]:0.13214385062010825,5[&type="Marshallese"]:0.13714385061999002)7[&type="Marshallese"]:0.18816161774775747,3[&type="Marshallese"]:0.33630546836771474)8[&type="Marshallese"]:0.08666887058305389)9[&type="Marshallese"]:0.0;tree STATE_14140000 = ((1[&type="Not_Marshallese"]:0.13714825391603858,4[&type="Marshallese"]:0.2821482539160204)6[&type="Marshallese"]:0.047826085034901045,((2[&type="Marshallese"]:0.13214385062010825,5[&type="Marshallese"]:0.13714385061999002)7[&type="Marshallese"]:0.18816161774775747,3[&type="Marshallese"]:0.33630546836771474)8[&type="Marshallese"]:0.08666887058305389)9[&type="Marshallese"]:0.0;
tree STATE_4150000 = (((1[&type="Not_Marshallese"]:0.07362854201238689,4[&type="Marshallese"]:0.2186285420123687)8[&type="Marshallese"]:0.037496311137774796,3[&type="Marshallese"]:0.3491248531499907)7[&type="Marshallese"]:0.03533019954565714,(2[&type="Marshallese"]:0.36643058457518585,5[&type="Marshallese"]:0.3714305845750676)6[&type="Marshallese"]:0.0020244681206129655)9[&type="Marshallese"]:0.0;tree STATE_14150000 = (((1[&type="Not_Marshallese"]:0.07362854201238689,4[&type="Marshallese"]:0.2186285420123687)8[&type="Marshallese"]:0.037496311137774796,3[&type="Marshallese"]:0.3491248531499907)7[&type="Marshallese"]:0.03533019954565714,(2[&type="Marshallese"]:0.36643058457518585,5[&type="Marshallese"]:0.3714305845750676)6[&type="Marshallese"]:0.0020244681206129655)9[&type="Marshallese"]:0.0;
tree STATE_4160000 = (1[&type="Not_Marshallese"]:0.13289359543566537,(((2[&type="Marshallese"]:0.1748702463258632,3[&type="Marshallese"]:0.19087024632571223)8[&type="Marshallese"]:0.020835001770772577,5[&type="Marshallese"]:0.20070524809651755)7[&type="Marshallese"]:0.07028433352242561,4[&type="Marshallese"]:0.1889895816190632)6[&type="Marshallese"]:0.08890401381658397)9[&type="Marshallese"]:0.0;tree STATE_14160000 = (1[&type="Not_Marshallese"]:0.13289359543566537,(((2[&type="Marshallese"]:0.1748702463258632,3[&type="Marshallese"]:0.19087024632571223)8[&type="Marshallese"]:0.020835001770772577,5[&type="Marshallese"]:0.20070524809651755)7[&type="Marshallese"]:0.07028433352242561,4[&type="Marshallese"]:0.1889895816190632)6[&type="Marshallese"]:0.08890401381658397)9[&type="Marshallese"]:0.0;
tree STATE_4170000 = ((1[&type="Not_Marshallese"]:0.15711856420150966,((2[&type="Marshallese"]:0.14183281386594432,3[&type="Marshallese"]:0.15783281386579334)8[&type="Marshallese"]:0.049270618603919514,5[&type="Marshallese"]:0.1961034324697456)7[&type="Marshallese"]:0.18801513173162582)6[&type="Marshallese"]:0.08737721352884587,4[&type="Marshallese"]:0.38949577773033733)9[&type="Marshallese"]:0.0;tree STATE_14170000 = ((1[&type="Not_Marshallese"]:0.15711856420150966,((2[&type="Marshallese"]:0.14183281386594432,3[&type="Marshallese"]:0.15783281386579334)8[&type="Marshallese"]:0.049270618603919514,5[&type="Marshallese"]:0.1961034324697456)7[&type="Marshallese"]:0.18801513173162582)6[&type="Marshallese"]:0.08737721352884587,4[&type="Marshallese"]:0.38949577773033733)9[&type="Marshallese"]:0.0;
tree STATE_4180000 = (((1[&type="Not_Marshallese"]:0.05317999835093401,4[&type="Marshallese"]:0.19817999835091582)6[&type="Marshallese"]:0.015061691007262956,(2[&type="Marshallese"]:0.2785613921890932,5[&type="Marshallese"]:0.28356139218897497)7[&type="Marshallese"]:0.011680297169083753)8[&type="Marshallese"]:0.016298382944891,3[&type="Marshallese"]:0.322540072302917)9[&type="Marshallese"]:0.0;tree STATE_14180000 = (((1[&type="Not_Marshallese"]:0.05317999835093401,4[&type="Marshallese"]:0.19817999835091582)6[&type="Marshallese"]:0.015061691007262956,(2[&type="Marshallese"]:0.2785613921890932,5[&type="Marshallese"]:0.28356139218897497)7[&type="Marshallese"]:0.011680297169083753)8[&type="Marshallese"]:0.016298382944891,3[&type="Marshallese"]:0.322540072302917)9[&type="Marshallese"]:0.0;
tree STATE_4190000 = (1[&type="Not_Marshallese"]:0.04683811919521158,((2[&type="Marshallese"]:0.1422460327811364,(3[&type="Marshallese"]:0.1499264613660096,5[&type="Marshallese"]:0.13892646136604234)7[&type="Marshallese"]:0.00831957141497583)8[&type="Marshallese"]:0.032297549819165106,4[&type="Marshallese"]:0.09754358260030332)6[&type="Marshallese"]:0.09429453659489007)9[&type="Marshallese"]:0.0;tree STATE_14190000 = (1[&type="Not_Marshallese"]:0.04683811919521158,((2[&type="Marshallese"]:0.1422460327811364,(3[&type="Marshallese"]:0.1499264613660096,5[&type="Marshallese"]:0.13892646136604234)7[&type="Marshallese"]:0.00831957141497583)8[&type="Marshallese"]:0.032297549819165106,4[&type="Marshallese"]:0.09754358260030332)6[&type="Marshallese"]:0.09429453659489007)9[&type="Marshallese"]:0.0;
tree STATE_4200000 = (1[&type="Not_Marshallese"]:0.12701942516565345,(((2[&type="Marshallese"]:0.14624436986613928,3[&type="Marshallese"]:0.1622443698659883)8[&type="Marshallese"]:0.03278576354957788,5[&type="Marshallese"]:0.18403013341559893)7[&type="Marshallese"]:0.045822528017170544,4[&type="Marshallese"]:0.14785266143288953)6[&type="Marshallese"]:0.12416676373274574)9[&type="Marshallese"]:0.0;tree STATE_14200000 = (1[&type="Not_Marshallese"]:0.12701942516565345,(((2[&type="Marshallese"]:0.14624436986613928,3[&type="Marshallese"]:0.1622443698659883)8[&type="Marshallese"]:0.03278576354957788,5[&type="Marshallese"]:0.18403013341559893)7[&type="Marshallese"]:0.045822528017170544,4[&type="Marshallese"]:0.14785266143288953)6[&type="Marshallese"]:0.12416676373274574)9[&type="Marshallese"]:0.0;
tree STATE_4210000 = (1[&type="Not_Marshallese"]:0.10449943056698496,((2[&type="Marshallese"]:0.08357486996058319,(3[&type="Marshallese"]:0.09685436756854351,5[&type="Marshallese"]:0.08585436756857626)7[&type="Marshallese"]:0.0027205023918887017)8[&type="Marshallese"]:0.1857266194832087,4[&type="Marshallese"]:0.19230148944379372)6[&type="Marshallese"]:0.05719794112317306)9[&type="Marshallese"]:0.0;tree STATE_14210000 = (1[&type="Not_Marshallese"]:0.10449943056698496,((2[&type="Marshallese"]:0.08357486996058319,(3[&type="Marshallese"]:0.09685436756854351,5[&type="Marshallese"]:0.08585436756857626)7[&type="Marshallese"]:0.0027205023918887017)8[&type="Marshallese"]:0.1857266194832087,4[&type="Marshallese"]:0.19230148944379372)6[&type="Marshallese"]:0.05719794112317306)9[&type="Marshallese"]:0.0;
tree STATE_4220000 = (1[&type="Not_Marshallese"]:0.08417211388897083,((2[&type="Marshallese"]:0.1154094825192098,(3[&type="Marshallese"]:0.12121801126674324,5[&type="Marshallese"]:0.11021801126677598)7[&type="Marshallese"]:0.010191471252315579)8[&type="Marshallese"]:0.165788766665802,4[&type="Marshallese"]:0.20419824918501361)6[&type="Marshallese"]:0.02497386470393903)9[&type="Marshallese"]:0.0;tree STATE_14220000 = (1[&type="Not_Marshallese"]:0.08417211388897083,((2[&type="Marshallese"]:0.1154094825192098,(3[&type="Marshallese"]:0.12121801126674324,5[&type="Marshallese"]:0.11021801126677598)7[&type="Marshallese"]:0.010191471252315579)8[&type="Marshallese"]:0.165788766665802,4[&type="Marshallese"]:0.20419824918501361)6[&type="Marshallese"]:0.02497386470393903)9[&type="Marshallese"]:0.0;
tree STATE_4230000 = (1[&type="Not_Marshallese"]:0.05839921577004725,(((2[&type="Marshallese"]:0.1804333204678314,5[&type="Marshallese"]:0.18543332046771316)8[&type="Marshallese"]:0.016027768983282675,3[&type="Marshallese"]:0.2124610894509631)7[&type="Marshallese"]:0.07745767667429343,4[&type="Marshallese"]:0.19691876612540932)6[&type="Marshallese"]:0.006480449644619746)9[&type="Marshallese"]:0.0;tree STATE_14230000 = (1[&type="Not_Marshallese"]:0.05839921577004725,(((2[&type="Marshallese"]:0.1804333204678314,5[&type="Marshallese"]:0.18543332046771316)8[&type="Marshallese"]:0.016027768983282675,3[&type="Marshallese"]:0.2124610894509631)7[&type="Marshallese"]:0.07745767667429343,4[&type="Marshallese"]:0.19691876612540932)6[&type="Marshallese"]:0.006480449644619746)9[&type="Marshallese"]:0.0;
tree STATE_4240000 = ((1[&type="Not_Marshallese"]:0.144930272318109,4[&type="Marshallese"]:0.2899302723180908)6[&type="Marshallese"]:0.18572702223041743,(2[&type="Marshallese"]:0.4305040308442215,(3[&type="Marshallese"]:0.43654279414728303,5[&type="Marshallese"]:0.4255427941473158)8[&type="Marshallese"]:0.009961236696787501)7[&type="Marshallese"]:0.12215326370428492)9[&type="Marshallese"]:0.0;tree STATE_14240000 = ((1[&type="Not_Marshallese"]:0.144930272318109,4[&type="Marshallese"]:0.2899302723180908)6[&type="Marshallese"]:0.18572702223041743,(2[&type="Marshallese"]:0.4305040308442215,(3[&type="Marshallese"]:0.43654279414728303,5[&type="Marshallese"]:0.4255427941473158)8[&type="Marshallese"]:0.009961236696787501)7[&type="Marshallese"]:0.12215326370428492)9[&type="Marshallese"]:0.0;
tree STATE_4250000 = (1[&type="Not_Marshallese"]:0.08254657231653145,(((2[&type="Marshallese"]:0.11378063817728226,3[&type="Marshallese"]:0.12978063817713129)8[&type="Marshallese"]:0.004032392329906709,5[&type="Marshallese"]:0.12281303050707074)7[&type="Marshallese"]:0.08006630670657575,4[&type="Marshallese"]:0.12087933721376654)6[&type="Marshallese"]:0.10666723510274673)9[&type="Not_Marshallese"]:0.0;tree STATE_14250000 = (1[&type="Not_Marshallese"]:0.08254657231653145,(((2[&type="Marshallese"]:0.11378063817728226,3[&type="Marshallese"]:0.12978063817713129)8[&type="Marshallese"]:0.004032392329906709,5[&type="Marshallese"]:0.12281303050707074)7[&type="Marshallese"]:0.08006630670657575,4[&type="Marshallese"]:0.12087933721376654)6[&type="Marshallese"]:0.10666723510274673)9[&type="Not_Marshallese"]:0.0;
tree STATE_4260000 = ((1[&type="Not_Marshallese"]:0.1576219714585822,((2[&type="Marshallese"]:0.25299842887820007,3[&type="Marshallese"]:0.2689984288780491)8[&type="Marshallese"]:0.08538563015251971,5[&type="Marshallese"]:0.34338405903060154)7[&type="Marshallese"]:0.041237912427842416)6[&type="Marshallese"]:0.045265287877708615,4[&type="Marshallese"]:0.3478872593362726)9[&type="Marshallese"]:0.0;tree STATE_14260000 = ((1[&type="Not_Marshallese"]:0.1576219714585822,((2[&type="Marshallese"]:0.25299842887820007,3[&type="Marshallese"]:0.2689984288780491)8[&type="Marshallese"]:0.08538563015251971,5[&type="Marshallese"]:0.34338405903060154)7[&type="Marshallese"]:0.041237912427842416)6[&type="Marshallese"]:0.045265287877708615,4[&type="Marshallese"]:0.3478872593362726)9[&type="Marshallese"]:0.0;
tree STATE_4270000 = (1[&type="Not_Marshallese"]:0.03873050903249742,(((2[&type="Marshallese"]:0.051724105992322356,3[&type="Marshallese"]:0.06772410599217138)6[&type="Marshallese"]:0.03923751391720043,5[&type="Marshallese"]:0.09596161990940455)7[&type="Marshallese"]:0.10320412568895065,4[&type="Marshallese"]:0.11716574559847526)8[&type="Marshallese"]:0.06656476343400397)9[&type="Marshallese"]:0.0;tree STATE_14270000 = (1[&type="Not_Marshallese"]:0.03873050903249742,(((2[&type="Marshallese"]:0.051724105992322356,3[&type="Marshallese"]:0.06772410599217138)6[&type="Marshallese"]:0.03923751391720043,5[&type="Marshallese"]:0.09596161990940455)7[&type="Marshallese"]:0.10320412568895065,4[&type="Marshallese"]:0.11716574559847526)8[&type="Marshallese"]:0.06656476343400397)9[&type="Marshallese"]:0.0;
tree STATE_4280000 = ((1[&type="Not_Marshallese"]:0.08885551034454292,4[&type="Marshallese"]:0.23385551034452473)8[&type="Marshallese"]:0.06963064999082985,((2[&type="Marshallese"]:0.18987085917946656,3[&type="Marshallese"]:0.20587085917931558)6[&type="Marshallese"]:0.1256390126538951,5[&type="Marshallese"]:0.3205098718332434)7[&type="Marshallese"]:0.06497628850199111)9[&type="Marshallese"]:0.0;tree STATE_14280000 = ((1[&type="Not_Marshallese"]:0.08885551034454292,4[&type="Marshallese"]:0.23385551034452473)8[&type="Marshallese"]:0.06963064999082985,((2[&type="Marshallese"]:0.18987085917946656,3[&type="Marshallese"]:0.20587085917931558)6[&type="Marshallese"]:0.1256390126538951,5[&type="Marshallese"]:0.3205098718332434)7[&type="Marshallese"]:0.06497628850199111)9[&type="Marshallese"]:0.0;
tree STATE_4290000 = (1[&type="Not_Marshallese"]:0.011943731562938376,(((2[&type="Marshallese"]:0.1322791137540618,5[&type="Marshallese"]:0.13727911375394355)7[&type="Marshallese"]:0.003539243010636156,3[&type="Marshallese"]:0.15181835676454697)8[&type="Marshallese"]:0.01655679572984811,4[&type="Marshallese"]:0.07537515249454788)6[&type="Marshallese"]:0.08156857906837231)9[&type="Marshallese"]:0.0;tree STATE_14290000 = (1[&type="Not_Marshallese"]:0.011943731562938376,(((2[&type="Marshallese"]:0.1322791137540618,5[&type="Marshallese"]:0.13727911375394355)7[&type="Marshallese"]:0.003539243010636156,3[&type="Marshallese"]:0.15181835676454697)8[&type="Marshallese"]:0.01655679572984811,4[&type="Marshallese"]:0.07537515249454788)6[&type="Marshallese"]:0.08156857906837231)9[&type="Marshallese"]:0.0;
tree STATE_4300000 = (1[&type="Not_Marshallese"]:0.156947782191726,(((2[&type="Marshallese"]:0.07827241175380784,5[&type="Marshallese"]:0.0832724117536896)8[&type="Marshallese"]:0.006661783766427398,3[&type="Marshallese"]:0.10093419552008426)7[&type="Marshallese"]:0.13687940328822965,4[&type="Marshallese"]:0.1448135988084667)6[&type="Marshallese"]:0.15713418338324112)9[&type="Marshallese"]:0.0;tree STATE_14300000 = (1[&type="Not_Marshallese"]:0.156947782191726,(((2[&type="Marshallese"]:0.07827241175380784,5[&type="Marshallese"]:0.0832724117536896)8[&type="Marshallese"]:0.006661783766427398,3[&type="Marshallese"]:0.10093419552008426)7[&type="Marshallese"]:0.13687940328822965,4[&type="Marshallese"]:0.1448135988084667)6[&type="Marshallese"]:0.15713418338324112)9[&type="Marshallese"]:0.0;
tree STATE_4310000 = (1[&type="Not_Marshallese"]:0.18835125904786232,(((2[&type="Marshallese"]:0.19828087548003326,5[&type="Marshallese"]:0.20328087547991502)8[&type="Marshallese"]:0.04513088096657758,3[&type="Marshallese"]:0.25941175644645986)7[&type="Marshallese"]:0.04809445790489891,4[&type="Marshallese"]:0.21450621435151157)6[&type="Marshallese"]:0.11884504469633256)9[&type="Marshallese"]:0.0;tree STATE_14310000 = (1[&type="Not_Marshallese"]:0.18835125904786232,(((2[&type="Marshallese"]:0.19828087548003326,5[&type="Marshallese"]:0.20328087547991502)8[&type="Marshallese"]:0.04513088096657758,3[&type="Marshallese"]:0.25941175644645986)7[&type="Marshallese"]:0.04809445790489891,4[&type="Marshallese"]:0.21450621435151157)6[&type="Marshallese"]:0.11884504469633256)9[&type="Marshallese"]:0.0;
tree STATE_4320000 = (1[&type="Not_Marshallese"]:0.2787659975662138,(((2[&type="Marshallese"]:0.09747608976174257,5[&type="Marshallese"]:0.10247608976162434)6[&type="Marshallese"]:0.01382470395576324,3[&type="Marshallese"]:0.12730079371735484)7[&type="Marshallese"]:0.052154587594527596,4[&type="Marshallese"]:0.08645538131203523)8[&type="Marshallese"]:0.33731061625416037)9[&type="Marshallese"]:0.0;tree STATE_14320000 = (1[&type="Not_Marshallese"]:0.2787659975662138,(((2[&type="Marshallese"]:0.09747608976174257,5[&type="Marshallese"]:0.10247608976162434)6[&type="Marshallese"]:0.01382470395576324,3[&type="Marshallese"]:0.12730079371735484)7[&type="Marshallese"]:0.052154587594527596,4[&type="Marshallese"]:0.08645538131203523)8[&type="Marshallese"]:0.33731061625416037)9[&type="Marshallese"]:0.0;
tree STATE_4330000 = ((1[&type="Not_Marshallese"]:0.027987934779519663,4[&type="Marshallese"]:0.17298793477950147)8[&type="Marshallese"]:0.1239978565920512,(2[&type="Marshallese"]:0.23151273854932797,(3[&type="Marshallese"]:0.2152592510971551,5[&type="Marshallese"]:0.20425925109718784)7[&type="Marshallese"]:0.03225348745202189)6[&type="Marshallese"]:0.1424730528222229)9[&type="Marshallese"]:0.0;tree STATE_14330000 = ((1[&type="Not_Marshallese"]:0.027987934779519663,4[&type="Marshallese"]:0.17298793477950147)8[&type="Marshallese"]:0.1239978565920512,(2[&type="Marshallese"]:0.23151273854932797,(3[&type="Marshallese"]:0.2152592510971551,5[&type="Marshallese"]:0.20425925109718784)7[&type="Marshallese"]:0.03225348745202189)6[&type="Marshallese"]:0.1424730528222229)9[&type="Marshallese"]:0.0;
tree STATE_4340000 = (1[&type="Not_Marshallese"]:0.07389420061509983,(((2[&type="Marshallese"]:0.14379246397895581,5[&type="Marshallese"]:0.14879246397883758)7[&type="Marshallese"]:0.014903189838326447,3[&type="Marshallese"]:0.17469565381713129)6[&type="Marshallese"]:0.11694325015132614,4[&type="Marshallese"]:0.19863890396861023)8[&type="Marshallese"]:0.02025529664647141)9[&type="Marshallese"]:0.0;tree STATE_14340000 = (1[&type="Not_Marshallese"]:0.07389420061509983,(((2[&type="Marshallese"]:0.14379246397895581,5[&type="Marshallese"]:0.14879246397883758)7[&type="Marshallese"]:0.014903189838326447,3[&type="Marshallese"]:0.17469565381713129)6[&type="Marshallese"]:0.11694325015132614,4[&type="Marshallese"]:0.19863890396861023)8[&type="Marshallese"]:0.02025529664647141)9[&type="Marshallese"]:0.0;
tree STATE_4350000 = (1[&type="Not_Marshallese"]:0.11648565267467947,(((2[&type="Marshallese"]:0.0369888793285267,3[&type="Marshallese"]:0.052988879328375725)6[&type="Marshallese"]:0.03825498343798222,5[&type="Marshallese"]:0.08024386276639069)7[&type="Marshallese"]:0.14374717940351844,4[&type="Marshallese"]:0.14199104217002917)8[&type="Marshallese"]:0.11949461050463211)9[&type="Marshallese"]:0.0;tree STATE_14350000 = (1[&type="Not_Marshallese"]:0.11648565267467947,(((2[&type="Marshallese"]:0.0369888793285267,3[&type="Marshallese"]:0.052988879328375725)6[&type="Marshallese"]:0.03825498343798222,5[&type="Marshallese"]:0.08024386276639069)7[&type="Marshallese"]:0.14374717940351844,4[&type="Marshallese"]:0.14199104217002917)8[&type="Marshallese"]:0.11949461050463211)9[&type="Marshallese"]:0.0;
tree STATE_4360000 = (1[&type="Not_Marshallese"]:0.05246987756629967,(((2[&type="Marshallese"]:0.09398091191291809,3[&type="Marshallese"]:0.10998091191276711)6[&type="Marshallese"]:0.0664782864574927,5[&type="Marshallese"]:0.16545919837029255)7[&type="Marshallese"]:0.0733616160277984,4[&type="Marshallese"]:0.156820814398211)8[&type="Marshallese"]:0.04064906316807049)9[&type="Marshallese"]:0.0;tree STATE_14360000 = (1[&type="Not_Marshallese"]:0.05246987756629967,(((2[&type="Marshallese"]:0.09398091191291809,3[&type="Marshallese"]:0.10998091191276711)6[&type="Marshallese"]:0.0664782864574927,5[&type="Marshallese"]:0.16545919837029255)7[&type="Marshallese"]:0.0733616160277984,4[&type="Marshallese"]:0.156820814398211)8[&type="Marshallese"]:0.04064906316807049)9[&type="Marshallese"]:0.0;
tree STATE_4370000 = (1[&type="Not_Marshallese"]:0.047053646785355285,(((2[&type="Marshallese"]:0.07991184118241046,3[&type="Marshallese"]:0.09591184118225948)6[&type="Marshallese"]:0.04106712593223691,5[&type="Marshallese"]:0.12597896711452913)7[&type="Marshallese"]:0.02857532853972397,4[&type="Marshallese"]:0.07255429565437316)8[&type="Marshallese"]:0.11949935113096394)9[&type="Marshallese"]:0.0;tree STATE_14370000 = (1[&type="Not_Marshallese"]:0.047053646785355285,(((2[&type="Marshallese"]:0.07991184118241046,3[&type="Marshallese"]:0.09591184118225948)6[&type="Marshallese"]:0.04106712593223691,5[&type="Marshallese"]:0.12597896711452913)7[&type="Marshallese"]:0.02857532853972397,4[&type="Marshallese"]:0.07255429565437316)8[&type="Marshallese"]:0.11949935113096394)9[&type="Marshallese"]:0.0;
tree STATE_4380000 = (1[&type="Not_Marshallese"]:0.05841034789944094,(((2[&type="Marshallese"]:0.08109110105776175,5[&type="Marshallese"]:0.08609110105764352)7[&type="Marshallese"]:0.018384300174371704,3[&type="Marshallese"]:0.11547540123198248)6[&type="Marshallese"]:0.09409975122671967,4[&type="Marshallese"]:0.11657515245885494)8[&type="Marshallese"]:0.08683519544056781)9[&type="Marshallese"]:0.0;tree STATE_14380000 = (1[&type="Not_Marshallese"]:0.05841034789944094,(((2[&type="Marshallese"]:0.08109110105776175,5[&type="Marshallese"]:0.08609110105764352)7[&type="Marshallese"]:0.018384300174371704,3[&type="Marshallese"]:0.11547540123198248)6[&type="Marshallese"]:0.09409975122671967,4[&type="Marshallese"]:0.11657515245885494)8[&type="Marshallese"]:0.08683519544056781)9[&type="Marshallese"]:0.0;
tree STATE_4390000 = (1[&type="Not_Marshallese"]:0.052870935669118935,(((2[&type="Marshallese"]:0.07457936798889654,3[&type="Marshallese"]:0.09057936798874557)6[&type="Marshallese"]:0.011794175513335392,5[&type="Marshallese"]:0.0913735435021137)7[&type="Marshallese"]:0.14807374595989137,4[&type="Marshallese"]:0.1574472894621251)8[&type="Marshallese"]:0.04042364620697564)9[&type="Marshallese"]:0.0;tree STATE_14390000 = (1[&type="Not_Marshallese"]:0.052870935669118935,(((2[&type="Marshallese"]:0.07457936798889654,3[&type="Marshallese"]:0.09057936798874557)6[&type="Marshallese"]:0.011794175513335392,5[&type="Marshallese"]:0.0913735435021137)7[&type="Marshallese"]:0.14807374595989137,4[&type="Marshallese"]:0.1574472894621251)8[&type="Marshallese"]:0.04042364620697564)9[&type="Marshallese"]:0.0;
tree STATE_4400000 = (1[&type="Not_Marshallese"]:0.3823884900271254,(((2[&type="Marshallese"]:0.22632921083266302,3[&type="Marshallese"]:0.24232921083251205)6[&type="Marshallese"]:0.11867975491942748,5[&type="Marshallese"]:0.35000896575197227)7[&type="Marshallese"]:0.01702413772122896,4[&type="Marshallese"]:0.2850331034733213)8[&type="Marshallese"]:0.2423553865537859)9[&type="Marshallese"]:0.0;tree STATE_14400000 = (1[&type="Not_Marshallese"]:0.3823884900271254,(((2[&type="Marshallese"]:0.22632921083266302,3[&type="Marshallese"]:0.24232921083251205)6[&type="Marshallese"]:0.11867975491942748,5[&type="Marshallese"]:0.35000896575197227)7[&type="Marshallese"]:0.01702413772122896,4[&type="Marshallese"]:0.2850331034733213)8[&type="Marshallese"]:0.2423553865537859)9[&type="Marshallese"]:0.0;
tree STATE_4410000 = ((1[&type="Not_Marshallese"]:0.06366863666825023,((2[&type="Marshallese"]:0.11500239551526997,5[&type="Marshallese"]:0.12000239551515174)6[&type="Marshallese"]:0.014574350449288759,3[&type="Marshallese"]:0.14557674596440776)7[&type="Marshallese"]:0.1560918907036715)8[&type="Marshallese"]:0.004179180206279776,4[&type="Marshallese"]:0.21284781687451182)9[&type="Marshallese"]:0.0;tree STATE_14410000 = ((1[&type="Not_Marshallese"]:0.06366863666825023,((2[&type="Marshallese"]:0.11500239551526997,5[&type="Marshallese"]:0.12000239551515174)6[&type="Marshallese"]:0.014574350449288759,3[&type="Marshallese"]:0.14557674596440776)7[&type="Marshallese"]:0.1560918907036715)8[&type="Marshallese"]:0.004179180206279776,4[&type="Marshallese"]:0.21284781687451182)9[&type="Marshallese"]:0.0;
tree STATE_4420000 = (1[&type="Not_Marshallese"]:0.003662277618131704,(((2[&type="Marshallese"]:0.06312417265750798,5[&type="Marshallese"]:0.06812417265738975)7[&type="Marshallese"]:0.028200564410849477,3[&type="Marshallese"]:0.10732473706820649)6[&type="Marshallese"]:0.05125570618244417,4[&type="Marshallese"]:0.06558044325080345)8[&type="Marshallese"]:0.08308183436731006)9[&type="Not_Marshallese"]:0.0;tree STATE_14420000 = (1[&type="Not_Marshallese"]:0.003662277618131704,(((2[&type="Marshallese"]:0.06312417265750798,5[&type="Marshallese"]:0.06812417265738975)7[&type="Marshallese"]:0.028200564410849477,3[&type="Marshallese"]:0.10732473706820649)6[&type="Marshallese"]:0.05125570618244417,4[&type="Marshallese"]:0.06558044325080345)8[&type="Marshallese"]:0.08308183436731006)9[&type="Not_Marshallese"]:0.0;
tree STATE_4430000 = (1[&type="Not_Marshallese"]:0.07415175528549084,(((2[&type="Marshallese"]:0.12284041327941164,3[&type="Marshallese"]:0.13884041327926067)7[&type="Marshallese"]:0.010991862230940036,5[&type="Marshallese"]:0.13883227551023344)6[&type="Marshallese"]:0.0906762030592562,4[&type="Marshallese"]:0.1475084785696097)8[&type="Marshallese"]:0.07164327671586296)9[&type="Marshallese"]:0.0;tree STATE_14430000 = (1[&type="Not_Marshallese"]:0.07415175528549084,(((2[&type="Marshallese"]:0.12284041327941164,3[&type="Marshallese"]:0.13884041327926067)7[&type="Marshallese"]:0.010991862230940036,5[&type="Marshallese"]:0.13883227551023344)6[&type="Marshallese"]:0.0906762030592562,4[&type="Marshallese"]:0.1475084785696097)8[&type="Marshallese"]:0.07164327671586296)9[&type="Marshallese"]:0.0;
tree STATE_4440000 = (1[&type="Not_Marshallese"]:0.14246125829549083,(((2[&type="Marshallese"]:0.12493295635698734,3[&type="Marshallese"]:0.14093295635683636)6[&type="Marshallese"]:0.054524594482054295,5[&type="Marshallese"]:0.1844575508389234)7[&type="Marshallese"]:0.10525309334976313,4[&type="Marshallese"]:0.20771064418880658)8[&type="Marshallese"]:0.07975061410666606)9[&type="Marshallese"]:0.0;tree STATE_14440000 = (1[&type="Not_Marshallese"]:0.14246125829549083,(((2[&type="Marshallese"]:0.12493295635698734,3[&type="Marshallese"]:0.14093295635683636)6[&type="Marshallese"]:0.054524594482054295,5[&type="Marshallese"]:0.1844575508389234)7[&type="Marshallese"]:0.10525309334976313,4[&type="Marshallese"]:0.20771064418880658)8[&type="Marshallese"]:0.07975061410666606)9[&type="Marshallese"]:0.0;
tree STATE_4450000 = (1[&type="Not_Marshallese"]:0.1072004834523117,((2[&type="Marshallese"]:0.23522125472710537,(3[&type="Marshallese"]:0.06532772627900835,5[&type="Marshallese"]:0.05432772627904109)6[&type="Marshallese"]:0.18589352844794604)7[&type="Marshallese"]:0.05896724313792934,4[&type="Marshallese"]:0.21718849786503652)8[&type="Marshallese"]:0.03501198558725699)9[&type="Marshallese"]:0.0;tree STATE_14450000 = (1[&type="Not_Marshallese"]:0.1072004834523117,((2[&type="Marshallese"]:0.23522125472710537,(3[&type="Marshallese"]:0.06532772627900835,5[&type="Marshallese"]:0.05432772627904109)6[&type="Marshallese"]:0.18589352844794604)7[&type="Marshallese"]:0.05896724313792934,4[&type="Marshallese"]:0.21718849786503652)8[&type="Marshallese"]:0.03501198558725699)9[&type="Marshallese"]:0.0;
tree STATE_4460000 = (1[&type="Not_Marshallese"]:0.13628798875828718,(((2[&type="Marshallese"]:0.24233690713444772,3[&type="Marshallese"]:0.25833690713429674)6[&type="Marshallese"]:0.00875462798308052,5[&type="Marshallese"]:0.25609153511741)7[&type="Marshallese"]:0.08666883270517045,4[&type="Marshallese"]:0.2607603678227005)8[&type="Marshallese"]:0.02052762093556848)9[&type="Marshallese"]:0.0;tree STATE_14460000 = (1[&type="Not_Marshallese"]:0.13628798875828718,(((2[&type="Marshallese"]:0.24233690713444772,3[&type="Marshallese"]:0.25833690713429674)6[&type="Marshallese"]:0.00875462798308052,5[&type="Marshallese"]:0.25609153511741)7[&type="Marshallese"]:0.08666883270517045,4[&type="Marshallese"]:0.2607603678227005)8[&type="Marshallese"]:0.02052762093556848)9[&type="Marshallese"]:0.0;
tree STATE_4470000 = (1[&type="Not_Marshallese"]:0.07849254660144833,(((2[&type="Marshallese"]:0.05738997041826428,5[&type="Marshallese"]:0.06238997041814605)7[&type="Marshallese"]:0.04635847503915201,3[&type="Marshallese"]:0.11974844545726532)6[&type="Marshallese"]:0.11309039754552641,4[&type="Marshallese"]:0.13983884300294452)8[&type="Marshallese"]:0.08365370359848562)9[&type="Marshallese"]:0.0;tree STATE_14470000 = (1[&type="Not_Marshallese"]:0.07849254660144833,(((2[&type="Marshallese"]:0.05738997041826428,5[&type="Marshallese"]:0.06238997041814605)7[&type="Marshallese"]:0.04635847503915201,3[&type="Marshallese"]:0.11974844545726532)6[&type="Marshallese"]:0.11309039754552641,4[&type="Marshallese"]:0.13983884300294452)8[&type="Marshallese"]:0.08365370359848562)9[&type="Marshallese"]:0.0;
tree STATE_4480000 = (1[&type="Not_Marshallese"]:0.03176847408556305,((2[&type="Marshallese"]:0.12520195981417503,(3[&type="Marshallese"]:0.04958997424803106,5[&type="Marshallese"]:0.038589974248063805)6[&type="Marshallese"]:0.091611985565993)7[&type="Marshallese"]:0.06406113189320789,4[&type="Marshallese"]:0.11226309170738474)8[&type="Marshallese"]:0.06450538237816011)9[&type="Marshallese"]:0.0;tree STATE_14480000 = (1[&type="Not_Marshallese"]:0.03176847408556305,((2[&type="Marshallese"]:0.12520195981417503,(3[&type="Marshallese"]:0.04958997424803106,5[&type="Marshallese"]:0.038589974248063805)6[&type="Marshallese"]:0.091611985565993)7[&type="Marshallese"]:0.06406113189320789,4[&type="Marshallese"]:0.11226309170738474)8[&type="Marshallese"]:0.06450538237816011)9[&type="Marshallese"]:0.0;
tree STATE_4490000 = ((1[&type="Not_Marshallese"]:0.06428997189718677,(2[&type="Marshallese"]:0.1011278688552495,(3[&type="Marshallese"]:0.10784277377754095,5[&type="Marshallese"]:0.09684277377757369)7[&type="Marshallese"]:0.009285095077557579)6[&type="Marshallese"]:0.18516210304191727)8[&type="Marshallese"]:0.06292752711348254,4[&type="Marshallese"]:0.2722174990106511)9[&type="Marshallese"]:0.0;tree STATE_14490000 = ((1[&type="Not_Marshallese"]:0.06428997189718677,(2[&type="Marshallese"]:0.1011278688552495,(3[&type="Marshallese"]:0.10784277377754095,5[&type="Marshallese"]:0.09684277377757369)7[&type="Marshallese"]:0.009285095077557579)6[&type="Marshallese"]:0.18516210304191727)8[&type="Marshallese"]:0.06292752711348254,4[&type="Marshallese"]:0.2722174990106511)9[&type="Marshallese"]:0.0;
tree STATE_4500000 = (1[&type="Not_Marshallese"]:0.20424699584300826,(((2[&type="Marshallese"]:0.15963938784880707,5[&type="Marshallese"]:0.16463938784868884)7[&type="Marshallese"]:0.09822634012826323,3[&type="Marshallese"]:0.2738657279769193)6[&type="Marshallese"]:0.03851512518968414,4[&type="Marshallese"]:0.21938085316675626)8[&type="Marshallese"]:0.1298661426762338)9[&type="Marshallese"]:0.0;tree STATE_14500000 = (1[&type="Not_Marshallese"]:0.20424699584300826,(((2[&type="Marshallese"]:0.15963938784880707,5[&type="Marshallese"]:0.16463938784868884)7[&type="Marshallese"]:0.09822634012826323,3[&type="Marshallese"]:0.2738657279769193)6[&type="Marshallese"]:0.03851512518968414,4[&type="Marshallese"]:0.21938085316675626)8[&type="Marshallese"]:0.1298661426762338)9[&type="Marshallese"]:0.0;
tree STATE_4510000 = (1[&type="Not_Marshallese"]:0.2121930927881303,(((2[&type="Marshallese"]:0.1587648324088583,3[&type="Marshallese"]:0.17476483240870733)6[&type="Marshallese"]:0.02115789669099838,5[&type="Marshallese"]:0.18492272909973845)7[&type="Marshallese"]:0.15954652991026508,4[&type="Marshallese"]:0.2624692590101236)8[&type="Marshallese"]:0.09472383377798854)9[&type="Marshallese"]:0.0;tree STATE_14510000 = (1[&type="Not_Marshallese"]:0.2121930927881303,(((2[&type="Marshallese"]:0.1587648324088583,3[&type="Marshallese"]:0.17476483240870733)6[&type="Marshallese"]:0.02115789669099838,5[&type="Marshallese"]:0.18492272909973845)7[&type="Marshallese"]:0.15954652991026508,4[&type="Marshallese"]:0.2624692590101236)8[&type="Marshallese"]:0.09472383377798854)9[&type="Marshallese"]:0.0;
tree STATE_4520000 = (1[&type="Not_Marshallese"]:0.08025643345112243,(((2[&type="Marshallese"]:0.043886378194474905,3[&type="Marshallese"]:0.05988637819432393)7[&type="Marshallese"]:0.012982253277515864,5[&type="Marshallese"]:0.061868631471872534)6[&type="Marshallese"]:0.09781037356675094,4[&type="Marshallese"]:0.07767900503874353)8[&type="Marshallese"]:0.1475774284123607)9[&type="Marshallese"]:0.0;tree STATE_14520000 = (1[&type="Not_Marshallese"]:0.08025643345112243,(((2[&type="Marshallese"]:0.043886378194474905,3[&type="Marshallese"]:0.05988637819432393)7[&type="Marshallese"]:0.012982253277515864,5[&type="Marshallese"]:0.061868631471872534)6[&type="Marshallese"]:0.09781037356675094,4[&type="Marshallese"]:0.07767900503874353)8[&type="Marshallese"]:0.1475774284123607)9[&type="Marshallese"]:0.0;
tree STATE_4530000 = ((1[&type="Not_Marshallese"]:0.05328172260074343,4[&type="Marshallese"]:0.19828172260072524)8[&type="Marshallese"]:0.019051159400081674,(2[&type="Marshallese"]:0.060241377943731717,(3[&type="Marshallese"]:0.054012832855703415,5[&type="Marshallese"]:0.043012832855736156)7[&type="Marshallese"]:0.022228545087877326)6[&type="Marshallese"]:0.23409150405707338)9[&type="Marshallese"]:0.0;tree STATE_14530000 = ((1[&type="Not_Marshallese"]:0.05328172260074343,4[&type="Marshallese"]:0.19828172260072524)8[&type="Marshallese"]:0.019051159400081674,(2[&type="Marshallese"]:0.060241377943731717,(3[&type="Marshallese"]:0.054012832855703415,5[&type="Marshallese"]:0.043012832855736156)7[&type="Marshallese"]:0.022228545087877326)6[&type="Marshallese"]:0.23409150405707338)9[&type="Marshallese"]:0.0;
tree STATE_4540000 = (1[&type="Not_Marshallese"]:0.06337492506748005,(((2[&type="Marshallese"]:0.215611799029427,5[&type="Marshallese"]:0.22061179902930877)6[&type="Marshallese"]:0.005457738626100411,3[&type="Marshallese"]:0.23706953765537644)7[&type="Marshallese"]:0.035765320039693654,4[&type="Marshallese"]:0.1798348576952229)8[&type="Marshallese"]:0.028540067372238964)9[&type="Marshallese"]:0.0;tree STATE_14540000 = (1[&type="Not_Marshallese"]:0.06337492506748005,(((2[&type="Marshallese"]:0.215611799029427,5[&type="Marshallese"]:0.22061179902930877)6[&type="Marshallese"]:0.005457738626100411,3[&type="Marshallese"]:0.23706953765537644)7[&type="Marshallese"]:0.035765320039693654,4[&type="Marshallese"]:0.1798348576952229)8[&type="Marshallese"]:0.028540067372238964)9[&type="Marshallese"]:0.0;
tree STATE_4550000 = (1[&type="Not_Marshallese"]:0.18606881258119418,(((2[&type="Marshallese"]:0.13567962727097538,5[&type="Marshallese"]:0.14067962727085714)7[&type="Marshallese"]:0.048521067575052285,3[&type="Marshallese"]:0.2002006948458767)6[&type="Marshallese"]:0.19025661514628175,4[&type="Marshallese"]:0.29745730999231124)8[&type="Marshallese"]:0.03361150258886475)9[&type="Marshallese"]:0.0;tree STATE_14550000 = (1[&type="Not_Marshallese"]:0.18606881258119418,(((2[&type="Marshallese"]:0.13567962727097538,5[&type="Marshallese"]:0.14067962727085714)7[&type="Marshallese"]:0.048521067575052285,3[&type="Marshallese"]:0.2002006948458767)6[&type="Marshallese"]:0.19025661514628175,4[&type="Marshallese"]:0.29745730999231124)8[&type="Marshallese"]:0.03361150258886475)9[&type="Marshallese"]:0.0;
tree STATE_4560000 = (1[&type="Not_Marshallese"]:0.163166705534679,(((2[&type="Marshallese"]:0.11842406389203439,5[&type="Marshallese"]:0.12342406389191615)6[&type="Marshallese"]:0.013124114304762818,3[&type="Marshallese"]:0.14754817819664623)7[&type="Marshallese"]:0.23540762624952893,4[&type="Marshallese"]:0.28995580444632796)8[&type="Marshallese"]:0.018210901088332843)9[&type="Marshallese"]:0.0;tree STATE_14560000 = (1[&type="Not_Marshallese"]:0.163166705534679,(((2[&type="Marshallese"]:0.11842406389203439,5[&type="Marshallese"]:0.12342406389191615)6[&type="Marshallese"]:0.013124114304762818,3[&type="Marshallese"]:0.14754817819664623)7[&type="Marshallese"]:0.23540762624952893,4[&type="Marshallese"]:0.28995580444632796)8[&type="Marshallese"]:0.018210901088332843)9[&type="Marshallese"]:0.0;
tree STATE_4570000 = (1[&type="Not_Marshallese"]:0.10271315615944637,(((2[&type="Marshallese"]:0.08620362089833634,3[&type="Marshallese"]:0.10220362089818537)6[&type="Marshallese"]:0.015422782024601789,5[&type="Marshallese"]:0.1066264029228199)7[&type="Marshallese"]:0.11503281626636254,4[&type="Marshallese"]:0.1396592191893025)8[&type="Marshallese"]:0.10805393697012569)9[&type="Marshallese"]:0.0;tree STATE_14570000 = (1[&type="Not_Marshallese"]:0.10271315615944637,(((2[&type="Marshallese"]:0.08620362089833634,3[&type="Marshallese"]:0.10220362089818537)6[&type="Marshallese"]:0.015422782024601789,5[&type="Marshallese"]:0.1066264029228199)7[&type="Marshallese"]:0.11503281626636254,4[&type="Marshallese"]:0.1396592191893025)8[&type="Marshallese"]:0.10805393697012569)9[&type="Marshallese"]:0.0;
tree STATE_4580000 = (1[&type="Not_Marshallese"]:0.09468710074038589,(((2[&type="Marshallese"]:0.10568863162936226,5[&type="Marshallese"]:0.11068863162924403)7[&type="Marshallese"]:0.004956478150497795,3[&type="Marshallese"]:0.12664510977970908)6[&type="Marshallese"]:0.05572821256461602,4[&type="Marshallese"]:0.0893733223444779)8[&type="Marshallese"]:0.1503137783958898)9[&type="Marshallese"]:0.0;tree STATE_14580000 = (1[&type="Not_Marshallese"]:0.09468710074038589,(((2[&type="Marshallese"]:0.10568863162936226,5[&type="Marshallese"]:0.11068863162924403)7[&type="Marshallese"]:0.004956478150497795,3[&type="Marshallese"]:0.12664510977970908)6[&type="Marshallese"]:0.05572821256461602,4[&type="Marshallese"]:0.0893733223444779)8[&type="Marshallese"]:0.1503137783958898)9[&type="Marshallese"]:0.0;
tree STATE_4590000 = (1[&type="Not_Marshallese"]:0.06276607537210421,((2[&type="Marshallese"]:0.06753338479054685,(3[&type="Marshallese"]:0.04862781069204132,5[&type="Marshallese"]:0.03762781069207406)7[&type="Marshallese"]:0.034905574098354555)6[&type="Marshallese"]:0.08258251466981201,4[&type="Marshallese"]:0.07311589946036068)8[&type="Marshallese"]:0.13465017591172534)9[&type="Marshallese"]:0.0;tree STATE_14590000 = (1[&type="Not_Marshallese"]:0.06276607537210421,((2[&type="Marshallese"]:0.06753338479054685,(3[&type="Marshallese"]:0.04862781069204132,5[&type="Marshallese"]:0.03762781069207406)7[&type="Marshallese"]:0.034905574098354555)6[&type="Marshallese"]:0.08258251466981201,4[&type="Marshallese"]:0.07311589946036068)8[&type="Marshallese"]:0.13465017591172534)9[&type="Marshallese"]:0.0;
tree STATE_4600000 = ((1[&type="Not_Marshallese"]:0.05140083623821046,4[&type="Marshallese"]:0.19640083623819227)8[&type="Marshallese"]:0.07483520335290711,(2[&type="Marshallese"]:0.1907481696471507,(3[&type="Marshallese"]:0.164461437400847,5[&type="Marshallese"]:0.15346143740087975)7[&type="Marshallese"]:0.0422867322461527)6[&type="Marshallese"]:0.15748786994394687)9[&type="Marshallese"]:0.0;tree STATE_14600000 = ((1[&type="Not_Marshallese"]:0.05140083623821046,4[&type="Marshallese"]:0.19640083623819227)8[&type="Marshallese"]:0.07483520335290711,(2[&type="Marshallese"]:0.1907481696471507,(3[&type="Marshallese"]:0.164461437400847,5[&type="Marshallese"]:0.15346143740087975)7[&type="Marshallese"]:0.0422867322461527)6[&type="Marshallese"]:0.15748786994394687)9[&type="Marshallese"]:0.0;
tree STATE_4610000 = (1[&type="Not_Marshallese"]:0.11842809424112971,(((2[&type="Marshallese"]:0.15037573885583966,5[&type="Marshallese"]:0.15537573885572142)6[&type="Marshallese"]:0.002471220531942403,3[&type="Marshallese"]:0.16884695938763108)7[&type="Marshallese"]:0.10339047133949983,4[&type="Marshallese"]:0.1792374307272837)8[&type="Marshallese"]:0.08419066351382781)9[&type="Marshallese"]:0.0;tree STATE_14610000 = (1[&type="Not_Marshallese"]:0.11842809424112971,(((2[&type="Marshallese"]:0.15037573885583966,5[&type="Marshallese"]:0.15537573885572142)6[&type="Marshallese"]:0.002471220531942403,3[&type="Marshallese"]:0.16884695938763108)7[&type="Marshallese"]:0.10339047133949983,4[&type="Marshallese"]:0.1792374307272837)8[&type="Marshallese"]:0.08419066351382781)9[&type="Marshallese"]:0.0;
tree STATE_4620000 = ((1[&type="Not_Marshallese"]:0.0710471513028052,4[&type="Marshallese"]:0.216047151302787)8[&type="Not_Marshallese"]:0.07838221926591388,(2[&type="Marshallese"]:0.26482379451940663,(3[&type="Marshallese"]:0.26012940599215334,5[&type="Marshallese"]:0.24912940599218608)7[&type="Marshallese"]:0.020694388527102314)6[&type="Marshallese"]:0.10660557604929244)9[&type="Marshallese"]:0.0;tree STATE_14620000 = ((1[&type="Not_Marshallese"]:0.0710471513028052,4[&type="Marshallese"]:0.216047151302787)8[&type="Not_Marshallese"]:0.07838221926591388,(2[&type="Marshallese"]:0.26482379451940663,(3[&type="Marshallese"]:0.26012940599215334,5[&type="Marshallese"]:0.24912940599218608)7[&type="Marshallese"]:0.020694388527102314)6[&type="Marshallese"]:0.10660557604929244)9[&type="Marshallese"]:0.0;
tree STATE_4630000 = (1[&type="Not_Marshallese"]:0.0749693419994204,((2[&type="Marshallese"]:0.09459183143530875,(3[&type="Marshallese"]:0.05974958824737005,5[&type="Marshallese"]:0.04874958824740279)8[&type="Marshallese"]:0.050842243187787725)7[&type="Marshallese"]:0.11124979836718604,4[&type="Marshallese"]:0.1288416298024966)6[&type="Marshallese"]:0.0911277121969056)9[&type="Marshallese"]:0.0;tree STATE_14630000 = (1[&type="Not_Marshallese"]:0.0749693419994204,((2[&type="Marshallese"]:0.09459183143530875,(3[&type="Marshallese"]:0.05974958824737005,5[&type="Marshallese"]:0.04874958824740279)8[&type="Marshallese"]:0.050842243187787725)7[&type="Marshallese"]:0.11124979836718604,4[&type="Marshallese"]:0.1288416298024966)6[&type="Marshallese"]:0.0911277121969056)9[&type="Marshallese"]:0.0;
tree STATE_4640000 = ((1[&type="Not_Marshallese"]:0.042854551720378053,((2[&type="Marshallese"]:0.03836506279459407,3[&type="Marshallese"]:0.05436506279444309)8[&type="Marshallese"]:0.19095136880724325,5[&type="Marshallese"]:0.23431643160171908)7[&type="Marshallese"]:0.03553812011852073)6[&type="Marshallese"]:0.11481127842730682,4[&type="Marshallese"]:0.3026658301476667)9[&type="Marshallese"]:0.0;tree STATE_14640000 = ((1[&type="Not_Marshallese"]:0.042854551720378053,((2[&type="Marshallese"]:0.03836506279459407,3[&type="Marshallese"]:0.05436506279444309)8[&type="Marshallese"]:0.19095136880724325,5[&type="Marshallese"]:0.23431643160171908)7[&type="Marshallese"]:0.03553812011852073)6[&type="Marshallese"]:0.11481127842730682,4[&type="Marshallese"]:0.3026658301476667)9[&type="Marshallese"]:0.0;
tree STATE_4650000 = (1[&type="Not_Marshallese"]:0.046296377073335615,((2[&type="Marshallese"]:0.13212254640195206,(3[&type="Marshallese"]:0.1024659562056686,5[&type="Marshallese"]:0.09146595620570135)8[&type="Marshallese"]:0.04565659019613248)7[&type="Not_Marshallese"]:0.0858239754452185,4[&type="Marshallese"]:0.14094652184717238)6[&type="Marshallese"]:0.050349855226145046)9[&type="Marshallese"]:0.0;tree STATE_14650000 = (1[&type="Not_Marshallese"]:0.046296377073335615,((2[&type="Marshallese"]:0.13212254640195206,(3[&type="Marshallese"]:0.1024659562056686,5[&type="Marshallese"]:0.09146595620570135)8[&type="Marshallese"]:0.04565659019613248)7[&type="Not_Marshallese"]:0.0858239754452185,4[&type="Marshallese"]:0.14094652184717238)6[&type="Marshallese"]:0.050349855226145046)9[&type="Marshallese"]:0.0;
tree STATE_4660000 = (1[&type="Not_Marshallese"]:0.06803775219739833,(((2[&type="Marshallese"]:0.13712560233858884,5[&type="Marshallese"]:0.1421256023384706)7[&type="Marshallese"]:0.053263465270825094,3[&type="Marshallese"]:0.20638906760926296)8[&type="Marshallese"]:0.02711548424743096,4[&type="Marshallese"]:0.1405045518568467)6[&type="Marshallese"]:0.07253320034053343)9[&type="Not_Marshallese"]:0.0;tree STATE_14660000 = (1[&type="Not_Marshallese"]:0.06803775219739833,(((2[&type="Marshallese"]:0.13712560233858884,5[&type="Marshallese"]:0.1421256023384706)7[&type="Marshallese"]:0.053263465270825094,3[&type="Marshallese"]:0.20638906760926296)8[&type="Marshallese"]:0.02711548424743096,4[&type="Marshallese"]:0.1405045518568467)6[&type="Marshallese"]:0.07253320034053343)9[&type="Not_Marshallese"]:0.0;
tree STATE_4670000 = ((1[&type="Not_Marshallese"]:0.019571525646922106,4[&type="Marshallese"]:0.16457152564690392)6[&type="Marshallese"]:0.29601452851070875,(2[&type="Marshallese"]:0.2225103095878033,(3[&type="Marshallese"]:0.12339711975721414,5[&type="Marshallese"]:0.11239711975724688)8[&type="Marshallese"]:0.11511318983043818)7[&type="Marshallese"]:0.3150757445698076)9[&type="Marshallese"]:0.0;tree STATE_14670000 = ((1[&type="Not_Marshallese"]:0.019571525646922106,4[&type="Marshallese"]:0.16457152564690392)6[&type="Marshallese"]:0.29601452851070875,(2[&type="Marshallese"]:0.2225103095878033,(3[&type="Marshallese"]:0.12339711975721414,5[&type="Marshallese"]:0.11239711975724688)8[&type="Marshallese"]:0.11511318983043818)7[&type="Marshallese"]:0.3150757445698076)9[&type="Marshallese"]:0.0;
tree STATE_4680000 = (1[&type="Not_Marshallese"]:0.16906602540690707,(((2[&type="Marshallese"]:0.10913245467568658,3[&type="Marshallese"]:0.1251324546755356)8[&type="Marshallese"]:0.05322236940849437,5[&type="Marshallese"]:0.16735482408406271)7[&type="Marshallese"]:0.22840138374413893,4[&type="Marshallese"]:0.3137562078283217)6[&type="Marshallese"]:3.0981757856718417E-4)9[&type="Marshallese"]:0.0;tree STATE_14680000 = (1[&type="Not_Marshallese"]:0.16906602540690707,(((2[&type="Marshallese"]:0.10913245467568658,3[&type="Marshallese"]:0.1251324546755356)8[&type="Marshallese"]:0.05322236940849437,5[&type="Marshallese"]:0.16735482408406271)7[&type="Marshallese"]:0.22840138374413893,4[&type="Marshallese"]:0.3137562078283217)6[&type="Marshallese"]:3.0981757856718417E-4)9[&type="Marshallese"]:0.0;
tree STATE_4690000 = (1[&type="Not_Marshallese"]:0.24094616877388753,(((2[&type="Marshallese"]:0.15642052985286797,3[&type="Marshallese"]:0.172420529852717)7[&type="Marshallese"]:0.014881745431429672,5[&type="Marshallese"]:0.1763022752841794)8[&type="Marshallese"]:0.16653678684885637,4[&type="Marshallese"]:0.26083906213315583)6[&type="Marshallese"]:0.1251071066407135)9[&type="Marshallese"]:0.0;tree STATE_14690000 = (1[&type="Not_Marshallese"]:0.24094616877388753,(((2[&type="Marshallese"]:0.15642052985286797,3[&type="Marshallese"]:0.172420529852717)7[&type="Marshallese"]:0.014881745431429672,5[&type="Marshallese"]:0.1763022752841794)8[&type="Marshallese"]:0.16653678684885637,4[&type="Marshallese"]:0.26083906213315583)6[&type="Marshallese"]:0.1251071066407135)9[&type="Marshallese"]:0.0;
tree STATE_4700000 = (1[&type="Not_Marshallese"]:0.1983805559656719,(((2[&type="Marshallese"]:0.1659364577406249,3[&type="Marshallese"]:0.18193645774047393)8[&type="Marshallese"]:0.0531238662403376,5[&type="Marshallese"]:0.22406032398084427)7[&type="Marshallese"]:0.1325986962461618,4[&type="Marshallese"]:0.2746590202271261)6[&type="Marshallese"]:0.06872153573852757)9[&type="Marshallese"]:0.0;tree STATE_14700000 = (1[&type="Not_Marshallese"]:0.1983805559656719,(((2[&type="Marshallese"]:0.1659364577406249,3[&type="Marshallese"]:0.18193645774047393)8[&type="Marshallese"]:0.0531238662403376,5[&type="Marshallese"]:0.22406032398084427)7[&type="Marshallese"]:0.1325986962461618,4[&type="Marshallese"]:0.2746590202271261)6[&type="Marshallese"]:0.06872153573852757)9[&type="Marshallese"]:0.0;
tree STATE_4710000 = ((1[&type="Not_Marshallese"]:0.06158895042583662,4[&type="Marshallese"]:0.20658895042581843)6[&type="Marshallese"]:0.02421830585163598,((2[&type="Marshallese"]:0.0852918225100572,5[&type="Marshallese"]:0.09029182250993896)8[&type="Marshallese"]:0.08496223240075605,3[&type="Marshallese"]:0.18625405491066227)7[&type="Marshallese"]:0.13755320136663934)9[&type="Marshallese"]:0.0;tree STATE_14710000 = ((1[&type="Not_Marshallese"]:0.06158895042583662,4[&type="Marshallese"]:0.20658895042581843)6[&type="Marshallese"]:0.02421830585163598,((2[&type="Marshallese"]:0.0852918225100572,5[&type="Marshallese"]:0.09029182250993896)8[&type="Marshallese"]:0.08496223240075605,3[&type="Marshallese"]:0.18625405491066227)7[&type="Marshallese"]:0.13755320136663934)9[&type="Marshallese"]:0.0;
tree STATE_4720000 = (1[&type="Not_Marshallese"]:0.2228951358653719,(((2[&type="Marshallese"]:0.12949205325554033,3[&type="Marshallese"]:0.14549205325538936)7[&type="Marshallese"]:0.013879256917204597,5[&type="Marshallese"]:0.1483713101726267)8[&type="Marshallese"]:0.06376758690509463,4[&type="Marshallese"]:0.13013889707784138)6[&type="Marshallese"]:0.23775623878751234)9[&type="Marshallese"]:0.0;tree STATE_14720000 = (1[&type="Not_Marshallese"]:0.2228951358653719,(((2[&type="Marshallese"]:0.12949205325554033,3[&type="Marshallese"]:0.14549205325538936)7[&type="Marshallese"]:0.013879256917204597,5[&type="Marshallese"]:0.1483713101726267)8[&type="Marshallese"]:0.06376758690509463,4[&type="Marshallese"]:0.13013889707784138)6[&type="Marshallese"]:0.23775623878751234)9[&type="Marshallese"]:0.0;
tree STATE_4730000 = (1[&type="Not_Marshallese"]:0.2274655651769964,(((2[&type="Marshallese"]:0.18756687166314015,5[&type="Marshallese"]:0.19256687166302192)8[&type="Marshallese"]:0.0019013830836279444,3[&type="Marshallese"]:0.20546825474661712)7[&type="Marshallese"]:0.10973142643613865,4[&type="Marshallese"]:0.22219968118290856)6[&type="Marshallese"]:0.15026588399406965)9[&type="Marshallese"]:0.0;tree STATE_14730000 = (1[&type="Not_Marshallese"]:0.2274655651769964,(((2[&type="Marshallese"]:0.18756687166314015,5[&type="Marshallese"]:0.19256687166302192)8[&type="Marshallese"]:0.0019013830836279444,3[&type="Marshallese"]:0.20546825474661712)7[&type="Marshallese"]:0.10973142643613865,4[&type="Marshallese"]:0.22219968118290856)6[&type="Marshallese"]:0.15026588399406965)9[&type="Marshallese"]:0.0;
tree STATE_4740000 = (1[&type="Not_Marshallese"]:0.25210027331230306,(((2[&type="Marshallese"]:0.13719628083831556,5[&type="Marshallese"]:0.14219628083819733)8[&type="Marshallese"]:0.016173939301246387,3[&type="Marshallese"]:0.16937022013941097)7[&type="Marshallese"]:0.2021036434645729,4[&type="Marshallese"]:0.2784738636041367)6[&type="Marshallese"]:0.1186264097081482)9[&type="Marshallese"]:0.0;tree STATE_14740000 = (1[&type="Not_Marshallese"]:0.25210027331230306,(((2[&type="Marshallese"]:0.13719628083831556,5[&type="Marshallese"]:0.14219628083819733)8[&type="Marshallese"]:0.016173939301246387,3[&type="Marshallese"]:0.16937022013941097)7[&type="Marshallese"]:0.2021036434645729,4[&type="Marshallese"]:0.2784738636041367)6[&type="Marshallese"]:0.1186264097081482)9[&type="Marshallese"]:0.0;
tree STATE_4750000 = ((1[&type="Not_Marshallese"]:0.15654779144056213,4[&type="Marshallese"]:0.30154779144054394)6[&type="Not_Marshallese"]:0.12558263788813545,((2[&type="Marshallese"]:0.24902048811303212,3[&type="Marshallese"]:0.26502048811288115)8[&type="Marshallese"]:0.01934972921935657,5[&type="Marshallese"]:0.27337021733227046)7[&type="Marshallese"]:0.23576021199628888)9[&type="Marshallese"]:0.0;tree STATE_14750000 = ((1[&type="Not_Marshallese"]:0.15654779144056213,4[&type="Marshallese"]:0.30154779144054394)6[&type="Not_Marshallese"]:0.12558263788813545,((2[&type="Marshallese"]:0.24902048811303212,3[&type="Marshallese"]:0.26502048811288115)8[&type="Marshallese"]:0.01934972921935657,5[&type="Marshallese"]:0.27337021733227046)7[&type="Marshallese"]:0.23576021199628888)9[&type="Marshallese"]:0.0;
tree STATE_4760000 = (1[&type="Not_Marshallese"]:0.006218580260964612,(((2[&type="Marshallese"]:0.07592719644797272,5[&type="Marshallese"]:0.08092719644785448)8[&type="Marshallese"]:0.024208879731687227,3[&type="Marshallese"]:0.11613607617950897)7[&type="Marshallese"]:0.05048670489017931,4[&type="Marshallese"]:0.07362278106984108)6[&type="Marshallese"]:0.07759579919110535)9[&type="Marshallese"]:0.0;tree STATE_14760000 = (1[&type="Not_Marshallese"]:0.006218580260964612,(((2[&type="Marshallese"]:0.07592719644797272,5[&type="Marshallese"]:0.08092719644785448)8[&type="Marshallese"]:0.024208879731687227,3[&type="Marshallese"]:0.11613607617950897)7[&type="Marshallese"]:0.05048670489017931,4[&type="Marshallese"]:0.07362278106984108)6[&type="Marshallese"]:0.07759579919110535)9[&type="Marshallese"]:0.0;
tree STATE_4770000 = ((1[&type="Not_Marshallese"]:0.19139798965574778,((2[&type="Marshallese"]:0.08146195038816344,5[&type="Marshallese"]:0.0864619503880452)7[&type="Marshallese"]:0.07491637240864661,3[&type="Marshallese"]:0.17237832279665907)8[&type="Marshallese"]:0.25701966685891775)6[&type="Marshallese"]:0.03324368973634917,4[&type="Marshallese"]:0.36964167939207876)9[&type="Marshallese"]:0.0;tree STATE_14770000 = ((1[&type="Not_Marshallese"]:0.19139798965574778,((2[&type="Marshallese"]:0.08146195038816344,5[&type="Marshallese"]:0.0864619503880452)7[&type="Marshallese"]:0.07491637240864661,3[&type="Marshallese"]:0.17237832279665907)8[&type="Marshallese"]:0.25701966685891775)6[&type="Marshallese"]:0.03324368973634917,4[&type="Marshallese"]:0.36964167939207876)9[&type="Marshallese"]:0.0;
tree STATE_4780000 = ((1[&type="Not_Marshallese"]:0.1591500156325068,(2[&type="Marshallese"]:0.20115062357882976,(3[&type="Marshallese"]:0.20240643608484127,5[&type="Marshallese"]:0.191406436084874)7[&type="Marshallese"]:0.014744187493837518)8[&type="Marshallese"]:0.17999939205365703)6[&type="Marshallese"]:0.07103939860745284,4[&type="Marshallese"]:0.37518941423994145)9[&type="Marshallese"]:0.0;tree STATE_14780000 = ((1[&type="Not_Marshallese"]:0.1591500156325068,(2[&type="Marshallese"]:0.20115062357882976,(3[&type="Marshallese"]:0.20240643608484127,5[&type="Marshallese"]:0.191406436084874)7[&type="Marshallese"]:0.014744187493837518)8[&type="Marshallese"]:0.17999939205365703)6[&type="Marshallese"]:0.07103939860745284,4[&type="Marshallese"]:0.37518941423994145)9[&type="Marshallese"]:0.0;
tree STATE_4790000 = (1[&type="Not_Marshallese"]:0.30864919868612783,(((2[&type="Marshallese"]:0.08918060291371849,3[&type="Marshallese"]:0.10518060291356751)8[&type="Marshallese"]:0.005429731395567877,5[&type="Marshallese"]:0.09961033430916813)7[&type="Marshallese"]:0.4127434096325622,4[&type="Marshallese"]:0.43035374394185033)6[&type="Not_Marshallese"]:0.023295454744259314)9[&type="Marshallese"]:0.0;tree STATE_14790000 = (1[&type="Not_Marshallese"]:0.30864919868612783,(((2[&type="Marshallese"]:0.08918060291371849,3[&type="Marshallese"]:0.10518060291356751)8[&type="Marshallese"]:0.005429731395567877,5[&type="Marshallese"]:0.09961033430916813)7[&type="Marshallese"]:0.4127434096325622,4[&type="Marshallese"]:0.43035374394185033)6[&type="Not_Marshallese"]:0.023295454744259314)9[&type="Marshallese"]:0.0;
tree STATE_4800000 = ((1[&type="Not_Marshallese"]:0.12895323852310875,((2[&type="Marshallese"]:0.06046540208691392,5[&type="Marshallese"]:0.06546540208679569)6[&type="Marshallese"]:0.03391930560847428,3[&type="Marshallese"]:0.11038470769523723)7[&type="Marshallese"]:0.25656853082770054)8[&type="Marshallese"]:0.03503750405198969,4[&type="Marshallese"]:0.30899074257508025)9[&type="Marshallese"]:0.0;tree STATE_14800000 = ((1[&type="Not_Marshallese"]:0.12895323852310875,((2[&type="Marshallese"]:0.06046540208691392,5[&type="Marshallese"]:0.06546540208679569)6[&type="Marshallese"]:0.03391930560847428,3[&type="Marshallese"]:0.11038470769523723)7[&type="Marshallese"]:0.25656853082770054)8[&type="Marshallese"]:0.03503750405198969,4[&type="Marshallese"]:0.30899074257508025)9[&type="Marshallese"]:0.0;
tree STATE_4810000 = ((1[&type="Not_Marshallese"]:0.07862910877149265,4[&type="Marshallese"]:0.22362910877147446)8[&type="Marshallese"]:0.022925691492691858,((2[&type="Marshallese"]:0.07284201203729791,3[&type="Marshallese"]:0.08884201203714694)7[&type="Marshallese"]:0.11499264272822905,5[&type="Marshallese"]:0.19283465476540873)6[&type="Marshallese"]:0.13572014549863753)9[&type="Marshallese"]:0.0;tree STATE_14810000 = ((1[&type="Not_Marshallese"]:0.07862910877149265,4[&type="Marshallese"]:0.22362910877147446)8[&type="Marshallese"]:0.022925691492691858,((2[&type="Marshallese"]:0.07284201203729791,3[&type="Marshallese"]:0.08884201203714694)7[&type="Marshallese"]:0.11499264272822905,5[&type="Marshallese"]:0.19283465476540873)6[&type="Marshallese"]:0.13572014549863753)9[&type="Marshallese"]:0.0;
tree STATE_4820000 = ((1[&type="Not_Marshallese"]:0.1960631153036584,((2[&type="Marshallese"]:0.14253816475640718,5[&type="Marshallese"]:0.14753816475628895)8[&type="Marshallese"]:0.048876093730706005,3[&type="Marshallese"]:0.2074142584869622)7[&type="Marshallese"]:0.2266488568165252)6[&type="Marshallese"]:0.06958324964013818,4[&type="Marshallese"]:0.4106463649437784)9[&type="Marshallese"]:0.0;tree STATE_14820000 = ((1[&type="Not_Marshallese"]:0.1960631153036584,((2[&type="Marshallese"]:0.14253816475640718,5[&type="Marshallese"]:0.14753816475628895)8[&type="Marshallese"]:0.048876093730706005,3[&type="Marshallese"]:0.2074142584869622)7[&type="Marshallese"]:0.2266488568165252)6[&type="Marshallese"]:0.06958324964013818,4[&type="Marshallese"]:0.4106463649437784)9[&type="Marshallese"]:0.0;
tree STATE_4830000 = ((1[&type="Not_Marshallese"]:0.039064836640148703,4[&type="Marshallese"]:0.1840648366401305)6[&type="Marshallese"]:0.029219392144283318,(2[&type="Marshallese"]:0.1391523886319464,(3[&type="Marshallese"]:0.11074703111268076,5[&type="Marshallese"]:0.0997470311127135)8[&type="Marshallese"]:0.04440535751911466)7[&type="Marshallese"]:0.1511318401524656)9[&type="Marshallese"]:0.0;tree STATE_14830000 = ((1[&type="Not_Marshallese"]:0.039064836640148703,4[&type="Marshallese"]:0.1840648366401305)6[&type="Marshallese"]:0.029219392144283318,(2[&type="Marshallese"]:0.1391523886319464,(3[&type="Marshallese"]:0.11074703111268076,5[&type="Marshallese"]:0.0997470311127135)8[&type="Marshallese"]:0.04440535751911466)7[&type="Marshallese"]:0.1511318401524656)9[&type="Marshallese"]:0.0;
tree STATE_4840000 = ((1[&type="Not_Marshallese"]:0.04278344332740114,(2[&type="Marshallese"]:0.2111026499420523,(3[&type="Marshallese"]:0.21996462345543044,5[&type="Marshallese"]:0.20896462345546318)8[&type="Marshallese"]:0.007138026486470883)7[&type="Marshallese"]:0.05368079338532883)6[&type="Marshallese"]:0.0744623129048701,4[&type="Marshallese"]:0.26224575623225305)9[&type="Marshallese"]:0.0;tree STATE_14840000 = ((1[&type="Not_Marshallese"]:0.04278344332740114,(2[&type="Marshallese"]:0.2111026499420523,(3[&type="Marshallese"]:0.21996462345543044,5[&type="Marshallese"]:0.20896462345546318)8[&type="Marshallese"]:0.007138026486470883)7[&type="Marshallese"]:0.05368079338532883)6[&type="Marshallese"]:0.0744623129048701,4[&type="Marshallese"]:0.26224575623225305)9[&type="Marshallese"]:0.0;
tree STATE_4850000 = (1[&type="Not_Marshallese"]:0.027248303633721604,(((2[&type="Marshallese"]:0.11906947153087014,3[&type="Marshallese"]:0.13506947153071916)7[&type="Marshallese"]:0.004435112277846098,5[&type="Marshallese"]:0.128504583808598)8[&type="Marshallese"]:0.006962188742938441,4[&type="Marshallese"]:0.053466772551656494)6[&type="Marshallese"]:0.11878153108204692)9[&type="Marshallese"]:0.0;tree STATE_14850000 = (1[&type="Not_Marshallese"]:0.027248303633721604,(((2[&type="Marshallese"]:0.11906947153087014,3[&type="Marshallese"]:0.13506947153071916)7[&type="Marshallese"]:0.004435112277846098,5[&type="Marshallese"]:0.128504583808598)8[&type="Marshallese"]:0.006962188742938441,4[&type="Marshallese"]:0.053466772551656494)6[&type="Marshallese"]:0.11878153108204692)9[&type="Marshallese"]:0.0;
tree STATE_4860000 = ((1[&type="Not_Marshallese"]:0.07981816501198535,4[&type="Marshallese"]:0.22481816501196716)6[&type="Marshallese"]:0.011183935900376585,(2[&type="Marshallese"]:0.11962422896781791,(3[&type="Marshallese"]:0.10559604409131634,5[&type="Marshallese"]:0.09459604409134909)7[&type="Marshallese"]:0.03002818487635059)8[&type="Marshallese"]:0.19337787194452402)9[&type="Marshallese"]:0.0;tree STATE_14860000 = ((1[&type="Not_Marshallese"]:0.07981816501198535,4[&type="Marshallese"]:0.22481816501196716)6[&type="Marshallese"]:0.011183935900376585,(2[&type="Marshallese"]:0.11962422896781791,(3[&type="Marshallese"]:0.10559604409131634,5[&type="Marshallese"]:0.09459604409134909)7[&type="Marshallese"]:0.03002818487635059)8[&type="Marshallese"]:0.19337787194452402)9[&type="Marshallese"]:0.0;
tree STATE_4870000 = (1[&type="Not_Marshallese"]:0.20645678092412972,(((2[&type="Marshallese"]:0.12184765749984966,5[&type="Marshallese"]:0.12684765749973143)8[&type="Marshallese"]:0.0061538782397060066,3[&type="Marshallese"]:0.1440015357394047)7[&type="Marshallese"]:0.09525691699196626,4[&type="Marshallese"]:0.14625845273152374)6[&type="Marshallese"]:0.2051983281925878)9[&type="Marshallese"]:0.0;tree STATE_14870000 = (1[&type="Not_Marshallese"]:0.20645678092412972,(((2[&type="Marshallese"]:0.12184765749984966,5[&type="Marshallese"]:0.12684765749973143)8[&type="Marshallese"]:0.0061538782397060066,3[&type="Marshallese"]:0.1440015357394047)7[&type="Marshallese"]:0.09525691699196626,4[&type="Marshallese"]:0.14625845273152374)6[&type="Marshallese"]:0.2051983281925878)9[&type="Marshallese"]:0.0;
tree STATE_4880000 = (1[&type="Not_Marshallese"]:0.3002295916868829,(((2[&type="Marshallese"]:0.18564426270312884,5[&type="Marshallese"]:0.1906442627030106)8[&type="Marshallese"]:0.08075667801894948,3[&type="Marshallese"]:0.28240094072192734)7[&type="Marshallese"]:0.08296533977878134,4[&type="Marshallese"]:0.2723662805008615)6[&type="Marshallese"]:0.17286331118600323)9[&type="Marshallese"]:0.0;tree STATE_14880000 = (1[&type="Not_Marshallese"]:0.3002295916868829,(((2[&type="Marshallese"]:0.18564426270312884,5[&type="Marshallese"]:0.1906442627030106)8[&type="Marshallese"]:0.08075667801894948,3[&type="Marshallese"]:0.28240094072192734)7[&type="Marshallese"]:0.08296533977878134,4[&type="Marshallese"]:0.2723662805008615)6[&type="Marshallese"]:0.17286331118600323)9[&type="Marshallese"]:0.0;
tree STATE_4890000 = (1[&type="Not_Marshallese"]:0.010227444579048756,(((2[&type="Marshallese"]:0.054651000796692994,3[&type="Marshallese"]:0.07065100079654202)7[&type="Marshallese"]:0.12755046736247513,5[&type="Marshallese"]:0.1872014681590499)8[&type="Marshallese"]:0.04194282667889171,4[&type="Marshallese"]:0.14714429483806166)6[&type="Marshallese"]:0.008083149740968909)9[&type="Marshallese"]:0.0;tree STATE_14890000 = (1[&type="Not_Marshallese"]:0.010227444579048756,(((2[&type="Marshallese"]:0.054651000796692994,3[&type="Marshallese"]:0.07065100079654202)7[&type="Marshallese"]:0.12755046736247513,5[&type="Marshallese"]:0.1872014681590499)8[&type="Marshallese"]:0.04194282667889171,4[&type="Marshallese"]:0.14714429483806166)6[&type="Marshallese"]:0.008083149740968909)9[&type="Marshallese"]:0.0;
tree STATE_4900000 = (1[&type="Not_Marshallese"]:0.11371749502250905,(((2[&type="Marshallese"]:0.10426342677706907,3[&type="Marshallese"]:0.12026342677691809)8[&type="Marshallese"]:0.05257542846289609,5[&type="Marshallese"]:0.16183885523984692)6[&type="Marshallese"]:0.06696789059894229,4[&type="Marshallese"]:0.14680674583890926)7[&type="Marshallese"]:0.1119107491835816)9[&type="Marshallese"]:0.0;tree STATE_14900000 = (1[&type="Not_Marshallese"]:0.11371749502250905,(((2[&type="Marshallese"]:0.10426342677706907,3[&type="Marshallese"]:0.12026342677691809)8[&type="Marshallese"]:0.05257542846289609,5[&type="Marshallese"]:0.16183885523984692)6[&type="Marshallese"]:0.06696789059894229,4[&type="Marshallese"]:0.14680674583890926)7[&type="Marshallese"]:0.1119107491835816)9[&type="Marshallese"]:0.0;
tree STATE_4910000 = ((1[&type="Not_Marshallese"]:0.19002630426378325,((2[&type="Marshallese"]:0.10870435603640408,3[&type="Marshallese"]:0.1247043560362531)8[&type="Marshallese"]:0.11161363070727212,5[&type="Marshallese"]:0.22531798674355796)6[&type="Marshallese"]:0.19170831752008705)7[&type="Marshallese"]:0.0380237697793534,4[&type="Marshallese"]:0.37305007404311846)9[&type="Marshallese"]:0.0;tree STATE_14910000 = ((1[&type="Not_Marshallese"]:0.19002630426378325,((2[&type="Marshallese"]:0.10870435603640408,3[&type="Marshallese"]:0.1247043560362531)8[&type="Marshallese"]:0.11161363070727212,5[&type="Marshallese"]:0.22531798674355796)6[&type="Marshallese"]:0.19170831752008705)7[&type="Marshallese"]:0.0380237697793534,4[&type="Marshallese"]:0.37305007404311846)9[&type="Marshallese"]:0.0;
tree STATE_4920000 = (1[&type="Not_Marshallese"]:0.09982942284014457,(((2[&type="Marshallese"]:0.09417145356053669,3[&type="Marshallese"]:0.11017145356038571)6[&type="Marshallese"]:0.051046457555973784,5[&type="Marshallese"]:0.15021791111639224)8[&type="Marshallese"]:0.05132642425790901,4[&type="Marshallese"]:0.1195443353744213)7[&type="Marshallese"]:0.12528508746570508)9[&type="Marshallese"]:0.0;tree STATE_14920000 = (1[&type="Not_Marshallese"]:0.09982942284014457,(((2[&type="Marshallese"]:0.09417145356053669,3[&type="Marshallese"]:0.11017145356038571)6[&type="Marshallese"]:0.051046457555973784,5[&type="Marshallese"]:0.15021791111639224)8[&type="Marshallese"]:0.05132642425790901,4[&type="Marshallese"]:0.1195443353744213)7[&type="Marshallese"]:0.12528508746570508)9[&type="Marshallese"]:0.0;
tree STATE_4930000 = ((1[&type="Not_Marshallese"]:0.05923542256187114,4[&type="Marshallese"]:0.20423542256185295)7[&type="Marshallese"]:0.026149682088046133,((2[&type="Marshallese"]:0.19983400349532587,3[&type="Marshallese"]:0.2158340034951749)6[&type="Marshallese"]:0.012543542045093226,5[&type="Marshallese"]:0.21737754554030086)8[&type="Marshallese"]:0.09500755910947817)9[&type="Marshallese"]:0.0;tree STATE_14930000 = ((1[&type="Not_Marshallese"]:0.05923542256187114,4[&type="Marshallese"]:0.20423542256185295)7[&type="Marshallese"]:0.026149682088046133,((2[&type="Marshallese"]:0.19983400349532587,3[&type="Marshallese"]:0.2158340034951749)6[&type="Marshallese"]:0.012543542045093226,5[&type="Marshallese"]:0.21737754554030086)8[&type="Marshallese"]:0.09500755910947817)9[&type="Marshallese"]:0.0;
tree STATE_4940000 = (1[&type="Not_Marshallese"]:0.06237942718194811,(((2[&type="Marshallese"]:0.09418704030628457,3[&type="Marshallese"]:0.11018704030613359)8[&type="Marshallese"]:0.05111422516035631,5[&type="Marshallese"]:0.15030126546652264)7[&type="Marshallese"]:0.01757805999706097,4[&type="Marshallese"]:0.08587932546370367)6[&type="Marshallese"]:0.12150010171822626)9[&type="Marshallese"]:0.0;tree STATE_14940000 = (1[&type="Not_Marshallese"]:0.06237942718194811,(((2[&type="Marshallese"]:0.09418704030628457,3[&type="Marshallese"]:0.11018704030613359)8[&type="Marshallese"]:0.05111422516035631,5[&type="Marshallese"]:0.15030126546652264)7[&type="Marshallese"]:0.01757805999706097,4[&type="Marshallese"]:0.08587932546370367)6[&type="Marshallese"]:0.12150010171822626)9[&type="Marshallese"]:0.0;
tree STATE_4950000 = (1[&type="Not_Marshallese"]:0.0713518226733037,(((2[&type="Marshallese"]:0.0985013571436458,5[&type="Marshallese"]:0.10350135714352757)8[&type="Marshallese"]:0.028157073558819024,3[&type="Marshallese"]:0.14265843070231385)7[&type="Marshallese"]:0.1196748432992559,4[&type="Marshallese"]:0.16933327400172254)6[&type="Marshallese"]:0.047018548671562965)9[&type="Marshallese"]:0.0;tree STATE_14950000 = (1[&type="Not_Marshallese"]:0.0713518226733037,(((2[&type="Marshallese"]:0.0985013571436458,5[&type="Marshallese"]:0.10350135714352757)8[&type="Marshallese"]:0.028157073558819024,3[&type="Marshallese"]:0.14265843070231385)7[&type="Marshallese"]:0.1196748432992559,4[&type="Marshallese"]:0.16933327400172254)6[&type="Marshallese"]:0.047018548671562965)9[&type="Marshallese"]:0.0;
[truncated: 21,269,769 more chars]
