# Supplementary material for: Repeated introductions and intensive community transmission fueled a mumps virus outbreak in Washington State
Source: eLife. 2021 Apr 19;10:e66448. doi: 10.7554/eLife.66448 (PMC8079146; doi:10.7554/eLife.66448)
Supplement: Figure 5—figure supplement 1—source data 1. [file elife-66448-fig5-figsupp1-data1.zip › combined-xml-and-run-results-mig-rate-10/2020-04-06-mumps-mtt-2.6.2-hot-chain-limit-50-mig-10-combined.log]

Sample	posterior	likelihood	prior	treeLikelihood.mumps-wa-clade-arkansas_10-2020-02-03	treeHeight.t:mumps-wa-clade-arkansas_10-2020-02-03	treeLength.t:mumps-wa-clade-arkansas_10-2020-02-03	Tree.t:mumps-wa-clade-arkansas_10-2020-02-03.length_Marshallese	Tree.t:mumps-wa-clade-arkansas_10-2020-02-03.length_Not_Marshallese	Tree.t:mumps-wa-clade-arkansas_10-2020-02-03.count_Marshallese_to_Not_Marshallese	Tree.t:mumps-wa-clade-arkansas_10-2020-02-03.count_Not_Marshallese_to_Marshallese	Tree.t:mumps-wa-clade-arkansas_10-2020-02-03.count_Marshallese	Tree.t:mumps-wa-clade-arkansas_10-2020-02-03.count_Not_Marshallese	rootTypeLogger.t:mumps-wa-clade-arkansas_10-2020-02-03	treeLikelihood.mumps-wa-clade-arkansas_8-2020-02-03	treeHeight.t:mumps-wa-clade-arkansas_8-2020-02-03	treeLength.t:mumps-wa-clade-arkansas_8-2020-02-03	Tree.t:mumps-wa-clade-arkansas_8-2020-02-03.length_Marshallese	Tree.t:mumps-wa-clade-arkansas_8-2020-02-03.length_Not_Marshallese	Tree.t:mumps-wa-clade-arkansas_8-2020-02-03.count_Marshallese_to_Not_Marshallese	Tree.t:mumps-wa-clade-arkansas_8-2020-02-03.count_Not_Marshallese_to_Marshallese	Tree.t:mumps-wa-clade-arkansas_8-2020-02-03.count_Marshallese	Tree.t:mumps-wa-clade-arkansas_8-2020-02-03.count_Not_Marshallese	rootTypeLogger.t:mumps-wa-clade-arkansas_8-2020-02-03	treeLikelihood.mumps-wa-clade-arkansas_69-2020-02-03	treeHeight.t:mumps-wa-clade-arkansas_69-2020-02-03	treeLength.t:mumps-wa-clade-arkansas_69-2020-02-03	Tree.t:mumps-wa-clade-arkansas_69-2020-02-03.length_Marshallese	Tree.t:mumps-wa-clade-arkansas_69-2020-02-03.length_Not_Marshallese	Tree.t:mumps-wa-clade-arkansas_69-2020-02-03.count_Marshallese_to_Not_Marshallese	Tree.t:mumps-wa-clade-arkansas_69-2020-02-03.count_Not_Marshallese_to_Marshallese	Tree.t:mumps-wa-clade-arkansas_69-2020-02-03.count_Marshallese	Tree.t:mumps-wa-clade-arkansas_69-2020-02-03.count_Not_Marshallese	rootTypeLogger.t:mumps-wa-clade-arkansas_69-2020-02-03	treeLikelihood.mumps-wa-clade-arkansas_5-2020-02-03	treeHeight.t:mumps-wa-clade-arkansas_5-2020-02-03	treeLength.t:mumps-wa-clade-arkansas_5-2020-02-03	Tree.t:mumps-wa-clade-arkansas_5-2020-02-03.length_Marshallese	Tree.t:mumps-wa-clade-arkansas_5-2020-02-03.length_Not_Marshallese	Tree.t:mumps-wa-clade-arkansas_5-2020-02-03.count_Marshallese_to_Not_Marshallese	Tree.t:mumps-wa-clade-arkansas_5-2020-02-03.count_Not_Marshallese_to_Marshallese	Tree.t:mumps-wa-clade-arkansas_5-2020-02-03.count_Marshallese	Tree.t:mumps-wa-clade-arkansas_5-2020-02-03.count_Not_Marshallese	rootTypeLogger.t:mumps-wa-clade-arkansas_5-2020-02-03	migModel.t:mumps-wa-clade-arkansas_10-2020-02-03.popSizeScaleFactor	migModel.t:mumps-wa-clade-arkansas_10-2020-02-03.popSize_Marshallese	migModel.t:mumps-wa-clade-arkansas_10-2020-02-03.popSize_Not_Marshallese	migModel.t:mumps-wa-clade-arkansas_10-2020-02-03.rateMatrixScaleFactor	migModel.t:mumps-wa-clade-arkansas_10-2020-02-03.rateMatrix_Marshallese_Not_Marshallese	migModel.t:mumps-wa-clade-arkansas_10-2020-02-03.rateMatrix_Not_Marshallese_Marshallese
0	-82638.89128509525	-82732.70499361919	93.81370852394359	-19621.351435533044	0.8055946484876593	1.4402917952975038	1.0231300204290479	0.4171617748684563	3	6	9	0	0	-20338.688730192065	0.40340949258031894	1.2738822105370857	1.0050619526511042	0.26882025788598146	1	5	7	0	0	-21823.286156244794	0.8287780714633353	6.545140937830084	4.599568137322097	1.9455728005079864	9	30	62	6	0	-20949.378671649287	0.3428169874096809	0.9669646012872979	0.7069359874378696	0.2600286138494283	2	3	4	0	0	1.0	0.22931208688347904	0.62497368223718	1.0	2.3361412289385544	17.234789153302213
10000	-82610.33619617249	-82723.62396573408	113.28776956159463	-19622.03152588299	0.8898064970101754	2.0840123644098427	1.7952740971533607	0.2887382672564819	3	6	9	0	0	-20338.722314646395	0.4018532919055974	1.1489932736550856	0.6931483461855483	0.45584492746953725	5	9	7	0	0	-21812.661473163924	0.8546619478926744	7.041912051130014	4.976210272763237	2.065701778366777	14	35	62	6	0	-20950.20865204076	0.31752062348542254	0.9995935372396821	0.882031196741052	0.11756234049863004	4	5	4	0	0	1.0	0.2825347139425158	0.7566476306622831	1.0	2.9695463054929325	20.473454429046747
20000	-82601.38659509191	-82712.19393788684	110.80734279493421	-19621.994555748435	0.7732043879595651	1.5153121707127442	1.2107068037143995	0.30460536699834484	1	4	9	0	0	-20339.314315890402	0.4081255722437065	1.3376134388239338	1.191668999192952	0.1459444396309819	1	4	6	1	0	-21801.49300734941	0.8019958670868926	6.291252254847593	4.5395941369304085	1.7516581179171853	11	36	66	2	0	-20949.392058898597	0.322825601925141	1.1105329785507272	0.9170532968604543	0.19347968169027283	4	5	4	0	0	1.0	0.2402697821968689	0.69145482678249	1.0	2.342541051097512	21.06855307610148
30000	-82633.6196740891	-82709.80575959675	76.18608550764506	-19620.857824627998	1.0297673771633764	1.9140768371867853	1.8261610146587706	0.08791582252801462	1	4	9	0	0	-20338.03092641478	0.379113833021086	1.2594327640559335	1.032930225129956	0.22650253892597777	0	4	7	0	0	-21802.1087579764	0.8160859640342947	6.6881169147305535	5.235031250760269	1.4530856639702845	2	29	68	0	0	-20948.80825057759	0.297571641973695	0.7530282609314461	0.7419557853061602	0.01107247562528596	0	1	4	0	0	1.0	0.28253029885301084	2.0051783285454636	1.0	0.7140453043225204	18.235873708256886
40000	-82592.87655267176	-82721.5195843221	128.64303165034235	-19621.901672279146	0.8163546576958207	1.5611646201930542	1.3353817510560848	0.22578286913696913	0	3	9	0	0	-20337.536360235998	0.4332323563324451	1.2962779270034832	1.1889772109810095	0.10730071602247405	2	6	7	0	0	-21811.142683422186	0.875690456452009	6.413975784323797	4.823903955288241	1.5900718290355524	13	39	67	1	0	-20950.93886838478	0.3753717105922749	0.9504751762824613	0.908967846674997	0.04150732960746428	1	2	4	0	0	1.0	0.23197471592328364	0.5824094210248475	1.0	1.7667696470999743	23.958772568157833
50000	-82596.46683309822	-82727.68256570629	131.21573260805894	-19620.936795847312	0.7646913173311788	1.6518270572278944	1.5668073648747378	0.08501969235315672	1	4	9	0	0	-20340.215236206765	0.5238507274972304	1.6020026873251159	1.4135588618387886	0.18844382548632707	4	8	7	0	0	-21812.165192814384	0.8322974656367559	6.069212858852781	4.554863347076175	1.514349511776607	10	36	67	1	0	-20954.365340837838	0.3947705455106169	0.952206568149341	0.9155047053315903	0.036701862817750563	0	1	4	0	0	1.0	0.22255742968704448	1.7784557432330022	1.0	1.4122400500259031	23.40209640972357
60000	-82642.98969963522	-82719.29179607792	76.30209644269651	-19622.25182190399	0.7929356626308947	1.7119761817546586	1.5786188881669216	0.13335729358773732	0	3	9	0	0	-20336.083131565476	0.4854656359102381	1.292043764473496	1.1313411227491514	0.1607026417243444	0	4	7	0	0	-21810.83227332406	0.7772820776979534	6.454448255624299	4.654545118412658	1.7999031372116399	3	28	66	2	0	-20950.124569284402	0.33715244121818294	0.7520361381564203	0.7083814380592725	0.04365470009714806	0	1	4	0	0	1.0	0.19541348481532836	4.548730881897754	1.0	0.4572364964607327	17.61572632523845
70000	-82626.35152148944	-82724.08185414098	97.73033265153748	-19623.78158931005	0.7148258803087318	1.5396603737711376	1.3617615927030657	0.17789878106807183	0	3	9	0	0	-20337.012935630304	0.46028501669881244	1.3090330120473384	1.2177091149757295	0.09132389707160851	0	4	7	0	0	-21813.73725924496	0.9383160724964147	6.687070213951112	4.857947274098096	1.8291229398530156	7	33	67	1	0	-20949.55006995567	0.2969726671409338	0.8189355666229027	0.6750957991084259	0.1438397675144768	2	3	4	0	0	1.0	0.2529615225718291	1.0547689437171164	1.0	1.4637052602203906	18.37743568708531
80000	-82627.28091369758	-82719.33277235605	92.05185865846087	-19620.947917939524	0.8002399870910756	1.4968060484713916	1.2076690821833664	0.2891369662880252	1	4	9	0	0	-20337.78363387118	0.3890969721912022	0.9351559743000499	0.5361392383857058	0.3990167359143441	2	4	5	2	0	-21812.141706296447	0.8429602459511946	6.777388984711689	4.2885535026303145	2.488835482081372	6	29	64	4	0	-20948.459514248905	0.30644529833235123	0.782722535134729	0.7444514072804824	0.03827112785424662	1	2	4	0	0	1.0	0.1828313131837656	1.3497307681780428	1.0	1.2178544634173007	11.01658776063581
90000	-82618.09162219992	-82719.47158967532	101.37996747539086	-19625.45199261796	0.9346977488672471	1.8768994464082498	1.5607528204623669	0.31614662594588255	1	4	9	0	0	-20341.537963368944	0.4802568785425084	1.3826074354493874	1.0876910429661588	0.2949163924832285	2	6	7	0	0	-21802.375456615813	0.8895184848929029	6.350207374328926	4.040644973370531	2.3095624009583933	9	31	63	5	0	-20950.106177072597	0.38195146485350173	1.114185883403208	0.9516560266424421	0.1625298567607658	1	2	4	0	0	1.0	0.16467778019303436	1.3815681180499155	1.0	2.2277226412831244	14.009982988630913
100000	-82587.5946681643	-82715.47503056859	127.88036240429732	-19619.859336884554	0.7739284514758576	1.4672973669465494	0.9331489569776714	0.534148409968878	5	8	9	0	0	-20339.096326820098	0.4350802055852223	1.2458287393473095	1.012780907897558	0.2330478314497516	1	4	6	1	0	-21802.266206725017	0.8427286217461626	6.354398962194063	4.250321655818345	2.1040773063757188	12	35	64	4	0	-20954.253160138924	0.324843349701546	0.5116981072221152	0.341880417359898	0.16981768986221715	1	2	4	0	0	1.0	0.1701902588502043	0.9971135772121693	1.0	3.64232954114198	13.047232352813475
110000	-82596.10912384678	-82725.59209371329	129.4829698665114	-19622.85893880527	0.8006207167295367	1.67765016362381	1.0387414915816975	0.6389086720421122	3	5	8	1	0	-20337.887718900452	0.34425756056677737	0.8281626854945159	0.7042529089450533	0.12390977654946268	1	5	7	0	0	-21814.980106016134	0.7928045478103488	6.188479607521614	3.9251111568857233	2.2633684506358906	10	35	66	2	0	-20949.86532999144	0.28974246238986606	0.7758969189833493	0.6131448276674656	0.16275209131588375	2	3	4	0	0	1.0	0.15957636675735096	1.1233304126293286	1.0	2.35722647756778	12.415021212679763
120000	-82597.5828627876	-82723.32067994607	125.73781715846748	-19628.757625697424	0.8320170865642573	1.6406378669602417	1.3069280983538563	0.33370976860638596	1	4	9	0	0	-20340.02593920986	0.368709303153331	1.139347270909367	0.9759058501050388	0.163441420804328	0	4	7	0	0	-21803.378449326145	0.8102527960496386	6.214192375533894	3.800641905065085	2.413550470468809	10	35	66	2	0	-20951.15866571264	0.26398162250280827	0.4747110917331707	0.45855769548564385	0.016153396247526874	0	1	4	0	0	1.0	0.16276565523285946	1.8897253073519698	1.0	1.4047532807432612	12.873030729264118
130000	-82581.33431364648	-82717.64626689955	136.31195325306578	-19622.154576715166	0.8985017480386005	2.0835040757789725	1.7722624509635043	0.31124162481546885	1	4	9	0	0	-20338.737264705913	0.3388434132216967	1.0927907202841607	0.7703651426570997	0.3224255776270609	1	5	7	0	0	-21804.822580741475	0.8665243872768327	6.856562803790927	4.01834411402255	2.8382186897683757	20	44	65	3	0	-20951.931844737	0.44794678003697397	1.1917818739098278	1.1000994905480568	0.09168238336177115	0	1	4	0	0	1.0	0.182825462762575	3.0471349805939005	1.0	2.5944239968520453	17.361831681824395
140000	-82601.98887142178	-82710.40970601227	108.42083459049886	-19619.420945473375	0.8215617835698186	1.6027012485117096	1.4416950182582262	0.16100623025348348	1	4	9	0	0	-20337.978334632426	0.35358250780290934	1.01598868201447	0.5839225004710848	0.43206618154338516	2	5	6	1	0	-21803.58073549482	0.8337378919182987	6.710257414232112	3.9637771934337334	2.746480220798377	11	34	64	4	0	-20949.429690411645	0.3116208687724373	0.8705876878313102	0.8184845944536392	0.05210309337767094	1	2	4	0	0	1.0	0.18323040131953924	1.4330237387396931	1.0	2.616821774561307	13.713065912353496
150000	-82574.78530347164	-82715.16624025644	140.38093678480527	-19619.898748913936	0.8197282819432008	1.6544392531094607	1.1542426263795877	0.5001966267298728	4	7	9	0	0	-20339.487278669312	0.4139651833509562	1.1597564355300092	0.9429437905960493	0.21681264493395982	1	5	7	0	0	-21804.62734162314	0.766484476543836	6.233495274025643	3.730791617828368	2.502703656197272	11	36	66	2	0	-20951.152871050042	0.40316440740596227	1.1176000365238883	1.0259354994414347	0.09166453708245362	3	4	4	0	0	1.0	0.18610658875851208	2.2510752251418484	1.0	2.621142833294078	16.586501760004413
160000	-82550.90823533748	-82713.04400577412	162.13577043664012	-19618.33624157027	0.8668791131710902	1.981604462161683	1.587526271878259	0.3940781902834246	5	8	9	0	0	-20337.06794335989	0.4082401303305221	1.4056726566208875	1.0715650601907964	0.3341075964300909	4	8	7	0	0	-21808.423533037283	0.7865555464639605	6.127773172897328	4.232064380424542	1.8957087924727887	12	39	68	0	0	-20949.21628780667	0.2612431277909483	0.6623158626523865	0.539021386551213	0.12329447610117358	2	3	4	0	0	1.0	0.19091240038866428	0.8823768330435016	1.0	2.4318176111346896	19.266769637555505
170000	-82551.01476468562	-82717.80432535292	166.78956066729566	-19620.56864514307	1.0606853160700078	1.9497075680955143	1.8242861672818373	0.12542140081367653	1	4	9	0	0	-20337.53484344584	0.4248374518239758	1.1708208260053197	0.9712728418013781	0.19954798420394151	2	6	7	0	0	-21808.29158069411	0.7827595370002333	6.042226845584352	3.7445520375354278	2.2976748080489244	14	41	68	0	0	-20951.409256069906	0.30989735118874673	0.7581258976510806	0.7527804716741595	0.00534542597692135	1	2	4	0	0	1.0	0.15087993874297495	5.2733007382815895	1.0	2.585580893141292	21.785457108437694
180000	-82499.64479579721	-82728.63852326953	228.99372747231342	-19619.956691392043	0.8307022204657567	1.6036820124009936	1.1646099765806461	0.4390720358203477	5	8	9	0	0	-20339.23078221873	0.3800065069510292	1.063275031531859	0.6358391448668046	0.42743588666505444	3	7	7	0	0	-21819.647550191792	0.7880643460958194	5.664524917046437	3.557930856522288	2.106594060524149	18	45	68	0	0	-20949.803499466976	0.32963449216437474	0.8555463113650881	0.6194403789423664	0.23610593242272165	5	6	4	0	0	1.0	0.1477395039045095	1.5033874419518538	1.0	6.9519391568185895	19.8148718578342
190000	-82426.56332782579	-82717.20713078661	290.64380296082663	-19624.717317026854	0.7314551006669687	1.1978547825212942	0.9942938389247964	0.20356094359649812	5	8	9	0	0	-20337.87521534217	0.448795176779293	1.3502674657059195	1.0541707488368102	0.29609671686910943	9	13	7	0	0	-21804.147258430152	0.9035766816517568	6.39851031724479	3.7089627778268226	2.689547539417969	28	52	65	3	0	-20950.46733998744	0.3215193417079206	0.9890119900524261	0.7162776543107956	0.27273433574163064	6	7	4	0	0	1.0	0.13598670362575255	0.9754105346935165	1.0	7.131921149782733	21.62176511913338
200000	-82411.21858053854	-82723.81263095714	312.59405041860595	-19623.70531766685	0.6819594171369896	1.2816226600895595	0.9927063245945761	0.2889163354949834	4	7	9	0	0	-20340.203432074897	0.43192656400437046	1.1809165954676053	0.8969851576591092	0.28393143780849595	6	10	7	0	0	-21807.624624241453	0.8200643815065036	5.914609645603964	3.317214490150901	2.597395155453063	34	60	67	1	0	-20952.279256973943	0.3092354023016954	0.6034383157408407	0.5441810413965297	0.059257274344311064	2	3	4	0	0	1.0	0.12445424423649433	1.803234654102274	1.0	7.692637703374236	23.315625760350844
210000	-82423.46367379246	-82723.35110223602	299.887428443553	-19620.579068455074	0.8614997516936697	1.7360489988293581	1.520477782367354	0.21557121646200392	7	10	9	0	0	-20338.912270624176	0.36747062359715543	0.9258056147414877	0.7922821992758651	0.13352341546562257	4	8	7	0	0	-21814.425919648966	0.8830124467198315	5.547038332998481	3.4255495927756168	2.121488740222862	28	55	68	0	0	-20949.43384350781	0.31473921248322745	0.8016617279403564	0.7614492949475784	0.04021243299277805	2	3	4	0	0	1.0	0.11850616342986685	1.8285966222120011	1.0	6.615659141778123	28.392355462949176
220000	-82402.7970499172	-82722.36324375586	319.56619383866746	-19622.435920672116	0.8677951542113197	1.8122082882154917	1.3889289547649017	0.42327933345059016	10	13	9	0	0	-20338.146953506613	0.347643517332418	1.0069426670378352	0.6744679988686026	0.3324746681692326	6	10	7	0	0	-21810.89157980225	0.8250000598778866	5.969162435223975	3.919194533130399	2.0499679020935755	33	58	66	2	0	-20950.888789774883	0.33291564085541414	0.6656134505987366	0.4988367547086158	0.16677669589012076	4	5	4	0	0	1.0	0.13685102892819706	1.2968801135273254	1.0	7.42084016812902	29.657250233466502
230000	-82388.20157003707	-82723.743648044	335.5420780069202	-19621.581958378516	0.7718218010825459	1.3673477117866701	1.0364290380141548	0.3309186737725156	9	12	9	0	0	-20338.291911444816	0.3727846995394585	0.8646410236104694	0.6733266242588603	0.1913143993516088	6	10	7	0	0	-21814.79047407761	0.7808876108316807	5.860681670246652	3.888436274048744	1.9722453961979078	32	59	68	0	0	-20949.079304143048	0.2603727803806041	0.7374431064161066	0.5838596701610482	0.15358343625505838	5	6	4	0	0	1.0	0.13883291694109867	1.473308433677521	1.0	8.539965835747811	40.51577113738313
240000	-82437.27494592415	-82715.18580122222	277.9108552980779	-19623.802476217064	0.9090103999883752	1.6649945330178682	1.2017502810143696	0.4632442520034984	10	12	8	1	0	-20336.52377245774	0.329131599470656	0.9877387833728639	0.5935669279689986	0.39417185540386557	7	11	7	0	0	-21803.080783037814	0.7438074962761221	5.719410422059235	3.307933649063888	2.411476772995346	23	48	66	2	0	-20951.77876950961	0.37031906354303284	0.9449327465024973	0.7060187761772728	0.23891397032522432	6	7	4	0	0	1.0	0.14117979167851888	1.0960026262360916	1.0	9.658486199673373	24.560847669357713
250000	-82434.13961128892	-82719.8191492414	285.6795379524812	-19620.88325358191	0.8349457594797292	1.6256530978087773	1.3153076827208692	0.3103454150879082	6	9	9	0	0	-20338.589743474506	0.42577941337168124	1.4600685762542132	0.9818269256541171	0.47824165060009605	7	11	7	0	0	-21811.22013891155	0.7409130123751214	5.8627924626772625	3.6200205664319647	2.242771896245299	28	54	67	1	0	-20949.126013273435	0.30735497744319357	0.774896392099548	0.511336316766235	0.26356007533331277	5	6	4	0	0	1.0	0.14872424456677116	2.7359717626222717	1.0	8.263286023084822	24.51348093844938
260000	-82448.12583584416	-82722.59222007259	274.46638422843216	-19626.217968422072	0.7563431946107462	1.609945163395512	1.2054788313258593	0.4044663320696523	8	11	9	0	0	-20338.335008299793	0.5328587770118184	1.335745696420849	0.8531668666504859	0.482578829770363	5	8	6	1	0	-21808.970238075566	0.7271119233696752	5.8728411853166875	3.2761813211689317	2.596659864147754	29	54	66	2	0	-20949.069005275163	0.308144735661479	0.9925748162144185	0.8036298478229038	0.18894496839151453	4	5	4	0	0	1.0	0.11199004363821878	1.4311341982316446	1.0	8.302452384155394	23.413474332941995
270000	-82488.13758840831	-82724.16514759496	236.02755918664946	-19619.69623381417	0.8486774616843483	1.6480438573526617	1.1656650407314517	0.4823788166212098	7	10	9	0	0	-20339.437450630394	0.4387431634749456	1.2034668345906105	0.6520589290743967	0.5514079055162138	5	9	7	0	0	-21814.947267351476	0.893738386103066	6.5864866482231506	3.629027728528347	2.957458919694804	24	48	65	3	0	-20950.08419579892	0.29839103905581793	0.9129159533497727	0.6056066925102696	0.30730926083950305	3	4	4	0	0	1.0	0.12127970604039823	1.230516136787719	1.0	6.95248279068585	21.97880483125419
280000	-82546.51139735445	-82724.20745897398	177.6960616195248	-19620.728958740536	0.7810015052220056	1.7473855494603359	1.4691570718655167	0.27822847759481917	4	7	9	0	0	-20344.971726093976	0.731680910388048	2.454881856671527	2.106579556057435	0.34830230061409106	9	13	7	0	0	-21808.193380301007	0.8062705468624787	6.20516781449223	4.276256992124771	1.9289108223674618	16	42	67	1	0	-20950.313393838456	0.2780194318048234	0.6581215139902917	0.6383107991307352	0.01981071485955653	2	3	4	0	0	1.0	0.21296951786368815	1.1441268071906514	1.0	3.4481145783072047	27.35412483630938
290000	-82603.93010836639	-82714.87213346329	110.94202509689063	-19623.08113058369	0.8502603368806135	1.8623229544495166	1.725525019073686	0.1367979353758309	1	4	9	0	0	-20338.36853681752	0.349004860300916	1.0497868463580284	0.7617458696908537	0.2880409766671746	1	5	7	0	0	-21802.596147163862	0.786267718195849	6.324933295864228	3.9480115875848374	2.3769217082793928	9	35	67	1	0	-20950.82631889822	0.3367417253082013	0.9735746277333341	0.9178433360087265	0.055731291724607585	1	2	4	0	0	1.0	0.16106858904501084	1.6973811954882754	1.0	2.100068745533418	16.24468032523014
300000	-82602.26107859175	-82720.63898299476	118.37790440300283	-19623.32446986235	0.9230127365520016	1.9782032935656702	1.792644076228504	0.18555921733716557	2	5	9	0	0	-20339.608360756665	0.531598141578464	1.6816158664880803	1.2257048999360316	0.45591096655204877	2	6	7	0	0	-21807.608164804977	0.862316844408275	6.345398597694492	4.310528923440748	2.0348696742537444	9	35	67	1	0	-20950.09798757077	0.3863101534895801	1.1797570205308356	1.1254351097924569	0.05432191073837889	0	1	4	0	0	1.0	0.15829984678220163	2.476860441441122	1.0	1.3876803974938505	16.16766753872401
310000	-82591.58112353821	-82718.03746314805	126.45633960984507	-19619.823705565406	0.8397665486494965	1.4753124449035617	1.2739126577320032	0.2013997871715588	3	6	9	0	0	-20336.33770716455	0.42213665274128115	1.168003282827673	0.7911663451462152	0.37683693768145776	1	5	7	0	0	-21811.240292951028	0.8102903568875025	6.083075787060017	4.287672520217786	1.7954032668422326	6	33	68	0	0	-20950.635757467073	0.4598195062158819	1.217340048401653	1.167473627090567	0.04986642131108587	0	1	4	0	0	1.0	0.15938110866658475	1.8533547248371764	1.0	1.5934035354520648	19.28116548868028
320000	-82623.89489783293	-82721.06779397756	97.17289614462804	-19624.56755607593	0.8590444142272614	2.077513577000106	1.8841180179913866	0.19339555900871921	1	4	9	0	0	-20335.410831858193	0.37219381680387925	0.9755178304577958	0.8401777673772721	0.1353400630805237	0	4	7	0	0	-21809.025478114534	0.9271461014428325	6.510686239855807	4.63689039751065	1.8737958423451568	4	31	68	0	0	-20952.0639279289	0.38969048160735065	0.9780418368105261	0.9596485102008008	0.018393326609725258	1	2	4	0	0	1.0	0.22661202393700464	2.961451671429332	1.0	0.9338617803752042	19.240737680009246
330000	-82595.53146879257	-82716.5274747786	120.99600598603519	-19621.953736490203	0.8012867264507345	1.753869302567225	1.3867514964190413	0.36711780614818357	2	5	9	0	0	-20337.21710020729	0.40961986899809166	1.1476201865758417	0.9214298317669389	0.22619035480890282	0	4	7	0	0	-21805.42676878142	0.7701046432957249	5.806296973005658	4.523176132024647	1.2831208409810118	6	33	68	0	0	-20951.92986929968	0.30947845137508384	0.5538849084328988	0.5505481700404451	0.0033367383924537003	1	2	4	0	0	1.0	0.22457571073405375	0.5816887639796666	1.0	1.5362884682900522	19.171426728098744
340000	-82670.54687887408	-82717.77894693948	47.23206806538939	-19626.738717115233	0.9905141698690659	2.349990638249209	2.125246445048349	0.22474419320086045	2	5	9	0	0	-20338.026428502897	0.41702199847601873	1.5720700063138118	1.107680193095561	0.4643898132182508	0	4	7	0	0	-21801.546455528136	0.897382582910215	7.301229535150981	5.556665695070589	1.7445638400803938	3	27	65	3	0	-20951.467345793204	0.4445895257354046	1.321887576399591	1.3022627154744413	0.01962486092514948	1	2	4	0	0	1.0	0.3590870994921708	0.5508292917078498	1.0	0.8416705188590509	19.443673731680555
350000	-82604.66462923489	-82718.59048399603	113.92585476114269	-19620.53789066965	0.8355407898334863	1.850733270144933	1.7146473495063241	0.1360859206386086	0	3	9	0	0	-20339.413364196418	0.3653701620808309	1.180727670731593	0.9832652599647597	0.19746241076683319	1	5	7	0	0	-21809.352315366457	0.867587366085127	6.6041703277480615	4.723367729444049	1.880802598304014	12	38	67	1	0	-20949.2869137635	0.26442832076706385	0.8047602811790467	0.7113556707538834	0.09340461042516342	1	2	4	0	0	1.0	0.21956879565199847	1.7702105033110858	1.0	1.9084243523339601	21.97835218490669
360000	-82576.03482771303	-82708.73657180532	132.70174409228824	-19620.595932294586	1.0013950635108815	1.9653843789745977	1.6756652548288649	0.28971912414573286	3	6	9	0	0	-20336.382894306367	0.385672649486492	1.0096642358220984	0.7637273439135998	0.2459368919084986	0	4	7	0	0	-21800.357515192645	0.8574639371699739	6.598054302149789	4.507174058515175	2.090880243634612	14	41	68	0	0	-20951.40023001172	0.47092581865094935	1.2492855734755028	1.1055605796948709	0.14372499378063203	1	2	4	0	0	1.0	0.21567890300755424	2.1771555006929146	1.0	2.799876887030583	15.79141768511534
370000	-82614.56125168318	-82716.31057905598	101.74932737281026	-19623.432712567443	0.857485525708248	1.922253379987768	1.891041676305221	0.031211703682547175	1	4	9	0	0	-20339.887278442035	0.3599152829494395	0.7523745455129497	0.55702205306072	0.19535249245222974	0	3	6	1	0	-21800.385058514454	0.7445899441346774	5.873366984205767	4.306827633696649	1.5665393505091176	5	32	68	0	0	-20952.60552953204	0.3393219771332022	0.6385553614204552	0.6055294891571813	0.03302587226327397	0	1	4	0	0	1.0	0.20333900547355588	1.253109742362307	1.0	1.8594953354724004	20.36251056821949
380000	-82636.63838744379	-82724.6151412751	87.9767538313173	-19619.646056213038	0.9423717344717449	1.7594384827402014	1.6199069171830116	0.1395315655571897	1	4	9	0	0	-20340.32716791374	0.48388303649768544	1.4415358735470432	1.147801428750131	0.29373444479691224	1	5	7	0	0	-21814.603316837572	0.8412991681736167	6.79508640532093	4.954806479891864	1.8402799254290652	4	31	68	0	0	-20950.03860031076	0.35845536766203007	0.8913130292973952	0.8895418426355379	0.0017711866618572991	0	1	4	0	0	1.0	0.21964245769002497	2.8898451617215968	1.0	0.9883894466508757	16.158812850727884
390000	-82656.41313010761	-82730.93760478799	74.52447468038181	-19622.1989017577	0.7791062803674728	1.807353495573246	1.6773825669343978	0.12997092863884785	0	3	9	0	0	-20337.408502765156	0.42049112458743715	1.128846795521162	1.0354916531423624	0.09335514237879963	0	4	7	0	0	-21820.861205911347	0.8866866181665407	6.664841409058861	4.8872871307245624	1.7775542783342986	2	27	66	2	0	-20950.468994353796	0.3699106483680292	1.0458927780836296	1.0432466057226717	0.0026461723609579046	0	1	4	0	0	1.0	0.23521618848914785	4.278533836257452	1.0	0.136152797236895	13.462328284254012
400000	-82618.77180232914	-82710.94640323019	92.17460090105607	-19618.649550425205	0.798898277272462	1.7491853859132966	1.6766178044771045	0.07256758143619207	1	4	9	0	0	-20337.492009929752	0.33696679929755624	1.0087113200007805	0.7897495956301139	0.2189617243706667	0	4	7	0	0	-21804.24688620708	0.8769187431512642	6.727381230981569	5.027931873375403	1.6994493576061669	2	29	68	0	0	-20950.55795666815	0.35666004100176607	0.9548147282450224	0.9367642095712129	0.018050518673809662	1	2	4	0	0	1.0	0.23873287990389921	4.7445181473336815	1.0	0.44839830718172863	16.791234039190112
410000	-82619.8443453309	-82713.95430874903	94.10996341812637	-19621.392869601073	0.7427003962866927	1.229766311883386	1.0767428954804055	0.15302341640298014	0	3	9	0	0	-20337.554414151313	0.355732972412646	1.1343892796333366	0.945273372801809	0.1891159068315274	1	5	7	0	0	-21803.838130764074	0.8565388224647347	6.6546987096590415	4.913031784990579	1.741666924668463	4	30	67	1	0	-20951.16889423257	0.3110559498314909	0.734663894955133	0.7239032295093945	0.010760665445738588	1	2	4	0	0	1.0	0.23696307372459985	1.3693556339085653	1.0	0.49932375080585845	17.92504449708682
420000	-82627.25835092792	-82724.81899970205	97.56064877412646	-19624.501803197007	0.9158930471620088	2.0366598829728453	1.9739033534768224	0.06275652949602262	1	4	9	0	0	-20336.759728082336	0.420921618917177	1.3962160795856091	0.8968805118917887	0.4993355676938204	1	5	7	0	0	-21812.522779484083	0.9276833857471695	6.955220365699254	5.037886445664823	1.9173339200344328	6	33	68	0	0	-20951.034688938624	0.35846297079440476	1.0259009477268966	0.8989320521727188	0.12696889555417767	1	2	4	0	0	1.0	0.2383227665813137	2.555740701510476	1.0	1.4332533383558708	15.098890112884337
430000	-82591.66611504731	-82717.67093114492	126.00481609761238	-19621.566520207554	0.6930195730151744	1.2688271339377417	0.9841951092958295	0.28463202464191206	3	6	9	0	0	-20339.563623737675	0.4674459349183994	1.5718915904996194	1.308216974110691	0.2636746163889281	2	6	7	0	0	-21805.943982462002	0.8924037738686842	6.61912408125056	4.384034484023652	2.235089597226906	8	35	68	0	0	-20950.59680473769	0.36080920866719857	1.0389290984703294	0.9824618434455665	0.05646725502476296	1	2	4	0	0	1.0	0.1817253672796298	2.4798358388620865	1.0	2.4082274000794115	19.442956444905853
440000	-82605.15211587008	-82722.70564248119	117.55352661110494	-19622.775232081993	1.0246320734623646	1.9018135429517562	1.4462990201182526	0.45551452283350335	4	7	9	0	0	-20339.170499432443	0.454312203700153	1.0419414805317455	0.8684128440072612	0.1735286365244843	2	6	7	0	0	-21811.418397252637	0.9130813151263005	6.803716415307834	4.339575232518052	2.464141182789781	8	32	65	3	0	-20949.341513714113	0.3284335288151317	0.9147124806770055	0.885589416644041	0.029123064032964552	0	1	4	0	0	1.0	0.16765914205026014	0.8570785666833455	1.0	2.751285503919227	13.96366207614275
450000	-82589.25440487108	-82716.24436510833	126.98996023724521	-19622.21224387896	0.8280799309569444	1.5370475212943397	1.1953096852841896	0.3417378360101503	2	5	9	0	0	-20338.160704618465	0.3680785055596423	1.0891225342580177	0.8683875280317364	0.2207350062262814	2	6	7	0	0	-21806.119478083267	0.8627255228980241	6.306731281071725	4.019849024465296	2.2868822566064297	6	31	66	2	0	-20949.75193852764	0.34514112812421555	0.733725484782689	0.700685399541192	0.033040085241496854	1	2	4	0	0	1.0	0.18638350046169988	1.1204347887664463	1.0	0.9414401565117145	13.367120796866471
460000	-82574.88648941819	-82712.02897889506	137.14248947687526	-19623.696993446167	0.9682359399044277	1.8732539422748513	1.6472305456244931	0.2260233966503582	3	6	9	0	0	-20336.039064373483	0.3529669114391755	0.9378922833423657	0.7319213714602972	0.20597091188206856	0	4	7	0	0	-21802.029364318205	0.835122282606362	6.003294192868729	3.8911346600651036	2.1121595328036245	8	34	67	1	0	-20950.263556757203	0.2672805462166706	0.7466600631734664	0.7059365799045427	0.04072348326892383	2	3	4	0	0	1.0	0.15290817016205982	1.2059407730233926	1.0	1.5707426578591193	17.545774250075162
470000	-82551.04409287662	-82708.46669660314	157.42260372651796	-19620.376635538327	0.7272058857853351	1.3059368824156676	1.1200584362163388	0.185878446199329	1	4	9	0	0	-20336.388745610635	0.41663806485276006	1.2789539927654276	0.9511939354947703	0.3277600572706576	5	8	6	1	0	-21800.155266566657	0.7597362503854206	5.778504955979596	3.766055662499673	2.012449293479924	10	36	67	1	0	-20951.546048887518	0.4239950691068487	0.9663346191772585	0.9059435643916375	0.06039105478562097	1	2	4	0	0	1.0	0.15350324823894101	1.783416216071556	1.0	2.8149216234338685	19.093709730950444
480000	-82534.10017793007	-82721.53300147137	187.43282354129514	-19621.923389020263	0.8428263988840623	1.7064665912713282	1.1737323641834267	0.5327342270879014	4	7	9	0	0	-20337.487959216203	0.4862606364062682	1.306981254193178	1.055030254524153	0.2519509996690248	4	8	7	0	0	-21813.547334782776	0.7312344602714237	5.7826237162575955	3.485721307645821	2.2969024086117753	20	43	64	4	0	-20948.574318452134	0.3075299628902681	0.8521968714886997	0.6923805308617941	0.15981634062690558	3	4	4	0	0	1.0	0.16855796109200527	2.6038037827093063	1.0	4.331331850689631	17.243874706277406
490000	-82560.85882999828	-82724.85033147539	163.99150147711364	-19624.158412167042	0.768722880887729	1.5276540713170472	1.1853246234893904	0.34232944782765734	4	7	9	0	0	-20339.11832517505	0.4544139019139239	1.159118347166414	0.8879362311179405	0.27118211604847364	4	8	7	0	0	-21808.85204919838	0.7414523743512406	5.651244864634762	3.621962096256047	2.0292827683787173	10	37	68	0	0	-20952.721544934917	0.4947270102169936	1.1163598513646529	0.996137144488427	0.12022270687622577	2	3	4	0	0	1.0	0.16839834924101663	1.0628635648657228	1.0	3.600283644631571	22.83006252801338
500000	-82537.57795935025	-82714.06088523277	176.48292588251743	-19624.204521864827	0.9178281825727819	2.0203831839240376	1.595762044385131	0.42462113953890646	7	10	9	0	0	-20337.904410006093	0.40879379354154405	1.2032122052287924	0.7745338464189658	0.42867835880982647	2	6	7	0	0	-21802.399762705158	0.8743130235264023	6.037167087099758	4.086993297284073	1.950173789815683	15	40	66	2	0	-20949.552190656697	0.30509529398226276	0.9811919950804255	0.7421485004424886	0.23904349463793687	4	5	4	0	0	1.0	0.19576368316149229	0.8192384016279206	1.0	5.122696094874945	20.498667764656837
510000	-82570.13649048947	-82717.01486833948	146.8783778500033	-19623.68507094816	0.8471151919194261	1.733152924012987	1.2814475124416846	0.45170541157130184	7	10	9	0	0	-20337.473769884225	0.37858877204078206	1.1274296903731404	0.8636392527281993	0.26379043764494103	1	5	7	0	0	-21804.388762093888	0.7671272642493573	5.787725144610139	3.8727561493502973	1.9149689952598417	9	34	66	2	0	-20951.46726541321	0.4041298825834936	1.1059723775337356	1.0538419301433057	0.052130447390429865	1	2	4	0	0	1.0	0.19440696523035003	1.5837321482583975	1.0	4.014861596679177	19.938005537009545
520000	-82551.88779111802	-82718.79953069928	166.91173958126072	-19621.488408546393	0.9109642183107028	1.946933080341271	1.6267184372545973	0.32021464308667413	7	10	9	0	0	-20336.6639358177	0.37090521065593385	1.0936547975033848	0.8386798695790594	0.2549749279243253	1	5	7	0	0	-21810.29532852855	0.8041671222698932	6.299473717041091	3.9068831113348894	2.3925906057062	12	38	67	1	0	-20950.351857806632	0.25877716404457524	0.7278764870008056	0.5809335586526649	0.14694292834814066	4	5	4	0	0	1.0	0.18774679064157662	1.5592522487427567	1.0	3.623243395365849	21.334259611437
530000	-82530.3265383152	-82720.08654853028	189.76001021508156	-19621.4307457572	0.9931182747541554	2.383454992627132	1.9440757590193336	0.43937923360779896	6	9	9	0	0	-20337.15332818786	0.3289533437836676	1.048594392787757	0.8010368542517219	0.24755753853603502	3	7	7	0	0	-21810.073241262686	0.9017814589452767	7.001679830918864	4.303667052503814	2.6980127784150514	25	51	67	1	0	-20951.42923332253	0.2934615935867145	0.6148492427724501	0.5487600055304889	0.06608923724196125	1	2	4	0	0	1.0	0.2086714521266249	1.3438045468387905	1.0	4.587529460014704	22.519408033146554
540000	-82574.9004323512	-82716.84639627131	141.94596392010462	-19620.30647867453	0.8298591227300282	1.5605099945354501	1.435570331009222	0.12493966352622787	2	5	9	0	0	-20338.60951472137	0.5501974331028926	1.6448180351831343	1.0581290033167075	0.586689031866427	2	5	6	1	0	-21808.191104697682	0.84541041494788	6.469555429508688	4.262128827142798	2.2074266023658895	15	41	67	1	0	-20949.739298177727	0.329561818905612	1.0613721073605202	0.8136089365881508	0.24776317077236945	3	4	4	0	0	1.0	0.20118451953029534	0.998587438881446	1.0	2.6538836058327178	12.802681341502652
550000	-82629.42592551971	-82732.24788738412	102.8219618644026	-19626.419640569962	1.021587836437097	2.29587563789371	2.212456828301826	0.08341880959188362	1	4	9	0	0	-20341.26808682247	0.4081671304645187	1.153308459949308	1.004490440799332	0.1488180191499759	0	4	7	0	0	-21814.726781053585	0.8614947836406306	6.919123370421841	4.394410320317978	2.5247130501038626	9	34	66	2	0	-20949.833378938096	0.33265912958839805	0.9089137799206395	0.8320046657212028	0.07690911419943684	2	3	4	0	0	1.0	0.20121290833492209	1.543888689574535	1.0	1.020838474280329	18.538419856216542
560000	-82622.18521237822	-82724.79444041441	102.60922803619496	-19621.1993551611	0.7414549363644529	1.3256691356804091	1.303417825681898	0.022251309998510983	0	3	9	0	0	-20338.0593962181	0.40522282734307075	1.1781937373507148	0.78934084316416	0.38885289418655455	1	4	6	1	0	-21812.43368591729	0.8110574412210062	5.972101628479454	4.1421518823955115	1.8299497460839445	5	31	67	1	0	-20953.102003117907	0.3124088393438697	0.6597521477662405	0.6287301278851798	0.03102201988106057	0	1	4	0	0	1.0	0.19883441808670954	1.6827524464982064	1.0	0.9397742033245158	14.195550681439917
570000	-82622.88142313204	-82714.83747390212	91.95605077008578	-19619.27929605716	0.7848068450264796	1.206808449912368	1.067527215719589	0.13928123419277885	1	4	9	0	0	-20335.26085380789	0.34770000908604	1.0614397256715462	0.8729872292328061	0.18845249643873993	0	4	7	0	0	-21808.78014915096	0.8660259274756371	6.424011266077374	4.866867100512096	1.557144165565274	3	29	67	1	0	-20951.51717488611	0.32835319403572677	0.6741121517235642	0.6533361067662284	0.020776044957335704	0	1	4	0	0	1.0	0.2820211419726865	3.037056629273766	1.0	0.22849182256172068	14.04551571022336
580000	-82666.31413995329	-82707.95552087518	41.641380921892065	-19620.37249540005	0.7922246624606322	1.622232595842385	1.4401081599731558	0.182124435869229	0	3	9	0	0	-20338.6949891182	0.39957120734078966	1.21155995176296	1.0054833525291604	0.2060765992337997	0	4	7	0	0	-21798.695221785914	1.0840942374539102	7.771251387841213	6.0373331552238305	1.7339182326173812	3	25	63	5	0	-20950.192814571015	0.2848806134130909	0.6990871652840317	0.6551087717095812	0.04397839357445055	0	1	4	0	0	1.0	0.39726030519381444	0.9796817208952918	1.0	0.7996599999738493	17.423135505945332
590000	-82662.05852924756	-82714.7685994757	52.71007022814331	-19623.727992898832	0.9018397697285829	1.8317953613449554	1.5687255039231585	0.2630698574217971	0	3	9	0	0	-20339.120776190208	0.4213350213132706	1.2809683113373853	0.9609051053962325	0.3200632059411527	0	4	7	0	0	-21801.95157208601	1.2000673761001588	8.077758300840056	5.68539640189895	2.3923618989411044	5	28	64	4	0	-20949.968258300658	0.3409386232525215	0.8598939021265273	0.8113305678740463	0.048563334252481105	0	1	4	0	0	1.0	0.291363638819614	1.2261551461874973	1.0	0.4602382130223943	10.926261608925586
600000	-82647.30815204182	-82712.64610768252	65.33795564070026	-19622.53481700945	0.9421156804954111	2.257029033507471	1.9686356350191876	0.28839339848828355	3	6	9	0	0	-20337.454984965018	0.35736167874954267	1.1540898164935973	0.9899769194968211	0.16411289699677636	0	4	7	0	0	-21800.345383091495	1.1174849455400329	8.074823874525062	5.422199975577997	2.652623898947066	5	31	67	1	0	-20952.310922616554	0.46416103132206377	1.2264481690586697	1.027169622170709	0.1992785468879608	2	2	3	1	0	1.0	0.28496328992478376	2.4399934804312964	1.0	1.2022467304474038	10.315356573142294
610000	-82625.6739235231	-82723.49646978402	97.82254626091111	-19623.73241201231	0.900436397895005	1.8086352106545824	1.6552738291416782	0.15336138151290438	0	3	9	0	0	-20338.024266972447	0.33361649135686916	0.9520058212073137	0.7886868910442568	0.1633189301630571	0	4	7	0	0	-21808.396475851438	0.8011286404817808	5.958938167756583	4.456739607634401	1.5021985601221806	1	28	68	0	0	-20953.34331494782	0.37066818084741443	0.738127373849922	0.7297557811228597	0.008371592727062366	0	1	4	0	0	1.0	0.23100531620532613	2.782498840928525	1.0	0.18413293258925073	20.314980415896006
620000	-82625.09098543724	-82712.30360374632	87.21261830906595	-19622.31240539283	0.730381720035679	1.2599061556441313	1.2081398389239624	0.051766316720169174	0	3	9	0	0	-20337.241019298493	0.3894860321631634	1.134585596807074	0.9691915386189489	0.16539405818812491	1	5	7	0	0	-21798.572728045317	0.7434155342103078	6.117193991176187	4.796710856802626	1.3204831343735637	2	28	67	1	0	-20954.177451009677	0.33833404567768544	0.7673319050688633	0.7600172517409608	0.007314653327902598	0	1	4	0	0	1.0	0.2776480043103672	0.375738015090239	1.0	0.19663498750447297	21.547066439540192
630000	-82613.32166372263	-82729.90849090376	116.58682718113226	-19627.495066104817	0.805886036123354	1.7663667445038043	1.19944179766797	0.5669249468358342	3	6	9	0	0	-20338.964140564494	0.41291487274201794	1.2454088574213387	1.0205897061931861	0.22481915122815252	1	5	7	0	0	-21811.98054892199	0.7164609612365693	5.724150885022054	3.8465619612378417	1.8775889237842103	8	32	65	3	0	-20951.46873531246	0.27830955559849285	0.5471734390839552	0.5061750724689481	0.040998366615007026	1	2	4	0	0	1.0	0.22247418119810075	1.376236363035526	1.0	1.545247185409266	15.490308320687411
640000	-82603.94082215878	-82723.9101826108	119.96936045202128	-19620.51362937813	0.8224826281538186	1.5337683945513987	1.2701224891346838	0.26364590541671473	3	6	9	0	0	-20337.465020962056	0.3457727588771962	0.8296802176549927	0.6208613383364295	0.2088188793185631	1	4	6	1	0	-21815.90264717189	0.7190932549298981	5.70221047220874	3.617755065450229	2.0844554067585115	10	32	63	5	0	-20950.02888509872	0.32515851026166037	0.8806233507596277	0.8784375775281261	0.002185773231501542	0	1	4	0	0	1.0	0.20562682663467913	0.756302948210182	1.0	2.227858862998436	15.650011061351679
650000	-82598.72292073093	-82721.89198595846	123.16906522752724	-19619.624957143365	0.744003207042578	1.2924350849759452	1.0123171830392845	0.2801179019366607	2	5	9	0	0	-20337.37642660404	0.3528948096855337	0.7941781450132717	0.6318921923896678	0.16228595262360376	0	4	7	0	0	-21813.295071424924	0.7631908320368854	5.641060026887697	3.761046624079418	1.8800134028082787	6	29	64	4	0	-20951.59553078612	0.31858557127760057	0.6918026055797912	0.6834257082050863	0.008376897374704956	0	1	4	0	0	1.0	0.14419604890356186	0.8293523822117717	1.0	0.8974269194175296	11.057472630488974
660000	-82621.82635765785	-82729.00429279084	107.17793513299533	-19623.801303840515	0.8378056763495011	1.4529609270810515	1.3612262887035547	0.09173463837749679	0	3	9	0	0	-20338.431537231434	0.3616668446665988	1.0386757573625158	0.9439285948758347	0.09474716248668125	0	4	7	0	0	-21812.22966394838	0.8356512556946932	5.877425429721847	3.8439190278656774	2.0335064018561706	6	26	61	7	0	-20954.54178777051	0.30382105839837364	0.6240012712847087	0.5453682199940313	0.07863305129067745	3	4	4	0	0	1.0	0.1759583895497747	0.7131310268809006	1.0	1.2842863705111665	15.12673212885783
670000	-82605.50344367711	-82724.6872218098	119.18377813269673	-19620.830043412	0.8127506972434118	1.3724384340624778	1.2704254868089104	0.10201294725356765	2	5	9	0	0	-20337.94222365189	0.45554093121560013	1.2507881824885039	1.145942652354441	0.10484553013406289	1	5	7	0	0	-21815.241740968373	0.8005959007880994	5.6028928458015805	3.6948458464768255	1.9080469993247533	3	26	64	4	0	-20950.673213777536	0.31742665333662695	0.7175146313469871	0.6220477650081689	0.09546686633881821	1	2	4	0	0	1.0	0.15836693687886408	0.8445648539642595	1.0	0.7056106367258957	20.015183946906728
680000	-82605.31986360828	-82717.03882045798	111.71895684969536	-19620.82402180464	0.9152966842482076	1.7198724646601824	1.411477739287712	0.3083947253724702	1	4	9	0	0	-20338.544987827983	0.4441806444024021	1.282817539986043	1.0330310352922922	0.24978650469375102	3	7	7	0	0	-21806.57432585033	0.7551428140461478	5.897322038520498	3.4145686920051563	2.4827533465153424	6	29	64	4	0	-20951.095484975027	0.291234269064385	0.6106980917996052	0.5775027819785641	0.03319530982104102	0	1	4	0	0	1.0	0.15789151803117174	1.320329845079093	1.0	1.2244475817917504	16.108697136478952
690000	-82630.22020624764	-82717.33940647547	87.11920022782972	-19621.891564449394	0.9256308948631263	1.6757630995339254	1.4890895805822089	0.18667351895171685	1	4	9	0	0	-20338.330632695383	0.41129885105220776	0.9919903450745773	0.7801569228642707	0.2118334222103064	1	4	6	1	0	-21806.451536369863	0.8029191155043442	6.419729889286215	4.062091533399184	2.3576383558870333	5	27	63	5	0	-20950.665672960822	0.32209551057852265	0.8575174313835159	0.7762740337150604	0.08124339766845531	1	2	4	0	0	1.0	0.15904586275270363	0.7979743135639171	1.0	0.9004289969871291	11.604230040210119
700000	-82614.45199113722	-82717.78941157582	103.33742043860411	-19624.592467318515	0.9242870706259766	2.1418241288951494	1.8320994519906697	0.3097246769044792	3	6	9	0	0	-20337.7913080508	0.3674858459263645	1.1078825264704337	0.9678975800631334	0.13998494640730064	1	5	7	0	0	-21802.373787723092	0.8580688864189667	6.849586056080295	4.3375954448143075	2.511990611265985	10	35	66	2	0	-20953.031848483428	0.4055490796942912	0.8733380206473969	0.7722045736150619	0.10113344703233491	1	2	4	0	0	1.0	0.2298432025218462	0.9404675722310599	1.0	2.4620833820953174	13.474109182443387
710000	-82579.51602944382	-82713.98870662946	134.4726771856307	-19622.220817240923	0.811578666628037	1.6024035895249624	1.2926406889580162	0.3097629005669461	1	4	9	0	0	-20338.702425443716	0.4100732274910808	1.1007480671070713	0.8417705965961751	0.25897747051089604	3	7	7	0	0	-21802.795149323425	0.8388484684797881	6.735769102996293	3.9307185705958223	2.8050505324004718	13	36	64	4	0	-20950.27031462139	0.28762142727713125	0.7555023143773856	0.4573922577579931	0.29811005661939255	3	4	4	0	0	1.0	0.16240871132081483	1.1700548160996478	1.0	2.3312140046833356	11.26046575419194
720000	-82593.17952097132	-82722.71465304113	129.53513206980645	-19624.683442082744	0.8757338444053487	1.5642240141377393	1.2407377562551813	0.32348625788255847	3	6	9	0	0	-20341.003468172505	0.45828320312729265	1.2043113976682296	0.8643295010793748	0.3399818965888548	0	4	7	0	0	-21807.13109562857	0.8478662498160497	6.28851257558243	3.671247249770998	2.6172653258114336	9	33	65	3	0	-20949.896647157315	0.27436071717506544	0.6037828915372204	0.5563780486942591	0.04740484284296123	2	3	4	0	0	1.0	0.16309427715985927	1.6803902140449964	1.0	2.7458541230672644	11.589693875964489
730000	-82627.22603412898	-82721.45391081649	94.22787668750681	-19623.15781012707	0.7528088189051733	1.5980706939743914	1.3030173774707223	0.29505331650366917	1	4	9	0	0	-20336.589385167048	0.32455356586462814	0.8883682849280221	0.5220530245580931	0.3663152603699289	1	5	7	0	0	-21810.058800234627	0.96121524074667	6.776467753820404	4.390843825959321	2.3856239278610816	7	31	65	3	0	-20951.64791528774	0.39270023531206094	1.0168332921127587	0.9469484116611044	0.06988488045165409	0	1	4	0	0	1.0	0.13052477054369838	1.0877833503256005	1.0	1.9332261346402253	9.96266103890119
740000	-82586.81125115945	-82720.60469743825	133.79344627879723	-19621.91785461883	0.8860747384441225	1.601113844614953	1.1236460659005885	0.4774677787143644	7	10	9	0	0	-20337.880975140837	0.39569527573382274	1.1279993742279322	0.846412962088368	0.2815864121395641	1	5	7	0	0	-21808.884050812954	1.0609078730953907	6.967065904200023	4.905368716474818	2.0616971877252066	8	34	67	1	0	-20951.92181686562	0.49802593832583825	1.1555587369104021	1.0676026885683976	0.08795604834200443	3	4	4	0	0	1.0	0.1688482636139163	1.3553600619311488	1.0	2.4922865209056626	20.198617265361545
750000	-82590.37509123841	-82722.24312228532	131.86803104690034	-19620.856365208318	0.8852953747898515	1.649277641784575	1.4214160167090253	0.2278616250755499	1	4	9	0	0	-20336.93283310405	0.3789463495727872	0.9472311412858498	0.6760363109049614	0.2711948303808884	1	5	7	0	0	-21811.969601554916	0.8226375861649895	6.226741121094669	3.7342630005954005	2.4924781204992685	8	34	67	1	0	-20952.48432241804	0.4633609670176365	0.9628608228234297	0.7493658779210506	0.21349494490237914	1	2	4	0	0	1.0	0.12646363005252528	4.343927742643208	1.0	1.7238556208456086	12.16199661043984
760000	-82584.58778957569	-82712.41822248718	127.8304329114911	-19621.48999460548	0.7802238371583828	1.5481845911633012	0.9864598319910935	0.5617247591722077	2	5	9	0	0	-20337.11397171568	0.4026020148471688	1.0424004631620154	0.6810629281382647	0.36133753502375066	0	4	7	0	0	-21805.408321660503	0.8111534238159187	6.244854575050665	3.6957935661237102	2.549061008926955	9	34	66	2	0	-20948.405934505518	0.2510971690098684	0.625166988567682	0.505156317806891	0.12001067076079101	2	3	4	0	0	1.0	0.13978469885944333	4.444005882903758	1.0	1.7175646749430589	11.491807661279939
770000	-82563.81455624386	-82710.36906700791	146.55451076404756	-19619.671595891545	0.773553640683454	1.331474562775275	1.1739964138063181	0.15747814896895698	2	5	9	0	0	-20338.07587689141	0.5060561880526867	1.4927361285934047	1.3207143728024597	0.17202175579094478	0	4	7	0	0	-21803.30759379222	0.8293605633361306	6.047045628716129	3.804749326814007	2.242296301902122	12	39	68	0	0	-20949.314000432732	0.321810751213433	1.0334366024518165	0.8797507248716049	0.15368587758021146	1	2	4	0	0	1.0	0.1327740106939485	5.480379688356123	1.0	2.496495967933788	16.17931031169249
780000	-82563.82471582938	-82719.28781265965	155.4630968302644	-19620.246128424267	0.9371218082943559	1.637716104877158	1.326234113148998	0.31148199172816005	3	6	9	0	0	-20340.378819268564	0.4817646044115572	1.3305119588492693	1.0714719268995274	0.25904003194974173	4	8	7	0	0	-21807.326401055656	0.8600890641372313	6.4256951704680985	4.198912407100806	2.226782763367293	14	41	68	0	0	-20951.336463911157	0.43590157721500983	0.975094493305277	0.9448809247238226	0.030213568581454242	0	1	4	0	0	1.0	0.14868579840176147	6.135386298679475	1.0	2.739306057955135	16.471440423696205
790000	-82549.6917460729	-82711.54902997814	161.8572839052357	-19619.250802511215	0.7884473268802553	1.4153899845980824	1.0761475926695123	0.33924239192857025	5	8	9	0	0	-20340.191955158043	0.48772460859768985	1.2829685839414975	1.1284231842230288	0.15454539971846876	1	5	7	0	0	-21802.548861791667	0.8221129980786446	6.2310512508951845	4.212511183123997	2.0185400677711884	12	39	68	0	0	-20949.557410517213	0.3298045251846333	0.7479568826709022	0.5605263592117575	0.18743052345914463	3	4	4	0	0	1.0	0.1689309437162963	7.744583058637805	1.0	3.382693799850176	18.91323109610697
800000	-82524.63676841374	-82716.895262525	192.2584941112556	-19620.544934016878	0.6817846347401595	1.0804680777139803	0.9461144843144108	0.1343535933995696	6	9	9	0	0	-20342.42118922315	0.3798038318492037	1.15492428393866	0.9413488813839594	0.21357540255470053	5	9	7	0	0	-21803.918204143964	0.8649232617196638	6.523627577399911	4.117687753190416	2.405939824209496	15	42	68	0	0	-20950.010935141003	0.38485252963562994	0.8883261321982913	0.703975034874052	0.1843510973242392	2	3	4	0	0	1.0	0.1834407254532611	3.642108879224431	1.0	3.2930829836853666	22.87727523105467
810000	-82549.94927449765	-82705.95405586711	156.00478136946847	-19619.07311460589	0.7563575952619128	1.404430083390013	1.2980469870822533	0.10638309630775927	2	5	9	0	0	-20336.11702329537	0.4468968865158824	1.3311567014366128	1.1506630140704281	0.18049368736618449	3	7	7	0	0	-21802.46702138033	0.8597130996944226	6.425153055048186	4.180525181209044	2.244627873839144	16	42	67	1	0	-20948.296896585525	0.27884200226503086	0.8332915027477467	0.8300790792005301	0.0032124235472164864	0	1	4	0	0	1.0	0.17480587780871726	2.010207873641447	1.0	2.517429684774635	22.00603738830504
820000	-82594.33322705096	-82715.46475906819	121.13153201722997	-19621.30509109461	0.8679681579528715	1.647161584590331	1.3886929465227564	0.25846863806757436	3	6	9	0	0	-20339.384575030683	0.5177537511351088	1.4135225838718146	1.0255361793086972	0.3879864045631174	1	5	7	0	0	-21804.313425161632	0.784160805160049	6.623164482254236	4.175361162644125	2.447803319610111	11	37	67	1	0	-20950.46166778126	0.374330667576381	0.8040862901098429	0.6811996181182314	0.12288667199161132	1	2	4	0	0	1.0	0.1850407778198485	3.1637344795747344	1.0	3.3546421317443444	17.35073884330366
830000	-82549.73804859137	-82717.67515315232	167.93710456094482	-19619.513176060973	0.8617340712892023	1.506992896891885	1.2018049454515876	0.30518795144029753	1	4	9	0	0	-20338.52795104819	0.39779485984400176	1.3525187147292657	0.8016744679237233	0.5508442468055426	5	8	6	1	0	-21807.031704881658	0.7808402003783057	6.98342740972114	3.9525524331507436	3.0308749765703977	21	45	65	3	0	-20952.602321161507	0.3413963191662377	0.7435099692184035	0.6364302032765419	0.10707976594186167	4	5	4	0	0	1.0	0.13819886490592084	1.4957434726285028	1.0	6.913891365363017	15.41395697195492
840000	-82573.69750121646	-82711.7706238518	138.07312263533754	-19621.17735083995	0.8342807247248473	1.5995878330481927	1.2296055444063632	0.36998228864182936	3	6	9	0	0	-20338.00129560874	0.464792668766018	1.5434080915593618	1.0512119713136452	0.49219612024571646	5	9	7	0	0	-21802.026540157247	0.7705924209728867	6.410845019328079	3.88318936436443	2.527655654963646	11	35	65	3	0	-20950.56543724587	0.4238740210759534	1.0168216886793635	0.8520281910213986	0.16479349765796505	2	3	4	0	0	1.0	0.13507848899258248	2.4536623639663357	1.0	3.0179213504541673	13.509252421423412
850000	-82616.9060455345	-82721.1742679213	104.26822238680775	-19619.35733122516	0.7590161938125506	1.3889518347500434	1.1531528677254923	0.23579896702455125	1	4	9	0	0	-20338.291305190556	0.38625183576834526	1.3495815112504563	0.6953055449356834	0.6542759663147731	0	4	7	0	0	-21811.312193908132	0.7681416879451788	6.449723198891266	3.8924825574608968	2.5572406414303717	8	34	67	1	0	-20952.213437597453	0.49763832291150273	1.2444788806109182	1.1983589669381147	0.04611991367280349	0	1	4	0	0	1.0	0.14563515186343434	2.384605259927973	1.0	0.9626997648293034	11.170108779198495
860000	-82554.76205315831	-82714.43277812666	159.67072496835294	-19619.515908523583	0.9653978729922867	1.7018949480813985	1.2949188650460046	0.40697608303539407	3	6	9	0	0	-20339.371925546617	0.42390709256711245	1.1795896592900932	0.8898830733621979	0.2897065859278956	0	3	6	1	0	-21805.337875665762	0.796080317412689	6.192428345366476	4.014199639287139	2.178228706079336	15	42	68	0	0	-20950.20706839071	0.3112060132888042	0.7848308900817129	0.5511706818029609	0.23366020827875184	3	4	4	0	0	1.0	0.14497536158164545	1.575742971199924	1.0	4.001350090702018	16.486736400521952
870000	-82485.71360804774	-82707.64329558177	221.9296875340371	-19619.177494091167	0.7606832345352506	1.3598426894722913	1.0803657302993708	0.2794769591729205	9	10	7	2	0	-20338.613870521687	0.4816766665990314	1.15050377938082	0.872483428271881	0.278020351108939	5	9	7	0	0	-21801.63828867869	0.8509726283449082	6.098024638470841	3.7493953525618373	2.348629285909004	19	44	66	2	0	-20948.213642290233	0.30588994278551235	0.8568913088747907	0.6846307501489834	0.1722605587258072	3	4	4	0	0	1.0	0.14369748544015085	0.9243709794568336	1.0	4.670730172612006	20.925034613192658
880000	-82570.07568135929	-82713.46359648221	143.38791512291473	-19618.98691937366	0.8096692868781641	1.3886229614359906	1.175493018905574	0.2131299425304167	1	4	9	0	0	-20335.193762814608	0.37592872355985296	1.020976505276896	0.768919485999954	0.2520570192769418	1	5	7	0	0	-21809.342230876464	0.9263193924743602	6.268906752415417	4.297465171792975	1.9714415806224421	9	36	68	0	0	-20949.940683417473	0.37042764694815217	0.8246747925188826	0.7773050669640363	0.04736972555484628	1	2	4	0	0	1.0	0.15984964860932185	4.434817889346241	1.0	1.9258777949753412	22.932144881949537
890000	-82561.8751435315	-82706.5123640552	144.6372205236973	-19620.662400888898	0.6777499771957647	1.1906745118859112	1.1008100471324107	0.08986446475350056	1	4	9	0	0	-20337.48853960352	0.3633081388123055	0.8577648574155214	0.7381200381212233	0.11964481929429825	0	4	7	0	0	-21798.985968122204	0.9878617235009859	6.445352385762807	3.983437623594909	2.461914762167901	10	36	67	1	0	-20949.37545544059	0.34238889596945593	0.7735079861580133	0.6165056661718062	0.15700231998620706	2	3	4	0	0	1.0	0.1591652655207677	1.635579540599137	1.0	1.2702909457892562	23.015351512567513
900000	-82536.32706490927	-82708.71765820973	172.39059330045086	-19621.46629596382	0.8396835242127633	1.649792475085711	1.3798331863322655	0.2699592887534457	4	7	9	0	0	-20338.15717190427	0.44828120375330655	1.4067629894501974	1.0470569416917597	0.3597060477584379	4	8	7	0	0	-21798.300031783572	0.877779987634818	6.342338317653833	4.1654410622630245	2.1768972553908084	13	40	68	0	0	-20950.79415855807	0.33698960404925193	0.8548044755439662	0.715194574112912	0.13960990143105423	2	3	4	0	0	1.0	0.13273911208928266	7.10037919378605	1.0	3.6221461409785336	18.85827197957505
910000	-82564.0110290222	-82715.61651594035	151.60548691816007	-19619.674450723815	0.8668233433508722	1.659252657921264	1.4766764663157281	0.18257619160553545	1	4	9	0	0	-20337.799153154774	0.5183459621603937	1.5140679108181918	1.1818199142815753	0.3322479965366165	4	8	7	0	0	-21805.6908981786	0.8570379588959699	6.896494052669506	4.426483788900746	2.470010263768759	14	41	68	0	0	-20952.452013883154	0.4027387384699872	0.9561173806171944	0.7490971159361911	0.20702026468100332	3	4	4	0	0	1.0	0.17712389425351482	1.9648253926025518	1.0	3.2134978315975307	18.785617971266962
920000	-82572.54361086144	-82718.93567997181	146.3920691103773	-19620.75271970723	1.0270578551254421	2.1825204990480667	1.635607456778946	0.5469130422691207	4	7	9	0	0	-20339.25714120346	0.5794985419534092	1.4201773603697523	1.069311642861633	0.35086571750811957	0	4	7	0	0	-21806.252478173923	1.078965324424919	7.491720661699734	4.140196066771454	3.3515245949282817	15	40	66	2	0	-20952.6733408872	0.5131181449819827	1.6757317768782523	1.0538839204049792	0.6218478564732732	7	8	4	0	0	1.0	0.16168630638832615	1.7748427276943022	1.0	3.3147733883889714	11.929479594951934
930000	-82554.97225651085	-82714.658641771	159.6863852601599	-19619.832797233048	0.8021956099224596	1.3867214403963661	1.1183708219464168	0.26835061844994934	3	6	9	0	0	-20339.14074349962	0.4015857791423448	1.0403203614271206	0.7784500466102324	0.26187031481688816	1	5	7	0	0	-21802.6689903003	0.933845355118765	7.067618719176765	3.958350747493471	3.109267971683291	16	43	68	0	0	-20953.016110738045	0.24438219736034764	0.4351166271153982	0.4022988769104857	0.032817750204912566	2	1	3	1	1	1.0	0.16201351209899398	5.335922778242871	1.0	3.1021206631593894	16.08855862289201
940000	-82647.87490968982	-82713.21586674743	65.34095705760711	-19619.648362592547	0.7491604582660029	1.392215103431751	1.2590335413743676	0.13318156205738285	0	3	9	0	0	-20339.001207478563	0.394014843287295	1.3244802451616597	0.9495286612801123	0.3749515838815476	0	4	7	0	0	-21804.247372040463	0.927790698367461	7.29883038210837	5.302590916079037	1.9962394660293337	8	33	66	2	0	-20950.31892463585	0.4726546330985641	1.3153071161804988	1.2433802278498143	0.07192688833068456	0	1	4	0	0	1.0	0.3022570266610896	1.154733396629469	1.0	1.46737303249129	17.46634895873392
950000	-82552.35412339287	-82723.22083740596	170.86671401308814	-19624.33141879359	0.8936393654686711	1.6146367689198646	1.4053039792898434	0.20933278963002072	3	6	9	0	0	-20339.04506054867	0.5040207094225182	1.6216133645241257	1.28147480480256	0.3401385597215659	2	6	7	0	0	-21807.67085748859	1.0565491392092683	7.57681880355512	4.459676510138179	3.117142293416939	26	50	65	3	0	-20952.173500575114	0.5337356614745348	1.4712907483681668	1.1365975891678235	0.33469315920034337	5	6	4	0	0	1.0	0.21974063502321278	1.3786704112675525	1.0	5.137326128322814	13.474087907906735
960000	-82560.21923380283	-82710.2476241433	150.02839034047258	-19620.154430684084	0.7599192651569368	1.483957749645374	1.178242772076894	0.30571497756847993	4	7	9	0	0	-20336.3933189599	0.435308043067443	1.196941982129727	0.7892212362422368	0.40772074588749	3	7	7	0	0	-21802.71360218104	1.0505385305344426	7.830454940073357	4.915103888973923	2.915351051099433	21	45	65	3	0	-20950.98627231827	0.4382054447593689	1.0621993243865218	0.9753109642884888	0.08688836009803302	1	2	4	0	0	1.0	0.22001157098390078	1.6900496321734573	1.0	3.6500186961264656	15.07688694240716
970000	-82545.0910043334	-82716.58313929633	171.4921349629244	-19622.241030405436	1.1091514052033578	2.156693077611655	1.2888781940988232	0.8678148835128315	10	13	9	0	0	-20339.782997230996	0.5058855989279181	1.803364054827615	0.8649386727467463	0.9384253820808688	5	8	6	1	0	-21805.305426669973	0.9805696929152637	8.026594174822968	4.805303002591916	3.221291172231049	26	48	63	5	0	-20949.253684989926	0.386873149986595	1.0994462271016647	0.9671272087504152	0.13231901835124943	3	4	4	0	0	1.0	0.22099282308276996	2.3980199272161045	1.0	4.562930849864993	15.25261832487212
980000	-82568.52364095098	-82723.0689533548	154.5453124038238	-19625.19829657709	0.7970044814652465	1.8847840988186597	1.3661239139891066	0.5186601848295527	7	10	9	0	0	-20340.656202777387	0.6096136039486941	2.0912328830698614	1.8888546746391617	0.2023782084306991	2	6	7	0	0	-21805.806502493626	1.023166240516587	7.989373762290254	5.366752329362261	2.62262143292799	22	49	68	0	0	-20951.4079515067	0.37908658672860474	0.8480671972870605	0.7409924977158074	0.10707469957125301	1	2	4	0	0	1.0	0.24419897524947792	4.6490771512487825	1.0	3.1385150457461686	16.760267776963275
990000	-82518.14650122725	-82715.21492496094	197.06842373368775	-19620.21958169852	0.9679386788022665	1.8550772673843068	1.5942952536271657	0.2607820137571407	5	8	9	0	0	-20337.55236423586	0.4368250839710055	1.528414919588445	1.156808724451393	0.3716061951370524	8	12	7	0	0	-21805.155789239852	1.1211973627240261	8.137548160083233	5.672499315575925	2.46504884450731	25	52	68	0	0	-20952.287189786704	0.569318429348795	2.0069492955285684	1.1852461171991462	0.821703178329422	8	9	4	0	0	1.0	0.2945416602163025	6.3857660340609055	1.0	4.738940567034148	18.15488987593653
1000000	-82507.03833684044	-82715.45950529969	208.42116845923968	-19620.27404661957	0.8111061179268859	1.74522280159653	1.5472068059904198	0.19801599560611047	4	7	9	0	0	-20336.56187603773	0.44904323306621274	1.448530314029134	1.1362528983895348	0.31227741563959893	6	10	7	0	0	-21807.737492492866	1.2387379950212252	8.157594852308037	5.94350879856363	2.2140860537444116	26	53	68	0	0	-20950.886090149528	0.4131175761614809	1.427091948933414	1.2192887022212164	0.20780324671219766	7	8	4	0	0	1.0	0.2720807996105184	3.9925089785913856	1.0	4.183727020118601	26.3644434415768
1010000	-82562.30308853161	-82722.19252262395	159.88943409234503	-19624.18206533759	0.9277642791626195	2.451327736298734	2.2112031433159007	0.24012459298283387	4	7	9	0	0	-20339.730614174867	0.4744967623055644	1.8319037842635035	1.3848249625803	0.4470788216832039	4	8	7	0	0	-21807.878406426727	1.2593564608955474	8.138281036690655	5.7137379353011415	2.424543101389512	26	51	66	2	0	-20950.401436684777	0.36827261616934354	0.8821306357309124	0.8222429607525453	0.059887674978366945	1	2	4	0	0	1.0	0.25058044913997557	2.1427044812178355	1.0	3.237986628586213	20.99032668987567
1020000	-82522.8446585753	-82720.9651045438	198.12044596849765	-19622.926321499115	0.8403602945445933	1.815327027913508	1.6138716530818598	0.20145537483164802	6	9	9	0	0	-20336.9188778957	0.4697739559241749	1.6106881759346434	1.2447710015615818	0.365917174373062	6	10	7	0	0	-21811.10749191503	1.2096195417801856	7.866655175423714	5.393880587215371	2.4727745882083427	22	49	68	0	0	-20950.01241323395	0.4569527529693339	1.4289357938656124	1.2131220725340088	0.21581372133160354	6	7	4	0	0	1.0	0.2508130154129399	1.9558069713020008	1.0	5.449621469279663	18.345163167436535
1030000	-82591.88450579107	-82721.04018773261	129.15568194154454	-19625.68721882608	0.9623812767316665	2.47964347556896	2.2023510875665533	0.27729238800240735	4	7	9	0	0	-20336.845103293344	0.4187525894878434	1.1246107955213236	0.8673767141123514	0.2572340814089721	2	6	7	0	0	-21809.040102001298	1.2220849140724186	7.509736870716778	5.2435990013789	2.266137869337874	14	40	67	1	0	-20949.467763611887	0.36921369965969664	1.1605339904835374	0.9189562897175318	0.24157770076600563	3	4	4	0	0	1.0	0.2500018321161026	3.0726621759089863	1.0	3.2241859021027275	12.884679780253357
1040000	-82635.78670490276	-82712.29568159263	76.50897668987272	-19620.776368449842	0.7574179350675384	1.5793701585258315	1.3208212909813015	0.2585488675445301	2	5	9	0	0	-20335.296081665943	0.41093961826004527	1.2117959864115802	0.875528879900332	0.336267106511248	1	5	7	0	0	-21807.51450174623	0.8986826722970803	7.696935751862128	5.564954202865782	2.131981548996345	9	35	67	1	0	-20948.70872973062	0.30910236235240396	0.9743474883285553	0.9386006630029983	0.03574682532555712	0	1	4	0	0	1.0	0.3448328846678061	1.361951440858421	1.0	1.4122208377715268	19.502333023253893
1050000	-82617.87275467301	-82710.73511613879	92.86236146578665	-19621.689653262336	0.785883250544062	1.516677278350715	1.4098689238722142	0.1068083544785006	3	6	9	0	0	-20339.034673990736	0.4597939193367076	1.5174804944914788	1.1869724870796667	0.33050800741181174	2	6	7	0	0	-21797.741965973135	1.018225777454557	8.094424513494221	5.934976062000896	2.1594484514933296	12	37	66	2	0	-20952.268822912578	0.2683632928093986	0.5826869125545548	0.5788599506186268	0.003826961935927964	0	1	4	0	0	1.0	0.30110680818356006	2.5746909752790317	1.0	1.709671788341005	20.41052452967519
1060000	-82658.24886483607	-82717.21236907886	58.96350424278242	-19620.958773210845	0.9982724194509995	2.0170650687274976	1.8814990359432022	0.1355660327842952	0	3	9	0	0	-20340.891078590666	0.5916308594853648	1.7583268967798051	1.4649135455263886	0.29341335125341644	1	5	7	0	0	-21804.92149712359	0.8560071185266196	6.883611962021725	5.6776122325385465	1.2059997294831748	3	28	66	2	0	-20950.44102015375	0.3703044171496324	1.0058909189466851	0.977192587425417	0.02869833152126816	0	1	4	0	0	1.0	0.28434789897050694	1.610370862621346	1.0	0.13525423462316993	22.661258379215855
1070000	-82654.64139346467	-82711.7719361207	57.130542656030855	-19624.657040565744	0.8223331428465978	2.0170826618121627	1.7428856628355154	0.2741969989766473	2	5	9	0	0	-20335.88962364782	0.40044321172043057	1.1448488686595615	0.8589729055975025	0.28587596306205887	0	3	6	1	0	-21802.008176079948	0.837563954018394	7.540698543148376	5.741341572239363	1.7993569709090154	5	31	67	1	0	-20949.217095827196	0.2803832626077487	0.7134931310184445	0.7071055392498472	0.006387591768597323	0	1	4	0	0	1.0	0.31516520175284496	1.199838328830479	1.0	1.151080211024176	18.717264012559845
1080000	-82640.54373523103	-82723.84526571896	83.30153048793132	-19622.084062844013	0.802360622082717	1.6036201145395315	1.4775075665440456	0.12611254799548582	0	3	9	0	0	-20337.33739062693	0.35046582551047517	0.9886602983463482	0.6457023115667617	0.34295798677958633	0	4	7	0	0	-21814.485306778624	0.8871157560749185	7.263393592214095	4.8274973465424775	2.4358962456716142	3	30	68	0	0	-20949.93850546939	0.3802709686952535	1.3293377565631928	1.1381111940512563	0.1912265625119364	1	2	4	0	0	1.0	0.2182023336375856	1.4254357033763996	1.0	0.6213254417653229	12.995098647129263
1090000	-82619.50482539645	-82707.57929864872	88.07447325227884	-19619.22654550807	0.7874140551842798	1.3815797398628415	1.1575634415913307	0.22401629827151054	1	4	9	0	0	-20339.170261944786	0.5427954400060376	1.4069728916724116	1.0153889300633037	0.391583961609108	0	4	7	0	0	-21800.38744774727	0.9260373299347541	6.7421379154580725	4.65351958332772	2.0886183321303515	9	33	65	3	0	-20948.795043448587	0.27903870502273337	0.6975627915810761	0.688212314067824	0.00935047751325202	0	1	4	0	0	1.0	0.21653574723080388	1.8343047567694257	1.0	3.2918668015084482	15.330566600617665
1100000	-82609.96774835576	-82722.36399305238	112.39624469661507	-19620.585072798138	0.8564360635492048	1.81926414888807	1.3279718781636785	0.4912922707243914	3	6	9	0	0	-20340.886742691113	0.3235004105845969	0.7635841720324239	0.6301514179905344	0.13343275404188962	0	4	7	0	0	-21809.663952243525	0.8904934588881723	7.3379292853726135	5.545398380433989	1.7925309049386224	14	40	67	1	0	-20951.2282253196	0.4686891680566883	1.6268338594658245	1.4979833556913318	0.1288505037744928	3	4	4	0	0	1.0	0.311603852331009	1.062662274963318	1.0	2.4397307723266803	23.09337245467094
1110000	-82614.93039515379	-82719.52502405134	104.59462889754946	-19618.75561895903	0.8707176340997466	1.7438241896869395	1.238696027176152	0.5051281625107875	2	4	8	1	0	-20344.33819013477	0.5769330691679995	2.060489882146137	1.3353388064600782	0.7251510756860587	8	12	7	0	0	-21806.443300689178	0.9677660519939603	7.041984719380866	4.735626790069762	2.306357929311102	13	33	61	7	0	-20949.987914268357	0.3936445028410347	1.1097853507273434	0.9558820756237194	0.15390327510362417	2	3	4	0	0	1.0	0.26846550924744816	0.36794579072056643	1.0	3.2276545455280115	15.022094985657953
1120000	-82558.05059697428	-82716.43985035419	158.38925337990764	-19621.902732141407	0.7616650797628559	1.404983412265432	1.053809684560144	0.3511737277052887	4	7	9	0	0	-20338.150275414395	0.44968185515741704	1.112016736316642	0.7403964286748841	0.37162030764175785	4	7	6	1	0	-21804.640930463298	0.8654793954780843	6.529385849844667	3.9959840353001344	2.5334018145445363	20	38	59	9	0	-20951.74591233508	0.41149965395347	1.1237921107214373	1.0295791141598452	0.09421299656159234	3	4	4	0	0	1.0	0.20282332776604017	0.5026813491766476	1.0	4.565382798490796	20.10993271999968
1130000	-82558.17511259316	-82709.80273507019	151.6276224770227	-19619.785812377904	0.8847391217990133	1.780556332822682	1.398542288986374	0.3820140438363089	6	9	9	0	0	-20337.172457347948	0.46850060631632295	1.295851796622923	0.8252351021554557	0.47061669446746746	3	5	5	2	0	-21802.838487169058	0.8474679726587611	6.63184807063234	4.143275112696875	2.4885729579354647	20	41	62	6	0	-20950.005978175275	0.42560246269348295	1.3004952686980928	1.0450673092306766	0.25542795946741625	3	4	4	0	0	1.0	0.20281808406851987	0.6706982501288358	1.0	3.606757633582153	16.70021773247175
1140000	-82580.94464335806	-82720.95897215657	140.01432879851922	-19620.901345833357	0.8400297701553053	1.9024451501793092	1.5366420277969357	0.3658031223823733	5	7	8	1	0	-20341.897697686487	0.4799568979913151	1.4169755443665628	1.0988052122847842	0.3181703320817784	4	8	7	0	0	-21809.3065218871	0.8428512946723128	7.160780319776937	4.334654690786539	2.826125628990399	21	40	60	8	0	-20948.853406749622	0.2720725732228102	0.7650846749174032	0.6266910667723415	0.13839360814506163	2	3	4	0	0	1.0	0.19222914100080876	0.9194342411723498	1.0	3.4689527793404684	16.83128817767682
1150000	-82654.03905056995	-82720.32061748824	66.28156691829182	-19619.91048709217	1.0551345494458237	2.437781719977567	2.2574742630187643	0.18030745695880318	1	4	9	0	0	-20336.519282904046	0.40346908533322207	1.5193806674240546	1.2849760455185772	0.2344046219054774	1	5	7	0	0	-21814.078277162676	0.776310540441218	6.48529679347683	5.445071988738211	1.0402248047386207	0	27	68	0	0	-20949.81257032934	0.3309670791441064	0.9048219963344462	0.8305728062490674	0.07424919008537867	0	1	4	0	0	1.0	0.35038464962311205	0.8150826522809074	1.0	0.2794100450841799	21.735227937193713
1160000	-82572.5349050564	-82708.55677655948	136.02187150307722	-19622.4094237098	0.7213005264309399	1.5345877047983516	1.3160088927742999	0.2185788120240517	1	4	9	0	0	-20336.4353636034	0.34036447277008924	1.0119741525923678	0.6508157220521879	0.3611584305401798	1	5	7	0	0	-21796.074808640697	0.810708308198928	6.498064475162881	3.83576264365491	2.66230183150797	18	41	64	4	0	-20953.637180605587	0.5633331337288294	1.3132181290782285	1.1321746927757559	0.1810434363024728	3	4	4	0	0	1.0	0.19391200612679502	2.328488339486387	1.0	2.7857491039897173	10.915661886961043
1170000	-82526.09159143556	-82709.32063424293	183.22904280738024	-19618.354727142603	0.9148637186195636	1.774011745107464	1.3935382891472303	0.380473455960234	5	8	9	0	0	-20336.641039331542	0.5406774556887087	1.4400894741000716	1.1740893168952682	0.266000157204803	4	8	7	0	0	-21804.293976386765	0.7884366744908954	6.628027604092867	4.287436554774086	2.340591049318779	19	44	66	2	0	-20950.030891382026	0.3033508090965721	0.7633401957580377	0.6677800485165384	0.09556014724149928	3	4	4	0	0	1.0	0.19236245524355983	0.7172358436959537	1.0	4.51116979097029	18.070342203484532
1180000	-82553.47872639503	-82715.88681595486	162.40808955983545	-19619.545308925775	0.7879832495333854	1.6996634390933534	1.2662893804790216	0.43337405861433176	4	7	9	0	0	-20338.081393636916	0.48021048678526207	1.3940991425426599	1.1316090438676065	0.26249009867505335	3	7	7	0	0	-21808.685845558644	0.8515279277011003	7.1678672005238635	4.543903958006577	2.6239632425172834	19	45	67	1	0	-20949.57426783352	0.35968157958458924	1.01566094244644	0.8102352695592279	0.20542567288721209	4	5	4	0	0	1.0	0.19106952039081893	2.29792294768366	1.0	3.6188501722250566	19.27892176921483
1190000	-82637.30776923607	-82726.89202292889	89.58425369282153	-19624.28684404372	1.0580195482920858	2.1982549506704707	1.9801611095209468	0.21809384114952376	0	3	9	0	0	-20340.90004023969	0.45258593426658256	1.4021935724180965	0.9726487791457907	0.4295447932723058	0	4	7	0	0	-21813.01750336602	0.894442400806933	7.49330246116864	5.2408004816675895	2.2525019795010506	12	38	67	1	0	-20948.68763527947	0.33761376081236233	0.8344664238456672	0.8166428613657583	0.017823562479909016	0	1	4	0	0	1.0	0.19059685293471723	1.9405678552130268	1.0	1.3380619351393515	19.32673220663144
1200000	-82665.38542657929	-82729.71515301419	64.32972643490012	-19623.316334800467	0.8457576351293201	1.9223699936381264	1.6987240962543264	0.22364589738380056	0	3	9	0	0	-20338.01183331474	0.397071581733881	1.1166028385935796	0.8442825025396354	0.2723203360539439	0	4	7	0	0	-21818.362547945577	0.9019633135685012	7.129641555987208	5.401509975426229	1.728131580560977	3	29	67	1	0	-20950.0244369534	0.33422715935462655	0.992643485894915	0.9769690911209306	0.015674394773984468	0	1	4	0	0	1.0	0.3315019878431039	2.3002700588892435	1.0	0.21898982670464173	17.028218778785494
1210000	-82647.26399649517	-82731.13288718938	83.8688906942143	-19620.954963340566	0.8267854354939707	1.6326922559383168	1.3746769479685388	0.258015307969778	2	5	9	0	0	-20340.26163532083	0.44713783646395494	1.490718583083442	1.0427080434015386	0.44801053968190324	1	5	7	0	0	-21815.096614173443	0.856241786917281	7.571636571584804	4.977642960312379	2.593993611272428	8	33	66	2	0	-20954.819674354545	0.2790874834152057	0.5735080334108777	0.5466812406261368	0.02682679278474087	1	2	4	0	0	1.0	0.24694301094754817	1.8568813106528654	1.0	1.8284561732056406	14.404137138012159
1220000	-82658.516793142	-82720.19412269405	61.67732955205156	-19618.084482207585	0.8460884458077164	1.809182369398103	1.7704223647771562	0.03876000462094666	0	3	9	0	0	-20339.398083866967	0.36053978946139714	0.9385823457530773	0.6871435496301687	0.2514387961229086	0	4	7	0	0	-21811.0270345335	0.873659550118478	7.412269134994269	5.406712916745052	2.0055562182492146	2	29	68	0	0	-20951.684522085998	0.4572470130807	1.2734307069268411	1.197039751125135	0.07639095580170596	0	1	4	0	0	1.0	0.326676134441953	3.343883431148103	1.0	0.3354450339255472	18.14521992916794
1230000	-82664.9998445238	-82716.15867835366	51.15883382985833	-19621.240776213985	0.9070990536283271	2.067983536019959	1.6930637229522176	0.3749198130677413	4	7	9	0	0	-20336.956443576953	0.39334391707694716	1.1547596496002428	1.0000919038044689	0.15466774579577372	0	4	7	0	0	-21805.992142132585	0.9144318405621112	8.430498544962031	6.033289450201241	2.3972090947607887	5	30	66	2	0	-20951.969316430135	0.41614804964230034	0.9781232248597659	0.9313070991337864	0.046816125725979485	1	2	4	0	0	1.0	0.3302146149055118	1.789211904780562	1.0	1.8090040118268986	14.699596214684501
1240000	-82646.51914659348	-82721.66503575021	75.14588915672442	-19626.57538480214	0.8741500195583431	1.7156921904226634	1.6021364498771145	0.11355574054554929	0	3	9	0	0	-20340.269039858907	0.475018492754655	1.5573722264293006	1.241145169789572	0.31622705663972883	3	7	7	0	0	-21804.814942366185	0.888172466098479	7.520185656168167	5.330386218273473	2.1897994378946932	6	32	67	1	0	-20950.005668722977	0.3851566359406669	1.0438800580019252	0.8731355105984638	0.1707445474034613	1	2	4	0	0	1.0	0.30628049504328103	2.6441243834021013	1.0	1.4447320638109942	12.99883312452478
1250000	-82654.59564054437	-82712.24040723976	57.64476669539064	-19621.31957658613	0.8828241584711354	1.920834479077021	1.8217449569887394	0.09908952208828178	0	3	9	0	0	-20337.41389483055	0.39525736444171583	1.3095136004248558	1.0432583266909181	0.26625527373393776	0	4	7	0	0	-21803.551604259745	1.0617514577491556	8.346844149832414	5.775445336128398	2.571398813704016	6	32	67	1	0	-20949.95533156334	0.44438447967589434	1.3135613342097634	1.2645136117508413	0.04904772245892197	1	2	4	0	0	1.0	0.30023993815617356	2.914221143403156	1.0	0.9775501937586173	12.499652832637988
1260000	-82643.8238213085	-82715.67394189893	71.85012059043844	-19618.77356884098	0.8818781401184517	1.839700199783916	1.6625047496678407	0.17719545011607524	0	3	9	0	0	-20337.771389950376	0.5012136033707957	1.3334681942123032	1.0158261693313075	0.3176420248809955	0	4	7	0	0	-21806.69836950318	1.0704727191949812	7.816734887802399	5.09330765690624	2.7234272308961605	8	32	65	3	0	-20952.430613604392	0.4339963806125469	0.9535505158441874	0.8569024566579898	0.09664805918619766	1	2	4	0	0	1.0	0.22339492458775903	4.401774876118003	1.0	0.5746775667003459	12.221267495723344
1270000	-82636.97268529685	-82712.04185455377	75.06916925691911	-19619.022878897762	0.9338024539478006	1.8790721447819139	1.7079405405452495	0.171131604236664	0	3	9	0	0	-20337.52132668888	0.42020777721619235	1.29343888087407	0.8989299678223506	0.39450891305171953	0	4	7	0	0	-21801.49782036791	1.089765465617739	7.418738549154874	4.970764187192766	2.447974361962106	4	29	66	2	0	-20953.99982859921	0.41213512769806665	1.0308341752716355	0.8785860746257617	0.15224810064587385	1	2	4	0	0	1.0	0.2244088166793531	4.420710236982292	1.0	1.4439007777303332	12.168919773786135
1280000	-82608.27265183828	-82726.85721072837	118.58455889009095	-19623.127625154426	0.9831442931832686	2.013244089346832	1.4988335679424756	0.514410521404357	3	6	9	0	0	-20341.289105961278	0.5372718852599979	1.1746512488807	0.858713766874812	0.3159374820058881	1	5	7	0	0	-21810.970645468464	1.0538929845293508	6.703079514479886	3.778012153685938	2.925067360793945	10	30	61	7	0	-20951.469834144205	0.41145146879185246	0.8565268064337701	0.7721731277226552	0.08435367871111488	0	1	4	0	0	1.0	0.14786675680639907	0.6680616117759295	1.0	1.828517809035925	9.495708092322426
1290000	-82589.41088586555	-82724.71525335165	135.30436748609844	-19623.28118418258	0.9294857607326832	1.9451519240203274	1.7453894515110453	0.19976247250928197	2	5	9	0	0	-20336.151605213134	0.3426718562905941	0.8090832040780664	0.624755682850456	0.18432752122761045	0	4	7	0	0	-21810.92512161118	1.0567782604382925	6.656915849838798	3.8798157805261173	2.7771000693126817	11	33	63	5	0	-20954.357342344752	0.34125033661674525	0.7186694798183231	0.5391238958044214	0.1795455840139018	2	3	4	0	0	1.0	0.15357329273197876	0.6057659948555251	1.0	2.1580421013334785	10.469166189533997
1300000	-82612.22488989729	-82725.05396022803	112.82907033073967	-19622.171023015413	0.7791624898188996	1.4621385734325905	1.3203083419551551	0.14183023147743518	2	5	9	0	0	-20339.24374086023	0.3401291389392384	0.8089329479609216	0.6735636052887222	0.13536934267219952	0	4	7	0	0	-21814.467611777018	1.0046169276506787	6.99507907577627	4.014797311938104	2.980281763838164	9	30	62	6	0	-20949.171584575368	0.30698948072146715	0.7503617307294582	0.7461158803190796	0.0042458504103786154	0	1	4	0	0	1.0	0.16797065959193344	1.1917091685465548	1.0	2.5631499807631206	10.401126522075879
1310000	-82594.38721805062	-82711.64038708169	117.2531690310764	-19621.132028026386	0.8903389123735461	1.7563386117061952	1.4655370758334305	0.29080153587276464	3	6	9	0	0	-20338.88388958467	0.4449952816911545	1.5611174981557392	0.8896557428009203	0.671461755354819	2	5	6	1	0	-21802.567849766703	0.9576831350189731	6.48715680848181	3.6044108531567964	2.882745955325013	12	30	59	9	0	-20949.056619703933	0.3696947190589654	1.0634044239381826	0.7972874764668882	0.26611694747129455	1	2	4	0	0	1.0	0.12216154655803235	0.8919637193273834	1.0	2.749878740727603	8.211352813401046
1320000	-82591.74936210924	-82711.63566577995	119.88630367070436	-19619.77655262787	0.8332601294108082	1.5382027812358063	1.355093605620076	0.18310917561573042	3	6	9	0	0	-20337.56156394701	0.33593674977026006	0.9320678086073855	0.6607928964064822	0.2712749122009033	1	5	7	0	0	-21803.79968598873	1.0783197565545068	6.545264345790916	4.036705702474518	2.5085586433163978	10	31	62	6	0	-20950.497863216344	0.3875294749754904	0.8678734108119839	0.7695973562875515	0.09827605452443244	0	1	4	0	0	1.0	0.1652746541259915	0.8619845304202458	1.0	1.6305350679106934	11.95487155901403
1330000	-82574.97460887535	-82714.44602520524	139.47141632988746	-19622.997997240185	0.818933514122017	1.7604274050917605	1.271791932478929	0.48863547261283113	7	10	9	0	0	-20340.820035596662	0.4133942258316416	1.2372444379556973	0.87441028133652	0.36283415661917745	0	3	6	1	0	-21801.16072241997	1.0126722745089023	6.284640627746201	4.2870774157289	1.9975632120173	13	36	64	4	0	-20949.46726994842	0.31722390224204045	0.87677517465854	0.741835047720383	0.13494012693815705	2	3	4	0	0	1.0	0.19222364393792796	0.6535859406506797	1.0	3.116282970275222	15.185427125614334
1340000	-82516.76753231522	-82715.01096143792	198.24342912270058	-19626.891361719787	0.7926575611430001	1.6302529074239764	1.3118692277616604	0.3183836796623162	5	8	9	0	0	-20340.175734571327	0.44759917247077646	1.421881588882419	1.0287153282203298	0.393166260662089	5	9	7	0	0	-21798.909505053125	1.1113251824778927	6.794363520986924	3.943791233148095	2.850572287838828	19	44	66	2	0	-20949.034360093683	0.33358604525200175	0.7930694344349406	0.661125747961824	0.13194368647311666	3	4	4	0	0	1.0	0.16869601360982533	1.637903375081586	1.0	5.127211594818011	15.981647278747333
1350000	-82538.24585633435	-82712.02997064343	173.78411430907815	-19623.330058804364	0.7820239566329471	1.488354224209708	1.316495793803934	0.17185843040577414	2	5	9	0	0	-20336.777441403734	0.3829596910157901	1.0087987288778002	0.8459703230482576	0.16282840582954253	0	4	7	0	0	-21801.89883831886	1.1779313500503708	7.321939092837678	4.8320652470805365	2.4898738457571383	21	48	68	0	0	-20950.023632116478	0.31162287615745854	0.7239471514262538	0.696989777248511	0.026957374177742986	2	3	4	0	0	1.0	0.16824561105015406	1.4655015568170666	1.0	2.404943076426214	20.69511000549418
1360000	-82532.38700734412	-82719.14436979394	186.75736244981314	-19621.49600488009	0.783711227060684	1.3970243458239726	1.1178017583040771	0.27922258751989537	4	7	9	0	0	-20337.99466608204	0.49601211347339413	1.7141446158940314	1.1769203760369216	0.5372242398571097	4	7	6	1	0	-21809.377080026614	1.025748217504999	7.162765006274649	4.875893536780686	2.286871469493963	20	47	68	0	0	-20950.276618805212	0.4420135806114251	1.3705291128675454	1.119362645211244	0.2511664676563016	6	7	4	0	0	1.0	0.1945282425485683	0.7956074062007717	1.0	3.4202980416799407	18.444959913014877
1370000	-82510.16863482492	-82714.6631719364	204.49453711147342	-19621.158352999802	0.7567990938912833	1.473259993615346	1.2345047790700137	0.23875521454533238	4	7	9	0	0	-20337.01603416015	0.5020362704718365	1.5493272400141098	1.356474993085032	0.19285224692907774	2	6	7	0	0	-21802.1138682502	0.863343962817274	6.860675320135542	4.130387108672643	2.7302882114628995	28	52	65	3	0	-20954.37491652624	0.533849204124177	1.4331395604785162	0.8170647749888174	0.616074785489699	7	8	4	0	0	1.0	0.2059395526806711	0.9501107965338094	1.0	5.379448039942543	18.34197632820062
1380000	-82521.29727466704	-82709.42519192459	188.12791725754767	-19620.010723469022	0.7698302650328254	1.423425369153045	1.2811774412468069	0.14224792790623772	3	6	9	0	0	-20336.583572888627	0.3708677276330365	1.1434215880984173	0.7552882950093096	0.38813329308910777	1	4	6	1	0	-21803.417981115486	1.013467192430345	7.398354901046462	3.9558354015793293	3.442519499467134	28	52	65	3	0	-20949.412914451445	0.412296116674083	1.2152939882086278	0.7509967686432272	0.4642972195654005	4	5	4	0	0	1.0	0.17577392635869887	5.9577554279610325	1.0	6.853121653096998	14.241353545735913
1390000	-82553.65134737028	-82703.96714127054	150.31579390025377	-19620.1588856661	0.8716588708514698	1.7750123385936916	1.4534851398204733	0.3215271987732184	3	6	9	0	0	-20337.934327682164	0.42219022496874287	1.421263371200066	0.8375607717853573	0.5837025994147087	4	8	7	0	0	-21796.3158642651	0.8867824501468822	6.469248980440015	3.7941952030896307	2.6750537773503837	12	38	67	1	0	-20949.558063657172	0.36153223543717505	1.0733341538261723	0.8687748502437542	0.20455930358241797	5	6	4	0	0	1.0	0.17639782832651793	8.183829026314035	1.0	2.0934052420816673	16.160733930759076
1400000	-82562.36487011462	-82706.24831024914	143.88344013451888	-19620.778112895758	0.7436095340564839	1.4188988283494663	1.2394436444043258	0.17945518394514046	2	5	9	0	0	-20337.465842668968	0.4253438477212561	1.1155753941318558	0.8837570932526512	0.2318183008792047	1	5	7	0	0	-21798.36928186795	0.9013912149493862	6.793267653416983	4.307395862712139	2.4858717907048415	9	36	68	0	0	-20949.63507281647	0.3524202386276478	0.9512614918919153	0.8568745621845006	0.09438692970741476	5	6	4	0	0	1.0	0.15571841633989186	2.433288837311584	1.0	2.6381015114591246	15.83113469581339
1410000	-82587.93759032925	-82714.07442007857	126.13682974931697	-19624.047574528402	0.8902877382755944	1.6777894722837616	1.579402179894372	0.09838729238938959	1	4	9	0	0	-20339.152345236165	0.39784942813219365	0.9367625727178208	0.8269377864878722	0.10982478622994855	1	5	7	0	0	-21798.444405336515	0.8401716117164939	6.4132342940495555	3.9110249648058986	2.5022093292436582	9	35	67	1	0	-20952.43009497749	0.505740194474456	1.1873497781719011	0.922717396645981	0.2646323815259201	1	2	4	0	0	1.0	0.17646111466093964	3.4640770994776866	1.0	1.411866255421482	17.642912876455604
1420000	-82560.95350097853	-82714.82680918243	153.87330820389528	-19624.347400441984	0.6930942444670719	1.2241053621921951	1.03754079685535	0.18656456533684493	2	5	9	0	0	-20337.852900862992	0.37029406888520083	1.175364304874662	0.8972179599522515	0.27814634492241025	1	5	7	0	0	-21803.272826341155	0.9776416767653657	6.437835747669604	4.259584185908408	2.178251561761192	15	42	68	0	0	-20949.3536815363	0.3732348155583822	0.9105444009356399	0.8543649666571882	0.05617943427845168	0	1	4	0	0	1.0	0.2020547872247345	4.3076194975458035	1.0	3.230140674775363	17.896171481365744
1430000	-82562.77708811939	-82724.95649427376	162.17940615437934	-19623.45418230482	0.8405913691456998	1.6935899956015197	1.2882227144821639	0.4053672811193554	4	7	9	0	0	-20342.170683216955	0.4416497065901378	1.1671061479983067	0.89768139709091	0.2694247509073967	2	6	7	0	0	-21808.44362256623	0.8768754325803254	5.820779491393376	3.5053629463195928	2.3154165450737842	11	37	67	1	0	-20950.888006185756	0.3854589616613811	0.8325477231430001	0.8074902575239813	0.025057465619018837	0	1	4	0	0	1.0	0.12326929678518103	6.347257202134019	1.0	2.0190025303072985	18.260521787258572
1440000	-82493.26198619498	-82714.38910551902	221.12711932403928	-19621.282307725178	0.807919688054148	1.5871985852954427	1.3052656515001329	0.28193293379531026	4	7	9	0	0	-20338.930908059378	0.3705794792853041	1.069518582366359	0.6756412376760023	0.39387734469035657	1	5	7	0	0	-21805.810827125573	0.8071541533999272	5.650761814563801	3.188067875352359	2.4626939392114426	19	46	68	0	0	-20948.365062608893	0.2790937245333993	0.8227065452833411	0.7081978481327672	0.11450869715057392	4	5	4	0	0	1.0	0.12299915978799844	5.839930975256617	1.0	4.993084873682915	15.30814001237077
1450000	-82490.14492244541	-82720.6972589351	230.5523364896952	-19624.138705382087	0.8420333573534003	1.5499052013238503	1.2532348315160187	0.29667036980783196	4	7	9	0	0	-20338.812227441114	0.3241284435051567	0.8394424859752337	0.5978103438711174	0.24163214210411646	1	5	7	0	0	-21806.126842451507	0.8508714163986792	5.73089878618151	3.0846442169518333	2.6462545692296744	20	47	68	0	0	-20951.61948366039	0.3993097297187419	0.9611479964417838	0.7360380400018292	0.22510995643995463	2	3	4	0	0	1.0	0.09569997300791919	5.392462169662761	1.0	3.3698236001647084	18.857230867881405
1460000	-82532.36122909297	-82715.34217353932	182.98094444635316	-19619.634934615697	0.6976089156676372	1.1311393603664142	1.0055376552768351	0.12560170508957924	0	3	9	0	0	-20335.650252174528	0.35785461220500087	0.978790285620015	0.9493116164633411	0.0294786691566741	0	4	7	0	0	-21810.022311350207	0.8986206865182716	6.0158033386802465	3.1299708444331995	2.8858324942470484	18	42	65	3	0	-20950.03467539889	0.28676602677624186	0.7727476181324229	0.7313138502888179	0.041433767843604946	1	2	4	0	0	1.0	0.09581646892768125	5.399026433167674	1.0	4.092843993158303	15.28658171808607
1470000	-82537.23842030505	-82724.60493377218	187.36651346713165	-19623.150990090377	0.7476442514638935	1.2530072769787801	0.976939539420496	0.27606773755828423	3	6	9	0	0	-20341.14404775567	0.4080049687901209	0.96584668750591	0.5789826303909698	0.3868640571149402	2	6	7	0	0	-21809.800754776476	0.8215733458710539	6.217757274960544	3.2246102135784045	2.9931470613821403	13	38	66	2	0	-20950.509141149654	0.29856644773661184	0.7052900726771394	0.44955258855772295	0.25573748411941644	4	5	4	0	0	1.0	0.0911083598500604	1.3416107825150343	1.0	3.377561014686411	10.3266553861566
1480000	-82587.94051832712	-82729.6137244042	141.67320607708382	-19620.97701493745	0.9107837445012356	1.7509079041030562	1.5492417798867284	0.20166612421632757	1	4	9	0	0	-20338.45399443114	0.46853012680925454	1.8101214311001503	1.2399524388989915	0.5701689922011587	3	7	7	0	0	-21819.530830284657	0.9283747256147102	6.331865471837751	3.812737399638198	2.5191280721995537	10	36	67	1	0	-20950.65188475096	0.2691118618912954	0.5687778555628915	0.5553734646520052	0.013404390910886355	0	1	4	0	0	1.0	0.13283889144425515	4.196963847261583	1.0	3.384980115612799	15.3027870316183
1490000	-82549.8067828092	-82717.66830555869	167.86152274949472	-19620.283953055037	0.7377956481987572	1.1192236631941646	0.9713401718325105	0.14788349136165402	0	3	9	0	0	-20337.671844454715	0.46501911856045436	1.4711983297004925	0.9662072484177673	0.504991081282725	5	9	7	0	0	-21809.50878300673	0.8797562967975899	6.925098645946144	4.060489180706688	2.8646094652394543	17	43	67	1	0	-20950.2037250422	0.312699947539965	0.6606914804869188	0.6218188027643146	0.03887267772260429	1	2	4	0	0	1.0	0.15418643494049292	1.5870662277269874	1.0	3.462349457971072	16.972114862416674
1500000	-82548.21042099754	-82717.80998916553	169.59956816799513	-19623.138850729018	0.8682580265861142	1.9210867610825946	1.399579928536595	0.521506832545999	2	5	9	0	0	-20336.758606092913	0.41118952552168486	1.0105561345814464	0.7773317565635403	0.23322437801790602	1	5	7	0	0	-21805.385993288142	0.9802256429442591	7.032222116623395	3.9433587793983467	3.0888633372250496	17	44	68	0	0	-20952.52653905546	0.311206311281142	0.7800253516722533	0.6564561740909574	0.12356917758129599	2	3	4	0	0	1.0	0.155289638187066	2.698848074514026	1.0	3.4377523553736475	16.851542154308014
1510000	-82529.99961442131	-82710.13192644577	180.1323120244619	-19622.72858341601	0.7935923018334287	1.66742904241996	1.4352433373838842	0.23218570503607577	6	9	9	0	0	-20337.00039076836	0.34764812875403134	0.855232287504547	0.6120085366510575	0.24322375085348955	0	4	7	0	0	-21801.05052862333	0.8774097716934338	6.792770280035086	4.023152473855574	2.7696178061795114	17	44	68	0	0	-20949.352423638058	0.3460002598837788	0.9251960088615856	0.7768858141053374	0.14831019475624818	3	4	4	0	0	1.0	0.1530500206180042	3.856323070773717	1.0	3.4181814394543713	15.256997529437907
1520000	-82560.54850331014	-82714.33146437025	153.78296106010117	-19618.827105312408	0.7717082466005837	1.3667943593514893	1.0359844013659962	0.330809957985493	3	6	9	0	0	-20341.35483532895	0.5064656847073922	1.5577735756844067	1.0743121631566168	0.4834614125277895	5	9	7	0	0	-21804.413841448706	0.9538947903313766	7.144363812788666	4.657234764771063	2.4871290480176036	14	41	68	0	0	-20949.73568228019	0.4017883963957021	1.225172727368786	0.9456650561856904	0.27950767118309566	4	5	4	0	0	1.0	0.16252566247382935	6.569168726142489	1.0	2.4015720358236767	17.38122950346368
1530000	-82555.67020452193	-82720.94070730417	165.27050278224007	-19622.33993017868	0.8453429407795002	1.8240151297303213	1.4527076272975654	0.371307502432756	3	6	9	0	0	-20337.223468255885	0.35123453562571577	1.0529627958845968	0.6582595555203116	0.3947032403642853	2	6	7	0	0	-21808.51361930418	0.9168547024472826	7.032952692287297	4.110509370760125	2.922443321527173	17	44	68	0	0	-20952.863689565424	0.4217559288990895	0.8877360767134932	0.8178205429173169	0.06991553379617621	2	3	4	0	0	1.0	0.1682027652526876	8.342615622689538	1.0	2.417112755601781	14.567078061862818
1540000	-82608.45511973162	-82721.61673263134	113.16161289973314	-19623.58464914604	0.7782937073912007	1.3302139269376125	1.0493266000990085	0.2808873268386043	1	4	9	0	0	-20338.114783855173	0.35689218176318144	1.050174481053065	0.8701423879956067	0.18003209305745863	1	5	7	0	0	-21807.721954604152	0.8606713723488786	6.279635278894104	4.282246547529526	1.9973887313645746	6	31	66	2	0	-20952.195345025968	0.3748652299102763	1.0546381032074934	0.8728978412494445	0.1817402619580492	2	3	4	0	0	1.0	0.1788102280321239	3.2392145906191385	1.0	1.6737378190219423	20.531418811041497
1550000	-82593.68047993719	-82713.94085640211	120.26037646492335	-19620.468901695673	0.8092228535420103	1.751038158360863	1.5104539274402917	0.24058423092057077	3	6	9	0	0	-20337.408451739484	0.4942343488311731	1.4927398479234055	1.1326129812811057	0.3601268666423	5	9	7	0	0	-21806.231969072676	1.0079212746501827	7.838558529101993	5.036782212857801	2.801776316244191	15	40	66	2	0	-20949.831533894274	0.33905171724097083	0.8168756244427615	0.7835894426577439	0.03328618178501758	0	1	4	0	0	1.0	0.1989925283552875	1.9437713338304365	1.0	4.2037764705735166	17.425936700405607
1560000	-82565.76233503853	-82709.15043987334	143.38810483481632	-19620.77401117556	0.8176345018333286	1.7223694286837663	1.3455787791881806	0.37679064949558516	2	5	9	0	0	-20339.466251650425	0.4491521977083587	1.3074578840136992	1.218491679349676	0.08896620466402311	0	4	7	0	0	-21798.686207603103	0.7648301651964756	6.063583790296261	4.035740071472278	2.0278437188239815	14	41	68	0	0	-20950.223969444254	0.381861749005003	1.1269107605228723	0.9845195304357037	0.14239123008716856	2	3	4	0	0	1.0	0.21377263518852543	2.4395946999270572	1.0	1.922434352469895	21.749178300475922
1570000	-82611.97850421091	-82718.24035290691	106.26184869599432	-19623.383903942613	1.0328426137589652	2.0580653430665694	1.5875079528588703	0.47055739020769893	3	6	9	0	0	-20339.6300951961	0.4450890326315369	1.3994545959518985	0.7992424475105946	0.6002121484413041	2	6	7	0	0	-21802.204765440612	0.77979301019609	6.336484992259025	3.851006923003123	2.485478069255903	11	34	64	4	0	-20953.021588327596	0.39456160121417216	0.951457173360838	0.8805543656169713	0.07090280774386667	1	2	4	0	0	1.0	0.19216339564711446	1.4195795283869774	1.0	2.0321062483725347	12.492219335626348
1580000	-82610.81693479122	-82705.98583948574	95.16890469451879	-19619.752829462785	0.8114170032420486	1.6037058008104492	1.3786673514222119	0.22503844938823725	2	5	9	0	0	-20337.01492163256	0.4132284598671304	1.2260676044517265	0.9655847084696356	0.260482895982091	1	5	7	0	0	-21800.14438521492	0.7892745477427218	6.596665837967072	4.133730761779513	2.4629350761875575	7	32	66	2	0	-20949.073703175476	0.363746059365674	0.9970233255082193	0.915142213825018	0.08188111168320118	1	2	4	0	0	1.0	0.17419468760809131	1.9686400938854016	1.0	1.1878800515896277	10.501164372872772
1590000	-82542.08560449	-82707.51613118293	165.43052669292405	-19620.213256385996	0.8362073327766276	1.5289489209017812	1.099714146982151	0.4292347739196302	5	8	9	0	0	-20337.628052416298	0.3920044493280415	1.1965101218814471	0.9322909133778806	0.2642192085035665	2	6	7	0	0	-21800.027803987225	0.8585739947462665	7.015910474108855	3.6682245301308325	3.3476859439780218	16	37	62	6	0	-20949.64701839341	0.39911374527392984	1.273987455854654	0.832502031074256	0.44148542478039793	8	9	4	0	0	1.0	0.1665956550870997	1.7559361758877918	1.0	4.419588596513265	11.43622781028477
1600000	-82523.60407309604	-82714.21495054875	190.61087745270314	-19620.44797987337	0.9185403265025506	1.71308274932891	1.3677773236732227	0.3453054256556875	5	8	9	0	0	-20338.319435010813	0.5881515911374771	1.5521786599882463	1.174380892969717	0.37779776701852896	3	6	6	1	0	-21804.658431133914	0.9730506362727206	7.235463453198004	3.5880384237593295	3.647425029438675	25	49	65	3	0	-20950.789104530646	0.25098450633237546	0.4625769796841536	0.38040906925290063	0.08216791043125299	1	2	4	0	0	1.0	0.13549156270313426	1.590176129652387	1.0	5.145027168093296	12.731030234193296
1610000	-82525.18553517791	-82716.00987969358	190.824344515667	-19621.031631985818	0.7743475482005644	1.6006652922116162	1.3786774724633664	0.22198781974825024	3	6	9	0	0	-20339.54815925911	0.44105654020151924	1.5810493128530965	0.9724060212424072	0.6086432916106893	4	8	7	0	0	-21806.086234894337	1.106288515536295	7.3567351748331244	3.9864369174356344	3.370298257397489	27	46	60	8	0	-20949.343853554317	0.44322479955226346	1.3054605202970226	1.0021633098112388	0.3032972104857837	8	9	4	0	0	1.0	0.15127237353945894	1.2886050108073261	1.0	7.259845934215016	16.015289704005713
1620000	-82479.7392135518	-82709.41465938723	229.67544583541977	-19621.785729564326	0.9674184258038135	2.0233966227854085	1.6409436506115094	0.38245297217389906	7	10	9	0	0	-20337.60629241566	0.342374576102452	1.0041375491127902	0.7249013244920413	0.27923622462074904	3	7	7	0	0	-21798.223793200897	1.065488540576408	7.65811920482091	4.113514156484469	3.5446050483364386	31	52	62	6	0	-20951.79884420635	0.3877051431354683	0.9268415719400329	0.7085626837694404	0.21827888817059254	6	7	4	0	0	1.0	0.15119634029040452	2.102119369135606	1.0	7.721807423369454	16.581175144220154
1630000	-82477.93987747663	-82724.4150544004	246.47517692376107	-19622.87529330776	0.7038767246591943	1.2776476747658547	1.0288668135142203	0.24878086125163432	4	7	9	0	0	-20338.795746469787	0.3798212949108118	1.2889959652453102	0.7660340617631309	0.5229619034821791	1	5	7	0	0	-21811.049464467582	0.9057292524381982	7.352791804433544	3.6526892690586337	3.700102535374915	37	59	63	5	0	-20951.694550155276	0.5012599618446739	1.474061675630323	0.9375022843565957	0.5365593912737275	8	9	4	0	0	1.0	0.15164877997607223	2.1452263403273304	1.0	6.941567395685647	18.319170757606205
1640000	-82446.03569837104	-82715.8994394472	269.86374107616234	-19624.024423472893	0.8592549318329039	2.0996414854409498	1.3194625500711488	0.7801789353698012	7	10	9	0	0	-20337.52443358565	0.4308637292438608	1.4595425918882183	0.7988733615692041	0.6606692303190143	8	12	7	0	0	-21804.621459622624	0.9130473271018067	7.773616882234619	3.567866597413514	4.205750284821105	40	61	62	6	0	-20949.729122766028	0.3732506073816461	1.0868798920523208	0.8579095334836511	0.2289703585686696	4	5	4	0	0	1.0	0.13470588980098855	2.3941154428899902	1.0	9.025804825888196	10.86821587404324
1650000	-82489.90556157954	-82710.43682448386	220.53126290432536	-19620.27557712326	0.8263165481594614	1.586455483003903	1.1143489894450844	0.4721064935588183	3	6	9	0	0	-20337.47896825219	0.46465769660198114	1.4636117155312918	0.940084682219087	0.5235270333122046	6	10	7	0	0	-21800.852335079024	0.9361647469112365	7.837990654883396	4.067500272088237	3.7704903827951592	29	55	67	1	0	-20951.82994402937	0.47210332729181204	1.110342906281071	0.8708851557260417	0.23945775055502933	4	5	4	0	0	1.0	0.14894386910653404	1.7829181309520532	1.0	5.873198908872798	13.259948780124033
1660000	-82548.30761835886	-82706.27151907497	157.96390071611373	-19623.85058401567	0.8949313992562059	2.0972980706237148	1.634251196476379	0.46304687414733603	6	9	9	0	0	-20336.603491127615	0.33508876017088074	1.0695114736814064	0.6377171613914325	0.43179431228997406	2	6	7	0	0	-21796.731251900554	0.8651549240956333	7.702200114579205	4.369841310949349	3.3323588036298584	18	45	68	0	0	-20949.086192031125	0.28153636679597543	0.7479810440070918	0.7147855230456202	0.03319552096147172	1	2	4	0	0	1.0	0.19173170264430983	5.631898920558098	1.0	4.92128409498538	13.340546507536887
1670000	-82536.4741828514	-82714.539979753	178.06579690160723	-19621.248266274022	0.7921700462210274	1.5223309150741022	1.2364737117272402	0.28585720334686204	2	5	9	0	0	-20340.57612018765	0.41959687408758123	1.0148317355947432	0.7374228803137736	0.27740885528096976	1	5	7	0	0	-21803.83097924102	0.8830376416506234	8.204111451749375	4.18890751098954	4.015203940759836	26	52	67	1	0	-20948.884614050316	0.3106135103868494	0.7655346273879042	0.6259508091954024	0.13958381819250187	3	4	4	0	0	1.0	0.1738728649052405	4.456708897497025	1.0	4.453885923484309	14.868135599222308
1680000	-82497.76593162776	-82716.12161021034	218.35567858257903	-19622.176986516046	1.2130514813629734	2.6383599214997813	2.0951948193251426	0.5431651021746384	8	11	9	0	0	-20339.316796614312	0.5560128560318511	1.724109556390375	1.1885778225056802	0.5355317338846947	3	7	7	0	0	-21803.302102753616	0.8668182916864174	7.441555190593059	4.1197211050957385	3.321834085497321	29	55	67	1	0	-20951.325724326372	0.48102544461455543	1.2876893985880693	0.9444096226045282	0.3432797759835411	5	6	4	0	0	1.0	0.1963910257658794	3.1389096427025263	1.0	6.0767549859378445	17.69862836030217
1690000	-82496.06759671148	-82720.5373325612	224.46973584971508	-19622.585660799214	0.9601671841474727	2.354606862715317	1.6668802730621575	0.6877265896531596	10	13	9	0	0	-20338.846802231896	0.46780622868882177	1.5494224476074052	1.018287647094463	0.5311348005129422	6	10	7	0	0	-21805.773199872903	0.9474819222807869	7.601365029274689	4.403724681194047	3.1976403480806437	23	49	67	1	0	-20953.331669657186	0.5984403409878888	1.465767480084097	0.964985877043753	0.5007816030403439	7	8	4	0	0	1.0	0.14297113800292713	3.1369863729268888	1.0	6.1471712974970085	16.372219726077184
1700000	-82453.32874920337	-82709.7695381728	256.44078896942153	-19620.190996556856	0.9742811357565502	1.993861757217522	1.271426678727988	0.7224350784895344	11	14	9	0	0	-20338.723854944023	0.3921680444056546	1.2029657182741673	0.7082879976055354	0.494677720668632	5	9	7	0	0	-21798.701024127207	0.950104559202192	7.252629959280856	3.345722547801184	3.906907411479674	28	50	63	5	0	-20952.15366254471	0.3112379968827151	0.6435380946257133	0.5350516957144962	0.10848639891121725	3	4	4	0	0	1.0	0.14114719556345862	1.5738667837568983	1.0	7.385928188915522	15.662630817460366
1710000	-82508.35522664942	-82704.86994763729	196.51472098786982	-19621.024361351763	0.7986863536189113	1.3790207573413258	1.0098053012526755	0.36921545608865014	2	5	9	0	0	-20337.85572578178	0.6326506620341492	1.6234786101327283	1.143549766102268	0.47992884403046016	9	13	7	0	0	-21795.74460032047	0.8571103142129237	7.246810416616076	3.3753413299864254	3.8714690866296513	22	40	59	9	0	-20950.245260183267	0.4323662417944171	1.4835785115638664	0.7678227016126693	0.7157558099511973	8	9	4	0	0	1.0	0.12245917743981646	1.0161240668147402	1.0	6.30262043031231	10.539030573403954
1720000	-82504.85866791781	-82719.91836976436	215.05970184655132	-19625.42888505934	0.9334714694377297	2.095278887174249	1.395777969242504	0.699500917931745	8	11	9	0	0	-20342.102204554973	0.5970972218410566	1.5594407368005336	1.1363517263444056	0.4230890104561278	7	11	7	0	0	-21798.659131645254	0.8595750987776721	7.34553795266366	3.358931336503383	3.986606616160274	26	45	60	8	0	-20953.72814850479	0.4677536008267328	1.152160924669046	0.7671510962618769	0.38500982840716935	4	5	4	0	0	1.0	0.12296306823638078	1.551760701447819	1.0	6.908578118028283	14.143047757784375
1730000	-82542.03779942486	-82716.32873927054	174.290939845684	-19619.301544809998	0.9722099355048643	2.0899331551893257	1.6593980187427562	0.43053513644656927	6	9	9	0	0	-20337.072369479807	0.4675533935792317	1.5611696993300526	1.0663915929971752	0.4947781063328774	5	9	7	0	0	-21808.07696186414	0.8766633365496637	7.257875652360271	3.3296077058870615	3.9282679464732113	25	43	59	9	0	-20951.8778631166	0.35981489834261526	1.0291720556329598	0.9654411324509087	0.06373092318205091	2	3	4	0	0	1.0	0.1390740076181803	1.1172918562441692	1.0	5.078640387968694	13.754946648891314
1740000	-82561.99333049406	-82721.662363696	159.66903320192844	-19622.474265749435	0.8838365229117303	1.692099696354091	1.250758802676923	0.4413408936771676	5	8	9	0	0	-20338.784484823187	0.45422057199390703	1.2218023763782067	0.6441452037694677	0.5776571726087388	3	7	7	0	0	-21810.532102465353	0.9025127205349001	7.10657172655003	3.684786164445679	3.4217855621043523	18	39	62	6	0	-20949.87151065802	0.34941138062118904	0.8962236443199185	0.5389761904224066	0.35724745389751184	3	4	4	0	0	1.0	0.1393519489193256	1.295966208663799	1.0	5.016545557072084	11.976002941599923
1750000	-82520.60139472614	-82722.56090098823	201.9595062620871	-19619.57037786772	0.7223300111356186	1.2722546822068725	0.664886048630926	0.6073686335759467	4	6	8	1	0	-20341.823906376852	0.4095906308932213	1.2920229186354801	0.7386477298877382	0.5533751887477423	2	6	7	0	0	-21811.275812498447	0.9219336999326532	7.029853529033617	3.3311457243940565	3.6987078046395587	27	48	62	6	0	-20949.89080424521	0.26891512471947293	0.7621486145798497	0.6026196732724778	0.15952894130737164	3	4	4	0	0	1.0	0.11145373692135882	1.2968299506126402	1.0	5.64978619624156	14.327787911041852
1760000	-82486.10493632965	-82716.5385549533	230.43361862365327	-19622.925110916676	0.8433836220734068	1.683672198849054	1.2758953685595218	0.40777683028953204	6	9	9	0	0	-20338.034340284416	0.3684339875262158	1.1823766180129418	0.7058105334304964	0.4765660845824453	2	6	7	0	0	-21805.590997318435	0.9199164460985028	6.999511548090183	3.240455478394023	3.7590560696961575	32	53	62	6	0	-20949.988106433764	0.2875083833455871	0.764060689773429	0.666370771254375	0.09768991851905398	2	3	4	0	0	1.0	0.10443333608607806	1.194143112504519	1.0	8.443335604625776	14.667368978139422
1770000	-82450.99812702599	-82722.39869828316	271.4005712571644	-19620.95644278589	0.8611916293944811	1.7932423260062746	1.4253567634679012	0.3678855625383729	5	8	9	0	0	-20340.12837601286	0.40394937626726385	1.0026841786515581	0.7721436305467344	0.23054054810482383	5	9	7	0	0	-21808.69280679009	0.9012065549483423	6.920134089830631	3.5142538647551844	3.4058802250754434	34	58	65	3	0	-20952.621072694303	0.3641916250462144	0.881365107205192	0.8644268022175499	0.016938304987642094	2	3	4	0	0	1.0	0.11562594133422921	1.5246848758932836	1.0	6.375404231746776	19.82988920465399
1780000	-82532.12805047432	-82721.77941314528	189.65136267096378	-19623.37762205113	0.6875686099025714	1.2269059456855484	0.931016853331539	0.29588909235400984	5	7	8	1	0	-20337.392401663932	0.367958968709081	1.0480294195315336	0.8610397720329672	0.18698964749856653	0	4	7	0	0	-21808.932289749235	0.7914601569532442	6.939817731806299	3.2364310535110126	3.7033866782952867	23	45	63	5	0	-20952.077099680984	0.35092011470649453	0.989245260756311	0.5827138798048023	0.4065313809515088	6	7	4	0	0	1.0	0.13415441122224006	2.8804928767876667	1.0	7.775068329965993	13.402834016300067
1790000	-82470.6045699361	-82721.73083946385	251.12626952775761	-19621.312479593624	0.829057820513598	1.872830785273517	1.1400169213932831	0.7328138638802342	10	13	9	0	0	-20339.2768643017	0.5377901095493559	1.5253379415089758	0.9196219204163856	0.6057160210925903	6	10	7	0	0	-21810.732227682336	0.7854498735974934	6.890281576222066	3.0105637625911426	3.879717813630923	31	50	60	8	0	-20950.409267886185	0.32312045271685635	1.0460255961901512	0.5745871965689279	0.47143839962122325	4	5	4	0	0	1.0	0.11995548596788505	2.673069404602026	1.0	12.210150834962926	12.733053077957411
1800000	-82423.44228467574	-82729.15338253899	305.7110978632559	-19624.264432613258	0.832888902522955	1.482805629326843	1.0367740078325667	0.44603162149427594	7	10	9	0	0	-20341.469183750803	0.45429171543396585	1.3113363065127013	0.7517826235325165	0.5595536829801846	5	9	7	0	0	-21811.628412427963	0.7717123231531974	6.783293066146492	3.0379157615943213	3.7453773045521697	39	61	63	5	0	-20951.791353746965	0.4328723007542685	1.1476320450142956	0.8526126974895669	0.2950193475247289	5	6	4	0	0	1.0	0.12056577607835146	2.8416632118843714	1.0	10.808469880102324	15.967056871542898
1810000	-82380.33767519149	-82720.13922687904	339.8015516875417	-19621.344027911167	0.8725967826798059	1.927829442618917	1.2191871161079326	0.7086423265109848	9	12	9	0	0	-20339.606273175137	0.4107694972412015	1.0478875753694996	0.7619134570560442	0.2859741183134554	5	9	7	0	0	-21807.9678811717	0.8157342225846254	6.900483129944589	2.746397767016039	4.154085362928549	38	61	64	4	0	-20951.22104462104	0.319082340160636	0.6778673384783999	0.40856707963947236	0.26930025883892755	6	7	4	0	0	1.0	0.08859244574366663	3.8064478235724484	1.0	9.071119133567482	18.647735820014702
1820000	-82379.42527005111	-82720.29556089122	340.8702908401069	-19621.938629240616	0.7078777146904166	1.274820930592432	0.8547427943691128	0.42007813622331946	7	10	9	0	0	-20336.951710075784	0.4290235080885211	1.2268800440227279	0.6838804286672224	0.5429996153555057	9	13	7	0	0	-21810.34742801517	0.807946223658287	6.799761781361244	2.8900589561228993	3.909702825238344	36	59	64	4	0	-20951.05779355966	0.2722232777030285	0.5868592372959234	0.5030303152700442	0.08382892202587924	4	5	4	0	0	1.0	0.09195136812937937	3.1310928699329588	1.0	12.21773582651283	18.579819203289134
1830000	-82339.88045509465	-82719.22932727616	379.3488721815076	-19622.98923364343	0.7240463122277524	1.4880745913877065	0.973369903596417	0.5147046877912896	7	10	9	0	0	-20336.865729813	0.433852487327195	1.1578866598012552	0.4857407255091759	0.6721459342920793	10	14	7	0	0	-21810.674299653838	0.8432350143827377	6.317164135598213	2.60329660410997	3.713867531488246	43	62	60	8	0	-20948.7000641659	0.34738816175787246	1.0558876510496837	0.767138603064756	0.2887490479849275	6	7	4	0	0	1.0	0.09354315614021788	1.947131000341533	1.0	12.59803698077934	17.997513943886904
1840000	-82376.48509673178	-82720.57689565359	344.09179892181834	-19621.89144010176	1.0399880547074016	1.9377093548724447	1.3020626572046572	0.6356466976677877	9	12	9	0	0	-20340.0850129787	0.3327402378764472	0.7365053605674405	0.4746942171028229	0.26181114346461776	4	8	7	0	0	-21809.059786565915	0.723493565557816	6.228073452642362	2.9979567809617227	3.23011667168064	40	66	67	1	0	-20949.540656007215	0.2963927574461951	0.8106570973254966	0.4147096927511726	0.39594740457432404	5	4	2	2	0	1.0	0.10091029350820956	1.3702677311017577	1.0	10.083272154388828	18.01750809649747
1850000	-82237.86963924079	-82712.62156548155	474.7519262407519	-19619.86754408144	0.7542259018894643	1.3954435097867963	0.9426470474630271	0.4527964623237693	13	16	9	0	0	-20336.433258706784	0.35142736100623667	0.997551240583151	0.5610842493232553	0.43646699125989585	6	10	7	0	0	-21805.251207266396	0.7559623894935443	6.293138531697644	2.8326357147533376	3.4605028169443077	53	77	65	3	0	-20951.06955542693	0.2820716479050145	0.829788372158478	0.4955484650802967	0.3342399070781811	7	8	4	0	0	1.0	0.0983856277020796	3.7562635198939422	1.0	17.090089338141173	28.31046121569309
1860000	-82208.74833072956	-82722.19360746116	513.4452767315897	-19621.745146518762	0.9101628450944823	1.8896713662794773	1.052541649570558	0.8371297167089196	20	23	9	0	0	-20339.203502235414	0.5350934104721742	1.5615673938257997	0.7570971437949465	0.8044702500308533	11	15	7	0	0	-21808.136496650208	0.7717907778712428	6.4432524045980255	2.9431461028673054	3.500106301730723	57	78	62	6	0	-20953.108462056774	0.3092225595534177	0.6110060042564509	0.4355842665191204	0.17542173773733064	5	6	4	0	0	1.0	0.10422067525655487	1.659024208845279	1.0	14.644947793772108	28.266706088182815
1870000	-82287.92621451114	-82727.12168810905	439.19547359790306	-19621.917447929125	0.8876221462434417	1.8587017810695428	1.2993613172900673	0.5593404637794754	13	16	9	0	0	-20340.95996077768	0.5231883135299894	1.4756144583707567	0.7885780645748726	0.6870363937958841	9	13	7	0	0	-21810.31825921749	0.8093424220465333	6.748828441088884	3.322766504825192	3.426061936263692	46	70	65	3	0	-20953.92602018476	0.5394000419170538	1.6642387031521355	1.1069547084546283	0.5572839946975074	15	16	4	0	0	1.0	0.1293929167592745	2.1542100432403424	1.0	15.2411434289587	18.72256502974332
1880000	-82286.30094067684	-82718.38149813554	432.08055745870047	-19619.167340338154	0.8654495675810373	1.6639583395131	1.0901507890640583	0.5738075504490416	9	11	8	1	0	-20336.736335576097	0.42051303972005405	1.1919659271242529	0.6832171033164104	0.5087488238078427	8	11	6	1	0	-21813.045984100896	0.7903047710478556	6.485421048986649	3.2231195254489253	3.2623015235377233	54	76	63	5	0	-20949.43183812039	0.33491552200631586	0.9231829493164951	0.564386602872829	0.35879634644366604	10	11	4	0	0	1.0	0.13826003416559837	3.615753728023874	1.0	13.966431297802643	22.152612115309566
1890000	-82198.72294941745	-82720.47751712879	521.7545677113354	-19620.80526165676	1.025117586680351	1.8461459514498577	1.1191623562636883	0.7269835951861694	21	23	8	1	0	-20336.487912225835	0.42782675812916837	1.2805049286167107	0.6506591034246563	0.6298458251920542	11	15	7	0	0	-21810.608138240324	1.0501568859338137	7.486409476672539	3.5899714571520587	3.8964380195204784	60	81	62	6	0	-20952.576205005866	0.41061342544256885	0.7833599786823586	0.4672934660676764	0.3160665126146822	7	8	4	0	0	1.0	0.11658667636739695	1.660931546336219	1.0	14.24531770964344	22.165694320776716
1900000	-82160.03849914268	-82722.74790555798	562.7094064152983	-19618.16187296303	0.8704837131912719	1.7437116430179072	1.0303999564600417	0.7133116865578654	14	17	9	0	0	-20337.961397069255	0.6343200743192967	1.630126453086974	1.0192786991882872	0.6108477538986867	13	17	7	0	0	-21810.008125673925	0.9025665093480332	7.141392210744238	3.183208030144357	3.95818418059988	64	87	64	4	0	-20956.61650985177	0.42868050951563225	1.4199325014848239	0.839868896629373	0.5800636048554508	15	16	4	0	0	1.0	0.11364296602674484	3.518867230646394	1.0	20.31130889652683	21.07773428055158
1910000	-82053.09741938306	-82717.13612656429	664.0387071812347	-19623.66307621394	1.1487125945649623	2.5841026064366526	1.4159463705184774	1.1681562359181747	39	40	7	2	0	-20337.69133078458	0.4861833991414793	1.1512659749396394	0.6472421308934453	0.5040238440461942	12	15	6	1	0	-21806.78850042405	0.841143377261771	6.707942379205061	2.904175227940572	3.80376715126449	60	81	62	6	0	-20948.993219141732	0.32792028148788516	0.8698483199617232	0.6618530615959021	0.20799525836582114	11	12	4	0	0	1.0	0.11356454368236492	1.6468130051297627	1.0	21.648226677906948	26.037333315757337
1920000	-82187.50878954328	-82712.74045473059	525.2316651873169	-19618.519708652904	0.7652377414186222	1.3200593721336735	0.7849504492012283	0.5351089229324453	17	20	9	0	0	-20338.771129868343	0.3534405171178932	0.9399136953264109	0.54771508652525	0.3921986088011609	5	9	7	0	0	-21805.69425643783	0.845579612701939	6.268209011891707	3.002016063010446	3.2661929488812596	62	80	59	9	0	-20949.75535977152	0.26673086514996464	0.5309071037139899	0.3853157816536644	0.1455913220603255	7	8	4	0	0	1.0	0.1288768241945092	0.5730627354556149	1.0	21.68281494518369	25.60804571136346
1930000	-82235.50528213178	-82721.27678675119	485.77150461941017	-19619.377730157103	0.7988728893874826	1.412210973048349	1.0374975465236282	0.37471342652472067	16	19	9	0	0	-20338.09498785633	0.36862647987285313	0.6857017945761807	0.5429347150263042	0.14276707954987639	3	7	7	0	0	-21811.476858766502	0.8381223703266325	6.100547884708682	3.362564852254731	2.737983032453952	55	81	67	1	0	-20952.32720997126	0.31948916676592615	0.5475119513508866	0.41775964485936296	0.1297523064915236	2	3	4	0	0	1.0	0.11443937437021673	2.6057663869848504	1.0	13.739146956704822	36.88176347896286
1940000	-82182.17716846858	-82726.62655833733	544.4493898687572	-19620.038067163667	0.8849055668998104	1.9238765252264707	1.0924397788798599	0.8314367463466112	21	24	9	0	0	-20337.405287170826	0.511507761055578	1.4150095045066535	0.9115252973834511	0.5034842071232026	11	15	7	0	0	-21817.565535174268	0.8509944060390803	6.471572839912122	3.673471275716562	2.7981015641955596	53	78	66	2	0	-20951.61766882857	0.46731483718328837	0.9963091740376844	0.7300643325114766	0.2662448415262079	12	13	4	0	0	1.0	0.13721832669641004	4.043050458218821	1.0	13.734464941353268	29.505540695213508
1950000	-82181.81665088481	-82719.14061333906	537.3239624542508	-19623.254571220506	0.8491656338126993	1.9765488175175632	1.3189381895715235	0.6576106279460391	18	21	9	0	0	-20340.04541329078	0.4052219759887983	1.3258308361362041	0.7337734518215173	0.5920573843146867	8	12	7	0	0	-21805.199182974957	0.7909569320188087	6.629653247141458	3.4679007189461006	3.1617525281953593	64	88	65	3	0	-20950.641445852812	0.291265001526763	0.5347378206593475	0.3538638549780301	0.18087396568131736	6	7	4	0	0	1.0	0.14371022926637103	1.3411840847155327	1.0	14.74723135941502	26.314792215312373
1960000	-82199.48234874368	-82712.18749869306	512.705149949383	-19621.915292756006	0.8912122764318032	2.0636231412632573	1.4029927779916138	0.6606303632716435	19	22	9	0	0	-20334.622871308773	0.34224147747809963	1.0142600797617554	0.47559950250858046	0.538660577253175	5	9	7	0	0	-21805.669087302147	0.8010587377724264	6.616735841869892	3.5059070407403152	3.110828801129578	63	83	61	7	0	-20949.980247326133	0.3639160304721142	1.258115351929364	0.7886233390749333	0.46949201285443054	11	12	4	0	0	1.0	0.12818053862125733	1.7266995467507098	1.0	16.55342889811065	28.30407430812716
1970000	-82153.72355490517	-82717.83683570818	564.1132808030102	-19619.189356131094	0.9236120951955455	1.8863648094821164	1.1431397370137613	0.7432250724683553	14	17	9	0	0	-20342.009918362684	0.583152821560774	1.4031050949469752	0.9616823088257478	0.4414227861212273	17	21	7	0	0	-21804.562180003664	0.797027972927059	6.802932327408234	3.4010191728020156	3.40191315460622	62	88	67	1	0	-20952.075381210732	0.27853227201414243	0.5117630931158258	0.3475966318614502	0.1641664612543756	5	6	4	0	0	1.0	0.11473217796622297	2.248971696311588	1.0	15.48805279914598	28.517152514415038
1980000	-82208.05080731974	-82713.39624829532	505.3454409755749	-19620.497110790224	0.7974745616807759	1.5985067630258956	1.0455738377305273	0.5529329252953683	12	15	9	0	0	-20337.238996269312	0.3106211322894491	0.8591898822211946	0.48057964577691387	0.37861023644428077	6	10	7	0	0	-21805.47007235522	0.7963939714969847	6.768926762558224	3.4399051340180518	3.329021628540171	58	83	66	2	0	-20950.19006888056	0.34956494286705214	1.2285702441350155	0.733438936479283	0.4951313076557322	13	14	4	0	0	1.0	0.11178488630516659	2.6431365778935656	1.0	14.435701825514672	28.54919035352213
1990000	-82222.32514239529	-82709.90848432033	487.58334192504043	-19621.135020205773	0.9561890710251028	1.7108196651034133	1.195457540546953	0.5153621245564604	15	18	9	0	0	-20336.64365086942	0.3866048325534323	1.1416104521928825	0.819797865666375	0.32181258652650774	5	8	6	1	0	-21802.995327103956	0.8113951027106949	7.135504332280265	3.852719478650455	3.2827848536298108	61	86	66	2	0	-20949.134486141178	0.37283813805960353	1.3373552137206208	0.848273880132784	0.4890813335878366	13	14	4	0	0	1.0	0.1342518879685105	4.3599006416159645	1.0	11.535961371583952	25.577785714007696
2000000	-82286.69471887515	-82703.79619559151	417.1014767163516	-19620.722275209926	0.7516817017920545	1.5511490763716722	1.0356250052724134	0.5155240710992586	14	17	9	0	0	-20340.10338220465	0.3736100591902832	0.8934237708571395	0.5415208921032675	0.3519028787538721	7	11	7	0	0	-21794.278914917486	0.8154112584111357	7.307622101171269	3.8637945183947537	3.443827582776515	50	77	68	0	0	-20948.691623259452	0.36301233358509827	1.0061867972045062	0.6099678803066304	0.3962189168978758	6	7	4	0	0	1.0	0.1538644300452142	2.9465816117726953	1.0	17.921259859495017	26.476225160686663
2010000	-82308.1388065173	-82704.5434291565	396.40462263921205	-19618.858986395047	0.8613498738739247	1.779824363534321	1.1615174036271436	0.6183069599071774	9	12	9	0	0	-20336.851226754374	0.4726414475685451	1.3016198599115345	0.8611308130565969	0.4404890468549373	11	15	7	0	0	-21797.464379219724	0.8503214393083605	7.762758981773463	3.9512199584466368	3.811539023326828	45	72	68	0	0	-20951.368836787347	0.4163912827941051	1.2979302475547434	0.862623126942697	0.4353071206120467	12	13	4	0	0	1.0	0.16089621670795132	7.098380474504159	1.0	11.446034331796918	20.11096236132959
2020000	-82334.817674556	-82711.96266748758	377.1449929315712	-19623.85706475674	0.9776795419194034	1.747417940359997	1.372451010847547	0.37496692951245	15	18	9	0	0	-20340.982907086356	0.45334429313731733	1.2550825815961628	0.8491052178583851	0.4059773637377773	7	11	7	0	0	-21798.532585600005	0.8536390432440437	7.33580729788286	3.8878099260362022	3.447997371846657	44	68	65	3	0	-20948.59011004448	0.3145243413086121	0.8999744666431675	0.6231020014926103	0.2768724651505572	6	7	4	0	0	1.0	0.16024443087459572	2.6528679360879917	1.0	10.913186901341785	24.074800286636172
2030000	-82305.85467786613	-82705.80781340589	399.95313553976507	-19618.14081984768	0.9633708046619532	1.7406913936849757	1.1279307066357036	0.6127606870492723	10	13	9	0	0	-20337.31365678148	0.36982752399295915	1.2349665115806832	0.7485556544308358	0.48641085714984744	4	8	7	0	0	-21800.319599814804	0.8191253150041989	7.089688469759958	3.408755193745516	3.6809332760144415	49	72	64	4	0	-20950.03373696193	0.42292908109742144	1.3265491490679977	0.8475973809236769	0.47895176814432083	14	15	4	0	0	1.0	0.1282140800398192	2.4130607044325294	1.0	10.865776260019995	23.145417285340354
2040000	-82368.76760824429	-82715.53329816759	346.76568992330124	-19621.778130727424	0.7397017702195718	1.3739307689366358	0.9469476957188392	0.42698307321779666	6	9	9	0	0	-20338.41900659412	0.37918787418758726	1.036326607828459	0.6471186923084083	0.3892079155200505	6	10	7	0	0	-21803.271964285523	0.7765984515495847	6.51064974976587	3.2420123358483757	3.268637413917493	40	63	64	4	0	-20952.064196560517	0.38337449405323154	1.0035819512647526	0.6837264134430923	0.31985553782166015	9	10	4	0	0	1.0	0.11395535261295694	2.10101010572882	1.0	10.775314373791534	18.551609032964276
2050000	-82316.72677764027	-82709.59803495703	392.87125731675513	-19619.947659966685	0.8589369770562968	1.783028523071803	1.3720707115147321	0.4109578115570709	13	16	9	0	0	-20337.21559338295	0.4173625190147331	1.0856105209908844	0.8409773356637891	0.24463318532709524	4	8	7	0	0	-21803.759970594794	0.8298238805799342	6.804424219828504	3.4622273950356126	3.342196824792893	45	71	67	1	0	-20948.67481101261	0.380823751819609	1.1180093190221267	0.7252588915398571	0.3927504274822697	9	10	4	0	0	1.0	0.12216354116681397	2.0005546051759184	1.0	9.152848438713946	25.851668424542833
2060000	-82309.52704454311	-82708.67587646659	399.14883192347827	-19620.82569468594	0.8890938790884618	1.5063080667439284	0.9617684533481776	0.5445396133957506	10	13	9	0	0	-20337.05179226452	0.38089568845751826	1.1458212917364496	0.6789885176376209	0.4668327740988287	8	12	7	0	0	-21799.37951829552	0.786936005683579	6.6250640928099935	3.246083740616127	3.378980352193865	48	69	62	6	0	-20951.418871220612	0.28325480187166113	0.8862902715606267	0.6389196355744654	0.24737063598616138	7	8	4	0	0	1.0	0.1067028790858369	2.783088551189484	1.0	12.872413660967334	21.105809366913196
2070000	-82292.23277969027	-82715.7301835741	423.49740388382367	-19621.3438327271	0.9108206437499595	1.888657177414147	1.1284418106299017	0.7602153667842454	16	19	9	0	0	-20339.28374984695	0.4953993037333388	1.2802183818143882	0.8599314396442514	0.4202869421701369	11	15	7	0	0	-21803.169250059684	0.7863280242198855	6.649492706999235	3.3861956024871853	3.263297104512051	44	65	62	6	0	-20951.933350940366	0.26771390922497773	0.5846060675975178	0.4276126163060932	0.15699345129142464	7	8	4	0	0	1.0	0.10345619027530917	1.6429793807519806	1.0	12.81735503767905	25.954142988814628
2080000	-82309.72309270788	-82708.27003847691	398.54694576902915	-19619.081202870257	0.8330975687323472	1.8140205704103847	1.057889874260616	0.7561306961497687	15	18	9	0	0	-20339.830399023605	0.40076227390387115	1.2157670869770596	0.9346293993535768	0.2811376876234826	8	12	7	0	0	-21798.47648494992	0.7836917936936699	6.630968191153749	3.431268270912479	3.1996999202412684	42	68	67	1	0	-20950.881951633128	0.25219962313315547	0.6154527336995784	0.46029361468565516	0.15515911901392326	5	6	4	0	0	1.0	0.11317380528774043	3.0753480529624415	1.0	10.42206081820659	25.920491000138895
2090000	-82328.68622645162	-82704.75460701005	376.0683805584221	-19619.9909375462	1.0291602897570364	1.8815052506014769	1.361142459939414	0.5203627906620631	12	15	9	0	0	-20336.428756584723	0.38156950508373383	0.9607063784393257	0.6499682533280585	0.31073812511126725	3	7	7	0	0	-21798.138553826633	0.797907047623904	6.888484227596664	3.65956481717976	3.2289194104169017	49	76	68	0	0	-20950.196359052497	0.3090028066706052	0.7678301687640208	0.6492098549468187	0.11862031381720196	2	3	4	0	0	1.0	0.125818689984644	7.7167082814019485	1.0	12.854364003005628	25.881520744358824
2100000	-82247.52153835163	-82706.5014453903	458.979907038658	-19622.578236474645	0.9626166578019478	2.0719004844354703	1.7057167794619796	0.3661837049734914	13	16	9	0	0	-20336.53553879024	0.42586779228477817	1.4094398289724017	0.8240290594406505	0.585410769531751	11	15	7	0	0	-21796.316118465016	0.9023711929028315	7.436255522306261	3.8133155940321095	3.6229399282741515	61	81	61	7	0	-20951.071551660396	0.28439036966895853	0.8422927675101198	0.588813266079134	0.2534795014309859	9	10	4	0	0	1.0	0.14128519230957226	3.4242672822006406	1.0	12.973797433133143	22.718607522936534
2110000	-82298.55632420248	-82712.27080014319	413.71447594071566	-19622.61154423581	0.8623156238784454	2.0018126225515402	1.2268546424406137	0.7749579801109264	15	18	9	0	0	-20336.636526083807	0.45850306904963717	1.3462618539959865	0.923188018378261	0.42307383561772544	7	11	7	0	0	-21797.988251524675	0.971553872724616	7.702953914393797	3.8758208032279424	3.827133111165856	55	77	63	5	0	-20955.03447829889	0.3307250938875957	0.7815718488387844	0.5055107049102588	0.2760611439285256	8	9	4	0	0	1.0	0.13975137203069465	3.104567626263687	1.0	12.967415718443604	18.192958896640537
2120000	-82424.45401882735	-82709.84283446369	285.3888156363421	-19620.979248974574	0.7928038112814257	1.483619620198739	1.1789375945038882	0.30468202569485087	7	10	9	0	0	-20336.056004497917	0.48820434589579625	1.3764888806334434	0.9503625491313419	0.4261263315021015	9	13	7	0	0	-21800.786025298647	0.9115376339016112	7.643676703604243	4.347324479312067	3.296352224292175	37	63	67	1	0	-20952.021555692547	0.3551101714808378	0.805061170930699	0.6403259905093572	0.16473518042134155	3	4	4	0	0	1.0	0.1658833518972108	2.190519362485721	1.0	6.68015091713573	22.84949270652802
2130000	-82467.96891289388	-82719.92964322164	251.96073032776243	-19623.476987888527	1.268973931353417	3.2658285685065005	2.3987935143804853	0.8670350541260154	17	20	9	0	0	-20343.36404552624	0.4764307259748757	1.6090841970855383	1.0456275076905783	0.5634566893949597	6	10	7	0	0	-21801.56695952884	0.9399398907725651	7.841326670019178	5.065239434196561	2.7760872358226187	34	59	66	2	0	-20951.521650278024	0.3956406899575319	1.0959138143501757	0.8290185614465384	0.26689525290363725	5	6	4	0	0	1.0	0.2878150353416262	4.6729353542768965	1.0	7.450774369992023	22.738052953473375
2140000	-82419.92339068705	-82718.25113910748	298.327748420436	-19622.935794190154	0.7436069769796073	1.5545125305846477	1.213653949875276	0.34085858070937153	8	11	9	0	0	-20339.37157186158	0.6781639981915367	1.9791919686413064	1.458044564812489	0.5211474038288177	8	12	7	0	0	-21806.66881006079	1.245615801190967	9.573787329749461	5.902538608563777	3.6712487211856866	51	75	65	3	0	-20949.27496299495	0.3566256111712115	0.9490469747887534	0.7925452616903839	0.1565017130983694	5	6	4	0	0	1.0	0.24062011351529627	3.9033735559637828	1.0	7.053735756627275	22.972436035279316
2150000	-82509.14326885562	-82713.47580878634	204.33253993072645	-19625.894669332793	1.1317327977215368	2.743107940873519	2.3173062262556092	0.4258017146179097	11	14	9	0	0	-20339.256307848013	0.5252050929820006	1.7197249999985773	1.1383018154572042	0.5814231845413729	5	9	7	0	0	-21799.980948025885	0.9811339371155154	8.918704033812151	5.285171248323169	3.6335327854889816	35	59	65	3	0	-20948.34388357966	0.3203697399129825	0.978102392027203	0.9010305211896419	0.07707187083756106	4	5	4	0	0	1.0	0.2414957004221864	2.747035646004883	1.0	6.858000494799376	23.010757587367095
2160000	-82476.89072822241	-82713.11343458273	236.22270636032545	-19621.445644845717	0.9828633622073847	2.253465362166706	1.6959734863309914	0.5574918758357146	9	12	9	0	0	-20336.956570723094	0.4688767780823177	1.5435098734273118	0.9309030464187853	0.6126068270085265	7	11	7	0	0	-21804.348926750416	1.0285186131835458	9.24483843252999	5.083742173483526	4.161096259046461	37	63	67	1	0	-20950.362292263497	0.27752916647499154	0.780592937222631	0.5897624435116903	0.19083049371094085	3	4	4	0	0	1.0	0.24150011924062328	2.247186730559179	1.0	6.356730735752482	17.4464953517025
2170000	-82560.66224038623	-82720.27587265697	159.61363227074477	-19622.001246628173	1.0312878876140046	2.2910407158919406	1.4638823030162813	0.8271584128756595	6	9	9	0	0	-20339.394178374372	0.5061243060382787	1.6841377229055339	1.0191353459436796	0.6650023769618545	5	9	7	0	0	-21807.73163980958	1.0341744637735935	8.697803717846796	5.130814635785887	3.5669890820609096	25	50	66	2	0	-20951.148807844842	0.3718293818546529	0.9014498353658214	0.6981427578103611	0.20330707755546018	3	4	4	0	0	1.0	0.24116869517461292	2.807659095010322	1.0	4.394108293608811	17.527375514831153
2180000	-82540.62623901051	-82709.83938509958	169.21314608906908	-19620.611604978727	0.874259256000091	2.1668805023339264	1.4434595455504189	0.7234209567835077	5	8	9	0	0	-20338.0607279932	0.7181295341734564	2.175725435592579	1.3449669962819732	0.8307584393106058	2	6	7	0	0	-21801.476350732435	1.0181324902853028	8.252731820469732	4.57225894343623	3.6804728770335027	28	54	67	1	0	-20949.69070139522	0.485714880384055	1.392787911185917	0.7510645264931406	0.6417233846927765	6	6	3	1	0	1.0	0.2123344236677581	2.422288299635913	1.0	4.368536577676018	15.905162077795485
2190000	-82631.9850303536	-82721.73049518085	89.7454648272556	-19622.59117888095	0.7891583793081504	1.6213178998771984	1.38344548164695	0.23787241823024863	1	4	9	0	0	-20338.40495692218	0.4303084120559341	1.3833999764614575	1.0409825778087245	0.34241739865273285	1	5	7	0	0	-21806.84415446009	0.8593138586690414	7.159630224951474	4.867140550705965	2.2924896742455063	9	34	66	2	0	-20953.890204917618	0.5620881557441667	1.6314361448059551	1.194369397776696	0.43706674702925896	5	6	4	0	0	1.0	0.2738437907258484	1.6547076705261694	1.0	1.2157879255550978	15.200389328615087
2200000	-82619.13288444409	-82717.38426943726	98.2513849931656	-19621.213763118	0.8484156592249055	1.792412876581984	1.6652751950796	0.1271376815023838	1	4	9	0	0	-20337.13578251192	0.40388841185336616	1.3325413118904397	1.084263485075379	0.24827782681506075	4	8	7	0	0	-21807.793184658887	0.999934307251099	8.675951443811414	5.50642151302643	3.1695299307849867	15	42	68	0	0	-20951.241539148443	0.6665431094300042	2.0324290258902318	1.628689016494786	0.40374000939544546	4	5	4	0	0	1.0	0.27187473253100686	3.1818418749239994	1.0	1.6672050233060922	14.932180304810338
2210000	-82607.12727514873	-82706.7236294371	99.59635428836886	-19619.75961095755	0.9068324046314674	2.112610816545109	1.8200024459507214	0.29260837059438705	2	5	9	0	0	-20337.22529611936	0.3708001466493162	1.2326687659177078	0.7425231195891342	0.4901456463285736	3	7	7	0	0	-21799.676307507423	0.9612553555093412	8.702009396073496	5.594670600280927	3.107338795792569	19	45	67	1	0	-20950.06241485276	0.3470231656279938	1.1562436655736792	0.8521714658187834	0.3040721997548959	2	2	3	1	0	1.0	0.2651822966784742	2.2300040377106862	1.0	2.3857737405045474	11.185928444466597
2220000	-82605.47047842204	-82721.31950378527	115.8490253632278	-19622.959748653375	0.8750173774511081	1.8257009935564639	1.5677496269626414	0.25795136659382206	2	5	9	0	0	-20341.50956021481	0.5453678295996547	1.5745125592277156	1.351302131942607	0.22321042728510837	1	5	7	0	0	-21804.67984246211	0.9164295350927327	6.821972410263655	4.860488750111103	1.9614836601525503	11	37	67	1	0	-20952.170352454978	0.331525939580959	0.8167848646953583	0.7339679751077891	0.08281688958756926	2	3	4	0	0	1.0	0.23141982842017012	3.30205230841008	1.0	1.9997410326748026	22.686251914129024
2230000	-82614.81322504242	-82710.80899951982	95.995774477399	-19620.60678551134	0.7846315912683577	1.559327652901854	1.3471594593928644	0.2121681935089896	2	5	9	0	0	-20337.6617106607	0.4502708653242822	1.0152379667262024	0.9074435076223053	0.10779445910389718	0	4	7	0	0	-21800.78041305553	0.8246817689162255	7.070940582075291	5.1061189260707165	1.964821656004575	11	36	66	2	0	-20951.760090292257	0.4600789875848129	1.4383563306758353	1.1805611931196778	0.25779513755615724	1	2	4	0	0	1.0	0.23212117180766362	1.1327589227001709	1.0	0.9067987302930645	20.394884469238157
2240000	-82652.98529023421	-82720.7498938147	67.76460358049819	-19623.131816997502	0.8597723494955513	2.076807092956472	1.6972728738620937	0.379534219094378	2	5	9	0	0	-20336.33001512809	0.34376378820910963	0.9160922475475424	0.6460510664974941	0.2700411810500484	2	6	7	0	0	-21808.8211813479	0.8643410202215707	7.436271321805958	5.353561814661938	2.082709507144022	3	29	67	1	0	-20952.466880341217	0.30405402631299744	0.8396573534582212	0.7959019668804439	0.04375538657777747	1	2	4	0	0	1.0	0.25106186396522645	2.574332471117661	1.0	0.6557996452325426	14.598979491575738
2250000	-82654.60726877757	-82730.58352429635	75.97625551877849	-19622.125160605134	0.797498359424834	1.7168098470235913	1.5794349283587716	0.1373749186648196	0	3	9	0	0	-20338.326555982705	0.45381656346902205	1.5458927343595636	1.1027026620462406	0.4431900723133227	0	4	7	0	0	-21818.75093970422	0.9352749155588547	7.312663179969897	4.841678175874887	2.4709850040950117	7	32	66	2	0	-20951.380868004293	0.32506018008129367	0.7987880079089982	0.7172488091327334	0.08153919877626478	1	2	4	0	0	1.0	0.2534958822777229	2.450771130749489	1.0	1.6913679916454993	10.092110803379507
2260000	-82682.33367171497	-82717.59747319057	35.26380147560893	-19623.245787322772	0.7977931995718605	2.283672256167518	2.102053095359074	0.1816191608084438	0	3	9	0	0	-20336.75465690085	0.4770031429237936	1.8941847614604583	1.2710670753219735	0.6231176861384847	0	4	7	0	0	-21808.653724146203	1.1184237154372416	8.661125774318691	6.759476589181626	1.9016491851370678	5	31	67	1	0	-20948.943304820757	0.3797479757864864	1.245158372403575	1.233293153089517	0.011865219314058179	0	1	4	0	0	1.0	0.35619966385277185	0.9982944387976409	1.0	0.41968411529855465	13.39455104252882
2270000	-82640.31475175411	-82711.87971118017	71.56495942605557	-19622.076880952965	0.6943100664418924	1.4906117476730099	1.4098132038273965	0.08079854384561311	0	3	9	0	0	-20338.981668242763	0.41460977225205015	1.1592870405385372	0.9577549374125705	0.20153210312596664	1	5	7	0	0	-21798.395481353906	0.9026956832035062	7.2535853609744985	4.934513503039991	2.319071857934507	4	27	64	4	0	-20952.425680630535	0.39041198936438487	0.8169689603223063	0.8128852831166826	0.004083677205623609	0	1	4	0	0	1.0	0.26645522163790836	0.6716643083290231	1.0	0.5676295018752064	14.279718732645932
2280000	-82656.82958795654	-82717.78909079806	60.95950284152021	-19619.572796486802	0.814010941933341	1.7900039938136862	1.7364896188397558	0.05351437497393048	0	3	9	0	0	-20337.92887019401	0.41849481276745343	1.139105566841319	0.8681839426612274	0.27092162418009136	0	4	7	0	0	-21811.56739872431	0.9146629766123509	7.242689073256231	6.236221697414569	1.0064673758416594	3	29	67	1	0	-20948.720025392948	0.3366139368814873	0.8613273625075955	0.8569499052842333	0.004377457223362274	0	1	4	0	0	1.0	0.35294527020617295	1.7029933694364712	1.0	0.29200322388449085	30.48856070046107
2290000	-82650.8070655412	-82722.77262061808	71.96555507687769	-19622.34705274803	0.8027410926695135	1.4313949582851384	1.3959189933679998	0.03547596491713856	0	3	9	0	0	-20337.65422394284	0.5096109981404695	1.1939056079047186	0.8189713988254493	0.3749342090792692	0	4	7	0	0	-21809.60787986503	0.8023641418079553	6.564072053897101	5.077890351491353	1.4861817024057458	5	30	66	2	0	-20953.163464062178	0.44241838833404706	1.6106916028444274	1.6068193761639762	0.003872226680450952	0	1	4	0	0	1.0	0.2612181570438139	0.4585161440975834	1.0	0.2795022650815062	20.524798460309476
2300000	-82649.16621067506	-82717.91250867683	68.74629800177605	-19618.314867040393	0.855544342631209	1.4427153116624345	1.3583458595931346	0.08436945206930005	0	3	9	0	0	-20337.734355126715	0.437579698841039	1.1953935399361526	1.020541518860931	0.17485202107522152	0	4	7	0	0	-21811.8489897951	0.772462252799271	6.717452083948676	5.3856990037669545	1.3317530801817234	1	27	67	1	0	-20950.014296714628	0.3089370389089236	0.7346460734147937	0.670445602151993	0.06420047126280065	0	1	4	0	0	1.0	0.35309502343061705	0.7486663588852541	1.0	0.19165268329898316	20.52364537074131
2310000	-82626.29035665354	-82715.98043333556	89.6900766820248	-19622.27261740104	0.8991165452297201	2.0881330009122268	1.6781025207844338	0.410030480127793	2	5	9	0	0	-20336.379648556147	0.4102442428331934	1.2626688943342343	0.8068126867622003	0.4558562075720341	1	5	7	0	0	-21806.692332303177	0.8668526374574475	7.0641496203318574	4.713244184997554	2.350905435334306	4	31	68	0	0	-20950.635835075187	0.39834278927663774	1.0280037203593075	0.8936202028252919	0.13438351753401556	1	2	4	0	0	1.0	0.2674074332977193	2.323771185156337	1.0	0.9839616482945018	14.56440857358801
2320000	-82629.12245710692	-82710.36927961266	81.24682250573139	-19620.66127443749	0.9900156096359393	2.058182075826022	1.9421140181930996	0.11606805763292284	0	3	9	0	0	-20336.171185233645	0.3626010716151697	0.8753116164534227	0.7669164211450552	0.10839519530836733	0	4	7	0	0	-21803.60239283634	0.742483288296115	6.268482913091446	4.973538057191363	1.294944855900083	0	26	67	1	0	-20949.93442710518	0.338909835907571	0.7547955315241873	0.6641318420381948	0.09066368948599274	0	1	4	0	0	1.0	0.2679224898074344	0.8746271319534422	1.0	0.021883289573094555	22.44374786689911
2330000	-82598.6936569663	-82711.05293334015	112.35927637385622	-19620.52909576663	0.7437340659505689	1.2918554007532084	1.1218716322315294	0.1699837685216787	3	6	9	0	0	-20338.559829232898	0.46147272617556934	0.9932712067844747	0.739368387017113	0.2539028197673616	1	5	7	0	0	-21798.91386687205	0.9122600388366353	7.252888799573459	4.9409978545886934	2.311890944984764	7	34	68	0	0	-20953.050141468568	0.39822078406400235	1.0233846497244088	1.0045596409721838	0.018825008752225092	0	1	4	0	0	1.0	0.17436022884525476	4.423456972115835	1.0	1.2689332635866892	16.735635897912083
2340000	-82568.53079057197	-82708.44733311769	139.91654254572435	-19620.463664593815	0.8508591660425737	1.5275365058871513	1.1744564792875036	0.3530800265996476	2	5	9	0	0	-20336.904511847795	0.37637832207156624	1.078596555978438	0.8197915541628042	0.258805001815634	2	6	7	0	0	-21799.78355696272	0.878677110721462	7.011732254374127	4.234238152204852	2.777494102169278	15	39	65	3	0	-20951.295599713347	0.47333919881586656	1.347617946316921	0.8436057764985929	0.5040121698183282	4	5	4	0	0	1.0	0.17727380932788925	2.2664820079161205	1.0	4.500050166958849	11.90213117491429
2350000	-82571.7165932433	-82717.85371282864	146.13711958534194	-19620.837638952093	0.9126900868328279	1.945979083948205	1.6280154095877943	0.31796367436041034	2	5	9	0	0	-20337.81220826738	0.5583632391296108	1.5883068439825743	1.0265779757713207	0.5617288682112536	3	7	7	0	0	-21807.33759482277	0.9847066756851326	7.340328459121717	4.144552901008917	3.1957755581128002	18	45	68	0	0	-20951.8662707864	0.590441075765597	1.7897993341929879	1.5656139504741593	0.22418538371882865	4	5	4	0	0	1.0	0.17676236889710395	3.4811758704225464	1.0	2.7849173563485086	10.71016767920567
2360000	-82535.84678448914	-82720.41096923474	184.5641847455992	-19623.842556743915	0.8145852942664945	1.9375494982095938	1.4624010837857875	0.4751484144238066	6	9	9	0	0	-20337.542959626197	0.4325371948934871	1.4932277325121395	0.8808632287337856	0.6123645037783538	5	9	7	0	0	-21809.667346841128	0.9748110497651035	7.271230603341144	4.7924186513754075	2.4788119519657386	19	46	68	0	0	-20949.35810602351	0.4256369404367779	1.4623859963355408	0.7837187144517119	0.6786672818838291	6	7	4	0	0	1.0	0.1766968674334809	3.2525963088924983	1.0	4.662305116847509	18.379709077757834
2370000	-82497.93229938552	-82721.71765369004	223.78535430452337	-19621.074924424414	0.9365370296035986	1.8748571224262243	1.4128751714956835	0.4619819509305403	9	12	9	0	0	-20341.039826292686	0.5071736142604983	1.3707654652060082	1.1977443023594332	0.17302116284657493	7	11	7	0	0	-21807.91154804565	0.9715106882373779	7.113580581973059	4.4636987243288635	2.649881857644191	23	49	67	1	0	-20951.691354927283	0.34511902889548607	0.7086916840534906	0.6691054019453336	0.039586282108156956	1	2	4	0	0	1.0	0.17724115035659774	2.496911024039522	1.0	4.830624361557918	22.979547082889393
2380000	-82547.16877981577	-82716.63200600521	169.46322618944748	-19620.59367411997	0.9229085913485442	2.007271278581395	1.6330455478618258	0.37422573071956955	8	11	9	0	0	-20339.606119744523	0.43039770191464044	1.1409029859384319	1.008421116642412	0.13248186929601993	1	5	7	0	0	-21802.925610408893	0.8293870924468851	6.812184180243712	4.387087518699926	2.4250966615437854	16	43	68	0	0	-20953.50660173182	0.3422569052612083	0.9590258674340355	0.8011693475313855	0.15785651990264996	4	5	4	0	0	1.0	0.2680770185574639	4.250426387294217	1.0	3.885731977035408	22.9599865925591
2390000	-82619.72327237642	-82717.21905831865	97.49578594222974	-19621.90220340603	0.9531635347793098	1.8907948025265258	1.7905103113237824	0.10028449120274362	0	3	9	0	0	-20336.821526799456	0.3375266324648107	1.036085109950526	0.8160247585133966	0.2200603514371291	0	4	7	0	0	-21808.80258143645	0.7983953363144025	5.717310893455257	4.456271545185267	1.261039348269989	3	28	66	2	0	-20949.6927466767	0.3415192406048257	0.8661135925361028	0.8268940496524821	0.039219542883620506	0	1	4	0	0	1.0	0.24682762911225364	0.33377526749341896	1.0	0.2149420064355247	20.051711161135476
2400000	-82576.62267813603	-82717.9642491264	141.3415709903684	-19619.235248811252	0.7564196513768521	1.2830206025184725	1.120184579294052	0.16283602322442015	4	7	9	0	0	-20340.37951608619	0.5081487252330859	1.3783777463857607	0.967684582598948	0.4106931637868127	1	5	7	0	0	-21808.579976603527	0.8232212700067522	6.779052369524793	4.044375334963375	2.734677034561416	12	37	66	2	0	-20949.769507625428	0.32944509170406616	1.024073277578893	0.8058973640338376	0.2181759135450555	4	5	4	0	0	1.0	0.17675263106939038	1.9784268982118358	1.0	3.8161820157819673	18.965060218561263
2410000	-82563.11454183048	-82715.95012154388	152.83557971340304	-19620.083000984872	0.7258714438011111	1.3124118247744438	1.1108780472998598	0.20153377747458423	2	5	9	0	0	-20339.575362599404	0.39339972682795626	1.1871072250780257	0.8989388322307221	0.2881683928473037	2	6	7	0	0	-21804.75556556994	0.8129626222840185	6.855045865739267	4.163345982655589	2.6916998830836754	16	42	67	1	0	-20951.53619238966	0.3843958930962815	0.9760229078140573	0.6286576396584183	0.3473652681556393	4	5	4	0	0	1.0	0.16707071817022548	1.954686613516971	1.0	3.802227677429092	14.444487177509382
2420000	-82569.97026373689	-82710.56564361116	140.59537987427422	-19621.742690602277	0.8835862674494772	1.770581429927636	1.4106424098212464	0.3599390201063894	6	8	8	1	0	-20336.61083123573	0.4260070227207473	1.3022303994482447	0.8764165946537603	0.4258138047944843	1	5	7	0	0	-21803.374989461277	0.7728673104726983	6.190313264740537	3.881528492218223	2.308784772522313	12	35	64	4	0	-20948.83713231187	0.33505028639199863	0.9160621909130042	0.760254036532564	0.15580815438044032	2	3	4	0	0	1.0	0.16997141470026972	1.0253796766192493	1.0	2.123133724260252	14.348411153914636
2430000	-82612.72933133917	-82716.43240007202	103.7030687328523	-19622.942887758596	0.7906292728618229	1.4428752938585805	0.862117371001987	0.5807579228565933	2	5	9	0	0	-20339.424962154957	0.4560297006240523	1.232694200952496	0.9080179209994965	0.3246762799529993	1	5	7	0	0	-21804.16681761044	0.7650409974376812	6.288859006809365	3.329946002643242	2.958913004166122	10	27	58	10	0	-20949.897732548037	0.24719722015282924	0.4973508759410438	0.4842346348035681	0.013116241137475688	1	2	4	0	0	1.0	0.13376620059718528	1.105990021538223	1.0	3.14315930195703	10.829177746334024
2440000	-82643.63523982362	-82717.04059473459	73.40535491096213	-19620.693452344323	0.8193160814195315	1.9167126840257849	1.8426492387538465	0.07406344527193816	0	3	9	0	0	-20341.404194392144	0.49439631309881554	1.618160106815774	1.3600864500663805	0.2580736567493935	0	4	7	0	0	-21805.714262726375	0.8649836412081686	6.6553229605746775	5.189872000211013	1.465450960363662	0	26	67	1	0	-20949.228685271748	0.376184152360681	1.0027707083200066	0.9692221723369523	0.03354853598305402	0	1	4	0	0	1.0	0.2751358893572365	0.6013757365016219	1.0	0.05209175772674618	17.095038018883727
2450000	-82592.12126371024	-82715.65262765909	123.5313639488497	-19619.932870390854	0.7995371190219845	1.4245766306144128	1.0867908504855333	0.3377857801288796	0	3	9	0	0	-20338.227759777896	0.39076793770623736	0.8959374185779096	0.7412774958902211	0.15465992268768874	1	5	7	0	0	-21806.077300004345	0.8207643420808286	6.779119504516461	3.5255725819860024	3.25354692253046	14	33	60	8	0	-20951.41469748599	0.48912645928895737	1.5202647773128468	1.1222448596639958	0.398019917648851	5	6	4	0	0	1.0	0.14633148204228344	1.5331863113823907	1.0	3.912980477976568	9.033360123817737
2460000	-82622.11661269108	-82717.90774192663	95.7911292355459	-19621.118661724493	0.9905853561068638	1.8064236015462345	1.407933183720104	0.3984904178261305	2	5	9	0	0	-20338.935667538444	0.3888585533172743	1.3728586039623685	0.9810033469503163	0.39185525701205187	0	4	7	0	0	-21808.03772947599	0.7905065153878273	6.889273003360364	4.195631066971155	2.6936419363892052	9	32	64	4	0	-20949.8156831877	0.39756015219456137	1.0523182859964346	0.961550432957044	0.09076785303939051	3	4	4	0	0	1.0	0.1714408709127232	3.071574345034072	1.0	1.9862695502592165	10.615789583204
2470000	-82623.0694992818	-82713.74524164741	90.67574236560878	-19620.11798115227	0.8703330833720718	1.6557716578073483	1.173054819186303	0.48271683862104536	0	3	9	0	0	-20338.07856807041	0.4585092527915429	1.2895951884366001	0.8641892437759193	0.4254059446606808	1	5	7	0	0	-21805.79492655029	0.7896322397187381	6.540822566691322	4.166318694558422	2.374503872132901	7	30	64	4	0	-20949.753765874444	0.3741189058945129	0.9357720342463122	0.794735247095394	0.14103678715091814	1	2	4	0	0	1.0	0.1623354543661131	1.113533295774926	1.0	1.4140956916489482	12.286081182596682
2480000	-82605.3045839984	-82721.21064633662	115.90606233822362	-19621.633959541377	0.7463501572636967	1.466785312032445	1.3116811093028442	0.15510420272960107	0	3	9	0	0	-20339.141831852343	0.5781920584210782	1.5003074307778974	1.335405839704784	0.16490159107311322	3	7	7	0	0	-21807.18314982059	0.8874053848063514	6.218890518826093	4.762109494378393	1.4567810244477013	9	35	67	1	0	-20953.25170512231	0.5243067470504558	1.2447291526761752	1.1900264952794641	0.054702657396711346	2	3	4	0	0	1.0	0.22200808800060276	2.61544407633161	1.0	1.4319664512756969	29.317018347379555
2490000	-82608.73788208183	-82717.65375951002	108.91587742819344	-19621.42746609898	0.9350356100793077	2.0917096535596835	2.058020875332212	0.033688778227471704	1	4	9	0	0	-20338.871701143285	0.4824382597439577	1.044976217059146	0.9646267585679069	0.08034945849123917	1	5	7	0	0	-21806.851092540095	0.9377917318934537	6.811350412351	5.021551139654048	1.7897992726969467	7	34	68	0	0	-20950.50349972767	0.26709970360354074	0.6378392980493663	0.5998820732259806	0.03795722482338556	2	3	4	0	0	1.0	0.2796682277014984	2.7150798632805935	1.0	1.2382881501182534	25.5387181544482
2500000	-82648.64278283587	-82722.35369851558	73.71091567971555	-19622.811285222986	1.043849381551326	2.187736876294876	2.0432416614648674	0.14449521483000838	0	3	9	0	0	-20336.662996792624	0.35115340809504597	1.132933149878774	0.9296800799791451	0.20325306989962907	0	4	7	0	0	-21812.342707913656	0.9624409635965834	6.939472093066861	5.419876251601655	1.5195958414652058	6	32	67	1	0	-20950.536708586314	0.45265396516233214	1.2697027399702465	1.2540036786702293	0.015699061300017525	0	1	4	0	0	1.0	0.28171861283328875	4.10645557480477	1.0	0.7184667495887428	28.34858814536444
2510000	-82654.36756117461	-82732.2243784686	77.85681729398281	-19621.22240546456	0.937007427845221	1.8487882281840147	1.6530236030873495	0.19576462509666448	1	4	9	0	0	-20336.52294649419	0.34427665911646693	0.9535168552723925	0.6326832845325528	0.3208335707398397	0	4	7	0	0	-21813.35466703097	0.9250600113889538	7.223703185757145	5.417896289994679	1.8058068957624651	6	33	68	0	0	-20961.124359478887	0.470185963763826	1.4697020569251453	1.336085868453718	0.13361618847142734	1	2	4	0	0	1.0	0.3435865716933505	2.0648908524392127	1.0	0.657784239315785	17.899346155298364
2520000	-82594.86127651593	-82727.03757310474	132.17629658880514	-19626.259123167474	0.8359647719714765	1.78502878168622	1.2086286382113016	0.5764001434749189	5	8	9	0	0	-20337.12536446826	0.40901707853596314	1.0811142303605485	0.7417462796733076	0.33936795068724085	0	4	7	0	0	-21813.25016383474	0.8264138049311778	6.59469117066795	4.018883857779498	2.575807312888453	11	35	65	3	0	-20950.402921634264	0.4005589136231501	1.2508474794178013	1.1282164039095466	0.12263107550825475	3	4	4	0	0	1.0	0.19819657125604687	1.511395622114702	1.0	3.043042618254993	13.816635290174027
2530000	-82589.547714625	-82719.95582085202	130.4081062270101	-19621.919360006697	0.8232770497665869	1.5333910556523072	1.2705474156007757	0.2628436400515315	0	3	9	0	0	-20337.019991761474	0.557402642101485	1.5680628537609118	0.8298291655141479	0.7382336882467639	3	7	7	0	0	-21811.54457672723	0.857469199274861	6.5374325798491295	4.151757622519883	2.385674957329247	7	34	68	0	0	-20949.471892356625	0.2828383947051023	0.7086277994912704	0.6478980328664329	0.06072976662483747	1	2	4	0	0	1.0	0.16984595668676497	2.983952796019345	1.0	1.3377315061007935	13.737185518189431
2540000	-82593.39651577415	-82714.66216908729	121.2656533131373	-19623.138617682907	0.7605366981753169	1.5761484758112791	1.3287477297098338	0.24740074610144525	3	6	9	0	0	-20339.297328905915	0.4463874422182347	1.2674173383353544	1.0617909117809743	0.20562642655438024	4	8	7	0	0	-21802.117590573722	0.828365671174034	6.671878149263124	4.267287489591738	2.4045906596713866	5	32	68	0	0	-20950.108631924744	0.3788981193365713	0.9988609543396704	0.9076841586141288	0.09117679572554163	1	2	4	0	0	1.0	0.15068820569227723	2.964050391624775	1.0	1.1056704840436558	14.606071286153998
2550000	-82600.25324047945	-82716.22464353702	115.97140305756626	-19620.275586986314	0.8187521407279214	1.5108631761556781	1.210197077260711	0.30066609889496737	0	3	9	0	0	-20337.573300571523	0.5623167331368364	1.457590691146366	1.0123077331174888	0.4452829580288771	2	5	6	1	0	-21807.44882624931	0.80212031519459	6.2851150246499685	3.5386243949471456	2.7464906297028215	9	34	66	2	0	-20950.926929729878	0.31362094351469905	0.880159805405764	0.8148058568053136	0.06535394860045035	0	1	4	0	0	1.0	0.1400608645095449	1.2628157560094644	1.0	1.7101328498647421	15.180562460158715
2560000	-82620.30224074986	-82717.85730957412	97.55506882424497	-19620.362008626318	0.866374385421021	1.5364724077188479	1.2863075013036047	0.250164906415243	2	5	9	0	0	-20339.279692759384	0.4587503564367646	1.2701960019881615	0.9555923008106447	0.314603701177517	2	5	6	1	0	-21807.97781642877	0.824993337037717	6.749613415333108	4.307245830238403	2.4423675850947033	3	29	67	1	0	-20950.23779175963	0.35228307599514197	0.9560622512100754	0.7644624288641705	0.19159982234590475	2	3	4	0	0	1.0	0.17091811932904238	1.971594431856316	1.0	1.7952089176309032	15.184758412998418
2570000	-82664.95319794193	-82723.5329385248	58.57974058288525	-19625.221820180148	1.0764753385709174	2.5218639688997078	2.279041496271578	0.24282247262813006	0	3	9	0	0	-20336.815301488965	0.38407070131887344	1.0683653621997202	0.6045801305853098	0.46378523161441043	0	4	7	0	0	-21809.720773292338	0.8808123154087399	6.906180959631658	5.520966496168635	1.3852144634630243	2	27	66	2	0	-20951.775043563346	0.3469159671155469	0.9285345235293756	0.8505422769407763	0.07799224658859921	0	1	4	0	0	1.0	0.3129740965061067	1.2450472486477162	1.0	0.17937710245460015	19.3910144412827
2580000	-82613.95751593758	-82712.41454330848	98.45702737089097	-19624.93134434626	0.876177928331523	1.7323525207925443	1.237596651836232	0.4947558689563128	1	4	9	0	0	-20337.452887685773	0.41858011359657815	1.3815611176877227	0.8867843128429911	0.49477680484473163	2	6	7	0	0	-21800.83217046053	0.8793275151356715	7.2149607932671564	4.484657041708557	2.7303037515585995	7	33	67	1	0	-20949.19814081592	0.2828336511995217	0.8664059530596901	0.7316817205538405	0.13472423250584975	1	2	4	0	0	1.0	0.16691760683510778	0.9410172646571806	1.0	1.4008032485104276	8.26275714083672
2590000	-82671.1946337577	-82709.4856421965	38.291008438791415	-19621.736278055043	0.8384475753669881	1.835773371548608	1.7045369017054381	0.13123646984316972	0	3	9	0	0	-20338.19492090609	0.5703626612430405	1.7094106330490937	1.4176864809260998	0.29172415212299374	1	5	7	0	0	-21800.31934311998	0.9589725497698249	8.268519938955098	6.358323358636291	1.9101965803188068	3	28	66	2	0	-20949.235100115377	0.3733154148247936	1.0452523925696307	0.8406253618886499	0.20462703068098062	2	3	4	0	0	1.0	0.44013478862073185	1.3619733348468044	1.0	0.5040261793723694	14.962678617668384
2600000	-82610.98474824081	-82713.53662587049	102.55187762968681	-19624.3576293409	0.7319727697404427	1.630715577482723	1.4059835761368848	0.22473200134583854	2	5	9	0	0	-20336.290187632174	0.415857517255301	1.1319837571179483	0.6373746608945146	0.4946090962234335	2	5	6	1	0	-21802.25808556963	0.8484730006035491	6.885042589578043	4.410243483286381	2.47479910629166	12	36	65	3	0	-20950.630723327788	0.4116689706325277	1.0578413233525334	0.9917706230220588	0.06607070033047469	1	2	4	0	0	1.0	0.2139882678184907	1.7632726745843248	1.0	2.8820369338747724	13.370416039464397
2610000	-82593.19026125719	-82721.33812746547	128.14786620828798	-19623.557877519295	0.7395359935172896	1.6898356132836125	1.3681870666455367	0.3216485466380759	5	8	9	0	0	-20340.69604779158	0.49200483697245195	1.260581424425356	1.1168979351257542	0.14368348929960173	1	5	7	0	0	-21807.06029224403	0.9064535215734137	6.737661860330817	4.510406853751812	2.2272550065790053	13	37	65	3	0	-20950.02390991055	0.37507252730863466	1.0367582672886022	0.8197125786335263	0.21704568865507579	2	3	4	0	0	1.0	0.24325889852977567	1.6690023501844744	1.0	2.3748450666505305	15.26084515625759
2620000	-82582.95671622935	-82710.8257566863	127.86904045694433	-19622.221022022353	0.9899960622829447	2.0220028686075002	1.574967218849827	0.44703564975767407	5	8	9	0	0	-20338.94369105868	0.5288724339385978	1.5327640496390866	1.2660246270775206	0.26673942256156613	1	5	7	0	0	-21799.205758016917	0.9162542478316488	6.904181195361299	4.689966688806353	2.2142145065549483	12	38	67	1	0	-20950.455285588352	0.2832261187003682	0.8292771135900293	0.6990545066788154	0.13022260691121385	2	3	4	0	0	1.0	0.21643751194902253	2.9180432045332685	1.0	2.343728548430634	15.956023278203768
2630000	-82558.89341504489	-82713.68136546417	154.7879504192852	-19620.909634599153	0.9317851276947176	2.0310042895223663	1.7573116913656466	0.27369259815671976	4	7	9	0	0	-20337.067887005287	0.4525364118627206	1.6883719152861238	1.3944146631562415	0.2939572521298822	4	8	7	0	0	-21806.03690944728	0.985497574421501	7.352398132499418	4.992937405559398	2.3594607269400196	21	47	67	1	0	-20949.666934412453	0.40478214137915897	1.2204995676272488	1.0625871583864552	0.15791240924079342	3	4	4	0	0	1.0	0.25032998162143066	2.9124205298678203	1.0	3.697846103455638	21.95002701425726
2640000	-82510.49077528047	-82720.14084037686	209.65006509637902	-19619.97430542263	0.8227311323782865	1.728638559375836	1.3984832702246357	0.3301552891512012	8	11	9	0	0	-20338.71672721675	0.4283339258133521	1.2471766354908294	1.0942453169403468	0.1529313185504825	2	6	7	0	0	-21810.76124740088	0.8395267627094174	6.884795671229325	4.71661126022094	2.1681844110083843	28	54	67	1	0	-20950.68856033659	0.43937300299117493	1.1150548528749784	1.0415248931460022	0.07352995972897644	2	3	4	0	0	1.0	0.24424550632415065	3.2744378127578306	1.0	5.675894330524857	20.50864871809868
2650000	-82544.89072291095	-82709.525865295	164.63514238405423	-19620.783156005844	0.7649238180344623	1.3345543368033008	1.1736586858707203	0.16089565093258076	2	5	9	0	0	-20337.156545340848	0.530800038632135	1.3745828694959368	1.113190395038682	0.261392474457255	4	8	7	0	0	-21802.214082349506	0.8903330270188321	6.920718261749753	4.384443106672332	2.5362751550774196	22	46	65	3	0	-20949.372081598805	0.3475547588215622	0.8890701075180569	0.7679839842735791	0.12108612324447779	1	2	4	0	0	1.0	0.22948713700899895	2.0902974053297236	1.0	3.8891134095711406	22.36025144839414
2660000	-82523.36046039747	-82716.05439375088	192.6939333534139	-19625.60910450605	1.0593105596806436	2.130557353539413	1.806118294080013	0.3244390594593993	8	11	9	0	0	-20336.78007018411	0.4120414001950606	1.1999313982385573	1.0543026113458192	0.145628786892738	3	7	7	0	0	-21802.301315809953	0.8883630659718496	6.676109037380151	4.575322154496019	2.1007868828841327	20	47	68	0	0	-20951.363903250756	0.3938132352414606	0.9631949172765237	0.9276261700998361	0.03556874717668762	2	3	4	0	0	1.0	0.23489173801512298	2.499807154882686	1.0	4.545102190001936	28.073511551560298
2670000	-82564.03939319232	-82710.72770882744	146.68831563513112	-19622.11017626486	0.7966486823989416	1.2642341403995667	1.1511646761275536	0.11306946427201287	2	5	9	0	0	-20340.194880622385	0.43647970057780844	1.360468374068259	1.1140521089388082	0.24641626512945067	2	6	7	0	0	-21798.494576961064	0.8072457418937201	6.371991731899611	4.370563209489135	2.001428522410478	13	40	68	0	0	-20949.928074979143	0.2816162411568932	0.6188179740489543	0.600106669590364	0.018711304458590372	0	1	4	0	0	1.0	0.19220674509573074	2.6310748555459624	1.0	3.406701780718648	22.77288943202229
2680000	-82498.99833955418	-82716.5258782448	217.52753869062911	-19622.453835735596	0.7328213871364775	1.3639202069072471	1.1718172578803276	0.1921029490269196	6	9	9	0	0	-20336.96860013947	0.3698622881221095	1.1379131877717072	0.9585224050876964	0.17939078268401074	2	6	7	0	0	-21805.546238268318	0.7687332482020598	6.235221255320843	4.051676155508366	2.1835450998124744	22	49	68	0	0	-20951.55720410143	0.30994701676447667	0.9326453426574353	0.7926445308594089	0.14000081179802626	4	5	4	0	0	1.0	0.145327685183957	2.7117591795695293	1.0	6.067341941314376	24.338861082893235
2690000	-82440.33718532532	-82719.25914096198	278.92195563665564	-19622.4531455715	0.848377927957626	1.8209874394731085	1.4582583538531613	0.36272908561994716	9	12	9	0	0	-20339.4610618357	0.4028666869728766	1.2931608651472979	0.9393426547385598	0.35381821040873795	6	10	7	0	0	-21808.32296292851	0.8074598408314013	6.366126912821572	3.543806412682979	2.8223205001385914	26	53	68	0	0	-20949.021970626276	0.34098937301020765	0.9405527843467902	0.7400906887803234	0.2004620955664669	6	7	4	0	0	1.0	0.12918902937205937	4.79119947247705	1.0	6.001449586297007	18.97025401961904
2700000	-82495.2248347827	-82717.21255561177	221.9877208290731	-19620.79317844342	0.8070611363154271	1.4896321465555085	1.260282476899413	0.22934966965609585	2	5	9	0	0	-20337.038265802177	0.47006719124945834	1.137339398631413	0.8383041626215421	0.2990352360098711	5	9	7	0	0	-21809.52740116777	0.7753439340115444	5.868522405619018	3.2859355393955942	2.582586866223426	19	45	67	1	0	-20949.853710198407	0.2842874272762731	0.7514420510873435	0.5785207937860716	0.17292125730127203	4	5	4	0	0	1.0	0.1070941616329487	2.3134677917208974	1.0	6.770322569428613	17.725794726523336
2710000	-82477.01334895963	-82724.67104311695	247.65769415730875	-19623.473410598097	0.6848616658130797	1.051260261745506	0.8913104806312925	0.15994978111421337	1	4	9	0	0	-20341.348666475104	0.42738436875863495	0.9819127921702808	0.842267405699091	0.13964538647118985	4	8	7	0	0	-21808.798378085936	0.7756964956325767	5.908084710017774	3.397368055662747	2.510716654355027	25	50	66	2	0	-20951.050587957805	0.2827746131784788	0.6694981714113426	0.5468975489645365	0.12260062244680607	5	6	4	0	0	1.0	0.12678082290872425	2.8774007974635327	1.0	5.8817425725683545	21.966572120161853
2720000	-82483.687724501	-82714.9583986861	231.2706741851023	-19619.289185242524	0.7992664460964387	1.6002704921130464	1.2761215672434005	0.324148924869646	6	9	9	0	0	-20340.068784100607	0.45124067644422766	1.3816864543275251	1.0344035887589882	0.3472828655685368	6	10	7	0	0	-21805.729829932203	0.7988194617569229	6.25699717581983	3.882105494120868	2.3748916816989603	28	50	63	5	0	-20949.87059941076	0.3093356675267332	0.7073788021974187	0.6208775608244079	0.08650124137301081	3	4	4	0	0	1.0	0.1477469793182671	1.667030667942252	1.0	8.445560561451632	21.76615898116982
2730000	-82485.7361969972	-82718.06595202179	232.32975502458848	-19622.219589835593	0.8742585358559352	1.5660154520074168	1.0430398551839177	0.522975596823499	4	7	9	0	0	-20341.705750949437	0.44951222205180547	1.0279225630748337	0.611451146720893	0.4164714163539408	5	9	7	0	0	-21804.71540080548	0.7578904356090832	6.104656913072299	3.346968802302837	2.7576881107694633	29	50	62	6	0	-20949.425210431284	0.2684503623713947	0.6986805235055226	0.5795646085739322	0.11911591493159027	3	3	3	1	0	1.0	0.15274310927937265	0.5857928007084782	1.0	7.494877730375145	19.193638211097536
2740000	-82476.52230806237	-82712.42800207583	235.90569401346804	-19621.803795335825	0.8344950973851378	1.520075779872319	1.0967606378816568	0.42331514199066195	8	10	8	1	0	-20336.987052112607	0.4212543511502183	1.265069223663205	0.8744559697719512	0.39061325389125356	4	8	7	0	0	-21803.706159868456	0.7460886722217799	6.0296312680506	3.7658797869068468	2.26375148114375	24	47	64	4	0	-20949.93099475894	0.3647288304902586	1.0127643094456453	0.7050491606969738	0.3077151487486717	6	7	4	0	0	1.0	0.14418370441558334	1.3735852631562757	1.0	6.132718575070259	19.118845345062116
2750000	-82475.32868547781	-82717.72601800095	242.39733252314176	-19625.359796959277	0.7600746274780855	1.871504507408815	1.4897624588429492	0.38174204856586524	7	10	9	0	0	-20336.863021315537	0.36379810377003885	0.9081600940852548	0.7177804305883937	0.19037966349686125	4	8	7	0	0	-21805.438854864533	0.7808985898667369	5.976233675895327	3.721407441750393	2.254826234144934	29	50	62	6	0	-20950.064344861596	0.3379953495876336	1.0312279079227102	0.8801835487421075	0.15104435918060272	4	5	4	0	0	1.0	0.16817649613250238	0.4526947018882455	1.0	6.798371105158063	23.592944607938147
2760000	-82506.92814982931	-82716.68709473872	209.75894490940436	-19619.857987541847	0.7548832742361857	1.3951093020878886	1.1633804905052376	0.23172881158265113	6	9	9	0	0	-20337.180368047524	0.34782093412253645	0.9566893824243881	0.6485076967777377	0.30818168564665044	4	7	6	1	0	-21809.400384947086	0.7806201284492383	5.978369533844344	3.6874285385236534	2.2909409953206907	23	43	61	7	0	-20950.24835420227	0.3739359490280534	1.2828967094728387	0.8399670312848014	0.4429296781880374	5	6	4	0	0	1.0	0.1326004493792197	0.7465086327196229	1.0	5.310578588567598	21.541895277572376
2770000	-82544.52118768546	-82715.7811397314	171.2599520459476	-19620.391219021873	0.7895943683716073	1.5074110939886836	1.2774968119406942	0.2299142820479895	5	8	9	0	0	-20337.81968032503	0.3638283643745564	0.8676718068787161	0.6167213649061334	0.25095044197258265	2	6	7	0	0	-21804.983850735578	0.7718064311395451	5.989508691494762	4.367460773526776	1.622047917967984	15	39	65	3	0	-20952.586389648935	0.4932520057850154	1.4778245299081565	1.2526114231050287	0.22521310680312806	7	7	3	1	0	1.0	0.21090779407549695	0.6627470447068454	1.0	5.498507180371566	24.748511849277126
2780000	-82539.08374539227	-82727.51116543013	188.42742003786304	-19622.09999589484	0.715145774087371	1.2916658636343648	1.0071862241747436	0.2844796394596212	2	5	9	0	0	-20340.578690222923	0.3819981411981511	1.0775228286722291	0.8121402885653075	0.26538254010692175	2	6	7	0	0	-21815.93103593901	0.7628186904901078	5.471932763434328	3.6574183755013108	1.814514387933019	19	41	63	5	0	-20948.901443373354	0.3016415142541141	0.9175522197882777	0.6638925679114182	0.25365965187685946	4	5	4	0	0	1.0	0.1895527333672961	0.6267685164521221	1.0	5.076253275906992	19.08764681128748
2790000	-82645.03850962399	-82714.62109999944	69.58259037544285	-19623.652873839033	0.802578840511266	1.586578355325711	1.4438739090194053	0.1427044463063052	0	3	9	0	0	-20338.03543368107	0.4262797871457313	1.5385379504176095	1.0499776369062161	0.4885603135113934	2	6	7	0	0	-21800.908546246985	0.8632610385153039	7.891045408578394	5.195253309790824	2.695792098787571	14	36	63	5	0	-20952.02424623235	0.40860389931928276	1.09476638930113	1.0403297983427595	0.05443659095837028	0	1	4	0	0	1.0	0.29697364656454533	0.5454969925072622	1.0	2.0452980239321095	9.676486432926406
2800000	-82606.25665442653	-82720.07461812362	113.81796369708898	-19621.302197904974	0.8513534968393104	1.8232065516835854	1.5969609333365247	0.22624561834706128	1	4	9	0	0	-20336.428665582735	0.3455762268402392	0.9264262007080224	0.7418782371752766	0.18454796353274575	2	6	7	0	0	-21808.343971003378	0.8120222128796538	5.99994928204324	4.164953967979808	1.8349953140634319	8	30	63	5	0	-20953.99978363253	0.3412238644581624	0.6336720767168008	0.5987977303026386	0.03487434641416215	1	2	4	0	0	1.0	0.19924051669722986	0.5168368327948614	1.0	2.048580256241124	18.155299513151284
2810000	-82584.4383929412	-82720.18051486995	135.74212192875643	-19621.603849986754	0.9860870137144127	2.2761516918166604	1.9680045530595691	0.3081471387570918	1	4	9	0	0	-20338.97871193502	0.4331378199218407	1.5634491827683177	1.1207375336512646	0.44271164911705324	5	9	7	0	0	-21808.257680784096	0.9471407232236492	7.87773734458143	5.6649897298032945	2.212747614778137	21	47	67	1	0	-20951.34027216407	0.40509847219898176	1.371814512457197	1.2113822058847927	0.16043230657240448	4	5	4	0	0	1.0	0.2768833971645564	2.732470126171198	1.0	2.843887176676271	23.860587332078698
2820000	-82625.58765845206	-82718.39335614204	92.80569768998133	-19623.82148210286	0.742522722643975	1.5444604243689555	1.5207858754872432	0.02367454888171198	0	3	9	0	0	-20340.030189950303	0.452010237446478	1.5456511922088945	1.2488581465840618	0.2967930456248326	2	6	7	0	0	-21801.391170960276	0.9150667554648519	7.430663852594696	5.544163490975557	1.8865003616191387	12	38	67	1	0	-20953.1505131286	0.5024110050455945	1.319781542074965	1.1572891354635748	0.16249240661139003	2	3	4	0	0	1.0	0.3037666049168417	2.1467370708762585	1.0	1.9410174120426982	23.648172483641506
2830000	-82644.36684412073	-82719.37628962209	75.00944550136077	-19622.249923096904	0.738310193668316	1.4237588893316708	1.3084059511739277	0.11535293815774338	0	3	9	0	0	-20338.14440494408	0.3754846710996883	1.186089259793214	1.0550851823744898	0.13100407741872444	0	4	7	0	0	-21807.661804456642	0.8533184504913891	6.733496197849337	5.064095537892762	1.6694006599565756	3	29	67	1	0	-20951.320157124468	0.38350614892819035	1.0839584491381675	1.073744301708779	0.010214147429388448	0	1	4	0	0	1.0	0.3052161664075727	3.0004768589070725	1.0	0.44277945377561073	23.53586034578221
2840000	-82619.60238914074	-82715.5516111127	95.94922197196985	-19623.993397868293	0.6867671077109919	1.3099269086477525	1.1741992595161181	0.13572764913163438	1	4	9	0	0	-20335.99244083361	0.38962455876229557	0.9549141553726153	0.8660903627870158	0.08882379258559936	1	5	7	0	0	-21804.76633093643	0.8126715335261891	6.584530984834741	4.577796826915509	2.006734157919232	8	31	64	4	0	-20950.79944147437	0.39067533873589105	0.8647838933660966	0.85964286426894	0.00514102909715658	0	1	4	0	0	1.0	0.20122431130584634	1.3773607110611055	1.0	2.3281821945934458	21.13422590642684
2850000	-82554.52578221132	-82724.2726338021	169.74685159077973	-19621.11864023569	0.8002093252751623	1.5870451425401422	1.1308815542231538	0.45616358831698833	7	8	7	2	0	-20338.94565806304	0.44473235439293884	1.2947810150179928	1.1232729540912667	0.1715080609267264	6	10	7	0	0	-21814.30280032227	0.8423504745788076	6.5182726192913005	4.7269208754804035	1.7913517438108977	19	42	64	4	0	-20949.905535181104	0.2728033311398572	0.5928047104067676	0.5671028544512452	0.02570185595552238	0	1	4	0	0	1.0	0.2976626229568355	0.6894539943596061	1.0	3.335566355165051	23.848765714206085
2860000	-82606.66213902915	-82718.57517516174	111.91303613257998	-19626.271635147416	0.8999574229270438	1.9679226756140706	1.6706787675038064	0.29724390811026435	4	7	9	0	0	-20337.615572592505	0.36723088049354985	1.0844466734221865	0.8801574853852329	0.20428918803695373	1	5	7	0	0	-21803.61915228649	0.9490225836951384	6.988418065464934	5.426192251496905	1.5622258139680287	9	36	68	0	0	-20951.06881513533	0.39155203778550657	0.9876841437551098	0.9361808745846749	0.05150326917043488	1	2	4	0	0	1.0	0.30611763249972096	1.3035565929955453	1.0	1.7437053185914786	26.656093377759888
2870000	-82651.36896448149	-82712.40002745652	61.03106297503455	-19621.87781447992	0.9022175962172841	2.007100968915126	1.7945891081796015	0.21251186073552442	1	4	9	0	0	-20336.752051100684	0.4165767625633801	1.3047367847242441	0.9740176004835283	0.33071918424071567	0	3	6	1	0	-21804.85918948292	0.9350162387980474	7.1840980680720286	5.322107021791727	1.8619910462803015	3	28	66	2	0	-20948.910972393	0.30253947827554195	0.8862571559483411	0.880497998666558	0.005759157281783084	0	1	4	0	0	1.0	0.28537118933202293	0.9847482107332646	1.0	0.7431286503468328	12.172888235432483
2880000	-82645.67107305108	-82712.11397379417	66.44290074309318	-19619.81355692116	0.7363944315311184	1.359259931182785	1.1123912679672698	0.24686866321551515	0	3	9	0	0	-20340.486267430602	0.45897257770618294	1.1710504293429462	0.9128147675267949	0.25823566181615126	0	3	6	1	0	-21801.514134964862	0.9307867997900847	7.327099415649746	4.898504963550199	2.428594452099549	2	29	68	0	0	-20950.30001447754	0.31135536245603485	0.7833264699191291	0.749318494004497	0.03400797591463206	0	1	4	0	0	1.0	0.17914735262106352	3.9210419231914235	1.0	0.5373231660312289	8.14270948427767
2890000	-82633.46422275309	-82723.96126941865	90.49704666555932	-19622.186506113918	1.091287189631925	2.6918461877584186	2.552555418894638	0.1392907688637812	4	7	9	0	0	-20338.93988341738	0.5089290125934042	1.8200997543655015	1.4047442205831733	0.41535553378232837	1	5	7	0	0	-21814.21210305824	0.9366362038915513	7.360958347774327	5.3138624965513	2.047095851223031	7	34	68	0	0	-20948.622776829114	0.4053328511129885	1.2165542748231888	1.0643636385202717	0.1521906363029169	1	2	4	0	0	1.0	0.2436215837556251	2.6689014375935303	1.0	1.070878991254865	20.466976744265548
2900000	-82623.60839128519	-82713.5343544436	89.92596315841226	-19618.280985059584	0.9568150631973642	1.8021605604347086	1.6994379641902038	0.10272259624450521	2	5	9	0	0	-20339.440701547	0.5419023365199555	1.5776443430747207	1.4124414797313436	0.16520286334337686	3	7	7	0	0	-21805.055416556836	0.8535124211157848	7.2922551175562695	5.377307471885374	1.9149476456708947	4	31	68	0	0	-20950.757251280185	0.47556451428354335	1.2896630328557477	1.1550823024419312	0.1345807304138165	2	3	4	0	0	1.0	0.31678027632411504	2.146620785074743	1.0	1.5385085439023367	17.334415501317263
2910000	-82616.98457222765	-82714.61724186857	97.63266964091765	-19623.08216913572	0.8059969205546357	1.681674799633905	1.3287590866787062	0.35291571295519886	1	4	9	0	0	-20337.644542790193	0.37061636511598145	0.865503374417639	0.7005361992370309	0.16496717518060805	1	5	7	0	0	-21801.8602822703	0.8356752314301416	6.158516954893219	4.647642595373359	1.5108743595198613	2	29	68	0	0	-20952.030247672366	0.4082931962077814	1.101383599482237	1.0990934589762096	0.0022901405060274105	0	1	4	0	0	1.0	0.24189266260108286	1.5434259569065072	1.0	0.6597778110850598	21.047287323354432
2920000	-82634.1348397738	-82715.25159330555	81.11675353175352	-19623.543068927793	0.7419366807449037	1.628098594246666	1.5674369185140535	0.0606616757326122	0	3	9	0	0	-20337.990113828553	0.3231945809402608	0.8155023122908007	0.6523218420624606	0.16318047022834048	0	4	7	0	0	-21802.41753337527	0.7719072280282062	6.484247361869716	4.831821419169076	1.6524259427006402	1	28	68	0	0	-20951.300877173933	0.433461128226611	1.0924434699465801	1.0589488484425578	0.03349462150402249	0	1	4	0	0	1.0	0.25491762903107135	1.4056550531793492	1.0	0.5305626761442457	21.37722526571671
2930000	-82640.40389356173	-82709.47766362983	69.0737700681088	-19622.19762456708	0.9052981160287114	1.7972991356097412	1.5860004449657585	0.21129869064398224	0	3	9	0	0	-20337.807435106886	0.39913576214184815	1.0730551680988074	0.9124084152109402	0.16064675288786698	0	4	7	0	0	-21799.279859594437	0.8673129731321879	6.868342119842336	4.594995908811052	2.2733462110312868	1	27	67	1	0	-20950.192744361433	0.35863248749942467	1.1115494831573414	1.0393429069636788	0.0722065761936625	0	1	4	0	0	1.0	0.25596646018180075	2.738476687105587	1.0	0.32072900382454056	12.245016907945496
2940000	-82632.04879048241	-82706.90694911208	74.85815862966447	-19622.356354095537	1.2294186105832128	2.5606269571818703	1.9839546027069523	0.5766723544749178	1	4	9	0	0	-20337.319040001137	0.33503066400719006	1.204575065008946	0.5574977960957663	0.6470772689131798	0	4	7	0	0	-21797.339795646716	0.8084759833657859	7.193962629232632	4.394592499820609	2.7993701294120235	9	34	66	2	0	-20949.89175936869	0.383583083277878	0.9060415695469815	0.839749713428448	0.06629185611853355	2	3	4	0	0	1.0	0.27303443886538176	3.195281029043203	1.0	2.0675738288673062	11.80126849648416
2950000	-82648.59679766618	-82714.82845588021	66.23165821403781	-19623.51465586857	0.88352235272575	2.3469012661241235	2.2999117246216976	0.04698954150242638	0	3	9	0	0	-20338.590075722263	0.42144714251623233	1.4288373157016525	1.3063803185657674	0.12245699713588491	0	4	7	0	0	-21802.739823046024	0.879063772342481	6.764205158147646	5.896144603759458	0.8680605543881893	0	27	68	0	0	-20949.983901243355	0.334817577942088	0.9937400868395182	0.9830570632113407	0.010683023628177496	0	1	4	0	0	1.0	0.4275712433386804	5.036033650312666	1.0	0.0193451054918394	29.77932732599247
2960000	-82631.78035365648	-82708.9425078881	77.1621542316324	-19619.361108963352	0.8243621614067402	1.8134863686184488	1.714562723727301	0.09892364489114791	1	4	9	0	0	-20336.535985379633	0.4804145869731573	1.3774106105394681	1.0953792124067299	0.2820313981327385	2	6	7	0	0	-21803.649707315	0.9406078171651772	7.260087272656921	5.160830882381666	2.0992563902752557	4	30	67	1	0	-20949.395706230127	0.357478583613743	0.9561019689036492	0.8035889165646517	0.15251305233899748	2	3	4	0	0	1.0	0.35370087191835836	1.8451080637266684	1.0	0.8354556680724144	11.699287740956017
2970000	-82642.58082528443	-82722.58887622795	80.00805094352204	-19623.990580691334	0.8340983429638739	1.9778749022467912	1.857323916081194	0.12055098616559759	3	6	9	0	0	-20336.139978239036	0.4576607808053387	1.3319356006860952	1.235376620631507	0.09655898005458832	0	4	7	0	0	-21811.308096419354	0.9333233577882761	6.691455129451293	5.254462059004615	1.4369930704466771	5	31	67	1	0	-20951.15022087823	0.42032957837426366	1.114554802401516	1.070616406027112	0.04393839637440411	0	1	4	0	0	1.0	0.32218233344545966	1.2982954150236063	1.0	0.2873582488704987	18.236444195242157
2980000	-82670.09609138228	-82728.2189377657	58.122846383424836	-19620.719978763886	0.8792751837449225	1.9078415826762547	1.659294495989637	0.2485470866866176	1	4	9	0	0	-20339.12049255021	0.5237269460110443	2.087434817068358	1.8933807263271425	0.1940540907412155	1	5	7	0	0	-21817.34219510497	0.8035794928949933	6.612345342912004	5.519767654187607	1.0925776887243983	0	26	67	1	0	-20951.036271346642	0.5813490292089234	1.7263027950877143	1.6822125778679133	0.04409021721980105	0	1	4	0	0	1.0	0.4055446593713866	0.5876962656879399	1.0	0.16832243666949595	21.248021715810765
2990000	-82676.34276563198	-82716.26800847464	39.92524284265493	-19620.585994818022	0.9200182784290609	2.105592117681169	1.8711231660360483	0.23446895164512083	0	3	9	0	0	-20338.60221274993	0.45179082165443823	1.376258995459628	1.1501706349051062	0.22608836055452203	0	4	7	0	0	-21807.19715111685	0.7476050637006759	6.912175842882985	5.183846552010071	1.7283292908729122	1	25	65	3	0	-20949.88264978983	0.4721480182372605	1.4812358626741062	1.4425551112237258	0.03868075145038047	0	1	4	0	0	1.0	0.325358287894456	1.244609705216811	1.0	0.13224592041578304	14.304599038881907
3000000	-82659.27560601936	-82714.45800141797	55.182395398606374	-19619.69431780363	0.9037704694318281	2.0123471440474123	1.7404700271972626	0.27187711685014976	1	4	9	0	0	-20336.900438371	0.44637919018728905	1.6611133930515507	1.6179640985485855	0.04314929450296491	0	4	7	0	0	-21807.054471734667	0.9183694076079794	7.168679763938088	5.836204293287689	1.3324754706503998	1	27	67	1	0	-20950.808773508666	0.4114030881194774	0.9759898480299871	0.8924435362874834	0.08354631174250354	1	2	4	0	0	1.0	0.47052055045774166	1.5704114746552722	1.0	0.2936430679624354	21.301286999667592
3010000	-82684.46475770295	-82717.45387475788	32.98911705492675	-19621.948853039416	0.7936942345078584	1.5586382688303497	1.3679831471599253	0.1906551216704246	0	3	9	0	0	-20337.45291057284	0.4861958653126152	1.3167137071253268	1.0000833096484212	0.31663039747690563	0	4	7	0	0	-21806.16775981794	0.9284887360723784	9.151587624672668	6.452412143695211	2.699175480977458	1	28	68	0	0	-20951.884351327677	0.39446106504344375	1.047994023589815	1.0389257966396002	0.009068226950214975	0	1	4	0	0	1.0	0.4035441241712914	4.2149782537376925	1.0	0.14512181474689434	10.186702995995622
3020000	-82650.4831155395	-82720.0044960299	69.52138049040857	-19621.454782713496	0.8681136872577137	2.150444840274799	1.8569021732278062	0.29354266704699244	2	5	9	0	0	-20337.57415985925	0.4680147268184225	1.368887994472983	1.1430280705948306	0.2258599238781529	1	5	7	0	0	-21810.243931697998	0.9126740096296942	7.428029206041372	5.447075407736574	1.9809537983048	5	31	67	1	0	-20950.73162175915	0.5478393080992269	1.5629130168192877	1.4988474425035012	0.06406557431578641	0	1	4	0	0	1.0	0.3232983142974681	2.089194111837961	1.0	1.0268890419256647	14.753086812986911
3030000	-82665.106469401	-82714.44989231425	49.34342291325862	-19619.70543542678	1.0412397018540913	2.156387149692651	2.0323890702448537	0.12399807944779745	1	4	9	0	0	-20339.34289458863	0.6328511405927759	1.7579388461475838	1.6032718166250322	0.15466702952255196	1	5	7	0	0	-21804.567900252823	1.0834346923741682	8.722147109564728	5.736640381938975	2.985506727625754	4	29	66	2	0	-20950.833662046018	0.35102159994588694	0.9841957410288505	0.9112758046103722	0.07291993641847833	0	1	4	0	0	1.0	0.28466503858781694	2.2405491022847297	1.0	0.5113207179739201	11.14763551351131
3040000	-82639.5776420169	-82715.57497851565	75.99733649875107	-19621.182359380116	1.0533233946183884	2.2595064385231587	1.9560804604786988	0.30342597804446003	2	5	9	0	0	-20338.821618290418	0.4876257515883365	1.503431814759391	1.0545842728536214	0.4488475419057697	3	7	7	0	0	-21805.005429851215	1.078432025029509	8.451183009359715	5.343463607775394	3.107719401584321	8	33	66	2	0	-20950.565570993902	0.2682890764635308	0.6725755052825507	0.6594971622621207	0.013078343020429983	0	1	4	0	0	1.0	0.3284681549521321	3.2059834746392792	1.0	1.3594765680005303	15.28306790345788
3050000	-82668.27642342116	-82720.17616415481	51.89974073364969	-19621.4134856895	0.708932260298163	1.2678820013505459	1.1639286444780599	0.10395335687248587	1	4	9	0	0	-20338.785244278995	0.47746576131059787	1.5120874713141275	1.0163740216963344	0.49571344961779323	1	5	7	0	0	-21809.772197023965	1.1885226274345233	9.682290843833991	6.194401128787325	3.48788971504667	5	30	66	2	0	-20950.205237162336	0.42694633050044534	1.2450970314917849	1.1647410950735038	0.08035593641828104	0	1	4	0	0	1.0	0.2987848703837721	4.096220750215768	1.0	0.7564137347144612	10.342681783592692
3060000	-82621.52303777705	-82718.97354978861	97.45051201157055	-19620.70032009376	0.829127725797024	1.7087739398955317	1.53283476465417	0.17593917524136163	0	3	9	0	0	-20338.948339172715	0.4041852372946258	1.4407636136274475	0.9239525288973867	0.5168110847300609	1	5	7	0	0	-21808.81012338318	0.833120653384433	6.517266968779792	4.696390557760909	1.8208764110188824	5	31	67	1	0	-20950.51476713896	0.31535222656804496	0.8444287530175082	0.7884001459427902	0.05602860707471809	2	3	4	0	0	1.0	0.2524294662177016	2.820080320311103	1.0	0.8960154333717857	17.86580494553104
3070000	-82592.1454697852	-82717.17547001198	125.03000022677332	-19619.54369790811	0.7747340094777634	1.241053551910131	1.1544714098797413	0.08658214203038966	1	4	9	0	0	-20338.867610217963	0.41113236788608903	1.2748840733263855	0.930810903417316	0.3440731699090694	1	5	7	0	0	-21807.30106510903	0.8811127327973253	6.7468362256508145	4.712884565301167	2.033951660349645	11	38	68	0	0	-20951.463096776883	0.4116058620168003	1.1428720370166916	1.0640801072315398	0.07879192978515187	2	3	4	0	0	1.0	0.21731598056445423	3.9800619964338018	1.0	1.7693608659268525	25.060583418705008
3080000	-82636.31146843059	-82726.58697003688	90.27550160628523	-19625.060222295822	0.8066027118977279	1.8704236707781818	1.6516172452962805	0.2188064254819012	2	5	9	0	0	-20338.059154246883	0.37581264742743603	1.298562882130326	1.0134900468839732	0.2850728352463528	1	5	7	0	0	-21813.778019165544	0.9994512810264635	6.936445550672794	5.434881763833712	1.5015637868390825	5	31	67	1	0	-20949.68957432863	0.3539489226162997	0.9225606374283848	0.9036415453570207	0.018919092071364052	0	1	4	0	0	1.0	0.27708892323427825	2.700331060088105	1.0	1.4068043080211825	20.320606380395276
3090000	-82643.93506023288	-82723.354519505	79.4194592721219	-19623.031252130102	0.7770222436893031	1.7486038298009534	1.4639453321997014	0.2846584976012518	3	6	9	0	0	-20339.49013756656	0.39588673646815586	1.1421357343584033	0.8602909220429231	0.28184481231548025	0	4	7	0	0	-21809.74746073764	0.9111168735094409	6.599937108812494	5.21559307313914	1.3843440356733545	4	29	66	2	0	-20951.085669070686	0.3496636857919881	0.8837097033094149	0.8378169481672806	0.045892755142134145	0	1	4	0	0	1.0	0.3362853110291801	2.881325747426974	1.0	1.3928552161931416	16.19696828218813
3100000	-82644.8259590831	-82707.78784187557	62.961882792475784	-19620.986344260607	1.0564910325112438	2.470971773592176	1.7806632929783088	0.6903084806138672	2	4	8	1	0	-20336.37126302571	0.46158236366971556	1.5144134557717466	0.8632009433521792	0.6512125124195673	0	4	7	0	0	-21799.699239938578	1.2980849401449102	9.08607314402588	5.584811322925436	3.5012618211004414	9	33	65	3	0	-20950.73099465068	0.3858534007870736	1.1322976595116987	0.7989398783073026	0.33335778120439596	5	6	4	0	0	1.0	0.231556663068296	2.887818496414851	1.0	2.216534325509239	10.394238216383979
3110000	-82630.53349489626	-82717.30289710587	86.7694022096166	-19620.378284199684	0.7586775901193011	1.7369279096155308	1.4600609979708856	0.27686691164464494	2	5	9	0	0	-20337.038459229658	0.42081365887379824	1.2252639461587398	0.9216666203162791	0.3035973258424606	3	7	7	0	0	-21810.265467603807	0.9941137473892238	7.985474992442879	4.869276176119104	3.1161988163237773	6	33	68	0	0	-20949.62068607271	0.30046630346949005	0.781983237035732	0.7372440784884147	0.04473915854731736	0	1	4	0	0	1.0	0.2298699608841494	9.276249920449795	1.0	2.279906872900122	11.338936663443162
3120000	-82639.04978411652	-82718.2712871141	79.22150299757891	-19620.991439426743	0.7446382002206863	1.6167538215141513	1.3882416279694116	0.22851219354473967	0	3	9	0	0	-20341.826356181275	0.37822391989882614	1.1161057815651734	0.7216610628314396	0.39444471873373366	0	4	7	0	0	-21806.462684677423	0.9473689682027236	7.585389273222106	4.782364144717055	2.8030251285050505	4	31	68	0	0	-20948.990806828664	0.3309207128084076	1.1125585900687127	0.9320543830007595	0.18050420706795325	3	4	4	0	0	1.0	0.2198356273400859	3.144169008761185	1.0	0.592286307731306	10.640068130818342
3130000	-82645.57513101595	-82706.20957463604	60.63444362009599	-19620.357987690764	0.8277584281836814	1.7154770437524407	1.4776658609351436	0.2378111828172972	1	4	9	0	0	-20338.915393006286	0.4326292774011791	1.3097572314808392	1.0621428072191486	0.2476144242616906	0	4	7	0	0	-21797.987730255758	0.8115545744632455	7.733281854145019	5.203105691687338	2.5301761624576766	9	36	68	0	0	-20948.948463683228	0.3719175717810055	1.2173998469955845	1.195499180213333	0.021900666782251443	0	1	4	0	0	1.0	0.332303515140005	7.6887171898994895	1.0	1.8350308548399605	15.823668803321272
3140000	-82640.41656995844	-82719.47343887785	79.05686891940479	-19621.053233204188	0.7267564019848217	1.2418726303615135	1.0891026026304225	0.15277002773109072	0	3	9	0	0	-20339.742689892875	0.43097087538738604	1.5475127376303748	1.2561534127274168	0.2913593249029582	0	4	7	0	0	-21808.074952519906	0.9404706991084646	7.023967383936952	5.047315054847581	1.9766523290893685	4	30	67	1	0	-20950.602563260883	0.3073190592801084	0.872507886016917	0.8461796127672059	0.0263282732497111	0	1	4	0	0	1.0	0.2745819429848531	1.7278672683690457	1.0	0.3972079125900453	14.596770687279905
3150000	-82689.68938285713	-82724.28444519754	34.595062340399934	-19624.21779668831	0.9176121214018823	2.4884002689497366	2.1689399793915434	0.3194602895581928	1	4	9	0	0	-20338.94485736362	0.44581542130548496	1.5518454613553574	1.1796493814020472	0.3721960799533103	0	4	7	0	0	-21809.633282327835	0.9376739136684252	8.419391127837349	5.61192240236567	2.807468725471682	5	31	67	1	0	-20951.488508817773	0.5426156932509837	1.4024152933889522	1.324840236504325	0.07757505688462735	0	1	4	0	0	1.0	0.3431172795680818	2.7804828523698903	1.0	0.27037747839984705	10.803776894674488
3160000	-82640.63612850575	-82713.33265961052	72.69653110476304	-19619.80183868279	0.9521513561735374	1.9942366929102642	1.730251715274224	0.2639849776360402	1	4	9	0	0	-20337.896232369807	0.4393501860374973	1.6875602259768376	1.1528375246406	0.5347227013362379	1	5	7	0	0	-21805.76253607007	0.9474065390093291	8.028226407127425	5.181283306627576	2.846943100499848	11	38	68	0	0	-20949.872052487844	0.31026195341921653	0.7458713356040989	0.7147379778075892	0.031133357796509886	0	1	4	0	0	1.0	0.2957891085500641	4.302573786922503	1.0	1.8537640891164064	11.382729088655116
3170000	-82643.90092271003	-82708.70260177623	64.80167906619323	-19621.234225331074	0.8478120973452085	1.7391333534954938	1.663086137070992	0.07604721642450145	0	3	9	0	0	-20339.74733897253	0.6015465708996746	1.6106465390565778	1.2477038069053639	0.3629427321512141	1	5	7	0	0	-21797.94828809369	0.9456004948920713	7.9771304837281525	4.849100885020571	3.12802959870758	10	36	67	1	0	-20949.77274937892	0.37518846131225014	1.0962880822263061	1.081091711345787	0.015196370880519006	0	1	4	0	0	1.0	0.2997146127785207	2.205527707960069	1.0	1.3337483961625372	12.50460541788377
3180000	-82624.22973515192	-82707.81736796224	83.58763281032164	-19623.87342294824	0.8744633844049935	1.627107628172187	1.522228047475794	0.10487958069639286	0	3	9	0	0	-20337.251608579933	0.4602012937551763	1.3312616592485826	1.1126069488104835	0.21865471043809911	2	6	7	0	0	-21798.10801277679	0.8817417618335741	7.2296890858380465	4.198658385619922	3.0310307002181265	7	29	63	5	0	-20948.584323657276	0.41056966465602135	1.4496043831147931	1.067922621760794	0.3816817613539992	3	4	4	0	0	1.0	0.17036782225516023	1.125568919295439	1.0	2.6021493698853635	10.688733713369244
3190000	-82640.19801969551	-82716.80742623266	76.60940653714404	-19622.051164712026	0.8529542978684074	1.7396789953556586	1.5033060150539599	0.2363729803016985	1	4	9	0	0	-20337.06492293639	0.3648658903940653	1.0901517264623954	0.939461147443107	0.15069057901928853	0	4	7	0	0	-21803.719912775654	0.8909216102986602	7.279214507996263	5.304725237496216	1.974489270500046	3	30	68	0	0	-20953.971425808584	0.37988460860992057	1.043667532901559	0.9660660851542124	0.07760144774734662	0	1	4	0	0	1.0	0.29235431949185886	3.102192352501844	1.0	0.32323972564425196	11.999821116520785
3200000	-82625.40538396023	-82708.97635953392	83.57097557369686	-19621.45148425152	0.7735393290730306	1.2300786548858955	0.8535840097662855	0.37649464511961017	0	3	9	0	0	-20335.401555027503	0.3634797221251023	1.1389824094126832	0.4886420252329135	0.6503403841797699	1	3	5	2	0	-21802.320666471835	0.9571114240863849	7.289355070994938	4.4852505021489835	2.804104568845955	5	30	66	2	0	-20949.802653783063	0.3813283461939278	0.9418139980761949	0.8886447796732313	0.053169218402963625	2	3	4	0	0	1.0	0.19565165463257186	0.8086247040557595	1.0	1.7073200798733217	9.596448910737045
3210000	-82606.78304192601	-82712.2772151238	105.49417319779161	-19622.25116669938	0.7584262134414753	1.522364475672573	1.1339896623800383	0.3883748132925348	1	4	9	0	0	-20336.224150690778	0.34545360801181546	1.0000764173932395	0.6962448055486166	0.30383161184462293	1	5	7	0	0	-21803.714770593488	0.9600097074745334	7.261804081574951	4.7893774741093775	2.4724266074655707	9	35	67	1	0	-20950.087127140156	0.3396518128724831	1.0744790223380924	0.8643031363044271	0.21017588603366522	3	4	4	0	0	1.0	0.19562866502428305	2.6345119346805936	1.0	2.1391865190672625	18.639721619114855
3220000	-82594.5349748909	-82707.30647101271	112.7714961218052	-19620.969936166086	0.7686461558397021	1.3918766911930582	1.2110091759534571	0.18086751523960146	2	5	9	0	0	-20335.68022690816	0.3828612734372384	1.177173455447012	0.9139278042300342	0.26324565121697774	1	5	7	0	0	-21801.070867544455	0.9520032815790775	7.034966465943798	5.148150780001121	1.8868156859426755	8	35	68	0	0	-20949.585440394007	0.28531496438936177	0.6521469240494502	0.622459177823736	0.029687746225714157	1	2	4	0	0	1.0	0.23820821150853824	2.536999709299511	1.0	1.2245775919488193	15.777772506789079
3230000	-82616.69660048463	-82710.53148610044	93.83488561581338	-19619.395826728694	0.9210587961921861	2.16576776961984	1.8834010217241643	0.28236674789567545	1	4	9	0	0	-20340.453439214234	0.5150924710039045	1.424264029481753	1.1436111246008256	0.28065290488092715	2	6	7	0	0	-21801.473460190857	0.9029693084236501	6.972015568963803	4.6681462127557705	2.303869356208036	8	33	66	2	0	-20949.20875996666	0.32981614646053714	0.7927989604788808	0.7440631534791673	0.04873580699971353	0	1	4	0	0	1.0	0.23190956685339773	2.2312031202059086	1.0	1.4441705323929974	17.33676237058456
3240000	-82635.72569954695	-82719.47409983067	83.74840028372243	-19624.105394276285	0.9920503360950569	2.169759683090364	2.033497980935741	0.1362617021546226	0	3	9	0	0	-20337.721745990828	0.49347511906674624	1.5356145450162995	1.0942210871030977	0.44139345791320117	0	4	7	0	0	-21808.011131234554	0.8617790107825635	6.748186995046405	4.946180201819013	1.802006793227391	5	32	68	0	0	-20949.635828329	0.3564891535743679	0.905385383316567	0.8631712722652989	0.042214111051268044	0	1	4	0	0	1.0	0.297244727018303	3.6533269238927564	1.0	0.5072759292006405	17.274750438894056
3250000	-82612.06617734379	-82714.72831514836	102.66213780456945	-19622.55609101856	0.8523619153339514	1.9843831334564659	1.7031099539015255	0.2812731795549403	4	7	9	0	0	-20337.361123143237	0.38687697855916575	1.1273569556778331	0.9769844737895044	0.15037248188832886	1	5	7	0	0	-21803.660137601513	0.8592926907162074	6.6920872421339554	4.964001523238601	1.7280857188953516	5	32	68	0	0	-20951.150963385047	0.24019140302429284	0.4448332109177669	0.4429554314936298	0.0018777794241370827	0	1	4	0	0	1.0	0.2797970126099279	2.3010721839265242	1.0	0.9953070074577893	20.63563547238731
3260000	-82612.41432090136	-82715.47884596491	103.06452506355228	-19625.547237648163	1.184113636973565	2.173583261796411	1.6222952002226427	0.5512880615737683	3	6	9	0	0	-20337.42116787103	0.4625147915251554	1.554084773508279	0.7992608666275755	0.7548239068807036	1	5	7	0	0	-21801.828706078024	0.8245704333806736	6.475290626986402	4.0588998208490885	2.416390806137313	5	30	66	2	0	-20950.681734367692	0.379799219518424	0.7927920719428533	0.7768303284696177	0.015961743473235535	0	1	4	0	0	1.0	0.17538072041430777	2.5226577936232117	1.0	1.1107003209467818	11.58929257163222
3270000	-82641.51873311879	-82722.25886516749	80.74013204870404	-19622.751128813983	0.8676247535606652	1.959993408004467	1.715260204068528	0.2447332039359385	2	5	9	0	0	-20341.427455794055	0.4381206073761197	1.4186846246354303	1.0947431990006542	0.3239414256347762	0	4	7	0	0	-21809.199451238168	0.972498148533803	6.651844517948758	5.23210201694261	1.4197425010061466	3	30	68	0	0	-20948.880829321275	0.2901121075579445	0.8191776318705426	0.7658328838991901	0.05334474797135226	1	2	4	0	0	1.0	0.38618976652677905	1.724305991833366	1.0	0.5196993432384075	22.204729836078492
3280000	-82641.87160421719	-82717.75010400754	75.87849979035904	-19621.0733314523	1.049227496290293	2.0595671490341445	1.6514629355816624	0.4081042134524822	0	3	9	0	0	-20340.720251932962	0.5574875160554688	1.4533678636406697	1.2751551679355289	0.17821269570514112	0	4	7	0	0	-21802.050161828807	0.8005920187116095	7.223318305610374	4.666478735596693	2.5568395700136857	3	30	68	0	0	-20953.90635879348	0.4136632528571636	0.919997313982146	0.8634926039918918	0.056504709990254254	0	1	4	0	0	1.0	0.24005079448581487	4.32339446817426	1.0	0.2949331127821039	10.520538624115177
3290000	-82637.8304825296	-82714.21202221488	76.38153968526663	-19621.750058076872	0.9698548911470226	2.0121989037484935	1.7258888980344183	0.2863100057140751	0	3	9	0	0	-20339.132283106275	0.46063755170084164	1.3855396087466105	1.2168553101921404	0.1686842985544701	0	4	7	0	0	-21801.808828286965	0.8100858846707275	6.7261106194317986	4.885371232471075	1.8407393869607205	2	29	68	0	0	-20951.520852744765	0.3610304399336341	0.9837133593035055	0.9172541484983697	0.06645921080513573	1	2	4	0	0	1.0	0.2649229391978433	2.13981145127183	1.0	0.2264890953200268	11.812475173965936
3300000	-82638.4167562301	-82715.98507962564	77.56832339553164	-19619.457628020824	0.8292218736568377	1.8686687280038445	1.577059791912594	0.2916089360912506	1	4	9	0	0	-20335.23609774427	0.5301282781563563	1.403667699086256	1.2144570718851218	0.18921062720113466	0	3	6	1	0	-21809.998159360952	0.7782909376833963	6.432972320094674	4.632494290010524	1.8004780300841492	3	29	67	1	0	-20951.293194499598	0.42226172890810215	0.9637198634959905	0.9601395451151804	0.0035803183808101324	0	1	4	0	0	1.0	0.26326212472133925	2.331790671031271	1.0	0.28073215876893526	15.579982881902296
3310000	-82632.92176696622	-82715.84615327939	82.92438631317589	-19622.320475182	0.8418883188168471	1.8930934772761099	1.6572741532523503	0.2358193240237597	0	3	9	0	0	-20337.870943763948	0.5568467021179526	1.4721478721096513	1.298441777822278	0.17370609428737321	0	4	7	0	0	-21804.22566383441	0.9536830922861789	7.055401759351184	5.492324320330506	1.563077439020679	6	31	66	2	0	-20951.429070499034	0.4271154594664056	1.113572818397523	1.0536555902980471	0.059917228099476	1	2	4	0	0	1.0	0.2722844588129918	1.0285224077945012	1.0	0.5762007563848026	22.17358461733281
3320000	-82608.17039572008	-82717.05025624733	108.87986052724274	-19621.609761693413	0.7416526733403277	1.166218201808045	0.9565574945680801	0.20966070723996474	0	3	9	0	0	-20339.567548619332	0.3743664065374516	1.0886036151689567	0.5295833872025051	0.5590202279664515	0	4	7	0	0	-21805.326451500812	0.8077754485994947	5.894546635314987	3.664968628172333	2.229578007142656	1	26	66	2	0	-20950.54649443377	0.24714131827280825	0.5322328057920646	0.5250662035679077	0.007166602224156743	0	1	4	0	0	1.0	0.17479484893903982	1.3706914388742573	1.0	0.5439647264542521	8.985759187122012
3330000	-82628.13107481058	-82722.06943702372	93.93836221314393	-19623.252906213977	0.7605979319718597	1.6162506947939637	1.3684277983272746	0.24782289646668945	0	3	9	0	0	-20338.875979839504	0.3706192664698781	0.9651078602127134	0.7662167602828529	0.1988910999298608	0	4	7	0	0	-21808.136577769656	0.8583923936587168	6.247947689980581	4.358312764544914	1.8896349254356668	1	26	66	2	0	-20951.80397320059	0.36190665830492375	0.9458931118804141	0.8966859518233894	0.0492071600570248	0	1	4	0	0	1.0	0.17492011625384807	1.0597718485106302	1.0	0.20525615164055774	14.247417581253066
3340000	-82613.93584517487	-82717.53659126107	103.60074608620552	-19624.502550465008	1.0295989145489082	1.9829490691797576	1.8253448896651678	0.1576041795145896	0	3	9	0	0	-20338.149167070475	0.3751731407596137	0.8261863650227441	0.6408931950199248	0.18529317000281914	1	5	7	0	0	-21803.782796360738	0.7778867451133418	5.946526998427313	3.925941969130429	2.020585029296883	3	28	66	2	0	-20951.102077364856	0.34187157703337545	0.9596678620366696	0.9193905302515231	0.040277331785146475	0	1	4	0	0	1.0	0.15291404554957408	1.9990733649550674	1.0	0.649435393217792	14.225432057015768
3350000	-82605.77081570761	-82715.44945710414	109.67864139653317	-19620.96828118214	0.7588307182070391	1.512375118211804	1.2917522906079908	0.22062282760381277	1	4	9	0	0	-20339.25400583323	0.43488409766907127	1.0641143478918653	0.9190491005825692	0.1450652473092961	1	5	7	0	0	-21805.589243005237	0.8752791171437232	6.1360304135972665	3.9593046276061328	2.1767257859911355	2	26	65	3	0	-20949.637927083528	0.3648704911504595	1.1233988529504382	1.0456185562454376	0.07778029670500064	2	3	4	0	0	1.0	0.14468801521457672	0.8683490858419748	1.0	0.8928401110574609	13.68701501143462
3360000	-82659.91836843739	-82713.14722739744	53.228858960043894	-19620.15363526793	0.8635477784807375	1.778970968497814	1.6131385007492005	0.16583246774861357	0	3	9	0	0	-20339.233862500154	0.551289916285249	1.9340504737127278	1.5072987389440797	0.42675173476864803	0	4	7	0	0	-21804.41138156634	1.089795529172894	7.824010121621388	5.309375321608137	2.5146348000132557	2	27	66	2	0	-20949.348348063006	0.3891239618873519	1.160058805491123	1.061833630502048	0.0982251749890749	1	2	4	0	0	1.0	0.22829385183779716	1.8840407123436365	1.0	0.3344416114051342	13.35996342910214
3370000	-82613.7014688381	-82713.02828006787	99.32681122976656	-19618.65270138694	0.7548867385371005	1.3083427491424544	1.162826989855744	0.1455157592867104	0	3	9	0	0	-20338.60504389459	0.40691889816009336	1.1264192130876576	0.8691332282673063	0.25728598482035137	0	4	7	0	0	-21806.36511583259	0.8971464311495521	6.631969853624592	4.387286222708359	2.2446836309162337	4	30	67	1	0	-20949.405418953742	0.3067402831062725	0.7296404383466029	0.721787875040184	0.007852563306418897	0	1	4	0	0	1.0	0.18280656119954633	0.9801859992986145	1.0	0.6297830271238619	11.99264426190722
3380000	-82656.11268632385	-82722.23759656523	66.12491024139254	-19622.18114152976	0.8661739783068635	1.8191915468923048	1.5801281134357343	0.23906343345657008	0	3	9	0	0	-20337.50896224686	0.4762260293996333	1.4946304984654541	1.0752825756303233	0.4193479228351308	0	4	7	0	0	-21811.95940065217	0.7915010416738965	7.40683576440668	5.039583945695187	2.36725181871149	3	30	68	0	0	-20950.588092136448	0.4078450831547585	0.8779534173265016	0.7941367384447797	0.0838166788817218	2	3	4	0	0	1.0	0.26423244243690763	2.3468087294837114	1.0	0.6160781918394673	12.710537826281273
3390000	-82631.35497265944	-82721.17885767452	89.82388501508707	-19618.832346716976	0.8899477525923594	1.6446157381583504	1.3995853210023645	0.245030417155986	1	4	9	0	0	-20340.750394802057	0.5150281460761499	1.3967675239866497	1.0250131258873414	0.37175439809930794	1	5	7	0	0	-21808.641247529406	0.92274759309145	6.8802691135804475	4.905205709775387	1.9750634038050596	3	28	66	2	0	-20952.95486862608	0.26958599206499717	0.49192376790964526	0.49086990580688117	0.0010538621027641748	0	1	4	0	0	1.0	0.19042164562050662	1.2651443416371386	1.0	0.6489143882665618	14.520198330447009
3400000	-82628.32149266446	-82721.97358611455	93.6520934500833	-19619.19531879403	0.8919740781399175	1.7405162013187407	1.6019728472368109	0.1385433540819296	0	3	9	0	0	-20338.082049733137	0.3649567916193328	1.162889187026613	0.7786172553282852	0.38427193169832774	0	4	7	0	0	-21813.356969404027	0.9276570936992106	6.722042712184936	4.028528807569717	2.6935139046152172	5	28	64	4	0	-20951.339248183347	0.4086492838644056	1.0321520059240874	0.9005341138524403	0.13161789207164715	0	1	4	0	0	1.0	0.16017552415483777	2.458494051343885	1.0	0.819055885906713	11.995915889215036
3410000	-82618.53060689241	-82716.06675796557	97.53615107316013	-19623.503226870154	0.8888210524794201	1.9315062267911498	1.7008104470683159	0.23069577972283395	0	3	9	0	0	-20341.342144724575	0.5218273595859796	1.2332760752674248	1.0140962624341208	0.21917981283330415	1	5	7	0	0	-21800.83851771428	0.9920894495663659	7.214624591766421	4.520715602868127	2.6939089888982926	5	30	66	2	0	-20950.382868656565	0.27107754474778367	0.8281506776543751	0.8226197254001609	0.005530952254214128	0	1	4	0	0	1.0	0.16860061648434504	2.590935530292624	1.0	0.6839790092645073	11.841742574131787
3420000	-82651.43019402325	-82714.98188662853	63.5516926052793	-19623.83735595591	0.8419550257066382	1.8887574328978993	1.630814932259375	0.25794250063852414	0	3	9	0	0	-20339.234561483016	0.34437662319845636	1.1109141446172308	0.6733118205420496	0.43760232407518124	1	5	7	0	0	-21801.764258861927	0.8818987333306643	7.422166692551897	5.295233960727208	2.126932731824687	8	31	64	4	0	-20950.14571032768	0.30401779273312735	0.6218208317943157	0.6171333067877914	0.00468752500652414	0	1	4	0	0	1.0	0.30835788243737977	0.648352659783115	1.0	1.3988755289971715	14.689261343052594
3430000	-82571.98327536405	-82705.50979532144	133.52651995739328	-19619.78416678957	0.867731065670414	1.645406505979257	1.5112776048158354	0.13412890116342158	3	6	9	0	0	-20337.426597977657	0.41824061136821356	1.128530282576616	0.8470069147826061	0.28152336779400977	1	5	7	0	0	-21798.256968291404	0.9130403347439849	6.7964921592316285	4.396719904115126	2.399772255116501	12	39	68	0	0	-20950.04206226282	0.3433489745892163	1.0341794596269835	0.9968324911846778	0.03734696844230606	1	2	4	0	0	1.0	0.20604995503828258	0.84757510419782	1.0	3.7300381160595357	19.180300757938156
3440000	-82598.89144496845	-82715.1441581274	116.25271315893775	-19627.29447482352	1.3023546637267907	2.546662452883244	1.8308993519673544	0.71576310091589	5	8	9	0	0	-20336.276897258507	0.3789816735488533	1.1567423214567063	0.7891649094675746	0.36757741198913174	2	6	7	0	0	-21799.689083306857	0.8407645034065452	6.932960324148047	4.035289129048714	2.897671195099334	13	34	62	6	0	-20951.883702738513	0.37613037420171247	1.100385828226008	0.8253501694382523	0.2750356587877554	2	3	4	0	0	1.0	0.15594490594693167	0.7619480332698431	1.0	3.074944340196729	10.540303289971051
3450000	-82543.83541958846	-82708.01542953777	164.1800099493145	-19623.369548222476	0.7228104795645234	1.2188217821021854	0.9277572831286708	0.2910644989735146	1	4	9	0	0	-20337.47476785171	0.4241001617416981	1.268891473265566	0.8149237188959462	0.4539677543696201	3	7	7	0	0	-21797.92201507839	0.8343986138182741	6.371472898493513	3.5674749629208735	2.80399793557264	17	40	64	4	0	-20949.249098385197	0.33919237243151545	0.878371054752094	0.78183694080011	0.09653411395198386	3	4	4	0	0	1.0	0.1538392432280326	1.8026288975625921	1.0	4.200258408268875	14.53873311639768
3460000	-82541.65770345075	-82713.19615099259	171.53844754183922	-19621.372039052523	0.7572140680368336	1.2743951541232406	0.9436390058773251	0.3307561482459154	2	5	9	0	0	-20336.12455020796	0.32838387866694235	0.8027486361712246	0.40143171691520474	0.40131691925601976	1	5	7	0	0	-21804.854365598174	0.7743113869507897	5.974912878075445	2.811107272136979	3.163805605938467	17	38	62	6	0	-20950.84519613393	0.28912230547632517	0.749659430546761	0.7009112175372811	0.04874821300947976	1	2	4	0	0	1.0	0.11799909831715677	1.6531381401091405	1.0	4.181128149426553	10.828662663022259
3470000	-82489.34131212487	-82718.9891927639	229.64788063902887	-19623.398683510757	0.8826954785979154	1.4370214232242153	0.9823676546778901	0.4546537685463251	6	9	9	0	0	-20337.21265088582	0.4573664796608098	1.0361981625965317	0.6231633066724636	0.4130348559240682	5	9	7	0	0	-21806.11956674769	0.8292252403887318	6.143333930478159	3.3612037968538644	2.782130133624291	19	44	66	2	0	-20952.258291619633	0.46979078790546097	1.1045519832784274	0.8918293913378728	0.2127225919405545	4	5	4	0	0	1.0	0.11761143744541616	2.1219310002772565	1.0	5.908201061011356	12.429037538825893
3480000	-82579.19980609731	-82713.77661696289	134.57681086557196	-19619.79255009221	0.8648230163965231	1.5302091195330343	1.3007825637760169	0.22942655575701792	2	5	9	0	0	-20337.872896920726	0.38277487511984837	1.0001546301315198	0.7749709949744158	0.22518363515710413	1	5	7	0	0	-21804.36386622213	1.0936794823270148	7.6457054055849305	4.841622701639769	2.804082703945162	15	42	68	0	0	-20951.74730372783	0.38097249194989696	0.7769516328402392	0.5975330936418919	0.17941853919834727	2	3	4	0	0	1.0	0.2196838547628676	2.999333458851241	1.0	2.0240831234560313	19.94658220421527
3490000	-82530.22113809416	-82713.94365086194	183.72251276778005	-19624.446511419774	0.852410727945573	1.3421741718795581	0.799626287049813	0.542547884829745	2	5	9	0	0	-20337.901868837722	0.33956996906419523	0.8772302595045274	0.5983170441529122	0.27891321535161495	3	7	7	0	0	-21801.096184090344	0.8681075112646195	6.313126629949412	3.6580712626400667	2.6550553673093464	17	42	66	2	0	-20950.499086514108	0.3128043570664191	0.6643416378876679	0.5324333511321216	0.13190828675554622	2	3	4	0	0	1.0	0.10783384093732759	2.9949979272892233	1.0	4.550368006283995	16.688702008053333
3500000	-82539.21062953609	-82717.86222322794	178.6515936918542	-19623.50177206275	0.7728199321320152	1.2678693661288254	0.9783204179566519	0.2895489481721736	3	6	9	0	0	-20338.090009519758	0.33082490218134103	0.8992432122791986	0.6838404823527021	0.2154027299264963	2	6	7	0	0	-21805.432554595965	0.8237740535856095	6.155199380260863	3.409830442676994	2.7453689375838684	15	40	66	2	0	-20950.837887049463	0.3195747642822775	0.5823472158637327	0.42801895832342357	0.15432825754030915	3	4	4	0	0	1.0	0.14184347023930388	2.835839829226614	1.0	3.651130535579327	19.438699173194543
3510000	-82497.10045149703	-82716.20388778108	219.1034362840647	-19622.389538838957	0.8616549418654482	1.9630137660192142	1.3136052761644295	0.6494084898547847	9	12	9	0	0	-20335.89648857993	0.4128256050956425	1.1089444634154044	0.594307005134421	0.5146374582809834	5	8	6	1	0	-21806.873211177604	0.8401709528677024	6.212100964115469	3.401866832536361	2.8102341315791075	19	43	65	3	0	-20951.044649184594	0.3608212954112929	0.7557827169046165	0.6947628737319869	0.06101984317262953	2	3	4	0	0	1.0	0.11857199678800251	1.1639399654925253	1.0	6.522466104199737	16.880451355202716
3520000	-82490.10269136162	-82719.85852513558	229.75583377396228	-19622.690197482923	0.7952887872919153	1.480849379410872	1.1814486931034938	0.29940068630737826	7	10	9	0	0	-20336.05173097335	0.41572410499027734	1.3141589138872694	0.8258856956815852	0.48827321820568437	6	10	7	0	0	-21810.243714070868	0.846510942409638	6.115440925940325	3.3436785667403943	2.7717623591999296	22	45	64	4	0	-20950.87288260844	0.5452495583377187	1.5415943341616807	1.4645324593482274	0.07706187481345321	4	5	4	0	0	1.0	0.1635304914885628	2.1475799976923278	1.0	5.3018232008535335	17.722369429080082
3530000	-82547.814416073	-82716.30508192303	168.4906658500234	-19624.825774526475	1.0201027310694193	2.3759333274854035	1.7920019621918735	0.5839313652935296	8	11	9	0	0	-20338.5841892732	0.3585036950607368	1.128863196156943	0.6245078475027013	0.5043553486542419	1	5	7	0	0	-21801.335144223278	1.0613993902835295	6.671137864407223	3.916240983259402	2.754896881147823	15	38	64	4	0	-20951.559973900083	0.4661508501361555	1.227589997811686	0.881061662429525	0.3465283353821609	6	7	4	0	0	1.0	0.13281490632718607	0.8599413450445319	1.0	2.951244319864256	13.147005796795764
3540000	-82567.94600127972	-82713.281606089	145.33560480928145	-19619.3505012567	0.8871538494420276	1.8587529365417303	1.6649642775101015	0.19378865903162926	5	8	9	0	0	-20337.450565196024	0.44393292969967857	1.0419335061255683	0.9727478553953832	0.06918565073018504	1	5	7	0	0	-21805.8858366452	0.8532782614596698	6.46738251563897	4.4537987477003425	2.0135837679386293	8	35	68	0	0	-20950.59470299107	0.2998035425993757	0.6621391402088694	0.5026221929025789	0.1595169473062905	3	4	4	0	0	1.0	0.16093481914838817	1.9549442469473985	1.0	3.224351791721115	21.456622014085482
3550000	-82615.45527633552	-82709.22796399653	93.77268766100926	-19621.169749824567	0.8540799906003941	1.8102023393144757	1.5101692450500286	0.30003309426444746	2	5	9	0	0	-20336.58745370649	0.479253198026399	1.4264951128565433	1.1181529327515238	0.3083421801050191	2	6	7	0	0	-21802.1814908209	0.9468439568605238	7.260029587212172	5.053073575006132	2.2069560122060388	9	35	67	1	0	-20949.289269644578	0.29030982138336014	0.8191555278240604	0.7368945592779181	0.08226096854614219	1	2	4	0	0	1.0	0.24379234382321938	2.1315024984976905	1.0	1.207848911533834	21.170931669346643
3560000	-82662.50343318166	-82738.05624201366	75.55280883199933	-19625.1266246439	0.9304902318850841	2.122277737890373	1.9629873337147323	0.15929040417564197	0	3	9	0	0	-20339.85757837928	0.6498927831212042	1.6084483803239293	1.441658956761159	0.16678942356277018	0	4	7	0	0	-21823.142967498974	1.0359705051561703	6.879925147354848	5.530027092513834	1.3498980548410149	3	29	67	1	0	-20949.929071491493	0.3754809047379938	1.0344063439801396	0.9920965188628643	0.04230982511727516	0	1	4	0	0	1.0	0.26556131604578714	0.6204535418818187	1.0	0.17300565444607513	21.101858046500535
3570000	-82539.35229638011	-82720.58312595772	181.2308295776122	-19624.098027278065	1.0041476083360854	2.3028674011908556	1.7705068422871166	0.5323605589037397	9	12	9	0	0	-20338.156029585716	0.41259171792460925	1.180570276841543	0.9119982302645517	0.26857204657699096	3	7	7	0	0	-21807.789446629336	0.9145937577256845	7.014942569600123	4.433137466695725	2.581805102904397	18	44	67	1	0	-20950.539622464607	0.4115583035808384	1.0564128782675317	0.8954558537909776	0.16095702447655424	4	5	4	0	0	1.0	0.23603466465976045	1.6518045643005907	1.0	4.136072786025142	15.42845091483364
3580000	-82653.6437769819	-82725.56678265832	71.9230056764255	-19620.07529770754	0.8250333749565903	1.480517748301939	1.2188793866645673	0.2616383616373717	0	3	9	0	0	-20339.18515424787	0.37783946495539533	1.3808658706093238	1.1816278507825406	0.1992380198267832	0	4	7	0	0	-21816.226123580913	0.857455187657374	6.619168036755531	5.291181229474659	1.3279868072808734	4	28	65	3	0	-20950.080207122002	0.3752846965754618	1.048679777491309	0.9258705581827461	0.12280921930856287	2	3	4	0	0	1.0	0.34561442646767054	1.1431027448603148	1.0	1.2260909811159038	20.021480171440786
3590000	-82516.5953869487	-82710.24635301324	193.6509660645449	-19618.883854815565	0.7496429863084347	1.2879337707420797	0.9553365587057728	0.3325972120363069	7	10	9	0	0	-20337.20792741728	0.3437442790381067	1.0956776694756423	0.6644780958878904	0.43119957358775196	4	8	7	0	0	-21803.937500047996	0.8634736105201675	6.761289482676829	4.093957844444039	2.667331638232791	19	44	66	2	0	-20950.217070732404	0.35951697250022036	0.9620486236652552	0.8677983665886604	0.0942502570765949	3	4	4	0	0	1.0	0.17248674314524373	1.6144652256953445	1.0	5.306447938974265	14.392619314030068
3600000	-82513.03111953329	-82698.1663653851	185.135245851802	-19618.02234576775	0.773337141117421	1.3262334958340904	1.20749863212504	0.11873486370905034	1	4	9	0	0	-20335.29590438696	0.3902968984683377	1.0043579502981288	0.7724840763884195	0.23187387390970957	4	7	6	1	0	-21795.36534473748	0.8159285227452325	6.211713676932075	3.5548386898110036	2.65687498712107	20	44	65	3	0	-20949.48277049291	0.31006518801506405	0.8651770629475231	0.6218796499025854	0.24329741304493765	5	6	4	0	0	1.0	0.11271121593811505	1.01201614619705	1.0	5.072677042112975	16.976350924433135
3610000	-82527.13732924762	-82712.16468564708	185.02735639945053	-19620.239362895485	0.8562154174512221	1.6630252726326122	1.3368662100274635	0.3261590626051481	3	6	9	0	0	-20339.10607603902	0.39018692058228316	0.9496268936182652	0.6531286490074414	0.29649824461082375	5	9	7	0	0	-21802.16068350388	0.7703873172184393	5.896577600825756	3.4345774162478646	2.4620001845778905	16	39	64	4	0	-20950.658563208694	0.34143410614029474	0.8747495646050165	0.7844546720239246	0.09029489258109184	2	3	4	0	0	1.0	0.11302465193934966	1.0492786696316976	1.0	5.084734625456645	19.54079784503841
3620000	-82492.37541309792	-82710.87634655788	218.50093345996632	-19620.28768597371	0.7651150071604066	1.1827673997361616	1.0052980592994518	0.1774693404367095	3	6	9	0	0	-20338.31714439219	0.49813689016942064	1.041291035680496	0.7999285258696953	0.24136250981080096	4	8	7	0	0	-21801.395725409453	0.8022439772732808	6.031742921907068	3.426496041472849	2.6052468804342204	21	47	67	1	0	-20950.875790782517	0.2703561122123531	0.5499672909195527	0.46635414311860224	0.08361314780095055	2	3	4	0	0	1.0	0.12188671224236419	4.005353485404872	1.0	8.33120523920192	19.406521213508938
3630000	-82442.39711361619	-82720.46533638456	278.06822276837363	-19626.584990706306	0.8621351004505347	1.3922575866118103	1.1523605186668084	0.23989706794500154	5	8	9	0	0	-20338.287405652067	0.38110485619568263	1.0934964100996512	0.8013649781664303	0.2921314319332209	7	11	7	0	0	-21803.65840602481	0.7538940234942922	6.334975314886212	3.244426326738399	3.0905489881478103	33	53	61	7	0	-20951.934534001364	0.3251679089078841	0.7749679415485432	0.536596095020377	0.2383718465281663	6	6	3	1	0	1.0	0.1323362689537877	0.9862473198273154	1.0	9.621779766554326	20.140497230067258
3640000	-82459.72352217343	-82717.53059811483	257.8070759414033	-19621.617680362953	0.8271959503078796	1.80947702440784	1.1417157292276636	0.6677612951801765	8	11	9	0	0	-20339.135308937777	0.46199527174453964	1.3713500707473725	1.0414870717947928	0.32986299895257937	9	11	6	1	1	-21805.70426104331	0.7648650121285232	5.97675108259673	3.35877286951504	2.6179782130816927	29	48	60	8	0	-20951.073347770787	0.4203718563317502	0.9934154727201338	0.8893113109846096	0.10410416173552399	4	5	4	0	0	1.0	0.14885962075202172	0.7630530258936264	1.0	7.5588490713337535	18.98414457563645
3650000	-82398.32946633511	-82707.3781343051	309.048667969977	-19618.693497070617	0.8392877416624313	1.6463218284631829	1.2071536705056554	0.4391681579575281	7	10	9	0	0	-20336.74099524671	0.38249696495339125	1.1187773502070981	0.6931133087180718	0.42566404148902603	4	8	7	0	0	-21801.524657450635	0.7532054951779213	6.218112697264881	3.1074137361580454	3.1106989611068365	36	57	62	6	0	-20950.418984537133	0.41071585414987977	1.1662986279899816	0.7852907802635384	0.38100784772644347	10	11	4	0	0	1.0	0.1491544735050345	1.964368802834978	1.0	9.645252069540694	21.032503447746034
3660000	-82439.70293202577	-82714.83227294004	275.1293409142702	-19620.868293771793	0.8396187132834705	1.587092279000141	0.9730908221323362	0.6140014568678047	8	10	8	1	0	-20340.096942535267	0.48351329219881883	1.2344404088634058	0.7497451569748532	0.4846952518885525	5	9	7	0	0	-21805.03873794678	0.8031389717941585	6.237391041424738	3.542018199827884	2.695372841596855	32	55	64	4	0	-20948.828298686207	0.28248220314323863	0.7661312134321205	0.48699986004953943	0.2791313533825811	6	5	3	1	1	1.0	0.16720200435289237	1.3136886004637043	1.0	9.16798574142889	18.375299379365497
3670000	-82409.824900332	-82712.51587400568	302.69097367368255	-19620.926816973133	0.7780699320614286	1.5908611833007043	1.3308648089391442	0.2599963743615603	9	12	9	0	0	-20337.694176401903	0.34647174212682286	1.0849698458462673	0.6373501182773675	0.4476197275689	5	9	7	0	0	-21803.70100120756	0.7883866011476051	6.463616325859668	4.02104402627929	2.4425722995803776	38	61	64	4	0	-20950.193879423074	0.4518958914002687	1.315885055860481	0.9927167571557234	0.32316829870475783	7	8	4	0	0	1.0	0.16763186638464564	1.5346450567684446	1.0	9.14447607669216	25.141716009600476
3680000	-82347.50952816488	-82712.10761644818	364.59808828329517	-19623.054684704053	1.2102913650052423	2.4943823827064695	1.618263417640277	0.8761189650661927	14	16	8	1	0	-20338.513071597587	0.5072219176446524	1.4139462677367867	0.8004826162504144	0.6134636514863722	9	11	6	1	1	-21799.773063331217	0.950803658053919	6.966572338490189	4.175248871754942	2.7913234667352436	46	68	63	5	0	-20950.766796815322	0.42260145550145123	1.10683697438776	0.9541349579195016	0.15270201646825815	9	10	4	0	0	1.0	0.1506881973288764	2.4856184241165886	1.0	10.26256855698267	21.623212288408673
3690000	-82365.05420268992	-82716.54174324305	351.48754055314026	-19622.434834801847	0.8766764182774592	1.6354897730369307	1.2913906920853855	0.3440990809515454	9	12	9	0	0	-20338.732804854313	0.47175430475006586	1.588008679162636	1.100171172197188	0.48783750696544803	8	12	7	0	0	-21801.265434967187	0.910763261483693	6.602410431433389	3.9828562765102182	2.6195541549231725	42	64	63	5	0	-20954.10866861971	0.45551377379022945	1.140804660583691	0.8782066114586147	0.26259804912507645	9	10	4	0	0	1.0	0.15900882613052816	1.1610310798575616	1.0	7.797763544655658	22.759872376296947
3700000	-82414.45225503562	-82721.98633274797	307.5340777123472	-19622.63287729856	0.8260163853203089	1.6355276704750583	1.1881907848742452	0.4473368856008132	10	13	9	0	0	-20337.28027806923	0.3971476907822373	1.2100172384183774	0.9212478876503482	0.2887693507680295	4	8	7	0	0	-21811.608787611218	0.8878853676593681	6.456112105048898	3.582152022159776	2.8739600828891216	37	57	61	7	0	-20950.464389768975	0.3643957560626906	1.0898233177190468	0.7125505537371162	0.37727276398193044	8	9	4	0	0	1.0	0.12137085371159756	0.7150584106128695	1.0	7.310682790479784	23.478737486396145
3710000	-82437.49326232879	-82722.00453369775	284.51127136896423	-19623.06984358924	0.7559215208404321	1.5459093322224684	1.3486881304299685	0.19722120179249988	4	7	9	0	0	-20338.517195104618	0.42841389573609695	1.1900156241336992	0.9783095270270626	0.21170609710663668	1	5	7	0	0	-21810.425646251817	0.9078183011423374	6.588042230114727	4.238497031340771	2.3495451987739564	40	65	66	2	0	-20949.991848752074	0.2630564838483341	0.6944597576171148	0.5226017833101309	0.17185797430698377	5	5	3	1	0	1.0	0.1789336192676445	0.7863151812805849	1.0	7.623551105817158	28.837669744647126
3720000	-82382.85303175315	-82717.69774398553	334.8447122323667	-19620.657413638313	0.9612941274216578	1.9371272192779359	1.4325888184910252	0.5045384007869104	15	18	9	0	0	-20340.370246257233	0.5979979599276427	1.4013377428953175	1.1300048979198587	0.27133284497545856	7	11	7	0	0	-21804.106109482385	0.8928413241390398	6.79247699668052	4.416181398272139	2.376295598408386	34	60	67	1	0	-20952.56397460759	0.35233900718441874	0.8603537587769816	0.6723997950090892	0.1879539637678922	6	7	4	0	0	1.0	0.19262354086359135	2.1165981576122634	1.0	8.629954024832891	27.13013485140232
3730000	-82401.40019061157	-82715.05238636302	313.6521957514434	-19623.066300139795	0.9399769484916484	1.670423729394647	1.152662451643796	0.517761277750851	13	16	9	0	0	-20338.947649568898	0.4992849941715617	1.5921539723442268	1.1262952319925257	0.4658587403517013	10	14	7	0	0	-21803.428136484607	1.0598803639005245	7.688984259111393	4.9485918932617246	2.7403923658496736	38	64	67	1	0	-20949.61030016972	0.2943520750740306	0.836616431026138	0.6699199080108619	0.1666965230152764	3	4	4	0	0	1.0	0.21255330878811937	2.192107020259672	1.0	6.109172109292831	25.539050825206267
3740000	-82478.16596510608	-82713.49464859533	235.32868348925237	-19621.06928870758	0.8070346202899179	1.5834662947270544	1.1629856500636686	0.42048064466338586	4	7	9	0	0	-20338.970247714038	0.4471928718149565	1.1087648789951843	0.8062397217535769	0.3025251572416072	5	9	7	0	0	-21801.128237761106	0.8946553306835121	7.251859772293361	4.8216480251712985	2.4302117471220663	33	60	68	0	0	-20952.326874412604	0.3567049946794545	0.8973772263037658	0.7858540885321076	0.11152313777165823	2	3	4	0	0	1.0	0.1793264531682133	2.5023035728217384	1.0	6.17485198105463	20.575678827340294
3750000	-82472.13532842806	-82715.1569041257	243.02157569764594	-19621.744886663357	0.8122241327473926	1.8501327875932083	1.584723916120074	0.2654088714731339	5	8	9	0	0	-20340.040716672836	0.4418533758253922	1.2287128552571227	1.0026678411105034	0.22604501414661934	4	8	7	0	0	-21801.75961907771	0.9122934325324965	7.084596645419264	4.539020027974449	2.545576617444815	33	59	67	1	0	-20951.611681711795	0.2506122689065203	0.5366805449766363	0.5050382729460778	0.031642272030558374	3	4	4	0	0	1.0	0.17974280312590699	3.158038520787624	1.0	5.547436537129577	23.685776492143937
3760000	-82586.17007211837	-82706.73576530894	120.565693190571	-19622.71002497841	0.8668279553677884	1.6795447734511397	1.4222154473264625	0.2573293261246775	3	6	9	0	0	-20340.65933895305	0.4112661617583655	1.3030034845300702	0.9399740496615232	0.36302943486854716	0	4	7	0	0	-21792.174131225012	0.8976431527323441	7.014538264325925	4.832382537525942	2.1821557267999827	12	39	68	0	0	-20951.192270152478	0.3988897905150311	0.912656341166528	0.9048697785093829	0.0077865626571452795	1	2	4	0	0	1.0	0.2490456468131479	4.115129949886561	1.0	1.8262586995085641	16.801889704259047
3770000	-82560.25990371629	-82709.8897045161	149.6298007998115	-19623.809454558253	0.9203459548038979	1.668825558444635	1.2850965432077155	0.3837290152369197	3	6	9	0	0	-20342.900807066606	0.5330620585568374	1.6183899611276251	1.274101853926052	0.3442881072015731	3	7	7	0	0	-21791.45710817992	0.8491766841653	6.784041842484983	3.9164589034234885	2.867582939061495	15	40	66	2	0	-20951.722334711325	0.3713405791832894	0.9461796788376927	0.8234848202700302	0.12269485856766253	4	5	4	0	0	1.0	0.16984000025088944	1.8194906065975573	1.0	3.253662793793989	16.429820930652063
3780000	-82606.31956196258	-82712.41144263044	106.09188066787456	-19622.743392344462	0.8225602076315652	1.5511392905596493	1.234815199781575	0.3163240907780742	2	5	9	0	0	-20337.29652486199	0.33690386158420776	0.8101677770986295	0.7532663583763	0.05690141872232957	0	4	7	0	0	-21801.36045829839	0.927913296886198	7.274407792205761	4.930881178808761	2.343526613396995	10	35	66	2	0	-20951.011067125597	0.2977798153945962	0.7504358615009562	0.7276571758230117	0.02277868567794438	2	3	4	0	0	1.0	0.221363399647311	2.528337127176276	1.0	2.471746944600102	15.192577252260417
3790000	-82550.49245206651	-82714.36724175715	163.87478969064486	-19619.393216325796	1.0927706938167487	2.263000383127347	1.9036371623078905	0.35936322081945643	4	7	9	0	0	-20341.754945136	0.5112450089006725	1.8242686359850349	1.158533867556571	0.6657347684284636	7	11	7	0	0	-21803.10884165915	1.0258032793297867	7.972203947010696	4.809982555536267	3.162221391474427	21	47	67	1	0	-20950.110238636204	0.34330877523601405	1.1385084139750135	0.7933951805446673	0.3451132334303463	3	4	4	0	0	1.0	0.2083344043372824	3.721688925424201	1.0	3.2622814279243064	15.713354259989567
3800000	-82585.78461896662	-82712.31224924645	126.5276302798341	-19619.367470892146	0.8100318868724372	1.5614930933394278	1.5066660749203775	0.05482701841905077	0	3	9	0	0	-20338.83499812468	0.45951763586802274	1.4719479918854779	0.9196390924255007	0.5523088994599772	5	9	7	0	0	-21802.54178785546	0.8949574506646527	6.839542529402876	4.576112980723823	2.2634295486790514	13	39	67	1	0	-20951.56799237415	0.3921984237178975	1.010453899923846	0.9253638770578267	0.0850900228660193	2	3	4	0	0	1.0	0.2832329383061297	2.7173431970862643	1.0	2.4732255266990513	21.442549134317424
3810000	-82649.68168975755	-82721.40019312431	71.71850336675911	-19618.346670251492	1.0116657090368648	2.061336382366967	1.8952435455413152	0.166092836825652	1	4	9	0	0	-20338.794699000504	0.4531464189770086	1.566301076363257	1.315349697509975	0.25095137885328145	2	6	7	0	0	-21813.100445180356	0.8897299779296226	7.746439726084951	5.467717611480806	2.2787221146041468	9	34	66	2	0	-20951.15837869195	0.43071535545090606	1.2515372171717425	1.0904541896457371	0.16108302752600534	1	2	4	0	0	1.0	0.3332386585372913	1.6136895949770178	1.0	1.3487427183320728	17.654311825283344
3820000	-82606.6141826534	-82711.46726995984	104.85308730643796	-19622.677787171786	0.767244941441617	1.4851090957244533	1.351700700076451	0.13340839564800228	5	6	8	1	1	-20340.431203048658	0.3530398858890234	1.1146156061921157	0.7409940680754438	0.3736215381166717	2	6	7	0	0	-21800.013137776834	0.8712104161389218	7.391630278083994	5.254546526078945	2.1370837520050507	14	37	64	4	0	-20948.34514196257	0.2998435353549605	0.7981691975062541	0.796358076781029	0.0018111207252251849	0	1	4	0	0	1.0	0.33241174667534257	0.5799225110333857	1.0	2.576300431516387	17.72982745490291
3830000	-82608.19421899083	-82710.5127424494	102.31852345856227	-19621.42524742654	0.8161679934861766	1.5843987409105729	1.3610984487993865	0.2233002921111865	1	4	9	0	0	-20336.890489730493	0.5916184775404751	1.7679008811253005	1.4188065891270258	0.3490942919982749	3	7	7	0	0	-21799.632461338166	1.1973654555461546	8.527516353198994	5.6059670400739146	2.9215493131250767	16	40	65	3	0	-20952.564543954195	0.4091512328485277	1.0510900657206892	0.9186187872291538	0.13247127849153545	2	3	4	0	0	1.0	0.2094023755147871	1.764932428908374	1.0	1.7364364908616738	13.910991804805818
3840000	-82636.97500025992	-82707.08359132646	70.10859106654603	-19622.419416610595	1.0564730424424167	2.6090647327322807	2.3877276296631598	0.22133710306912097	1	4	9	0	0	-20343.640105917846	0.6278764669875093	2.0074598783462894	1.4351884158189168	0.5722714625273727	1	5	7	0	0	-21791.668070648662	1.0661123448821643	8.423505225930171	4.927154437616545	3.496350788313628	14	37	64	4	0	-20949.355998149345	0.3541122858591742	0.8942161446074083	0.861427013233276	0.03278913137413217	1	2	4	0	0	1.0	0.2783252700897051	2.432417423519445	1.0	1.7151115714618403	13.918013832604915
3850000	-82602.7441835934	-82711.3991529682	108.65496937478932	-19620.762827921015	0.8164307363175537	1.6195694661449003	1.4076542390452353	0.21191522709966432	3	6	9	0	0	-20337.028159995625	0.4138869205805957	1.1623632224172584	0.9981563256202888	0.16420689679696993	2	6	7	0	0	-21802.94088928791	0.8011577891978997	7.754463425937374	4.676145966819362	3.078317459118008	13	39	67	1	0	-20950.667275763633	0.42219296584850624	1.634001441054338	1.074623389147444	0.559378051906894	4	5	4	0	0	1.0	0.26141298493639464	2.1711140033134257	1.0	2.5575942719826728	16.36486070323861
3860000	-82623.91760775093	-82706.43791118264	82.5203034317153	-19620.30221945126	0.9900621376718186	2.3207894853892714	1.7461373583667694	0.5746521270225021	4	6	8	1	0	-20337.19825586951	0.5517366880827972	1.45365928810774	0.984220938918938	0.46943834918880206	3	7	7	0	0	-21799.448854703594	0.8547711891741273	7.629768219503945	4.99519492593245	2.6345732935714974	9	33	65	3	0	-20949.48858115827	0.42497718230812964	1.260967604440903	1.0315449646861394	0.22942263975476346	2	3	4	0	0	1.0	0.2824203752962301	1.3022341509576665	1.0	2.095038846812548	11.090994840372197
3870000	-82622.99193416104	-82710.43112961929	87.43919545824727	-19623.332093247092	0.7864853923911181	1.3808613658892526	1.1580878120795248	0.2227735538097278	1	4	9	0	0	-20338.950534848656	0.49081621435181794	1.1202436926822033	0.8652026704038394	0.25504102227836384	0	4	7	0	0	-21793.510510096727	0.9459494181963208	7.448731502959112	4.640195804400744	2.8085356985583685	8	32	65	3	0	-20954.637991426822	0.47957702327694324	0.9094836536747375	0.6909123740555454	0.2185712796191922	1	2	4	0	0	1.0	0.19083769952563837	1.109424634569935	1.0	1.0146044002510386	9.648597856010552
3880000	-82582.91946559148	-82719.01682286197	136.09735727049494	-19623.18477001251	0.7868972835622932	1.7394401442664962	1.3109761994579272	0.4284639448085687	3	6	9	0	0	-20339.081319745434	0.6353905494834032	1.4017692143625835	1.1686147418991293	0.23315447246345397	6	10	7	0	0	-21806.30866230547	0.8403626973828647	7.306134692894921	4.338893108712927	2.967241584181993	12	38	67	1	0	-20950.44207079855	0.3742393839824826	1.0237488718446397	0.7584636112458982	0.2652852605987416	2	3	4	0	0	1.0	0.1911420867931225	2.5012530732512412	1.0	3.4239940070201405	12.241463884908272
3890000	-82602.25392304422	-82722.06288151842	119.8089584741922	-19624.340655403532	0.9526086512321978	1.8204251593246874	1.3661715002818757	0.4542536590428122	2	5	9	0	0	-20338.990383432094	0.4887964059365562	1.3919329991934968	0.7512199481663905	0.6407130510271065	1	5	7	0	0	-21806.912023966262	0.8682743633729078	7.637496295275089	4.583186812234549	3.054309483040539	16	41	66	2	0	-20951.81981871653	0.38332444296262047	0.8152019755609341	0.7425168702694638	0.07268510529147032	2	3	4	0	0	1.0	0.1917765250240951	4.078321923485147	1.0	3.099844944443494	12.200966474233635
3900000	-82634.68625695752	-82727.2557774781	92.56952052058571	-19622.02889313803	0.7239200024977603	1.427306140628494	1.1633166689543033	0.2639894716741906	0	3	9	0	0	-20337.488929002797	0.3924625933139673	1.219263266309897	0.8140503302864943	0.40521293602340275	2	6	7	0	0	-21814.211151769945	1.0520639813751225	8.289704995304577	4.679928710917025	3.60977628438755	16	36	61	7	0	-20953.526803567318	0.5070184711466051	1.7144276416194604	1.316510957472928	0.3979166841465328	4	5	4	0	0	1.0	0.19309649248254487	1.195467057932037	1.0	3.1348752196287926	12.596164508347677
3910000	-82581.96224586817	-82707.6824052866	125.72015941843138	-19619.1499982992	0.9321254869217505	1.9338813830821007	1.5802458754803612	0.3536355076017391	3	6	9	0	0	-20336.826320941313	0.3800361362371513	1.2525683356680546	0.9658823224341442	0.28668601323390996	1	5	7	0	0	-21802.199598214345	0.8562307785972628	6.63985039072791	4.329399380727616	2.3104510100002935	15	37	63	5	0	-20949.506487831746	0.40732456531902655	1.1270679660710021	0.9035445286567078	0.22352343741429426	3	4	4	0	0	1.0	0.24009834579205694	1.3904133309835922	1.0	2.0910311435441895	15.31437306865065
3920000	-82535.28084117336	-82710.99656261186	175.71572143851247	-19621.93845750221	0.8784607724271413	1.7140014450071197	0.9571880977797307	0.7568133472273885	8	10	8	1	0	-20339.43026810141	0.5126174763346278	1.3739566193975643	0.8348337199694565	0.5391228994281075	3	6	6	1	0	-21800.00149203668	0.9137237158605372	6.295006265577308	3.7235010500775205	2.571505215499786	21	39	59	9	0	-20949.626344971555	0.2839173849734159	0.580178896146771	0.42223686086315504	0.1579420352836159	2	2	3	1	0	1.0	0.12321005788468725	0.5820118659137146	1.0	6.457828162513287	12.842514778036904
3930000	-82504.28049327225	-82719.3909267821	215.11043350984448	-19622.653506264025	0.8037287585449275	1.9028430923749353	1.1539545410328025	0.7488885513421328	7	10	9	0	0	-20346.401012304756	0.517896199072759	1.5119370297081307	0.7227529879061729	0.7891840418019578	5	9	7	0	0	-21798.43943572803	0.8497563650623725	6.447082609259284	3.835602771424196	2.6114798378350867	27	48	62	6	0	-20951.89697248529	0.5433360694187014	1.3467593544449241	1.08621850961258	0.26054084483234397	5	6	4	0	0	1.0	0.18868619943097906	1.0367712158138227	1.0	6.469106804588257	18.02989949520305
3940000	-82524.93143072746	-82710.75169730428	185.8202665768224	-19619.739924199414	0.7766162452451261	1.6441663447270662	1.3318156252535371	0.3123507194735288	4	6	8	1	0	-20339.55103979054	0.3726269939196193	0.9735455335461266	0.7783362130858305	0.19520932046029604	2	6	7	0	0	-21802.59440058575	0.7533069978863302	6.5572194238498005	3.6578719975836558	2.899347426266145	24	44	61	7	0	-20948.866332728572	0.3681140059426911	1.091387516934424	0.7864290557732913	0.30495846116113284	7	8	4	0	0	1.0	0.18887848273040364	0.8718359496523109	1.0	6.270678991530504	16.354140050443835
3950000	-82529.58228207199	-82707.92456914065	178.34228706866108	-19621.951627346116	0.7406692008888417	1.3096229835214457	1.084782951794602	0.22484003172684364	5	8	9	0	0	-20339.070203295923	0.37643544089610587	1.1076883538264723	0.7787762692697017	0.3289120845567706	2	5	6	1	0	-21796.920687250044	0.8543301053683713	6.899337146879219	4.206700079538881	2.692637067340337	22	45	64	4	0	-20949.98205124858	0.34444278760179947	0.9945679182804541	0.6720658367648282	0.3225020815156258	5	6	4	0	0	1.0	0.18986422300310435	1.8515945015802198	1.0	5.68573406071582	18.33656657151079
3960000	-82475.13222469205	-82713.95309590641	238.82087121436723	-19620.241556436053	0.8032179566358763	1.5624462637850622	1.3087418577448053	0.2537044060402571	6	8	8	1	0	-20337.705860184116	0.3661561426833323	1.0920943632366404	0.8253297184207558	0.26676464481588463	5	9	7	0	0	-21805.498901020415	0.8864695632064333	6.388456052626193	3.9043394059942282	2.4841166466319664	24	50	67	1	0	-20950.506778265837	0.2751155155462006	0.7759075352885396	0.49750210481275575	0.2784054304757838	7	7	3	1	0	1.0	0.17038648698304393	2.721299919807556	1.0	6.36604268140752	19.159086788435133
3970000	-82478.88172992393	-82716.03129362043	237.14956369650088	-19620.850315467334	0.7937241136114245	1.7098887300105163	1.4933718426551763	0.21651688735534028	9	12	9	0	0	-20341.220083451368	0.3654395610766206	1.1732162544088642	0.966409618222047	0.20680663618681733	4	8	7	0	0	-21802.9088219852	0.8697042027770377	6.494306368270496	4.139124911077355	2.3551814571931406	27	52	66	2	0	-20951.052072716524	0.45752951407968356	1.2698919037689058	1.060484262324589	0.20940764144431712	4	5	4	0	0	1.0	0.18232159973360434	3.2578654069949917	1.0	5.96260528981515	23.296142041760707
3980000	-82466.80186222057	-82709.86672988931	243.06486766874116	-19619.298686674392	0.9055288522998212	1.7234605973641788	1.5116012215251595	0.21185937583901937	5	8	9	0	0	-20335.86865967132	0.39214361133252446	1.1959149526120316	0.9691745312719877	0.22674042134004355	2	6	7	0	0	-21804.28680968068	0.8784344203531884	6.3325190589441025	4.132512788725441	2.2000062702186605	28	55	68	0	0	-20950.412573862926	0.337274412183641	0.8274141402766088	0.6925515513889166	0.13486258888769206	4	5	4	0	0	1.0	0.1787707961485046	2.347567341876685	1.0	4.9788270816306275	25.166395336164847
3990000	-82395.00712348691	-82723.11508767738	328.10796419046835	-19623.595410953236	0.7830547636822077	1.4556740594349185	1.2067260708425933	0.24894798859232542	4	7	9	0	0	-20337.775412024654	0.3497149383123144	0.843563067183436	0.6083279384414451	0.23523512874199118	5	9	7	0	0	-21810.194008289174	0.9081438969188503	6.394559422839851	3.8066857979824977	2.5878736248573517	41	65	65	3	0	-20951.550256410304	0.2865729748742677	0.5501009116097033	0.36766783485035015	0.18243307675935322	6	7	4	0	0	1.0	0.17657369096520978	1.0955083533934293	1.0	6.504769885106313	25.09135439395384
4000000	-82419.84956712158	-82712.48322145091	292.63365432933495	-19621.16177748477	0.7263203209134834	1.2281113297239465	0.9594850616270973	0.26862626809684914	3	6	9	0	0	-20337.262617638276	0.41369199082532976	0.9512406710105512	0.6320893053824681	0.31915136562808316	5	9	7	0	0	-21804.558074324195	0.9527648705832656	6.621943641306791	3.8101696833281373	2.811773957978652	35	61	67	1	0	-20949.500752003663	0.28875236618822697	0.8987722257494561	0.7534828030755302	0.14528942267392592	4	5	4	0	0	1.0	0.11413002368392874	1.387505269826115	1.0	6.624519896414032	22.15705864105958
4010000	-82426.20715767714	-82711.35740297369	285.1502452965477	-19621.214019752577	0.7832666770393594	1.3947419183226422	0.9034770292861549	0.491264889036487	6	9	9	0	0	-20335.830606521984	0.33185838896928743	0.9344530462771943	0.4874695918123966	0.4469834544647978	3	7	7	0	0	-21803.134423555784	0.8540113564660979	5.93652521683033	3.2027755980624066	2.7337496187679253	29	55	67	1	0	-20951.17835314335	0.3468046339740185	0.6735942721090915	0.5426980105622443	0.13089626154684728	3	4	4	0	0	1.0	0.11333056947692365	2.0014160229450244	1.0	7.944927508409207	20.427362100437424
4020000	-82508.25882302308	-82714.0101903961	205.75136737302827	-19619.008147684744	0.8742022169384266	1.493693864517025	1.2507355875042725	0.24295827701275255	3	6	9	0	0	-20338.645488302125	0.37229024667293886	0.9466515494969813	0.5881938776099247	0.35845767188705663	2	6	7	0	0	-21806.20017069044	0.780250918093049	5.725162271594874	3.3174587202140677	2.4077035513808043	23	46	64	4	0	-20950.156383718808	0.2435471102944838	0.4714251880009771	0.45221154701997024	0.019213640981006835	1	2	4	0	0	1.0	0.12877211178540415	1.3029104795080948	1.0	4.193724136331553	20.388887168239066
4030000	-82464.76196158485	-82709.63438314552	244.87242156065747	-19620.52266988039	0.8418982619834666	1.542561976430317	1.06137227723469	0.4811896991956267	10	13	9	0	0	-20338.948986516538	0.38885370422580434	1.3452019902661199	0.8189395065485744	0.5262624837175454	5	9	7	0	0	-21800.439514350233	0.8575884036545454	5.780865818118887	3.2304774882981313	2.550388329820755	20	45	66	2	0	-20949.723212398363	0.2579840784418607	0.7465305036641393	0.5645473200382393	0.18198318362590005	2	3	4	0	0	1.0	0.1468148171077104	3.3235528188634227	1.0	5.358806872144509	20.31383041644328
4040000	-82514.3194367632	-82711.07250258172	196.75306581852948	-19619.909490232134	0.7869425568653473	1.4450530582962917	1.186265094993931	0.2587879633023607	5	8	9	0	0	-20338.3666308986	0.37943433788205233	0.8567556806892915	0.6377802267081107	0.21897545398118062	0	4	7	0	0	-21802.616894694842	0.7707286679695272	5.257462513543223	2.8543119019091594	2.4031506116340644	16	39	64	4	0	-20950.17948675614	0.26274009099210316	0.5484695635709506	0.47240694508088393	0.07606261849006667	1	2	4	0	0	1.0	0.10547880057795464	3.3920440766861986	1.0	2.867532638258223	21.222052601836083
4050000	-82492.82430896115	-82709.59636184934	216.772052888193	-19620.304140839602	0.8335393057525519	1.4865652897406485	1.1249430448255056	0.3616222449151427	5	8	9	0	0	-20336.695534538496	0.3396749977753683	0.8781124399335645	0.5950088536942246	0.2831035862393399	2	6	7	0	0	-21801.82372124126	0.7802190601159685	5.899323011218001	2.9504400995289544	2.948882911689045	19	44	66	2	0	-20950.772965229982	0.3383039506748038	0.6508474470065431	0.5928010319624115	0.058046415044131466	1	2	4	0	0	1.0	0.08402864390038228	1.3879264906369213	1.0	5.476860029293774	12.945397492100224
4060000	-82560.89266173822	-82723.54726567227	162.65460393405067	-19620.284570616288	0.7839902119945906	1.6166019162283312	1.2101911895455022	0.4064107266828286	1	4	9	0	0	-20342.815174820946	0.56437294237542	1.7320716815726374	0.9978920875188606	0.7341795940537772	5	9	7	0	0	-21810.850953970268	0.7811786154664986	6.068678359803312	3.1147543657237295	2.9539239940795814	14	37	64	4	0	-20949.596566264765	0.3062698517584627	0.7439630580877596	0.6992929893967775	0.04467006869098217	0	1	4	0	0	1.0	0.10767112633783997	2.4587518628344127	1.0	4.6784162890314835	13.04271872187911
4070000	-82534.79416274391	-82722.51536685342	187.72120410949722	-19623.54179695105	1.0252493920135977	2.8208431611419797	2.178671312940213	0.6421718482017665	9	12	9	0	0	-20338.820903760294	0.5177599227832064	2.0592774854176294	1.2981094044410524	0.7611680809765771	7	11	7	0	0	-21806.24047802453	1.0415873285506108	8.512568615220182	5.7293683111108615	2.7832003041093216	26	53	68	0	0	-20953.91218811755	0.780785867689602	1.8899693181792854	1.5781427486795274	0.31182656949975773	9	10	4	0	0	1.0	0.3878809479058391	4.075697543566923	1.0	4.652393456835348	20.02678761130517
4080000	-82580.9463821008	-82710.61875629601	129.67237419522147	-19619.657604723718	1.0121753605818982	2.3968564453883716	1.983116000575322	0.4137404448130498	5	8	9	0	0	-20340.009144747786	0.5113801246362211	1.557609421562298	1.2875905560315999	0.2700188655306984	1	5	7	0	0	-21799.049472311905	0.9334855463399203	8.441153680610086	5.946900268632859	2.49425341197723	27	53	67	1	0	-20951.902534512603	0.6946577127099793	2.223231085676551	2.0382445109838496	0.18498657469270113	3	4	4	0	0	1.0	0.3915384671028794	1.6075659382112866	1.0	3.6560991120172037	25.547808148135495
4090000	-82534.29321939238	-82711.97992652835	177.68670713597166	-19622.81079289877	1.0741086056589024	2.5307383367092555	2.2538116250794697	0.2769267116297861	6	9	9	0	0	-20338.074691605063	0.47094518350107056	1.5664581391889398	1.202782621347438	0.3636755178415022	4	8	7	0	0	-21801.965828050157	1.1300137637125118	9.049473666452933	5.778258996910032	3.2712146695429025	31	56	66	2	0	-20949.128613974353	0.3988989188318816	1.2553985904302638	0.8847289320862721	0.3706696583439916	7	8	4	0	0	1.0	0.31978864079956687	3.592341539386858	1.0	5.4794505410754075	20.426626795164545
4100000	-82569.84689855816	-82709.08257069666	139.23567213849722	-19619.95053566603	1.0437102773579348	2.2265253574648862	1.8401661155907374	0.3863592418741483	7	10	9	0	0	-20338.921441187846	0.43716345124172323	1.140826776723339	0.9469780583554528	0.19384871836788664	2	6	7	0	0	-21799.777340037806	1.0363262705291763	8.815078177986667	6.164441287804597	2.6506368901820667	26	52	67	1	0	-20950.43325380497	0.3595910745112057	0.8234210896351282	0.7929456661660511	0.030475423469077056	0	1	4	0	0	1.0	0.36493673247528624	1.0948254809622302	1.0	4.601780923470041	21.04249294730172
4110000	-82571.5002989692	-82715.44625772766	143.9459587584573	-19623.156530587596	0.6798474922897849	1.3269477668968808	1.1379132585226222	0.18903450837425867	3	6	9	0	0	-20337.11894251848	0.40443396792513814	1.2383078775001042	1.0018598571530677	0.23644802034703624	3	7	7	0	0	-21803.214727998045	0.8045297473970358	6.38456680680126	3.8085851067360403	2.5759817000652188	10	36	67	1	0	-20951.956056623527	0.2911386331296852	0.6903113080755865	0.6328266140939842	0.057484693981602164	2	3	4	0	0	1.0	0.19842352259577858	4.311257935740712	1.0	3.1317139234385167	13.597336273957518
4120000	-82599.30768283902	-82719.86575953866	120.55807669964115	-19620.04051132993	0.8982754468652663	1.996370034411935	1.6812525813042596	0.3151174531076754	2	5	9	0	0	-20338.71798678129	0.5238527209600032	1.5708619700582689	1.0254056015508002	0.5454563685074686	2	6	7	0	0	-21810.51839221571	0.8008316337970178	6.844603498111997	4.57835488411677	2.2662486139952285	14	41	68	0	0	-20950.58886921173	0.3651206443905508	1.0988674309035316	0.8573680635167434	0.2414993673867881	1	2	4	0	0	1.0	0.21979147924022086	3.616887795880468	1.0	2.757628064859058	18.10387478810457
4130000	-82579.1489772353	-82717.9129691461	138.7639919108036	-19621.26385779785	0.7613179719488155	1.5730237513906102	1.3279836611804365	0.24504009021017403	2	5	9	0	0	-20339.17107127459	0.47888677796915635	1.7366904710045203	1.2992473136475653	0.43744315735695516	2	6	7	0	0	-21806.135684871424	0.7964727343806035	6.84662500153581	4.513193377496885	2.3334316240389237	19	45	67	1	0	-20951.342355202232	0.4260036801867292	1.2020522150633925	0.7336222026429213	0.4684300124204711	4	4	3	1	0	1.0	0.18532143314250207	1.7974850156118916	1.0	2.352015822974774	13.980165955151739
4140000	-82604.12316533751	-82725.49408215749	121.37091681997371	-19619.76515446115	0.7469722841867826	1.5393869950354613	1.2469770290620315	0.2924099659734297	7	10	9	0	0	-20337.45151646909	0.3681424697771645	1.1927168209900962	0.9325516751612593	0.26016514582883676	2	6	7	0	0	-21815.203494207934	0.7853278440375663	6.766823479025481	4.376656781169973	2.3901666978555083	10	34	65	3	0	-20953.073917019312	0.42297433895076864	1.3475462508055844	1.1855223239703283	0.16202392683525607	2	3	4	0	0	1.0	0.2304360294260487	1.9942264871755322	1.0	1.756804216692525	16.742296895781248
4150000	-82655.55507363519	-82716.22874237818	60.67366874299745	-19620.179621090025	0.9232357738178271	2.127365739933278	1.6784226066172099	0.448943133316068	3	6	9	0	0	-20340.149259558544	0.5325063335054689	1.6692765309602537	1.3326073901816817	0.33666914077857213	2	6	7	0	0	-21806.070771148552	0.9701468685186577	7.95838127168658	5.385652112727498	2.5727291589590835	8	31	64	4	0	-20949.829090581054	0.38445505269564784	1.4540940851290447	1.3823727428513601	0.07172134227768467	2	3	4	0	0	1.0	0.30642682457530984	0.6584755861623467	1.0	1.1491430663896307	13.129492808594271
4160000	-82616.86261454775	-82712.92207218948	96.05945764173458	-19623.409968167303	1.13754843583577	2.032299034002478	1.7662053300214529	0.26609370398102516	0	3	9	0	0	-20339.323184687433	0.37770806021783754	1.111996219857698	0.8195566650752378	0.29243955478246025	1	5	7	0	0	-21800.73378033426	0.832507855404652	6.382105347027412	4.062403689390669	2.3197016576367417	6	31	66	2	0	-20949.45513900048	0.3708935954354944	1.0683522669126035	0.9875742838409745	0.08077798307162912	2	3	4	0	0	1.0	0.21632337020285808	2.9880580656444975	1.0	1.1417680643900183	14.513446119675555
4170000	-82633.24869626621	-82719.27556720283	86.02687093661469	-19624.841978123335	1.0676734384567108	2.6049433540207927	1.9256019404742926	0.6793414135465006	4	7	9	0	0	-20341.446358767847	0.42032718172252126	1.142045746410645	0.7671628721359931	0.37488287427465194	1	5	7	0	0	-21801.145976283486	0.8600930030718759	7.963047644825557	4.544198873737088	3.418848771088469	9	36	68	0	0	-20951.841254028157	0.48249577773018454	1.3670463659977214	1.2185798132712071	0.14846655272651435	2	3	4	0	0	1.0	0.24639117981697783	5.355888404168783	1.0	2.2620022660221055	9.193368657419848
4180000	-82619.76227709095	-82708.915545433	89.15326834205464	-19617.224890518268	0.8569905393501378	1.8798882402926829	1.50066175519936	0.37922648509332285	1	4	9	0	0	-20339.691723061318	0.4515522983019725	1.4521949017484137	1.1336615565276906	0.3185333452207231	2	6	7	0	0	-21802.066204873452	0.8471939469319968	8.417392246922942	4.279743277200945	4.1376489697219965	12	36	65	3	0	-20949.93272697996	0.322540072302917	1.1790632245040729	0.808588817092414	0.3704744074116589	4	5	4	0	0	1.0	0.20168212062087473	2.9582701077470563	1.0	1.6581755503718363	8.60871629372214
4190000	-82553.06142775953	-82716.62754658	163.5661188204621	-19620.951495513113	0.9363667827357744	2.3430395332967886	1.7014514969593941	0.6415880363373946	9	10	8	1	1	-20336.505246941793	0.3613931350356551	1.1612505023363757	0.6846226593939606	0.47662784294241506	4	8	7	0	0	-21809.620260245607	0.829585076790148	7.932789346442527	3.781570831047263	4.151218515395267	21	46	66	2	0	-20949.550543879475	0.2848381191950406	0.7103923151377343	0.652182686193283	0.05820962894445121	2	3	4	0	0	1.0	0.20641663904688878	5.213737550713825	1.0	6.4785030624400886	10.77169670717259
4200000	-82534.57237088059	-82709.26893949458	174.69656861399275	-19618.827315094208	0.8288637153226758	1.4409282220750979	1.100852015414367	0.3400762066607306	4	7	9	0	0	-20338.051196255736	0.4761411053023898	1.364650758724487	0.8248952549542997	0.5397555037701871	2	6	7	0	0	-21803.24247616264	0.84292193220271	7.657498241129451	3.7651999338076036	3.8922983073218456	18	44	67	1	0	-20949.147951982	0.36501942516548247	0.9701660150457637	0.6139109098935742	0.3562551051521894	5	6	4	0	0	1.0	0.1576798487863722	2.7015832975159713	1.0	4.917816087072721	11.38408745026083
4210000	-82529.86958132402	-82714.12926416034	184.25968283631065	-19621.506587582586	0.9458880889134493	1.705736760611077	1.2083659558700255	0.49737080474105144	5	8	9	0	0	-20339.252758477185	0.48272828834846554	1.5092277027258985	1.025736375671524	0.4834913270543743	7	11	7	0	0	-21803.200929727183	0.9405900214788306	8.16049076976612	3.7362591914464627	4.4242315783196595	21	44	64	4	0	-20950.16898837338	0.342499430566814	0.808729588106752	0.6936115385223617	0.11511804958439029	4	5	4	0	0	1.0	0.13961590843039473	4.361030577612533	1.0	4.199578764368658	11.470937604990555
4220000	-82559.47799843656	-82717.98143548612	158.50343704956026	-19624.688173492174	0.9620059388779263	2.1446230218390596	1.5960719281455806	0.5485510936934782	6	9	9	0	0	-20337.989645599948	0.49645188933367185	1.4752218074869274	0.7880383001511362	0.687183507335791	6	9	6	1	0	-21805.87483125891	0.8643006612484448	7.877306613366571	3.9669981803573258	3.910308433009246	20	43	64	4	0	-20949.42878513508	0.32217211388879985	0.8361699707487701	0.7672836759738366	0.06888629477493338	1	2	4	0	0	1.0	0.13514084017283165	1.4764880210155542	1.0	4.210355639981666	10.916161011143634
4230000	-82614.27126255214	-82713.77209102546	99.50082847332278	-19625.195177907077	0.7746399285967783	1.479065920632326	1.3542418511215324	0.12482406951079376	2	5	9	0	0	-20339.47802109156	0.570834204464325	1.7808998728882304	1.2992203824170812	0.481679490471149	3	7	7	0	0	-21800.38000716395	0.969571032212393	8.154139948333539	4.635057574431074	3.519082373902462	16	36	61	7	0	-20948.718884862865	0.29639921576987627	0.9336116075841601	0.7568738207411057	0.1767377868430544	3	4	4	0	0	1.0	0.17707650736370975	1.0168377546666845	1.0	3.610350274368321	10.086306092342479
4240000	-82564.25666766684	-82713.60301510443	149.3463474375922	-19619.23320661746	1.000018773144697	2.0783924774383182	1.516797782177509	0.5615946952608095	5	8	9	0	0	-20339.97262148606	0.4224655570120962	1.4264083114805572	1.0168793400361065	0.4095289714444507	4	8	7	0	0	-21802.79694573488	0.9700946258049241	8.010363330539679	4.448989437716533	3.561373892823142	26	46	61	7	0	-20951.600241266024	0.5686572945483555	2.04529168640651	1.2775666029244275	0.7677250834820826	7	8	4	0	0	1.0	0.2383319164954973	1.0644114033219392	1.0	5.441387533007863	9.24037255022186
4250000	-82614.47652370777	-82717.94336797469	103.46684426692468	-19621.810207183447	0.8757152159570745	1.722384940604352	1.3887079174734556	0.33367702313089675	0	3	9	0	0	-20338.125008355542	0.4083851225071927	1.2210423080244128	0.9538726456369373	0.2671696623874759	1	5	7	0	0	-21809.07323276581	1.0371386230709192	7.667588366445416	4.466379119222804	3.201209247222611	17	38	62	6	0	-20948.934919669897	0.32054657231636047	0.7605661505310115	0.4939210960519582	0.2666450544790532	4	3	3	1	1	1.0	0.19199241189749042	1.1076776885804507	1.0	3.2555843549208525	9.469190814429178
4260000	-82634.69009788567	-82717.79499972158	83.10490183590127	-19620.819788511068	1.0333559985333465	2.4905635448843007	1.8483768114881913	0.6421867333961095	4	7	9	0	0	-20338.108332880187	0.3429624059679776	0.9385364855789886	0.7767148995993722	0.16182158597961666	1	5	7	0	0	-21808.941252485496	0.876870389468554	7.731543173402206	4.58391443683462	3.1476287365675866	13	31	59	9	0	-20949.925625844822	0.44088725933611983	1.5427789780397763	0.8253370857039394	0.7174418923358368	5	6	4	0	0	1.0	0.19868846621382547	1.125549378817738	1.0	3.1078233982495296	11.94205893844712
4270000	-82631.81624057914	-82723.16039188296	91.34415130382578	-19624.052740549858	0.756845859805056	1.4621149177310466	1.3782744308340136	0.08384048689703323	0	3	9	0	0	-20340.518787253528	0.7571756966514471	1.825881538815506	1.359296041484683	0.46658549733082305	5	9	7	0	0	-21807.56182452625	0.8605565668098406	7.269691428483279	4.526782309533076	2.742909118950204	12	32	61	7	0	-20951.027039553337	0.27673050903232643	0.580312489565026	0.5668692554994902	0.013443234065535825	0	1	4	0	0	1.0	0.23070335278690532	0.42781723737014066	1.0	2.5169330033252857	12.374356688783525
4280000	-82567.23149276686	-82708.2194596114	140.98796684453194	-19620.537451571334	0.9083192613614773	1.9876448746414694	1.4747110770755851	0.5129337975658845	6	9	9	0	0	-20336.835562536606	0.5261715252072168	1.5002126433760226	0.9805101967793994	0.5197024465966231	2	5	6	1	0	-21801.145788416638	0.8393498155819205	6.687623322481609	4.533542533186158	2.154080789295449	16	38	63	5	0	-20949.70065708682	0.3964861603352018	1.2992085620278093	0.9984798366628027	0.3007287253650066	6	7	4	0	0	1.0	0.230144950163398	0.6947151066553009	1.0	3.94881112197048	19.266790780735853
4290000	-82577.42188730424	-82713.79554853222	136.37366122796865	-19623.02318093728	1.0739592854668667	2.4714218928769665	2.13818148338816	0.33324040948880673	4	7	9	0	0	-20338.49286525678	0.39841570371535284	1.4228934446741688	0.9882055377149117	0.434687906959257	1	5	7	0	0	-21802.65154742516	0.9382263183579717	7.329867785904061	4.724263965775663	2.6056038201283993	17	42	66	2	0	-20949.627954913005	0.2499437315627674	0.6103600861388951	0.5245315684679313	0.08582851767096389	3	4	4	0	0	1.0	0.19364243861705388	2.3493452513054427	1.0	2.6107670430624923	16.761762147976324
4300000	-82602.19297275117	-82706.16300427046	103.97003151928784	-19623.279168709254	0.8269488327629068	2.2556019057480077	1.696304178742313	0.5592977270056949	7	10	9	0	0	-20336.181601586413	0.39251343008814665	1.1834808670186483	0.7629589572521196	0.4205219097665285	1	4	6	1	0	-21795.711930119694	0.9063429839104704	6.902864328395627	4.196779016703953	2.706085311691675	10	32	63	5	0	-20950.99030385509	0.394947782191555	0.8649157704656726	0.7942784375034595	0.07063733296221322	2	3	4	0	0	1.0	0.20776566594836987	2.283449209277181	1.0	2.0667051006933717	16.62808144525128
4310000	-82604.03031084764	-82716.6211226906	112.59081184296774	-19622.41495264201	0.7113397514142888	1.439108609798141	1.2897632461833664	0.14934536361477457	2	5	9	0	0	-20336.507036727144	0.428564677501744	1.116457715159994	0.8068348424995806	0.3096228726604133	3	7	7	0	0	-21806.47478867936	0.9217168422468192	7.05351251327656	4.374910432076039	2.678602081200519	11	35	65	3	0	-20951.22434464209	0.42635125904769133	1.275901364373591	1.1775990362108184	0.09830232816277279	2	3	4	0	0	1.0	0.2221164422471578	2.9225731239066826	1.0	2.6067157327540005	18.89836854458927
4320000	-82511.23734210561	-82726.71317520371	215.475833098097	-19621.358354216463	0.759143328536793	1.6054061217688864	1.2833925203537642	0.3220136014151225	5	8	9	0	0	-20337.216855166567	0.4090285488234572	1.232666028459966	0.9583439474534021	0.274322081006564	5	9	7	0	0	-21815.05833622699	0.882423454136406	6.4287752451394935	4.333037597064225	2.0957376480752696	22	47	66	2	0	-20953.07962959368	0.5167659975660428	1.0957642599234219	0.8957370399462043	0.20002721997721773	6	7	4	0	0	1.0	0.19772920581315337	1.6097382248146905	1.0	4.761512417161002	19.838554420501946
4330000	-82527.81275855243	-82717.5743861383	189.76162758586068	-19621.086897581165	0.8806977578126161	1.6624680132677108	1.36240539882948	0.30006261443823073	9	12	9	0	0	-20337.342408362343	0.37885096628981973	0.8863878666959947	0.4840763588734284	0.4023115078225663	2	6	7	0	0	-21809.361920037976	0.9663023195169002	6.739569662078189	4.388532807319692	2.3510368547584983	22	45	64	4	0	-20949.783160156825	0.3899857913713999	1.150731507168988	1.0210521779167336	0.12967932925225434	2	3	4	0	0	1.0	0.1864101445210629	1.5345524273429574	1.0	5.011497164727195	19.748338707851758
4340000	-82584.03008982704	-82723.92644084617	139.89635101914044	-19622.683108461995	0.9800584392599134	2.343259996187768	2.1224782947076632	0.22078170148010468	3	6	9	0	0	-20340.844786707257	0.5110845316857731	1.5848596041686187	1.329668032549245	0.25519157161937345	1	5	7	0	0	-21811.339859603835	0.943130931572056	6.591644759465912	4.45510002288169	2.13654473658422	19	43	65	3	0	-20949.058686073087	0.31189420061492884	0.8919154229947588	0.8015590758262238	0.09035634716853491	2	3	4	0	0	1.0	0.20379064781489983	1.3841387684882749	1.0	3.287059371672765	16.941558369971844
4350000	-82599.70357366093	-82723.42999140092	123.72641773999175	-19621.305967649583	0.9167144913396901	1.9437407582145858	1.638906723435047	0.30483403477953863	0	3	9	0	0	-20339.783166717243	0.4913034636108709	1.4854797078226216	1.0562189381199347	0.42926076970268706	2	6	7	0	0	-21810.032576097783	0.8076582288333772	6.4185437458220544	4.167592765286056	2.2509509805359995	18	41	64	4	0	-20952.3082809363	0.3544856526745085	0.7301950896141345	0.6936978324164071	0.03649725719772734	0	1	4	0	0	1.0	0.2085519978096298	1.4958497780416662	1.0	3.28067742755212	21.19533088211992
4360000	-82550.79042935709	-82715.64063880919	164.8502094520902	-19619.960296155034	0.6989004201018224	1.0968223816205804	0.9487019587524124	0.14812042286816815	3	6	9	0	0	-20338.29130086965	0.3520352825450463	0.8222188363150347	0.7370054991752322	0.08521333713980245	1	5	7	0	0	-21807.98548325459	0.8429325207583888	6.51705436064405	4.056756183398692	2.460298177245356	19	43	65	3	0	-20949.40355852991	0.2904698775661287	0.75920067981385	0.7053627078308418	0.05383797198300823	2	3	4	0	0	1.0	0.19821474353597532	1.1580416694779128	1.0	3.1426726990850904	21.2219142286607
4370000	-82330.34729247216	-82708.67407671167	378.3267842395083	-19621.66848772808	0.6692235772799203	0.9426770406372931	0.7876346826551647	0.1550423579821284	2	5	9	0	0	-20337.418381448046	0.36952755494899314	1.0604659107335133	0.6357606958467168	0.42470521488679636	8	12	7	0	0	-21799.81480471604	0.7815370709297768	6.2475296416102015	3.7951338884923915	2.452395753117809	50	75	66	2	0	-20949.772402819508	0.2850536467851843	0.6105523975218523	0.5490449049704005	0.06150749255145177	4	5	4	0	0	1.0	0.1510706497516361	1.2120953997919401	1.0	9.953075143181533	28.820418970378824
4380000	-82344.45850139468	-82706.34462823933	361.8861268446514	-19619.576709202942	0.7170767511113432	1.0899335179194147	0.8517441092864422	0.23818940863297255	5	8	9	0	0	-20338.185273884184	0.4016934620485721	1.1961480242453646	0.9246025360747837	0.2715454881705809	8	12	7	0	0	-21798.66227674481	0.7770695045633474	6.362012897906242	3.9302399497942466	2.431772948111994	44	70	67	1	0	-20949.920368407387	0.29641034789926995	0.656962350547343	0.5493471563056359	0.10761519424170686	5	6	4	0	0	1.0	0.16232544961468717	3.394588377117789	1.0	9.55922636470988	34.28063777128899
4390000	-82283.54344030593	-82713.94761474429	430.4041744383606	-19623.093672508094	0.7955268722907263	1.7627898254343255	1.5335082978818253	0.2292815275524999	11	14	9	0	0	-20338.36089031915	0.40138729089153624	1.128774591005532	0.7942931192287478	0.334481471776784	9	13	7	0	0	-21802.477960239543	0.7821562145592085	6.438732015061876	3.816482808587663	2.6222492064742107	52	79	68	0	0	-20950.015091677506	0.29087093566894795	0.6671420722912023	0.5443810781788345	0.12276099411236766	3	4	4	0	0	1.0	0.1624686639825917	3.4923715654692	1.0	9.78765830743347	32.61649668726989
4400000	-82297.67668988014	-82722.47770768825	424.8010178081031	-19620.28376222257	0.7841894254281702	1.6929568983253014	1.2674383010858143	0.4255185972394869	13	16	9	0	0	-20341.315666129114	0.3975683040338397	1.155426802519434	0.5000109758762459	0.6554158266431881	9	13	7	0	0	-21807.001419583452	0.8450560018932535	7.1421640697888815	4.100492525036768	3.041671544752113	49	74	66	2	0	-20953.87685975311	0.6203884900269544	1.8641482601120365	1.3261351275258217	0.5380131325862143	12	13	4	0	0	1.0	0.14389634021588996	3.3615580139869023	1.0	11.59444895143397	24.310917274846506
4410000	-82336.43808516835	-82713.9063777456	377.4682925772479	-19620.62226684389	0.8220929245374019	1.3935613232657649	1.0224848870675092	0.3710764361982557	7	10	9	0	0	-20338.69508224332	0.4009419629418294	1.085770013520488	0.7690339972753742	0.316736016245114	6	10	7	0	0	-21804.77205738643	0.7778550673241382	6.897978346320626	3.7222007086273248	3.1757776376933005	49	74	66	2	0	-20949.81697127197	0.305847816874359	0.8319434118968316	0.6889363236744621	0.1430070882223694	6	7	4	0	0	1.0	0.14095675131732954	3.981878317834536	1.0	12.566347620987623	21.684021923791075
4420000	-82390.83941492085	-82712.64355048531	321.8041355644605	-19621.683771289692	0.6786229921051057	1.1679219917323578	0.6291018687423042	0.5388201229900534	5	7	8	1	0	-20336.799103270507	0.3416366769459598	0.8787181105003998	0.3911217023834019	0.4875964081169979	5	7	5	2	0	-21803.64840093317	0.7826939975175308	6.736163031312713	3.217512837700898	3.5186501936118146	42	67	66	2	0	-20950.512274991936	0.24166227761796072	0.4703539082126431	0.3467875768232731	0.12356633138937002	5	4	3	1	1	1.0	0.10949492340316083	2.524968736775911	1.0	10.200468533386749	15.999503694247585
4430000	-82445.4306420053	-82713.55043402301	268.11979201770987	-19623.877337335114	1.0069412260877109	2.0603871617528715	1.572641138282893	0.48774602346997864	7	10	9	0	0	-20338.84000659378	0.3961928291744442	1.3026020601852226	0.7951121095231211	0.5074899506621018	5	9	7	0	0	-21801.74961780579	0.8068302193185692	6.9846387412235185	3.6412338455505595	3.34340489567296	33	58	66	2	0	-20949.08347228833	0.31215175528531985	0.7954846779300655	0.49739194097214173	0.2980927369579237	5	6	4	0	0	1.0	0.1268701415827691	2.8919823970242704	1.0	8.100690187464528	16.017008478059957
4440000	-82426.36084936286	-82708.09628278625	281.73543342340366	-19620.290809957707	0.9989309501194928	2.321524176432352	1.8561451465820875	0.4653790298502648	11	14	9	0	0	-20337.40883650796	0.37246655012836866	1.2034854962872266	0.9978339045326601	0.20565159175456652	3	7	7	0	0	-21800.758172814894	0.8858869698933322	7.49941724207688	4.094682987668581	3.4047342544082975	37	63	67	1	0	-20949.638463505682	0.38046125829531985	1.040023667975528	0.8058001733409181	0.23422349463460979	5	6	4	0	0	1.0	0.17484576361092588	2.9786855743173883	1.0	6.591543021166403	16.013019264915794
4450000	-82520.44024352652	-82711.04827045926	190.60802693274084	-19621.49295700085	0.8452713691507364	1.987216758623755	1.3853463570888749	0.6018704015348803	9	12	9	0	0	-20337.504077351357	0.5605822074199014	1.3129561768618	0.8998204251152657	0.41313575174653405	8	12	7	0	0	-21799.271841790563	0.9239290827882062	8.043386222615602	4.461745303996269	3.5816409186193336	25	48	64	4	0	-20952.77939431648	0.3452004834521407	0.9591384457756353	0.8597601118686415	0.09937833390699384	1	2	4	0	0	1.0	0.1915680142888212	4.32370283336764	1.0	7.059170421467121	16.086801788447072
4460000	-82452.98863417603	-82712.53613565578	259.54750147975716	-19618.66080561341	0.8031374674418402	1.8829441671515366	1.381424490662757	0.5015196764887796	7	10	9	0	0	-20340.048971988115	0.42832582813057446	1.2329629995598417	0.8027427693549278	0.4302202302049138	5	9	7	0	0	-21805.21528316055	1.2130071413641823	8.464841071474654	5.005516075383507	3.459324996091146	37	63	67	1	0	-20948.611074893706	0.3742879887581162	1.2697647875909617	1.0415631888636832	0.2282015987272786	6	7	4	0	0	1.0	0.2009112810549764	4.841702681770001	1.0	5.758776095097861	16.436195841976076
4470000	-82483.53419284472	-82708.27611620973	224.74192336501775	-19622.07755485714	0.7834924279855808	1.43387333749132	1.1550380941978573	0.278835243293463	2	5	9	0	0	-20336.58913379776	0.4376057667819882	1.3251916397837433	0.8526126600801474	0.47257897970359575	3	7	7	0	0	-21797.936971407482	0.880036136139708	7.687339697838951	4.268918521113034	3.418421176725916	32	59	68	0	0	-20951.67245614735	0.31649254660127735	0.7009623520812325	0.5627241404164183	0.13823821166481426	3	4	4	0	0	1.0	0.16853253224857778	4.846906580525263	1.0	4.55683608396044	16.41854906094939
4480000	-82486.14706834845	-82711.11455648259	224.96748813413626	-19621.386623423383	0.8219737309754156	1.5523120843758194	1.2723441174901633	0.27996796688565606	4	7	9	0	0	-20339.594047167422	0.487645794232027	1.250855215738637	0.9124031425385795	0.3384520732000576	6	10	7	0	0	-21796.95901157306	0.9174714323257349	7.595583381528017	4.523289200934487	3.07229418059353	27	54	68	0	0	-20953.174874318713	0.26976847408539206	0.5775919739405787	0.4995769978592217	0.07801497608135695	4	5	4	0	0	1.0	0.13901371998901482	6.150145012743204	1.0	5.792867000025019	18.013162834461625
4490000	-82468.95260831657	-82711.18994318173	242.23733486515357	-19619.042078970728	0.8513984961425307	1.750840802508825	1.3719586327147892	0.3788821697940356	6	9	9	0	0	-20338.682813715553	0.34899614369998844	1.1051769281111723	0.6096640261941253	0.4955129019170468	3	7	7	0	0	-21801.960380617744	0.8979316195920483	7.582449886985112	4.4806950580218246	3.1017548289632906	31	58	68	0	0	-20951.504669877697	0.3652174990104983	0.8996956125511595	0.691370779571018	0.2083248329801414	5	6	4	0	0	1.0	0.16404686983490763	4.549723983738046	1.0	5.740947381776759	19.192879739523217
4500000	-82427.07700089044	-82716.03433708545	288.9573361950241	-19622.592400156045	0.8853161360549132	2.205889918513906	1.418002127991631	0.7878877905222753	12	15	9	0	0	-20338.11698982162	0.43369968490062905	1.3316885775148852	0.8241170527180406	0.5075715247968449	6	10	7	0	0	-21803.216166408165	0.8479890272112647	7.498208571116594	3.8331406217887705	3.665067949327822	36	59	64	4	0	-20952.10878069962	0.4422469958428373	1.2883799606783608	0.9682599422917657	0.3201200183865952	7	8	4	0	0	1.0	0.16337151687768905	3.2488940302775244	1.0	6.599949860873091	17.484370453063825
4510000	-82454.68785412984	-82718.58007367037	263.8922195405371	-19624.209726689376	0.8523655612865797	1.6702304180121885	1.1523078911235856	0.5179225268886032	4	7	9	0	0	-20337.803706000188	0.42958753875217154	1.610916484627201	1.0511631373180417	0.5597533473091594	8	12	7	0	0	-21805.90281264428	0.9200320524250042	7.831680433277339	4.184293089849591	3.6473873434277486	34	59	66	2	0	-20950.663828336517	0.4501930927879593	1.26854300609481	0.7560393137301313	0.5125036923646787	8	9	4	0	0	1.0	0.15185016304840945	3.642002805648944	1.0	7.339136041035185	20.023021073568454
4520000	-82441.6435188056	-82715.24027791743	273.59675911182063	-19623.90942288484	0.8317725164922912	1.5501769784905635	1.0465611114040119	0.5036158670865516	10	13	9	0	0	-20337.91671508407	0.3941692550851561	1.1805043210916175	0.7921041838890621	0.38840013720255545	2	6	7	0	0	-21799.912950051326	0.8296457097901683	7.459260285739617	3.9295859028822533	3.529674382857362	37	63	67	1	0	-20953.501189897197	0.31825643345095145	0.5819468816071649	0.5599726698607927	0.021974211746372152	1	2	4	0	0	1.0	0.13003609376929343	3.425036127140351	1.0	7.24579717374411	20.279111991801656
4530000	-82450.74996027339	-82727.5305718838	276.78061161041285	-19621.275896987285	0.8292949820189106	1.8061841805077985	1.1049205355428322	0.7012636449649662	11	14	9	0	0	-20338.19963653668	0.3505831944940989	0.9982617778911163	0.7233913904815047	0.2748703874096115	4	8	7	0	0	-21814.44300947935	1.0626999732332028	7.958403143153478	4.723280401366564	3.2351227417869106	37	63	67	1	0	-20953.612028880503	0.3103328820006541	0.6842016974016724	0.593567629224572	0.09063406817710032	2	3	4	0	0	1.0	0.16725977171708703	4.624590997676675	1.0	7.393282094318934	25.442137085728554
4540000	-82412.05373985162	-82711.94517450595	299.89143465432835	-19621.072942559716	0.7777059695182968	1.3931461092944963	1.056571416740106	0.3365746925543907	10	13	9	0	0	-20339.224458992252	0.4304593074665327	1.209466728088965	0.8706693799019615	0.3387973481870039	5	9	7	0	0	-21802.200944681153	0.8883613383096467	7.420551566349435	3.98143786115825	3.439113705191185	35	62	68	0	0	-20949.446828272823	0.30137492506730906	0.9862660445148482	0.8252878033739337	0.16097824114091447	4	5	4	0	0	1.0	0.1485403900693714	2.7539004570999754	1.0	8.504789551093062	22.73291612402335
4550000	-82418.65211598121	-82711.85067157807	293.19855559684964	-19619.733161924833	0.7514222627988077	1.434101258759267	1.190856752048556	0.24324450671071107	6	9	9	0	0	-20339.856777721918	0.33848909983128506	0.9047202697222675	0.6719039016520073	0.23281636807026007	3	7	7	0	0	-21801.330122881252	0.8672144735538577	7.332672122110332	3.908373323116681	3.4242987989936498	36	61	66	2	0	-20950.930609050058	0.4240688125810232	1.2324752572714137	0.698517374964694	0.5339578823067193	9	10	4	0	0	1.0	0.14904250893734586	2.1451206954121433	1.0	7.3150477304416155	16.19171879474834
4560000	-82469.16124359755	-82711.85790055431	242.6966569567545	-19626.20815428466	0.9174738960554596	2.038083702844993	1.31468801968752	0.7233956831574734	10	13	9	0	0	-20337.045260666557	0.36925150145688646	1.0219914456467092	0.5590503279362868	0.4629411177104224	2	5	6	1	0	-21797.784418504496	0.8994139216183741	7.477212589344435	3.884730587333928	3.592482002010508	34	55	62	6	0	-20950.82006709859	0.401166705534508	1.1092614576042283	0.9339120318693335	0.17534942573489487	5	6	4	0	0	1.0	0.1475239377939064	1.3383329781192272	1.0	6.839606473985148	16.23630908198986
4570000	-82513.15525545194	-82704.42568676676	191.27043131481838	-19619.292161046156	0.9456336989126379	1.7929704942992317	1.482683310936114	0.3102871833631178	6	9	9	0	0	-20339.22307310343	0.4870897562105379	1.2082394441924724	0.7900480328333496	0.418191411359123	4	8	7	0	0	-21795.98662008118	0.9088370352309336	7.458223773199821	4.052206870954347	3.4060169022454727	24	49	66	2	0	-20949.923832535987	0.3407131561592754	0.7759155553291806	0.6113271579912856	0.1645883973378949	2	3	4	0	0	1.0	0.13918712534260874	1.825813103220888	1.0	6.8064504683922245	20.23511022702937
4580000	-82482.01142478864	-82707.13457681081	225.12315202218224	-19623.57485996582	1.1163906670748107	2.5296114205082088	1.4569137406918622	1.0726976798163466	11	14	9	0	0	-20336.94313187947	0.3655745920260311	0.8414332646477354	0.6563171517796407	0.18511611286809473	2	6	7	0	0	-21796.791477698815	0.8576031627764303	6.754351288525538	3.807803921392348	2.946547367133189	26	50	65	3	0	-20949.8251072667	0.3326871007402149	0.7380812652341827	0.676095362076858	0.06198590315732477	2	3	4	0	0	1.0	0.14116844961655933	1.069844041323767	1.0	5.786431476517194	13.917159508047519
4590000	-82457.07611617225	-82705.85093585923	248.77481968698487	-19621.640639730027	0.8146819623935105	1.7306758449577724	1.461835363546808	0.2688404814109649	7	10	9	0	0	-20336.40795454742	0.35263565207831327	0.9058875761888345	0.5624348965662063	0.34345267962262804	2	6	7	0	0	-21794.805194101333	0.8648379706054397	6.789700703863469	3.8204361714290385	2.9692645324344307	32	57	66	2	0	-20952.99714748044	0.30076607537193323	0.541809245687019	0.5119034148310677	0.029905830855951304	1	2	4	0	0	1.0	0.14556729451747946	2.780353208991454	1.0	8.158881440207102	19.981253984476165
4600000	-82422.15094367808	-82707.15176599879	285.000822320709	-19621.514104838247	0.897114033954574	1.6425176168810478	0.9360903096840025	0.706427307197045	8	11	9	0	0	-20336.185668593815	0.48044990167257656	1.4263437935297634	0.8149588289164573	0.6113849646133063	4	8	7	0	0	-21799.845888558208	0.9674366487730247	7.605854759993959	3.960147581307085	3.6457071786868753	39	65	67	1	0	-20949.60610400852	0.3642360395909466	1.031082522468287	0.7567627502876362	0.2743197721806507	4	5	4	0	0	1.0	0.16104781128439055	4.415311408234451	1.0	8.181529529247063	17.7151098997519
4610000	-82399.91343118466	-82695.60205528536	295.6886241006964	-19619.276668183567	0.7765176041588565	1.5554636622266993	1.2800128700384044	0.275450792188295	7	10	9	0	0	-20336.40754937366	0.3402481619587157	0.9394095542497125	0.5601461437324382	0.3792634105172746	7	11	7	0	0	-21790.993849089642	1.0205837822285742	7.888349852735034	4.477250727081676	3.411099125653358	40	65	66	2	0	-20948.923988638482	0.3564280942409587	0.9623163174528757	0.651235110925884	0.31108120652699156	5	6	4	0	0	1.0	0.20725168107670594	4.210801009152242	1.0	8.85467374790785	17.726284904053948
4620000	-82453.83957720784	-82698.50564632792	244.66606912008194	-19619.82602634641	0.8664747976664987	2.260685671561342	1.6728481216124236	0.5878375499489183	10	13	9	0	0	-20337.94287019705	0.49580356752216975	1.3766500497092622	0.9275069141560828	0.4491431355531795	6	10	7	0	0	-21792.122982933204	0.9609640574448088	8.49991284486776	5.0680347911148065	3.431878053752955	40	64	65	3	0	-20948.613766851257	0.3874293705685481	1.266859092951647	1.0785006825582975	0.18835841039334966	3	3	3	1	0	1.0	0.20685956927602966	1.8198487425725478	1.0	6.631795401720614	20.197245583537978
4630000	-82499.22932164549	-82714.2535183447	215.0241966992155	-19622.73304878936	0.7747083082174985	1.7902170394532284	1.4468078827683022	0.34340915668492633	6	9	9	0	0	-20337.928529438188	0.45206904173816925	1.4005135884801128	1.1877965668130042	0.21271702166710876	2	6	7	0	0	-21802.07515279004	1.0366221040309764	7.68291390818335	4.4874623751315506	3.1954515330517976	30	56	67	1	0	-20951.516787327117	0.3129693419992494	0.6601217334838779	0.6041805180098575	0.05594121547402048	2	3	4	0	0	1.0	0.20675087250938773	1.6632525775276479	1.0	5.472185710502878	22.312554937282385
4640000	-82523.89047951224	-82708.95207150986	185.0615919976214	-19620.67580975881	0.7280212959006338	1.2627686824108961	0.9991667887152573	0.2636018936956387	3	6	9	0	0	-20337.820357340253	0.3785590696772094	0.9934707271608603	0.8178294170299663	0.175641310130894	6	9	6	1	0	-21796.783605665198	0.8203878518107783	7.28408988545541	4.212177193440429	3.0719126920149784	22	46	65	3	0	-20953.672298745605	0.3956658301475139	1.013867706411872	0.8763507604043531	0.13751694600751876	5	6	4	0	0	1.0	0.20599883908994654	2.537716341040341	1.0	5.492716319511226	22.39401067295585
4650000	-82437.48021137257	-82701.51567880422	264.03546743165117	-19620.37326643616	0.900169485820998	2.1592773845050863	1.2550470394232054	0.904230345081881	15	18	9	0	0	-20336.369716862668	0.3211498450477214	0.8945638233110978	0.5818465427241549	0.312717280586943	2	6	7	0	0	-21795.341281376695	0.9772657672534297	7.506843382867918	3.8762993539675756	3.6305440289003426	35	57	63	5	0	-20949.431414128703	0.28429637707316463	0.6951277786013259	0.4894705731503356	0.20565720545099034	3	3	3	1	0	1.0	0.1396774161096261	1.7711856419369272	1.0	9.080380276992182	15.107028610590515
4660000	-82422.05451880116	-82709.90823360822	287.8537148070676	-19620.6506210368	0.802766444627889	1.5884349638074746	1.1594011480722264	0.4290338157352481	8	11	9	0	0	-20339.75255498193	0.5076518252762596	1.6693029322559003	1.1501421154358118	0.5191608168200884	8	12	7	0	0	-21799.119406883696	0.8597242485275624	6.8940524302559	3.5384892820620975	3.355563148193801	35	57	63	5	0	-20950.38565070579	0.30603775219722734	0.8470947261993569	0.44121572702941725	0.4058789991699397	6	5	3	1	1	1.0	0.13828512231096504	2.8140467768809203	1.0	10.149981584381653	16.18582454086793
4670000	-82485.59469355295	-82712.9418898618	227.34719630885294	-19624.819341045142	0.9508831851150835	1.9275360543847029	1.4598914187470375	0.4676446356376653	9	12	9	0	0	-20337.60900572001	0.39788006836765105	1.1519651992449573	0.9239868611035412	0.22797833814141583	4	7	6	1	0	-21796.67858345145	0.8668271690522704	7.005979461077069	3.785763188819664	3.220216272257404	26	48	63	5	0	-20953.834959645203	0.5535860541574599	1.3686510633070448	1.0838465541166757	0.28480450919036915	7	8	4	0	0	1.0	0.16061512347162782	2.235563280829517	1.0	5.723138760423145	16.100503281119448
4680000	-82526.95396487977	-82712.15416458537	185.20019970560384	-19619.709148761813	0.8457074053508037	1.4038630447018616	1.1077174835171197	0.2961455611847422	3	6	9	0	0	-20342.341779869002	0.5633393370838004	1.5437910623312674	1.0534794026708392	0.49031165966042817	7	11	7	0	0	-21799.69053087603	0.8306811158696576	7.0526440287085785	4.525453721599397	2.5271903071091835	29	49	61	7	0	-20950.412705078536	0.4070660254067361	1.1663755374017142	0.9623735972853582	0.20400194011635583	3	4	4	0	0	1.0	0.2826514375117278	0.6665741174239841	1.0	4.508554481204761	22.190780764755363
4690000	-82603.76452861216	-82706.5725881494	102.80805953724783	-19620.897498484752	0.8189346661055985	2.011624905559077	1.5348446591440004	0.47678024641507605	4	7	9	0	0	-20339.141650926013	0.4098675123199779	1.4597702668585941	1.2664548464410703	0.19331542041752373	3	7	7	0	0	-21796.256463877966	0.8062668245862856	7.255222481544674	5.056732901007087	2.1984895805375855	15	40	66	2	0	-20950.27697486067	0.47894616877371654	1.3134542048178073	1.1929104221388669	0.12054378267894028	1	2	4	0	0	1.0	0.2764449058537837	1.1438088202635777	1.0	3.0334066621062554	22.246570577471253
4700000	-82490.73206568942	-82706.59729062978	215.86522494037092	-19621.208323047693	0.9621330626687213	2.0120163316122754	1.4071320659569069	0.6048842656553691	14	17	9	0	0	-20336.88843812656	0.4863308692034686	1.8431394596945263	1.3640911251973395	0.4790483344971872	8	12	7	0	0	-21799.216547803306	0.9056132884451208	8.253886814686485	5.308382989880848	2.9455038248056336	32	56	65	3	0	-20949.28398165223	0.4363805559655009	1.299416913879768	1.1972239551272854	0.10219295875248283	1	2	4	0	0	1.0	0.3231662847542647	1.374334028164748	1.0	6.072857932533006	22.264800834735848
4710000	-82502.91149346976	-82711.14831449247	208.2368210227117	-19622.620282003474	0.7237851038740094	1.6403428008449006	1.342155878218847	0.2981869226260537	7	10	9	0	0	-20338.672634815397	0.3869782553655099	1.2819964788225242	0.778409618614176	0.5035868602083483	7	11	7	0	0	-21798.623741444222	0.8788230569562069	7.958660762173196	4.380893374402559	3.5777673877706353	32	54	63	5	0	-20951.231656229374	0.3238072562773016	0.8767493404013449	0.8100588273474312	0.06669051305391366	2	3	4	0	0	1.0	0.23799381733263922	1.5800808424393142	1.0	7.033502243347909	13.568562984586283
4720000	-82359.72815453152	-82709.64852953411	349.92037500259426	-19626.54313079704	0.9342606299320091	1.9505281100457046	1.416578388655498	0.5339497213902071	9	12	9	0	0	-20335.801341198872	0.418987954370717	1.5036988903979953	0.8458344846076739	0.6578644057903218	12	16	7	0	0	-21796.85344191996	0.9461119534978196	8.189583024265078	4.315157052931485	3.8744259713335927	46	73	68	0	0	-20950.45061561824	0.4608951358652009	1.0917925322365811	0.737639632620724	0.3541528996158574	6	7	4	0	0	1.0	0.23786993430972406	1.7596839096529353	1.0	10.761703193518985	19.140742450673244
4730000	-82236.93361092737	-82711.8577567034	474.92414577601943	-19620.044822618125	1.1501622821599549	2.7286651551711048	1.29054027167403	1.438124883497075	21	23	8	1	0	-20337.236268610526	0.589312958501298	1.7225431592380727	1.2095419112067258	0.5130012480313468	10	14	7	0	0	-21805.481205550255	1.0994960627116614	8.378015923462183	4.366532232354763	4.011483691107416	58	84	67	1	0	-20949.095459924483	0.4654655651768254	1.2971659379465204	0.7270212725338526	0.5701446654126677	13	14	4	0	0	1.0	0.19647562581676184	2.940319910671047	1.0	12.323942831227468	18.193461532975554
4740000	-82356.2433768	-82708.72777356581	352.48439676580284	-19619.395286126794	0.8706944640879607	2.183818314120102	1.5073397629011271	0.6764785512189745	16	19	9	0	0	-20338.55766960151	0.5266357085218334	1.6147129239436069	1.2610792143858949	0.3536337095577118	9	13	7	0	0	-21800.41767250193	0.9103936946929221	7.799886587352257	3.751767890337483	4.048118697014777	46	66	61	7	0	-20950.357145335583	0.4901002733121321	1.316240911206331	0.8801813265740484	0.43605958463228267	8	9	4	0	0	1.0	0.15917667680349143	1.9796477622462791	1.0	9.97337850061163	18.660681359180163
4750000	-82366.00188851135	-82705.01744263351	339.0155541221623	-19620.29355112524	0.7898834884536844	1.3687707853969808	1.0935251625727374	0.2752456228242435	8	11	9	0	0	-20337.203035846556	0.5089754381836936	1.6265333849770496	0.7028670480696037	0.9236663369074459	6	10	7	0	0	-21798.042873308477	0.9858799886472593	7.9517212259696315	4.371274819359434	3.5804464066101995	50	73	64	4	0	-20949.47798235325	0.5201304293285266	1.6261993555430707	0.8708127544057935	0.7553866011372772	9	9	3	1	0	1.0	0.1608876736371271	1.2992704368883123	1.0	9.41020129692756	19.176581340679867
4760000	-82397.5846424967	-82715.91454076712	318.32989827041376	-19627.005508435017	0.8728843570369232	2.066453856712004	1.5442474116247416	0.5222064450872621	13	16	9	0	0	-20339.436303907303	0.4545851522741484	1.5097244129082859	1.111237666688354	0.39848674621993185	7	10	6	1	0	-21799.080114049324	0.9973203973981889	7.210068008254169	4.408520417777404	2.8015475904767655	40	64	65	3	0	-20950.39261437548	0.24421858026079363	0.5051232142191137	0.4431511689119002	0.061972045307213536	4	5	4	0	0	1.0	0.2013813724941748	1.862248977010362	1.0	9.422876717667194	23.10870616519456
4770000	-82301.21141518152	-82710.41800393112	409.2065887495992	-19620.00622864345	0.9232109376809741	2.0617638649121166	1.2923192813617987	0.7694445835503184	16	19	9	0	0	-20338.084334399624	0.4310512592150105	1.1998632214010754	0.7938864168758315	0.40597680452524404	10	14	7	0	0	-21799.894689360455	0.979934730501403	8.122953412572484	4.346712925342823	3.7762404872296607	54	76	63	5	0	-20952.43275152758	0.46264167939192596	1.2665216216246078	0.6192151542576444	0.6473064673669633	9	10	4	0	0	1.0	0.17027812207865853	4.098223656720661	1.0	9.407929461443809	22.23235915472125
4780000	-82365.63102061633	-82710.15348780689	344.5224671905532	-19624.654757718938	0.6934076086309596	1.2563864278033172	1.0696877587931488	0.18669866901016832	6	9	9	0	0	-20337.188516716917	0.5732138813545076	1.394958495138573	1.0581870651000571	0.33677143003851606	9	13	7	0	0	-21798.586905560944	0.9510166775014494	7.76646249457246	5.526677072124929	2.23978542244753	51	75	65	3	0	-20949.7233078101	0.46818941423978866	1.3950859037759407	1.0825861226581401	0.31249978111780047	7	8	4	0	0	1.0	0.3069003304819954	1.558044856285703	1.0	7.519465710612907	30.467420565343733
4790000	-82424.30203532796	-82711.28608380043	286.98404847246894	-19619.475000436796	0.9598315361881451	2.4334975009647763	1.7724099092034822	0.6610875917612947	15	18	9	0	0	-20340.13622824946	0.6330345305474739	2.1322956623193683	1.5753672100706573	0.5569284522487109	8	12	7	0	0	-21798.490914514397	1.154647521675038	8.187274258715949	6.012055527538381	2.175218731177565	35	59	65	3	0	-20953.18394059978	0.5466491986859568	1.4744430785368217	1.0911470885549737	0.38329598998184794	12	12	3	1	0	1.0	0.3076075434207454	1.246832945605269	1.0	7.502177891907633	23.465996137991663
4800000	-82532.18452655265	-82715.74690071092	183.56237415826405	-19624.139142190375	0.7423796446171446	1.520626879275984	1.3101549630717984	0.21047191620418565	6	9	9	0	0	-20337.76746379354	0.39182580090321	1.3428494505580049	0.9764413593487543	0.3664080912092506	5	9	7	0	0	-21801.213260287503	0.9459206499069068	7.430510203395381	5.4516001372972624	1.9789100660981185	25	49	65	3	0	-20952.627034439487	0.40199074257492745	0.9997848334553003	0.9195430078295739	0.08024182562572664	2	3	4	0	0	1.0	0.2972223722730252	1.8830634059519755	1.0	5.441902819002633	25.96118053333972
4810000	-82536.39548984331	-82714.2500718084	177.8545819650909	-19623.669089803105	0.9836996255108394	2.2645416282472293	1.8943096383687366	0.37023198987849204	7	10	9	0	0	-20338.89069993336	0.5087634554192365	1.6272947778015456	1.254849879547853	0.37244489825369265	4	8	7	0	0	-21801.52635414721	0.9601181587765262	8.348791291041483	5.406857908057148	2.9419333829843355	31	55	65	3	0	-20950.16392792474	0.3395548002640135	0.9304153761023791	0.5881392974380538	0.3422760786643253	3	4	4	0	0	1.0	0.3339577012769481	1.5926419241448484	1.0	5.252723229719703	17.819800091515077
4820000	-82588.61575924243	-82701.7879453614	113.17218611897493	-19619.90662248332	0.7717922645645637	1.700702041670137	1.228548946922702	0.47215309474743516	2	5	9	0	0	-20337.548388141324	0.3766601278200084	1.2511042394655034	0.748555288743035	0.5025489507224683	1	5	7	0	0	-21793.204202322166	0.9675377414262617	8.896528365538972	4.979360605609661	3.917167759929313	19	45	67	1	0	-20951.12873241459	0.5036463649436256	1.4493082684344645	0.9854593034355675	0.46384896499889683	4	5	4	0	0	1.0	0.1975396529616451	2.632576121252261	1.0	2.861322866884754	12.208271260198405
4830000	-82622.75638934552	-82700.3901701348	77.63378078926482	-19619.867807045615	0.7481048715396723	1.288366435471413	1.1047983286266152	0.18356810684479774	1	4	9	0	0	-20338.160712005774	0.37142910089178854	1.2266482868256703	0.8779147861907618	0.3487335006349086	0	4	7	0	0	-21792.373674419698	0.9137942283107563	8.801238603729598	5.015132038832247	3.7861065648973513	17	39	63	5	0	-20949.98797666371	0.30628422878426104	0.7975327139534836	0.7657747111875512	0.03175800276593227	0	1	4	0	0	1.0	0.26480738158965	3.316053668812185	1.0	2.9023844475043936	10.189110748855526
4840000	-82607.18838148627	-82703.60839990216	96.42001841590039	-19622.35112961738	0.7929247750186177	1.8310971356709052	1.5430122911157338	0.28808484455517125	2	5	9	0	0	-20337.22124411132	0.40803740850407166	1.4527825497535012	1.0591592579881572	0.39362329176534383	3	7	7	0	0	-21794.370949327866	0.9085098039899914	8.233806521849342	4.867408417310674	3.366398104538668	13	38	66	2	0	-20949.6650768456	0.35524575623210025	1.08034222918927	0.9823084696908507	0.0980337594984193	2	3	4	0	0	1.0	0.2639781432402353	3.3263699005488823	1.0	2.350673441201539	12.371978828902332
4850000	-82615.55287275882	-82702.68027752537	87.127404766556	-19618.44268194407	0.8223496937948629	1.532857065543276	1.3605651214247563	0.17229194411851972	1	4	9	0	0	-20339.371757813573	0.47232167669540365	1.452467258493271	1.3200821038820374	0.13238515461123318	1	5	7	0	0	-21794.256922722692	0.9091162795375834	7.72341942877702	5.128044292382881	2.595375136394138	13	37	65	3	0	-20950.608915045046	0.2652483036335506	0.5935374351583969	0.5719377564110618	0.021599678747335038	0	1	4	0	0	1.0	0.2141589569415889	0.9614748790328868	1.0	1.1336324186827653	15.219801017839327
4860000	-82598.28893076809	-82705.41497434239	107.12604357430583	-19618.070588874634	0.8174303284752105	1.493704233091727	1.3186704810825098	0.17503375200921714	0	3	9	0	0	-20341.084508776534	0.6318235274712355	1.8754357158452126	1.486212142814849	0.38922357303036353	3	7	7	0	0	-21795.702085546458	1.009128164802852	7.6259779492162485	4.956415652202759	2.6695622970134916	15	42	68	0	0	-20950.557791144754	0.32900210091219095	0.8590426398956871	0.7618557964223618	0.09718684347332532	1	2	4	0	0	1.0	0.23714708692593375	3.1313682010978177	1.0	2.448554372295227	15.177437454081229
4870000	-82555.00972015708	-82710.33938911016	155.32966895307626	-19623.23660632492	0.8418495840382443	1.8092765636306205	1.4951282750080548	0.3141482886225663	3	6	9	0	0	-20337.559973751217	0.37454192461696617	1.1515436253001814	0.8601538114399745	0.29138981386020696	3	7	7	0	0	-21798.270770189716	1.0313130794868077	7.6974310298584	4.888300640236842	2.8091303896215596	23	49	67	1	0	-20951.2720388443	0.44445678092395874	1.0520212078188993	0.9217194629997855	0.13030174481911377	2	3	4	0	0	1.0	0.23534647971609057	3.2664264596822505	1.0	2.8600190467511597	18.722724247859976
4880000	-82596.29469789048	-82720.09423444053	123.79953655004952	-19618.935209366453	1.0785374239510623	2.2576101736108707	2.024437642516955	0.23317253109391578	6	9	9	0	0	-20338.112656556703	0.46901714851499327	1.3961752713142785	1.1682996775811711	0.2278755937331071	0	4	7	0	0	-21811.376798028854	0.9723628270347907	7.880678200548123	4.93372428030841	2.946953920239711	15	41	67	1	0	-20951.669570488524	0.5382295916867119	1.5678706672995453	1.135115979428918	0.4327546878706272	5	6	4	0	0	1.0	0.22887993517829908	1.6683523871429593	1.0	2.7004089232027093	13.642573858209659
4890000	-82625.47883741769	-82720.32956649161	94.85072907392568	-19626.046970529937	0.8769680818060662	1.7357706210704698	1.53145407352218	0.2043165475482897	1	4	9	0	0	-20339.095195593687	0.3487131892994622	1.0043123294042473	0.7536548194002703	0.2506575100039768	1	5	7	0	0	-21803.829936904414	0.8292148151053355	6.664949197430868	4.437978858998254	2.226970338432617	5	31	67	1	0	-20951.35746346357	0.24822744457887777	0.6474516529517311	0.6373086916575402	0.010142961294190844	0	1	4	0	0	1.0	0.24823934406243026	2.7057641411267106	1.0	0.9262805210826319	15.977916603599924
4900000	-82569.79616060732	-82722.92270842443	153.1265478171175	-19622.597747116033	0.8210331370643869	1.7387357862850026	1.5271255779344655	0.21161020835053707	3	6	9	0	0	-20340.19459865758	0.4475200478085793	1.40277269707268	1.0841184616494133	0.3186542354232668	2	6	7	0	0	-21810.114932397948	0.9151079159545963	7.558789487571126	4.61047330104196	2.9483161865291643	25	51	67	1	0	-20950.01543025287	0.35171749502233807	0.8783440179006723	0.8497224190085683	0.028621598892104028	0	1	4	0	0	1.0	0.17904923298563846	5.766786674098581	1.0	2.814531429571424	18.679272104570828
4910000	-82586.97046579498	-82722.31504427828	135.34457848330106	-19624.69442256046	0.8266401722946697	2.024120003472934	1.5377014639686237	0.4864185395043098	6	9	9	0	0	-20336.016309200684	0.4470234690277846	1.204383557619456	0.9680959679180673	0.23628758970138863	2	6	7	0	0	-21810.482644361262	0.8913426062107169	7.563661328376696	4.73598467673007	2.8276766516466276	16	42	67	1	0	-20951.121668155876	0.46605007404296567	1.3631487951298293	1.1979722525501286	0.16517654257970066	2	3	4	0	0	1.0	0.24211856545741361	1.8020301027926366	1.0	2.754239826126912	16.809257819820555
4920000	-82622.37556008823	-82712.49955512182	90.12399503359438	-19622.44611278508	0.9281486545146377	2.3464652801968655	1.8752506606611896	0.4712146195356757	3	6	9	0	0	-20339.103051972743	0.5729135591614747	1.603003059143162	1.2542386172190585	0.3487644419241039	2	6	7	0	0	-21801.1604851614	0.850629794208435	7.396059310870809	4.581541936182986	2.8145173746878234	12	36	65	3	0	-20949.78990520259	0.3378294228399736	0.8015925457314683	0.7361134932531604	0.06547905247830804	0	1	4	0	0	1.0	0.20444819294583533	0.7211929539463158	1.0	1.9707431712159607	10.958419449425392
4930000	-82589.55267568784	-82715.75057471286	126.19789902501878	-19620.081374269223	0.8495486546743833	1.6998276732279025	1.4051335902973268	0.2946940829305753	4	7	9	0	0	-20342.66025254376	0.5995927501468715	1.274495080147961	1.0015921612592265	0.27290291888873447	2	6	7	0	0	-21804.43450688046	0.9684124515676406	7.60511708187514	4.885227811422114	2.7198892704530238	15	38	64	4	0	-20948.574441019417	0.3233851046497463	1.0302171808971432	0.9295685579275523	0.10064862296959096	3	4	4	0	0	1.0	0.23251675955268925	1.782478033701575	1.0	1.8591112155254799	15.987694043869906
4940000	-82630.89425885396	-82712.48228149333	81.58802263936708	-19621.483297103645	1.0749709592582588	2.182812603002193	2.016950817164165	0.16586178583802846	2	5	9	0	0	-20336.3386212221	0.41456249468466444	1.3294488625701382	1.0577275171560696	0.2717213454140688	2	6	7	0	0	-21804.34998467479	0.7843859217042237	7.543699437836894	5.373873408890557	2.1698260289463396	9	36	68	0	0	-20950.310378492784	0.3003794271817771	0.6931264856002362	0.5838903388149241	0.10923614678531203	2	3	4	0	0	1.0	0.398458390178548	3.112239020153023	1.0	1.651203260439748	20.36282459733396
4950000	-82640.39710877833	-82717.42294959835	77.02584082001843	-19622.44690362825	0.8459584960334059	1.8685091002575536	1.7044758416039207	0.1640332586536324	1	4	9	0	0	-20339.94935667641	0.5373351227612108	1.4577914503695855	1.1837755869679878	0.2740158634015974	1	5	7	0	0	-21805.187064646707	0.8030850508167169	7.391553972815339	5.479668543253277	1.911885429562063	9	36	68	0	0	-20949.839624646975	0.3093518226731327	0.7801967071941514	0.7083634487826322	0.07183325841151914	1	2	4	0	0	1.0	0.31878719921920246	2.4814178692022786	1.0	1.5022379477412449	19.79912683605025
4960000	-82611.66842251344	-82709.46041074864	97.79198823519708	-19619.304007148403	0.9246660349084427	1.8312508868919433	1.0966920360343204	0.7345588508576228	4	7	9	0	0	-20339.93289078795	0.5161665957004009	1.3346101842898135	1.0801253539302393	0.25448483035957437	1	5	7	0	0	-21799.899733096405	0.8462650465201371	7.215000088018764	3.9834497386139285	3.231550349404835	13	33	61	7	0	-20950.32377971588	0.4497606402116406	1.2332438708768787	1.1310998236862866	0.1021440471905922	1	2	4	0	0	1.0	0.15889321130345468	1.0712988607543044	1.0	1.769788787728972	13.43273440963175
4970000	-82542.343467451	-82703.59313178434	161.24966433332935	-19621.13151695426	1.0884683323407374	2.1387234365395407	1.4644132607904432	0.6743101757490977	5	8	9	0	0	-20336.46411170885	0.385974912809288	1.1790499151036782	0.9955306628782397	0.18351925222543852	3	7	7	0	0	-21796.063919404125	0.842526898771635	7.459098723761045	4.287192292764825	3.1719064309962226	20	43	64	4	0	-20949.9335837171	0.3292431309996603	0.9870334728914533	0.823855076440634	0.16317839645081914	5	6	4	0	0	1.0	0.20009389222691024	2.2413914948256757	1.0	3.7620269163090025	12.929663476271104
4980000	-82613.15627558193	-82709.28433080204	96.12805522010237	-19622.046742022587	0.8305662435576913	1.7818380907863138	1.4354749903443738	0.34636310044193996	2	5	9	0	0	-20336.46759343175	0.4481223990824216	1.3240955198627953	0.9634544633382538	0.36064105652454154	1	5	7	0	0	-21802.14506231178	0.8010018072584277	7.286824211782201	4.453938295740164	2.832885916042038	13	37	65	3	0	-20948.624933035917	0.2691132111602238	0.6852976887441383	0.6670621262414217	0.018235562502716796	0	1	4	0	0	1.0	0.23498671029388868	2.254576651065536	1.0	1.9769563229279923	12.854048556289182
4990000	-82662.93604973878	-82718.75902955471	55.82297981593183	-19621.765776826633	0.8510050042697396	1.8935592488455324	1.5770697226032793	0.31648952624225324	4	7	9	0	0	-20337.03352743839	0.3694209714517834	1.1703788172431209	0.8225672597415126	0.3478115575016082	1	4	6	1	0	-21808.145021775872	0.9618190533608609	8.126381335724796	5.709864525754209	2.4165168099705907	4	29	66	2	0	-20951.814703513806	0.3529262824815576	0.9171635066715352	0.9049240080596791	0.012239498611856081	0	1	4	0	0	1.0	0.2522895966101903	0.9686457577099802	1.0	0.7612436848079284	11.280319402716625
5000000	-82642.66783948212	-82711.12961712849	68.46177764637632	-19618.38950709442	0.7979644828329462	1.5632548076688029	1.551546503679177	0.011708303989626377	0	3	9	0	0	-20336.148080009443	0.4367743792424768	1.3485313783896558	1.1727732054903381	0.17575817289931756	1	5	7	0	0	-21805.537082656276	0.8884233751701147	7.630892045376007	5.275230258216405	2.3556617871596006	7	31	65	3	0	-20951.054947368357	0.3265840895281543	1.051823435184778	0.9281228206459892	0.12370061453878889	2	3	4	0	0	1.0	0.3209187589661772	1.7220356655330136	1.0	0.7318473552253476	16.170053582884773
5010000	-82640.54716365358	-82724.22826540493	83.68110175135186	-19621.98872898027	0.8434122371175444	2.1217336164517366	1.8456938806023837	0.2760397358493528	2	5	9	0	0	-20336.917310296496	0.4860449004539938	1.251962770875486	1.0634171006231867	0.18854567025229896	1	5	7	0	0	-21816.43478405129	0.8990211784015681	7.7297440908082855	5.258184792166084	2.471559298642203	10	37	68	0	0	-20948.88744207689	0.32021096708500374	1.1116558518091564	0.9858230243367074	0.12583282747244895	2	3	4	0	0	1.0	0.2990923080682735	2.816184050505083	1.0	1.0411722974020954	16.855365988612817
5020000	-82634.9051550462	-82715.60300697586	80.69785192965787	-19619.775494114696	1.0059481501631653	2.14145228386992	1.9168257389145613	0.22462654495535905	0	3	9	0	0	-20338.743309786645	0.4288242781490639	1.2853745414519115	0.8419120312742547	0.4434625101776567	0	4	7	0	0	-21805.742769810604	0.9003834900373759	7.315544817108271	4.6627054434345165	2.652839373673752	9	34	66	2	0	-20951.341433263908	0.4744691125579643	1.263467524028882	0.8412570155908953	0.42221050843798646	2	3	4	0	0	1.0	0.22163028655870967	1.0268407014406615	1.0	2.225683805255963	10.279462172707413
5030000	-82597.88451631363	-82717.59207774821	119.70756143458755	-19620.18016983197	0.9791693357226935	2.094113302958602	1.744108983298701	0.3500043196599007	6	9	9	0	0	-20335.912640400278	0.4383070113740359	1.3331781263758344	0.845751287207104	0.4874268391687305	2	6	7	0	0	-21812.14941473209	0.9109528623475678	6.9807358772684704	4.692146531192858	2.2885893460756144	12	35	64	4	0	-20949.349852783875	0.309015459283879	0.8648794964732875	0.7916909515632475	0.07318854491003991	2	3	4	0	0	1.0	0.29904457802462975	0.8301296602239179	1.0	2.9397827473445153	16.75542644758833
5040000	-82567.86947177259	-82714.7553787129	146.88590694031538	-19626.07717284765	0.8808218824498308	2.228382617509202	1.5892914411173589	0.6390911763918433	8	11	9	0	0	-20335.735521848765	0.3301736307176539	0.9486983431837617	0.683865919711327	0.26483242347243474	2	6	7	0	0	-21803.585140877276	0.9193226654032713	7.2960237199941	3.930929556728309	3.3650941632657903	18	37	60	8	0	-20949.357543139216	0.38233453824515373	1.328721972773809	1.1726492517354217	0.15607272103838724	4	5	4	0	0	1.0	0.1658350018896571	1.5960899667611552	1.0	3.6687839425016824	13.835938493695464
5050000	-82620.60468018962	-82704.62576210639	84.02108191677476	-19619.928497126028	0.9072961272107617	2.2485004075240353	1.6967865124303843	0.5517138950936515	3	6	9	0	0	-20336.56803376126	0.3869060097411676	1.3023103007952508	0.8697922753586359	0.4325180254366147	3	7	7	0	0	-21796.895822344173	0.9012054242761449	7.552445734583488	4.065095707991337	3.487350026592151	10	28	59	9	0	-20951.23340887492	0.31820870194206236	0.7462338263809958	0.6608403344321432	0.08539349194885282	1	2	4	0	0	1.0	0.1857914609328188	1.0306336069375044	1.0	3.240747871812069	10.386850250205132
5060000	-82569.02023381228	-82711.59339593376	142.57316212148115	-19620.904816369773	0.9153373956242827	1.737993711141482	1.4247503778245991	0.3132433333168827	3	6	9	0	0	-20337.009857849083	0.3519795640705026	1.0550632039826686	0.6941487530254183	0.3609144509572503	3	7	7	0	0	-21804.272403122985	0.928769786985331	7.786355852001007	3.645172199877109	4.141183652123899	21	39	59	9	0	-20949.406318591915	0.2610295837736528	0.6478324853343239	0.5143421787074632	0.13349030662686062	2	3	4	0	0	1.0	0.16585022689557152	2.5521664335177254	1.0	3.9515507931662333	10.374893946756124
5070000	-82608.78318294237	-82710.89465134757	102.11146840519808	-19620.29346410103	0.8746041506792124	1.7287245531694433	1.5107940836541085	0.21793046951533476	2	5	9	0	0	-20336.605127168332	0.3497224667086423	0.9664171104401389	0.610853662165214	0.3555634482749248	1	5	7	0	0	-21804.235581891866	0.8490257854256114	6.647205548557249	4.32135697059669	2.3258485779605618	11	33	63	5	0	-20949.760478186337	0.3808841834490875	0.9326220026945056	0.8784868586243266	0.054135144070179	0	1	4	0	0	1.0	0.18757574075449343	1.7701331269991953	1.0	1.7748732036241741	10.476220269714597
5080000	-82619.50726189728	-82714.97114672394	95.46388482666549	-19625.73200555014	0.921341118701153	1.680576785396397	1.4050594237945568	0.27551736160184037	2	5	9	0	0	-20336.94453521151	0.4729578717677792	1.478539494486829	1.0896148619171755	0.38892463256965354	2	6	7	0	0	-21801.94734626811	0.878004337062074	7.644076901843774	4.524695043194589	3.1193818586491844	13	37	65	3	0	-20950.347259694176	0.38515724446963207	0.8983412508464785	0.7771302165668436	0.12121103427963498	0	1	4	0	0	1.0	0.31008209388847363	3.161563356436047	1.0	1.942011716454376	12.903869745736362
5090000	-82588.03643467312	-82719.45233811045	131.41590343732676	-19620.978713085835	0.7705261504151659	1.3703396433194364	1.2880866603330663	0.08225298298637006	1	4	9	0	0	-20341.74011844454	0.5324348044365195	1.3725661841981573	1.0699735650781943	0.3025926191199631	1	5	7	0	0	-21806.015994978185	0.8529037668338845	6.099079081640758	4.002835771964894	2.0962433096758653	11	36	66	2	0	-20950.7175116019	0.4796534262433302	1.3511400761423906	1.2733036740930164	0.07783640204937431	2	3	4	0	0	1.0	0.16964313932842398	2.023465335137685	1.0	1.6726002525648687	15.587283002272036
5100000	-82578.06027120672	-82707.8396990272	129.77942782047884	-19619.70353617244	0.8015038091234101	1.5108854900197861	1.3354391318905856	0.17544635812920054	1	4	9	0	0	-20338.431043091558	0.5231894724859917	1.2265091378526312	1.0681553234050318	0.15835381444759938	3	7	7	0	0	-21799.4569995971	0.8023527850387174	6.3363045128683835	4.076254658676434	2.260049854191949	11	35	65	3	0	-20950.2481201661	0.3828314733419933	0.8404693750448231	0.7133759118282936	0.12709346321652953	0	1	4	0	0	1.0	0.18314135515283742	2.4756583943588626	1.0	2.125096649108119	16.78871626851031
5110000	-82571.87675739809	-82721.41999655544	149.54323915735748	-19621.819345895576	0.9501501850685314	1.7221503168886234	1.4289802216833363	0.2931700952052869	1	4	9	0	0	-20338.783704395297	0.6438061275216779	1.6801903428041196	1.0934860086579548	0.5867043341461645	2	6	7	0	0	-21808.0608737359	0.8004895254636392	6.012318739885602	3.285854992358291	2.726463747527309	13	35	63	5	0	-20952.75607252868	0.28792855284070273	0.5769869476704335	0.47791221090093833	0.0990747367694951	1	2	4	0	0	1.0	0.10627705488223535	1.9633228223377026	1.0	2.3143934024544306	11.837817307244961
5120000	-82556.08818743359	-82720.62719093726	164.53900350367496	-19621.234001845736	0.7271388040266464	1.12650056043576	0.9165140569617708	0.20998650347398912	1	4	9	0	0	-20339.830530874737	0.3860461238952999	1.080745184089814	0.7738991758090671	0.3068460082807466	2	5	6	1	0	-21808.31091594901	0.7608139321157368	5.6983700466936735	3.3827923798691684	2.315577666824505	15	39	65	3	0	-20951.251742267777	0.3145079692330969	0.8170068215068406	0.813772392852951	0.003234428653889232	0	1	4	0	0	1.0	0.12636386167752278	1.2548234146988326	1.0	2.138007485100406	16.251884588103334
5130000	-82542.34744854391	-82710.24849229399	167.90104375008386	-19621.622808500753	0.6794210460262036	1.0716246747846616	0.9036633581532172	0.16796131663144442	4	7	9	0	0	-20335.849927240262	0.34253259482479886	0.9542016669495732	0.5451405081070136	0.40906115884255945	2	6	7	0	0	-21803.37320071471	0.8864690172033151	6.143657248746546	3.7161012329408347	2.4275560158057123	17	36	60	8	0	-20949.40255583827	0.29911903520220223	0.7013166628371574	0.5864641979506504	0.11485246488650715	2	3	4	0	0	1.0	0.11107760067492536	1.2729560802178843	1.0	4.294097868177086	18.915432450345506
5140000	-82549.30150824327	-82725.75990621102	176.458397967752	-19620.911537729964	0.7954794415491053	1.3285740336671035	0.9661142500903812	0.3624597835767224	2	5	9	0	0	-20338.448225421726	0.36417172166828793	0.696145991938303	0.6237792283899636	0.07236676354833912	1	5	7	0	0	-21812.78926111283	0.7444396548392143	5.660283802704935	3.222431137461961	2.4378526652429757	15	39	65	3	0	-20953.610881946504	0.35724523681901016	0.8309889661359955	0.7677777839996983	0.06321118213629709	1	2	4	0	0	1.0	0.11228242987041774	1.8397747779520919	1.0	3.31961174004757	16.73654819253592
5150000	-82529.38879718786	-82716.64703658852	187.2582394006633	-19623.265583797383	0.7710417944216148	1.3918574679831508	1.2112180356285882	0.18063943235456256	2	5	9	0	0	-20337.53724470385	0.36720691187479587	0.8611249091043489	0.6825714173026378	0.17855349180171104	1	5	7	0	0	-21806.710148530656	0.8633266161384641	6.083728225572094	3.121713462747045	2.962014762825049	19	42	64	4	0	-20949.13405955662	0.25014302782693554	0.5492098983453235	0.5432886627681128	0.005921235577210776	0	1	4	0	0	1.0	0.10233877179861871	1.0142248028976453	1.0	4.893097285136386	14.407478683705225
5160000	-82534.89907015585	-82713.01362687425	178.11455671839224	-19620.643057898076	0.8544374574088882	1.36549139178556	0.9461768591630171	0.41931453262254315	2	5	9	0	0	-20337.09004640477	0.44736256155182424	1.2183068799610337	0.6865736905513873	0.5317331894096464	4	7	6	1	0	-21803.446421628087	0.9056867549535644	6.163135319920536	3.1232948389522788	3.0398404809682567	13	38	66	2	0	-20951.834100943328	0.33552200819319006	0.756130971117536	0.62682125752857	0.129309713588966	1	2	4	0	0	1.0	0.10112024909732284	4.723000398644703	1.0	3.151791190970126	14.384026174608284
5170000	-82564.31262570071	-82719.78732580043	155.4747000997131	-19621.43067009377	0.7173141218530772	1.2064546174772277	1.0808716878314224	0.12558292964580503	1	4	9	0	0	-20336.597788719926	0.4135018569508478	1.3196271296379125	0.8630831859467487	0.45654394369116347	2	6	7	0	0	-21808.969992715196	0.8159193078228427	6.162849898731385	3.378290362061758	2.7845595366696245	11	36	66	2	0	-20952.788874271537	0.33486430272520873	0.6397338762631114	0.5723771793047941	0.06735669695831716	2	3	4	0	0	1.0	0.10319086658377256	1.4586146601228653	1.0	2.47742338905978	14.565275293412805
5180000	-82589.63234002529	-82729.75232673867	140.11998671337764	-19619.911382072463	0.7252189834313973	1.176265422842766	0.664855428915464	0.511409993927302	2	4	8	1	0	-20338.550927924665	0.34460644407459806	1.062690053237998	0.6110158479488959	0.45167420528910207	3	7	7	0	0	-21813.981334462656	0.8055172880486295	6.090408426884326	3.4251766816803184	2.6652317452040077	11	34	64	4	0	-20957.308682278883	0.35273541961532784	0.7878979360215914	0.7291414343289606	0.058756501692630775	1	2	4	0	0	1.0	0.1358474247214953	1.304964194073776	1.0	3.7665598568933465	15.437004122087439
5190000	-82578.90464346194	-82723.3880612506	144.48341778866512	-19619.848137122102	0.804935936879644	1.5354024450097283	1.2047768459757253	0.3306255990340031	2	5	9	0	0	-20336.921753625284	0.38987482628379533	0.962235020420401	0.8195447845059098	0.1426902359144911	1	5	7	0	0	-21816.630305928207	0.8247577439330814	6.361707533676721	3.62110632909327	2.740601204583455	12	34	63	5	0	-20949.987864575018	0.36240822112003884	1.062862359968182	0.8411702426278596	0.22169211734032257	2	3	4	0	0	1.0	0.12551680701472562	1.5520449878171032	1.0	2.841128145639294	13.362903198465816
5200000	-82567.99541365645	-82718.4601704193	150.46475676285053	-19621.47200692263	0.85698865905477	1.5469609966852982	1.0453979663789816	0.5015630303063165	3	6	9	0	0	-20337.346756253402	0.40053921822870536	1.0533964934041022	0.879559662544005	0.17383683086009732	2	6	7	0	0	-21809.75176198037	0.8537004771309837	6.484100728479	3.56633474101797	2.917765987461032	14	37	64	4	0	-20949.88964526289	0.3112631468530286	0.8471943119472904	0.7397116025716006	0.10748270937568967	2	3	4	0	0	1.0	0.1291802414564174	3.019149715608276	1.0	3.797739378444436	16.520110842806744
5210000	-82558.0297972374	-82722.02663632708	163.99683908967614	-19625.326976772172	0.9773480421277182	2.1131393323812966	1.6228583787786488	0.4902809536026477	9	11	8	1	0	-20338.100438985806	0.3640231791934898	0.8645273211521035	0.6151820760253519	0.2493452451267516	0	4	7	0	0	-21808.37218577962	0.8525838902921958	6.423449863226201	3.5572799596486	2.8661699035776014	15	38	64	4	0	-20950.227034789477	0.2825693677841157	0.7775707077112113	0.6940015284052639	0.0835691793059476	1	2	4	0	0	1.0	0.12968064491662193	1.6639338114623958	1.0	4.142335188288542	11.155325989236058
5220000	-82589.35087275105	-82721.71526994684	132.36439719579914	-19621.107405065995	1.0014428392237307	1.770709108872792	1.710523565111644	0.06018554376114776	0	3	9	0	0	-20337.858926835797	0.3637109386823943	1.0924699308479155	0.8841967947348401	0.20827313611307527	2	6	7	0	0	-21808.3048731505	0.8006276460877788	6.088577343739736	3.780854285075748	2.307723058663986	11	34	64	4	0	-20954.44406489455	0.6304638097456229	1.6573840112682272	1.4254736032886055	0.23191040797962176	3	4	4	0	0	1.0	0.1561532093209515	0.7783438315329856	1.0	1.6171120613003525	14.12450271448466
5230000	-82569.249222985	-82719.15963833952	149.91041535451623	-19622.65335461284	0.8905151438251943	1.6826231037020718	1.2802032112748596	0.4024198924272123	2	5	9	0	0	-20338.656206438627	0.44075105353242544	1.0704007461056675	0.7419675637931802	0.3284331823124873	2	6	7	0	0	-21806.80883071441	0.8013715351595184	6.115615406075654	3.8207328468278297	2.294882559247825	15	38	64	4	0	-20951.04124657364	0.3773102568944617	1.263456609200262	0.9935855966523945	0.2698710125478675	3	4	4	0	0	1.0	0.15583562100402884	1.4655398239675583	1.0	3.0931256754895546	18.03747225298576
5240000	-82516.95729774414	-82714.96978043605	198.0124826919091	-19623.83869236931	0.9054656923763285	1.6462194552488358	1.264843103025367	0.38137635222346916	4	7	9	0	0	-20335.74969138071	0.36476693375459224	1.0032146811954297	0.8239367595225444	0.17927792167288556	3	7	7	0	0	-21805.416249333437	0.8009903108950953	6.322781305490081	3.5657570585158087	2.7570242469742734	20	45	66	2	0	-20949.965147352596	0.4215448204060539	1.1298278679983897	0.877558091230508	0.25226977676788176	4	5	4	0	0	1.0	0.133275380369589	2.8098522800756713	1.0	5.605672873837029	16.2899039923845
5250000	-82541.73361375139	-82713.83687029476	172.103256543375	-19617.366297920395	0.8831888218174672	1.6268637405719084	1.2614532789705857	0.3654104616013228	2	5	9	0	0	-20336.44265381621	0.36662862350498765	0.8421359429933541	0.517871889972175	0.3242640530211792	1	5	7	0	0	-21810.509736516382	0.8054371544514719	6.622310575928639	3.4240053146907403	3.1983052612378975	16	41	66	2	0	-20949.51818204178	0.40263829503663534	1.0199358434764936	0.7319939686985537	0.2879418747779398	4	5	4	0	0	1.0	0.12766966533553845	2.6798644284565385	1.0	3.5570275561031632	12.911481991191154
5260000	-82560.08583948485	-82723.8122651163	163.72642563145186	-19621.676765310498	0.8123380644298639	1.8129866528051446	1.3154983133401927	0.49748833946495175	4	7	9	0	0	-20339.21557460899	0.3408082060249533	0.7326130542255411	0.6575861075066525	0.0750269467188886	1	5	7	0	0	-21811.370756899003	0.930032199872834	7.201898352268776	3.784398124866943	3.417500227401833	18	43	66	2	0	-20951.549168297806	0.4470572059251236	1.3873692805459907	1.2743649265628276	0.11300435398316314	2	3	4	0	0	1.0	0.14540597505205657	1.9030918705912896	1.0	3.45613815308345	14.356301111107927
5270000	-82563.47298729807	-82721.83257769336	158.35959039530277	-19620.56138794194	0.8234895817627024	1.592407784804025	1.3305403646776943	0.2618674201263309	2	5	9	0	0	-20340.649449440058	0.5415015081720633	1.7096758554782587	1.2003068254114408	0.5093690300668178	3	7	7	0	0	-21808.432753348137	0.8636838658518706	6.813602008009042	3.917588025173747	2.896013982835299	13	39	67	1	0	-20952.188986963236	0.5453538564197162	1.3590318300687585	1.0612420070493855	0.29778982301937296	6	7	4	0	0	1.0	0.15667918316611656	3.7304246965867054	1.0	4.021920846060815	12.781342540561806
5280000	-82601.07220102106	-82717.80409835844	116.73189733736946	-19619.50395849941	0.8944371119785091	1.7556134235951726	1.322201206604681	0.43341221699049154	3	5	8	1	0	-20337.118271698753	0.3499034552331537	1.0816351237490252	0.718950541591229	0.36268458215779636	0	4	7	0	0	-21811.345019484586	0.8830910786805325	7.170056132282908	4.647601787433674	2.5224543448492356	12	38	67	1	0	-20949.83684867569	0.3779397032578463	1.043971897771272	0.7301786801398948	0.3137932176313771	3	4	4	0	0	1.0	0.1874991737306334	2.098074883994463	1.0	2.788564232331145	12.564509535981685
5290000	-82650.85102541097	-82719.85023061538	68.99920520440813	-19624.233253312188	0.894669047069363	2.0767231085992757	1.937580769009319	0.1391423395899565	0	3	9	0	0	-20338.69258848342	0.4421820567016488	1.3728903251618751	1.1519932583585282	0.22089706680334717	0	4	7	0	0	-21805.313168845714	0.8834858566713892	6.743283475456498	4.8719478481889205	1.8713356272675792	2	27	66	2	0	-20951.61121997406	0.3945810075989196	1.0290648178170474	0.8047719966864681	0.22429282113057947	1	2	4	0	0	1.0	0.28744670820555707	0.8240765137821282	1.0	0.4826769309298852	16.60818975879553
5300000	-82582.722071267	-82715.44070673938	132.71863547238655	-19620.669052421184	0.7185691554806437	1.1653370692738148	0.9884659772580526	0.176871092015762	0	3	9	0	0	-20337.90966647604	0.3646829660641184	1.0145828606295537	0.7488662414336568	0.26571661919589673	3	7	7	0	0	-21807.79162604284	0.7910938355605925	5.978297758005317	3.371331780252933	2.6069659777523837	7	31	65	3	0	-20949.07036179931	0.2463212475696266	0.6426575382485089	0.6417579673008724	8.995709476365965E-4	0	1	4	0	0	1.0	0.1326243808829847	1.6377538744466527	1.0	1.9341836174347586	18.121253145055913
5310000	-82584.78645023357	-82714.18142627548	129.39497604191178	-19621.439938493	0.8351421859419169	1.586685609445715	1.4972245838834977	0.08946102556221727	1	4	9	0	0	-20338.406558088365	0.393249630597157	1.1962451284744844	0.8455363424953978	0.3507087859790866	2	6	7	0	0	-21804.494396256632	0.7991856116236982	6.390766255835519	3.945828029872794	2.4449382259627246	10	35	66	2	0	-20949.84053343748	0.30703385741193906	0.763990842506685	0.7290774255383822	0.03491341696830293	1	2	4	0	0	1.0	0.19569042924968794	2.07539380288091	1.0	2.0518091362704407	13.90874508009755
5320000	-82640.69565199706	-82722.10329649209	81.40764449504056	-19626.020694041556	0.9220506540015997	2.230484409533958	1.8586070061982602	0.3718774033356979	2	5	9	0	0	-20338.017137033705	0.46931914842922534	1.4504908066113227	1.2283006287418146	0.22219017786950818	0	4	7	0	0	-21804.19765749618	0.7752425523939962	6.797020806317954	4.363348809105278	2.433671997212677	6	32	67	1	0	-20953.867807920644	0.39020767671405987	0.9980310735043678	0.9214973187589957	0.076533754745372	0	1	4	0	0	1.0	0.19378994852431927	2.933166395917162	1.0	0.8051685665062002	13.780754836717882
5330000	-82656.17387822754	-82719.75579206907	63.58191384153781	-19623.936591798185	0.8290327104218119	1.8675303724133645	1.7419157462106174	0.125614626202747	0	3	9	0	0	-20338.87713793525	0.4255448081372024	1.2974142522214347	1.148016649983314	0.14939760223812082	0	4	7	0	0	-21805.374571864148	0.9551853938075016	7.077984388234759	5.399625837048632	1.6783585511861299	2	27	66	2	0	-20951.567490471483	0.3278998614549157	0.9908580633509784	0.9541163180644866	0.03674174528649177	0	1	4	0	0	1.0	0.2881440725962088	1.1811086378924978	1.0	0.11898319954124983	15.782860613174176
5340000	-82594.90804248342	-82718.29245625816	123.3844137747393	-19619.830073118508	0.8168420243339546	1.358667426215116	0.9559261879410876	0.4027412382740282	2	4	8	1	0	-20337.756768004616	0.36020148806866065	1.0674377904001031	0.7276312581350068	0.33980653226509616	3	7	7	0	0	-21809.899193573805	0.8341616620799365	6.908067961175236	3.9551632756814934	2.952904685493741	11	35	65	3	0	-20950.80642156123	0.31339927960603725	0.8344759626375764	0.7141044188552694	0.120371543782307	1	2	4	0	0	1.0	0.15640465888532873	2.1497807602526398	1.0	3.611353558388451	12.613168513209187
5350000	-82632.65901178648	-82718.90563696055	86.24662517407336	-19620.752909587325	0.8306104883933961	1.8321822292642218	1.7032644767399132	0.1289177525243086	1	4	9	0	0	-20335.898698722907	0.3545245902132425	1.0097490463907057	0.6793753235183608	0.3303737228723447	1	4	6	1	0	-21812.531935016483	0.8288124402284746	7.403183090000352	5.180980330963215	2.2222027590371347	12	37	66	2	0	-20949.72209363384	0.3925060684405275	1.0394668479251439	0.9796509037939118	0.05981594413123209	0	1	4	0	0	1.0	0.28556902420489166	0.7074752955350968	1.0	1.834933953004821	15.50896322731471
5360000	-82587.17853380622	-82711.46354771125	124.28501390502106	-19623.654344568356	0.8455528659990029	1.9425036734445662	1.5213859971848271	0.4211176762597393	4	7	9	0	0	-20338.35820044895	0.434470225281374	1.1779597992958033	0.9963804023292904	0.18157939696651304	3	7	7	0	0	-21799.14125563805	0.8398888873984243	7.61748784284673	5.051766516916731	2.565721325929996	17	44	68	0	0	-20950.309747055897	0.33723295339855675	0.8702201268743519	0.6153562753157433	0.2548638515586085	2	1	3	1	1	1.0	0.2598213597282133	2.31404985638861	1.0	2.5632961833147934	15.481517410760732
5370000	-82595.64583040054	-82716.65283638617	121.00700598564244	-19622.246779113208	0.9982194651112174	2.0622127962145176	1.8459033457735854	0.21630945044093197	5	8	9	0	0	-20340.19655162217	0.4947499542188692	1.3618398948496513	1.2117872959302598	0.1500525989193917	2	6	7	0	0	-21804.36049520838	0.9692372695415303	7.943403617399371	4.978810117950198	2.96459349944917	16	41	66	2	0	-20949.849010442416	0.4271200848110605	1.4419939889281037	1.2577505205427586	0.18424346838534514	2	3	4	0	0	1.0	0.24445661390830387	1.752159173001604	1.0	3.2461799816839902	18.83534439373377
5380000	-82570.6663271422	-82716.71926290002	146.0529357578186	-19618.479075594565	0.9668793330282928	1.8588527967343618	1.68352082391092	0.17533197282344173	3	6	9	0	0	-20338.83444235597	0.4820709245617976	1.5412953849460698	1.2180360473637402	0.3232593375823293	4	8	7	0	0	-21807.47437821831	0.9027139646821914	8.201269239403278	5.104273151516767	3.09699608788651	23	49	67	1	0	-20951.93136673117	0.3525394419773688	0.8569718342662567	0.6799363990236191	0.17703543524263754	3	4	4	0	0	1.0	0.29517204532238095	3.439232892037787	1.0	3.5477220216744776	20.836852299604875
5390000	-82563.49211299267	-82707.483232587	143.9911195943344	-19621.556925408182	0.8238843722536394	2.201153381048097	1.673118197878307	0.5280351831697898	6	9	9	0	0	-20335.49636894372	0.46575644444263736	1.6130888076706014	1.1639296429491919	0.4491591647214095	7	11	7	0	0	-21799.96669511239	0.9225307375715058	8.932552683058617	5.66833405045285	3.2642186326057625	24	51	68	0	0	-20950.463243122715	0.4261994964114367	1.251499484685655	1.0024464912724342	0.24905299341322085	2	3	4	0	0	1.0	0.29738886849959756	4.928601691474996	1.0	3.439475717861382	18.7120694341541
5400000	-82606.27779385728	-82708.79894888717	102.52115502988346	-19620.821547280317	0.936400238139315	2.0853351363080286	1.8002794045143133	0.28505573179371535	2	4	8	1	0	-20336.74682533236	0.5924669098447164	1.9560090468102476	1.6524299348746267	0.303579111935621	2	6	7	0	0	-21801.00377035047	1.0426992632279686	9.37613396349856	5.946093526784345	3.4300404367142145	22	49	68	0	0	-20950.226805924012	0.5994964333969449	1.9248565429432558	1.6612923483923048	0.26356419455095104	5	6	4	0	0	1.0	0.37330021765941024	2.5809928854055935	1.0	2.5513586864370468	16.436099480895045
5410000	-82636.72738434371	-82713.11372084575	76.3863365020348	-19621.790052914763	0.9971813298193006	2.606089252757744	2.3754466837336965	0.23064256902404745	1	4	9	0	0	-20337.555470688192	0.41322652141211536	1.5036425480316413	0.9107497086085674	0.5928928394230741	1	5	7	0	0	-21804.30341259398	0.9785398635640852	9.227737769404934	6.324490552481454	2.9032472169234795	19	46	68	0	0	-20949.464784648822	0.3306061266852899	1.0590611200385727	0.820313193062307	0.23874792697626573	2	3	4	0	0	1.0	0.3725430566928292	3.6697928259178747	1.0	2.5314704725914066	13.46936172092685
5420000	-82645.62835689116	-82712.15454236962	66.52618547846471	-19623.866813835593	0.9475647082224347	2.1612888282747242	1.8947843510235727	0.266504477251151	5	8	9	0	0	-20342.35138200304	0.5497998664143868	1.901482991100265	1.4984119747018219	0.40307101639844295	3	7	7	0	0	-21796.362915237154	0.9629269465678435	8.762663212475243	5.989632760918504	2.773030451556737	11	36	66	2	0	-20949.573431293837	0.29071164568520813	0.9184879434630784	0.8796336847859672	0.038854258677111286	1	2	4	0	0	1.0	0.37120971375743494	5.212004254774645	1.0	2.548435564751359	13.714168499926075
5430000	-82643.75827270978	-82718.40902781388	74.65075510409919	-19624.418767695108	0.8855505237984062	1.996852831495526	1.9338281863654427	0.06302464513008355	0	3	9	0	0	-20338.895948390902	0.5383424431608647	1.475298600158494	1.365420495336267	0.10987810482222685	0	4	7	0	0	-21806.135362584344	0.9734818038230026	6.668699221242676	5.383301025318207	1.2853981959244702	0	27	68	0	0	-20948.95894914351	0.37628126744275026	1.2316331443775523	1.0033975259752932	0.22823561840225906	1	2	4	0	0	1.0	0.3085915872384558	2.669663665616873	1.0	0.035536586531007185	20.992018818379847
5440000	-82636.84232025579	-82716.94704301472	80.10472275892668	-19618.227388548046	0.8430476765680242	1.868966903841524	1.7247319448020515	0.14423495903947256	1	4	9	0	0	-20339.728535851646	0.38394651548013803	1.1406289244633316	0.9412041874265524	0.19942473703677893	0	4	7	0	0	-21808.748650563506	0.7777186338084837	6.156880718160616	4.995284111888118	1.1615966062724998	0	27	68	0	0	-20950.242468051518	0.3525844543333446	0.8809791511039639	0.8383520245922681	0.0426271265116957	0	1	4	0	0	1.0	0.2762787631548851	0.5371564190766908	1.0	0.21862821266683427	19.69925101846116
5450000	-82649.10079781355	-82716.35946717474	67.25866936118966	-19619.678200731796	0.7883182351923987	1.7444383207654368	1.632492069270061	0.11194625149537557	0	3	9	0	0	-20337.37858206591	0.38665610281306007	1.293749736280347	1.1577397132304732	0.13601002304987395	0	4	7	0	0	-21808.329079622545	0.826553452676718	6.601375788595839	5.293516307388359	1.3078594812074802	0	26	67	1	0	-20950.973604754494	0.5200863939398641	1.4094393253433555	1.39487291750858	0.01456640783477553	0	1	4	0	0	1.0	0.28036749164381064	2.564212324948596	1.0	0.10215137812055736	20.416765878219067
5460000	-82643.57977132595	-82725.34072618536	81.76095485941049	-19621.148631299016	0.9046850196596253	2.2457494535278038	2.055997906316014	0.18975154721178977	4	7	9	0	0	-20341.174494656545	0.5162567097819183	1.504680001558488	1.3762766919628429	0.12840330959564494	1	5	7	0	0	-21810.470234103446	0.82563094746212	6.67793538830183	5.393735828022559	1.28419956027927	1	28	68	0	0	-20952.54736612635	0.3255211714051273	0.7950069541335567	0.7933665015337097	0.0016404525998471309	0	1	4	0	0	1.0	0.28144864832413435	1.2144337473751299	1.0	0.5201144418642046	23.462484376657653
5470000	-82653.3995387172	-82721.25827473348	67.85873601627988	-19621.506870925718	1.1130397049651664	2.136881210779591	1.9737391619833002	0.16314204879629107	0	3	9	0	0	-20337.871590132498	0.41913856489324786	1.423343532717542	1.2080643776309634	0.2152791550865785	0	4	7	0	0	-21811.76424562882	0.9876448477780921	7.055721590368561	5.420378639507722	1.6353429508608408	1	27	67	1	0	-20950.115568046447	0.42094892929213285	1.1296649547634074	1.091422675553845	0.038242279209562524	0	1	4	0	0	1.0	0.3018362148484623	0.5649650323885622	1.0	0.18330903408810253	20.856193035976087
5480000	-82641.38031282912	-82710.73799372879	69.35768089967281	-19620.826470856748	0.7495454758376211	1.8006072385230363	1.6494508789457232	0.15115635957731283	0	3	9	0	0	-20335.44530190695	0.4387861918612361	1.2092357954395268	1.1487546664924824	0.06048112894704458	0	4	7	0	0	-21804.695875521393	0.829434105869505	6.452314577257641	5.477165413495529	0.9751491637621144	1	25	65	3	0	-20949.770345443696	0.2886676036091911	0.8420569019156628	0.8108630681490832	0.031193833766579637	0	1	4	0	0	1.0	0.298247073033812	0.5892912125566739	1.0	0.28765536096713795	28.12781952416348
5490000	-82671.57657654324	-82711.87870372689	40.30212718364376	-19619.21266375859	0.8656200635801321	1.6917640550784383	1.3325109623977343	0.35925309268070404	0	2	8	1	0	-20336.5613249913	0.43930921394903055	1.3235437924160705	1.0289010054402903	0.2946427869757796	1	5	7	0	0	-21802.225654510326	0.8412623877174711	7.224042010164424	5.5153841767679435	1.7086578333964786	1	26	66	2	0	-20953.879060466665	0.49071228185021715	1.4903168647712817	1.488595206254916	0.0017216585163659093	0	1	4	0	0	1.0	0.3180798378541345	1.2469626906592035	1.0	0.4016584681130335	10.560046787221717
5500000	-82661.43277956513	-82720.67156094871	59.23878138357828	-19619.658694238642	0.8402448822768663	1.7123747418695845	1.5990505878085712	0.11332415406101279	0	3	9	0	0	-20339.024785685073	0.4357184870690603	1.3367727683442892	0.9662140885384762	0.370558679805813	0	4	7	0	0	-21810.193830348286	0.8384301118280887	7.099589727336175	5.414919758647175	1.6846699686890017	2	28	67	1	0	-20951.794250676718	0.4436564770506174	1.0531501506415595	1.0477067447389403	0.005443405902619103	0	1	4	0	0	1.0	0.3593197757644144	1.4302317695409426	1.0	0.33522531565143615	14.337332839946017
5510000	-82651.81450376181	-82705.00416346244	53.18965970063231	-19618.692784664836	0.8055615759106414	1.635983988657307	1.464289431439595	0.17169455721771248	0	3	9	0	0	-20339.21734212939	0.41965004975177367	1.1846027573894156	1.0521695394760353	0.13243321791338045	0	4	7	0	0	-21797.436740587404	0.8750902074125586	7.628511397300873	5.824392379353696	1.8041190179471784	0	26	67	1	0	-20949.657296080804	0.3405554461513613	0.9156595641314484	0.8931972177937375	0.022462346337711048	0	1	4	0	0	1.0	0.3821607823695248	0.8265199629948664	1.0	0.03795142215210124	19.459745547616002
5520000	-82631.99828702903	-82710.9438889161	78.94560188707473	-19620.989655837577	1.0226608524359482	2.4193156397618525	2.063757086286063	0.3555585534757896	3	6	9	0	0	-20338.469162676003	0.4259439964565872	1.310119292190418	0.91980476337711	0.3903145288133074	2	6	7	0	0	-21800.675234229657	0.9816065410967926	8.34692523133927	5.724747798537285	2.6221774328019896	12	39	68	0	0	-20950.809836172863	0.5130738394946344	1.6351329447279563	1.3450234018148641	0.2901095429130922	1	2	4	0	0	1.0	0.32671850891550647	3.201430465513218	1.0	1.5880668957290134	14.011991540463455
5530000	-82667.90921634666	-82714.64152166629	46.732305319630235	-19622.16243420074	1.2057443992468377	2.793836344758953	2.3808781083920176	0.4129582363669357	1	4	9	0	0	-20339.29486776808	0.5436488117460577	1.3529986906441271	1.062727217520556	0.29027147312357165	2	6	7	0	0	-21801.967024367976	0.8235405066344434	7.982328396352721	5.591159561472152	2.391168834880568	3	30	68	0	0	-20951.217195329493	0.4328277488754151	1.4725060255762958	1.4702695314540022	0.0022364941222935975	0	1	4	0	0	1.0	0.32656877716223603	3.2626909546686695	1.0	0.5100226346009088	11.217888521114906
5540000	-82653.98396750857	-82716.01792862518	62.033961116614805	-19624.41749065423	1.028135607546393	2.4337070222335537	2.2349342437297026	0.19877277850385197	0	3	9	0	0	-20336.50147268671	0.3935386161827031	1.0670219942450618	0.8899625594064408	0.17705943483862108	1	5	7	0	0	-21804.44801188879	0.8996187073789971	7.7332225771895775	5.481102809031059	2.2521197681585208	0	27	68	0	0	-20950.650953395452	0.36549449719959415	0.7729482267826715	0.63386193100857	0.13908629577410148	1	2	4	0	0	1.0	0.28574719072561916	3.8034481341948116	1.0	0.08362943950034793	13.91637455307115
5550000	-82651.14448474947	-82705.80466922818	54.660184478702845	-19620.65911967781	0.9401118679680924	2.012032524880845	1.6440388726887827	0.3679936521920622	0	3	9	0	0	-20338.10366482371	0.42234797563306103	1.210650251631659	1.0806673439015517	0.12998290773010726	0	4	7	0	0	-21795.053352607018	0.8895469976145818	7.311583153452249	5.650054497810284	1.6615286556419666	0	26	67	1	0	-20951.98853211965	0.3212784585388425	0.718179347581026	0.6493794556538809	0.06879989192714514	0	1	4	0	0	1.0	0.3353870549016864	3.4510567749193366	1.0	0.04272745210260324	14.533140807627372
5560000	-82661.95017747025	-82723.58992854727	61.63975107701963	-19618.870257837534	0.9463992328482923	1.7764938016673133	1.6038834763414571	0.17261032532585685	0	3	9	0	0	-20338.998925668904	0.45438337546379076	1.122748573000579	0.9973980766876631	0.12535049631291564	0	4	7	0	0	-21814.033999906525	1.219955969656066	7.948761435173944	5.466908863003866	2.4818525721700775	9	31	63	5	0	-20951.6867451343	0.5332731754014156	1.7198549626462196	1.6694484304632404	0.05040653218297925	0	1	4	0	0	1.0	0.2617726990426774	1.4669428149115866	1.0	1.0883469798071717	13.270948193549174
5570000	-82630.28794796705	-82712.91569541686	82.62774744980392	-19618.608266591706	0.7846052267773737	1.3648571607819435	1.152947722794055	0.21190943798788847	1	4	9	0	0	-20335.81002794166	0.38378753127613824	1.1314000029359919	0.8090312128752322	0.3223687900607597	0	4	7	0	0	-21805.2081358253	0.9679602794671949	6.38014624186894	5.348514502458949	1.0316317394099914	0	26	67	1	0	-20953.289265058196	0.3069218675309579	0.9837369905370019	0.9381434493466366	0.045593541190365114	1	2	4	0	0	1.0	0.3375713755679002	0.8751867121649851	1.0	0.18048510731356088	22.862928209926693
5580000	-82649.66810331895	-82720.93445168817	71.26634836921386	-19627.13357197807	0.9348029298005738	2.1999038250855794	1.8896049410282947	0.3102988840572847	3	6	9	0	0	-20337.35207427391	0.36050108684142296	0.8897200513969148	0.7900687541282373	0.09965129726867761	0	4	7	0	0	-21805.959484871953	0.8249170128921647	7.402199638563925	5.220682785617628	2.1815168529462987	6	32	67	1	0	-20950.48932056424	0.30144434045400864	0.6616757252557282	0.6281578884220964	0.03351783683363163	1	2	4	0	0	1.0	0.32611309624828505	3.467989566920384	1.0	1.5515800518566056	18.83654944627142
5590000	-82632.00765454	-82709.03239977232	77.02474523231778	-19619.99674939152	0.8869879609172368	1.784813372609082	1.5923923749391915	0.19242099766989076	2	5	9	0	0	-20337.56663549841	0.3727641175299825	1.1581685121649024	0.9730074368547682	0.18516107531013412	0	4	7	0	0	-21798.228246271166	0.8374600043503487	7.6448991741168815	5.772376552528003	1.8725226215888735	8	35	68	0	0	-20953.240768611227	0.5421393713384004	1.6189903676813773	1.4049147400686954	0.21407562761268187	3	4	4	0	0	1.0	0.32622917178469285	4.172674964146801	1.0	1.4540257554733957	21.680462425621293
5600000	-82606.69870626659	-82712.8482386532	106.14953238661795	-19628.038814323314	1.1301504077133437	2.178144518965248	2.015020639490645	0.16312387947460316	1	4	9	0	0	-20337.32825175572	0.4404928303349751	1.3381567030326256	1.1160098358853814	0.22214686714724413	3	7	7	0	0	-21797.771851366273	0.832409975885649	7.022908699219029	5.05662128785059	1.9662874113684368	13	38	66	2	0	-20949.70932120789	0.4013880934824871	1.3107464064440513	1.2397689066828936	0.07097749976115786	2	3	4	0	0	1.0	0.29428656434862893	0.9249207457188304	1.0	2.0752777085808	25.152949892664015
5610000	-82642.49033960274	-82704.02833429458	61.537994691840765	-19623.92743727097	0.7548780574222301	1.6422026123191094	1.4531572684513345	0.18904534386777483	1	4	9	0	0	-20337.86257660553	0.44826279119029333	1.2212715868410444	0.9376771153173159	0.2835944715237284	1	5	7	0	0	-21792.616927173007	0.8342982684076532	7.927066895260901	6.318253362376547	1.6088135328843558	9	35	67	1	0	-20949.62139324507	0.3882793443013229	1.1297540032297158	1.0697632066383624	0.05999079659135319	3	4	4	0	0	1.0	0.40054656566801505	1.805476021927983	1.0	1.0667637964223247	19.314259778098663
5620000	-82673.64070855836	-82715.36199203144	41.72128347308102	-19622.855191865696	0.9701331143717588	2.475591073854197	2.252601332435025	0.22298974141917183	1	4	9	0	0	-20337.38037542908	0.3800274938805865	1.0961850094236192	0.9591260270006584	0.13705898242296075	0	4	7	0	0	-21803.78627066769	1.103556785248716	8.648572195019952	6.885186221589914	1.7633859734300399	7	32	66	2	0	-20951.34015406897	0.4614679305579963	1.0463684096694346	1.039835431163025	0.006532978506409701	1	2	4	0	0	1.0	0.46507651593035465	1.1085850057146607	1.0	0.953980681301663	19.673478580108572
5630000	-82650.29681701248	-82729.26377191387	78.96695490139587	-19624.81496804628	0.8722110959043533	2.384992350686836	1.8263344015961405	0.5586579490906957	5	8	9	0	0	-20341.81889656099	0.4967169646488683	1.7693069108080932	1.4491705137337023	0.320136397074391	0	4	7	0	0	-21811.869686966882	0.9491943303996624	7.210202060353623	5.634440868949099	1.575761191404521	7	34	68	0	0	-20950.760220339722	0.45111132598394127	1.3330558652308455	1.2952971598001064	0.03775870543073928	1	2	4	0	0	1.0	0.32121152732622354	1.817825264021335	1.0	1.2304398159275518	19.615018236633766
5640000	-82660.09842209873	-82724.94673030148	64.8483082027582	-19621.995322738825	0.8395840676061442	1.8101947985797104	1.6814995626854388	0.12869523589427181	0	3	9	0	0	-20340.207398155188	0.42469279096430446	1.4287824278352292	0.828959003183556	0.5998234246516732	0	4	7	0	0	-21811.831296525714	0.8296517508533958	7.480281026858881	4.991567604361547	2.488713422497336	8	34	67	1	0	-20950.91271288176	0.550818809441362	1.5680804868559544	1.4376693007247463	0.13041118613120817	0	1	4	0	0	1.0	0.31386652683137717	1.7640240859699288	1.0	0.5730182791890319	10.464580052556682
5650000	-82632.57271712508	-82717.4820128162	84.90929569111927	-19619.947139698055	0.8030430628092644	1.5207344885493752	1.4750144779745131	0.045720010574861816	0	3	9	0	0	-20338.711833650712	0.4097910998869228	1.1477409402458436	0.9892973953994552	0.15844354484638856	0	4	7	0	0	-21807.162728482464	0.8580172693354554	6.472745073129056	5.20686133174676	1.2658837413822943	3	30	68	0	0	-20951.66031098497	0.3968480853088997	0.9720804836415328	0.9444007886345963	0.02767969500693644	1	2	4	0	0	1.0	0.3191267037468537	1.0071967052997384	1.0	0.9987601199108216	21.32071444258481
5660000	-82626.77937998784	-82731.34789247536	104.5685124875149	-19619.56540753777	0.744224881066584	1.2706335059130542	1.1496169895546933	0.12101651635836065	0	3	9	0	0	-20339.72943472646	0.36624164464026543	1.0737026967725383	0.9218463883016995	0.1518563084708388	2	6	7	0	0	-21821.323113227965	0.9126873152944489	6.223576160342001	5.053347015036259	1.1702291453057438	5	32	68	0	0	-20950.729936983163	0.3839141594597644	1.1190414136133784	1.0607219854346313	0.058319428178747135	0	1	4	0	0	1.0	0.2909658676214388	2.3227684122422447	1.0	1.273266601792893	30.672602257004215
5670000	-82645.85187883342	-82720.80432646774	74.95244763431896	-19619.349564575325	0.8448001752936808	1.6208411907233256	1.4061195702774243	0.21472162044590087	1	4	9	0	0	-20339.474876568267	0.41416063768450256	1.2427176105774844	1.1398358042049288	0.10288180637255549	0	4	7	0	0	-21811.624471540308	0.8736129902173555	6.393139549673584	5.386055289158225	1.0070842605153585	1	28	68	0	0	-20950.355413783836	0.32520567209158324	0.856983156229288	0.8186460636618862	0.038337092567401754	0	1	4	0	0	1.0	0.2905636259364691	2.1809064862891847	1.0	0.7568366293057919	31.582278278916014
5680000	-82655.84053377641	-82724.25518863306	68.4146548566509	-19626.682007363295	0.9380412089585384	2.4514800317159704	2.1929461188256987	0.25853391289027267	1	4	9	0	0	-20338.93182028124	0.32453546192572535	0.9416415215927044	0.7351116207202684	0.20652990087243586	0	4	7	0	0	-21807.331721556468	0.9189715598183962	6.690357603602003	5.177044335641446	1.5133132679605608	4	30	67	1	0	-20951.30963943206	0.36592764076575135	0.7569276049662202	0.7537781486266226	0.0031494563395976505	0	1	4	0	0	1.0	0.31908627633421727	2.3147994894034487	1.0	0.632875471113076	26.164509909553367
5690000	-82626.66780215979	-82708.34144929843	81.67364713863672	-19621.203023753646	0.9136398120662417	1.5817759002329725	1.4266948960879549	0.15508100414501796	1	4	9	0	0	-20337.6903771922	0.3768629284390522	1.1081232954250055	0.9596099397758974	0.14851335564910814	0	4	7	0	0	-21799.35244244329	0.824356580769044	6.264877651621337	4.7815058699194575	1.4833717817018799	2	27	66	2	0	-20950.095605909286	0.2939822739766377	0.7423478933479586	0.7302842756715636	0.012063617676395078	0	1	4	0	0	1.0	0.3453636656338201	3.349845331113722	1.0	0.32590718799168183	18.1997967312314
5700000	-82632.57520196291	-82714.04636249843	81.47116053550695	-19619.402434226588	0.7942459993305998	1.5421126763064739	1.2379478021967298	0.3041648741097443	1	4	9	0	0	-20338.519428812684	0.3777346200266654	1.0682562795219337	0.7477805624702285	0.3204757170517052	3	7	7	0	0	-21803.1520734591	0.8970164109332984	7.255184054116964	4.688097565151463	2.5670864889655	11	32	62	6	0	-20952.97242600006	0.44597142872388745	0.9382647092104763	0.7723383260236851	0.16592638318679115	0	1	4	0	0	1.0	0.24011079455111642	0.7237246123919966	1.0	2.3679019365735607	13.408793784521627
5710000	-82623.04226184585	-82723.12736029741	100.08509845155727	-19619.992704085806	0.7505168674028656	1.4814449357570103	1.3989660605035799	0.08247887525343053	1	4	9	0	0	-20340.479670251145	0.691097872415688	2.3859094392098426	1.7435992564721532	0.6423101827376889	3	7	7	0	0	-21811.868273004515	0.9156358538840677	7.4401739838547805	5.198647690412498	2.2415262934422815	15	38	64	4	0	-20950.78671295594	0.41529158527321786	1.074985819117702	0.9212376486701563	0.1537481704475456	2	3	4	0	0	1.0	0.24551419830530433	0.692562967216597	1.0	2.354083609863196	13.330544305333083
5720000	-82577.57171006511	-82718.53987707845	140.96816701333728	-19620.432456906685	0.7708090501367086	1.5213269273634689	1.112786384854405	0.4085405425090639	2	5	9	0	0	-20341.616602567625	0.5211665466511339	1.5711266802834134	1.1190235972586235	0.45210308302478996	2	5	6	1	0	-21806.948746136426	0.9343176516102583	7.626342310637794	4.488368944810379	3.1379733658274187	20	42	63	5	0	-20949.542071467717	0.347453515196401	1.0213672121890656	0.6296811203801268	0.39168609180893904	8	9	4	0	0	1.0	0.24628840773706928	1.9315749096060058	1.0	4.804351182011647	12.42355756562639
5730000	-82630.12081560992	-82725.79057297533	95.66975736540996	-19621.521262572536	1.0486415697739955	2.3150794676560107	1.882071927331532	0.43300754032447863	4	7	9	0	0	-20339.707841305382	0.3679607738127052	1.1985483595319575	0.8507854757481115	0.347762883783846	0	4	7	0	0	-21812.527542495645	0.932498829972328	7.889354646105749	4.982344120806549	2.9070105252992002	14	38	65	3	0	-20952.033926601758	0.4716332192127728	1.1126529402921812	1.026972575444197	0.0856803648479843	0	1	4	0	0	1.0	0.21566048408807664	1.7996779726138927	1.0	1.7099502018257318	10.293372236436934
5740000	-82669.69049818312	-82716.08907597681	46.39857779369662	-19623.258281686736	0.8612354617522682	2.1756264348590673	2.052678533936662	0.12294790092240464	0	3	9	0	0	-20337.40030741444	0.4840029435708709	1.6944559871950404	1.3548027972767958	0.33965318991824445	0	4	7	0	0	-21806.37701331102	0.8187824978846333	7.181216376890424	4.929660849855229	2.2515555270351943	0	24	65	3	0	-20949.05347356461	0.3540435672229014	1.1154465757663723	1.0929271121732846	0.02251946359308768	1	2	4	0	0	1.0	0.3371592895480035	1.6937376644368118	1.0	0.12153779355888923	11.547700820241491
5750000	-82682.05410495454	-82723.4151031685	41.36099821396046	-19619.742073744354	0.7909783869149443	1.9022684309187523	1.6009979209593541	0.30127050995939836	1	4	9	0	0	-20341.190613905022	0.49789305431205083	1.6733930168771811	1.332068339467991	0.3413246774091899	0	4	7	0	0	-21812.790160181114	1.1856319859787618	8.51954802252796	6.282247953640307	2.2373000688876505	7	30	64	4	0	-20949.692255338014	0.29557790852554117	0.7563088141568488	0.7427640111412475	0.013544803015601292	0	1	4	0	0	1.0	0.3544975521548131	1.2118808241226242	1.0	0.9237176428913692	14.45811314286005
5760000	-82631.80188731207	-82705.60211330862	73.80022599654275	-19618.999681473095	0.7580700902290297	1.419572512969996	1.281131197640498	0.13844131532949783	2	5	9	0	0	-20336.57998449131	0.40187121993399	1.2901549716949698	0.851269706309983	0.4388852653849868	2	6	7	0	0	-21800.74440730185	0.8314565671810923	7.866835700285582	4.9426464510093995	2.924189249276184	8	33	66	2	0	-20949.278040042358	0.41154959777006667	1.2968292732044875	1.23905989752473	0.05776937567975729	1	2	4	0	0	1.0	0.26155508628881924	1.6107061140329988	1.0	0.8876408792119928	11.868659450079239
5770000	-82664.57702977347	-82723.0031380609	58.42610828743306	-19622.210781936894	1.0649793706667883	2.540270684716469	2.1379728599951595	0.4022978247213095	2	5	9	0	0	-20336.413662449937	0.3531066040352212	0.9422945664157731	0.841576527839454	0.10071803857631882	0	4	7	0	0	-21813.17999911674	0.8759988640069156	7.732635663112304	4.581048762801158	3.151586900311145	7	30	64	4	0	-20951.19869455733	0.6214746694380114	1.7929414200978238	1.5874504928105222	0.20549092728730176	1	2	4	0	0	1.0	0.26458677176961953	1.874529915079277	1.0	1.313944256684742	11.00320702664669
5780000	-82642.16979191701	-82709.66092715981	67.49113524280978	-19618.19325254932	0.8229766875826103	1.5927276723289605	1.4664355897094787	0.12629208261948155	0	3	9	0	0	-20341.754398638794	0.4735107027939495	1.732366755809629	1.513800755020429	0.21856600078920002	1	5	7	0	0	-21799.549181234386	1.0531851623238824	7.321902477364904	5.988943891556173	1.3329585858087292	1	28	68	0	0	-20950.164094737313	0.39547792395389586	1.0919785094620442	1.0820845749619061	0.009893934500137924	0	1	4	0	0	1.0	0.30751308873807043	1.8245918191732193	1.0	0.18614805726498757	19.25237274516049
5790000	-82657.5374710247	-82723.6545609083	66.11708988360473	-19621.274612694866	0.8642182868432308	1.8281121965554135	1.721081738159421	0.10703045839599215	0	3	9	0	0	-20343.610550415928	0.7012355078340798	1.9121262339352774	1.592074067412012	0.32005216652326535	0	4	7	0	0	-21809.838309721395	0.8068314156677057	6.764967128838237	4.905283894125596	1.8596832347126437	1	27	67	1	0	-20948.93108807611	0.3789480880677611	1.10127869746676	1.0634434031969233	0.037835294269836894	0	1	4	0	0	1.0	0.3069320664836814	2.3454942421379186	1.0	0.03556700153064421	16.81183099981892
5800000	-82640.10189394184	-82720.17008757875	80.06819363690667	-19622.29557409061	0.7597590302875733	1.3726033832247388	0.970376844428977	0.4022265387957617	1	4	9	0	0	-20339.39448672403	0.3970288342151788	1.2687529638621486	0.8989699739808703	0.3697829898812783	0	4	7	0	0	-21809.533498904584	0.7860963034838445	6.807923474140048	4.829562851851367	1.9783606222886787	2	29	68	0	0	-20948.94652785952	0.2511988856636096	0.602754627148334	0.5958742736535975	0.006880353494736563	0	1	4	0	0	1.0	0.2624077007816306	2.9160607157196248	1.0	0.506421655354857	15.950328839053736
5810000	-82653.07392364978	-82720.16895712813	67.09503347835121	-19619.783876087688	0.9694132367924975	2.19940618893823	1.8448619848809793	0.3545442040572512	2	5	9	0	0	-20336.557429604298	0.48556206847704275	1.5344621041161033	1.342347752181348	0.19211435193475557	1	5	7	0	0	-21814.15490856364	0.8039984783363039	6.718982014227226	5.292754618256328	1.4262273959708955	0	27	68	0	0	-20949.672742872495	0.4662580083272687	1.6594050898445691	1.6017854431203344	0.05761964672423481	1	2	4	0	0	1.0	0.296481015012906	2.2672412598120424	1.0	0.16121866149214992	17.881120399655615
5820000	-82670.31777507633	-82722.31012250746	51.992347431141134	-19625.033744185464	0.7696203030570172	2.0318096232164033	1.6489173846877265	0.3828922385286765	0	3	9	0	0	-20338.155753023522	0.44706789549076525	1.4276522427776988	0.8752992195275289	0.5523530232501698	2	6	7	0	0	-21810.171379003717	0.9749397277395618	7.324828445734838	5.573213853392018	1.7516145923428215	1	26	66	2	0	-20948.94924629476	0.29895273659967286	0.8044592121036774	0.7568119345757142	0.04764727752796316	0	1	4	0	0	1.0	0.3317037687056055	0.686658448908846	1.0	0.3852774011994864	9.373510301916951
5830000	-82682.01014249105	-82722.74311702236	40.732974531308194	-19620.885715299348	1.104771664137434	2.394665035668973	2.1153454892072325	0.27931954646174045	3	6	9	0	0	-20336.813981738233	0.4375943130352591	1.3746803793263873	1.1997194461397667	0.17496093318662057	1	5	7	0	0	-21815.70261273044	0.943889579930948	8.651828730037714	7.089749094163049	1.5620796358746674	3	30	68	0	0	-20949.34080725433	0.43338064434392803	1.3424593921946428	1.26273773312105	0.07972165907359254	2	3	4	0	0	1.0	0.4269203897857045	2.459758241934757	1.0	0.8645686516214408	15.95275503835816
5840000	-82667.6127733418	-82717.91827262577	50.30549928397907	-19623.289894181242	0.7756329070472195	1.6262827880118658	1.4331271057064083	0.19315568230545782	0	3	9	0	0	-20339.12516194398	0.46168689224181214	1.528021705360232	1.352672441194195	0.17534926416603708	0	4	7	0	0	-21805.70243159162	0.7881072305495416	7.138161612893336	5.646387161620344	1.4917744512729953	0	26	67	1	0	-20949.80078490893	0.36028575065473895	0.9487717323914364	0.88384482094111	0.06492691145032647	0	1	4	0	0	1.0	0.35643328531680646	0.5543612744641659	1.0	0.10937975342733408	16.81533058524353
5850000	-82644.42276329319	-82705.28792268914	60.86515939595163	-19621.548660699762	1.0981209088895323	2.275080088934039	1.7914644963818152	0.48361559255222336	3	6	9	0	0	-20338.2586190421	0.35108551407504474	1.1733344217391932	0.7777947248332315	0.3955396969059617	0	4	7	0	0	-21796.745061583926	0.8553621791662074	7.715193458556531	4.833775722278126	2.881417736278401	7	31	65	3	0	-20948.735581363355	0.31838785220842886	0.8163415195257144	0.8148855091477994	0.001456010377915179	0	1	4	0	0	1.0	0.2643660225031821	2.220029799718023	1.0	1.2605747248087233	11.067457143586191
5860000	-82647.42035812176	-82714.99966516666	67.57930704489405	-19622.009613690952	0.7394992206237825	1.4080281984839236	1.1130305592637304	0.294997639220193	2	5	9	0	0	-20340.01834850925	0.4030558161538634	1.4348066906658712	0.9399923242871764	0.4948143663786951	2	6	7	0	0	-21803.07931793946	0.8514270415035166	7.294596735882306	4.967194711606733	2.32740202427557	3	27	65	3	0	-20949.892385026986	0.40182035254494153	0.9514039537612827	0.8548751096195528	0.09652884414172974	3	4	4	0	0	1.0	0.2627701850903225	3.58288854730034	1.0	1.015428797322729	11.12258057802798
5870000	-82669.66668744132	-82719.61738096572	49.950693524399924	-19619.017517662145	0.7948314366459309	1.7142133096707406	1.6740158566856667	0.04019745298507367	0	3	9	0	0	-20336.863185937786	0.4051341914931142	1.2240212597466877	0.9828734179537457	0.24114784179294219	1	5	7	0	0	-21812.1242737164	1.1969936410968391	8.47216450165984	6.8249601677188805	1.6472043339409632	4	29	66	2	0	-20951.61240364939	0.4103836790190874	0.8543276513205886	0.7832597203161935	0.07106793100439518	0	1	4	0	0	1.0	0.38256052216609654	0.9980857364998937	1.0	0.20756866813770508	16.796983767315158
5880000	-82670.23638545182	-82708.79529771174	38.55891225991952	-19618.454626281145	0.7944108977054274	1.4897238540899553	1.1270568077467091	0.36266704634324637	0	2	8	1	0	-20338.02202536942	0.45260850878258135	1.2231184521015912	0.9080994351262301	0.3150190169753611	0	4	7	0	0	-21799.5402010424	0.9078417742989818	8.296733743507689	5.639871295327309	2.6568624481803775	1	26	66	2	0	-20952.77844501878	0.3691644315382982	0.8605965462974962	0.8553682098535129	0.005228336443983406	0	1	4	0	0	1.0	0.27652771682700933	1.2447371280111639	1.0	0.5110972601051305	8.34393299181416
5890000	-82644.37405784863	-82708.19323373045	63.819175881811574	-19620.120080491335	0.8599487247454614	1.6361215276663932	1.3484813227488295	0.28764020491756376	1	4	9	0	0	-20336.58613269652	0.40659503936760627	1.323757771850335	0.8421246061180084	0.48163316573232645	0	3	6	1	0	-21802.91260941085	1.0162799961726308	8.155695455011797	5.300778031634057	2.854917423377739	7	33	67	1	0	-20948.57441113174	0.34344507251183	1.0304610303233346	0.9153140874927126	0.115146942830622	2	3	4	0	0	1.0	0.27921387135104647	1.6635609359658083	1.0	0.8310619808092173	12.095549941400778
5900000	-82678.04761572886	-82715.0662437857	37.01862805683768	-19618.18168277257	0.8018619680225318	1.6233277323083806	1.5026878944168018	0.12063983789157906	1	4	9	0	0	-20341.999401286423	0.7889699793134912	2.0809858172889575	1.842845351965193	0.23814046532376437	1	5	7	0	0	-21805.90758112026	0.941390835074451	8.290341633776006	6.460818946394208	1.8295226873817998	2	29	68	0	0	-20948.97757860644	0.39868525241527375	1.1055580741498723	1.087186318000747	0.01837175614912534	0	1	4	0	0	1.0	0.4289026555254417	1.7840557354128297	1.0	0.46832809113313817	15.57741396090989
5910000	-82640.0146617883	-82715.40880222678	75.39414043847782	-19620.83776320407	0.7915597469680297	1.3479199322161874	1.2051706328429062	0.14274929937328118	0	3	9	0	0	-20340.77258443242	0.37125701871890493	1.0005321608630475	0.9445089871476897	0.056023173715357755	0	4	7	0	0	-21804.424379420816	0.9476962251051425	6.619527967755455	5.260134743500739	1.3593932242547138	0	26	67	1	0	-20949.374075169486	0.3042795336264434	0.7589622306066761	0.7229449284778402	0.036017302128835915	0	1	4	0	0	1.0	0.2891979958764667	0.9743331622107219	1.0	0.014224228056571576	21.573544192501718
5920000	-82644.08985619496	-82722.09089747597	78.00104128100831	-19620.44814000176	0.7190891802951601	1.25411652966429	1.1859003148728693	0.0682162147914208	0	3	9	0	0	-20339.556854313956	0.3673882290970317	1.266079642930288	1.060649918392626	0.20542972453766173	0	4	7	0	0	-21810.524118267425	0.8621398723253775	6.09407414964739	4.835034648199278	1.2590395014481093	1	26	66	2	0	-20951.56178489282	0.36506710032181494	0.8029501325804955	0.732181021829795	0.07076911075070041	0	1	4	0	0	1.0	0.32312133387226755	0.7284948157095008	1.0	0.09618173649201453	19.323908943364465
5930000	-82644.25320178193	-82714.48359758794	70.23039580600435	-19624.810741630423	0.9936064421340327	1.8322075070318167	1.352437773229184	0.47976973380263266	0	3	9	0	0	-20338.894833964758	0.4242058846291756	1.4145380455097267	1.267980512757188	0.14655753275253913	0	4	7	0	0	-21800.38489555102	0.9237006971487026	6.609451634898702	5.183310612279762	1.4261410226189408	4	29	66	2	0	-20950.393126441737	0.29884294335761435	0.6123360451186433	0.6103727828713003	0.0019632622473430006	0	1	4	0	0	1.0	0.3021012178057369	0.5834201994834222	1.0	0.15092387637124213	10.685187961005335
5940000	-82640.65409245623	-82715.32347149603	74.66937903979684	-19619.592975297193	0.9056939246998246	1.757415722601428	1.6630358237059681	0.09437989889545954	2	5	9	0	0	-20335.558704721992	0.47496624386306646	1.3047430064932748	1.193199750619076	0.111543255874199	0	4	7	0	0	-21810.7550164005	0.9714774372556276	6.873677481875399	5.429408316734729	1.4442691651406694	1	26	66	2	0	-20949.41677507633	0.3044723370366796	0.7861438464400268	0.7405658141264508	0.04557803231357588	0	1	4	0	0	1.0	0.35959620506124984	0.6895889658224705	1.0	0.3610440904844948	22.96014559752068
5950000	-82642.71109456841	-82714.04283288291	71.33173831450398	-19617.980329082704	0.8681208397995385	1.8925866362552985	1.740253511558561	0.1523331246967381	0	3	9	0	0	-20337.253444597274	0.3990013754772818	1.1944347247361575	0.9495066949478637	0.24492802978829367	1	5	7	0	0	-21808.847402793013	0.9586072588305936	7.664777929873008	5.062006563866344	2.602771366006659	4	30	67	1	0	-20949.961656409923	0.4258058702533745	1.2156919083688744	1.0835496813136547	0.13214222705522	1	2	4	0	0	1.0	0.27399100583279873	3.6617869982519045	1.0	1.1211799499709951	11.964456344845027
5960000	-82612.192257084	-82707.91626578144	95.72400869744655	-19617.198841356338	0.7854522092813248	1.50727872135128	1.3827894605335374	0.12448926081774252	1	4	9	0	0	-20337.948939978276	0.5101850346188387	1.4298224533110222	1.185157501826905	0.24466495148411727	2	6	7	0	0	-21803.259253129127	0.8506093221746042	6.705548171212233	5.119085583074841	1.5864625881373935	7	34	68	0	0	-20949.509231317697	0.24739407434699878	0.5503030212187013	0.5481716056316417	0.0021314155870593987	0	1	4	0	0	1.0	0.33389775778046443	3.0452020586731963	1.0	0.9764210384138217	15.478997982962923
5970000	-82636.20111322476	-82719.17765288701	82.97653966225663	-19622.677006954487	0.832928533111235	1.8401394704393095	1.740965825466855	0.09917364497245455	1	4	9	0	0	-20336.300488689034	0.4852090935995507	1.5500751385378908	1.4514107332093902	0.09866440532850035	1	5	7	0	0	-21811.77463629499	0.8598970515352908	6.990538909841664	5.094007180292125	1.8965317295495403	6	33	68	0	0	-20948.425520948505	0.3462226682858129	0.929951537906893	0.8892816394852647	0.04066989842162827	0	1	4	0	0	1.0	0.32093857778709334	3.1503774905876134	1.0	0.8320029548715109	19.829862503246012
5980000	-82640.03426274954	-82719.18670082894	79.15243807939895	-19622.08797344286	0.8561458532593094	1.819850654592921	1.706589095448495	0.11326155914442604	1	4	9	0	0	-20339.91222986447	0.43665464155834705	1.3419826775728478	0.8498113937755364	0.49217128379731145	1	4	6	1	0	-21806.11660265383	0.8121633910649602	6.651377796567431	4.921600626552754	1.7297771700146753	3	30	68	0	0	-20951.069894867782	0.48207797342682207	1.2278339940985803	1.1301835488836662	0.09765044521491426	1	2	4	0	0	1.0	0.26980818313594673	2.6551886582529307	1.0	0.8943071276628208	16.210066409855454
5990000	-82612.20025877235	-82721.74400897081	109.54375019845145	-19623.537769152394	0.8921630267081506	1.7877620210041343	1.571943317790402	0.21581870321373156	4	7	9	0	0	-20337.31316704613	0.4254872646397816	1.4779653606758734	1.1945039269041162	0.28346143377175687	3	7	7	0	0	-21808.860527260447	0.8656677697193741	6.917899567845471	4.901359216241	2.0165403516044713	9	35	67	1	0	-20952.03254551184	0.5073181461463534	1.2837974034069388	1.272948561666409	0.010848841740529996	2	3	4	0	0	1.0	0.2774948232874413	1.3621131839694338	1.0	2.4454589603885735	14.189570452694465
6000000	-82621.77567195677	-82718.05650671068	96.28083475391631	-19624.059576414686	0.6895309731478112	1.3174487719814045	1.1905291420920483	0.12691962988935646	1	4	9	0	0	-20337.329759954682	0.41812496316183645	1.2517985129239386	1.0934654697255657	0.15833304319837296	0	4	7	0	0	-21805.930706893065	0.8696249908775898	6.71607714590082	5.08239294141229	1.633684204488535	7	34	68	0	0	-20950.736463448255	0.34678328301951516	0.818792119659703	0.7594645271552966	0.0593275925044065	0	1	4	0	0	1.0	0.2784113701158012	1.84377488765042	1.0	0.9996808094662062	20.436298651530336
6010000	-82640.13769120185	-82720.20569233275	80.068001130903	-19623.588132493067	1.153920573657006	2.417001426564193	2.3088287693039273	0.10817265726026548	2	5	9	0	0	-20341.39624874208	0.4575112792079627	1.1720594554225265	0.8788940416227318	0.29316541379979477	1	5	7	0	0	-21805.963311015297	1.0049458446224953	7.301061441148924	5.896923192428368	1.4041382487205547	6	33	68	0	0	-20949.258000082307	0.4253138462823831	1.3650712601669566	1.3496447266926919	0.015426533474264759	0	1	4	0	0	1.0	0.2823893321629256	2.747071213937466	1.0	0.3538675553910457	24.136300372825303
6020000	-82627.11214990015	-82721.95653543039	94.84438553025375	-19626.178651260117	0.8040036628890446	1.8662137271645096	1.744475621272036	0.1217381058924735	2	5	9	0	0	-20337.687688782542	0.43975946685854767	1.5315636372997445	1.1838390894720403	0.34772454782770446	3	7	7	0	0	-21809.299622357066	0.9143940354216372	6.6954313532163505	5.444922773557013	1.2505085796593387	6	33	68	0	0	-20948.790573030667	0.3293602891299979	0.9824727499391983	0.8932995124457058	0.08917323749349257	1	2	4	0	0	1.0	0.2900264048870938	0.9743854236161642	1.0	0.9717172761004307	26.21564177772645
6030000	-82630.42693889407	-82722.49212214019	92.06518324611253	-19624.55556501483	0.8881832220571202	2.3435075541417767	2.113851186870349	0.22965636727142744	1	4	9	0	0	-20337.760223805275	0.4232684063993275	1.2027120287291597	1.133901706255228	0.06881032247393172	0	4	7	0	0	-21808.006455732688	0.9594341222908421	6.546172172461248	5.448606190593042	1.097565981868208	6	33	68	0	0	-20952.169877587396	0.3615884774645996	0.8735346605981691	0.869016577002415	0.004518083595753841	0	1	4	0	0	1.0	0.33117094535053626	0.756254527968334	1.0	0.7784263597044239	28.987743779232023
6040000	-82629.32172193038	-82711.6604962099	82.33877427951884	-19621.037702576512	0.7301494862952879	1.4547322711879578	1.3663571732000304	0.08837509798792725	0	3	9	0	0	-20337.903755623	0.4637265107239373	1.4757673394524629	1.2359148632206378	0.2398524762318252	2	6	7	0	0	-21801.980602531796	0.8656884761220417	6.565611691406606	5.463379727237449	1.1022319641691627	3	30	68	0	0	-20950.738435478586	0.39301590040305645	1.0257513846191049	0.9710306627460746	0.05472072187303023	1	2	4	0	0	1.0	0.35921680126181676	1.518126823096332	1.0	0.6537286048520714	28.984367880343505
6050000	-82622.49985500985	-82709.60858158843	87.10872657858144	-19621.398239031743	0.6995036571113826	1.2176358231127007	1.0056592849826473	0.21197653813005313	3	6	9	0	0	-20336.617910985013	0.3704456132642856	1.0490430558019619	0.7715708525024539	0.2774722032995079	1	5	7	0	0	-21802.05934365963	0.8280520674606802	6.798876950534414	5.326057010102399	1.4728199404320113	8	32	65	3	0	-20949.53308791204	0.3265801023529376	1.0372554481723195	0.948309935491335	0.08894551268098447	1	2	4	0	0	1.0	0.2950976144987658	0.6923585809401434	1.0	1.6654657264689883	23.26595741211761
6060000	-82648.57417992083	-82728.39292538592	79.81874546508516	-19623.518459243296	0.9318979405215155	1.9939825073920263	1.8040905999216008	0.1898919074704254	0	3	9	0	0	-20339.073070415743	0.3955402940714569	1.0113646131585847	0.8919911192806821	0.11937349387790264	0	4	7	0	0	-21814.375207245877	0.9549214024710446	6.652818153405834	5.440267090872052	1.2125510625337834	1	28	68	0	0	-20951.426188481008	0.4174303662423954	1.1714865360185232	1.1511303867789215	0.020356149239601773	0	1	4	0	0	1.0	0.3174504307643998	0.8203976428363522	1.0	0.18742345880708738	18.756385378806268
6070000	-82643.00071122583	-82719.38694469823	76.38623347238922	-19621.25120158793	0.7398777380249434	1.3315549884047344	1.2805266564589775	0.0510283319457563	0	3	9	0	0	-20338.132913270852	0.35543434267487606	0.8936948914628852	0.8364725534280777	0.05722233803480757	0	4	7	0	0	-21809.451121877708	0.9169397399300709	6.783592538650047	5.86434080248135	0.9192517361686943	0	26	67	1	0	-20950.551707961746	0.41542648760703826	1.2809603135571908	1.2783181093086453	0.002642204248545582	0	1	4	0	0	1.0	0.3369954717489062	1.0742779522593642	1.0	0.10734572729820285	43.29290333633813
6080000	-82648.82048563041	-82724.24621248666	75.4257268562443	-19622.68504803664	0.9743882445145152	1.9231147250162128	1.8475370026353166	0.07557772238089687	0	3	9	0	0	-20337.393178801984	0.3706182730263275	0.9504467653377898	0.8803073964191727	0.07013936891861723	0	4	7	0	0	-21814.436255022552	0.8120100087723613	6.57244108107593	5.151117637790467	1.421323443285464	0	24	65	3	0	-20949.731730625488	0.3398618842069914	0.7867454221411478	0.7528512317950147	0.033894190346133224	0	1	4	0	0	1.0	0.27582844651677974	0.3299461545854775	1.0	0.09269141228514445	18.72680367133176
6090000	-82641.8235363161	-82716.03543625429	74.21189993819162	-19617.71005938174	0.8212246927976746	1.46664756411283	1.3957734504560175	0.0708741136568123	0	3	9	0	0	-20339.9651565533	0.4577815718237592	1.2985182979604475	1.1335572648804222	0.16496103308002497	0	4	7	0	0	-21808.141874987352	0.7883766016085119	6.4121146074828115	5.109308622309459	1.302805985173355	0	25	66	2	0	-20950.21834533189	0.38744781501924963	1.1409213773937878	1.0579079169496204	0.08301346044416769	0	1	4	0	0	1.0	0.34915110700384777	0.6957153039793003	1.0	0.07272363249514303	23.029653649696183
6100000	-82653.82978651428	-82716.65621269305	62.826426178768074	-19621.068897874335	1.1113905578468308	2.4070662156179985	2.3126190742488384	0.0944471413691603	0	3	9	0	0	-20339.968353845896	0.39289392731011996	1.0384457346175948	0.9187317872121612	0.11971394740543354	0	4	7	0	0	-21804.025170328954	0.8514265492064887	6.78766599538301	5.48003597678656	1.3076300185964547	0	25	66	2	0	-20951.593790643878	0.3470637198481091	0.7940792579128625	0.7795892180321518	0.014490039880710626	0	1	4	0	0	1.0	0.34492050616074205	0.4730773588071775	1.0	0.07080641995679762	17.185192558506387
6110000	-82667.10255698951	-82719.46512974487	52.36257275535998	-19624.4108995706	0.7868464332241546	2.0300571324741297	1.9711210661448972	0.058936066329232956	0	3	9	0	0	-20337.540036552484	0.4452023639868127	1.4254399528209616	1.2857816020783208	0.13965835074264113	0	4	7	0	0	-21808.452051239146	0.892983566300098	7.08279163278256	5.549184003200149	1.5336076295824106	0	25	66	2	0	-20949.06214238264	0.33181531371436035	0.830565384581458	0.8222450768596444	0.00832030772181358	0	1	4	0	0	1.0	0.351209817388195	1.394332835583855	1.0	0.04720224701011073	14.593881748079966
6120000	-82653.95588801648	-82711.58999641106	57.634108394579506	-19618.905284528617	0.8896780113345054	2.0460176415803515	1.6680219148118265	0.3779957267685248	1	4	9	0	0	-20336.4507695531	0.4062687062615714	1.1485949350541105	1.0233019955692368	0.1252929394848737	0	4	7	0	0	-21805.73815582123	0.8296249985438309	6.797984164161351	5.20205998438388	1.5959241797774686	0	25	66	2	0	-20950.495786508105	0.4267779485217077	1.1381744847479138	1.1094501255099718	0.028724359237942088	0	1	4	0	0	1.0	0.3038704103826377	3.25879514972729	1.0	0.20752673576985106	13.547074191584352
6130000	-82657.62859372236	-82712.37606056889	54.74746684652321	-19620.301311228388	0.7386698788578927	1.4740014836843822	1.310595114895349	0.1634063687890333	0	3	9	0	0	-20338.13415656116	0.3732360849352936	1.2532391240871483	1.0709880727419234	0.18225105134522493	0	4	7	0	0	-21802.830949643823	0.9724657357320814	7.596417876033543	5.658519403811328	1.9378984722222161	0	25	66	2	0	-20951.10964313552	0.4044602651017802	1.069870822524924	1.0159008204152826	0.05397000210964148	0	1	4	0	0	1.0	0.2985489148760456	2.1837862587699304	1.0	0.01820191356624428	16.998286199087698
6140000	-82671.66924668959	-82713.39446687348	41.725220183883316	-19618.18515346491	0.877035722143689	1.8604432930782702	1.700661687729943	0.15978160534832714	0	3	9	0	0	-20338.41049089645	0.49410214884815656	1.5458509686258821	1.1090765417478834	0.4367744268779987	1	5	7	0	0	-21802.890224699655	1.0630647908342559	8.032527768344092	5.655853471115324	2.376674297228769	1	24	64	4	0	-20953.90859781246	0.6814443820585331	1.4933634258673507	1.4803730064304057	0.012990419436944955	0	1	4	0	0	1.0	0.29519013009201495	1.6170082906289212	1.0	0.06917564362600229	16.10544739201933
6150000	-82660.65144914844	-82721.01894214065	60.36749299221008	-19624.765662733418	0.8379000143882345	2.0659615530394406	1.6829536732934962	0.3830078797459441	2	5	9	0	0	-20336.65185000378	0.4493265191073923	1.4648110856929522	1.1677780198668413	0.2970330658261108	2	6	7	0	0	-21806.322439860145	1.16578177603735	8.875532002559812	6.681888848706867	2.1936431538529435	8	35	68	0	0	-20953.27898954331	0.6176992682547778	1.7691135432850178	1.6037327663989416	0.1653807768860762	2	3	4	0	0	1.0	0.3423837989404529	3.733874087750746	1.0	1.6299214261747463	18.002852404985955
6160000	-82641.02801964949	-82721.27905417627	80.25103452678513	-19623.989537167123	0.9100761999607063	2.2082271212467273	1.9972471149108535	0.21098000633587363	5	8	9	0	0	-20339.16823875255	0.5453504171448597	1.672398885593353	1.3325811374388954	0.3398177481544577	1	5	7	0	0	-21807.454433249593	1.118504656566005	8.28411833286749	6.113997060162162	2.1701212727053236	13	39	67	1	0	-20950.666845007003	0.5239344213072267	1.7500211294585188	1.666936815781293	0.08308431367722599	2	3	4	0	0	1.0	0.331485547765156	3.2448753450663985	1.0	2.26102444332934	21.459841838020324
6170000	-82613.00511551864	-82726.62874578392	113.6236302652773	-19620.826675825614	0.758622298708928	1.361212312631419	1.2547150088966075	0.10649730373481225	0	3	9	0	0	-20339.075262477334	0.4772892440851025	1.157655256553807	0.9754570120781394	0.18219824447566763	0	4	7	0	0	-21815.642353592855	0.8901900621084579	7.266127467784471	4.815019567901835	2.451107899882636	13	39	67	1	0	-20951.084453888117	0.38280392200791435	0.8861870125765923	0.8439215716198241	0.04226544095676815	1	2	4	0	0	1.0	0.21272922185704876	1.4568975345558983	1.0	1.6649872890101698	16.000377797570557
6180000	-82596.3162165286	-82715.83746753258	119.52125100397677	-19621.62200246814	0.942750710144577	2.09321867275459	1.4741500418547457	0.6190686308998443	2	5	9	0	0	-20338.838979087544	0.4794967784633575	1.676799099747054	1.2857349385097245	0.3910641612373295	4	8	7	0	0	-21804.275790006846	0.8848627215315887	7.914552949668943	4.9721033202359175	2.942449629433028	17	43	67	1	0	-20951.10069597004	0.34523847133386293	0.9712156959142131	0.7269869262781754	0.2442287696360374	4	5	4	0	0	1.0	0.23976413889396914	6.465899935587995	1.0	3.6183851097761717	16.775028456320296
6190000	-82552.70914003575	-82713.96103417687	161.25189414111853	-19620.042979809394	1.0829205966047013	2.433516934801186	2.147846266131949	0.2856706686692365	6	9	9	0	0	-20341.610828421806	0.6512110981876288	2.2390181723882217	1.2918617940770012	0.9471563783112201	8	12	7	0	0	-21802.07410356915	0.9220189591371076	7.811678803176414	4.832505686747453	2.9791731164289628	22	47	66	2	0	-20950.23312237653	0.30072607351111325	0.8454250715701085	0.8401333705458335	0.005291701024275147	1	2	4	0	0	1.0	0.22920316861479828	1.4254203462653834	1.0	4.529880824812589	11.856481929387462
6200000	-82564.5186011562	-82727.03567184882	162.5170706926151	-19623.470970521514	0.83486889184842	1.9179727215695943	1.4339190104817665	0.4840537110878278	3	6	9	0	0	-20341.63878150012	0.580705378689068	1.823519659539429	1.2696832203973374	0.5538364391420916	4	8	7	0	0	-21811.379430723184	0.8163814938357076	6.765659370529581	4.225586129893472	2.540073240636107	17	44	68	0	0	-20950.546489103996	0.3027697388858555	0.7691061067531555	0.7047902347693955	0.06431587198375999	4	5	4	0	0	1.0	0.21230911359024576	1.4944077978274997	1.0	3.42123004982485	19.250952951467173
6210000	-82602.91936308407	-82718.11826473643	115.19890165235563	-19625.477451254734	1.0182758710346393	1.8293345090409852	1.5733576014653645	0.2559769075756206	4	7	9	0	0	-20339.602854233646	0.415664794002072	1.2750440116878154	0.8485607272984246	0.4264832843893909	3	7	7	0	0	-21802.443992436452	0.8715463611208104	7.431173044393449	4.891041547506555	2.5401314968868918	10	37	68	0	0	-20950.59396681161	0.30316387298133635	0.7015242315501771	0.6462703623064953	0.05525386924368171	1	2	4	0	0	1.0	0.2292057773495906	3.6946935107209797	1.0	2.7987890395726387	19.174968766112073
6220000	-82623.02502851297	-82729.59847601314	106.57344750017216	-19624.91288041737	0.7317644041278442	1.5285713927209545	1.2465837261857544	0.28198766653520013	0	3	9	0	0	-20339.035388323544	0.5082107995108236	1.4554569428021396	1.2097889647188202	0.24566797808331914	2	6	7	0	0	-21813.174637199063	1.0252988877065488	7.429092634655382	5.391787813036024	2.0373048216193608	12	38	67	1	0	-20952.475570073162	0.40340202385834606	0.846971679118369	0.7112409549020438	0.13573072421632526	2	3	4	0	0	1.0	0.25582482738781276	1.1946218166243836	1.0	1.670929427514819	21.21389702623508
6230000	-82567.89703047181	-82723.69983404744	155.80280357563115	-19623.5717156388	0.869583689635228	1.84476659325188	1.2609053325843291	0.5838612606675508	5	8	9	0	0	-20338.762075643634	0.40887745736622866	1.3004929278611237	0.9663607435586263	0.33413218430249725	4	8	7	0	0	-21811.5254050034	0.8876650642658911	6.852208157636589	4.4074542097372	2.4447539478993905	16	42	67	1	0	-20949.84063776161	0.3277151391112244	0.9899506199522344	0.8958334497114212	0.09411717024081317	2	3	4	0	0	1.0	0.22449912712557268	1.6769720791474243	1.0	2.408266616150156	15.994108885818306
6240000	-82585.8088945086	-82721.1024883077	135.2935937990995	-19618.908200099715	0.8489725604392706	1.7058553804079517	1.2901983231735694	0.4156570572343824	4	7	9	0	0	-20339.096019376506	0.4430470005891547	1.221756543213719	0.9892475985567162	0.23250894465700278	2	6	7	0	0	-21813.34283214487	0.9384349366656436	7.667929879341328	4.481233792827704	3.1866960865136256	15	40	66	2	0	-20949.75543668661	0.2729503572371951	0.7076894086334047	0.6812884497388758	0.02640095889452905	1	2	4	0	0	1.0	0.20436196636421206	1.7117352785206144	1.0	2.974880107688683	15.498508566039751
6250000	-82607.25629540312	-82719.59149127711	112.33519587399705	-19621.921498472177	0.8571853987954222	1.7706525070641508	1.337871986878615	0.43278052018553564	4	7	9	0	0	-20340.030479484365	0.4312144058757507	1.426235190148277	1.2052086993221471	0.22102649082612957	1	5	7	0	0	-21805.327210861917	0.8926630329654573	7.281796481081318	4.435049112942874	2.8467473681384443	10	36	67	1	0	-20952.312302458653	0.3204481826257128	0.5960757008905184	0.49024693333786107	0.10582876755265741	1	2	4	0	0	1.0	0.16226866362359568	2.3244852972584127	1.0	2.872750432871781	14.750426092709258
6260000	-82535.79954781683	-82717.5636477304	181.7640999135735	-19620.988895937888	0.7472820370579701	1.3997713064820412	1.2235682699144255	0.1762030365676157	1	4	9	0	0	-20339.607010383497	0.46867165838370356	1.2435373656614925	0.9436838311245247	0.29985353453696795	4	8	7	0	0	-21807.357493184973	0.9543374985601559	6.952110501410342	4.543807693342348	2.4083028080679907	20	46	67	1	0	-20949.610248224057	0.30705400731478605	0.8515752527067156	0.6633998905999554	0.18817536210676025	5	6	4	0	0	1.0	0.18531467924611006	2.264078867220109	1.0	4.8915223658409674	18.42212757882673
6270000	-82590.11185227253	-82721.1412862847	131.02943401218334	-19624.856311692063	0.8086057579161496	1.5291342046992082	1.173671226938123	0.35546297776108565	3	6	9	0	0	-20337.081606144242	0.3635752805275605	0.8643975222535882	0.7933959839292113	0.07100153832437685	2	6	7	0	0	-21808.612055989175	0.9836549946307651	7.493112090299473	4.160696761259837	3.3324153290396334	16	38	63	5	0	-20950.591312459223	0.44766144503002314	1.3315815944963307	1.1792312350779854	0.1523503594183454	2	3	4	0	0	1.0	0.1366458869175538	3.133121775155521	1.0	2.681586448869121	11.085077598918378
6280000	-82607.62998306227	-82723.30940617094	115.67942310867065	-19621.117331826044	0.8477239897650102	1.6107081520745758	1.2781676973023588	0.3325404547722169	2	5	9	0	0	-20340.761095880625	0.3368019302223455	0.8015294258965633	0.545230244250571	0.2562991816459922	1	5	7	0	0	-21811.546881658367	1.0168801755544994	8.099098619966098	4.3559742554506595	3.7431243645154386	17	38	62	6	0	-20949.884096805916	0.339495222786182	0.979107741835298	0.8306678435401671	0.14843989829513093	1	2	4	0	0	1.0	0.15896527038303207	1.3672075138317341	1.0	2.4357868254158195	10.961128947778704
6290000	-82573.96341789678	-82716.51716277996	142.55374488316815	-19618.29719673363	0.8629412992462511	1.7284575759847984	1.0839926812245775	0.6444648947602213	6	8	8	1	0	-20338.731691687888	0.4033673283388952	1.394732248568235	0.9157699220550941	0.47896232651314075	4	8	7	0	0	-21808.554659066685	1.0136313420569165	7.730785447302797	4.195102049799656	3.535683397503141	17	40	64	4	0	-20950.933615291746	0.34018049344964935	0.9424896923865833	0.7179310694552432	0.22455862293134005	2	3	4	0	0	1.0	0.18389408961093678	0.8884473724049972	1.0	3.5801174619354987	11.642501253291439
6300000	-82605.51366460828	-82724.37524783637	118.86158322808765	-19622.37608685506	0.8779475252357768	1.7304937036113226	1.5788191767620647	0.15167452684925772	2	5	9	0	0	-20337.43184414589	0.3410378682121109	0.932535106023503	0.7311109305379371	0.2014241754855658	0	4	7	0	0	-21814.086952892412	0.8474196967660246	7.419972220425434	4.114969149839025	3.3050030705864106	14	39	66	2	0	-20950.480363943014	0.3866078256309016	1.093847598876298	0.9598854180730652	0.13396218080323266	1	2	4	0	0	1.0	0.17560468817561636	3.5285003376332433	1.0	1.8262972505565016	11.910779580716161
6310000	-82565.49329895218	-82736.04594702307	170.55264807088793	-19623.59705858714	1.0686250924047251	2.910846582349618	1.9414229916761876	0.9694235906734304	10	12	8	1	0	-20338.829437557142	0.6089551624363483	1.984665236949589	1.3544892116842768	0.6301760252653118	10	14	7	0	0	-21822.416587228203	0.940377238021029	7.678021933957918	4.285659468301647	3.392362465656271	19	41	63	5	0	-20951.202863650586	0.5798950779073414	1.6411695184096673	1.214901622369367	0.42626789604030046	5	6	4	0	0	1.0	0.2192543418886201	1.6437892102473306	1.0	4.516943970226407	11.919517016486534
6320000	-82542.99744469677	-82726.27688509422	183.27944039745677	-19621.81394076041	0.9354403811647614	2.186110354488129	1.5525783160513402	0.6335320384367888	8	11	9	0	0	-20337.54580589887	0.4461045559006213	1.2082404936206217	0.6108522953065465	0.5973881983140751	2	6	7	0	0	-21813.331288052796	0.8826183347091587	7.773888992960003	3.7897600427896934	3.9841289501703088	27	47	61	7	0	-20953.585850382144	0.36107180194341176	0.6494789175206244	0.45183412972971154	0.19764478779091282	3	4	4	0	0	1.0	0.17943296272313364	1.2729911874613316	1.0	8.430812113789978	13.043078340907668
6330000	-82459.26320192817	-82728.92625677804	269.6630548498673	-19624.844370433057	0.7626601246241183	1.8118913979478897	1.2690932961592996	0.5427981017885899	8	11	9	0	0	-20337.181804581716	0.4065800531353164	1.4431466999332758	0.798728584514385	0.6444181154188907	8	12	7	0	0	-21816.54743920699	1.1519123367114914	9.069505868215733	4.5017836658146795	4.567722202401053	44	65	62	6	0	-20950.35264255628	0.3847577634908645	1.1146381690516303	0.6646703469479266	0.4499678221037036	4	5	4	0	0	1.0	0.1700278710766126	2.1913266711172907	1.0	8.808468961495652	13.697072882309447
6340000	-82511.77647738872	-82726.17721650082	214.40073911209566	-19621.413075940724	0.9661295625266616	1.8475747176960997	1.419834291260047	0.42774042643605253	8	11	9	0	0	-20339.93961918592	0.5569251789718414	1.8063694093916947	1.1036627648580546	0.7027066445336401	6	10	7	0	0	-21810.87468687952	1.0058329411326512	9.101749582133525	4.962962085676399	4.13878749645713	35	55	61	7	0	-20953.94983449465	0.7015090528461676	1.9091204792301726	1.0676179758218094	0.8415025034083632	10	11	4	0	0	1.0	0.22668806737170943	2.182092767135067	1.0	6.363634650125698	14.269821518399299
6350000	-82529.10824997055	-82726.71140532676	197.6031553562107	-19623.85320244655	1.0006933706967638	2.050795565723054	1.3708864720208163	0.6799090937022374	12	13	8	1	1	-20337.759737251476	0.6157138834766023	1.7247958174538123	1.2984090208078178	0.4263867966459945	8	12	7	0	0	-21813.261519890628	1.0031268076818893	8.62162485851579	5.581983631431309	3.0396412270844824	28	51	64	4	0	-20951.8369457381	0.40383941426617875	1.2189690204460977	1.0283004519772136	0.19066856846888428	3	4	4	0	0	1.0	0.2264830243082612	1.208477910754212	1.0	4.955009697500132	17.779389203356107
6360000	-82564.95204010807	-82713.34149999735	148.3894598892771	-19619.44440186494	0.9096381473683585	2.282648595568899	1.8002606742700817	0.4823879212988172	7	10	9	0	0	-20337.50139634567	0.47903644150384384	1.6194031827822855	1.4131609590046461	0.20624222377763937	3	7	7	0	0	-21806.115700696104	0.9527020444448262	8.159167769769672	4.852289106168698	3.306878663600974	23	48	66	2	0	-20950.280001090636	0.44079971080278635	1.3294210475324661	1.0798164782130422	0.24960456931942396	4	5	4	0	0	1.0	0.2613741756855067	2.394085231779323	1.0	4.973825576686554	11.543773278049406
6370000	-82534.0067609156	-82716.81050769116	182.80374677556642	-19620.250316017027	0.7401923440246042	1.595587473117503	0.9818633487429634	0.6137241243745394	6	9	9	0	0	-20336.457868775116	0.452362158936628	1.2147296667317042	1.0445222110999524	0.17020745563175171	2	6	7	0	0	-21810.01698302549	0.9805246669266379	8.198484482200788	4.706441301187747	3.4920431810130412	26	49	64	4	0	-20950.085339873516	0.5240001980635118	1.5077192318015966	1.0103386394627103	0.49738059233888643	10	10	3	1	0	1.0	0.23185415215535435	1.2736475170093216	1.0	5.145426188152432	11.553915404789143
6380000	-82520.49274029181	-82731.30551912094	210.81277882913247	-19623.031167037956	0.7519004508819281	1.4800482823654533	1.076657527457746	0.4033907549077076	3	6	9	0	0	-20337.692262972196	0.5108889447220819	2.0213724345023807	1.0223101439189661	0.9990622905834146	10	13	6	1	0	-21819.596508095772	1.0580619980136325	8.386491040136628	4.420671714597929	3.9658193255387033	32	54	63	5	0	-20950.98558101501	0.6497374432253363	1.8226608536852429	1.322485518315041	0.5001753353702016	8	9	4	0	0	1.0	0.23096079144134893	2.838448097084055	1.0	6.99126638285632	12.368002767677524
6390000	-82530.83783456618	-82716.31063693194	185.4728023657647	-19621.394198027825	0.870543055354818	1.5607352985292189	1.312093694644092	0.2486416038851267	3	6	9	0	0	-20336.48101511091	0.440299895406038	1.375045289617253	1.0382189100377865	0.33682637957946615	5	9	7	0	0	-21806.192864777648	0.9910442873912714	8.093635459310189	4.05731988017666	4.036315579133527	26	50	65	3	0	-20952.242559015554	0.48824620040408173	1.4771788560280648	1.260995772836016	0.21618308319204899	5	6	4	0	0	1.0	0.19263707192975935	2.6899960996968106	1.0	5.027639774285873	16.99530875083144
6400000	-82508.7488553848	-82711.56638391875	202.81752853395935	-19619.45672077309	0.8419246677097465	1.8436907058826488	1.420542548025104	0.4231481578575449	6	9	9	0	0	-20336.843989478333	0.5467684759482675	1.4670161837716402	0.8750907958867864	0.5919253878848537	4	8	7	0	0	-21806.53653151901	1.0082752641723487	8.084651071647336	4.659055856667169	3.4255952149801647	30	54	65	3	0	-20948.729142148313	0.3795170331441033	1.2897315465508183	1.0342661746813113	0.255465371869507	6	7	4	0	0	1.0	0.18420484959504355	2.0815052464071617	1.0	6.061365215315444	18.453191687484384
6410000	-82503.0629693335	-82716.5875600425	213.5245907089996	-19618.122445375666	0.8743356983010855	1.7736619892826386	1.36297808410401	0.41068390517862896	7	9	8	1	0	-20337.366070306027	0.365900272240455	0.9959495668984797	0.7592407293124226	0.2367088375860572	0	4	7	0	0	-21812.5527133742	0.9825165887358314	8.113225074234933	4.413532017023251	3.6996930572116806	38	63	66	2	0	-20948.546330986614	0.2871614161539	0.970788940543112	0.9096634207602887	0.06112551978282324	1	2	4	0	0	1.0	0.1840827645207505	4.327774051810648	1.0	6.3861663340408645	19.176842483448635
6420000	-82473.21644402854	-82706.04076921512	232.82432518658433	-19622.9412747078	0.7648095986821896	1.4932169490890157	1.162749448630227	0.33046750045878814	5	7	8	1	0	-20337.679351381234	0.40347501501233485	1.1603676613780851	0.8724746090609482	0.2878930523171369	3	7	7	0	0	-21796.542199369193	0.7929027045761846	7.28875338664043	3.8400890156739784	3.448664370966454	30	55	66	2	0	-20948.877943756896	0.364705519937172	1.1052382404256602	0.821150020978202	0.2840882194474586	8	9	4	0	0	1.0	0.1849836000430693	3.4036032134384224	1.0	7.186846237804725	14.920311832015306
6430000	-82412.51483683728	-82706.02707524732	293.5122384100467	-19621.898719829955	1.079189392761457	2.0645736684091345	1.6676827807242327	0.39689088768490205	9	12	9	0	0	-20336.56837745054	0.3903952607511037	1.5159533285054674	0.9889149036434274	0.5270384248620399	10	14	7	0	0	-21796.114906273153	0.7743626562631732	7.216534937134957	3.9571587198844305	3.2593762172505256	32	59	68	0	0	-20951.44507169367	0.517791807348607	1.189744716885941	0.9183594232085348	0.27138529367740627	7	8	4	0	0	1.0	0.18125812596503416	6.700871637401553	1.0	7.865383106822131	19.25939195482011
6440000	-82442.05538867656	-82707.67115040899	265.61576173243344	-19621.69103202021	0.9051923402879003	1.6588880229379068	1.5033642381167067	0.15552378482120013	5	8	9	0	0	-20336.997263668076	0.3513221144191331	1.1043658956989282	0.62125972786488	0.48310616783404814	9	13	7	0	0	-21797.123211099002	0.745314449073959	6.743189826384186	3.631521651404603	3.1116681749795845	31	57	67	1	0	-20951.85964362171	0.3431238398089491	0.6559651344859787	0.5792033478560409	0.07676178662993796	2	3	4	0	0	1.0	0.1631529911450237	2.011465980648893	1.0	6.758099970839027	18.9272907575321
6450000	-82381.85104267109	-82708.97477240201	327.12372973092965	-19621.5979502697	0.9212562695716223	1.6169606209170277	1.0776307869403476	0.5393298339766802	15	18	9	0	0	-20339.149197140643	0.40667373218262187	1.2611320970409226	0.8921967286025152	0.3689353684384073	8	12	7	0	0	-21799.278714533313	0.813304403050932	7.015519139408358	3.8534051465475474	3.16211399286081	36	60	65	3	0	-20948.948910458355	0.31851199072870245	0.9170005205936909	0.5741391221219553	0.34286139847173547	4	5	4	0	0	1.0	0.13353104249166292	3.653763871791624	1.0	9.411147668539588	18.94438315726626
6460000	-82388.83864281369	-82711.97769898322	323.1390561695344	-19620.782199791873	0.799091615880021	1.5596691399408718	1.1226562224168202	0.43701291752405164	12	15	9	0	0	-20339.426296812417	0.42875682896169925	1.5321074374773382	1.148235209516594	0.3838722279607443	9	13	7	0	0	-21799.481475876815	0.8134002819296495	6.870433461120607	3.5536498586688414	3.316783602451765	35	59	65	3	0	-20952.287726502116	0.4136427957863324	0.9627412591117601	0.7868288789509691	0.17591238016079103	5	6	4	0	0	1.0	0.1337063569229076	1.6566721032062246	1.0	10.631929355704912	22.90763510237189
6470000	-82422.47936098324	-82712.40508355762	289.9257225743769	-19623.778473111066	0.7018348021971964	1.1410604342627355	0.850809692730332	0.2902507415324036	3	6	9	0	0	-20336.38628347346	0.45721800581858046	1.6273059316446292	1.0675135565493923	0.5597923750952369	10	13	6	1	0	-21801.127930976658	1.0251266169739053	7.570432368239148	3.9622078051965577	3.608224563042593	37	62	66	2	0	-20951.112395996435	0.48088200362177486	1.2279543372689827	0.9192566468560631	0.3086976904129195	7	8	4	0	0	1.0	0.16061071001950147	3.474637349184571	1.0	7.618421304890118	20.937768923389843
6480000	-82515.32594264347	-82713.40768929655	198.0817466530874	-19625.63591004519	0.73398239218469	1.3355267310205678	0.9212710584894688	0.41425567253109913	4	7	9	0	0	-20339.302748867452	0.4021313090949765	1.2626139798048923	0.9734042593632029	0.28920972044168947	2	6	7	0	0	-21798.50080808877	0.961189021656415	6.9948746896205956	4.241681822040385	2.753192867580212	24	49	66	2	0	-20949.968222295138	0.29443834735171426	0.7879956602137431	0.6798058140885915	0.10818984612515148	4	5	4	0	0	1.0	0.16029974211351009	2.412872159492784	1.0	7.563063078391064	19.362654187888705
6490000	-82468.66574486444	-82716.91653771677	248.2507928523276	-19623.92864069379	0.8399808758957676	1.778459776383598	1.2225930155209894	0.5558667608626089	7	10	9	0	0	-20338.132346826882	0.4046096129753573	1.409862473279536	1.0994870490970998	0.310375424182436	4	8	7	0	0	-21805.256314395792	0.8971802280640911	7.125308364680747	3.8689555074806163	3.25635285720013	27	53	67	1	0	-20949.599235800302	0.3465651771436415	0.9993336770114156	0.6425669807875362	0.35676669622387935	6	7	4	0	0	1.0	0.14598849625796137	2.008697331998951	1.0	5.933761259243239	19.382500837586868
6500000	-82506.07997323676	-82714.42357694707	208.34360371031187	-19622.8900986117	0.9064569828987495	1.8125236660502955	1.3480344266717934	0.46448923937850195	3	6	9	0	0	-20340.169775315444	0.5626811454723194	1.704095980087557	1.1868622250434118	0.5172337550441454	9	13	7	0	0	-21801.008697770994	0.866929603678696	7.243824206089061	3.9842440653061013	3.2595801407829614	24	49	66	2	0	-20950.355005248934	0.3707002336239281	0.7911388912411224	0.5811122561589683	0.21002663508215408	3	4	4	0	0	1.0	0.178176435635656	1.7117600178212415	1.0	4.705705689279095	17.21199733912559
6510000	-82546.02076249396	-82711.45894191724	165.43817942327152	-19622.669037435793	0.9508543629932811	1.5828078388899072	1.5170670282858563	0.06574081060405089	0	3	9	0	0	-20341.593927805337	0.49420553387600286	1.5301976293066917	0.9906659570780012	0.5395316722286904	2	6	7	0	0	-21797.679621295993	0.7531066462256482	6.666003263498356	3.684061595148195	2.98194166835016	21	47	67	1	0	-20949.516355380114	0.3776688610191229	0.9576384093498437	0.8476697101658668	0.10996869918397692	1	2	4	0	0	1.0	0.16550341981386818	1.8673612884350326	1.0	3.5142672610864936	16.48500830153473
6520000	-82533.15078319624	-82719.98525217004	186.8344689738014	-19622.039476562102	0.7396978583598539	1.4667792041789975	1.252402537002348	0.21437666717664905	2	5	9	0	0	-20337.933912425753	0.4765394437322244	1.293931834179887	1.082565771174356	0.21136606300553162	5	9	7	0	0	-21811.07398566792	0.763985456904357	6.626831083955334	3.6735260322841112	2.953305051671224	20	46	67	1	0	-20948.937877514265	0.3735818095751343	1.1189259028485086	0.9046770184229458	0.21424888442556278	2	3	4	0	0	1.0	0.16634364885827285	4.04875333765119	1.0	4.6101034867817985	16.401739821690324
6530000	-82524.05517006133	-82719.94206065353	195.88689059220283	-19622.52145478737	0.8571379941401439	1.742831643541785	1.2683177637685752	0.47451387977321025	5	8	9	0	0	-20337.5831848823	0.4079283936488745	1.4573994236810663	0.9421110441381111	0.5152883795429553	4	8	7	0	0	-21805.655488473047	0.7695104205929381	6.7477863965600395	3.5037192716132446	3.2440671249467954	22	48	67	1	0	-20954.18193251081	0.3275917534839504	0.6879624199577253	0.6707418481818259	0.01722057177589953	0	1	4	0	0	1.0	0.13896040815009397	3.2654169734129432	1.0	3.2438921524452677	16.52477008673875
6540000	-82424.8080233889	-82711.38776194605	286.57973855714897	-19621.397426298976	0.8932079441105952	1.8823556887162294	1.2939920714498283	0.5883636172664011	9	12	9	0	0	-20336.054165683443	0.3339381938436251	0.9753484632064401	0.6631548701210113	0.3121935930854289	4	8	7	0	0	-21800.734742309593	0.7733176206302319	6.896926622671113	3.467583596216402	3.429343026454711	34	59	66	2	0	-20953.20142765404	0.35044062162766804	0.8204751409359161	0.658085639837557	0.16238950109835903	4	5	4	0	0	1.0	0.12834255796836505	5.743201461897722	1.0	8.325097830174315	18.567237959351186
6550000	-82435.6197723153	-82713.19666625003	277.576893934727	-19623.149905875776	0.7290340360146806	1.4678418704557379	1.2057061149607369	0.262135755495001	6	9	9	0	0	-20338.35981669519	0.4054548431916831	1.1372530907792577	0.7144147648847331	0.4228383258945247	5	9	7	0	0	-21802.31449634729	0.7824314362376918	6.954985784860971	3.365222443339799	3.5897633415211727	33	59	67	1	0	-20949.37244733177	0.28862958222406876	0.6820583038030772	0.6065769737838549	0.0754813300192222	2	3	4	0	0	1.0	0.1225347162609407	4.199963816943107	1.0	8.386856466566023	18.704976556701205
6560000	-82458.8813708786	-82712.53758758644	253.6562167078359	-19619.733498406375	0.8175638914696545	1.6387883285103384	1.2350104180712256	0.40377791043911265	9	12	9	0	0	-20336.613693484163	0.3461466270316882	1.2404679095494764	0.7611514776630798	0.4793164318863966	5	9	7	0	0	-21804.3623341766	0.807743684224689	7.144924320007797	3.5217615170192476	3.6231628029885474	26	52	67	1	0	-20951.82806151931	0.3392976300723594	0.9993310540276343	0.787608459082531	0.2117225949451035	6	7	4	0	0	1.0	0.15025542311375306	5.56077994987876	1.0	7.245457923048903	13.523053844988027
6570000	-82537.52839912416	-82706.4221928289	168.8937937047402	-19620.888204840758	0.7528525604892905	1.2310462946469491	0.9393750711501664	0.2916712234967828	2	5	9	0	0	-20336.233200427225	0.33107573351727565	1.0148186913544894	0.46212405650735827	0.5526946348471311	2	6	7	0	0	-21798.712872693064	0.7922495990883129	7.032229571791848	3.4596505550890244	3.5725790167028233	19	43	65	3	0	-20950.587914867872	0.32769881135741646	0.88834920731289	0.7136178074013895	0.17473139991150075	2	3	4	0	0	1.0	0.11830172568317779	2.8749414363717385	1.0	3.763238389139298	13.482456108670807
6580000	-82535.49681735891	-82710.32817148013	174.83135412121052	-19622.165950817453	0.8935224678569136	1.772696878711547	1.401877911317771	0.3708189673937754	3	6	9	0	0	-20335.957141648665	0.4126145472042024	1.2112465415513392	0.8206559342592006	0.39059060729213835	2	6	7	0	0	-21801.72972881264	0.7885443533449089	6.810061583455477	3.720760458577676	3.0893011248778013	22	46	65	3	0	-20950.47535020137	0.4785997285377768	1.6546321236660373	1.1518545383378986	0.5027775853281387	6	6	3	1	0	1.0	0.15587080129741676	1.3604782672680475	1.0	3.2685443485179704	12.688913995183013
6590000	-82575.16318032346	-82713.24879519426	138.08561487079166	-19620.228162002695	0.8218539605540394	1.6612056497777385	1.2600310459907609	0.4011746037869776	1	4	9	0	0	-20338.624506339278	0.4353732448982191	1.6224303466984051	1.2079761716805777	0.4144541750178274	3	7	7	0	0	-21804.204919891694	0.782276609305437	7.068513584562035	4.087932981026721	2.9805806035353135	17	42	66	2	0	-20950.19120696059	0.4370630286433653	1.4677011954568537	1.0530118349169457	0.4146893605399078	4	5	4	0	0	1.0	0.19649424268350743	2.236079410526688	1.0	3.6278974273101867	13.204896390267137
6600000	-82599.59774141856	-82706.90080000657	107.3030585880092	-19622.303238782042	0.860335769706259	1.7103094439400075	1.4965712129804674	0.21373823095954034	1	4	9	0	0	-20337.055642781153	0.40063052859189113	1.0854479272139395	0.7848325380311448	0.3006153891827944	2	6	7	0	0	-21798.50212246676	0.7924099339757651	6.967900638594412	4.424394386774641	2.543506251819771	13	36	64	4	0	-20949.03979597661	0.3334872273278749	0.8286393071143712	0.6345151989169517	0.19412410819741938	1	2	4	0	0	1.0	0.20420334493338313	1.4498830878773563	1.0	1.4715695745234063	11.535202711070184
6610000	-82650.88118455421	-82704.2606384806	53.379453926387065	-19618.75988401835	0.8533039036909866	1.7762799160329272	1.640637198383152	0.13564271764977504	0	3	9	0	0	-20336.399985945198	0.454369610205506	1.2814459922941024	1.1050037277322164	0.17644226456188578	0	4	7	0	0	-21800.385711082246	0.9491931530211937	7.881546933861307	6.022938351932479	1.8586085819288294	2	29	68	0	0	-20948.715057434812	0.28387883234496486	0.765329042796596	0.7223972482905743	0.0429317945060218	0	1	4	0	0	1.0	0.34017761595988394	1.7101438183046127	1.0	0.04548910071519674	17.441499202687677
6620000	-82617.26350540231	-82711.9522240576	94.68871865529879	-19619.76832188508	0.8694130002962739	1.7908778010812472	1.5801315300961671	0.21074627098508003	2	5	9	0	0	-20336.276426686065	0.3676239039046144	1.0891304720166755	0.9780141595732372	0.11111631244343824	0	4	7	0	0	-21806.009973958102	0.7996760068553446	6.773137893275274	4.6308717235191725	2.1422661697561	7	33	67	1	0	-20949.89750152836	0.3274956107544987	0.7093845967854784	0.6558916076922701	0.053492989093208376	0	1	4	0	0	1.0	0.25549631749136303	3.341006398216825	1.0	0.6483462352909676	16.58497187763018
6630000	-82603.2254614657	-82719.59405610459	116.36859463889243	-19619.8906178641	1.0297403386264952	2.0936706660496522	1.8365974610439277	0.2570732050057245	4	6	8	1	0	-20338.56465272496	0.41034318760707955	1.1616570155670203	1.0387078430859353	0.12294917248108483	1	5	7	0	0	-21811.601643885257	0.8137701626487583	6.613717275577754	4.668626851072307	1.9450904245054477	11	38	68	0	0	-20949.53714163027	0.394778537986072	1.115375269149232	1.0710118046308963	0.04436346451833567	0	1	4	0	0	1.0	0.25528226398815507	1.5128480204225452	1.0	2.349696216183204	23.28862775174411
6640000	-82597.34587060739	-82714.3879559698	117.0420853624031	-19619.85888034963	0.8958045871728203	1.8560774639097408	1.4916220127119955	0.3644554511977453	2	5	9	0	0	-20338.486861843867	0.5078263332847281	1.4716283142049464	1.315231626352831	0.15639668785211533	1	5	7	0	0	-21806.066460287504	1.189078994181766	7.773964535323198	5.210284011625799	2.5636805236974007	14	40	67	1	0	-20949.975753488794	0.28614773073292454	0.7846851413090418	0.6308765644211277	0.15380857688791402	2	3	4	0	0	1.0	0.25552318081785597	3.324745255957519	1.0	1.828099081862261	15.005324075587046
6650000	-82596.50453975238	-82712.0648324824	115.56029273002571	-19620.052632961775	0.8806310471596611	1.781816348326331	1.4269570442531352	0.35485930407319544	2	5	9	0	0	-20339.220958010745	0.5177125670949906	1.6427191808332764	1.1970079387425372	0.44571124209073915	4	7	6	1	0	-21802.348297555596	1.1937204475040835	7.856513920221278	5.082628350729323	2.773885569491957	14	39	66	2	0	-20950.442943954295	0.3188984042610632	0.6657912300748475	0.6246320009067037	0.04115922916814385	0	1	4	0	0	1.0	0.19731704698229097	0.8861110791863491	1.0	2.6008453686132436	13.050882824179777
6660000	-82574.72441415853	-82718.64377470067	143.91936054214256	-19622.33901168646	1.0494134882097446	1.9721976332988667	1.4955273393805149	0.4766702939183521	5	8	9	0	0	-20335.23770393542	0.4822012991665697	1.4126346079059804	0.706841823736839	0.7057927841691414	1	5	7	0	0	-21811.657191012797	1.134907430958321	8.182826960101588	4.604616587296483	3.578210372805107	21	44	64	4	0	-20949.40986806599	0.33095204496281144	0.9919738716003847	0.671586251472913	0.32038762012747196	3	4	4	0	0	1.0	0.21152849163745333	2.1418256994446474	1.0	2.778258866431111	13.149081767036428
6670000	-82595.29510044299	-82725.28346096919	129.98836052619475	-19624.232005198985	0.7682252846849299	1.6155222619629792	1.0911002362253335	0.524422025737646	4	7	9	0	0	-20338.909560718006	0.4531483956826859	1.3738588441547055	1.2719543337754808	0.10190451037922446	0	4	7	0	0	-21808.055330608273	0.8727748281816787	7.294218289503055	4.3697048501271	2.9245134393759593	17	42	66	2	0	-20954.08656444394	0.4712121234197145	1.1298060421059741	0.751800669133303	0.3780053729726709	2	3	4	0	0	1.0	0.18889087042322036	2.4102148703597766	1.0	2.4669341058644747	14.620135709294384
6680000	-82596.47874818963	-82720.67510683948	124.1963586498498	-19620.7293761053	0.8384655332745767	1.5793822526504449	1.4385363516215	0.140845901028945	0	3	9	0	0	-20337.100525663067	0.3244157613842509	0.9726727946986823	0.4121381251933993	0.5605346695052829	0	4	7	0	0	-21812.612121284554	0.8474304192155558	6.721781481667408	3.742874401641096	2.978907080026312	10	37	68	0	0	-20950.23308378656	0.34999433874295566	0.996427957081482	0.8684243231073642	0.12800363397411796	2	3	4	0	0	1.0	0.17651443280271426	3.2183649139197508	1.0	2.350176230453442	12.135720805231234
6690000	-82593.25819251056	-82714.82488832048	121.56669580991262	-19621.060390033777	1.032120446764549	1.8489706653109006	1.5585617958537559	0.2904088694571444	5	8	9	0	0	-20338.16481177445	0.48647805217985285	1.3162496569753408	1.1591015403893754	0.15714811658596542	0	4	7	0	0	-21804.978205052186	0.8006514294655813	6.960251199096689	4.5901652314421995	2.3700859676544908	13	39	67	1	0	-20950.621481460068	0.29564936254171276	0.6190033389713128	0.5713302469164745	0.0476730920548383	2	3	4	0	0	1.0	0.2050346136123783	3.811886244150099	1.0	2.7007831015459614	13.354051420429284
6700000	-82603.1161690635	-82713.65625799654	110.54008893303063	-19620.523604002283	0.8636697320190597	1.5931669712406102	1.5010492163640468	0.0921177548765631	0	3	9	0	0	-20337.86771208655	0.5245157504210092	1.5995762174048058	1.3358011542770327	0.26377506312777305	1	5	7	0	0	-21805.913034849822	0.905383212434457	6.943046862991345	4.34469726027604	2.598349602715307	7	34	68	0	0	-20949.35190705788	0.24950282667646445	0.7044049607772642	0.5822921198919291	0.12211284088533511	2	3	4	0	0	1.0	0.21204087215596454	5.0252245303747545	1.0	1.1426890978130653	13.418969019881718
6710000	-82623.57057823449	-82715.8762426429	92.30566440840933	-19623.086229527053	0.9401396116929952	1.856482247685404	1.376169757533165	0.48031249015223926	3	6	9	0	0	-20337.87874407294	0.5213674868810102	1.7259313257346816	1.2242226168028048	0.5017087089318768	3	7	7	0	0	-21804.02014444911	0.8319010234066607	7.035833415785085	4.325812679413172	2.7100207363719115	5	31	67	1	0	-20950.8911245938	0.29926015898959385	0.7773064483693131	0.748582968267046	0.028723480102266996	0	1	4	0	0	1.0	0.21208824600642634	3.9897906359898414	1.0	2.570492397624813	11.940336585698027
6720000	-82617.19209588983	-82716.31380130458	99.1217054147543	-19623.903287044064	1.0042394047914784	2.281648654430075	2.0535061269643795	0.2281425274656962	1	4	9	0	0	-20339.658890906223	0.47347760517076765	1.6280726837209905	1.337198445099379	0.2908742386216115	1	5	7	0	0	-21803.348680369847	0.8028522671495912	6.977517957078208	3.8994455636169816	3.078072393461226	9	35	67	1	0	-20949.402942984438	0.34669807124835766	1.027845012635909	0.936695355258345	0.0911496573775642	1	2	4	0	0	1.0	0.20062977316487918	4.0064020240311455	1.0	1.3659101984541664	11.755499623077634
6730000	-82595.19950397675	-82714.89684520464	119.69734122789586	-19620.49712655968	0.7415132718778935	1.2964070326974384	1.1726821687804385	0.1237248639169999	1	4	9	0	0	-20339.07895810252	0.37266666021718703	1.1317920899262717	0.8090716276817862	0.32272046224448586	0	4	7	0	0	-21804.172747566437	0.8048030453176029	6.732331676650923	3.7263855860299824	3.0059460906209394	9	35	67	1	0	-20951.148012976	0.28989636403139074	0.5850163346694027	0.5628356644364638	0.02218067023293896	0	1	4	0	0	1.0	0.13286066835384408	3.0907544003061154	1.0	1.5155552115490907	8.546740255279742
6740000	-82619.23474254823	-82725.77934037302	106.54459782479118	-19625.23738123698	0.8996319853100181	1.9087842275572888	1.6638273909403203	0.24495683661696818	1	4	9	0	0	-20339.18287080905	0.41063227624115717	1.2731725755314	1.0546391644623734	0.21853341106902652	0	4	7	0	0	-21811.66865313509	0.8096637955299564	6.828759825564725	4.009508319207969	2.8192515063567543	6	33	68	0	0	-20949.690435191897	0.34579095673928767	0.8452154636619265	0.7930305271288447	0.05218493653308198	0	1	4	0	0	1.0	0.15169446426421607	1.8285442861323498	1.0	1.6143420604511047	13.657757899273065
6750000	-82624.54500574968	-82719.2397822804	94.69477653072829	-19623.627166420512	0.8244171448033667	2.0523477085481305	1.8940593903141278	0.15828831823400283	0	3	9	0	0	-20338.27823860167	0.3457309636150828	0.9682289866318625	0.7687889903571916	0.19943999627467088	0	4	7	0	0	-21804.556866159324	0.8586587004226318	6.224244330471741	4.214461301536365	2.009783028935376	3	28	66	2	0	-20952.7775110989	0.4302224713622442	1.0397328725448391	1.0111530570349463	0.028579815509892914	0	1	4	0	0	1.0	0.23708463255531703	0.7697847234249356	1.0	0.6279024908461515	12.56721977851467
6760000	-82561.70501093709	-82713.8437878067	152.13877686961845	-19618.09213048052	0.7773307541395934	1.4077965210340708	1.1279685669292288	0.27982795410484196	3	6	9	0	0	-20337.80410012326	0.44113246597801925	1.280774613742404	0.9291547787314716	0.3516198350109324	3	7	7	0	0	-21806.676534679777	0.8362495254754966	7.048749181867468	4.1006602350026835	2.948088946864783	14	41	68	0	0	-20951.271022523146	0.3568471576413774	0.9442379232816852	0.6756980105454772	0.2685399127362079	3	4	4	0	0	1.0	0.21068604698523208	3.229831253206954	1.0	3.8164130923501443	17.870413389770036
6770000	-82571.35665066008	-82712.36892772888	141.01227706880886	-19621.20750427941	0.8284209379557955	1.6531150191371333	1.3379019939042645	0.31521302523286915	2	5	9	0	0	-20336.343446746447	0.4256216077821157	1.2718460648000571	0.7745007400682394	0.4973453247318175	2	6	7	0	0	-21804.55921563354	0.8305349109240906	6.748271080416181	3.6372349767234375	3.1110361036927445	14	39	66	2	0	-20950.258761069475	0.24735678543449313	0.48393908340869857	0.4646772705169279	0.01926181289177063	1	2	4	0	0	1.0	0.20280595042916574	2.3850081231345768	1.0	3.979869552475081	11.938293352756762
6780000	-82601.45956446583	-82723.13314709587	121.67358263004695	-19621.641614609784	0.7934804579166913	1.4410633882276285	1.301304568261697	0.13975881996593123	1	4	9	0	0	-20338.26640523073	0.3349778114764291	0.987071396412583	0.8776473091028956	0.10942408730968736	0	4	7	0	0	-21811.180837116528	0.7254899932055882	5.4585856801079515	4.2481588559473416	1.2104268241606109	5	32	68	0	0	-20952.044290138823	0.3776442800860595	0.9251141698295284	0.8054259055488072	0.11968826428072123	2	3	4	0	0	1.0	0.22476311514552125	3.7412507198862386	1.0	1.1837297306355226	21.250717289560697
6790000	-82507.19015915363	-82711.85301404077	204.6628548871368	-19622.3491323037	0.7477396398900931	1.5209829830238666	1.048538666288331	0.4724443167355358	7	10	9	0	0	-20337.72415105221	0.3766492799983336	0.9502108477467881	0.8068746286553488	0.14333621909143962	3	7	7	0	0	-21801.13937226572	0.7773426142131185	6.2790560694106405	3.5074656192702314	2.771590450140409	20	45	66	2	0	-20950.64035841914	0.2874691436316755	0.5638014220873651	0.5435445892235143	0.02025683286385077	0	1	4	0	0	1.0	0.12382029600653714	3.062330677863802	1.0	5.000528447483427	17.957824364220624
6800000	-82550.09178285999	-82717.55387819474	167.46209533475258	-19620.5078333625	0.7989588845774926	1.6333991565911685	1.3696749943158864	0.26372416227528184	4	7	9	0	0	-20337.70117309397	0.5023984211374026	1.5222351138940065	1.288944862874171	0.2332902510198362	2	6	7	0	0	-21809.516610721475	0.8651114819553799	6.14801576639155	3.751494809007594	2.396520957383956	19	43	65	3	0	-20949.828261016788	0.39361626403732203	0.9947418363832932	0.8267541836015068	0.16798765278178632	2	3	4	0	0	1.0	0.14741665561329284	0.7175014216982113	1.0	5.405269588952782	20.730529797425806
6810000	-82556.1488383178	-82713.37438929165	157.22555097385685	-19619.90521373909	0.9669669191687559	1.8401097457029318	1.3200692000077021	0.5200405456952296	6	9	9	0	0	-20342.182582096513	0.43679157730287277	1.1924187030129332	0.7754812087230412	0.416937494289892	2	6	7	0	0	-21801.097627191164	0.800089740342204	6.126582532513775	3.9073537001568304	2.2192288323569467	11	36	66	2	0	-20950.188966264883	0.43939619253509266	1.3137890693321528	0.9813482305780731	0.33244083875407976	4	5	4	0	0	1.0	0.148525108302831	2.6912023920633383	1.0	2.995343520845207	18.516141263923622
6820000	-82555.50541821292	-82721.05396704019	165.54854882726187	-19623.33609082816	0.7090097370022704	1.2369417095089639	1.0915784232267771	0.1453632862821866	2	5	9	0	0	-20339.08043249725	0.390421137775788	0.9433313213890191	0.6654115572118228	0.27791976417719655	0	4	7	0	0	-21805.017973577505	0.8323258496083351	6.230174830598251	3.7333783852033298	2.496796445394919	13	40	68	0	0	-20953.61947013727	0.3336894937719691	0.6797691340050964	0.5340168431272416	0.14575229087785502	1	2	4	0	0	1.0	0.13783988573059966	1.3124287918832955	1.0	2.8996516951069937	15.143065163734319
6830000	-82563.72009974024	-82720.30260909598	156.58250935572948	-19619.333273701657	0.8929778947616138	1.8291771491593902	1.6706654893283515	0.1585116598310386	1	4	9	0	0	-20338.657815661816	0.4513846890659356	1.2974924577716047	1.0892197748904362	0.20827268288116885	2	6	7	0	0	-21810.004318232597	0.8712602123412608	6.309873730894907	4.420838630305047	1.8890351005898607	17	42	66	2	0	-20952.307201499905	0.29797304325200485	0.7158764467963035	0.506737604190223	0.2091388426060806	3	4	4	0	0	1.0	0.20086215301135402	3.0030340572031045	1.0	3.24545511804971	22.63843705312044
6840000	-82606.08335225978	-82727.32923698632	121.2458847265442	-19624.907800150442	0.8901475502280125	1.815747740761636	1.3550046054733844	0.46074313528825184	2	5	9	0	0	-20340.5756867317	0.46018646666557134	1.3799923075307152	1.2690684116108644	0.11092389591985083	2	6	7	0	0	-21811.145738830113	0.8709145770163861	6.137252750216261	4.126642352623515	2.010610397592747	10	34	65	3	0	-20950.700011274057	0.3104507443215421	1.0502629079605885	0.7650633637308846	0.28519954422970417	2	3	4	0	0	1.0	0.1947085056225618	0.8155359414418754	1.0	2.128973880566128	14.698561711328745
6850000	-82605.4696866379	-82724.56051006696	119.09082342907483	-19625.796914839197	0.7698282444044999	1.5334829373378096	1.2334515106318138	0.3000314267059958	1	4	9	0	0	-20338.55226322198	0.32020378727373033	0.8692708030068018	0.4442110495696718	0.4250597534371301	0	3	6	1	0	-21810.908355478037	0.8977650377035153	6.706804627287978	4.367372662854356	2.339431964433623	9	34	66	2	0	-20949.302976527746	0.30348508823649595	0.6990387481459945	0.6297886226925624	0.0692501254534321	1	2	4	0	0	1.0	0.15537628486931662	0.6972431298655838	1.0	1.415103201323727	14.713122988990245
6860000	-82638.20394950185	-82722.69664391343	84.49269441156582	-19621.660685777773	1.0025960573117225	2.229423612038071	2.1153496541070176	0.11407395793105374	1	4	9	0	0	-20339.748713396308	0.4189124870261013	1.1290310695355101	0.944873006970792	0.18415806256471803	0	4	7	0	0	-21808.93072959839	0.9232770652879868	6.7664893248672735	4.724590857659275	2.0418984672079983	2	28	67	1	0	-20952.35651514096	0.31851972960967795	0.7220144985781192	0.6472964812165025	0.0747180173616166	1	2	4	0	0	1.0	0.2356403305895867	1.4705202141374467	1.0	0.6154681289538222	17.614990127158308
[truncated: 26,316 more rows]
[truncated: 25 more columns]
