# Supplementary material for: Repeated introductions and intensive community transmission fueled a mumps virus outbreak in Washington State
Source: eLife. 2021 Apr 19;10:e66448. doi: 10.7554/eLife.66448 (PMC8079146; doi:10.7554/eLife.66448)
Supplement: Figure 5—figure supplement 1—source data 1. [file elife-66448-fig5-figsupp1-data1.zip › combined-xml-and-run-results-mig-rate-10/2020-04-06-mumps-mtt-2.6.2-hot-chain-limit-50-mig-10-Arkansas-8-combined.typedNode.no-metadata.trees]

#NEXUS

Begin taxa;
	Dimensions ntax=8;
		Taxlabels
			MuVs/Washington.USA/3.17/FH67[G]|2017.044|2017-01-17|north_america|usa|washington|age|vaccination_status|community_status
			MuVs/Washington.USA/7.17/FH15[G]|2017.123|2017-02-15|north_america|usa|washington|age|vaccination_status|community_status
			MuVs/Washington.USA/2.17/FH84[G]|2017.033|2017-01-13|north_america|usa|washington|age|vaccination_status|community_status
			MuVs/Washington.USA/3.17/FH62[G]|2017.049|2017-01-19|north_america|usa|washington|age|vaccination_status|community_status
			MuVs/Washington.USA/11.17/FH143[G]|2017.2|2017-03-15|north_america|usa|washington|age|vaccination_status|community_status
			MuVs/Washington.USA/12.17/FH144[G]|2017.233|2017-03-27|north_america|usa|washington|age|vaccination_status|community_status
			MuVs/Washington.USA/15.17/FH146[G]|2017.293|2017-04-18|north_america|usa|washington|age|vaccination_status|community_status
			MuVs/Washington.USA/18.17/FH147[G]|2017.337|2017-05-04|north_america|usa|washington|age|vaccination_status|community_status
			;
End;
Begin trees;
	Translate
			1 MuVs/Washington.USA/3.17/FH67[G]|2017.044|2017-01-17|north_america|usa|washington|age|vaccination_status|community_status,
			2 MuVs/Washington.USA/7.17/FH15[G]|2017.123|2017-02-15|north_america|usa|washington|age|vaccination_status|community_status,
			3 MuVs/Washington.USA/2.17/FH84[G]|2017.033|2017-01-13|north_america|usa|washington|age|vaccination_status|community_status,
			4 MuVs/Washington.USA/3.17/FH62[G]|2017.049|2017-01-19|north_america|usa|washington|age|vaccination_status|community_status,
			5 MuVs/Washington.USA/11.17/FH143[G]|2017.2|2017-03-15|north_america|usa|washington|age|vaccination_status|community_status,
			6 MuVs/Washington.USA/12.17/FH144[G]|2017.233|2017-03-27|north_america|usa|washington|age|vaccination_status|community_status,
			7 MuVs/Washington.USA/15.17/FH146[G]|2017.293|2017-04-18|north_america|usa|washington|age|vaccination_status|community_status,
			8 MuVs/Washington.USA/18.17/FH147[G]|2017.337|2017-05-04|north_america|usa|washington|age|vaccination_status|community_status
			;#NEXUS

Begin taxa;
	Dimensions ntax=8;
		Taxlabels
			MuVs/Washington.USA/3.17/FH67[G]|2017.044|2017-01-17|north_america|usa|washington|age|vaccination_status|community_status
			MuVs/Washington.USA/7.17/FH15[G]|2017.123|2017-02-15|north_america|usa|washington|age|vaccination_status|community_status
			MuVs/Washington.USA/2.17/FH84[G]|2017.033|2017-01-13|north_america|usa|washington|age|vaccination_status|community_status
			MuVs/Washington.USA/3.17/FH62[G]|2017.049|2017-01-19|north_america|usa|washington|age|vaccination_status|community_status
			MuVs/Washington.USA/11.17/FH143[G]|2017.2|2017-03-15|north_america|usa|washington|age|vaccination_status|community_status
			MuVs/Washington.USA/12.17/FH144[G]|2017.233|2017-03-27|north_america|usa|washington|age|vaccination_status|community_status
			MuVs/Washington.USA/15.17/FH146[G]|2017.293|2017-04-18|north_america|usa|washington|age|vaccination_status|community_status
			MuVs/Washington.USA/18.17/FH147[G]|2017.337|2017-05-04|north_america|usa|washington|age|vaccination_status|community_status
			;
End;
Begin trees;
	Translate
			1 MuVs/Washington.USA/3.17/FH67[G]|2017.044|2017-01-17|north_america|usa|washington|age|vaccination_status|community_status,
			2 MuVs/Washington.USA/7.17/FH15[G]|2017.123|2017-02-15|north_america|usa|washington|age|vaccination_status|community_status,
			3 MuVs/Washington.USA/2.17/FH84[G]|2017.033|2017-01-13|north_america|usa|washington|age|vaccination_status|community_status,
			4 MuVs/Washington.USA/3.17/FH62[G]|2017.049|2017-01-19|north_america|usa|washington|age|vaccination_status|community_status,
			5 MuVs/Washington.USA/11.17/FH143[G]|2017.2|2017-03-15|north_america|usa|washington|age|vaccination_status|community_status,
			6 MuVs/Washington.USA/12.17/FH144[G]|2017.233|2017-03-27|north_america|usa|washington|age|vaccination_status|community_status,
			7 MuVs/Washington.USA/15.17/FH146[G]|2017.293|2017-04-18|north_america|usa|washington|age|vaccination_status|community_status,
			8 MuVs/Washington.USA/18.17/FH147[G]|2017.337|2017-05-04|north_america|usa|washington|age|vaccination_status|community_status
			;

tree STATE_0 = (1[&type="Marshallese"]:0.11040949258042626,((((2[&type="Marshallese"]:0.08472355370903756,(5[&type="Not_Marshallese"]:0.06711047888765703,7[&type="Not_Marshallese"]:0.16011047888750424)14[&type="Marshallese"]:0.0946130748213787)11[&type="Marshallese"]:0.02607890496713744,4[&type="Marshallese"]:0.036802458676105876)12[&type="Marshallese"]:0.032424706500905065,(3[&type="Marshallese"]:0.0029764785646939074,8[&type="Not_Marshallese"]:0.3069764785647812)10[&type="Marshallese"]:0.050250686612240636)13[&type="Marshallese"]:0.0019959251849406834,6[&type="Not_Marshallese"]:0.2552230903619207)9[&type="Marshallese"]:0.0441864022183564)15[&type="Marshallese"]:0.0;tree STATE_10000000 = (1[&type="Marshallese"]:0.11040949258042626,((((2[&type="Marshallese"]:0.08472355370903756,(5[&type="Not_Marshallese"]:0.06711047888765703,7[&type="Not_Marshallese"]:0.16011047888750424)14[&type="Marshallese"]:0.0946130748213787)11[&type="Marshallese"]:0.02607890496713744,4[&type="Marshallese"]:0.036802458676105876)12[&type="Marshallese"]:0.032424706500905065,(3[&type="Marshallese"]:0.0029764785646939074,8[&type="Not_Marshallese"]:0.3069764785647812)10[&type="Marshallese"]:0.050250686612240636)13[&type="Marshallese"]:0.0019959251849406834,6[&type="Not_Marshallese"]:0.2552230903619207)9[&type="Marshallese"]:0.0441864022183564)15[&type="Marshallese"]:0.0;
tree STATE_10000 = (((1[&type="Marshallese"]:0.016306867160794658,8[&type="Not_Marshallese"]:0.30930686716068734)14[&type="Marshallese"]:0.05823408142717662,((2[&type="Marshallese"]:0.10230400323963912,4[&type="Marshallese"]:0.028304003239569997)10[&type="Marshallese"]:0.05079461758525983,((5[&type="Not_Marshallese"]:0.03284877854759061,6[&type="Not_Marshallese"]:0.06584877854749238)13[&type="Marshallese"]:0.02933869293586383,7[&type="Not_Marshallese"]:0.15518747148330164)11[&type="Marshallese"]:0.1679111493414427)9[&type="Marshallese"]:4.423277630232203E-4)12[&type="Marshallese"]:0.03431234331773342,3[&type="Marshallese"]:0.09785329190551006)15[&type="Marshallese"]:0.0;tree STATE_10010000 = (((1[&type="Marshallese"]:0.016306867160794658,8[&type="Not_Marshallese"]:0.30930686716068734)14[&type="Marshallese"]:0.05823408142717662,((2[&type="Marshallese"]:0.10230400323963912,4[&type="Marshallese"]:0.028304003239569997)10[&type="Marshallese"]:0.05079461758525983,((5[&type="Not_Marshallese"]:0.03284877854759061,6[&type="Not_Marshallese"]:0.06584877854749238)13[&type="Marshallese"]:0.02933869293586383,7[&type="Not_Marshallese"]:0.15518747148330164)11[&type="Marshallese"]:0.1679111493414427)9[&type="Marshallese"]:4.423277630232203E-4)12[&type="Marshallese"]:0.03431234331773342,3[&type="Marshallese"]:0.09785329190551006)15[&type="Marshallese"]:0.0;
tree STATE_20000 = (((1[&type="Marshallese"]:0.00515438682899505,7[&type="Not_Marshallese"]:0.2541543868287913)9[&type="Marshallese"]:0.08979266862949947,3[&type="Marshallese"]:0.08394705545829989)10[&type="Marshallese"]:0.02017851678531929,(2[&type="Marshallese"]:0.14182924493790755,(4[&type="Marshallese"]:0.064582736547247,((5[&type="Not_Marshallese"]:0.02156381914320185,6[&type="Not_Marshallese"]:0.054563819143103626)14[&type="Not_Marshallese"]:0.19372123227786228,8[&type="Not_Marshallese"]:0.35228505142100774)11[&type="Marshallese"]:2.9768512625016896E-4)13[&type="Marshallese"]:0.0032465083905914294)12[&type="Marshallese"]:0.05229632730585715)15[&type="Marshallese"]:0.0;tree STATE_10020000 = (((1[&type="Marshallese"]:0.00515438682899505,7[&type="Not_Marshallese"]:0.2541543868287913)9[&type="Marshallese"]:0.08979266862949947,3[&type="Marshallese"]:0.08394705545829989)10[&type="Marshallese"]:0.02017851678531929,(2[&type="Marshallese"]:0.14182924493790755,(4[&type="Marshallese"]:0.064582736547247,((5[&type="Not_Marshallese"]:0.02156381914320185,6[&type="Not_Marshallese"]:0.054563819143103626)14[&type="Not_Marshallese"]:0.19372123227786228,8[&type="Not_Marshallese"]:0.35228505142100774)11[&type="Marshallese"]:2.9768512625016896E-4)13[&type="Marshallese"]:0.0032465083905914294)12[&type="Marshallese"]:0.05229632730585715)15[&type="Marshallese"]:0.0;
tree STATE_30000 = (((1[&type="Marshallese"]:0.014530671108387794,3[&type="Marshallese"]:0.003530671108193162)12[&type="Marshallese"]:0.05646001002433826,2[&type="Marshallese"]:0.14999068113267694)14[&type="Marshallese"]:0.015123151888467246,((4[&type="Marshallese"]:0.01927257228977125,(5[&type="Not_Marshallese"]:0.15799930071151075,8[&type="Not_Marshallese"]:0.29499930071145436)11[&type="Marshallese"]:0.012273271578327805)9[&type="Marshallese"]:0.0383297989557575,(6[&type="Not_Marshallese"]:0.16180950152605894,7[&type="Not_Marshallese"]:0.22180950152600437)13[&type="Marshallese"]:0.07979286971943889)10[&type="Marshallese"]:0.033511461775546314)15[&type="Marshallese"]:0.0;tree STATE_10030000 = (((1[&type="Marshallese"]:0.014530671108387794,3[&type="Marshallese"]:0.003530671108193162)12[&type="Marshallese"]:0.05646001002433826,2[&type="Marshallese"]:0.14999068113267694)14[&type="Marshallese"]:0.015123151888467246,((4[&type="Marshallese"]:0.01927257228977125,(5[&type="Not_Marshallese"]:0.15799930071151075,8[&type="Not_Marshallese"]:0.29499930071145436)11[&type="Marshallese"]:0.012273271578327805)9[&type="Marshallese"]:0.0383297989557575,(6[&type="Not_Marshallese"]:0.16180950152605894,7[&type="Not_Marshallese"]:0.22180950152600437)13[&type="Marshallese"]:0.07979286971943889)10[&type="Marshallese"]:0.033511461775546314)15[&type="Marshallese"]:0.0;
tree STATE_40000 = (((1[&type="Marshallese"]:0.03404131271710881,((5[&type="Not_Marshallese"]:0.08584458326210548,6[&type="Not_Marshallese"]:0.11884458326200725)10[&type="Marshallese"]:0.04586638152304523,7[&type="Not_Marshallese"]:0.2247109647849979)14[&type="Marshallese"]:0.05833034793190717)12[&type="Marshallese"]:0.018512988964529797,((3[&type="Marshallese"]:0.01846221381978369,8[&type="Not_Marshallese"]:0.322462213819871)13[&type="Marshallese"]:0.004737624253189299,4[&type="Marshallese"]:0.03919983807304939)11[&type="Marshallese"]:0.018354463608470983)9[&type="Marshallese"]:0.08767805465091383,2[&type="Marshallese"]:0.21923235633250332)15[&type="Marshallese"]:0.0;tree STATE_10040000 = (((1[&type="Marshallese"]:0.03404131271710881,((5[&type="Not_Marshallese"]:0.08584458326210548,6[&type="Not_Marshallese"]:0.11884458326200725)10[&type="Marshallese"]:0.04586638152304523,7[&type="Not_Marshallese"]:0.2247109647849979)14[&type="Marshallese"]:0.05833034793190717)12[&type="Marshallese"]:0.018512988964529797,((3[&type="Marshallese"]:0.01846221381978369,8[&type="Not_Marshallese"]:0.322462213819871)13[&type="Marshallese"]:0.004737624253189299,4[&type="Marshallese"]:0.03919983807304939)11[&type="Marshallese"]:0.018354463608470983)9[&type="Marshallese"]:0.08767805465091383,2[&type="Marshallese"]:0.21923235633250332)15[&type="Marshallese"]:0.0;
tree STATE_50000 = ((1[&type="Marshallese"]:0.0409208289373349,(((5[&type="Not_Marshallese"]:0.10163612691721555,6[&type="Not_Marshallese"]:0.13463612691711732)14[&type="Marshallese"]:0.00602957458307346,8[&type="Not_Marshallese"]:0.24466570150023262)9[&type="Marshallese"]:0.05011037122706999,7[&type="Not_Marshallese"]:0.2507760727272062)13[&type="Marshallese"]:0.03914475620992497)10[&type="Marshallese"]:0.1899298985600028,(2[&type="Marshallese"]:0.2340079892225947,(3[&type="Marshallese"]:0.07429451302612394,4[&type="Marshallese"]:0.09029451302620034)12[&type="Marshallese"]:0.06971347619632523)11[&type="Marshallese"]:0.0758427382746939)15[&type="Marshallese"]:0.0;tree STATE_10050000 = ((1[&type="Marshallese"]:0.0409208289373349,(((5[&type="Not_Marshallese"]:0.10163612691721555,6[&type="Not_Marshallese"]:0.13463612691711732)14[&type="Marshallese"]:0.00602957458307346,8[&type="Not_Marshallese"]:0.24466570150023262)9[&type="Marshallese"]:0.05011037122706999,7[&type="Not_Marshallese"]:0.2507760727272062)13[&type="Marshallese"]:0.03914475620992497)10[&type="Marshallese"]:0.1899298985600028,(2[&type="Marshallese"]:0.2340079892225947,(3[&type="Marshallese"]:0.07429451302612394,4[&type="Marshallese"]:0.09029451302620034)12[&type="Marshallese"]:0.06971347619632523)11[&type="Marshallese"]:0.0758427382746939)15[&type="Marshallese"]:0.0;
tree STATE_60000 = ((((1[&type="Marshallese"]:0.01415377878360935,3[&type="Marshallese"]:0.003153778783414718)14[&type="Marshallese"]:0.0039878401162802835,(2[&type="Marshallese"]:0.09099728477507824,((5[&type="Not_Marshallese"]:0.05101376020620629,7[&type="Not_Marshallese"]:0.1440137602060535)12[&type="Marshallese"]:0.08359289071027826,6[&type="Not_Marshallese"]:0.16760665091638632)11[&type="Marshallese"]:0.03339063385859187)10[&type="Marshallese"]:0.006144334124762285)13[&type="Marshallese"]:0.01105778017236958,4[&type="Marshallese"]:0.03419939907214098)9[&type="Marshallese"]:0.16326623683808622,8[&type="Not_Marshallese"]:0.4854656359102381)15[&type="Marshallese"]:0.0;tree STATE_10060000 = ((((1[&type="Marshallese"]:0.01415377878360935,3[&type="Marshallese"]:0.003153778783414718)14[&type="Marshallese"]:0.0039878401162802835,(2[&type="Marshallese"]:0.09099728477507824,((5[&type="Not_Marshallese"]:0.05101376020620629,7[&type="Not_Marshallese"]:0.1440137602060535)12[&type="Marshallese"]:0.08359289071027826,6[&type="Not_Marshallese"]:0.16760665091638632)11[&type="Marshallese"]:0.03339063385859187)10[&type="Marshallese"]:0.006144334124762285)13[&type="Marshallese"]:0.01105778017236958,4[&type="Marshallese"]:0.03419939907214098)9[&type="Marshallese"]:0.16326623683808622,8[&type="Not_Marshallese"]:0.4854656359102381)15[&type="Marshallese"]:0.0;
tree STATE_70000 = (((((1[&type="Marshallese"]:0.015843101134593307,3[&type="Marshallese"]:0.004843101134398675)14[&type="Marshallese"]:0.026587193079808613,6[&type="Not_Marshallese"]:0.23143029421425276)10[&type="Marshallese"]:0.033207048193261146,((5[&type="Not_Marshallese"]:0.05052966890093391,8[&type="Not_Marshallese"]:0.18752966890087752)12[&type="Marshallese"]:0.004593883663846499,7[&type="Not_Marshallese"]:0.14812355256462761)13[&type="Marshallese"]:0.17651378984283173)9[&type="Marshallese"]:0.011261677020234395,2[&type="Marshallese"]:0.16589901942784835)11[&type="Marshallese"]:0.0803859972710223,4[&type="Marshallese"]:0.17228501669880153)15[&type="Marshallese"]:0.0;tree STATE_10070000 = (((((1[&type="Marshallese"]:0.015843101134593307,3[&type="Marshallese"]:0.004843101134398675)14[&type="Marshallese"]:0.026587193079808613,6[&type="Not_Marshallese"]:0.23143029421425276)10[&type="Marshallese"]:0.033207048193261146,((5[&type="Not_Marshallese"]:0.05052966890093391,8[&type="Not_Marshallese"]:0.18752966890087752)12[&type="Marshallese"]:0.004593883663846499,7[&type="Not_Marshallese"]:0.14812355256462761)13[&type="Marshallese"]:0.17651378984283173)9[&type="Marshallese"]:0.011261677020234395,2[&type="Marshallese"]:0.16589901942784835)11[&type="Marshallese"]:0.0803859972710223,4[&type="Marshallese"]:0.17228501669880153)15[&type="Marshallese"]:0.0;
tree STATE_80000 = ((((1[&type="Marshallese"]:0.004912551317311997,4[&type="Marshallese"]:0.009912551317193763)12[&type="Marshallese"]:0.003353660154929494,8[&type="Not_Marshallese"]:0.30126621147213417)9[&type="Marshallese"]:0.03422927730439179,3[&type="Marshallese"]:0.03149548877643865)14[&type="Marshallese"]:0.05360148341467624,(2[&type="Marshallese"]:0.08310992298668346,((5[&type="Not_Marshallese"]:0.001916400782427219,7[&type="Not_Marshallese"]:0.09491640078227442)11[&type="Not_Marshallese"]:0.03134505380042829,6[&type="Not_Marshallese"]:0.06626145458275728)13[&type="Marshallese"]:0.12684846840382613)10[&type="Not_Marshallese"]:0.09198704920457695)15[&type="Marshallese"]:0.0;tree STATE_10080000 = ((((1[&type="Marshallese"]:0.004912551317311997,4[&type="Marshallese"]:0.009912551317193763)12[&type="Marshallese"]:0.003353660154929494,8[&type="Not_Marshallese"]:0.30126621147213417)9[&type="Marshallese"]:0.03422927730439179,3[&type="Marshallese"]:0.03149548877643865)14[&type="Marshallese"]:0.05360148341467624,(2[&type="Marshallese"]:0.08310992298668346,((5[&type="Not_Marshallese"]:0.001916400782427219,7[&type="Not_Marshallese"]:0.09491640078227442)11[&type="Not_Marshallese"]:0.03134505380042829,6[&type="Not_Marshallese"]:0.06626145458275728)13[&type="Marshallese"]:0.12684846840382613)10[&type="Not_Marshallese"]:0.09198704920457695)15[&type="Marshallese"]:0.0;
tree STATE_90000 = (((1[&type="Marshallese"]:0.025653842586956133,4[&type="Marshallese"]:0.0306538425868379)13[&type="Marshallese"]:0.14167073293698845,((2[&type="Marshallese"]:0.11174809379806205,(7[&type="Not_Marshallese"]:0.12640971258031802,8[&type="Not_Marshallese"]:0.17040971258041443)11[&type="Marshallese"]:0.15533838121758942)9[&type="Marshallese"]:0.05238377199335664,3[&type="Marshallese"]:0.07413186579127318)14[&type="Marshallese"]:0.08219270973247678)12[&type="Marshallese"]:0.01993230301867116,(5[&type="Not_Marshallese"]:0.015825588083976716,6[&type="Not_Marshallese"]:0.04882558808387849)10[&type="Marshallese"]:0.3274312904585881)15[&type="Marshallese"]:0.0;tree STATE_10090000 = (((1[&type="Marshallese"]:0.025653842586956133,4[&type="Marshallese"]:0.0306538425868379)13[&type="Marshallese"]:0.14167073293698845,((2[&type="Marshallese"]:0.11174809379806205,(7[&type="Not_Marshallese"]:0.12640971258031802,8[&type="Not_Marshallese"]:0.17040971258041443)11[&type="Marshallese"]:0.15533838121758942)9[&type="Marshallese"]:0.05238377199335664,3[&type="Marshallese"]:0.07413186579127318)14[&type="Marshallese"]:0.08219270973247678)12[&type="Marshallese"]:0.01993230301867116,(5[&type="Not_Marshallese"]:0.015825588083976716,6[&type="Not_Marshallese"]:0.04882558808387849)10[&type="Marshallese"]:0.3274312904585881)15[&type="Marshallese"]:0.0;
tree STATE_100000 = ((1[&type="Marshallese"]:0.06886102452697207,((2[&type="Marshallese"]:0.0801569650288177,8[&type="Not_Marshallese"]:0.2941569650287595)14[&type="Marshallese"]:0.05252876974361992,(3[&type="Marshallese"]:0.03514844905525166,((5[&type="Not_Marshallese"]:0.002806377233927959,6[&type="Not_Marshallese"]:0.035806377233829734)11[&type="Not_Marshallese"]:0.1382034003257938,7[&type="Not_Marshallese"]:0.23400977755956898)9[&type="Marshallese"]:0.06113867149567359)13[&type="Marshallese"]:0.007537285717040432)12[&type="Marshallese"]:0.015175289754485344)10[&type="Marshallese"]:0.07321918105835756,4[&type="Marshallese"]:0.1470802055852114)15[&type="Marshallese"]:0.0;tree STATE_10100000 = ((1[&type="Marshallese"]:0.06886102452697207,((2[&type="Marshallese"]:0.0801569650288177,8[&type="Not_Marshallese"]:0.2941569650287595)14[&type="Marshallese"]:0.05252876974361992,(3[&type="Marshallese"]:0.03514844905525166,((5[&type="Not_Marshallese"]:0.002806377233927959,6[&type="Not_Marshallese"]:0.035806377233829734)11[&type="Not_Marshallese"]:0.1382034003257938,7[&type="Not_Marshallese"]:0.23400977755956898)9[&type="Marshallese"]:0.06113867149567359)13[&type="Marshallese"]:0.007537285717040432)12[&type="Marshallese"]:0.015175289754485344)10[&type="Marshallese"]:0.07321918105835756,4[&type="Marshallese"]:0.1470802055852114)15[&type="Marshallese"]:0.0;
tree STATE_110000 = (1[&type="Marshallese"]:0.051257560566884686,(((2[&type="Marshallese"]:0.0652809552047457,((5[&type="Not_Marshallese"]:0.06461077788248071,6[&type="Not_Marshallese"]:0.09761077788238248)11[&type="Marshallese"]:0.03633029289826392,(7[&type="Not_Marshallese"]:0.10213992992425908,8[&type="Not_Marshallese"]:0.14613992992435548)13[&type="Marshallese"]:0.09180114085633276)10[&type="Marshallese"]:0.041339884423999246)12[&type="Marshallese"]:0.03865377731856062,3[&type="Marshallese"]:0.013934732523160798)9[&type="Marshallese"]:0.02280536552232404,4[&type="Marshallese"]:0.052740098045561234)14[&type="Marshallese"]:0.003517462521205217)15[&type="Marshallese"]:0.0;tree STATE_10110000 = (1[&type="Marshallese"]:0.051257560566884686,(((2[&type="Marshallese"]:0.0652809552047457,((5[&type="Not_Marshallese"]:0.06461077788248071,6[&type="Not_Marshallese"]:0.09761077788238248)11[&type="Marshallese"]:0.03633029289826392,(7[&type="Not_Marshallese"]:0.10213992992425908,8[&type="Not_Marshallese"]:0.14613992992435548)13[&type="Marshallese"]:0.09180114085633276)10[&type="Marshallese"]:0.041339884423999246)12[&type="Marshallese"]:0.03865377731856062,3[&type="Marshallese"]:0.013934732523160798)9[&type="Marshallese"]:0.02280536552232404,4[&type="Marshallese"]:0.052740098045561234)14[&type="Marshallese"]:0.003517462521205217)15[&type="Marshallese"]:0.0;
tree STATE_120000 = ((((1[&type="Marshallese"]:0.016122887892227933,7[&type="Not_Marshallese"]:0.2651228878920242)13[&type="Marshallese"]:0.02703443550923984,4[&type="Marshallese"]:0.04815732340134954)14[&type="Marshallese"]:0.001601539086669046,(2[&type="Marshallese"]:0.09456384482588104,(5[&type="Not_Marshallese"]:0.1711529854051797,(6[&type="Not_Marshallese"]:0.08217276059022097,8[&type="Not_Marshallese"]:0.1861727605902628)10[&type="Marshallese"]:0.12198022481486051)12[&type="Marshallese"]:4.108594206995164E-4)9[&type="Marshallese"]:0.029195017662206668)11[&type="Marshallese"]:0.030950440665301504,3[&type="Marshallese"]:0.06470930315324369)15[&type="Marshallese"]:0.0;tree STATE_10120000 = ((((1[&type="Marshallese"]:0.016122887892227933,7[&type="Not_Marshallese"]:0.2651228878920242)13[&type="Marshallese"]:0.02703443550923984,4[&type="Marshallese"]:0.04815732340134954)14[&type="Marshallese"]:0.001601539086669046,(2[&type="Marshallese"]:0.09456384482588104,(5[&type="Not_Marshallese"]:0.1711529854051797,(6[&type="Not_Marshallese"]:0.08217276059022097,8[&type="Not_Marshallese"]:0.1861727605902628)10[&type="Marshallese"]:0.12198022481486051)12[&type="Marshallese"]:4.108594206995164E-4)9[&type="Marshallese"]:0.029195017662206668)11[&type="Marshallese"]:0.030950440665301504,3[&type="Marshallese"]:0.06470930315324369)15[&type="Marshallese"]:0.0;
tree STATE_130000 = (((1[&type="Marshallese"]:0.0010108822755447444,(6[&type="Not_Marshallese"]:0.08910998308888937,8[&type="Not_Marshallese"]:0.1931099830889312)9[&type="Marshallese"]:0.10090089918650622)12[&type="Marshallese"]:0.03967469595936485,4[&type="Marshallese"]:0.04568557823479136)13[&type="Marshallese"]:0.005157834986894427,(((2[&type="Marshallese"]:0.09282835775759618,7[&type="Not_Marshallese"]:0.26282835775744157)14[&type="Marshallese"]:0.02636107783507885,3[&type="Marshallese"]:0.02918943559252951)11[&type="Marshallese"]:0.0050902212988392925,5[&type="Not_Marshallese"]:0.2012796568915125)10[&type="Marshallese"]:5.637563302405835E-4)15[&type="Marshallese"]:0.0;tree STATE_10130000 = (((1[&type="Marshallese"]:0.0010108822755447444,(6[&type="Not_Marshallese"]:0.08910998308888937,8[&type="Not_Marshallese"]:0.1931099830889312)9[&type="Marshallese"]:0.10090089918650622)12[&type="Marshallese"]:0.03967469595936485,4[&type="Marshallese"]:0.04568557823479136)13[&type="Marshallese"]:0.005157834986894427,(((2[&type="Marshallese"]:0.09282835775759618,7[&type="Not_Marshallese"]:0.26282835775744157)14[&type="Marshallese"]:0.02636107783507885,3[&type="Marshallese"]:0.02918943559252951)11[&type="Marshallese"]:0.0050902212988392925,5[&type="Not_Marshallese"]:0.2012796568915125)10[&type="Marshallese"]:5.637563302405835E-4)15[&type="Marshallese"]:0.0;
tree STATE_140000 = (1[&type="Marshallese"]:0.06058250780301666,((((2[&type="Marshallese"]:0.06381531524159534,(7[&type="Not_Marshallese"]:0.11394332863911247,8[&type="Not_Marshallese"]:0.15794332863920887)10[&type="Not_Marshallese"]:0.11987198660232826)13[&type="Marshallese"]:0.03237820474240055,3[&type="Marshallese"]:0.006193519983850371)14[&type="Marshallese"]:0.01988573694486656,(5[&type="Not_Marshallese"]:0.14137372031654927,6[&type="Not_Marshallese"]:0.17437372031645104)9[&type="Marshallese"]:0.051705536612311365)12[&type="Marshallese"]:0.008339268369880637,4[&type="Marshallese"]:0.050418525298673966)11[&type="Marshallese"]:0.01516398250422446)15[&type="Marshallese"]:0.0;tree STATE_10140000 = (1[&type="Marshallese"]:0.06058250780301666,((((2[&type="Marshallese"]:0.06381531524159534,(7[&type="Not_Marshallese"]:0.11394332863911247,8[&type="Not_Marshallese"]:0.15794332863920887)10[&type="Not_Marshallese"]:0.11987198660232826)13[&type="Marshallese"]:0.03237820474240055,3[&type="Marshallese"]:0.006193519983850371)14[&type="Marshallese"]:0.01988573694486656,(5[&type="Not_Marshallese"]:0.14137372031654927,6[&type="Not_Marshallese"]:0.17437372031645104)9[&type="Marshallese"]:0.051705536612311365)12[&type="Marshallese"]:0.008339268369880637,4[&type="Marshallese"]:0.050418525298673966)11[&type="Marshallese"]:0.01516398250422446)15[&type="Marshallese"]:0.0;
tree STATE_150000 = (((1[&type="Marshallese"]:0.014131798452910849,(2[&type="Marshallese"]:0.02842121445249371,6[&type="Not_Marshallese"]:0.13842121445239366)14[&type="Marshallese"]:0.06471058400036803)9[&type="Marshallese"]:0.017694210038675218,4[&type="Marshallese"]:0.03682600849146783)11[&type="Marshallese"]:0.08913917485947748,(3[&type="Marshallese"]:8.62063255390455E-4,((5[&type="Not_Marshallese"]:0.12630960314952627,7[&type="Not_Marshallese"]:0.21930960314937348)13[&type="Marshallese"]:0.00996577787697589,8[&type="Not_Marshallese"]:0.2732753810264458)10[&type="Marshallese"]:0.03158668222903199)12[&type="Marshallese"]:0.10910312009547846)15[&type="Marshallese"]:0.0;tree STATE_10150000 = (((1[&type="Marshallese"]:0.014131798452910849,(2[&type="Marshallese"]:0.02842121445249371,6[&type="Not_Marshallese"]:0.13842121445239366)14[&type="Marshallese"]:0.06471058400036803)9[&type="Marshallese"]:0.017694210038675218,4[&type="Marshallese"]:0.03682600849146783)11[&type="Marshallese"]:0.08913917485947748,(3[&type="Marshallese"]:8.62063255390455E-4,((5[&type="Not_Marshallese"]:0.12630960314952627,7[&type="Not_Marshallese"]:0.21930960314937348)13[&type="Marshallese"]:0.00996577787697589,8[&type="Not_Marshallese"]:0.2732753810264458)10[&type="Marshallese"]:0.03158668222903199)12[&type="Marshallese"]:0.10910312009547846)15[&type="Marshallese"]:0.0;
tree STATE_160000 = (((((1[&type="Marshallese"]:0.035235802620422474,3[&type="Marshallese"]:0.024235802620227842)11[&type="Marshallese"]:0.028454021181291034,2[&type="Marshallese"]:0.1426898238016644)14[&type="Marshallese"]:0.010403439697954764,(5[&type="Not_Marshallese"]:0.16326809370333356,(7[&type="Not_Marshallese"]:0.19426976424374054,8[&type="Not_Marshallese"]:0.23826976424383695)10[&type="Marshallese"]:0.06199832945944023)12[&type="Marshallese"]:0.06682516979628378)9[&type="Marshallese"]:0.01554238459170032,6[&type="Not_Marshallese"]:0.27863564809121943)13[&type="Marshallese"]:0.025604482239260817,4[&type="Marshallese"]:0.12024013033051117)15[&type="Marshallese"]:0.0;tree STATE_10160000 = (((((1[&type="Marshallese"]:0.035235802620422474,3[&type="Marshallese"]:0.024235802620227842)11[&type="Marshallese"]:0.028454021181291034,2[&type="Marshallese"]:0.1426898238016644)14[&type="Marshallese"]:0.010403439697954764,(5[&type="Not_Marshallese"]:0.16326809370333356,(7[&type="Not_Marshallese"]:0.19426976424374054,8[&type="Not_Marshallese"]:0.23826976424383695)10[&type="Marshallese"]:0.06199832945944023)12[&type="Marshallese"]:0.06682516979628378)9[&type="Marshallese"]:0.01554238459170032,6[&type="Not_Marshallese"]:0.27863564809121943)13[&type="Marshallese"]:0.025604482239260817,4[&type="Marshallese"]:0.12024013033051117)15[&type="Marshallese"]:0.0;
tree STATE_170000 = ((1[&type="Marshallese"]:0.05102602822911734,2[&type="Marshallese"]:0.13002602822906822)9[&type="Marshallese"]:0.08081142359496579,((3[&type="Marshallese"]:0.029647299806948135,((5[&type="Not_Marshallese"]:0.07168219524551223,(7[&type="Not_Marshallese"]:0.1454963527581596,8[&type="Not_Marshallese"]:0.189496352758256)12[&type="Marshallese"]:0.019185842487199845)11[&type="Marshallese"]:0.013858698146512721,6[&type="Not_Marshallese"]:0.11854089339192672)13[&type="Marshallese"]:0.11110640641506689)14[&type="Marshallese"]:0.07310585311862133,4[&type="Marshallese"]:0.11875315292564587)10[&type="Marshallese"]:0.01808429889831903)15[&type="Marshallese"]:0.0;tree STATE_10170000 = ((1[&type="Marshallese"]:0.05102602822911734,2[&type="Marshallese"]:0.13002602822906822)9[&type="Marshallese"]:0.08081142359496579,((3[&type="Marshallese"]:0.029647299806948135,((5[&type="Not_Marshallese"]:0.07168219524551223,(7[&type="Not_Marshallese"]:0.1454963527581596,8[&type="Not_Marshallese"]:0.189496352758256)12[&type="Marshallese"]:0.019185842487199845)11[&type="Marshallese"]:0.013858698146512721,6[&type="Not_Marshallese"]:0.11854089339192672)13[&type="Marshallese"]:0.11110640641506689)14[&type="Marshallese"]:0.07310585311862133,4[&type="Marshallese"]:0.11875315292564587)10[&type="Marshallese"]:0.01808429889831903)15[&type="Marshallese"]:0.0;
tree STATE_180000 = (1[&type="Marshallese"]:0.08700650695113654,((((2[&type="Marshallese"]:0.05323981196173028,7[&type="Not_Marshallese"]:0.22323981196157566)11[&type="Marshallese"]:0.04282545722116471,4[&type="Marshallese"]:0.022065269182825864)13[&type="Marshallese"]:0.007675550921663887,3[&type="Marshallese"]:0.013740820104413354)14[&type="Marshallese"]:0.03517098399736057,((5[&type="Not_Marshallese"]:0.04121476944906671,6[&type="Not_Marshallese"]:0.07421476944896849)9[&type="Marshallese"]:0.08287477338092375,8[&type="Not_Marshallese"]:0.2610895428299341)12[&type="Marshallese"]:0.09182226127192716)10[&type="Marshallese"]:0.027094702849167984)15[&type="Marshallese"]:0.0;tree STATE_10180000 = (1[&type="Marshallese"]:0.08700650695113654,((((2[&type="Marshallese"]:0.05323981196173028,7[&type="Not_Marshallese"]:0.22323981196157566)11[&type="Marshallese"]:0.04282545722116471,4[&type="Marshallese"]:0.022065269182825864)13[&type="Marshallese"]:0.007675550921663887,3[&type="Marshallese"]:0.013740820104413354)14[&type="Marshallese"]:0.03517098399736057,((5[&type="Not_Marshallese"]:0.04121476944906671,6[&type="Not_Marshallese"]:0.07421476944896849)9[&type="Marshallese"]:0.08287477338092375,8[&type="Not_Marshallese"]:0.2610895428299341)12[&type="Marshallese"]:0.09182226127192716)10[&type="Marshallese"]:0.027094702849167984)15[&type="Marshallese"]:0.0;
tree STATE_190000 = ((1[&type="Marshallese"]:0.06833094355248648,(((2[&type="Marshallese"]:0.0829237562410075,6[&type="Not_Marshallese"]:0.19292375624090746)13[&type="Marshallese"]:0.031042443225077765,3[&type="Marshallese"]:0.023966199465939753)14[&type="Marshallese"]:0.027292573612184068,4[&type="Marshallese"]:0.06725877307820022)10[&type="Marshallese"]:0.006072170474168026)9[&type="Marshallese"]:0.08746423322691382,((5[&type="Not_Marshallese"]:0.04053476991667235,7[&type="Not_Marshallese"]:0.13353476991651955)11[&type="Marshallese"]:0.14012789997654965,8[&type="Not_Marshallese"]:0.3176626698931656)12[&type="Marshallese"]:0.13113250688612738)15[&type="Marshallese"]:0.0;tree STATE_10190000 = ((1[&type="Marshallese"]:0.06833094355248648,(((2[&type="Marshallese"]:0.0829237562410075,6[&type="Not_Marshallese"]:0.19292375624090746)13[&type="Marshallese"]:0.031042443225077765,3[&type="Marshallese"]:0.023966199465939753)14[&type="Marshallese"]:0.027292573612184068,4[&type="Marshallese"]:0.06725877307820022)10[&type="Marshallese"]:0.006072170474168026)9[&type="Marshallese"]:0.08746423322691382,((5[&type="Not_Marshallese"]:0.04053476991667235,7[&type="Not_Marshallese"]:0.13353476991651955)11[&type="Marshallese"]:0.14012789997654965,8[&type="Not_Marshallese"]:0.3176626698931656)12[&type="Marshallese"]:0.13113250688612738)15[&type="Marshallese"]:0.0;
tree STATE_200000 = ((1[&type="Marshallese"]:0.047244884329450676,((5[&type="Not_Marshallese"]:0.06269141197792533,(7[&type="Not_Marshallese"]:0.14599729664171224,8[&type="Not_Marshallese"]:0.18999729664180864)11[&type="Marshallese"]:0.009694115336060294)12[&type="Marshallese"]:0.10193691843858094,6[&type="Not_Marshallese"]:0.19762833041640804)9[&type="Marshallese"]:0.03861655391289348)10[&type="Marshallese"]:0.0916816796750271,(2[&type="Marshallese"]:0.13957677712532918,(3[&type="Marshallese"]:0.011924766968049894,4[&type="Marshallese"]:0.02792476696812629)13[&type="Marshallese"]:0.037652010157133764)14[&type="Marshallese"]:0.07834978687909949)15[&type="Marshallese"]:0.0;tree STATE_10200000 = ((1[&type="Marshallese"]:0.047244884329450676,((5[&type="Not_Marshallese"]:0.06269141197792533,(7[&type="Not_Marshallese"]:0.14599729664171224,8[&type="Not_Marshallese"]:0.18999729664180864)11[&type="Marshallese"]:0.009694115336060294)12[&type="Marshallese"]:0.10193691843858094,6[&type="Not_Marshallese"]:0.19762833041640804)9[&type="Marshallese"]:0.03861655391289348)10[&type="Marshallese"]:0.0916816796750271,(2[&type="Marshallese"]:0.13957677712532918,(3[&type="Marshallese"]:0.011924766968049894,4[&type="Marshallese"]:0.02792476696812629)13[&type="Marshallese"]:0.037652010157133764)14[&type="Marshallese"]:0.07834978687909949)15[&type="Marshallese"]:0.0;
tree STATE_210000 = (((1[&type="Marshallese"]:0.04566110800072565,3[&type="Marshallese"]:0.034661108000531016)11[&type="Marshallese"]:0.007634071406620702,(4[&type="Marshallese"]:0.032561911470887994,6[&type="Not_Marshallese"]:0.21656191147085707)10[&type="Marshallese"]:0.02573326793634012)14[&type="Marshallese"]:0.021175444189916404,(2[&type="Marshallese"]:0.07005327734033584,(5[&type="Not_Marshallese"]:0.02776825950518516,(7[&type="Not_Marshallese"]:0.07652463182293223,8[&type="Not_Marshallese"]:0.12052463182302864)12[&type="Marshallese"]:0.044243627682100134)9[&type="Marshallese"]:0.11928501783514886)13[&type="Marshallese"]:0.0834173462568778)15[&type="Marshallese"]:0.0;tree STATE_10210000 = (((1[&type="Marshallese"]:0.04566110800072565,3[&type="Marshallese"]:0.034661108000531016)11[&type="Marshallese"]:0.007634071406620702,(4[&type="Marshallese"]:0.032561911470887994,6[&type="Not_Marshallese"]:0.21656191147085707)10[&type="Marshallese"]:0.02573326793634012)14[&type="Marshallese"]:0.021175444189916404,(2[&type="Marshallese"]:0.07005327734033584,(5[&type="Not_Marshallese"]:0.02776825950518516,(7[&type="Not_Marshallese"]:0.07652463182293223,8[&type="Not_Marshallese"]:0.12052463182302864)12[&type="Marshallese"]:0.044243627682100134)9[&type="Marshallese"]:0.11928501783514886)13[&type="Marshallese"]:0.0834173462568778)15[&type="Marshallese"]:0.0;
tree STATE_220000 = ((1[&type="Marshallese"]:0.044246541325641486,(((2[&type="Marshallese"]:0.06707889401482775,(7[&type="Not_Marshallese"]:0.20841233066429388,8[&type="Not_Marshallese"]:0.2524123306643903)9[&type="Marshallese"]:0.02866656335037926)11[&type="Marshallese"]:0.028081759474811452,3[&type="Marshallese"]:0.005160653489493683)13[&type="Marshallese"]:0.011844403701055939,4[&type="Marshallese"]:0.03300505719062602)14[&type="Marshallese"]:0.016241484134897233)10[&type="Marshallese"]:0.010396976006883829,(5[&type="Not_Marshallese"]:0.05775215568815839,6[&type="Not_Marshallese"]:0.09075215568806017)12[&type="Marshallese"]:0.152891361644316)15[&type="Marshallese"]:0.0;tree STATE_10220000 = ((1[&type="Marshallese"]:0.044246541325641486,(((2[&type="Marshallese"]:0.06707889401482775,(7[&type="Not_Marshallese"]:0.20841233066429388,8[&type="Not_Marshallese"]:0.2524123306643903)9[&type="Marshallese"]:0.02866656335037926)11[&type="Marshallese"]:0.028081759474811452,3[&type="Marshallese"]:0.005160653489493683)13[&type="Marshallese"]:0.011844403701055939,4[&type="Marshallese"]:0.03300505719062602)14[&type="Marshallese"]:0.016241484134897233)10[&type="Marshallese"]:0.010396976006883829,(5[&type="Not_Marshallese"]:0.05775215568815839,6[&type="Not_Marshallese"]:0.09075215568806017)12[&type="Marshallese"]:0.152891361644316)15[&type="Marshallese"]:0.0;
tree STATE_230000 = (((1[&type="Marshallese"]:0.02882137887474928,3[&type="Marshallese"]:0.01782137887455465)9[&type="Marshallese"]:3.3596307695971106E-4,4[&type="Marshallese"]:0.03415734195159076)14[&type="Marshallese"]:0.0506273575878568,(2[&type="Marshallese"]:0.08503202306717855,((5[&type="Not_Marshallese"]:0.06481793825402243,(7[&type="Not_Marshallese"]:0.09031891864869174,8[&type="Not_Marshallese"]:0.13431891864878814)12[&type="Marshallese"]:0.0674990196051779)10[&type="Marshallese"]:0.02210608548148263,6[&type="Not_Marshallese"]:0.11992402373540684)11[&type="Marshallese"]:0.07510799933167167)13[&type="Marshallese"]:0.07375267647233813)15[&type="Marshallese"]:0.0;tree STATE_10230000 = (((1[&type="Marshallese"]:0.02882137887474928,3[&type="Marshallese"]:0.01782137887455465)9[&type="Marshallese"]:3.3596307695971106E-4,4[&type="Marshallese"]:0.03415734195159076)14[&type="Marshallese"]:0.0506273575878568,(2[&type="Marshallese"]:0.08503202306717855,((5[&type="Not_Marshallese"]:0.06481793825402243,(7[&type="Not_Marshallese"]:0.09031891864869174,8[&type="Not_Marshallese"]:0.13431891864878814)12[&type="Marshallese"]:0.0674990196051779)10[&type="Marshallese"]:0.02210608548148263,6[&type="Not_Marshallese"]:0.11992402373540684)11[&type="Marshallese"]:0.07510799933167167)13[&type="Marshallese"]:0.07375267647233813)15[&type="Marshallese"]:0.0;
tree STATE_240000 = ((1[&type="Marshallese"]:0.03456899664305746,(((2[&type="Marshallese"]:0.08853078623882771,((5[&type="Not_Marshallese"]:0.0811268290425112,6[&type="Not_Marshallese"]:0.11412682904241297)11[&type="Marshallese"]:0.014824564953632047,7[&type="Not_Marshallese"]:0.18895139399599045)13[&type="Marshallese"]:0.06957939224268264)14[&type="Marshallese"]:0.009403546700378296,3[&type="Marshallese"]:0.007934332939060484)9[&type="Marshallese"]:0.0084289126330096,4[&type="Marshallese"]:0.03236324557214648)12[&type="Marshallese"]:0.007205751070792743)10[&type="Marshallese"]:0.0015626028277058723,8[&type="Not_Marshallese"]:0.329131599470656)15[&type="Marshallese"]:0.0;tree STATE_10240000 = ((1[&type="Marshallese"]:0.03456899664305746,(((2[&type="Marshallese"]:0.08853078623882771,((5[&type="Not_Marshallese"]:0.0811268290425112,6[&type="Not_Marshallese"]:0.11412682904241297)11[&type="Marshallese"]:0.014824564953632047,7[&type="Not_Marshallese"]:0.18895139399599045)13[&type="Marshallese"]:0.06957939224268264)14[&type="Marshallese"]:0.009403546700378296,3[&type="Marshallese"]:0.007934332939060484)9[&type="Marshallese"]:0.0084289126330096,4[&type="Marshallese"]:0.03236324557214648)12[&type="Marshallese"]:0.007205751070792743)10[&type="Marshallese"]:0.0015626028277058723,8[&type="Not_Marshallese"]:0.329131599470656)15[&type="Marshallese"]:0.0;
tree STATE_250000 = (((((1[&type="Marshallese"]:0.02189181073231472,3[&type="Marshallese"]:0.010891810732120089)9[&type="Marshallese"]:0.002901654705288803,7[&type="Not_Marshallese"]:0.2737934654373998)12[&type="Marshallese"]:0.006165168257588893,2[&type="Marshallese"]:0.1099586336951433)13[&type="Marshallese"]:0.0827759688572437,(5[&type="Not_Marshallese"]:0.07328018587280466,8[&type="Not_Marshallese"]:0.21028018587274827)14[&type="Marshallese"]:0.19645441667958052)11[&type="Marshallese"]:0.019044810819352442,(4[&type="Marshallese"]:0.13085105122098872,6[&type="Not_Marshallese"]:0.3148510512209578)10[&type="Marshallese"]:0.0069283621506815996)15[&type="Marshallese"]:0.0;tree STATE_10250000 = (((((1[&type="Marshallese"]:0.02189181073231472,3[&type="Marshallese"]:0.010891810732120089)9[&type="Marshallese"]:0.002901654705288803,7[&type="Not_Marshallese"]:0.2737934654373998)12[&type="Marshallese"]:0.006165168257588893,2[&type="Marshallese"]:0.1099586336951433)13[&type="Marshallese"]:0.0827759688572437,(5[&type="Not_Marshallese"]:0.07328018587280466,8[&type="Not_Marshallese"]:0.21028018587274827)14[&type="Marshallese"]:0.19645441667958052)11[&type="Marshallese"]:0.019044810819352442,(4[&type="Marshallese"]:0.13085105122098872,6[&type="Not_Marshallese"]:0.3148510512209578)10[&type="Marshallese"]:0.0069283621506815996)15[&type="Marshallese"]:0.0;
tree STATE_260000 = ((((1[&type="Marshallese"]:0.01895484704337802,(((5[&type="Not_Marshallese"]:8.211222851349231E-4,7[&type="Not_Marshallese"]:0.09382112228498213)14[&type="Not_Marshallese"]:0.03943107550490629,8[&type="Not_Marshallese"]:0.17725219778998483)11[&type="Marshallese"]:0.07305492129120186,6[&type="Not_Marshallese"]:0.14630711908114485)13[&type="Marshallese"]:0.06164772796208401)10[&type="Marshallese"]:0.062136833744759534,4[&type="Marshallese"]:0.08609168078801932)9[&type="Marshallese"]:0.02850949462164548,3[&type="Marshallese"]:0.0986011754095884)12[&type="Marshallese"]:0.13025760160214267,2[&type="Marshallese"]:0.3188587770118766)15[&type="Marshallese"]:0.0;tree STATE_10260000 = ((((1[&type="Marshallese"]:0.01895484704337802,(((5[&type="Not_Marshallese"]:8.211222851349231E-4,7[&type="Not_Marshallese"]:0.09382112228498213)14[&type="Not_Marshallese"]:0.03943107550490629,8[&type="Not_Marshallese"]:0.17725219778998483)11[&type="Marshallese"]:0.07305492129120186,6[&type="Not_Marshallese"]:0.14630711908114485)13[&type="Marshallese"]:0.06164772796208401)10[&type="Marshallese"]:0.062136833744759534,4[&type="Marshallese"]:0.08609168078801932)9[&type="Marshallese"]:0.02850949462164548,3[&type="Marshallese"]:0.0986011754095884)12[&type="Marshallese"]:0.13025760160214267,2[&type="Marshallese"]:0.3188587770118766)15[&type="Marshallese"]:0.0;
tree STATE_270000 = (1[&type="Marshallese"]:0.1457431634750529,(((2[&type="Marshallese"]:0.07350902094447054,((5[&type="Not_Marshallese"]:0.0740392477321569,8[&type="Not_Marshallese"]:0.2110392477321005)9[&type="Marshallese"]:0.01597239675074469,7[&type="Not_Marshallese"]:0.1830116444827488)14[&type="Marshallese"]:0.06049737646156714)11[&type="Marshallese"]:0.03521104837591471,4[&type="Marshallese"]:0.03472006932031613)13[&type="Marshallese"]:0.030030523421237965,(3[&type="Marshallese"]:0.004949932419396508,6[&type="Not_Marshallese"]:0.20494993241944198)10[&type="Marshallese"]:0.043800660322081186)12[&type="Marshallese"]:0.08599257073338057)15[&type="Marshallese"]:0.0;tree STATE_10270000 = (1[&type="Marshallese"]:0.1457431634750529,(((2[&type="Marshallese"]:0.07350902094447054,((5[&type="Not_Marshallese"]:0.0740392477321569,8[&type="Not_Marshallese"]:0.2110392477321005)9[&type="Marshallese"]:0.01597239675074469,7[&type="Not_Marshallese"]:0.1830116444827488)14[&type="Marshallese"]:0.06049737646156714)11[&type="Marshallese"]:0.03521104837591471,4[&type="Marshallese"]:0.03472006932031613)13[&type="Marshallese"]:0.030030523421237965,(3[&type="Marshallese"]:0.004949932419396508,6[&type="Not_Marshallese"]:0.20494993241944198)10[&type="Marshallese"]:0.043800660322081186)12[&type="Marshallese"]:0.08599257073338057)15[&type="Marshallese"]:0.0;
tree STATE_280000 = ((((1[&type="Marshallese"]:0.06142674073665905,3[&type="Marshallese"]:0.050426740736464415)14[&type="Marshallese"]:0.04855982673660275,2[&type="Marshallese"]:0.18898656747321269)12[&type="Marshallese"]:0.09306385152162133,(5[&type="Not_Marshallese"]:0.32528008655247526,8[&type="Not_Marshallese"]:0.46228008655241887)11[&type="Marshallese"]:0.03377033244235694)13[&type="Marshallese"]:0.23563049139327213,(4[&type="Marshallese"]:0.14732717580436827,(6[&type="Not_Marshallese"]:0.1204490463341234,7[&type="Not_Marshallese"]:0.18044904633406883)9[&type="Marshallese"]:0.21087812947021395)10[&type="Marshallese"]:0.29635373458366876)15[&type="Marshallese"]:0.0;tree STATE_10280000 = ((((1[&type="Marshallese"]:0.06142674073665905,3[&type="Marshallese"]:0.050426740736464415)14[&type="Marshallese"]:0.04855982673660275,2[&type="Marshallese"]:0.18898656747321269)12[&type="Marshallese"]:0.09306385152162133,(5[&type="Not_Marshallese"]:0.32528008655247526,8[&type="Not_Marshallese"]:0.46228008655241887)11[&type="Marshallese"]:0.03377033244235694)13[&type="Marshallese"]:0.23563049139327213,(4[&type="Marshallese"]:0.14732717580436827,(6[&type="Not_Marshallese"]:0.1204490463341234,7[&type="Not_Marshallese"]:0.18044904633406883)9[&type="Marshallese"]:0.21087812947021395)10[&type="Marshallese"]:0.29635373458366876)15[&type="Marshallese"]:0.0;
tree STATE_290000 = ((1[&type="Marshallese"]:0.020208003524030183,(((2[&type="Marshallese"]:0.03677930687939368,(6[&type="Not_Marshallese"]:0.12399060623147984,7[&type="Not_Marshallese"]:0.18399060623142527)10[&type="Marshallese"]:0.022788700647813798)12[&type="Marshallese"]:0.045821591836829434,8[&type="Not_Marshallese"]:0.2966008987161649)13[&type="Marshallese"]:0.012448169995470437,5[&type="Not_Marshallese"]:0.17204906871169173)14[&type="Marshallese"]:0.004158934812287518)11[&type="Marshallese"]:0.035796856776993125,(3[&type="Marshallese"]:0.03414924169354344,4[&type="Marshallese"]:0.05014924169361984)9[&type="Marshallese"]:0.010855618607285233)15[&type="Marshallese"]:0.0;tree STATE_10290000 = ((1[&type="Marshallese"]:0.020208003524030183,(((2[&type="Marshallese"]:0.03677930687939368,(6[&type="Not_Marshallese"]:0.12399060623147984,7[&type="Not_Marshallese"]:0.18399060623142527)10[&type="Marshallese"]:0.022788700647813798)12[&type="Marshallese"]:0.045821591836829434,8[&type="Not_Marshallese"]:0.2966008987161649)13[&type="Marshallese"]:0.012448169995470437,5[&type="Not_Marshallese"]:0.17204906871169173)14[&type="Marshallese"]:0.004158934812287518)11[&type="Marshallese"]:0.035796856776993125,(3[&type="Marshallese"]:0.03414924169354344,4[&type="Marshallese"]:0.05014924169361984)9[&type="Marshallese"]:0.010855618607285233)15[&type="Marshallese"]:0.0;
tree STATE_300000 = ((((1[&type="Marshallese"]:0.039697755406343904,3[&type="Marshallese"]:0.028697755406149272)11[&type="Marshallese"]:0.07823210863271668,(4[&type="Marshallese"]:0.01286685504426438,((5[&type="Not_Marshallese"]:0.09417231290850056,7[&type="Not_Marshallese"]:0.18717231290834777)14[&type="Marshallese"]:0.059420662905710436,6[&type="Not_Marshallese"]:0.18659297581411277)12[&type="Marshallese"]:0.010273879230120686)9[&type="Marshallese"]:0.11006300899467797)13[&type="Marshallese"]:0.025229956080149885,2[&type="Marshallese"]:0.22215982011916136)10[&type="Marshallese"]:0.09543832145936082,8[&type="Not_Marshallese"]:0.531598141578464)15[&type="Marshallese"]:0.0;tree STATE_10300000 = ((((1[&type="Marshallese"]:0.039697755406343904,3[&type="Marshallese"]:0.028697755406149272)11[&type="Marshallese"]:0.07823210863271668,(4[&type="Marshallese"]:0.01286685504426438,((5[&type="Not_Marshallese"]:0.09417231290850056,7[&type="Not_Marshallese"]:0.18717231290834777)14[&type="Marshallese"]:0.059420662905710436,6[&type="Not_Marshallese"]:0.18659297581411277)12[&type="Marshallese"]:0.010273879230120686)9[&type="Marshallese"]:0.11006300899467797)13[&type="Marshallese"]:0.025229956080149885,2[&type="Marshallese"]:0.22215982011916136)10[&type="Marshallese"]:0.09543832145936082,8[&type="Not_Marshallese"]:0.531598141578464)15[&type="Marshallese"]:0.0;
tree STATE_310000 = (((((1[&type="Marshallese"]:0.009189945762840268,(5[&type="Not_Marshallese"]:0.10887621684420004,(7[&type="Not_Marshallese"]:0.16083184934302044,8[&type="Not_Marshallese"]:0.20483184934311685)14[&type="Marshallese"]:0.0410443675010268)13[&type="Marshallese"]:0.056313728918589295)9[&type="Marshallese"]:0.0011139367064856298,6[&type="Not_Marshallese"]:0.19930388246917674)12[&type="Marshallese"]:0.012344094982518372,3[&type="Marshallese"]:0.011647977451649638)11[&type="Marshallese"]:0.020232128022439178,2[&type="Marshallese"]:0.12188010547423433)10[&type="Marshallese"]:0.08625654726710502,4[&type="Marshallese"]:0.13413665274127023)15[&type="Marshallese"]:0.0;tree STATE_10310000 = (((((1[&type="Marshallese"]:0.009189945762840268,(5[&type="Not_Marshallese"]:0.10887621684420004,(7[&type="Not_Marshallese"]:0.16083184934302044,8[&type="Not_Marshallese"]:0.20483184934311685)14[&type="Marshallese"]:0.0410443675010268)13[&type="Marshallese"]:0.056313728918589295)9[&type="Marshallese"]:0.0011139367064856298,6[&type="Not_Marshallese"]:0.19930388246917674)12[&type="Marshallese"]:0.012344094982518372,3[&type="Marshallese"]:0.011647977451649638)11[&type="Marshallese"]:0.020232128022439178,2[&type="Marshallese"]:0.12188010547423433)10[&type="Marshallese"]:0.08625654726710502,4[&type="Marshallese"]:0.13413665274127023)15[&type="Marshallese"]:0.0;
tree STATE_320000 = (((1[&type="Marshallese"]:0.027005343868648668,((5[&type="Not_Marshallese"]:0.03207717344320177,7[&type="Not_Marshallese"]:0.12507717344304897)14[&type="Marshallese"]:0.004079911045450635,6[&type="Not_Marshallese"]:0.06915708448855418)11[&type="Marshallese"]:0.14684825937994533)13[&type="Marshallese"]:0.018989834785034077,((2[&type="Marshallese"]:0.09211569685904514,8[&type="Not_Marshallese"]:0.30611569685898693)9[&type="Marshallese"]:0.0016640226782198564,3[&type="Marshallese"]:0.0037797195371194747)12[&type="Marshallese"]:0.031215459116368638)10[&type="Marshallese"]:0.03319863815030383,4[&type="Marshallese"]:0.08419381680386834)15[&type="Marshallese"]:0.0;tree STATE_10320000 = (((1[&type="Marshallese"]:0.027005343868648668,((5[&type="Not_Marshallese"]:0.03207717344320177,7[&type="Not_Marshallese"]:0.12507717344304897)14[&type="Marshallese"]:0.004079911045450635,6[&type="Not_Marshallese"]:0.06915708448855418)11[&type="Marshallese"]:0.14684825937994533)13[&type="Marshallese"]:0.018989834785034077,((2[&type="Marshallese"]:0.09211569685904514,8[&type="Not_Marshallese"]:0.30611569685898693)9[&type="Marshallese"]:0.0016640226782198564,3[&type="Marshallese"]:0.0037797195371194747)12[&type="Marshallese"]:0.031215459116368638)10[&type="Marshallese"]:0.03319863815030383,4[&type="Marshallese"]:0.08419381680386834)15[&type="Marshallese"]:0.0;
tree STATE_330000 = ((((1[&type="Marshallese"]:0.05149267593136181,(((5[&type="Not_Marshallese"]:0.018878794190670928,7[&type="Not_Marshallese"]:0.11187879419051813)9[&type="Marshallese"]:0.007441830850603043,6[&type="Not_Marshallese"]:0.059320625041175745)10[&type="Marshallese"]:0.13881350871725812,8[&type="Not_Marshallese"]:0.3021341337584757)13[&type="Marshallese"]:0.04235854217277879)12[&type="Marshallese"]:0.027213274816774213,4[&type="Marshallese"]:0.08370595074801779)11[&type="Marshallese"]:0.0031423181620534035,3[&type="Marshallese"]:0.0708482689099948)14[&type="Marshallese"]:0.03477160008800956,2[&type="Marshallese"]:0.19561986899814987)15[&type="Marshallese"]:0.0;tree STATE_10330000 = ((((1[&type="Marshallese"]:0.05149267593136181,(((5[&type="Not_Marshallese"]:0.018878794190670928,7[&type="Not_Marshallese"]:0.11187879419051813)9[&type="Marshallese"]:0.007441830850603043,6[&type="Not_Marshallese"]:0.059320625041175745)10[&type="Marshallese"]:0.13881350871725812,8[&type="Not_Marshallese"]:0.3021341337584757)13[&type="Marshallese"]:0.04235854217277879)12[&type="Marshallese"]:0.027213274816774213,4[&type="Marshallese"]:0.08370595074801779)11[&type="Marshallese"]:0.0031423181620534035,3[&type="Marshallese"]:0.0708482689099948)14[&type="Marshallese"]:0.03477160008800956,2[&type="Marshallese"]:0.19561986899814987)15[&type="Marshallese"]:0.0;
tree STATE_340000 = ((((1[&type="Marshallese"]:0.02733588176264845,3[&type="Marshallese"]:0.01633588176245382)11[&type="Marshallese"]:0.023857572024225726,(7[&type="Not_Marshallese"]:0.276114357294032,8[&type="Not_Marshallese"]:0.3201143572941284)14[&type="Marshallese"]:0.024079096492638452)10[&type="Marshallese"]:0.04715414529270007,(2[&type="Marshallese"]:0.1519291400555532,4[&type="Marshallese"]:0.07792914005548407)12[&type="Marshallese"]:0.02541845902397194)13[&type="Marshallese"]:0.025674399396551806,(5[&type="Not_Marshallese"]:0.243105577383447,6[&type="Not_Marshallese"]:0.2761055773833488)9[&type="Marshallese"]:0.036916421092628104)15[&type="Marshallese"]:0.0;tree STATE_10340000 = ((((1[&type="Marshallese"]:0.02733588176264845,3[&type="Marshallese"]:0.01633588176245382)11[&type="Marshallese"]:0.023857572024225726,(7[&type="Not_Marshallese"]:0.276114357294032,8[&type="Not_Marshallese"]:0.3201143572941284)14[&type="Marshallese"]:0.024079096492638452)10[&type="Marshallese"]:0.04715414529270007,(2[&type="Marshallese"]:0.1519291400555532,4[&type="Marshallese"]:0.07792914005548407)12[&type="Marshallese"]:0.02541845902397194)13[&type="Marshallese"]:0.025674399396551806,(5[&type="Not_Marshallese"]:0.243105577383447,6[&type="Not_Marshallese"]:0.2761055773833488)9[&type="Marshallese"]:0.036916421092628104)15[&type="Marshallese"]:0.0;
tree STATE_350000 = ((1[&type="Marshallese"]:0.028812114190218008,6[&type="Not_Marshallese"]:0.21781211419006885)10[&type="Marshallese"]:0.04355804789072021,(((2[&type="Marshallese"]:0.08876869285184186,(5[&type="Not_Marshallese"]:0.10089735764961141,7[&type="Not_Marshallese"]:0.19389735764945862)9[&type="Marshallese"]:0.06487133520222862)12[&type="Marshallese"]:0.029646991496539432,(4[&type="Marshallese"]:0.010011387219111323,8[&type="Not_Marshallese"]:0.29801138721912224)11[&type="Marshallese"]:0.034404297129200845)14[&type="Marshallese"]:0.00866642596272793,3[&type="Marshallese"]:0.0370821103109637)13[&type="Marshallese"]:0.024288051769779884)15[&type="Marshallese"]:0.0;tree STATE_10350000 = ((1[&type="Marshallese"]:0.028812114190218008,6[&type="Not_Marshallese"]:0.21781211419006885)10[&type="Marshallese"]:0.04355804789072021,(((2[&type="Marshallese"]:0.08876869285184186,(5[&type="Not_Marshallese"]:0.10089735764961141,7[&type="Not_Marshallese"]:0.19389735764945862)9[&type="Marshallese"]:0.06487133520222862)12[&type="Marshallese"]:0.029646991496539432,(4[&type="Marshallese"]:0.010011387219111323,8[&type="Not_Marshallese"]:0.29801138721912224)11[&type="Marshallese"]:0.034404297129200845)14[&type="Marshallese"]:0.00866642596272793,3[&type="Marshallese"]:0.0370821103109637)13[&type="Marshallese"]:0.024288051769779884)15[&type="Marshallese"]:0.0;
tree STATE_360000 = ((((1[&type="Marshallese"]:0.00494885975375442,2[&type="Marshallese"]:0.08394885975370531)11[&type="Marshallese"]:0.007916599834528137,8[&type="Not_Marshallese"]:0.30586545958817524)9[&type="Marshallese"]:0.020392079558798903,4[&type="Marshallese"]:0.038257539146963226)14[&type="Marshallese"]:0.05941511033951785,(3[&type="Marshallese"]:0.004741992900440306,(5[&type="Not_Marshallese"]:0.06643188629100752,(6[&type="Not_Marshallese"]:0.07607319916881183,7[&type="Not_Marshallese"]:0.13607319916875726)10[&type="Marshallese"]:0.02335868712209746)12[&type="Marshallese"]:0.10531010660957649)13[&type="Marshallese"]:0.07693065658596437)15[&type="Marshallese"]:0.0;tree STATE_10360000 = ((((1[&type="Marshallese"]:0.00494885975375442,2[&type="Marshallese"]:0.08394885975370531)11[&type="Marshallese"]:0.007916599834528137,8[&type="Not_Marshallese"]:0.30586545958817524)9[&type="Marshallese"]:0.020392079558798903,4[&type="Marshallese"]:0.038257539146963226)14[&type="Marshallese"]:0.05941511033951785,(3[&type="Marshallese"]:0.004741992900440306,(5[&type="Not_Marshallese"]:0.06643188629100752,(6[&type="Not_Marshallese"]:0.07607319916881183,7[&type="Not_Marshallese"]:0.13607319916875726)10[&type="Marshallese"]:0.02335868712209746)12[&type="Marshallese"]:0.10531010660957649)13[&type="Marshallese"]:0.07693065658596437)15[&type="Marshallese"]:0.0;
tree STATE_370000 = ((1[&type="Marshallese"]:0.04597789575892919,((2[&type="Marshallese"]:0.042286451793377144,((5[&type="Not_Marshallese"]:0.05793204487633946,6[&type="Not_Marshallese"]:0.09093204487624124)10[&type="Marshallese"]:0.030733480481719477,(7[&type="Not_Marshallese"]:0.03651160399915031,8[&type="Not_Marshallese"]:0.08051160399924671)12[&type="Not_Marshallese"]:0.14515392135875582)9[&type="Marshallese"]:0.030620926435316387)11[&type="Marshallese"]:0.06388400603509325,3[&type="Marshallese"]:0.01617045782832488)13[&type="Marshallese"]:0.018807437930409676)14[&type="Marshallese"]:0.020937387190617607,4[&type="Marshallese"]:0.07191528294942856)15[&type="Marshallese"]:0.0;tree STATE_10370000 = ((1[&type="Marshallese"]:0.04597789575892919,((2[&type="Marshallese"]:0.042286451793377144,((5[&type="Not_Marshallese"]:0.05793204487633946,6[&type="Not_Marshallese"]:0.09093204487624124)10[&type="Marshallese"]:0.030733480481719477,(7[&type="Not_Marshallese"]:0.03651160399915031,8[&type="Not_Marshallese"]:0.08051160399924671)12[&type="Not_Marshallese"]:0.14515392135875582)9[&type="Marshallese"]:0.030620926435316387)11[&type="Marshallese"]:0.06388400603509325,3[&type="Marshallese"]:0.01617045782832488)13[&type="Marshallese"]:0.018807437930409676)14[&type="Marshallese"]:0.020937387190617607,4[&type="Marshallese"]:0.07191528294942856)15[&type="Marshallese"]:0.0;
tree STATE_380000 = (((1[&type="Marshallese"]:0.013895776389901249,6[&type="Not_Marshallese"]:0.2028957763897521)9[&type="Marshallese"]:0.07402019762074546,4[&type="Marshallese"]:0.09291597401052848)12[&type="Marshallese"]:0.10296706248714604,((2[&type="Marshallese"]:0.05500417205502023,(7[&type="Not_Marshallese"]:0.201754998515525,8[&type="Not_Marshallese"]:0.2457549985156214)11[&type="Marshallese"]:0.023249173539340612)14[&type="Marshallese"]:0.07170028219527919,(3[&type="Marshallese"]:0.010494425330441426,5[&type="Not_Marshallese"]:0.17749442533058513)13[&type="Marshallese"]:0.02621002891971247)10[&type="Marshallese"]:0.14317858224744423)15[&type="Marshallese"]:0.0;tree STATE_10380000 = (((1[&type="Marshallese"]:0.013895776389901249,6[&type="Not_Marshallese"]:0.2028957763897521)9[&type="Marshallese"]:0.07402019762074546,4[&type="Marshallese"]:0.09291597401052848)12[&type="Marshallese"]:0.10296706248714604,((2[&type="Marshallese"]:0.05500417205502023,(7[&type="Not_Marshallese"]:0.201754998515525,8[&type="Not_Marshallese"]:0.2457549985156214)11[&type="Marshallese"]:0.023249173539340612)14[&type="Marshallese"]:0.07170028219527919,(3[&type="Marshallese"]:0.010494425330441426,5[&type="Not_Marshallese"]:0.17749442533058513)13[&type="Marshallese"]:0.02621002891971247)10[&type="Marshallese"]:0.14317858224744423)15[&type="Marshallese"]:0.0;
tree STATE_390000 = ((((1[&type="Marshallese"]:0.01953948489016938,(5[&type="Not_Marshallese"]:0.08474813433725273,(6[&type="Not_Marshallese"]:0.017918640035201938,7[&type="Not_Marshallese"]:0.07791864003514737)10[&type="Marshallese"]:0.09982949430195256)9[&type="Marshallese"]:0.09079135055286572)13[&type="Marshallese"]:0.018714869209904172,(3[&type="Marshallese"]:0.004930973079992462,8[&type="Not_Marshallese"]:0.3089309730800798)12[&type="Marshallese"]:0.022323381019886457)14[&type="Marshallese"]:0.04421860580378778,2[&type="Marshallese"]:0.16147295990381222)11[&type="Marshallese"]:0.04501816468368314,4[&type="Marshallese"]:0.13249112458742623)15[&type="Marshallese"]:0.0;tree STATE_10390000 = ((((1[&type="Marshallese"]:0.01953948489016938,(5[&type="Not_Marshallese"]:0.08474813433725273,(6[&type="Not_Marshallese"]:0.017918640035201938,7[&type="Not_Marshallese"]:0.07791864003514737)10[&type="Marshallese"]:0.09982949430195256)9[&type="Marshallese"]:0.09079135055286572)13[&type="Marshallese"]:0.018714869209904172,(3[&type="Marshallese"]:0.004930973079992462,8[&type="Not_Marshallese"]:0.3089309730800798)12[&type="Marshallese"]:0.022323381019886457)14[&type="Marshallese"]:0.04421860580378778,2[&type="Marshallese"]:0.16147295990381222)11[&type="Marshallese"]:0.04501816468368314,4[&type="Marshallese"]:0.13249112458742623)15[&type="Marshallese"]:0.0;
tree STATE_400000 = ((((1[&type="Marshallese"]:0.005100830049332039,(5[&type="Not_Marshallese"]:0.09165981967605571,8[&type="Not_Marshallese"]:0.22865981967599933)9[&type="Marshallese"]:0.06944101037322539)11[&type="Marshallese"]:0.0038193322292314202,(6[&type="Not_Marshallese"]:0.1405227261216105,7[&type="Not_Marshallese"]:0.20052272612155592)12[&type="Marshallese"]:0.057397436156803816)14[&type="Marshallese"]:0.03142134260053614,3[&type="Marshallese"]:0.029341504878904967)10[&type="Marshallese"]:0.0036252944185639624,(2[&type="Marshallese"]:0.09823267840141603,4[&type="Marshallese"]:0.024232678401346908)13[&type="Marshallese"]:0.02473412089619842)15[&type="Marshallese"]:0.0;tree STATE_10400000 = ((((1[&type="Marshallese"]:0.005100830049332039,(5[&type="Not_Marshallese"]:0.09165981967605571,8[&type="Not_Marshallese"]:0.22865981967599933)9[&type="Marshallese"]:0.06944101037322539)11[&type="Marshallese"]:0.0038193322292314202,(6[&type="Not_Marshallese"]:0.1405227261216105,7[&type="Not_Marshallese"]:0.20052272612155592)12[&type="Marshallese"]:0.057397436156803816)14[&type="Marshallese"]:0.03142134260053614,3[&type="Marshallese"]:0.029341504878904967)10[&type="Marshallese"]:0.0036252944185639624,(2[&type="Marshallese"]:0.09823267840141603,4[&type="Marshallese"]:0.024232678401346908)13[&type="Marshallese"]:0.02473412089619842)15[&type="Marshallese"]:0.0;
tree STATE_410000 = (((((1[&type="Marshallese"]:0.028051099942389468,8[&type="Not_Marshallese"]:0.32105109994228215)14[&type="Marshallese"]:0.009869843728924632,(6[&type="Not_Marshallese"]:0.03763799769961637,7[&type="Not_Marshallese"]:0.0976379976995618)12[&type="Marshallese"]:0.18928294597154857)11[&type="Marshallese"]:0.0050227042709093395,3[&type="Marshallese"]:0.03194364794202881)10[&type="Marshallese"]:0.019080594644952542,(4[&type="Marshallese"]:0.03434540296571614,5[&type="Not_Marshallese"]:0.18534540296578345)9[&type="Marshallese"]:0.032678839621341604)13[&type="Marshallese"]:7.087298255773478E-4,2[&type="Marshallese"]:0.14173297241270422)15[&type="Marshallese"]:0.0;tree STATE_10410000 = (((((1[&type="Marshallese"]:0.028051099942389468,8[&type="Not_Marshallese"]:0.32105109994228215)14[&type="Marshallese"]:0.009869843728924632,(6[&type="Not_Marshallese"]:0.03763799769961637,7[&type="Not_Marshallese"]:0.0976379976995618)12[&type="Marshallese"]:0.18928294597154857)11[&type="Marshallese"]:0.0050227042709093395,3[&type="Marshallese"]:0.03194364794202881)10[&type="Marshallese"]:0.019080594644952542,(4[&type="Marshallese"]:0.03434540296571614,5[&type="Not_Marshallese"]:0.18534540296578345)9[&type="Marshallese"]:0.032678839621341604)13[&type="Marshallese"]:7.087298255773478E-4,2[&type="Marshallese"]:0.14173297241270422)15[&type="Marshallese"]:0.0;
tree STATE_420000 = (((((1[&type="Marshallese"]:0.023170125316123058,3[&type="Marshallese"]:0.012170125315928426)14[&type="Marshallese"]:0.010032114041914064,((5[&type="Not_Marshallese"]:0.14603735511507548,6[&type="Not_Marshallese"]:0.17903735511497726)10[&type="Marshallese"]:0.0034470192636008035,7[&type="Not_Marshallese"]:0.2424843743785235)12[&type="Marshallese"]:0.0397178649793099)9[&type="Marshallese"]:0.026761629052993396,8[&type="Not_Marshallese"]:0.3529638684109232)11[&type="Marshallese"]:0.020551010761838684,2[&type="Marshallese"]:0.1595148791728201)13[&type="Marshallese"]:0.047406739744415116,4[&type="Marshallese"]:0.13292161891716608)15[&type="Marshallese"]:0.0;tree STATE_10420000 = (((((1[&type="Marshallese"]:0.023170125316123058,3[&type="Marshallese"]:0.012170125315928426)14[&type="Marshallese"]:0.010032114041914064,((5[&type="Not_Marshallese"]:0.14603735511507548,6[&type="Not_Marshallese"]:0.17903735511497726)10[&type="Marshallese"]:0.0034470192636008035,7[&type="Not_Marshallese"]:0.2424843743785235)12[&type="Marshallese"]:0.0397178649793099)9[&type="Marshallese"]:0.026761629052993396,8[&type="Not_Marshallese"]:0.3529638684109232)11[&type="Marshallese"]:0.020551010761838684,2[&type="Marshallese"]:0.1595148791728201)13[&type="Marshallese"]:0.047406739744415116,4[&type="Marshallese"]:0.13292161891716608)15[&type="Marshallese"]:0.0;
tree STATE_430000 = (((1[&type="Marshallese"]:0.12559294176074193,3[&type="Marshallese"]:0.1145929417605473)13[&type="Marshallese"]:0.008423581735157115,((5[&type="Not_Marshallese"]:0.08011686196798862,8[&type="Not_Marshallese"]:0.21711686196793223)9[&type="Marshallese"]:0.059932821083270305,(6[&type="Not_Marshallese"]:0.1256788589453421,7[&type="Not_Marshallese"]:0.18567885894528752)14[&type="Marshallese"]:0.04737082410581861)12[&type="Marshallese"]:0.1499668404445892)11[&type="Marshallese"]:0.0404294114226077,(2[&type="Marshallese"]:0.2375448514419483,4[&type="Marshallese"]:0.1635448514418792)10[&type="Marshallese"]:0.015901083476509315)15[&type="Marshallese"]:0.0;tree STATE_10430000 = (((1[&type="Marshallese"]:0.12559294176074193,3[&type="Marshallese"]:0.1145929417605473)13[&type="Marshallese"]:0.008423581735157115,((5[&type="Not_Marshallese"]:0.08011686196798862,8[&type="Not_Marshallese"]:0.21711686196793223)9[&type="Marshallese"]:0.059932821083270305,(6[&type="Not_Marshallese"]:0.1256788589453421,7[&type="Not_Marshallese"]:0.18567885894528752)14[&type="Marshallese"]:0.04737082410581861)12[&type="Marshallese"]:0.1499668404445892)11[&type="Marshallese"]:0.0404294114226077,(2[&type="Marshallese"]:0.2375448514419483,4[&type="Marshallese"]:0.1635448514418792)10[&type="Marshallese"]:0.015901083476509315)15[&type="Marshallese"]:0.0;
tree STATE_440000 = ((((1[&type="Marshallese"]:0.017285992324027166,4[&type="Marshallese"]:0.022285992323908932)10[&type="Marshallese"]:0.0037682000395898307,3[&type="Marshallese"]:0.010054192363422365)11[&type="Marshallese"]:0.06441670243489217,2[&type="Marshallese"]:0.16447089479846005)12[&type="Marshallese"]:0.07584130890175117,(5[&type="Not_Marshallese"]:0.07647648312443853,((6[&type="Not_Marshallese"]:0.02988618598650064,7[&type="Not_Marshallese"]:0.08988618598644607)9[&type="Marshallese"]:0.03325713854815551,8[&type="Not_Marshallese"]:0.167143324534698)14[&type="Marshallese"]:0.04633315858968415)13[&type="Marshallese"]:0.24083572057577088)15[&type="Marshallese"]:0.0;tree STATE_10440000 = ((((1[&type="Marshallese"]:0.017285992324027166,4[&type="Marshallese"]:0.022285992323908932)10[&type="Marshallese"]:0.0037682000395898307,3[&type="Marshallese"]:0.010054192363422365)11[&type="Marshallese"]:0.06441670243489217,2[&type="Marshallese"]:0.16447089479846005)12[&type="Marshallese"]:0.07584130890175117,(5[&type="Not_Marshallese"]:0.07647648312443853,((6[&type="Not_Marshallese"]:0.02988618598650064,7[&type="Not_Marshallese"]:0.08988618598644607)9[&type="Marshallese"]:0.03325713854815551,8[&type="Not_Marshallese"]:0.167143324534698)14[&type="Marshallese"]:0.04633315858968415)13[&type="Marshallese"]:0.24083572057577088)15[&type="Marshallese"]:0.0;
tree STATE_450000 = (((((1[&type="Marshallese"]:0.02618250427789731,4[&type="Marshallese"]:0.031182504277779077)13[&type="Marshallese"]:0.009810722053723686,2[&type="Marshallese"]:0.11499322633157189)10[&type="Marshallese"]:0.012642946932815702,(5[&type="Not_Marshallese"]:0.09266869608676076,(7[&type="Not_Marshallese"]:0.1072228231212152,8[&type="Not_Marshallese"]:0.1512228231213116)9[&type="Marshallese"]:0.07844587296539277)12[&type="Marshallese"]:0.11196747717762501)14[&type="Marshallese"]:0.024625926792769315,3[&type="Marshallese"]:0.06226210005701138)11[&type="Marshallese"]:0.0018164055025435832,6[&type="Not_Marshallese"]:0.26407850555960044)15[&type="Marshallese"]:0.0;tree STATE_10450000 = (((((1[&type="Marshallese"]:0.02618250427789731,4[&type="Marshallese"]:0.031182504277779077)13[&type="Marshallese"]:0.009810722053723686,2[&type="Marshallese"]:0.11499322633157189)10[&type="Marshallese"]:0.012642946932815702,(5[&type="Not_Marshallese"]:0.09266869608676076,(7[&type="Not_Marshallese"]:0.1072228231212152,8[&type="Not_Marshallese"]:0.1512228231213116)9[&type="Marshallese"]:0.07844587296539277)12[&type="Marshallese"]:0.11196747717762501)14[&type="Marshallese"]:0.024625926792769315,3[&type="Marshallese"]:0.06226210005701138)11[&type="Marshallese"]:0.0018164055025435832,6[&type="Not_Marshallese"]:0.26407850555960044)15[&type="Marshallese"]:0.0;
tree STATE_460000 = (((1[&type="Marshallese"]:0.010619780535898682,2[&type="Marshallese"]:0.08961978053584957)12[&type="Marshallese"]:0.009935299303867773,(3[&type="Marshallese"]:0.008583131300662628,8[&type="Not_Marshallese"]:0.31258313130074994)11[&type="Marshallese"]:9.719485389091953E-4)9[&type="Marshallese"]:0.03941183159951639,(4[&type="Marshallese"]:0.0554313632309969,(5[&type="Not_Marshallese"]:0.06403837218226824,(6[&type="Not_Marshallese"]:0.03773073337456739,7[&type="Not_Marshallese"]:0.09773073337451282)14[&type="Marshallese"]:0.05930763880760262)13[&type="Marshallese"]:0.14239299104879596)10[&type="Marshallese"]:0.00953554820816771)15[&type="Marshallese"]:0.0;tree STATE_10460000 = (((1[&type="Marshallese"]:0.010619780535898682,2[&type="Marshallese"]:0.08961978053584957)12[&type="Marshallese"]:0.009935299303867773,(3[&type="Marshallese"]:0.008583131300662628,8[&type="Not_Marshallese"]:0.31258313130074994)11[&type="Marshallese"]:9.719485389091953E-4)9[&type="Marshallese"]:0.03941183159951639,(4[&type="Marshallese"]:0.0554313632309969,(5[&type="Not_Marshallese"]:0.06403837218226824,(6[&type="Not_Marshallese"]:0.03773073337456739,7[&type="Not_Marshallese"]:0.09773073337451282)14[&type="Marshallese"]:0.05930763880760262)13[&type="Marshallese"]:0.14239299104879596)10[&type="Marshallese"]:0.00953554820816771)15[&type="Marshallese"]:0.0;
tree STATE_470000 = (((((1[&type="Marshallese"]:0.025761514499158034,(5[&type="Not_Marshallese"]:0.09706468954917977,(6[&type="Not_Marshallese"]:0.1010320192217265,7[&type="Not_Marshallese"]:0.16103201922167193)11[&type="Marshallese"]:0.029032670327355042)14[&type="Not_Marshallese"]:0.08469682494992734)12[&type="Marshallese"]:0.009843848532500143,3[&type="Marshallese"]:0.024605363031463545)9[&type="Marshallese"]:0.04064867464036853,4[&type="Marshallese"]:0.08125403767190847)10[&type="Marshallese"]:0.0047062014145902165,2[&type="Marshallese"]:0.1599602390865678)13[&type="Marshallese"]:0.042677825766250455,8[&type="Not_Marshallese"]:0.41663806485276006)15[&type="Marshallese"]:0.0;tree STATE_10470000 = (((((1[&type="Marshallese"]:0.025761514499158034,(5[&type="Not_Marshallese"]:0.09706468954917977,(6[&type="Not_Marshallese"]:0.1010320192217265,7[&type="Not_Marshallese"]:0.16103201922167193)11[&type="Marshallese"]:0.029032670327355042)14[&type="Not_Marshallese"]:0.08469682494992734)12[&type="Marshallese"]:0.009843848532500143,3[&type="Marshallese"]:0.024605363031463545)9[&type="Marshallese"]:0.04064867464036853,4[&type="Marshallese"]:0.08125403767190847)10[&type="Marshallese"]:0.0047062014145902165,2[&type="Marshallese"]:0.1599602390865678)13[&type="Marshallese"]:0.042677825766250455,8[&type="Not_Marshallese"]:0.41663806485276006)15[&type="Marshallese"]:0.0;
tree STATE_480000 = ((((1[&type="Marshallese"]:0.05253633310553252,(5[&type="Not_Marshallese"]:0.03313534318859454,(7[&type="Not_Marshallese"]:0.06104319432126655,8[&type="Not_Marshallese"]:0.10504319432136296)14[&type="Marshallese"]:0.0650921488671752)12[&type="Marshallese"]:0.17540098991688705)11[&type="Marshallese"]:0.004259738357044296,(3[&type="Marshallese"]:0.03947952234766261,6[&type="Not_Marshallese"]:0.23947952234770808)9[&type="Marshallese"]:0.006316549114719572)10[&type="Marshallese"]:0.054673445492640915,4[&type="Marshallese"]:0.1164695169550995)13[&type="Marshallese"]:0.0817911194511578,2[&type="Marshallese"]:0.2722606364063264)15[&type="Marshallese"]:0.0;tree STATE_10480000 = ((((1[&type="Marshallese"]:0.05253633310553252,(5[&type="Not_Marshallese"]:0.03313534318859454,(7[&type="Not_Marshallese"]:0.06104319432126655,8[&type="Not_Marshallese"]:0.10504319432136296)14[&type="Marshallese"]:0.0650921488671752)12[&type="Marshallese"]:0.17540098991688705)11[&type="Marshallese"]:0.004259738357044296,(3[&type="Marshallese"]:0.03947952234766261,6[&type="Not_Marshallese"]:0.23947952234770808)9[&type="Marshallese"]:0.006316549114719572)10[&type="Marshallese"]:0.054673445492640915,4[&type="Marshallese"]:0.1164695169550995)13[&type="Marshallese"]:0.0817911194511578,2[&type="Marshallese"]:0.2722606364063264)15[&type="Marshallese"]:0.0;
tree STATE_490000 = ((((1[&type="Marshallese"]:0.02451136139646437,3[&type="Marshallese"]:0.013511361396269739)10[&type="Marshallese"]:0.061644746659991534,4[&type="Marshallese"]:0.09115610805633767)12[&type="Marshallese"]:0.060053501332994086,((5[&type="Not_Marshallese"]:0.02683465495384149,7[&type="Not_Marshallese"]:0.1198346549536887)11[&type="Marshallese"]:0.032998597390905215,(6[&type="Not_Marshallese"]:0.033745557198015225,8[&type="Not_Marshallese"]:0.13774555719805706)14[&type="Marshallese"]:0.05908769514663326)13[&type="Marshallese"]:0.24237635704465235)9[&type="Marshallese"]:0.01520429252458122,2[&type="Marshallese"]:0.2404139019139821)15[&type="Marshallese"]:0.0;tree STATE_10490000 = ((((1[&type="Marshallese"]:0.02451136139646437,3[&type="Marshallese"]:0.013511361396269739)10[&type="Marshallese"]:0.061644746659991534,4[&type="Marshallese"]:0.09115610805633767)12[&type="Marshallese"]:0.060053501332994086,((5[&type="Not_Marshallese"]:0.02683465495384149,7[&type="Not_Marshallese"]:0.1198346549536887)11[&type="Marshallese"]:0.032998597390905215,(6[&type="Not_Marshallese"]:0.033745557198015225,8[&type="Not_Marshallese"]:0.13774555719805706)14[&type="Marshallese"]:0.05908769514663326)13[&type="Marshallese"]:0.24237635704465235)9[&type="Marshallese"]:0.01520429252458122,2[&type="Marshallese"]:0.2404139019139821)15[&type="Marshallese"]:0.0;
tree STATE_500000 = ((((1[&type="Marshallese"]:0.030769449713698993,(3[&type="Marshallese"]:0.008254922293515488,4[&type="Marshallese"]:0.024254922293591885)12[&type="Marshallese"]:0.011514527419988874)9[&type="Marshallese"]:0.010789783237200534,((6[&type="Not_Marshallese"]:0.0445081484809455,7[&type="Not_Marshallese"]:0.10450814848089093)14[&type="Marshallese"]:0.15547928050214269,8[&type="Not_Marshallese"]:0.30398742898313)13[&type="Marshallese"]:0.03057180396766218)10[&type="Marshallese"]:0.011986202772822474,2[&type="Marshallese"]:0.1325454357236729)11[&type="Marshallese"]:0.06224835781792937,5[&type="Not_Marshallese"]:0.27179379354160044)15[&type="Marshallese"]:0.0;tree STATE_10500000 = ((((1[&type="Marshallese"]:0.030769449713698993,(3[&type="Marshallese"]:0.008254922293515488,4[&type="Marshallese"]:0.024254922293591885)12[&type="Marshallese"]:0.011514527419988874)9[&type="Marshallese"]:0.010789783237200534,((6[&type="Not_Marshallese"]:0.0445081484809455,7[&type="Not_Marshallese"]:0.10450814848089093)14[&type="Marshallese"]:0.15547928050214269,8[&type="Not_Marshallese"]:0.30398742898313)13[&type="Marshallese"]:0.03057180396766218)10[&type="Marshallese"]:0.011986202772822474,2[&type="Marshallese"]:0.1325454357236729)11[&type="Marshallese"]:0.06224835781792937,5[&type="Not_Marshallese"]:0.27179379354160044)15[&type="Marshallese"]:0.0;
tree STATE_510000 = (((((1[&type="Marshallese"]:0.015288503932409048,4[&type="Marshallese"]:0.020288503932290813)10[&type="Marshallese"]:0.022420736172917677,8[&type="Not_Marshallese"]:0.3307092401052194)11[&type="Marshallese"]:0.04199708410629377,3[&type="Marshallese"]:0.06870632421142586)14[&type="Marshallese"]:0.002141895205789668,(5[&type="Not_Marshallese"]:0.061050612224146955,(6[&type="Not_Marshallese"]:0.06564924640112121,7[&type="Not_Marshallese"]:0.12564924640106664)9[&type="Marshallese"]:0.028401365822927516)13[&type="Marshallese"]:0.17679760719321228)12[&type="Marshallese"]:0.003740552623479221,2[&type="Marshallese"]:0.16458877204084027)15[&type="Marshallese"]:0.0;tree STATE_10510000 = (((((1[&type="Marshallese"]:0.015288503932409048,4[&type="Marshallese"]:0.020288503932290813)10[&type="Marshallese"]:0.022420736172917677,8[&type="Not_Marshallese"]:0.3307092401052194)11[&type="Marshallese"]:0.04199708410629377,3[&type="Marshallese"]:0.06870632421142586)14[&type="Marshallese"]:0.002141895205789668,(5[&type="Not_Marshallese"]:0.061050612224146955,(6[&type="Not_Marshallese"]:0.06564924640112121,7[&type="Not_Marshallese"]:0.12564924640106664)9[&type="Marshallese"]:0.028401365822927516)13[&type="Marshallese"]:0.17679760719321228)12[&type="Marshallese"]:0.003740552623479221,2[&type="Marshallese"]:0.16458877204084027)15[&type="Marshallese"]:0.0;
tree STATE_520000 = ((1[&type="Marshallese"]:0.07288824971337776,((2[&type="Marshallese"]:0.09684453831185913,3[&type="Marshallese"]:0.0068445383117136105)12[&type="Marshallese"]:0.00460520472935344,((5[&type="Not_Marshallese"]:0.09769530325557027,(6[&type="Not_Marshallese"]:0.12409035704649066,7[&type="Not_Marshallese"]:0.1840903570464361)10[&type="Marshallese"]:0.006604946208981388)9[&type="Marshallese"]:0.04618088156774572,8[&type="Not_Marshallese"]:0.2808761848232596)13[&type="Marshallese"]:0.03457355821789476)11[&type="Marshallese"]:0.05043850667211608)14[&type="Marshallese"]:0.0050169609426634065,4[&type="Marshallese"]:0.08290521065592293)15[&type="Marshallese"]:0.0;tree STATE_10520000 = ((1[&type="Marshallese"]:0.07288824971337776,((2[&type="Marshallese"]:0.09684453831185913,3[&type="Marshallese"]:0.0068445383117136105)12[&type="Marshallese"]:0.00460520472935344,((5[&type="Not_Marshallese"]:0.09769530325557027,(6[&type="Not_Marshallese"]:0.12409035704649066,7[&type="Not_Marshallese"]:0.1840903570464361)10[&type="Marshallese"]:0.006604946208981388)9[&type="Marshallese"]:0.04618088156774572,8[&type="Not_Marshallese"]:0.2808761848232596)13[&type="Marshallese"]:0.03457355821789476)11[&type="Marshallese"]:0.05043850667211608)14[&type="Marshallese"]:0.0050169609426634065,4[&type="Marshallese"]:0.08290521065592293)15[&type="Marshallese"]:0.0;
tree STATE_530000 = ((((1[&type="Marshallese"]:0.02230364407019647,(6[&type="Not_Marshallese"]:0.18212876055411542,(7[&type="Not_Marshallese"]:0.15375307624977597,8[&type="Not_Marshallese"]:0.19775307624987237)11[&type="Marshallese"]:0.08837568430428488)13[&type="Marshallese"]:0.029174883515931893)10[&type="Marshallese"]:0.006910778936790873,5[&type="Not_Marshallese"]:0.1852144230069364)9[&type="Marshallese"]:0.004738248546676371,(3[&type="Marshallese"]:0.022335129785793995,4[&type="Marshallese"]:0.03833512978587039)14[&type="Marshallese"]:6.175417676750894E-4)12[&type="Marshallese"]:0.002000672230111189,2[&type="Marshallese"]:0.11495334378372579)15[&type="Marshallese"]:0.0;tree STATE_10530000 = ((((1[&type="Marshallese"]:0.02230364407019647,(6[&type="Not_Marshallese"]:0.18212876055411542,(7[&type="Not_Marshallese"]:0.15375307624977597,8[&type="Not_Marshallese"]:0.19775307624987237)11[&type="Marshallese"]:0.08837568430428488)13[&type="Marshallese"]:0.029174883515931893)10[&type="Marshallese"]:0.006910778936790873,5[&type="Not_Marshallese"]:0.1852144230069364)9[&type="Marshallese"]:0.004738248546676371,(3[&type="Marshallese"]:0.022335129785793995,4[&type="Marshallese"]:0.03833512978587039)14[&type="Marshallese"]:6.175417676750894E-4)12[&type="Marshallese"]:0.002000672230111189,2[&type="Marshallese"]:0.11495334378372579)15[&type="Marshallese"]:0.0;
tree STATE_540000 = ((((1[&type="Marshallese"]:0.014938528610722035,4[&type="Marshallese"]:0.0199385286106038)9[&type="Marshallese"]:0.025817457763071927,(3[&type="Marshallese"]:0.01170301264743595,6[&type="Not_Marshallese"]:0.21170301264748143)10[&type="Marshallese"]:0.01805297372616338)13[&type="Marshallese"]:0.02959376957162624,((5[&type="Not_Marshallese"]:0.11110352711482449,7[&type="Not_Marshallese"]:0.2041035271146717)14[&type="Not_Marshallese"]:0.11146883117069004,8[&type="Not_Marshallese"]:0.35957235828545814)12[&type="Marshallese"]:0.003777397659854742)11[&type="Marshallese"]:0.18684767715757972,2[&type="Marshallese"]:0.3361974331029508)15[&type="Marshallese"]:0.0;tree STATE_10540000 = ((((1[&type="Marshallese"]:0.014938528610722035,4[&type="Marshallese"]:0.0199385286106038)9[&type="Marshallese"]:0.025817457763071927,(3[&type="Marshallese"]:0.01170301264743595,6[&type="Not_Marshallese"]:0.21170301264748143)10[&type="Marshallese"]:0.01805297372616338)13[&type="Marshallese"]:0.02959376957162624,((5[&type="Not_Marshallese"]:0.11110352711482449,7[&type="Not_Marshallese"]:0.2041035271146717)14[&type="Not_Marshallese"]:0.11146883117069004,8[&type="Not_Marshallese"]:0.35957235828545814)12[&type="Marshallese"]:0.003777397659854742)11[&type="Marshallese"]:0.18684767715757972,2[&type="Marshallese"]:0.3361974331029508)15[&type="Marshallese"]:0.0;
tree STATE_550000 = ((((1[&type="Marshallese"]:0.006627632797522709,2[&type="Marshallese"]:0.0856276327974736)11[&type="Marshallese"]:0.009911824864839602,(4[&type="Marshallese"]:0.00504929121115244,(6[&type="Not_Marshallese"]:0.17628335201323692,(7[&type="Not_Marshallese"]:0.09066791437509211,8[&type="Not_Marshallese"]:0.13466791437518852)14[&type="Marshallese"]:0.14561543763809023)12[&type="Marshallese"]:0.012765939197884602)10[&type="Marshallese"]:0.016490166451091637)9[&type="Marshallese"]:0.09426709329872912,5[&type="Not_Marshallese"]:0.2668065509610405)13[&type="Marshallese"]:0.0043605795035345785,3[&type="Marshallese"]:0.10416713046443138)15[&type="Marshallese"]:0.0;tree STATE_10550000 = ((((1[&type="Marshallese"]:0.006627632797522709,2[&type="Marshallese"]:0.0856276327974736)11[&type="Marshallese"]:0.009911824864839602,(4[&type="Marshallese"]:0.00504929121115244,(6[&type="Not_Marshallese"]:0.17628335201323692,(7[&type="Not_Marshallese"]:0.09066791437509211,8[&type="Not_Marshallese"]:0.13466791437518852)14[&type="Marshallese"]:0.14561543763809023)12[&type="Marshallese"]:0.012765939197884602)10[&type="Marshallese"]:0.016490166451091637)9[&type="Marshallese"]:0.09426709329872912,5[&type="Not_Marshallese"]:0.2668065509610405)13[&type="Marshallese"]:0.0043605795035345785,3[&type="Marshallese"]:0.10416713046443138)15[&type="Marshallese"]:0.0;
tree STATE_560000 = (((1[&type="Marshallese"]:0.007534707510588989,(6[&type="Not_Marshallese"]:0.12208056262558312,7[&type="Not_Marshallese"]:0.18208056262552855)10[&type="Marshallese"]:0.07445414488485672)9[&type="Marshallese"]:0.019884609314270052,4[&type="Marshallese"]:0.03241931682474081)12[&type="Marshallese"]:0.08480351051831903,(2[&type="Marshallese"]:0.17839116525092868,(3[&type="Marshallese"]:0.029569865004371698,(5[&type="Not_Marshallese"]:0.041752465448456344,8[&type="Not_Marshallese"]:0.17875246544839996)13[&type="Not_Marshallese"]:0.15481739955605905)11[&type="Marshallese"]:0.05882130024641147)14[&type="Marshallese"]:0.012831662092200269)15[&type="Marshallese"]:0.0;tree STATE_10560000 = (((1[&type="Marshallese"]:0.007534707510588989,(6[&type="Not_Marshallese"]:0.12208056262558312,7[&type="Not_Marshallese"]:0.18208056262552855)10[&type="Marshallese"]:0.07445414488485672)9[&type="Marshallese"]:0.019884609314270052,4[&type="Marshallese"]:0.03241931682474081)12[&type="Marshallese"]:0.08480351051831903,(2[&type="Marshallese"]:0.17839116525092868,(3[&type="Marshallese"]:0.029569865004371698,(5[&type="Not_Marshallese"]:0.041752465448456344,8[&type="Not_Marshallese"]:0.17875246544839996)13[&type="Not_Marshallese"]:0.15481739955605905)11[&type="Marshallese"]:0.05882130024641147)14[&type="Marshallese"]:0.012831662092200269)15[&type="Marshallese"]:0.0;
tree STATE_570000 = ((((1[&type="Marshallese"]:0.0071090776515884135,6[&type="Not_Marshallese"]:0.19610907765143926)11[&type="Marshallese"]:0.01924482122201704,8[&type="Not_Marshallese"]:0.31935389887349813)12[&type="Marshallese"]:0.016754839907143437,((3[&type="Marshallese"]:0.00815417772887811,(5[&type="Not_Marshallese"]:0.012290745716337093,7[&type="Not_Marshallese"]:0.1052907457161843)9[&type="Marshallese"]:0.16286343201268472)14[&type="Marshallese"]:0.020868891019648395,4[&type="Marshallese"]:0.0450230687486029)10[&type="Marshallese"]:0.003085670032027754)13[&type="Marshallese"]:0.011591270305398416,2[&type="Marshallese"]:0.1337000090860982)15[&type="Marshallese"]:0.0;tree STATE_10570000 = ((((1[&type="Marshallese"]:0.0071090776515884135,6[&type="Not_Marshallese"]:0.19610907765143926)11[&type="Marshallese"]:0.01924482122201704,8[&type="Not_Marshallese"]:0.31935389887349813)12[&type="Marshallese"]:0.016754839907143437,((3[&type="Marshallese"]:0.00815417772887811,(5[&type="Not_Marshallese"]:0.012290745716337093,7[&type="Not_Marshallese"]:0.1052907457161843)9[&type="Marshallese"]:0.16286343201268472)14[&type="Marshallese"]:0.020868891019648395,4[&type="Marshallese"]:0.0450230687486029)10[&type="Marshallese"]:0.003085670032027754)13[&type="Marshallese"]:0.011591270305398416,2[&type="Marshallese"]:0.1337000090860982)15[&type="Marshallese"]:0.0;
tree STATE_580000 = ((1[&type="Marshallese"]:0.07054496766442842,(5[&type="Not_Marshallese"]:0.062086319103814486,6[&type="Not_Marshallese"]:0.09508631910371626)10[&type="Marshallese"]:0.164458648560563)13[&type="Marshallese"]:0.03602623967646856,((2[&type="Marshallese"]:0.12480347773842781,(4[&type="Marshallese"]:0.027891612521152187,(7[&type="Not_Marshallese"]:0.15693732545463937,8[&type="Not_Marshallese"]:0.20093732545473578)14[&type="Marshallese"]:0.11495428706642732)12[&type="Marshallese"]:0.022911865217206506)9[&type="Marshallese"]:0.039350356860678004,3[&type="Marshallese"]:0.0741538345989603)11[&type="Marshallese"]:0.021417372741742047)15[&type="Marshallese"]:0.0;tree STATE_10580000 = ((1[&type="Marshallese"]:0.07054496766442842,(5[&type="Not_Marshallese"]:0.062086319103814486,6[&type="Not_Marshallese"]:0.09508631910371626)10[&type="Marshallese"]:0.164458648560563)13[&type="Marshallese"]:0.03602623967646856,((2[&type="Marshallese"]:0.12480347773842781,(4[&type="Marshallese"]:0.027891612521152187,(7[&type="Not_Marshallese"]:0.15693732545463937,8[&type="Not_Marshallese"]:0.20093732545473578)14[&type="Marshallese"]:0.11495428706642732)12[&type="Marshallese"]:0.022911865217206506)9[&type="Marshallese"]:0.039350356860678004,3[&type="Marshallese"]:0.0741538345989603)11[&type="Marshallese"]:0.021417372741742047)15[&type="Marshallese"]:0.0;
tree STATE_590000 = (((1[&type="Marshallese"]:0.02136585351880571,3[&type="Marshallese"]:0.010365853518611079)12[&type="Marshallese"]:0.034018855310267215,(((2[&type="Marshallese"]:0.08801036455830463,(7[&type="Not_Marshallese"]:0.15486322381221185,8[&type="Not_Marshallese"]:0.19886322381230825)9[&type="Marshallese"]:0.10314714074593817)11[&type="Marshallese"]:0.009277542788196702,6[&type="Not_Marshallese"]:0.2072879073464013)10[&type="Marshallese"]:0.03609830329975383,4[&type="Marshallese"]:0.059386210646186044)14[&type="Marshallese"]:9.984981827686479E-4)13[&type="Marshallese"]:0.072950312484305,5[&type="Not_Marshallese"]:0.284335021313327)15[&type="Marshallese"]:0.0;tree STATE_10590000 = (((1[&type="Marshallese"]:0.02136585351880571,3[&type="Marshallese"]:0.010365853518611079)12[&type="Marshallese"]:0.034018855310267215,(((2[&type="Marshallese"]:0.08801036455830463,(7[&type="Not_Marshallese"]:0.15486322381221185,8[&type="Not_Marshallese"]:0.19886322381230825)9[&type="Marshallese"]:0.10314714074593817)11[&type="Marshallese"]:0.009277542788196702,6[&type="Not_Marshallese"]:0.2072879073464013)10[&type="Marshallese"]:0.03609830329975383,4[&type="Marshallese"]:0.059386210646186044)14[&type="Marshallese"]:9.984981827686479E-4)13[&type="Marshallese"]:0.072950312484305,5[&type="Not_Marshallese"]:0.284335021313327)15[&type="Marshallese"]:0.0;
tree STATE_600000 = (((1[&type="Marshallese"]:0.018006974477405457,6[&type="Not_Marshallese"]:0.2070069744772563)9[&type="Marshallese"]:0.013078790574773014,3[&type="Marshallese"]:0.02008576505198384)10[&type="Marshallese"]:0.033275913697471515,((2[&type="Marshallese"]:0.11270662150489896,4[&type="Marshallese"]:0.03870662150482984)14[&type="Marshallese"]:0.013687480495960302,(5[&type="Not_Marshallese"]:0.14011781005959195,(7[&type="Not_Marshallese"]:0.20005518589988355,8[&type="Not_Marshallese"]:0.24405518589997996)11[&type="Marshallese"]:0.033062624159555604)12[&type="Marshallese"]:0.0632762919412655)13[&type="Marshallese"]:0.01696757674874161)15[&type="Marshallese"]:0.0;tree STATE_10600000 = (((1[&type="Marshallese"]:0.018006974477405457,6[&type="Not_Marshallese"]:0.2070069744772563)9[&type="Marshallese"]:0.013078790574773014,3[&type="Marshallese"]:0.02008576505198384)10[&type="Marshallese"]:0.033275913697471515,((2[&type="Marshallese"]:0.11270662150489896,4[&type="Marshallese"]:0.03870662150482984)14[&type="Marshallese"]:0.013687480495960302,(5[&type="Not_Marshallese"]:0.14011781005959195,(7[&type="Not_Marshallese"]:0.20005518589988355,8[&type="Not_Marshallese"]:0.24405518589997996)11[&type="Marshallese"]:0.033062624159555604)12[&type="Marshallese"]:0.0632762919412655)13[&type="Marshallese"]:0.01696757674874161)15[&type="Marshallese"]:0.0;
tree STATE_610000 = ((1[&type="Marshallese"]:0.03215811846103661,((2[&type="Marshallese"]:0.0984787019543844,3[&type="Marshallese"]:0.008478701954238888)13[&type="Marshallese"]:0.006901224570030784,(6[&type="Not_Marshallese"]:0.06406546789255177,7[&type="Not_Marshallese"]:0.1240654678924972)9[&type="Marshallese"]:0.15131445863176338)14[&type="Marshallese"]:0.005778191936572308)12[&type="Marshallese"]:0.00845837289593987,(4[&type="Marshallese"]:0.035954946977106494,(5[&type="Not_Marshallese"]:0.08273567668432297,8[&type="Not_Marshallese"]:0.21973567668426658)11[&type="Marshallese"]:0.10421927029285083)10[&type="Marshallese"]:0.009661544379751752)15[&type="Marshallese"]:0.0;tree STATE_10610000 = ((1[&type="Marshallese"]:0.03215811846103661,((2[&type="Marshallese"]:0.0984787019543844,3[&type="Marshallese"]:0.008478701954238888)13[&type="Marshallese"]:0.006901224570030784,(6[&type="Not_Marshallese"]:0.06406546789255177,7[&type="Not_Marshallese"]:0.1240654678924972)9[&type="Marshallese"]:0.15131445863176338)14[&type="Marshallese"]:0.005778191936572308)12[&type="Marshallese"]:0.00845837289593987,(4[&type="Marshallese"]:0.035954946977106494,(5[&type="Not_Marshallese"]:0.08273567668432297,8[&type="Not_Marshallese"]:0.21973567668426658)11[&type="Marshallese"]:0.10421927029285083)10[&type="Marshallese"]:0.009661544379751752)15[&type="Marshallese"]:0.0;
tree STATE_620000 = ((((1[&type="Marshallese"]:0.023009481259050946,4[&type="Marshallese"]:0.02800948125893271)11[&type="Marshallese"]:0.01998816178934104,8[&type="Not_Marshallese"]:0.33599764304828467)14[&type="Marshallese"]:0.006497003575012261,2[&type="Marshallese"]:0.12849464662335514)13[&type="Marshallese"]:0.04699138553986648,(3[&type="Marshallese"]:0.030865756044758275,(5[&type="Not_Marshallese"]:0.07622874194709167,(6[&type="Not_Marshallese"]:0.09301726355831363,7[&type="Not_Marshallese"]:0.15301726355825906)10[&type="Marshallese"]:0.016211478388679812)9[&type="Marshallese"]:0.1216370140978103)12[&type="Marshallese"]:0.05462027611831782)15[&type="Marshallese"]:0.0;tree STATE_10620000 = ((((1[&type="Marshallese"]:0.023009481259050946,4[&type="Marshallese"]:0.02800948125893271)11[&type="Marshallese"]:0.01998816178934104,8[&type="Not_Marshallese"]:0.33599764304828467)14[&type="Marshallese"]:0.006497003575012261,2[&type="Marshallese"]:0.12849464662335514)13[&type="Marshallese"]:0.04699138553986648,(3[&type="Marshallese"]:0.030865756044758275,(5[&type="Not_Marshallese"]:0.07622874194709167,(6[&type="Not_Marshallese"]:0.09301726355831363,7[&type="Not_Marshallese"]:0.15301726355825906)10[&type="Marshallese"]:0.016211478388679812)9[&type="Marshallese"]:0.1216370140978103)12[&type="Marshallese"]:0.05462027611831782)15[&type="Marshallese"]:0.0;
tree STATE_630000 = ((1[&type="Marshallese"]:0.017573912683031212,(4[&type="Marshallese"]:0.015599022137329444,6[&type="Not_Marshallese"]:0.19959902213729852)13[&type="Marshallese"]:0.006974890545583534)11[&type="Marshallese"]:0.10234096005909404,((2[&type="Marshallese"]:0.14688831494367588,((5[&type="Not_Marshallese"]:0.07440210401921693,7[&type="Not_Marshallese"]:0.16740210401906414)9[&type="Marshallese"]:0.026140413230345605,8[&type="Not_Marshallese"]:0.23754251724950615)10[&type="Marshallese"]:0.12334579769411153)12[&type="Marshallese"]:0.01868492596115101,3[&type="Marshallese"]:0.07557324090468137)14[&type="Marshallese"]:0.03334163183724925)15[&type="Marshallese"]:0.0;tree STATE_10630000 = ((1[&type="Marshallese"]:0.017573912683031212,(4[&type="Marshallese"]:0.015599022137329444,6[&type="Not_Marshallese"]:0.19959902213729852)13[&type="Marshallese"]:0.006974890545583534)11[&type="Marshallese"]:0.10234096005909404,((2[&type="Marshallese"]:0.14688831494367588,((5[&type="Not_Marshallese"]:0.07440210401921693,7[&type="Not_Marshallese"]:0.16740210401906414)9[&type="Marshallese"]:0.026140413230345605,8[&type="Not_Marshallese"]:0.23754251724950615)10[&type="Marshallese"]:0.12334579769411153)12[&type="Marshallese"]:0.01868492596115101,3[&type="Marshallese"]:0.07557324090468137)14[&type="Marshallese"]:0.03334163183724925)15[&type="Marshallese"]:0.0;
tree STATE_640000 = (1[&type="Marshallese"]:0.05277275887730354,(((2[&type="Marshallese"]:0.08079786415005596,((5[&type="Not_Marshallese"]:0.048105967982430275,(6[&type="Not_Marshallese"]:0.05427275699479675,7[&type="Not_Marshallese"]:0.11427275699474218)14[&type="Not_Marshallese"]:0.0268332109875353)9[&type="Marshallese"]:0.07534582525317729,8[&type="Not_Marshallese"]:0.2604517932355512)11[&type="Marshallese"]:0.03434607091444658)10[&type="Marshallese"]:0.014922326761607374,4[&type="Marshallese"]:0.021720190911594217)12[&type="Marshallese"]:0.004065935714643032,3[&type="Marshallese"]:0.009786126626160851)13[&type="Marshallese"]:0.031986632250948055)15[&type="Marshallese"]:0.0;tree STATE_10640000 = (1[&type="Marshallese"]:0.05277275887730354,(((2[&type="Marshallese"]:0.08079786415005596,((5[&type="Not_Marshallese"]:0.048105967982430275,(6[&type="Not_Marshallese"]:0.05427275699479675,7[&type="Not_Marshallese"]:0.11427275699474218)14[&type="Not_Marshallese"]:0.0268332109875353)9[&type="Marshallese"]:0.07534582525317729,8[&type="Not_Marshallese"]:0.2604517932355512)11[&type="Marshallese"]:0.03434607091444658)10[&type="Marshallese"]:0.014922326761607374,4[&type="Marshallese"]:0.021720190911594217)12[&type="Marshallese"]:0.004065935714643032,3[&type="Marshallese"]:0.009786126626160851)13[&type="Marshallese"]:0.031986632250948055)15[&type="Marshallese"]:0.0;
tree STATE_650000 = (((1[&type="Marshallese"]:0.015790134470726025,3[&type="Marshallese"]:0.004790134470531393)14[&type="Marshallese"]:0.0038166391005136635,4[&type="Marshallese"]:0.024606773571121454)13[&type="Marshallese"]:0.04028803611440135,(2[&type="Marshallese"]:0.10051939322204967,(((5[&type="Not_Marshallese"]:0.01646349473565989,7[&type="Not_Marshallese"]:0.1094634947355071)10[&type="Marshallese"]:0.00573413162912767,8[&type="Not_Marshallese"]:0.15919762636473117)9[&type="Marshallese"]:0.0646134769134103,6[&type="Not_Marshallese"]:0.11981110327809963)11[&type="Marshallese"]:0.09070828994385)12[&type="Marshallese"]:0.038375416463542256)15[&type="Marshallese"]:0.0;tree STATE_10650000 = (((1[&type="Marshallese"]:0.015790134470726025,3[&type="Marshallese"]:0.004790134470531393)14[&type="Marshallese"]:0.0038166391005136635,4[&type="Marshallese"]:0.024606773571121454)13[&type="Marshallese"]:0.04028803611440135,(2[&type="Marshallese"]:0.10051939322204967,(((5[&type="Not_Marshallese"]:0.01646349473565989,7[&type="Not_Marshallese"]:0.1094634947355071)10[&type="Marshallese"]:0.00573413162912767,8[&type="Not_Marshallese"]:0.15919762636473117)9[&type="Marshallese"]:0.0646134769134103,6[&type="Not_Marshallese"]:0.11981110327809963)11[&type="Marshallese"]:0.09070828994385)12[&type="Marshallese"]:0.038375416463542256)15[&type="Marshallese"]:0.0;
tree STATE_660000 = (((1[&type="Marshallese"]:0.03293090806574023,(2[&type="Marshallese"]:0.04755219837333047,(5[&type="Not_Marshallese"]:0.027392629913551347,7[&type="Not_Marshallese"]:0.12039262991339855)10[&type="Marshallese"]:0.0971595684597773)9[&type="Marshallese"]:0.06437870969236065)13[&type="Marshallese"]:0.022315504173487488,(3[&type="Marshallese"]:0.007567557437318406,(6[&type="Not_Marshallese"]:0.18365236200036483,8[&type="Not_Marshallese"]:0.28765236200040667)12[&type="Marshallese"]:0.023915195436999048)11[&type="Marshallese"]:0.03667885480171468)14[&type="Marshallese"]:0.013420432427478424,4[&type="Marshallese"]:0.0736668446665879)15[&type="Marshallese"]:0.0;tree STATE_10660000 = (((1[&type="Marshallese"]:0.03293090806574023,(2[&type="Marshallese"]:0.04755219837333047,(5[&type="Not_Marshallese"]:0.027392629913551347,7[&type="Not_Marshallese"]:0.12039262991339855)10[&type="Marshallese"]:0.0971595684597773)9[&type="Marshallese"]:0.06437870969236065)13[&type="Marshallese"]:0.022315504173487488,(3[&type="Marshallese"]:0.007567557437318406,(6[&type="Not_Marshallese"]:0.18365236200036483,8[&type="Not_Marshallese"]:0.28765236200040667)12[&type="Marshallese"]:0.023915195436999048)11[&type="Marshallese"]:0.03667885480171468)14[&type="Marshallese"]:0.013420432427478424,4[&type="Marshallese"]:0.0736668446665879)15[&type="Marshallese"]:0.0;
tree STATE_670000 = ((((1[&type="Marshallese"]:0.018292542545921275,(2[&type="Marshallese"]:0.08220474465203476,((5[&type="Not_Marshallese"]:0.06219577365967874,6[&type="Not_Marshallese"]:0.09519577365958051)10[&type="Marshallese"]:0.009024707573509289,7[&type="Not_Marshallese"]:0.16422048123303523)14[&type="Marshallese"]:0.08798426341884491)12[&type="Marshallese"]:0.015087797893837407)9[&type="Marshallese"]:0.02097564197128904,8[&type="Not_Marshallese"]:0.332268184517103)11[&type="Marshallese"]:0.04425640893256777,3[&type="Marshallese"]:0.07252459344958345)13[&type="Marshallese"]:0.07901633776592937,4[&type="Marshallese"]:0.16754093121558922)15[&type="Marshallese"]:0.0;tree STATE_10670000 = ((((1[&type="Marshallese"]:0.018292542545921275,(2[&type="Marshallese"]:0.08220474465203476,((5[&type="Not_Marshallese"]:0.06219577365967874,6[&type="Not_Marshallese"]:0.09519577365958051)10[&type="Marshallese"]:0.009024707573509289,7[&type="Not_Marshallese"]:0.16422048123303523)14[&type="Marshallese"]:0.08798426341884491)12[&type="Marshallese"]:0.015087797893837407)9[&type="Marshallese"]:0.02097564197128904,8[&type="Not_Marshallese"]:0.332268184517103)11[&type="Marshallese"]:0.04425640893256777,3[&type="Marshallese"]:0.07252459344958345)13[&type="Marshallese"]:0.07901633776592937,4[&type="Marshallese"]:0.16754093121558922)15[&type="Marshallese"]:0.0;
tree STATE_680000 = (((((1[&type="Marshallese"]:0.017099010861127195,(5[&type="Not_Marshallese"]:0.0827977586873199,6[&type="Not_Marshallese"]:0.11579775868722167)14[&type="Marshallese"]:0.09030125217375637)13[&type="Marshallese"]:0.018225817349513673,(7[&type="Not_Marshallese"]:0.14930060232001222,8[&type="Not_Marshallese"]:0.19330060232010862)10[&type="Marshallese"]:0.13502422589042493)9[&type="Marshallese"]:0.03242164665210534,3[&type="Marshallese"]:0.05674647486255158)12[&type="Marshallese"]:0.005441101377050173,2[&type="Marshallese"]:0.15218757623974727)11[&type="Marshallese"]:0.07799306816271306,4[&type="Marshallese"]:0.1561806444023912)15[&type="Marshallese"]:0.0;tree STATE_10680000 = (((((1[&type="Marshallese"]:0.017099010861127195,(5[&type="Not_Marshallese"]:0.0827977586873199,6[&type="Not_Marshallese"]:0.11579775868722167)14[&type="Marshallese"]:0.09030125217375637)13[&type="Marshallese"]:0.018225817349513673,(7[&type="Not_Marshallese"]:0.14930060232001222,8[&type="Not_Marshallese"]:0.19330060232010862)10[&type="Marshallese"]:0.13502422589042493)9[&type="Marshallese"]:0.03242164665210534,3[&type="Marshallese"]:0.05674647486255158)12[&type="Marshallese"]:0.005441101377050173,2[&type="Marshallese"]:0.15218757623974727)11[&type="Marshallese"]:0.07799306816271306,4[&type="Marshallese"]:0.1561806444023912)15[&type="Marshallese"]:0.0;
tree STATE_690000 = (((1[&type="Marshallese"]:0.003998525016424448,((5[&type="Not_Marshallese"]:0.020238320085590733,8[&type="Not_Marshallese"]:0.15723832008553434)10[&type="Not_Marshallese"]:0.12107860860724362,(6[&type="Not_Marshallese"]:0.06215480536214746,7[&type="Not_Marshallese"]:0.12215480536209289)13[&type="Marshallese"]:0.11216212333058867)12[&type="Marshallese"]:0.018681596323539162)9[&type="Marshallese"]:0.04160664007571774,(2[&type="Marshallese"]:0.10207889872138076,3[&type="Marshallese"]:0.012078898721235243)11[&type="Marshallese"]:0.02252626637071231)14[&type="Marshallese"]:0.0726936859601729,4[&type="Marshallese"]:0.12329885105219685)15[&type="Marshallese"]:0.0;tree STATE_10690000 = (((1[&type="Marshallese"]:0.003998525016424448,((5[&type="Not_Marshallese"]:0.020238320085590733,8[&type="Not_Marshallese"]:0.15723832008553434)10[&type="Not_Marshallese"]:0.12107860860724362,(6[&type="Not_Marshallese"]:0.06215480536214746,7[&type="Not_Marshallese"]:0.12215480536209289)13[&type="Marshallese"]:0.11216212333058867)12[&type="Marshallese"]:0.018681596323539162)9[&type="Marshallese"]:0.04160664007571774,(2[&type="Marshallese"]:0.10207889872138076,3[&type="Marshallese"]:0.012078898721235243)11[&type="Marshallese"]:0.02252626637071231)14[&type="Marshallese"]:0.0726936859601729,4[&type="Marshallese"]:0.12329885105219685)15[&type="Marshallese"]:0.0;
tree STATE_700000 = ((1[&type="Marshallese"]:0.04093666153040659,(((2[&type="Marshallese"]:0.07477479344541293,((5[&type="Not_Marshallese"]:0.08961975855949403,6[&type="Not_Marshallese"]:0.1226197585593958)13[&type="Marshallese"]:0.02666858928278007,7[&type="Not_Marshallese"]:0.2092883478421213)12[&type="Marshallese"]:0.03548644560313702)10[&type="Marshallese"]:0.031718863489622606,8[&type="Not_Marshallese"]:0.32049365693497733)9[&type="Marshallese"]:0.01330395937045542,3[&type="Marshallese"]:0.029797616305345442)11[&type="Marshallese"]:1.390452248665186E-4)14[&type="Marshallese"]:0.033549184396065246,4[&type="Marshallese"]:0.0794858459263536)15[&type="Marshallese"]:0.0;tree STATE_10700000 = ((1[&type="Marshallese"]:0.04093666153040659,(((2[&type="Marshallese"]:0.07477479344541293,((5[&type="Not_Marshallese"]:0.08961975855949403,6[&type="Not_Marshallese"]:0.1226197585593958)13[&type="Marshallese"]:0.02666858928278007,7[&type="Not_Marshallese"]:0.2092883478421213)12[&type="Marshallese"]:0.03548644560313702)10[&type="Marshallese"]:0.031718863489622606,8[&type="Not_Marshallese"]:0.32049365693497733)9[&type="Marshallese"]:0.01330395937045542,3[&type="Marshallese"]:0.029797616305345442)11[&type="Marshallese"]:1.390452248665186E-4)14[&type="Marshallese"]:0.033549184396065246,4[&type="Marshallese"]:0.0794858459263536)15[&type="Marshallese"]:0.0;
tree STATE_710000 = (((1[&type="Marshallese"]:0.04832821659600606,4[&type="Marshallese"]:0.05332821659588782)14[&type="Marshallese"]:0.06630701533653605,(2[&type="Marshallese"]:0.1569085234705473,3[&type="Marshallese"]:0.06690852347040177)9[&type="Marshallese"]:0.0367267084619457)11[&type="Marshallese"]:0.0024379955586460444,((5[&type="Not_Marshallese"]:0.057260267541510756,(7[&type="Not_Marshallese"]:0.09252663693957575,8[&type="Not_Marshallese"]:0.13652663693967215)12[&type="Marshallese"]:0.057733630601782215)10[&type="Marshallese"]:0.019682468103520756,6[&type="Not_Marshallese"]:0.10994273564493329)13[&type="Marshallese"]:0.1961304918461057)15[&type="Marshallese"]:0.0;tree STATE_10710000 = (((1[&type="Marshallese"]:0.04832821659600606,4[&type="Marshallese"]:0.05332821659588782)14[&type="Marshallese"]:0.06630701533653605,(2[&type="Marshallese"]:0.1569085234705473,3[&type="Marshallese"]:0.06690852347040177)9[&type="Marshallese"]:0.0367267084619457)11[&type="Marshallese"]:0.0024379955586460444,((5[&type="Not_Marshallese"]:0.057260267541510756,(7[&type="Not_Marshallese"]:0.09252663693957575,8[&type="Not_Marshallese"]:0.13652663693967215)12[&type="Marshallese"]:0.057733630601782215)10[&type="Marshallese"]:0.019682468103520756,6[&type="Not_Marshallese"]:0.10994273564493329)13[&type="Marshallese"]:0.1961304918461057)15[&type="Marshallese"]:0.0;
tree STATE_720000 = ((((1[&type="Marshallese"]:0.01046427025039115,2[&type="Marshallese"]:0.08946427025034204)14[&type="Marshallese"]:0.013353602155889266,4[&type="Marshallese"]:0.02881787240616218)13[&type="Marshallese"]:0.008250396264837534,(5[&type="Not_Marshallese"]:0.10753016882507721,6[&type="Not_Marshallese"]:0.14053016882497898)9[&type="Marshallese"]:0.08053809984598981)10[&type="Marshallese"]:0.13321493445628202,(3[&type="Marshallese"]:0.020554216990665952,(7[&type="Not_Marshallese"]:0.11331019427032066,8[&type="Not_Marshallese"]:0.15731019427041706)11[&type="Marshallese"]:0.1672440227203362)12[&type="Marshallese"]:0.13372898613653939)15[&type="Marshallese"]:0.0;tree STATE_10720000 = ((((1[&type="Marshallese"]:0.01046427025039115,2[&type="Marshallese"]:0.08946427025034204)14[&type="Marshallese"]:0.013353602155889266,4[&type="Marshallese"]:0.02881787240616218)13[&type="Marshallese"]:0.008250396264837534,(5[&type="Not_Marshallese"]:0.10753016882507721,6[&type="Not_Marshallese"]:0.14053016882497898)9[&type="Marshallese"]:0.08053809984598981)10[&type="Marshallese"]:0.13321493445628202,(3[&type="Marshallese"]:0.020554216990665952,(7[&type="Not_Marshallese"]:0.11331019427032066,8[&type="Not_Marshallese"]:0.15731019427041706)11[&type="Marshallese"]:0.1672440227203362)12[&type="Marshallese"]:0.13372898613653939)15[&type="Marshallese"]:0.0;
tree STATE_730000 = ((1[&type="Marshallese"]:0.009738708913855865,((5[&type="Not_Marshallese"]:0.04281221365233967,7[&type="Not_Marshallese"]:0.13581221365218688)11[&type="Marshallese"]:0.03902208111780103,8[&type="Not_Marshallese"]:0.21883429477008431)13[&type="Marshallese"]:0.08390441414366423)14[&type="Marshallese"]:0.02181485695087959,(2[&type="Marshallese"]:0.09844323444661057,(3[&type="Marshallese"]:0.006288207963516479,(4[&type="Marshallese"]:0.011144493452497128,6[&type="Not_Marshallese"]:0.1951444934524662)10[&type="Marshallese"]:0.011143714511095748)12[&type="Marshallese"]:0.0021550264829485744)9[&type="Marshallese"]:0.01211033141807577)15[&type="Marshallese"]:0.0;tree STATE_10730000 = ((1[&type="Marshallese"]:0.009738708913855865,((5[&type="Not_Marshallese"]:0.04281221365233967,7[&type="Not_Marshallese"]:0.13581221365218688)11[&type="Marshallese"]:0.03902208111780103,8[&type="Not_Marshallese"]:0.21883429477008431)13[&type="Marshallese"]:0.08390441414366423)14[&type="Marshallese"]:0.02181485695087959,(2[&type="Marshallese"]:0.09844323444661057,(3[&type="Marshallese"]:0.006288207963516479,(4[&type="Marshallese"]:0.011144493452497128,6[&type="Not_Marshallese"]:0.1951444934524662)10[&type="Marshallese"]:0.011143714511095748)12[&type="Marshallese"]:0.0021550264829485744)9[&type="Marshallese"]:0.01211033141807577)15[&type="Marshallese"]:0.0;
tree STATE_740000 = (((1[&type="Marshallese"]:0.013563130457639128,4[&type="Marshallese"]:0.018563130457520893)10[&type="Marshallese"]:5.3414597160850175E-5,((5[&type="Not_Marshallese"]:0.03276179673954871,7[&type="Not_Marshallese"]:0.12576179673939591)9[&type="Marshallese"]:0.04464236410399436,8[&type="Not_Marshallese"]:0.21440416084348668)11[&type="Marshallese"]:0.09221238421120598)14[&type="Marshallese"]:0.08907873067913008,((2[&type="Marshallese"]:0.1239172953754969,3[&type="Marshallese"]:0.033917295375351375)12[&type="Marshallese"]:0.047428598914220466,6[&type="Not_Marshallese"]:0.2813458942896173)13[&type="Marshallese"]:0.010349381444163586)15[&type="Marshallese"]:0.0;tree STATE_10740000 = (((1[&type="Marshallese"]:0.013563130457639128,4[&type="Marshallese"]:0.018563130457520893)10[&type="Marshallese"]:5.3414597160850175E-5,((5[&type="Not_Marshallese"]:0.03276179673954871,7[&type="Not_Marshallese"]:0.12576179673939591)9[&type="Marshallese"]:0.04464236410399436,8[&type="Not_Marshallese"]:0.21440416084348668)11[&type="Marshallese"]:0.09221238421120598)14[&type="Marshallese"]:0.08907873067913008,((2[&type="Marshallese"]:0.1239172953754969,3[&type="Marshallese"]:0.033917295375351375)12[&type="Marshallese"]:0.047428598914220466,6[&type="Not_Marshallese"]:0.2813458942896173)13[&type="Marshallese"]:0.010349381444163586)15[&type="Marshallese"]:0.0;
tree STATE_750000 = (((1[&type="Marshallese"]:0.036540388282424285,(2[&type="Marshallese"]:0.08258022849725477,((5[&type="Not_Marshallese"]:0.04747964863168577,(7[&type="Not_Marshallese"]:0.131809449984037,8[&type="Not_Marshallese"]:0.17580944998413342)12[&type="Marshallese"]:0.008670198647495964)10[&type="Marshallese"]:0.05161150322854022,6[&type="Not_Marshallese"]:0.13209115186012776)9[&type="Marshallese"]:0.06048907663702696)13[&type="Marshallese"]:0.0329601597851204)11[&type="Marshallese"]:0.021297186602527107,3[&type="Marshallese"]:0.04683757488475676)14[&type="Marshallese"]:0.02810877468794315,4[&type="Marshallese"]:0.09094634957277631)15[&type="Marshallese"]:0.0;tree STATE_10750000 = (((1[&type="Marshallese"]:0.036540388282424285,(2[&type="Marshallese"]:0.08258022849725477,((5[&type="Not_Marshallese"]:0.04747964863168577,(7[&type="Not_Marshallese"]:0.131809449984037,8[&type="Not_Marshallese"]:0.17580944998413342)12[&type="Marshallese"]:0.008670198647495964)10[&type="Marshallese"]:0.05161150322854022,6[&type="Not_Marshallese"]:0.13209115186012776)9[&type="Marshallese"]:0.06048907663702696)13[&type="Marshallese"]:0.0329601597851204)11[&type="Marshallese"]:0.021297186602527107,3[&type="Marshallese"]:0.04683757488475676)14[&type="Marshallese"]:0.02810877468794315,4[&type="Marshallese"]:0.09094634957277631)15[&type="Marshallese"]:0.0;
tree STATE_760000 = ((1[&type="Marshallese"]:0.025773894866491454,(3[&type="Marshallese"]:0.009718950390960934,(4[&type="Marshallese"]:0.021377399632685368,((5[&type="Not_Marshallese"]:0.04494934592908531,7[&type="Not_Marshallese"]:0.13794934592893252)12[&type="Marshallese"]:0.10898558631759506,(6[&type="Not_Marshallese"]:0.10244191040186898,8[&type="Not_Marshallese"]:0.20644191040191082)11[&type="Marshallese"]:0.08449302184471316)9[&type="Marshallese"]:0.018442467386072303)14[&type="Marshallese"]:0.004341550758351964)10[&type="Marshallese"]:0.005054944475335887)13[&type="Marshallese"]:0.08382811998078465,2[&type="Marshallese"]:0.188602014847227)15[&type="Marshallese"]:0.0;tree STATE_10760000 = ((1[&type="Marshallese"]:0.025773894866491454,(3[&type="Marshallese"]:0.009718950390960934,(4[&type="Marshallese"]:0.021377399632685368,((5[&type="Not_Marshallese"]:0.04494934592908531,7[&type="Not_Marshallese"]:0.13794934592893252)12[&type="Marshallese"]:0.10898558631759506,(6[&type="Not_Marshallese"]:0.10244191040186898,8[&type="Not_Marshallese"]:0.20644191040191082)11[&type="Marshallese"]:0.08449302184471316)9[&type="Marshallese"]:0.018442467386072303)14[&type="Marshallese"]:0.004341550758351964)10[&type="Marshallese"]:0.005054944475335887)13[&type="Marshallese"]:0.08382811998078465,2[&type="Marshallese"]:0.188602014847227)15[&type="Marshallese"]:0.0;
tree STATE_770000 = ((((1[&type="Marshallese"]:0.017953528518110717,3[&type="Marshallese"]:0.0069535285179160855)14[&type="Marshallese"]:0.1378960776814736,2[&type="Marshallese"]:0.2348496061995352)13[&type="Marshallese"]:0.012106781174998804,(((5[&type="Not_Marshallese"]:0.029295078053756474,7[&type="Not_Marshallese"]:0.12229507805360368)12[&type="Marshallese"]:0.020862977618865908,6[&type="Not_Marshallese"]:0.08315805567252416)10[&type="Marshallese"]:0.10325304099725768,8[&type="Not_Marshallese"]:0.2904110966698237)9[&type="Marshallese"]:0.17054529070465213)11[&type="Marshallese"]:0.0450998006782109,4[&type="Marshallese"]:0.2180561880526758)15[&type="Marshallese"]:0.0;tree STATE_10770000 = ((((1[&type="Marshallese"]:0.017953528518110717,3[&type="Marshallese"]:0.0069535285179160855)14[&type="Marshallese"]:0.1378960776814736,2[&type="Marshallese"]:0.2348496061995352)13[&type="Marshallese"]:0.012106781174998804,(((5[&type="Not_Marshallese"]:0.029295078053756474,7[&type="Not_Marshallese"]:0.12229507805360368)12[&type="Marshallese"]:0.020862977618865908,6[&type="Not_Marshallese"]:0.08315805567252416)10[&type="Marshallese"]:0.10325304099725768,8[&type="Not_Marshallese"]:0.2904110966698237)9[&type="Marshallese"]:0.17054529070465213)11[&type="Marshallese"]:0.0450998006782109,4[&type="Marshallese"]:0.2180561880526758)15[&type="Marshallese"]:0.0;
tree STATE_780000 = ((1[&type="Marshallese"]:0.034973729539700016,((2[&type="Marshallese"]:0.05765166064835614,7[&type="Not_Marshallese"]:0.22765166064820153)10[&type="Marshallese"]:0.0547442559897261,(4[&type="Marshallese"]:0.011174711035868534,8[&type="Not_Marshallese"]:0.29917471103587945)14[&type="Marshallese"]:0.027221205602144583)11[&type="Marshallese"]:0.0015778129015686648)12[&type="Marshallese"]:0.15379087487196452,(3[&type="Marshallese"]:0.009748997796234837,(5[&type="Not_Marshallese"]:0.07503773436810932,6[&type="Not_Marshallese"]:0.10803773436801109)13[&type="Marshallese"]:0.10171126342826922)9[&type="Marshallese"]:0.16801560661523507)15[&type="Marshallese"]:0.0;tree STATE_10780000 = ((1[&type="Marshallese"]:0.034973729539700016,((2[&type="Marshallese"]:0.05765166064835614,7[&type="Not_Marshallese"]:0.22765166064820153)10[&type="Marshallese"]:0.0547442559897261,(4[&type="Marshallese"]:0.011174711035868534,8[&type="Not_Marshallese"]:0.29917471103587945)14[&type="Marshallese"]:0.027221205602144583)11[&type="Marshallese"]:0.0015778129015686648)12[&type="Marshallese"]:0.15379087487196452,(3[&type="Marshallese"]:0.009748997796234837,(5[&type="Not_Marshallese"]:0.07503773436810932,6[&type="Not_Marshallese"]:0.10803773436801109)13[&type="Marshallese"]:0.10171126342826922)9[&type="Marshallese"]:0.16801560661523507)15[&type="Marshallese"]:0.0;
tree STATE_790000 = ((1[&type="Marshallese"]:0.14523222436786903,(2[&type="Marshallese"]:0.1306002073432206,4[&type="Marshallese"]:0.056600207343151465)10[&type="Marshallese"]:0.09363201702459933)9[&type="Marshallese"]:0.04949238422992813,(3[&type="Marshallese"]:0.010192884565310922,((5[&type="Not_Marshallese"]:0.02171882156206259,8[&type="Not_Marshallese"]:0.1587188215620062)12[&type="Marshallese"]:0.0635253287167914,(6[&type="Not_Marshallese"]:0.10953107862896438,7[&type="Not_Marshallese"]:0.16953107862890981)14[&type="Marshallese"]:0.008713071649791376)13[&type="Marshallese"]:0.09194873428660064)11[&type="Marshallese"]:0.1735317240322916)15[&type="Marshallese"]:0.0;tree STATE_10790000 = ((1[&type="Marshallese"]:0.14523222436786903,(2[&type="Marshallese"]:0.1306002073432206,4[&type="Marshallese"]:0.056600207343151465)10[&type="Marshallese"]:0.09363201702459933)9[&type="Marshallese"]:0.04949238422992813,(3[&type="Marshallese"]:0.010192884565310922,((5[&type="Not_Marshallese"]:0.02171882156206259,8[&type="Not_Marshallese"]:0.1587188215620062)12[&type="Marshallese"]:0.0635253287167914,(6[&type="Not_Marshallese"]:0.10953107862896438,7[&type="Not_Marshallese"]:0.16953107862890981)14[&type="Marshallese"]:0.008713071649791376)13[&type="Marshallese"]:0.09194873428660064)11[&type="Marshallese"]:0.1735317240322916)15[&type="Marshallese"]:0.0;
tree STATE_800000 = ((1[&type="Marshallese"]:0.07325655411130338,3[&type="Marshallese"]:0.06225655411110875)12[&type="Marshallese"]:0.013547277738007624,(((2[&type="Marshallese"]:0.021406527759770394,5[&type="Not_Marshallese"]:0.09840652775976858)13[&type="Marshallese"]:0.07537160376444149,4[&type="Marshallese"]:0.022778131524142764)11[&type="Marshallese"]:0.021833381786337203,((6[&type="Not_Marshallese"]:0.1451643478957406,7[&type="Not_Marshallese"]:0.20516434789568602)10[&type="Marshallese"]:0.03593519774314932,8[&type="Not_Marshallese"]:0.28509954563893175)9[&type="Marshallese"]:0.04751196767155913)14[&type="Marshallese"]:0.04719231853871281)15[&type="Marshallese"]:0.0;tree STATE_10800000 = ((1[&type="Marshallese"]:0.07325655411130338,3[&type="Marshallese"]:0.06225655411110875)12[&type="Marshallese"]:0.013547277738007624,(((2[&type="Marshallese"]:0.021406527759770394,5[&type="Not_Marshallese"]:0.09840652775976858)13[&type="Marshallese"]:0.07537160376444149,4[&type="Marshallese"]:0.022778131524142764)11[&type="Marshallese"]:0.021833381786337203,((6[&type="Not_Marshallese"]:0.1451643478957406,7[&type="Not_Marshallese"]:0.20516434789568602)10[&type="Marshallese"]:0.03593519774314932,8[&type="Not_Marshallese"]:0.28509954563893175)9[&type="Marshallese"]:0.04751196767155913)14[&type="Marshallese"]:0.04719231853871281)15[&type="Marshallese"]:0.0;
tree STATE_810000 = ((((1[&type="Marshallese"]:0.025101020666040363,3[&type="Marshallese"]:0.014101020665845732)12[&type="Marshallese"]:0.0012890542365083246,2[&type="Marshallese"]:0.10539007490249958)14[&type="Marshallese"]:0.030156719355521944,(4[&type="Marshallese"]:0.05823373758525929,((5[&type="Not_Marshallese"]:0.09773162380363723,7[&type="Not_Marshallese"]:0.19073162380348443)10[&type="Marshallese"]:0.018628053386092774,6[&type="Not_Marshallese"]:0.14935967718963178)9[&type="Marshallese"]:0.09287406039559659)13[&type="Marshallese"]:0.0033130566726931043)11[&type="Marshallese"]:0.09735009225791907,8[&type="Not_Marshallese"]:0.4468968865158824)15[&type="Marshallese"]:0.0;tree STATE_10810000 = ((((1[&type="Marshallese"]:0.025101020666040363,3[&type="Marshallese"]:0.014101020665845732)12[&type="Marshallese"]:0.0012890542365083246,2[&type="Marshallese"]:0.10539007490249958)14[&type="Marshallese"]:0.030156719355521944,(4[&type="Marshallese"]:0.05823373758525929,((5[&type="Not_Marshallese"]:0.09773162380363723,7[&type="Not_Marshallese"]:0.19073162380348443)10[&type="Marshallese"]:0.018628053386092774,6[&type="Not_Marshallese"]:0.14935967718963178)9[&type="Marshallese"]:0.09287406039559659)13[&type="Marshallese"]:0.0033130566726931043)11[&type="Marshallese"]:0.09735009225791907,8[&type="Not_Marshallese"]:0.4468968865158824)15[&type="Marshallese"]:0.0;
tree STATE_820000 = ((((1[&type="Marshallese"]:0.004699895946868815,8[&type="Not_Marshallese"]:0.2976998959467615)13[&type="Marshallese"]:0.025751984153946583,(3[&type="Marshallese"]:0.001101928290531795,4[&type="Marshallese"]:0.017101928290608193)14[&type="Marshallese"]:0.01834995181008897)9[&type="Marshallese"]:0.026524639391186378,(5[&type="Not_Marshallese"]:0.21207267097047977,(6[&type="Not_Marshallese"]:0.03271218680116317,7[&type="Not_Marshallese"]:0.0927121868011086)10[&type="Marshallese"]:0.21236048416921838)11[&type="Marshallese"]:9.038485214710734E-4)12[&type="Marshallese"]:0.16777723164321434,2[&type="Marshallese"]:0.303753751135167)15[&type="Marshallese"]:0.0;tree STATE_10820000 = ((((1[&type="Marshallese"]:0.004699895946868815,8[&type="Not_Marshallese"]:0.2976998959467615)13[&type="Marshallese"]:0.025751984153946583,(3[&type="Marshallese"]:0.001101928290531795,4[&type="Marshallese"]:0.017101928290608193)14[&type="Marshallese"]:0.01834995181008897)9[&type="Marshallese"]:0.026524639391186378,(5[&type="Not_Marshallese"]:0.21207267097047977,(6[&type="Not_Marshallese"]:0.03271218680116317,7[&type="Not_Marshallese"]:0.0927121868011086)10[&type="Marshallese"]:0.21236048416921838)11[&type="Marshallese"]:9.038485214710734E-4)12[&type="Marshallese"]:0.16777723164321434,2[&type="Marshallese"]:0.303753751135167)15[&type="Marshallese"]:0.0;
tree STATE_830000 = ((1[&type="Marshallese"]:0.10093019476752457,((3[&type="Marshallese"]:0.008541034034394046,4[&type="Marshallese"]:0.024541034034470444)11[&type="Marshallese"]:0.04924951507460151,(5[&type="Not_Marshallese"]:0.16811224549952458,6[&type="Not_Marshallese"]:0.20111224549942636)9[&type="Marshallese"]:0.05667830360961468)13[&type="Marshallese"]:0.03213964565833438)14[&type="Marshallese"]:0.003864665076584506,(2[&type="Marshallese"]:0.14838741037718528,(7[&type="Not_Marshallese"]:0.16116756125360357,8[&type="Not_Marshallese"]:0.20516756125369998)10[&type="Not_Marshallese"]:0.1572198491234271)12[&type="Marshallese"]:0.035407449466874685)15[&type="Marshallese"]:0.0;tree STATE_10830000 = ((1[&type="Marshallese"]:0.10093019476752457,((3[&type="Marshallese"]:0.008541034034394046,4[&type="Marshallese"]:0.024541034034470444)11[&type="Marshallese"]:0.04924951507460151,(5[&type="Not_Marshallese"]:0.16811224549952458,6[&type="Not_Marshallese"]:0.20111224549942636)9[&type="Marshallese"]:0.05667830360961468)13[&type="Marshallese"]:0.03213964565833438)14[&type="Marshallese"]:0.003864665076584506,(2[&type="Marshallese"]:0.14838741037718528,(7[&type="Not_Marshallese"]:0.16116756125360357,8[&type="Not_Marshallese"]:0.20516756125369998)10[&type="Not_Marshallese"]:0.1572198491234271)12[&type="Marshallese"]:0.035407449466874685)15[&type="Marshallese"]:0.0;
tree STATE_840000 = (((((1[&type="Marshallese"]:0.008013069307955423,7[&type="Not_Marshallese"]:0.2570130693077517)10[&type="Marshallese"]:0.027811355837498997,4[&type="Marshallese"]:0.040824425145336185)11[&type="Marshallese"]:0.0399217620027838,(3[&type="Marshallese"]:0.03937454449040445,(5[&type="Not_Marshallese"]:0.0932946609270775,8[&type="Not_Marshallese"]:0.2302946609270211)13[&type="Marshallese"]:0.11307988356347065)14[&type="Marshallese"]:0.025371642657639137)12[&type="Marshallese"]:0.056823679860370346,2[&type="Marshallese"]:0.21156986700855945)9[&type="Marshallese"]:0.039222801757516745,6[&type="Not_Marshallese"]:0.36079266876597615)15[&type="Marshallese"]:0.0;tree STATE_10840000 = (((((1[&type="Marshallese"]:0.008013069307955423,7[&type="Not_Marshallese"]:0.2570130693077517)10[&type="Marshallese"]:0.027811355837498997,4[&type="Marshallese"]:0.040824425145336185)11[&type="Marshallese"]:0.0399217620027838,(3[&type="Marshallese"]:0.03937454449040445,(5[&type="Not_Marshallese"]:0.0932946609270775,8[&type="Not_Marshallese"]:0.2302946609270211)13[&type="Marshallese"]:0.11307988356347065)14[&type="Marshallese"]:0.025371642657639137)12[&type="Marshallese"]:0.056823679860370346,2[&type="Marshallese"]:0.21156986700855945)9[&type="Marshallese"]:0.039222801757516745,6[&type="Not_Marshallese"]:0.36079266876597615)15[&type="Marshallese"]:0.0;
tree STATE_850000 = (((((1[&type="Marshallese"]:6.677118332316101E-4,6[&type="Not_Marshallese"]:0.18966771183308245)10[&type="Marshallese"]:0.02683195384772702,2[&type="Marshallese"]:0.10649966568090952)14[&type="Marshallese"]:0.002671522507740609,8[&type="Not_Marshallese"]:0.3231711881885919)9[&type="Marshallese"]:0.002261157344434328,7[&type="Not_Marshallese"]:0.28143234553292984)11[&type="Marshallese"]:0.06081949023531902,((3[&type="Marshallese"]:0.020757451830559437,4[&type="Marshallese"]:0.036757451830635834)12[&type="Marshallese"]:0.048792024816893376,5[&type="Not_Marshallese"]:0.2365494766475965)13[&type="Marshallese"]:0.01270235912080514)15[&type="Marshallese"]:0.0;tree STATE_10850000 = (((((1[&type="Marshallese"]:6.677118332316101E-4,6[&type="Not_Marshallese"]:0.18966771183308245)10[&type="Marshallese"]:0.02683195384772702,2[&type="Marshallese"]:0.10649966568090952)14[&type="Marshallese"]:0.002671522507740609,8[&type="Not_Marshallese"]:0.3231711881885919)9[&type="Marshallese"]:0.002261157344434328,7[&type="Not_Marshallese"]:0.28143234553292984)11[&type="Marshallese"]:0.06081949023531902,((3[&type="Marshallese"]:0.020757451830559437,4[&type="Marshallese"]:0.036757451830635834)12[&type="Marshallese"]:0.048792024816893376,5[&type="Not_Marshallese"]:0.2365494766475965)13[&type="Marshallese"]:0.01270235912080514)15[&type="Marshallese"]:0.0;
tree STATE_860000 = ((((1[&type="Marshallese"]:0.03705430621078226,((5[&type="Not_Marshallese"]:0.10762487776466131,7[&type="Not_Marshallese"]:0.20062487776450852)12[&type="Marshallese"]:0.047585849572840816,(6[&type="Not_Marshallese"]:0.04992364994159293,8[&type="Not_Marshallese"]:0.15392364994163477)10[&type="Not_Marshallese"]:0.13828707739581098)9[&type="Marshallese"]:0.0378435788732292)13[&type="Marshallese"]:0.004727404836080917,3[&type="Marshallese"]:0.030781711046668547)11[&type="Marshallese"]:0.02539849080801093,4[&type="Marshallese"]:0.07218020185475588)14[&type="Marshallese"]:0.06372689071234566,2[&type="Marshallese"]:0.20990709256717066)15[&type="Marshallese"]:0.0;tree STATE_10860000 = ((((1[&type="Marshallese"]:0.03705430621078226,((5[&type="Not_Marshallese"]:0.10762487776466131,7[&type="Not_Marshallese"]:0.20062487776450852)12[&type="Marshallese"]:0.047585849572840816,(6[&type="Not_Marshallese"]:0.04992364994159293,8[&type="Not_Marshallese"]:0.15392364994163477)10[&type="Not_Marshallese"]:0.13828707739581098)9[&type="Marshallese"]:0.0378435788732292)13[&type="Marshallese"]:0.004727404836080917,3[&type="Marshallese"]:0.030781711046668547)11[&type="Marshallese"]:0.02539849080801093,4[&type="Marshallese"]:0.07218020185475588)14[&type="Marshallese"]:0.06372689071234566,2[&type="Marshallese"]:0.20990709256717066)15[&type="Marshallese"]:0.0;
tree STATE_870000 = ((1[&type="Marshallese"]:0.04621773140601315,(((2[&type="Marshallese"]:0.04317255577326923,((5[&type="Not_Marshallese"]:0.03402254482716771,6[&type="Not_Marshallese"]:0.06702254482706949)9[&type="Marshallese"]:0.006398712524539912,7[&type="Not_Marshallese"]:0.13342125735155483)12[&type="Marshallese"]:0.07975129842155979)13[&type="Marshallese"]:0.04679178858958216,4[&type="Marshallese"]:0.015964344362782268)10[&type="Marshallese"]:0.01838766809930581,3[&type="Marshallese"]:0.01835201246201168)14[&type="Marshallese"]:0.01686571894380684)11[&type="Marshallese"]:0.14245893519312558,8[&type="Not_Marshallese"]:0.4816766665990314)15[&type="Marshallese"]:0.0;tree STATE_10870000 = ((1[&type="Marshallese"]:0.04621773140601315,(((2[&type="Marshallese"]:0.04317255577326923,((5[&type="Not_Marshallese"]:0.03402254482716771,6[&type="Not_Marshallese"]:0.06702254482706949)9[&type="Marshallese"]:0.006398712524539912,7[&type="Not_Marshallese"]:0.13342125735155483)12[&type="Marshallese"]:0.07975129842155979)13[&type="Marshallese"]:0.04679178858958216,4[&type="Marshallese"]:0.015964344362782268)10[&type="Marshallese"]:0.01838766809930581,3[&type="Marshallese"]:0.01835201246201168)14[&type="Marshallese"]:0.01686571894380684)11[&type="Marshallese"]:0.14245893519312558,8[&type="Not_Marshallese"]:0.4816766665990314)15[&type="Marshallese"]:0.0;
tree STATE_880000 = (((((1[&type="Marshallese"]:0.01628271832660355,3[&type="Marshallese"]:0.0052827183264089195)13[&type="Marshallese"]:0.0029187836132751332,2[&type="Marshallese"]:0.09820150193982957)9[&type="Marshallese"]:0.005297971454903572,((5[&type="Not_Marshallese"]:0.04460463056207631,6[&type="Not_Marshallese"]:0.07760463056197808)14[&type="Marshallese"]:0.022457069454354883,7[&type="Not_Marshallese"]:0.1600617000162784)12[&type="Marshallese"]:0.11343777337830013)10[&type="Marshallese"]:0.010969560523192534,4[&type="Marshallese"]:0.040469033917856556)11[&type="Marshallese"]:0.04745968964198549,8[&type="Not_Marshallese"]:0.37592872355985296)15[&type="Marshallese"]:0.0;tree STATE_10880000 = (((((1[&type="Marshallese"]:0.01628271832660355,3[&type="Marshallese"]:0.0052827183264089195)13[&type="Marshallese"]:0.0029187836132751332,2[&type="Marshallese"]:0.09820150193982957)9[&type="Marshallese"]:0.005297971454903572,((5[&type="Not_Marshallese"]:0.04460463056207631,6[&type="Not_Marshallese"]:0.07760463056197808)14[&type="Marshallese"]:0.022457069454354883,7[&type="Not_Marshallese"]:0.1600617000162784)12[&type="Marshallese"]:0.11343777337830013)10[&type="Marshallese"]:0.010969560523192534,4[&type="Marshallese"]:0.040469033917856556)11[&type="Marshallese"]:0.04745968964198549,8[&type="Not_Marshallese"]:0.37592872355985296)15[&type="Marshallese"]:0.0;
tree STATE_890000 = ((1[&type="Marshallese"]:0.030122849584063527,(((2[&type="Marshallese"]:0.051491745876713346,6[&type="Not_Marshallese"]:0.1614917458766133)11[&type="Marshallese"]:0.014417303644401525,(5[&type="Not_Marshallese"]:0.07206823610126165,(7[&type="Not_Marshallese"]:0.07842985353311063,8[&type="Not_Marshallese"]:0.12242985353320704)9[&type="Marshallese"]:0.08663838256799822)12[&type="Marshallese"]:0.0708408134198514)13[&type="Marshallese"]:0.035217795653788075,3[&type="Marshallese"]:0.011126845174757427)10[&type="Marshallese"]:0.007996004409111468)14[&type="Marshallese"]:0.0401852892283493,4[&type="Marshallese"]:0.07530813881229459)15[&type="Marshallese"]:0.0;tree STATE_10890000 = ((1[&type="Marshallese"]:0.030122849584063527,(((2[&type="Marshallese"]:0.051491745876713346,6[&type="Not_Marshallese"]:0.1614917458766133)11[&type="Marshallese"]:0.014417303644401525,(5[&type="Not_Marshallese"]:0.07206823610126165,(7[&type="Not_Marshallese"]:0.07842985353311063,8[&type="Not_Marshallese"]:0.12242985353320704)9[&type="Marshallese"]:0.08663838256799822)12[&type="Marshallese"]:0.0708408134198514)13[&type="Marshallese"]:0.035217795653788075,3[&type="Marshallese"]:0.011126845174757427)10[&type="Marshallese"]:0.007996004409111468)14[&type="Marshallese"]:0.0401852892283493,4[&type="Marshallese"]:0.07530813881229459)15[&type="Marshallese"]:0.0;
tree STATE_900000 = (((1[&type="Marshallese"]:0.08384101190423837,8[&type="Not_Marshallese"]:0.37684101190413105)9[&type="Marshallese"]:0.009479500588472523,(2[&type="Marshallese"]:0.1410471191425866,4[&type="Marshallese"]:0.06704711914251749)14[&type="Marshallese"]:0.031273393350075174)11[&type="Marshallese"]:0.06196069126070297,(3[&type="Marshallese"]:0.019769966536252292,(5[&type="Not_Marshallese"]:0.18608062507124667,(6[&type="Not_Marshallese"]:0.025141346796764275,7[&type="Not_Marshallese"]:0.0851413467967097)10[&type="Marshallese"]:0.19393927827438417)13[&type="Marshallese"]:6.893414651493179E-4)12[&type="Marshallese"]:0.12451123721696694)15[&type="Marshallese"]:0.0;tree STATE_10900000 = (((1[&type="Marshallese"]:0.08384101190423837,8[&type="Not_Marshallese"]:0.37684101190413105)9[&type="Marshallese"]:0.009479500588472523,(2[&type="Marshallese"]:0.1410471191425866,4[&type="Marshallese"]:0.06704711914251749)14[&type="Marshallese"]:0.031273393350075174)11[&type="Marshallese"]:0.06196069126070297,(3[&type="Marshallese"]:0.019769966536252292,(5[&type="Not_Marshallese"]:0.18608062507124667,(6[&type="Not_Marshallese"]:0.025141346796764275,7[&type="Not_Marshallese"]:0.0851413467967097)10[&type="Marshallese"]:0.19393927827438417)13[&type="Marshallese"]:6.893414651493179E-4)12[&type="Marshallese"]:0.12451123721696694)15[&type="Marshallese"]:0.0;
tree STATE_910000 = ((((1[&type="Marshallese"]:0.02621067491333051,6[&type="Not_Marshallese"]:0.21521067491318135)11[&type="Marshallese"]:0.009614377208928993,((5[&type="Not_Marshallese"]:0.05948895213611288,7[&type="Not_Marshallese"]:0.1524889521359601)12[&type="Marshallese"]:0.0016216596693015284,8[&type="Not_Marshallese"]:0.19811061180535802)10[&type="Marshallese"]:0.13071444031679416)13[&type="Marshallese"]:0.08706727781422219,(3[&type="Marshallese"]:0.09884836558416732,4[&type="Marshallese"]:0.11484836558424372)9[&type="Marshallese"]:0.013043964352119741)14[&type="Marshallese"]:0.10245363222401938,2[&type="Marshallese"]:0.30434596216045195)15[&type="Marshallese"]:0.0;tree STATE_10910000 = ((((1[&type="Marshallese"]:0.02621067491333051,6[&type="Not_Marshallese"]:0.21521067491318135)11[&type="Marshallese"]:0.009614377208928993,((5[&type="Not_Marshallese"]:0.05948895213611288,7[&type="Not_Marshallese"]:0.1524889521359601)12[&type="Marshallese"]:0.0016216596693015284,8[&type="Not_Marshallese"]:0.19811061180535802)10[&type="Marshallese"]:0.13071444031679416)13[&type="Marshallese"]:0.08706727781422219,(3[&type="Marshallese"]:0.09884836558416732,4[&type="Marshallese"]:0.11484836558424372)9[&type="Marshallese"]:0.013043964352119741)14[&type="Marshallese"]:0.10245363222401938,2[&type="Marshallese"]:0.30434596216045195)15[&type="Marshallese"]:0.0;
tree STATE_920000 = ((1[&type="Marshallese"]:0.034764160238249464,(((2[&type="Marshallese"]:0.045927972527790184,((5[&type="Not_Marshallese"]:0.05110207813488124,7[&type="Not_Marshallese"]:0.14410207813472845)10[&type="Marshallese"]:0.06399246380324639,6[&type="Not_Marshallese"]:0.1480945419380294)11[&type="Marshallese"]:0.00783343058966074)13[&type="Marshallese"]:0.03241310450698137,8[&type="Not_Marshallese"]:0.29234107703471335)9[&type="Marshallese"]:0.032609369554751466,3[&type="Marshallese"]:0.020950446589377503)12[&type="Marshallese"]:0.0028137136486773295)14[&type="Marshallese"]:0.2517343817152671,4[&type="Marshallese"]:0.2914985419533983)15[&type="Marshallese"]:0.0;tree STATE_10920000 = ((1[&type="Marshallese"]:0.034764160238249464,(((2[&type="Marshallese"]:0.045927972527790184,((5[&type="Not_Marshallese"]:0.05110207813488124,7[&type="Not_Marshallese"]:0.14410207813472845)10[&type="Marshallese"]:0.06399246380324639,6[&type="Not_Marshallese"]:0.1480945419380294)11[&type="Marshallese"]:0.00783343058966074)13[&type="Marshallese"]:0.03241310450698137,8[&type="Not_Marshallese"]:0.29234107703471335)9[&type="Marshallese"]:0.032609369554751466,3[&type="Marshallese"]:0.020950446589377503)12[&type="Marshallese"]:0.0028137136486773295)14[&type="Marshallese"]:0.2517343817152671,4[&type="Marshallese"]:0.2914985419533983)15[&type="Marshallese"]:0.0;
tree STATE_930000 = ((1[&type="Marshallese"]:0.0147616756763993,3[&type="Marshallese"]:0.0037616756762046677)13[&type="Marshallese"]:0.0938241034660528,(2[&type="Marshallese"]:0.1436329998153406,(4[&type="Marshallese"]:0.028901814184457808,((5[&type="Not_Marshallese"]:0.0756828885023152,6[&type="Not_Marshallese"]:0.10868288850221697)11[&type="Marshallese"]:0.07464673238226938,(7[&type="Not_Marshallese"]:0.09483980407951906,8[&type="Not_Marshallese"]:0.13883980407961546)14[&type="Marshallese"]:0.14848981680491272)9[&type="Marshallese"]:0.02957219329994054)10[&type="Marshallese"]:0.04073118563081368)12[&type="Marshallese"]:0.043952779327062375)15[&type="Marshallese"]:0.0;tree STATE_10930000 = ((1[&type="Marshallese"]:0.0147616756763993,3[&type="Marshallese"]:0.0037616756762046677)13[&type="Marshallese"]:0.0938241034660528,(2[&type="Marshallese"]:0.1436329998153406,(4[&type="Marshallese"]:0.028901814184457808,((5[&type="Not_Marshallese"]:0.0756828885023152,6[&type="Not_Marshallese"]:0.10868288850221697)11[&type="Marshallese"]:0.07464673238226938,(7[&type="Not_Marshallese"]:0.09483980407951906,8[&type="Not_Marshallese"]:0.13883980407961546)14[&type="Marshallese"]:0.14848981680491272)9[&type="Marshallese"]:0.02957219329994054)10[&type="Marshallese"]:0.04073118563081368)12[&type="Marshallese"]:0.043952779327062375)15[&type="Marshallese"]:0.0;
tree STATE_940000 = (((1[&type="Marshallese"]:0.01596699663434048,4[&type="Marshallese"]:0.020966996634222246)14[&type="Marshallese"]:0.06128223622001505,((3[&type="Marshallese"]:0.01572770767525672,5[&type="Not_Marshallese"]:0.18272770767540042)12[&type="Marshallese"]:0.02215512667618813,6[&type="Not_Marshallese"]:0.23788283435149032)13[&type="Marshallese"]:0.02836639850271605)10[&type="Marshallese"]:0.023765610433046813,(2[&type="Marshallese"]:0.10201043222627154,(7[&type="Not_Marshallese"]:0.219613354845417,8[&type="Not_Marshallese"]:0.2636133548455134)11[&type="Marshallese"]:0.05239707738069993)9[&type="Marshallese"]:0.07800441106108169)15[&type="Marshallese"]:0.0;tree STATE_10940000 = (((1[&type="Marshallese"]:0.01596699663434048,4[&type="Marshallese"]:0.020966996634222246)14[&type="Marshallese"]:0.06128223622001505,((3[&type="Marshallese"]:0.01572770767525672,5[&type="Not_Marshallese"]:0.18272770767540042)12[&type="Marshallese"]:0.02215512667618813,6[&type="Not_Marshallese"]:0.23788283435149032)13[&type="Marshallese"]:0.02836639850271605)10[&type="Marshallese"]:0.023765610433046813,(2[&type="Marshallese"]:0.10201043222627154,(7[&type="Not_Marshallese"]:0.219613354845417,8[&type="Not_Marshallese"]:0.2636133548455134)11[&type="Marshallese"]:0.05239707738069993)9[&type="Marshallese"]:0.07800441106108169)15[&type="Marshallese"]:0.0;
tree STATE_950000 = (((((1[&type="Marshallese"]:0.04013291526844048,2[&type="Marshallese"]:0.11913291526839137)9[&type="Marshallese"]:0.0060481578165215155,4[&type="Marshallese"]:0.051181073084843764)14[&type="Marshallese"]:0.0600876303554459,8[&type="Not_Marshallese"]:0.3992687034403006)11[&type="Marshallese"]:0.07343748894615376,((5[&type="Not_Marshallese"]:0.06343796239301924,7[&type="Not_Marshallese"]:0.15643796239286645)13[&type="Marshallese"]:0.0524071367132356,6[&type="Not_Marshallese"]:0.14884509910615662)12[&type="Marshallese"]:0.21986109328025588)10[&type="Marshallese"]:0.03131451703606386,3[&type="Marshallese"]:0.2000207094224309)15[&type="Marshallese"]:0.0;tree STATE_10950000 = (((((1[&type="Marshallese"]:0.04013291526844048,2[&type="Marshallese"]:0.11913291526839137)9[&type="Marshallese"]:0.0060481578165215155,4[&type="Marshallese"]:0.051181073084843764)14[&type="Marshallese"]:0.0600876303554459,8[&type="Not_Marshallese"]:0.3992687034403006)11[&type="Marshallese"]:0.07343748894615376,((5[&type="Not_Marshallese"]:0.06343796239301924,7[&type="Not_Marshallese"]:0.15643796239286645)13[&type="Marshallese"]:0.0524071367132356,6[&type="Not_Marshallese"]:0.14884509910615662)12[&type="Marshallese"]:0.21986109328025588)10[&type="Marshallese"]:0.03131451703606386,3[&type="Marshallese"]:0.2000207094224309)15[&type="Marshallese"]:0.0;
tree STATE_960000 = (((((1[&type="Marshallese"]:0.021854508447055554,3[&type="Marshallese"]:0.010854508446860922)9[&type="Marshallese"]:0.0037765451399826566,(5[&type="Not_Marshallese"]:0.017380774973280944,(7[&type="Not_Marshallese"]:0.10884715646006823,8[&type="Not_Marshallese"]:0.15284715646016464)12[&type="Marshallese"]:0.0015336185130599145)13[&type="Marshallese"]:0.16425027861370634)11[&type="Marshallese"]:0.05878410865853001,2[&type="Marshallese"]:0.1634151622455191)14[&type="Marshallese"]:0.01478207803666548,6[&type="Not_Marshallese"]:0.28819724028208454)10[&type="Marshallese"]:0.04311080278531659,4[&type="Marshallese"]:0.14730804306743206)15[&type="Marshallese"]:0.0;tree STATE_10960000 = (((((1[&type="Marshallese"]:0.021854508447055554,3[&type="Marshallese"]:0.010854508446860922)9[&type="Marshallese"]:0.0037765451399826566,(5[&type="Not_Marshallese"]:0.017380774973280944,(7[&type="Not_Marshallese"]:0.10884715646006823,8[&type="Not_Marshallese"]:0.15284715646016464)12[&type="Marshallese"]:0.0015336185130599145)13[&type="Marshallese"]:0.16425027861370634)11[&type="Marshallese"]:0.05878410865853001,2[&type="Marshallese"]:0.1634151622455191)14[&type="Marshallese"]:0.01478207803666548,6[&type="Not_Marshallese"]:0.28819724028208454)10[&type="Marshallese"]:0.04311080278531659,4[&type="Marshallese"]:0.14730804306743206)15[&type="Marshallese"]:0.0;
tree STATE_970000 = (((1[&type="Marshallese"]:0.09231631000503698,4[&type="Marshallese"]:0.09731631000491875)10[&type="Marshallese"]:0.009588644272947755,(((3[&type="Marshallese"]:0.024171195497662723,5[&type="Not_Marshallese"]:0.19117119549780642)12[&type="Marshallese"]:0.015122811050718332,6[&type="Not_Marshallese"]:0.23929400654842653)11[&type="Marshallese"]:0.03737423727734229,8[&type="Not_Marshallese"]:0.38066824382581066)14[&type="Not_Marshallese"]:0.014236710452066759)13[&type="Marshallese"]:0.11098064465004065,(2[&type="Marshallese"]:0.12923814681701556,7[&type="Not_Marshallese"]:0.29923814681686095)9[&type="Marshallese"]:0.1626474521109607)15[&type="Marshallese"]:0.0;tree STATE_10970000 = (((1[&type="Marshallese"]:0.09231631000503698,4[&type="Marshallese"]:0.09731631000491875)10[&type="Marshallese"]:0.009588644272947755,(((3[&type="Marshallese"]:0.024171195497662723,5[&type="Not_Marshallese"]:0.19117119549780642)12[&type="Marshallese"]:0.015122811050718332,6[&type="Not_Marshallese"]:0.23929400654842653)11[&type="Marshallese"]:0.03737423727734229,8[&type="Not_Marshallese"]:0.38066824382581066)14[&type="Not_Marshallese"]:0.014236710452066759)13[&type="Marshallese"]:0.11098064465004065,(2[&type="Marshallese"]:0.12923814681701556,7[&type="Not_Marshallese"]:0.29923814681686095)9[&type="Marshallese"]:0.1626474521109607)15[&type="Marshallese"]:0.0;
tree STATE_980000 = ((((1[&type="Marshallese"]:0.009191329963551376,2[&type="Marshallese"]:0.08819132996350226)11[&type="Marshallese"]:0.0010479943334349984,(6[&type="Not_Marshallese"]:0.09225102794132947,7[&type="Not_Marshallese"]:0.1522510279412749)12[&type="Marshallese"]:0.10698829635550774)14[&type="Marshallese"]:0.29272022636240014,8[&type="Not_Marshallese"]:0.5959595506592792)10[&type="Marshallese"]:0.013654053289414936,((3[&type="Marshallese"]:0.04240430270833784,5[&type="Not_Marshallese"]:0.20940430270848154)13[&type="Marshallese"]:0.16555583689466347,4[&type="Marshallese"]:0.2239601396030777)9[&type="Marshallese"]:0.09765346434560551)15[&type="Marshallese"]:0.0;tree STATE_10980000 = ((((1[&type="Marshallese"]:0.009191329963551376,2[&type="Marshallese"]:0.08819132996350226)11[&type="Marshallese"]:0.0010479943334349984,(6[&type="Not_Marshallese"]:0.09225102794132947,7[&type="Not_Marshallese"]:0.1522510279412749)12[&type="Marshallese"]:0.10698829635550774)14[&type="Marshallese"]:0.29272022636240014,8[&type="Not_Marshallese"]:0.5959595506592792)10[&type="Marshallese"]:0.013654053289414936,((3[&type="Marshallese"]:0.04240430270833784,5[&type="Not_Marshallese"]:0.20940430270848154)13[&type="Marshallese"]:0.16555583689466347,4[&type="Marshallese"]:0.2239601396030777)9[&type="Marshallese"]:0.09765346434560551)15[&type="Marshallese"]:0.0;
tree STATE_990000 = ((((((1[&type="Marshallese"]:0.014752035790824236,2[&type="Marshallese"]:0.09375203579077512)13[&type="Marshallese"]:0.008589317909816485,(7[&type="Not_Marshallese"]:0.2578403474034399,8[&type="Not_Marshallese"]:0.3018403474035363)14[&type="Marshallese"]:0.014501006296997077)10[&type="Marshallese"]:1.7151450612462593E-4,3[&type="Marshallese"]:0.012512868206570715)9[&type="Marshallese"]:0.0740345372501568,6[&type="Not_Marshallese"]:0.286547405456773)12[&type="Marshallese"]:0.015223335631374457,5[&type="Not_Marshallese"]:0.26877074108824567)11[&type="Marshallese"]:0.03105434288281622,4[&type="Marshallese"]:0.1488250839709946)15[&type="Marshallese"]:0.0;tree STATE_10990000 = ((((((1[&type="Marshallese"]:0.014752035790824236,2[&type="Marshallese"]:0.09375203579077512)13[&type="Marshallese"]:0.008589317909816485,(7[&type="Not_Marshallese"]:0.2578403474034399,8[&type="Not_Marshallese"]:0.3018403474035363)14[&type="Marshallese"]:0.014501006296997077)10[&type="Marshallese"]:1.7151450612462593E-4,3[&type="Marshallese"]:0.012512868206570715)9[&type="Marshallese"]:0.0740345372501568,6[&type="Not_Marshallese"]:0.286547405456773)12[&type="Marshallese"]:0.015223335631374457,5[&type="Not_Marshallese"]:0.26877074108824567)11[&type="Marshallese"]:0.03105434288281622,4[&type="Marshallese"]:0.1488250839709946)15[&type="Marshallese"]:0.0;
tree STATE_1000000 = ((((1[&type="Marshallese"]:0.001938015289454531,6[&type="Not_Marshallese"]:0.19093801528930537)11[&type="Marshallese"]:0.055942330236530335,4[&type="Marshallese"]:0.06288034552586663)13[&type="Marshallese"]:0.05062824018447265,(3[&type="Marshallese"]:0.01005694076675856,((5[&type="Not_Marshallese"]:0.13353916251496795,7[&type="Not_Marshallese"]:0.22653916251481515)10[&type="Marshallese"]:0.03198163557447892,8[&type="Not_Marshallese"]:0.3025207980893905)14[&type="Marshallese"]:0.011536142677455397)12[&type="Marshallese"]:0.08745164494350433)9[&type="Marshallese"]:0.04753464735586255,2[&type="Marshallese"]:0.23504323306627095)15[&type="Marshallese"]:0.0;tree STATE_11000000 = ((((1[&type="Marshallese"]:0.001938015289454531,6[&type="Not_Marshallese"]:0.19093801528930537)11[&type="Marshallese"]:0.055942330236530335,4[&type="Marshallese"]:0.06288034552586663)13[&type="Marshallese"]:0.05062824018447265,(3[&type="Marshallese"]:0.01005694076675856,((5[&type="Not_Marshallese"]:0.13353916251496795,7[&type="Not_Marshallese"]:0.22653916251481515)10[&type="Marshallese"]:0.03198163557447892,8[&type="Not_Marshallese"]:0.3025207980893905)14[&type="Marshallese"]:0.011536142677455397)12[&type="Marshallese"]:0.08745164494350433)9[&type="Marshallese"]:0.04753464735586255,2[&type="Marshallese"]:0.23504323306627095)15[&type="Marshallese"]:0.0;
tree STATE_1010000 = (((1[&type="Marshallese"]:0.09255174225613039,4[&type="Marshallese"]:0.09755174225601215)12[&type="Marshallese"]:0.05809801553419702,(((2[&type="Marshallese"]:0.10251425795499275,7[&type="Not_Marshallese"]:0.27251425795483813)10[&type="Marshallese"]:0.013563897884554754,3[&type="Marshallese"]:0.026078155839401984)13[&type="Marshallese"]:0.023882049012553086,8[&type="Not_Marshallese"]:0.3539602048520424)9[&type="Marshallese"]:0.08968955293817771)14[&type="Marshallese"]:0.030847004515344334,(5[&type="Not_Marshallese"]:0.30015614095973636,6[&type="Not_Marshallese"]:0.33315614095963814)11[&type="Marshallese"]:0.03734062134588445)15[&type="Marshallese"]:0.0;tree STATE_11010000 = (((1[&type="Marshallese"]:0.09255174225613039,4[&type="Marshallese"]:0.09755174225601215)12[&type="Marshallese"]:0.05809801553419702,(((2[&type="Marshallese"]:0.10251425795499275,7[&type="Not_Marshallese"]:0.27251425795483813)10[&type="Marshallese"]:0.013563897884554754,3[&type="Marshallese"]:0.026078155839401984)13[&type="Marshallese"]:0.023882049012553086,8[&type="Not_Marshallese"]:0.3539602048520424)9[&type="Marshallese"]:0.08968955293817771)14[&type="Marshallese"]:0.030847004515344334,(5[&type="Not_Marshallese"]:0.30015614095973636,6[&type="Not_Marshallese"]:0.33315614095963814)11[&type="Marshallese"]:0.03734062134588445)15[&type="Marshallese"]:0.0;
tree STATE_1020000 = ((((1[&type="Marshallese"]:0.02986216775029371,((5[&type="Not_Marshallese"]:0.08225396759599896,7[&type="Not_Marshallese"]:0.17525396759584616)14[&type="Marshallese"]:0.055850486396264276,6[&type="Not_Marshallese"]:0.171104453992165)11[&type="Marshallese"]:0.04775771375797955)9[&type="Marshallese"]:0.12205816627768123,2[&type="Marshallese"]:0.23092033402792583)10[&type="Marshallese"]:9.307610773007235E-4,(3[&type="Marshallese"]:0.043148245614849035,8[&type="Not_Marshallese"]:0.34714824561493635)12[&type="Marshallese"]:0.098702849490232)13[&type="Marshallese"]:0.023922860819006575,4[&type="Marshallese"]:0.181773955924164)15[&type="Marshallese"]:0.0;tree STATE_11020000 = ((((1[&type="Marshallese"]:0.02986216775029371,((5[&type="Not_Marshallese"]:0.08225396759599896,7[&type="Not_Marshallese"]:0.17525396759584616)14[&type="Marshallese"]:0.055850486396264276,6[&type="Not_Marshallese"]:0.171104453992165)11[&type="Marshallese"]:0.04775771375797955)9[&type="Marshallese"]:0.12205816627768123,2[&type="Marshallese"]:0.23092033402792583)10[&type="Marshallese"]:9.307610773007235E-4,(3[&type="Marshallese"]:0.043148245614849035,8[&type="Not_Marshallese"]:0.34714824561493635)12[&type="Marshallese"]:0.098702849490232)13[&type="Marshallese"]:0.023922860819006575,4[&type="Marshallese"]:0.181773955924164)15[&type="Marshallese"]:0.0;
tree STATE_1030000 = (((1[&type="Marshallese"]:0.05789503436364418,((3[&type="Marshallese"]:0.01617321393593041,(5[&type="Not_Marshallese"]:0.07015931279740481,(7[&type="Not_Marshallese"]:0.06518931663068556,8[&type="Not_Marshallese"]:0.10918931663078196)11[&type="Marshallese"]:0.09796999616656646)12[&type="Marshallese"]:0.1130139011386693)14[&type="Marshallese"]:0.012094312672762952,6[&type="Not_Marshallese"]:0.22826752660873884)10[&type="Marshallese"]:0.01862750775475619)13[&type="Marshallese"]:5.261778456489008E-4,2[&type="Marshallese"]:0.13742121220924397)9[&type="Marshallese"]:0.06733137727865762,4[&type="Marshallese"]:0.13075258948783247)15[&type="Marshallese"]:0.0;tree STATE_11030000 = (((1[&type="Marshallese"]:0.05789503436364418,((3[&type="Marshallese"]:0.01617321393593041,(5[&type="Not_Marshallese"]:0.07015931279740481,(7[&type="Not_Marshallese"]:0.06518931663068556,8[&type="Not_Marshallese"]:0.10918931663078196)11[&type="Marshallese"]:0.09796999616656646)12[&type="Marshallese"]:0.1130139011386693)14[&type="Marshallese"]:0.012094312672762952,6[&type="Not_Marshallese"]:0.22826752660873884)10[&type="Marshallese"]:0.01862750775475619)13[&type="Marshallese"]:5.261778456489008E-4,2[&type="Marshallese"]:0.13742121220924397)9[&type="Marshallese"]:0.06733137727865762,4[&type="Marshallese"]:0.13075258948783247)15[&type="Marshallese"]:0.0;
tree STATE_1040000 = ((((1[&type="Marshallese"]:0.03052130055029445,3[&type="Marshallese"]:0.019521300550099818)10[&type="Marshallese"]:0.0072510763902132735,(((5[&type="Not_Marshallese"]:0.04783605211268191,7[&type="Not_Marshallese"]:0.14083605211252911)13[&type="Marshallese"]:0.08189028405829737,6[&type="Not_Marshallese"]:0.16272633617088106)11[&type="Marshallese"]:0.05140223204799166,8[&type="Not_Marshallese"]:0.31812856821891455)9[&type="Marshallese"]:0.01264380872148585)12[&type="Marshallese"]:0.019159738958053174,2[&type="Marshallese"]:0.13593211589851179)14[&type="Marshallese"]:0.06100750236159169,4[&type="Marshallese"]:0.12293961826003436)15[&type="Marshallese"]:0.0;tree STATE_11040000 = ((((1[&type="Marshallese"]:0.03052130055029445,3[&type="Marshallese"]:0.019521300550099818)10[&type="Marshallese"]:0.0072510763902132735,(((5[&type="Not_Marshallese"]:0.04783605211268191,7[&type="Not_Marshallese"]:0.14083605211252911)13[&type="Marshallese"]:0.08189028405829737,6[&type="Not_Marshallese"]:0.16272633617088106)11[&type="Marshallese"]:0.05140223204799166,8[&type="Not_Marshallese"]:0.31812856821891455)9[&type="Marshallese"]:0.01264380872148585)12[&type="Marshallese"]:0.019159738958053174,2[&type="Marshallese"]:0.13593211589851179)14[&type="Marshallese"]:0.06100750236159169,4[&type="Marshallese"]:0.12293961826003436)15[&type="Marshallese"]:0.0;
tree STATE_1050000 = ((1[&type="Marshallese"]:0.032864556567950565,6[&type="Not_Marshallese"]:0.2218645565678014)14[&type="Marshallese"]:0.13392936276886436,((2[&type="Marshallese"]:0.08735090568823001,8[&type="Not_Marshallese"]:0.3013509056881718)9[&type="Marshallese"]:0.11096320512173008,((3[&type="Marshallese"]:0.007207221378906392,(5[&type="Not_Marshallese"]:0.125325392188872,7[&type="Not_Marshallese"]:0.21832539218871921)13[&type="Marshallese"]:0.04888182919017808)12[&type="Marshallese"]:0.05762324780535816,4[&type="Marshallese"]:0.08083046918434095)11[&type="Marshallese"]:0.04348364162555002)10[&type="Marshallese"]:0.04747980852680572)15[&type="Marshallese"]:0.0;tree STATE_11050000 = ((1[&type="Marshallese"]:0.032864556567950565,6[&type="Not_Marshallese"]:0.2218645565678014)14[&type="Marshallese"]:0.13392936276886436,((2[&type="Marshallese"]:0.08735090568823001,8[&type="Not_Marshallese"]:0.3013509056881718)9[&type="Marshallese"]:0.11096320512173008,((3[&type="Marshallese"]:0.007207221378906392,(5[&type="Not_Marshallese"]:0.125325392188872,7[&type="Not_Marshallese"]:0.21832539218871921)13[&type="Marshallese"]:0.04888182919017808)12[&type="Marshallese"]:0.05762324780535816,4[&type="Marshallese"]:0.08083046918434095)11[&type="Marshallese"]:0.04348364162555002)10[&type="Marshallese"]:0.04747980852680572)15[&type="Marshallese"]:0.0;
tree STATE_1060000 = ((((1[&type="Marshallese"]:0.012417131876727994,8[&type="Not_Marshallese"]:0.3054171318766207)9[&type="Marshallese"]:0.050762026989134956,4[&type="Marshallese"]:0.06817915886574472)13[&type="Marshallese"]:0.019041131998725813,(((2[&type="Marshallese"]:0.05921516041378283,6[&type="Not_Marshallese"]:0.16921516041368279)12[&type="Marshallese"]:0.037200726310911925,3[&type="Marshallese"]:0.006415886724549236)14[&type="Marshallese"]:0.028201662339234657,7[&type="Not_Marshallese"]:0.2946175490637748)11[&type="Marshallese"]:0.03660274180061024)10[&type="Marshallese"]:0.21641056862088331,5[&type="Not_Marshallese"]:0.45463085948542115)15[&type="Marshallese"]:0.0;tree STATE_11060000 = ((((1[&type="Marshallese"]:0.012417131876727994,8[&type="Not_Marshallese"]:0.3054171318766207)9[&type="Marshallese"]:0.050762026989134956,4[&type="Marshallese"]:0.06817915886574472)13[&type="Marshallese"]:0.019041131998725813,(((2[&type="Marshallese"]:0.05921516041378283,6[&type="Not_Marshallese"]:0.16921516041368279)12[&type="Marshallese"]:0.037200726310911925,3[&type="Marshallese"]:0.006415886724549236)14[&type="Marshallese"]:0.028201662339234657,7[&type="Not_Marshallese"]:0.2946175490637748)11[&type="Marshallese"]:0.03660274180061024)10[&type="Marshallese"]:0.21641056862088331,5[&type="Not_Marshallese"]:0.45463085948542115)15[&type="Marshallese"]:0.0;
tree STATE_1070000 = ((((1[&type="Marshallese"]:0.012872050891146847,(5[&type="Not_Marshallese"]:0.053972640550206175,(6[&type="Not_Marshallese"]:0.056704596761384146,7[&type="Not_Marshallese"]:0.11670459676132958)13[&type="Not_Marshallese"]:0.030268043788723803)12[&type="Marshallese"]:0.11489941034088974)10[&type="Marshallese"]:0.04509214882690693,3[&type="Marshallese"]:0.046964199717859145)9[&type="Marshallese"]:0.026365388905919385,(2[&type="Marshallese"]:0.12811936867434542,8[&type="Not_Marshallese"]:0.3421193686742872)14[&type="Marshallese"]:0.035210219949578625)11[&type="Marshallese"]:0.023113623096564728,4[&type="Marshallese"]:0.11244321172041966)15[&type="Marshallese"]:0.0;tree STATE_11070000 = ((((1[&type="Marshallese"]:0.012872050891146847,(5[&type="Not_Marshallese"]:0.053972640550206175,(6[&type="Not_Marshallese"]:0.056704596761384146,7[&type="Not_Marshallese"]:0.11670459676132958)13[&type="Not_Marshallese"]:0.030268043788723803)12[&type="Marshallese"]:0.11489941034088974)10[&type="Marshallese"]:0.04509214882690693,3[&type="Marshallese"]:0.046964199717859145)9[&type="Marshallese"]:0.026365388905919385,(2[&type="Marshallese"]:0.12811936867434542,8[&type="Not_Marshallese"]:0.3421193686742872)14[&type="Marshallese"]:0.035210219949578625)11[&type="Marshallese"]:0.023113623096564728,4[&type="Marshallese"]:0.11244321172041966)15[&type="Marshallese"]:0.0;
tree STATE_1080000 = (((1[&type="Marshallese"]:0.019804062017724944,(3[&type="Marshallese"]:0.007323980330831592,4[&type="Marshallese"]:0.02332398033090799)13[&type="Marshallese"]:0.0014800816866987199)9[&type="Marshallese"]:0.023710744936551897,(2[&type="Marshallese"]:0.06279814068202999,((5[&type="Not_Marshallese"]:0.07116255782617886,7[&type="Not_Marshallese"]:0.16416255782602607)12[&type="Marshallese"]:0.01796254168848957,8[&type="Not_Marshallese"]:0.22612509951461204)11[&type="Marshallese"]:0.05067304116735974)10[&type="Marshallese"]:0.05971666627219774)14[&type="Marshallese"]:0.01395101855630565,6[&type="Not_Marshallese"]:0.24646582551043333)15[&type="Marshallese"]:0.0;tree STATE_11080000 = (((1[&type="Marshallese"]:0.019804062017724944,(3[&type="Marshallese"]:0.007323980330831592,4[&type="Marshallese"]:0.02332398033090799)13[&type="Marshallese"]:0.0014800816866987199)9[&type="Marshallese"]:0.023710744936551897,(2[&type="Marshallese"]:0.06279814068202999,((5[&type="Not_Marshallese"]:0.07116255782617886,7[&type="Not_Marshallese"]:0.16416255782602607)12[&type="Marshallese"]:0.01796254168848957,8[&type="Not_Marshallese"]:0.22612509951461204)11[&type="Marshallese"]:0.05067304116735974)10[&type="Marshallese"]:0.05971666627219774)14[&type="Marshallese"]:0.01395101855630565,6[&type="Not_Marshallese"]:0.24646582551043333)15[&type="Marshallese"]:0.0;
tree STATE_1090000 = ((1[&type="Marshallese"]:0.06026063272201082,((2[&type="Marshallese"]:0.1183715755650877,4[&type="Marshallese"]:0.044371575565018584)10[&type="Marshallese"]:0.015917557600573617,3[&type="Marshallese"]:0.044289133165515804)14[&type="Marshallese"]:0.004971499556300385)12[&type="Marshallese"]:0.18953480728413413,(((5[&type="Not_Marshallese"]:0.011232655781223427,7[&type="Not_Marshallese"]:0.10423265578107063)13[&type="Marshallese"]:0.04652579898529208,8[&type="Not_Marshallese"]:0.19475845476645912)9[&type="Marshallese"]:0.13371110489372964,6[&type="Not_Marshallese"]:0.22446955966014692)11[&type="Marshallese"]:0.21432588034584887)15[&type="Marshallese"]:0.0;tree STATE_11090000 = ((1[&type="Marshallese"]:0.06026063272201082,((2[&type="Marshallese"]:0.1183715755650877,4[&type="Marshallese"]:0.044371575565018584)10[&type="Marshallese"]:0.015917557600573617,3[&type="Marshallese"]:0.044289133165515804)14[&type="Marshallese"]:0.004971499556300385)12[&type="Marshallese"]:0.18953480728413413,(((5[&type="Not_Marshallese"]:0.011232655781223427,7[&type="Not_Marshallese"]:0.10423265578107063)13[&type="Marshallese"]:0.04652579898529208,8[&type="Not_Marshallese"]:0.19475845476645912)9[&type="Marshallese"]:0.13371110489372964,6[&type="Not_Marshallese"]:0.22446955966014692)11[&type="Marshallese"]:0.21432588034584887)15[&type="Marshallese"]:0.0;
tree STATE_1100000 = ((1[&type="Marshallese"]:0.015959934486869942,(3[&type="Marshallese"]:0.0028064605482403526,4[&type="Marshallese"]:0.01880646054831675)12[&type="Marshallese"]:0.0021534739384349577)10[&type="Marshallese"]:0.014540476097834265,(((2[&type="Marshallese"]:0.012469298426953351,(6[&type="Not_Marshallese"]:0.02333847773992509,7[&type="Not_Marshallese"]:0.08333847773987052)11[&type="Marshallese"]:0.09913082068692822)13[&type="Marshallese"]:0.028008446248694835,5[&type="Not_Marshallese"]:0.11747774467564637)9[&type="Marshallese"]:0.02205369031011245,8[&type="Not_Marshallese"]:0.27653143498570243)14[&type="Marshallese"]:0.04696897559889446)15[&type="Marshallese"]:0.0;tree STATE_11100000 = ((1[&type="Marshallese"]:0.015959934486869942,(3[&type="Marshallese"]:0.0028064605482403526,4[&type="Marshallese"]:0.01880646054831675)12[&type="Marshallese"]:0.0021534739384349577)10[&type="Marshallese"]:0.014540476097834265,(((2[&type="Marshallese"]:0.012469298426953351,(6[&type="Not_Marshallese"]:0.02333847773992509,7[&type="Not_Marshallese"]:0.08333847773987052)11[&type="Marshallese"]:0.09913082068692822)13[&type="Marshallese"]:0.028008446248694835,5[&type="Not_Marshallese"]:0.11747774467564637)9[&type="Marshallese"]:0.02205369031011245,8[&type="Not_Marshallese"]:0.27653143498570243)14[&type="Marshallese"]:0.04696897559889446)15[&type="Marshallese"]:0.0;
tree STATE_1110000 = ((1[&type="Marshallese"]:0.2508270366873855,(2[&type="Marshallese"]:0.20995810177477425,(7[&type="Not_Marshallese"]:0.2267512966124452,8[&type="Not_Marshallese"]:0.2707512966125416)13[&type="Marshallese"]:0.15320680516217444)14[&type="Marshallese"]:0.11986893491256212)10[&type="Marshallese"]:0.033106032480721304,(3[&type="Marshallese"]:0.10534048503971949,((4[&type="Marshallese"]:0.024146129082284917,5[&type="Not_Marshallese"]:0.17514612908235222)11[&type="Marshallese"]:0.018454565531218325,6[&type="Not_Marshallese"]:0.22660069461347232)12[&type="Marshallese"]:0.07873979042629264)9[&type="Marshallese"]:0.16759258412819267)15[&type="Marshallese"]:0.0;tree STATE_11110000 = ((1[&type="Marshallese"]:0.2508270366873855,(2[&type="Marshallese"]:0.20995810177477425,(7[&type="Not_Marshallese"]:0.2267512966124452,8[&type="Not_Marshallese"]:0.2707512966125416)13[&type="Marshallese"]:0.15320680516217444)14[&type="Marshallese"]:0.11986893491256212)10[&type="Marshallese"]:0.033106032480721304,(3[&type="Marshallese"]:0.10534048503971949,((4[&type="Marshallese"]:0.024146129082284917,5[&type="Not_Marshallese"]:0.17514612908235222)11[&type="Marshallese"]:0.018454565531218325,6[&type="Not_Marshallese"]:0.22660069461347232)12[&type="Marshallese"]:0.07873979042629264)9[&type="Marshallese"]:0.16759258412819267)15[&type="Marshallese"]:0.0;
tree STATE_1120000 = ((((1[&type="Marshallese"]:0.002693645435336234,(2[&type="Marshallese"]:0.06066865667388721,(6[&type="Not_Marshallese"]:0.049954638218892455,7[&type="Not_Marshallese"]:0.10995463821883789)12[&type="Marshallese"]:0.12071401845489471)10[&type="Marshallese"]:0.02102498876139991)9[&type="Marshallese"]:0.012874022924179773,3[&type="Marshallese"]:0.004567668359321375)13[&type="Marshallese"]:0.06803753090140108,4[&type="Marshallese"]:0.08860519926079885)14[&type="Marshallese"]:0.07307665589660728,(5[&type="Not_Marshallese"]:0.050163218053668246,8[&type="Not_Marshallese"]:0.18716321805361186)11[&type="Not_Marshallese"]:0.2625186371038052)15[&type="Marshallese"]:0.0;tree STATE_11120000 = ((((1[&type="Marshallese"]:0.002693645435336234,(2[&type="Marshallese"]:0.06066865667388721,(6[&type="Not_Marshallese"]:0.049954638218892455,7[&type="Not_Marshallese"]:0.10995463821883789)12[&type="Marshallese"]:0.12071401845489471)10[&type="Marshallese"]:0.02102498876139991)9[&type="Marshallese"]:0.012874022924179773,3[&type="Marshallese"]:0.004567668359321375)13[&type="Marshallese"]:0.06803753090140108,4[&type="Marshallese"]:0.08860519926079885)14[&type="Marshallese"]:0.07307665589660728,(5[&type="Not_Marshallese"]:0.050163218053668246,8[&type="Not_Marshallese"]:0.18716321805361186)11[&type="Not_Marshallese"]:0.2625186371038052)15[&type="Marshallese"]:0.0;
tree STATE_1130000 = (((1[&type="Marshallese"]:0.025687911579642675,3[&type="Marshallese"]:0.014687911579448043)11[&type="Marshallese"]:0.049052197751504434,2[&type="Marshallese"]:0.153740109331098)12[&type="Marshallese"]:0.10076049698528317,((4[&type="Marshallese"]:0.08053355057946587,(5[&type="Not_Marshallese"]:0.003012566837397812,(6[&type="Not_Marshallese"]:0.021974618568823073,7[&type="Not_Marshallese"]:0.0819746185687685)13[&type="Not_Marshallese"]:0.014037948268476513)10[&type="Not_Marshallese"]:0.22852098374213536)14[&type="Marshallese"]:0.05336827651455678,8[&type="Not_Marshallese"]:0.42190182709403357)9[&type="Marshallese"]:0.04659877922228939)15[&type="Marshallese"]:0.0;tree STATE_11130000 = (((1[&type="Marshallese"]:0.025687911579642675,3[&type="Marshallese"]:0.014687911579448043)11[&type="Marshallese"]:0.049052197751504434,2[&type="Marshallese"]:0.153740109331098)12[&type="Marshallese"]:0.10076049698528317,((4[&type="Marshallese"]:0.08053355057946587,(5[&type="Not_Marshallese"]:0.003012566837397812,(6[&type="Not_Marshallese"]:0.021974618568823073,7[&type="Not_Marshallese"]:0.0819746185687685)13[&type="Not_Marshallese"]:0.014037948268476513)10[&type="Not_Marshallese"]:0.22852098374213536)14[&type="Marshallese"]:0.05336827651455678,8[&type="Not_Marshallese"]:0.42190182709403357)9[&type="Marshallese"]:0.04659877922228939)15[&type="Marshallese"]:0.0;
tree STATE_1140000 = (((((1[&type="Marshallese"]:0.01271175865472185,(7[&type="Not_Marshallese"]:0.09859507536512241,8[&type="Not_Marshallese"]:0.14259507536521882)14[&type="Marshallese"]:0.16311668328939571)11[&type="Marshallese"]:0.016427943532305866,3[&type="Marshallese"]:0.018139702186833084)12[&type="Marshallese"]:0.020691931854152745,(2[&type="Marshallese"]:0.045895157612248105,5[&type="Not_Marshallese"]:0.12289515761224629)10[&type="Marshallese"]:0.08293647642888324)9[&type="Marshallese"]:0.12505678648285723,6[&type="Not_Marshallese"]:0.36388842052388853)13[&type="Marshallese"]:0.012068477467384708,4[&type="Marshallese"]:0.19195689799130417)15[&type="Marshallese"]:0.0;tree STATE_11140000 = (((((1[&type="Marshallese"]:0.01271175865472185,(7[&type="Not_Marshallese"]:0.09859507536512241,8[&type="Not_Marshallese"]:0.14259507536521882)14[&type="Marshallese"]:0.16311668328939571)11[&type="Marshallese"]:0.016427943532305866,3[&type="Marshallese"]:0.018139702186833084)12[&type="Marshallese"]:0.020691931854152745,(2[&type="Marshallese"]:0.045895157612248105,5[&type="Not_Marshallese"]:0.12289515761224629)10[&type="Marshallese"]:0.08293647642888324)9[&type="Marshallese"]:0.12505678648285723,6[&type="Not_Marshallese"]:0.36388842052388853)13[&type="Marshallese"]:0.012068477467384708,4[&type="Marshallese"]:0.19195689799130417)15[&type="Marshallese"]:0.0;
tree STATE_1150000 = (((1[&type="Marshallese"]:0.07229035937239942,(3[&type="Marshallese"]:0.023036455140062306,(7[&type="Not_Marshallese"]:0.2521363950158003,8[&type="Not_Marshallese"]:0.2961363950158967)11[&type="Marshallese"]:0.030900060124252893)13[&type="Marshallese"]:0.03825390423214248)14[&type="Marshallese"]:0.0283668438038166,(2[&type="Marshallese"]:0.17434479964796695,4[&type="Marshallese"]:0.10034479964789783)12[&type="Marshallese"]:0.005312403528199949)10[&type="Marshallese"]:0.009811882157113372,(5[&type="Not_Marshallese"]:0.18897728440532557,6[&type="Not_Marshallese"]:0.22197728440522735)9[&type="Marshallese"]:0.07749180092795288)15[&type="Marshallese"]:0.0;tree STATE_11150000 = (((1[&type="Marshallese"]:0.07229035937239942,(3[&type="Marshallese"]:0.023036455140062306,(7[&type="Not_Marshallese"]:0.2521363950158003,8[&type="Not_Marshallese"]:0.2961363950158967)11[&type="Marshallese"]:0.030900060124252893)13[&type="Marshallese"]:0.03825390423214248)14[&type="Marshallese"]:0.0283668438038166,(2[&type="Marshallese"]:0.17434479964796695,4[&type="Marshallese"]:0.10034479964789783)12[&type="Marshallese"]:0.005312403528199949)10[&type="Marshallese"]:0.009811882157113372,(5[&type="Not_Marshallese"]:0.18897728440532557,6[&type="Not_Marshallese"]:0.22197728440522735)9[&type="Marshallese"]:0.07749180092795288)15[&type="Marshallese"]:0.0;
tree STATE_1160000 = ((1[&type="Marshallese"]:0.00776955782185057,8[&type="Not_Marshallese"]:0.30076955782174325)12[&type="Marshallese"]:0.039594914948345994,(((2[&type="Marshallese"]:0.1013372470841078,4[&type="Marshallese"]:0.027337247084038674)9[&type="Marshallese"]:0.003422340954931491,((5[&type="Not_Marshallese"]:0.08384377484236402,6[&type="Not_Marshallese"]:0.1168437748422658)13[&type="Marshallese"]:0.009386029280710723,7[&type="Not_Marshallese"]:0.18622980412292195)11[&type="Marshallese"]:0.08852978391596272)14[&type="Marshallese"]:0.01054564710312278,3[&type="Marshallese"]:0.025305235142016547)10[&type="Marshallese"]:0.011059237627985385)15[&type="Marshallese"]:0.0;tree STATE_11160000 = ((1[&type="Marshallese"]:0.00776955782185057,8[&type="Not_Marshallese"]:0.30076955782174325)12[&type="Marshallese"]:0.039594914948345994,(((2[&type="Marshallese"]:0.1013372470841078,4[&type="Marshallese"]:0.027337247084038674)9[&type="Marshallese"]:0.003422340954931491,((5[&type="Not_Marshallese"]:0.08384377484236402,6[&type="Not_Marshallese"]:0.1168437748422658)13[&type="Marshallese"]:0.009386029280710723,7[&type="Not_Marshallese"]:0.18622980412292195)11[&type="Marshallese"]:0.08852978391596272)14[&type="Marshallese"]:0.01054564710312278,3[&type="Marshallese"]:0.025305235142016547)10[&type="Marshallese"]:0.011059237627985385)15[&type="Marshallese"]:0.0;
tree STATE_1170000 = (((1[&type="Marshallese"]:0.023133957334230904,(3[&type="Marshallese"]:0.0015253189836201275,((5[&type="Not_Marshallese"]:0.026587779141355322,7[&type="Not_Marshallese"]:0.11958777914120253)9[&type="Marshallese"]:0.08577135284841869,8[&type="Not_Marshallese"]:0.24935913198971763)10[&type="Marshallese"]:0.056166186993989814)13[&type="Marshallese"]:0.010608638350416144)12[&type="Marshallese"]:0.042201569937157235,(4[&type="Marshallese"]:0.06179284800252932,6[&type="Not_Marshallese"]:0.2457928480024984)14[&type="Marshallese"]:0.008542679268740583)11[&type="Marshallese"]:0.1823419284174279,2[&type="Marshallese"]:0.32667745568876694)15[&type="Marshallese"]:0.0;tree STATE_11170000 = (((1[&type="Marshallese"]:0.023133957334230904,(3[&type="Marshallese"]:0.0015253189836201275,((5[&type="Not_Marshallese"]:0.026587779141355322,7[&type="Not_Marshallese"]:0.11958777914120253)9[&type="Marshallese"]:0.08577135284841869,8[&type="Not_Marshallese"]:0.24935913198971763)10[&type="Marshallese"]:0.056166186993989814)13[&type="Marshallese"]:0.010608638350416144)12[&type="Marshallese"]:0.042201569937157235,(4[&type="Marshallese"]:0.06179284800252932,6[&type="Not_Marshallese"]:0.2457928480024984)14[&type="Marshallese"]:0.008542679268740583)11[&type="Marshallese"]:0.1823419284174279,2[&type="Marshallese"]:0.32667745568876694)15[&type="Marshallese"]:0.0;
tree STATE_1180000 = (((((1[&type="Marshallese"]:0.03243235074537121,(5[&type="Not_Marshallese"]:0.03202752496871525,6[&type="Not_Marshallese"]:0.06502752496861702)11[&type="Marshallese"]:0.15640482577660503)9[&type="Marshallese"]:0.002425176106184479,8[&type="Not_Marshallese"]:0.32785752685144837)14[&type="Marshallese"]:0.007229298028041453,7[&type="Not_Marshallese"]:0.2910868248793934)12[&type="Marshallese"]:0.01493831395559414,(3[&type="Marshallese"]:0.006248802692117972,4[&type="Marshallese"]:0.02224880269219437)10[&type="Marshallese"]:0.03977633614287868)13[&type="Marshallese"]:0.1301853479501781,2[&type="Marshallese"]:0.2662104867853203)15[&type="Marshallese"]:0.0;tree STATE_11180000 = (((((1[&type="Marshallese"]:0.03243235074537121,(5[&type="Not_Marshallese"]:0.03202752496871525,6[&type="Not_Marshallese"]:0.06502752496861702)11[&type="Marshallese"]:0.15640482577660503)9[&type="Marshallese"]:0.002425176106184479,8[&type="Not_Marshallese"]:0.32785752685144837)14[&type="Marshallese"]:0.007229298028041453,7[&type="Not_Marshallese"]:0.2910868248793934)12[&type="Marshallese"]:0.01493831395559414,(3[&type="Marshallese"]:0.006248802692117972,4[&type="Marshallese"]:0.02224880269219437)10[&type="Marshallese"]:0.03977633614287868)13[&type="Marshallese"]:0.1301853479501781,2[&type="Marshallese"]:0.2662104867853203)15[&type="Marshallese"]:0.0;
tree STATE_1190000 = ((1[&type="Marshallese"]:0.045874549797218944,(2[&type="Marshallese"]:0.11828428196938562,(5[&type="Not_Marshallese"]:0.17950264747827893,((6[&type="Not_Marshallese"]:0.07879347226863281,8[&type="Not_Marshallese"]:0.18279347226867465)11[&type="Marshallese"]:0.10314103795318247,7[&type="Not_Marshallese"]:0.2419345102217607)14[&type="Marshallese"]:0.030568137256365424)10[&type="Marshallese"]:0.015781634491104868)12[&type="Marshallese"]:0.006590267827784213)13[&type="Marshallese"]:0.11371138446947093,(3[&type="Marshallese"]:0.12063224214966528,4[&type="Marshallese"]:0.13663224214974168)9[&type="Marshallese"]:0.027953692116829965)15[&type="Marshallese"]:0.0;tree STATE_11190000 = ((1[&type="Marshallese"]:0.045874549797218944,(2[&type="Marshallese"]:0.11828428196938562,(5[&type="Not_Marshallese"]:0.17950264747827893,((6[&type="Not_Marshallese"]:0.07879347226863281,8[&type="Not_Marshallese"]:0.18279347226867465)11[&type="Marshallese"]:0.10314103795318247,7[&type="Not_Marshallese"]:0.2419345102217607)14[&type="Marshallese"]:0.030568137256365424)10[&type="Marshallese"]:0.015781634491104868)12[&type="Marshallese"]:0.006590267827784213)13[&type="Marshallese"]:0.11371138446947093,(3[&type="Marshallese"]:0.12063224214966528,4[&type="Marshallese"]:0.13663224214974168)9[&type="Marshallese"]:0.027953692116829965)15[&type="Marshallese"]:0.0;
tree STATE_1200000 = ((((1[&type="Marshallese"]:0.03568686697096901,((5[&type="Not_Marshallese"]:0.06835295041929398,(6[&type="Not_Marshallese"]:0.10072730434093666,8[&type="Not_Marshallese"]:0.2047273043409785)12[&type="Marshallese"]:6.256460782591011E-4)9[&type="Marshallese"]:0.01313248371901038,7[&type="Not_Marshallese"]:0.17448543413815157)11[&type="Marshallese"]:0.11020143283261372)10[&type="Marshallese"]:0.04115990599707814,4[&type="Marshallese"]:0.08184677296792892)13[&type="Marshallese"]:0.009513573320626578,3[&type="Marshallese"]:0.0753603462884791)14[&type="Marshallese"]:0.01771123544531461,2[&type="Marshallese"]:0.18307158173393923)15[&type="Marshallese"]:0.0;tree STATE_11200000 = ((((1[&type="Marshallese"]:0.03568686697096901,((5[&type="Not_Marshallese"]:0.06835295041929398,(6[&type="Not_Marshallese"]:0.10072730434093666,8[&type="Not_Marshallese"]:0.2047273043409785)12[&type="Marshallese"]:6.256460782591011E-4)9[&type="Marshallese"]:0.01313248371901038,7[&type="Not_Marshallese"]:0.17448543413815157)11[&type="Marshallese"]:0.11020143283261372)10[&type="Marshallese"]:0.04115990599707814,4[&type="Marshallese"]:0.08184677296792892)13[&type="Marshallese"]:0.009513573320626578,3[&type="Marshallese"]:0.0753603462884791)14[&type="Marshallese"]:0.01771123544531461,2[&type="Marshallese"]:0.18307158173393923)15[&type="Marshallese"]:0.0;
tree STATE_1210000 = ((1[&type="Marshallese"]:0.03489547407208249,4[&type="Marshallese"]:0.039895474071964254)13[&type="Marshallese"]:0.11924236239197977,(((2[&type="Marshallese"]:0.06722610639634902,(5[&type="Not_Marshallese"]:0.10880777086894758,6[&type="Not_Marshallese"]:0.14180777086884935)9[&type="Marshallese"]:0.03541833552739962)14[&type="Marshallese"]:0.061994118718330715,3[&type="Marshallese"]:0.03922022511453421)11[&type="Marshallese"]:0.050030264491488896,(7[&type="Not_Marshallese"]:0.34504284409756103,8[&type="Not_Marshallese"]:0.38904284409765744)10[&type="Marshallese"]:0.004207645508452984)12[&type="Marshallese"]:0.05388734685784452)15[&type="Marshallese"]:0.0;tree STATE_11210000 = ((1[&type="Marshallese"]:0.03489547407208249,4[&type="Marshallese"]:0.039895474071964254)13[&type="Marshallese"]:0.11924236239197977,(((2[&type="Marshallese"]:0.06722610639634902,(5[&type="Not_Marshallese"]:0.10880777086894758,6[&type="Not_Marshallese"]:0.14180777086884935)9[&type="Marshallese"]:0.03541833552739962)14[&type="Marshallese"]:0.061994118718330715,3[&type="Marshallese"]:0.03922022511453421)11[&type="Marshallese"]:0.050030264491488896,(7[&type="Not_Marshallese"]:0.34504284409756103,8[&type="Not_Marshallese"]:0.38904284409765744)10[&type="Marshallese"]:0.004207645508452984)12[&type="Marshallese"]:0.05388734685784452)15[&type="Marshallese"]:0.0;
tree STATE_1220000 = (((1[&type="Marshallese"]:9.525951617896933E-4,4[&type="Marshallese"]:0.005952595161671459)11[&type="Marshallese"]:0.06275259392640725,3[&type="Marshallese"]:0.05270518908800231)13[&type="Marshallese"]:0.0038346003733075174,(2[&type="Marshallese"]:0.12301764145288396,((5[&type="Not_Marshallese"]:0.031043122236631443,8[&type="Not_Marshallese"]:0.16804312223657505)9[&type="Marshallese"]:0.07977164010488241,(6[&type="Not_Marshallese"]:0.09396945654962546,7[&type="Not_Marshallese"]:0.1539694565495709)14[&type="Marshallese"]:0.04984530579179017)12[&type="Marshallese"]:0.08920287911136829)10[&type="Marshallese"]:0.023522148008571386)15[&type="Marshallese"]:0.0;tree STATE_11220000 = (((1[&type="Marshallese"]:9.525951617896933E-4,4[&type="Marshallese"]:0.005952595161671459)11[&type="Marshallese"]:0.06275259392640725,3[&type="Marshallese"]:0.05270518908800231)13[&type="Marshallese"]:0.0038346003733075174,(2[&type="Marshallese"]:0.12301764145288396,((5[&type="Not_Marshallese"]:0.031043122236631443,8[&type="Not_Marshallese"]:0.16804312223657505)9[&type="Marshallese"]:0.07977164010488241,(6[&type="Not_Marshallese"]:0.09396945654962546,7[&type="Not_Marshallese"]:0.1539694565495709)14[&type="Marshallese"]:0.04984530579179017)12[&type="Marshallese"]:0.08920287911136829)10[&type="Marshallese"]:0.023522148008571386)15[&type="Marshallese"]:0.0;
tree STATE_1230000 = (((((1[&type="Marshallese"]:0.0041954464742539055,(5[&type="Not_Marshallese"]:0.08632853413069547,(7[&type="Not_Marshallese"]:0.07974794861132116,8[&type="Not_Marshallese"]:0.12374794861141757)9[&type="Marshallese"]:0.09958058551922151)10[&type="Marshallese"]:0.07386691234350751)11[&type="Marshallese"]:0.042703737666294816,3[&type="Marshallese"]:0.03589918414035409)12[&type="Marshallese"]:0.04363981150792001,4[&type="Marshallese"]:0.0955389956483505)14[&type="Marshallese"]:8.227107929953403E-4,6[&type="Not_Marshallese"]:0.2803617064413149)13[&type="Marshallese"]:0.008982210635590404,2[&type="Marshallese"]:0.17934391707700537)15[&type="Marshallese"]:0.0;tree STATE_11230000 = (((((1[&type="Marshallese"]:0.0041954464742539055,(5[&type="Not_Marshallese"]:0.08632853413069547,(7[&type="Not_Marshallese"]:0.07974794861132116,8[&type="Not_Marshallese"]:0.12374794861141757)9[&type="Marshallese"]:0.09958058551922151)10[&type="Marshallese"]:0.07386691234350751)11[&type="Marshallese"]:0.042703737666294816,3[&type="Marshallese"]:0.03589918414035409)12[&type="Marshallese"]:0.04363981150792001,4[&type="Marshallese"]:0.0955389956483505)14[&type="Marshallese"]:8.227107929953403E-4,6[&type="Not_Marshallese"]:0.2803617064413149)13[&type="Marshallese"]:0.008982210635590404,2[&type="Marshallese"]:0.17934391707700537)15[&type="Marshallese"]:0.0;
tree STATE_1240000 = (((1[&type="Marshallese"]:0.023574124665267482,(5[&type="Not_Marshallese"]:0.05345744871736291,8[&type="Not_Marshallese"]:0.19045744871730652)14[&type="Marshallese"]:0.12611667594785364)10[&type="Marshallese"]:0.1550472393243706,(2[&type="Marshallese"]:0.2557862350976702,(3[&type="Marshallese"]:3.47404181737343E-4,(6[&type="Not_Marshallese"]:0.13454866426852927,7[&type="Not_Marshallese"]:0.1945486642684747)9[&type="Marshallese"]:0.06579873991325355)13[&type="Marshallese"]:0.16543883091578732)11[&type="Marshallese"]:0.0018351288919187803)12[&type="Marshallese"]:0.0033971287651242688,4[&type="Marshallese"]:0.1870184927546441)15[&type="Marshallese"]:0.0;tree STATE_11240000 = (((1[&type="Marshallese"]:0.023574124665267482,(5[&type="Not_Marshallese"]:0.05345744871736291,8[&type="Not_Marshallese"]:0.19045744871730652)14[&type="Marshallese"]:0.12611667594785364)10[&type="Marshallese"]:0.1550472393243706,(2[&type="Marshallese"]:0.2557862350976702,(3[&type="Marshallese"]:3.47404181737343E-4,(6[&type="Not_Marshallese"]:0.13454866426852927,7[&type="Not_Marshallese"]:0.1945486642684747)9[&type="Marshallese"]:0.06579873991325355)13[&type="Marshallese"]:0.16543883091578732)11[&type="Marshallese"]:0.0018351288919187803)12[&type="Marshallese"]:0.0033971287651242688,4[&type="Marshallese"]:0.1870184927546441)15[&type="Marshallese"]:0.0;
tree STATE_1250000 = ((((1[&type="Marshallese"]:0.02863091501044135,8[&type="Not_Marshallese"]:0.32163091501033403)12[&type="Marshallese"]:0.006025684309677759,(5[&type="Not_Marshallese"]:0.06328348888293059,6[&type="Not_Marshallese"]:0.09628348888283236)13[&type="Marshallese"]:0.1273731104371376)10[&type="Marshallese"]:0.04872235750947618,4[&type="Marshallese"]:0.08837895682947705)14[&type="Marshallese"]:0.018878407612227865,((2[&type="Marshallese"]:0.1198044664879871,3[&type="Marshallese"]:0.029804466487841574)11[&type="Marshallese"]:0.009439978522872983,7[&type="Not_Marshallese"]:0.29924444501070546)9[&type="Marshallese"]:0.05201291943091396)15[&type="Marshallese"]:0.0;tree STATE_11250000 = ((((1[&type="Marshallese"]:0.02863091501044135,8[&type="Not_Marshallese"]:0.32163091501033403)12[&type="Marshallese"]:0.006025684309677759,(5[&type="Not_Marshallese"]:0.06328348888293059,6[&type="Not_Marshallese"]:0.09628348888283236)13[&type="Marshallese"]:0.1273731104371376)10[&type="Marshallese"]:0.04872235750947618,4[&type="Marshallese"]:0.08837895682947705)14[&type="Marshallese"]:0.018878407612227865,((2[&type="Marshallese"]:0.1198044664879871,3[&type="Marshallese"]:0.029804466487841574)11[&type="Marshallese"]:0.009439978522872983,7[&type="Not_Marshallese"]:0.29924444501070546)9[&type="Marshallese"]:0.05201291943091396)15[&type="Marshallese"]:0.0;
tree STATE_1260000 = ((((((1[&type="Marshallese"]:6.446433343893498E-4,8[&type="Not_Marshallese"]:0.29364464333428203)12[&type="Marshallese"]:0.0041381369338659435,(5[&type="Not_Marshallese"]:0.037796381090849096,6[&type="Not_Marshallese"]:0.07079638109075087)13[&type="Marshallese"]:0.12298639917735527)10[&type="Marshallese"]:0.013139997217825827,2[&type="Marshallese"]:0.09692277748603201)11[&type="Marshallese"]:0.005057944146348137,7[&type="Not_Marshallese"]:0.27198072163222553)9[&type="Marshallese"]:0.005932962026886035,3[&type="Marshallese"]:0.01791368365912066)14[&type="Marshallese"]:0.1792999197115877,4[&type="Marshallese"]:0.21321360337078477)15[&type="Marshallese"]:0.0;tree STATE_11260000 = ((((((1[&type="Marshallese"]:6.446433343893498E-4,8[&type="Not_Marshallese"]:0.29364464333428203)12[&type="Marshallese"]:0.0041381369338659435,(5[&type="Not_Marshallese"]:0.037796381090849096,6[&type="Not_Marshallese"]:0.07079638109075087)13[&type="Marshallese"]:0.12298639917735527)10[&type="Marshallese"]:0.013139997217825827,2[&type="Marshallese"]:0.09692277748603201)11[&type="Marshallese"]:0.005057944146348137,7[&type="Not_Marshallese"]:0.27198072163222553)9[&type="Marshallese"]:0.005932962026886035,3[&type="Marshallese"]:0.01791368365912066)14[&type="Marshallese"]:0.1792999197115877,4[&type="Marshallese"]:0.21321360337078477)15[&type="Marshallese"]:0.0;
tree STATE_1270000 = (((1[&type="Marshallese"]:0.028268658930093504,(2[&type="Marshallese"]:0.09140718381235147,3[&type="Marshallese"]:0.0014071838122059477)9[&type="Marshallese"]:0.015861475117692925)14[&type="Marshallese"]:0.05901719574779024,(((5[&type="Not_Marshallese"]:0.03976891299839164,6[&type="Not_Marshallese"]:0.07276891299829341)10[&type="Marshallese"]:0.13096774482438422,8[&type="Not_Marshallese"]:0.3077366578227195)12[&type="Marshallese"]:0.037819400377869794,7[&type="Not_Marshallese"]:0.30155605820049286)13[&type="Marshallese"]:0.03472979647718716)11[&type="Marshallese"]:0.03992192253841592,4[&type="Marshallese"]:0.13220777721618143)15[&type="Marshallese"]:0.0;tree STATE_11270000 = (((1[&type="Marshallese"]:0.028268658930093504,(2[&type="Marshallese"]:0.09140718381235147,3[&type="Marshallese"]:0.0014071838122059477)9[&type="Marshallese"]:0.015861475117692925)14[&type="Marshallese"]:0.05901719574779024,(((5[&type="Not_Marshallese"]:0.03976891299839164,6[&type="Not_Marshallese"]:0.07276891299829341)10[&type="Marshallese"]:0.13096774482438422,8[&type="Not_Marshallese"]:0.3077366578227195)12[&type="Marshallese"]:0.037819400377869794,7[&type="Not_Marshallese"]:0.30155605820049286)13[&type="Marshallese"]:0.03472979647718716)11[&type="Marshallese"]:0.03992192253841592,4[&type="Marshallese"]:0.13220777721618143)15[&type="Marshallese"]:0.0;
tree STATE_1280000 = ((((1[&type="Marshallese"]:3.571577194354525E-4,4[&type="Marshallese"]:0.005357157719317218)12[&type="Marshallese"]:0.007297094462744125,2[&type="Marshallese"]:0.08665425218213046)9[&type="Marshallese"]:0.017302068491308553,3[&type="Marshallese"]:0.013956320673293499)14[&type="Marshallese"]:0.2193155645866171,((5[&type="Not_Marshallese"]:0.04959262022303948,(7[&type="Not_Marshallese"]:0.08782894380196812,8[&type="Not_Marshallese"]:0.13182894380206453)13[&type="Marshallese"]:0.05476367642091856)10[&type="Marshallese"]:0.06712556353790691,6[&type="Not_Marshallese"]:0.14971818376084817)11[&type="Marshallese"]:0.2835537014991079)15[&type="Marshallese"]:0.0;tree STATE_11280000 = ((((1[&type="Marshallese"]:3.571577194354525E-4,4[&type="Marshallese"]:0.005357157719317218)12[&type="Marshallese"]:0.007297094462744125,2[&type="Marshallese"]:0.08665425218213046)9[&type="Marshallese"]:0.017302068491308553,3[&type="Marshallese"]:0.013956320673293499)14[&type="Marshallese"]:0.2193155645866171,((5[&type="Not_Marshallese"]:0.04959262022303948,(7[&type="Not_Marshallese"]:0.08782894380196812,8[&type="Not_Marshallese"]:0.13182894380206453)13[&type="Marshallese"]:0.05476367642091856)10[&type="Marshallese"]:0.06712556353790691,6[&type="Not_Marshallese"]:0.14971818376084817)11[&type="Marshallese"]:0.2835537014991079)15[&type="Marshallese"]:0.0;
tree STATE_1290000 = (((1[&type="Marshallese"]:0.030106696386123344,(2[&type="Marshallese"]:0.09792817997052305,(((5[&type="Not_Marshallese"]:0.007953771992386172,7[&type="Not_Marshallese"]:0.10095377199223338)10[&type="Marshallese"]:0.03515697048093436,8[&type="Not_Marshallese"]:0.18011074247326414)12[&type="Marshallese"]:0.038837348269632144,6[&type="Not_Marshallese"]:0.11494809074285445)11[&type="Marshallese"]:0.09298008922756856)13[&type="Marshallese"]:0.011178516415551176)14[&type="Marshallese"]:0.005585313545905524,4[&type="Marshallese"]:0.04069200993191063)9[&type="Marshallese"]:0.013979846358672554,3[&type="Marshallese"]:0.03867185629050679)15[&type="Marshallese"]:0.0;tree STATE_11290000 = (((1[&type="Marshallese"]:0.030106696386123344,(2[&type="Marshallese"]:0.09792817997052305,(((5[&type="Not_Marshallese"]:0.007953771992386172,7[&type="Not_Marshallese"]:0.10095377199223338)10[&type="Marshallese"]:0.03515697048093436,8[&type="Not_Marshallese"]:0.18011074247326414)12[&type="Marshallese"]:0.038837348269632144,6[&type="Not_Marshallese"]:0.11494809074285445)11[&type="Marshallese"]:0.09298008922756856)13[&type="Marshallese"]:0.011178516415551176)14[&type="Marshallese"]:0.005585313545905524,4[&type="Marshallese"]:0.04069200993191063)9[&type="Marshallese"]:0.013979846358672554,3[&type="Marshallese"]:0.03867185629050679)15[&type="Marshallese"]:0.0;
tree STATE_1300000 = (((1[&type="Marshallese"]:0.004468813535070837,(2[&type="Marshallese"]:0.025078093358974124,(6[&type="Not_Marshallese"]:0.07521408885254391,7[&type="Not_Marshallese"]:0.13521408885248934)11[&type="Marshallese"]:0.05986400450633017)10[&type="Marshallese"]:0.0583907201760476)13[&type="Marshallese"]:0.008473155290005863,(5[&type="Not_Marshallese"]:0.027722371007024516,8[&type="Not_Marshallese"]:0.16472237100696813)12[&type="Marshallese"]:0.14121959781800125)9[&type="Marshallese"]:0.03418717011426903,(3[&type="Marshallese"]:0.02224933450396932,4[&type="Marshallese"]:0.03824933450404572)14[&type="Marshallese"]:0.013879804435181775)15[&type="Marshallese"]:0.0;tree STATE_11300000 = (((1[&type="Marshallese"]:0.004468813535070837,(2[&type="Marshallese"]:0.025078093358974124,(6[&type="Not_Marshallese"]:0.07521408885254391,7[&type="Not_Marshallese"]:0.13521408885248934)11[&type="Marshallese"]:0.05986400450633017)10[&type="Marshallese"]:0.0583907201760476)13[&type="Marshallese"]:0.008473155290005863,(5[&type="Not_Marshallese"]:0.027722371007024516,8[&type="Not_Marshallese"]:0.16472237100696813)12[&type="Marshallese"]:0.14121959781800125)9[&type="Marshallese"]:0.03418717011426903,(3[&type="Marshallese"]:0.02224933450396932,4[&type="Marshallese"]:0.03824933450404572)14[&type="Marshallese"]:0.013879804435181775)15[&type="Marshallese"]:0.0;
tree STATE_1310000 = ((((1[&type="Marshallese"]:0.06571536808929335,4[&type="Marshallese"]:0.07071536808917511)13[&type="Marshallese"]:0.024516118800907538,(3[&type="Marshallese"]:0.03670413425003405,(5[&type="Not_Marshallese"]:9.950785129342887E-4,6[&type="Not_Marshallese"]:0.03399507851283606)9[&type="Not_Marshallese"]:0.20270905573724346)10[&type="Marshallese"]:0.042527352639972205)14[&type="Marshallese"]:0.05192402730121015,2[&type="Marshallese"]:0.22115551419136192)12[&type="Marshallese"]:0.009839767499850771,(7[&type="Not_Marshallese"]:0.35532535283976585,8[&type="Not_Marshallese"]:0.39932535283986226)11[&type="Marshallese"]:0.04566992885129223)15[&type="Marshallese"]:0.0;tree STATE_11310000 = ((((1[&type="Marshallese"]:0.06571536808929335,4[&type="Marshallese"]:0.07071536808917511)13[&type="Marshallese"]:0.024516118800907538,(3[&type="Marshallese"]:0.03670413425003405,(5[&type="Not_Marshallese"]:9.950785129342887E-4,6[&type="Not_Marshallese"]:0.03399507851283606)9[&type="Not_Marshallese"]:0.20270905573724346)10[&type="Marshallese"]:0.042527352639972205)14[&type="Marshallese"]:0.05192402730121015,2[&type="Marshallese"]:0.22115551419136192)12[&type="Marshallese"]:0.009839767499850771,(7[&type="Not_Marshallese"]:0.35532535283976585,8[&type="Not_Marshallese"]:0.39932535283986226)11[&type="Marshallese"]:0.04566992885129223)15[&type="Marshallese"]:0.0;
tree STATE_1320000 = (((1[&type="Marshallese"]:0.023888907866977394,((5[&type="Not_Marshallese"]:0.05277499873707611,7[&type="Not_Marshallese"]:0.14577499873692332)14[&type="Marshallese"]:0.03033574997930588,8[&type="Not_Marshallese"]:0.2201107487163256)9[&type="Marshallese"]:0.09677815915054447)10[&type="Marshallese"]:0.01589678894570795,(3[&type="Marshallese"]:0.011207480378546797,4[&type="Marshallese"]:0.027207480378623194)11[&type="Marshallese"]:0.017578216433943916)12[&type="Marshallese"]:0.0031510529576820323,(2[&type="Marshallese"]:0.05542647655551053,6[&type="Not_Marshallese"]:0.16542647655541048)13[&type="Marshallese"]:0.06651027321480774)15[&type="Marshallese"]:0.0;tree STATE_11320000 = (((1[&type="Marshallese"]:0.023888907866977394,((5[&type="Not_Marshallese"]:0.05277499873707611,7[&type="Not_Marshallese"]:0.14577499873692332)14[&type="Marshallese"]:0.03033574997930588,8[&type="Not_Marshallese"]:0.2201107487163256)9[&type="Marshallese"]:0.09677815915054447)10[&type="Marshallese"]:0.01589678894570795,(3[&type="Marshallese"]:0.011207480378546797,4[&type="Marshallese"]:0.027207480378623194)11[&type="Marshallese"]:0.017578216433943916)12[&type="Marshallese"]:0.0031510529576820323,(2[&type="Marshallese"]:0.05542647655551053,6[&type="Not_Marshallese"]:0.16542647655541048)13[&type="Marshallese"]:0.06651027321480774)15[&type="Marshallese"]:0.0;
tree STATE_1330000 = ((((1[&type="Marshallese"]:0.006687255066536446,(2[&type="Marshallese"]:0.035806822193664684,5[&type="Not_Marshallese"]:0.11280682219366286)13[&type="Marshallese"]:0.04988043287282265)11[&type="Marshallese"]:0.04793635538510682,3[&type="Marshallese"]:0.043623610451448636)9[&type="Marshallese"]:0.046478573370646536,(4[&type="Marshallese"]:0.029394381073281517,(6[&type="Not_Marshallese"]:0.08184173368534037,7[&type="Not_Marshallese"]:0.1418417336852858)10[&type="Not_Marshallese"]:0.13155264738791023)14[&type="Marshallese"]:0.07670780274889005)12[&type="Marshallese"]:0.01929204200945911,8[&type="Not_Marshallese"]:0.4133942258316416)15[&type="Marshallese"]:0.0;tree STATE_11330000 = ((((1[&type="Marshallese"]:0.006687255066536446,(2[&type="Marshallese"]:0.035806822193664684,5[&type="Not_Marshallese"]:0.11280682219366286)13[&type="Marshallese"]:0.04988043287282265)11[&type="Marshallese"]:0.04793635538510682,3[&type="Marshallese"]:0.043623610451448636)9[&type="Marshallese"]:0.046478573370646536,(4[&type="Marshallese"]:0.029394381073281517,(6[&type="Not_Marshallese"]:0.08184173368534037,7[&type="Not_Marshallese"]:0.1418417336852858)10[&type="Not_Marshallese"]:0.13155264738791023)14[&type="Marshallese"]:0.07670780274889005)12[&type="Marshallese"]:0.01929204200945911,8[&type="Not_Marshallese"]:0.4133942258316416)15[&type="Marshallese"]:0.0;
tree STATE_1340000 = ((((1[&type="Marshallese"]:0.031762610134209834,4[&type="Marshallese"]:0.0367626101340916)13[&type="Marshallese"]:0.08085550263223445,(3[&type="Marshallese"]:0.009933165150848133,5[&type="Not_Marshallese"]:0.17693316515099183)11[&type="Marshallese"]:0.09168494761540152)12[&type="Marshallese"]:0.02430321037298011,((6[&type="Not_Marshallese"]:0.03831887443613524,7[&type="Not_Marshallese"]:0.09831887443608067)14[&type="Marshallese"]:0.15181028387783463,8[&type="Not_Marshallese"]:0.2941291583140117)10[&type="Marshallese"]:0.13579216482530537)9[&type="Marshallese"]:0.017677849331459383,2[&type="Marshallese"]:0.23359917247083467)15[&type="Marshallese"]:0.0;tree STATE_11340000 = ((((1[&type="Marshallese"]:0.031762610134209834,4[&type="Marshallese"]:0.0367626101340916)13[&type="Marshallese"]:0.08085550263223445,(3[&type="Marshallese"]:0.009933165150848133,5[&type="Not_Marshallese"]:0.17693316515099183)11[&type="Marshallese"]:0.09168494761540152)12[&type="Marshallese"]:0.02430321037298011,((6[&type="Not_Marshallese"]:0.03831887443613524,7[&type="Not_Marshallese"]:0.09831887443608067)14[&type="Marshallese"]:0.15181028387783463,8[&type="Not_Marshallese"]:0.2941291583140117)10[&type="Marshallese"]:0.13579216482530537)9[&type="Marshallese"]:0.017677849331459383,2[&type="Marshallese"]:0.23359917247083467)15[&type="Marshallese"]:0.0;
tree STATE_1350000 = (((((1[&type="Marshallese"]:0.015336368130689504,(5[&type="Not_Marshallese"]:0.06673530836193986,(7[&type="Not_Marshallese"]:0.08649851296515265,8[&type="Not_Marshallese"]:0.13049851296524906)13[&type="Marshallese"]:0.07323679539663441)11[&type="Marshallese"]:0.10460105976869871)10[&type="Marshallese"]:0.001087913547566599,6[&type="Not_Marshallese"]:0.20542428167810695)9[&type="Marshallese"]:0.017520963561793224,4[&type="Marshallese"]:0.03894524523993109)14[&type="Marshallese"]:0.020994385230486967,3[&type="Marshallese"]:0.04393963047034166)12[&type="Marshallese"]:0.03502006054536111,2[&type="Marshallese"]:0.1689596910158483)15[&type="Marshallese"]:0.0;tree STATE_11350000 = (((((1[&type="Marshallese"]:0.015336368130689504,(5[&type="Not_Marshallese"]:0.06673530836193986,(7[&type="Not_Marshallese"]:0.08649851296515265,8[&type="Not_Marshallese"]:0.13049851296524906)13[&type="Marshallese"]:0.07323679539663441)11[&type="Marshallese"]:0.10460105976869871)10[&type="Marshallese"]:0.001087913547566599,6[&type="Not_Marshallese"]:0.20542428167810695)9[&type="Marshallese"]:0.017520963561793224,4[&type="Marshallese"]:0.03894524523993109)14[&type="Marshallese"]:0.020994385230486967,3[&type="Marshallese"]:0.04393963047034166)12[&type="Marshallese"]:0.03502006054536111,2[&type="Marshallese"]:0.1689596910158483)15[&type="Marshallese"]:0.0;
tree STATE_1360000 = (((1[&type="Marshallese"]:0.117071081187685,(2[&type="Marshallese"]:0.13954537121986,(3[&type="Marshallese"]:0.010811631302911295,8[&type="Not_Marshallese"]:0.3148116313029986)13[&type="Marshallese"]:0.03873373991680318)10[&type="Marshallese"]:0.056525709967775895)14[&type="Marshallese"]:0.06843642071329514,((5[&type="Not_Marshallese"]:0.09604336385205445,7[&type="Not_Marshallese"]:0.18904336385190165)11[&type="Marshallese"]:0.08309807563201074,6[&type="Not_Marshallese"]:0.21214143948396696)9[&type="Not_Marshallese"]:0.16236606241686402)12[&type="Marshallese"]:0.01750461157252131,4[&type="Marshallese"]:0.20801211347338322)15[&type="Marshallese"]:0.0;tree STATE_11360000 = (((1[&type="Marshallese"]:0.117071081187685,(2[&type="Marshallese"]:0.13954537121986,(3[&type="Marshallese"]:0.010811631302911295,8[&type="Not_Marshallese"]:0.3148116313029986)13[&type="Marshallese"]:0.03873373991680318)10[&type="Marshallese"]:0.056525709967775895)14[&type="Marshallese"]:0.06843642071329514,((5[&type="Not_Marshallese"]:0.09604336385205445,7[&type="Not_Marshallese"]:0.18904336385190165)11[&type="Marshallese"]:0.08309807563201074,6[&type="Not_Marshallese"]:0.21214143948396696)9[&type="Not_Marshallese"]:0.16236606241686402)12[&type="Marshallese"]:0.01750461157252131,4[&type="Marshallese"]:0.20801211347338322)15[&type="Marshallese"]:0.0;
tree STATE_1370000 = (((1[&type="Marshallese"]:0.02867365326585808,7[&type="Not_Marshallese"]:0.27767365326565435)9[&type="Marshallese"]:0.0493824756853492,(2[&type="Marshallese"]:0.1555704646356052,(3[&type="Marshallese"]:0.01371770368135461,((5[&type="Not_Marshallese"]:0.12143932041593197,8[&type="Not_Marshallese"]:0.2584393204158756)11[&type="Marshallese"]:0.032358107704860806,6[&type="Not_Marshallese"]:0.18679742812069455)13[&type="Marshallese"]:0.02692027556070553)10[&type="Marshallese"]:0.05185276095410507)12[&type="Marshallese"]:0.0014856643155529703)14[&type="Marshallese"]:0.13098014152073656,4[&type="Marshallese"]:0.2140362704718256)15[&type="Marshallese"]:0.0;tree STATE_11370000 = (((1[&type="Marshallese"]:0.02867365326585808,7[&type="Not_Marshallese"]:0.27767365326565435)9[&type="Marshallese"]:0.0493824756853492,(2[&type="Marshallese"]:0.1555704646356052,(3[&type="Marshallese"]:0.01371770368135461,((5[&type="Not_Marshallese"]:0.12143932041593197,8[&type="Not_Marshallese"]:0.2584393204158756)11[&type="Marshallese"]:0.032358107704860806,6[&type="Not_Marshallese"]:0.18679742812069455)13[&type="Marshallese"]:0.02692027556070553)10[&type="Marshallese"]:0.05185276095410507)12[&type="Marshallese"]:0.0014856643155529703)14[&type="Marshallese"]:0.13098014152073656,4[&type="Marshallese"]:0.2140362704718256)15[&type="Marshallese"]:0.0;
tree STATE_1380000 = (((1[&type="Marshallese"]:0.04342653749116304,(5[&type="Not_Marshallese"]:0.0330612717101226,6[&type="Not_Marshallese"]:0.06606127171002438)9[&type="Not_Marshallese"]:0.1663652657809895)11[&type="Marshallese"]:0.015252047022932036,((2[&type="Marshallese"]:0.09348157536205437,3[&type="Marshallese"]:0.0034815753619088508)13[&type="Marshallese"]:0.01105274520445887,(7[&type="Not_Marshallese"]:0.25750384318870156,8[&type="Not_Marshallese"]:0.30150384318879797)14[&type="Marshallese"]:0.01703047737765706)10[&type="Marshallese"]:0.033144263947532726)12[&type="Marshallese"]:0.019189143119048735,4[&type="Marshallese"]:0.08286772763302558)15[&type="Marshallese"]:0.0;tree STATE_11380000 = (((1[&type="Marshallese"]:0.04342653749116304,(5[&type="Not_Marshallese"]:0.0330612717101226,6[&type="Not_Marshallese"]:0.06606127171002438)9[&type="Not_Marshallese"]:0.1663652657809895)11[&type="Marshallese"]:0.015252047022932036,((2[&type="Marshallese"]:0.09348157536205437,3[&type="Marshallese"]:0.0034815753619088508)13[&type="Marshallese"]:0.01105274520445887,(7[&type="Not_Marshallese"]:0.25750384318870156,8[&type="Not_Marshallese"]:0.30150384318879797)14[&type="Marshallese"]:0.01703047737765706)10[&type="Marshallese"]:0.033144263947532726)12[&type="Marshallese"]:0.019189143119048735,4[&type="Marshallese"]:0.08286772763302558)15[&type="Marshallese"]:0.0;
tree STATE_1390000 = ((((1[&type="Marshallese"]:0.0049796773799869465,8[&type="Not_Marshallese"]:0.2979796773798796)11[&type="Marshallese"]:0.009636820487035735,((5[&type="Not_Marshallese"]:0.14664194198654185,6[&type="Not_Marshallese"]:0.17964194198644362)9[&type="Marshallese"]:0.01883135649380885,7[&type="Not_Marshallese"]:0.2584732984801979)14[&type="Marshallese"]:0.005143199386621056)13[&type="Marshallese"]:0.05780450349403571,4[&type="Marshallese"]:0.07742100136094016)10[&type="Marshallese"]:0.0567692236077918,(2[&type="Marshallese"]:0.18975050418812717,3[&type="Marshallese"]:0.09975050418798165)12[&type="Marshallese"]:0.018439720780673907)15[&type="Marshallese"]:0.0;tree STATE_11390000 = ((((1[&type="Marshallese"]:0.0049796773799869465,8[&type="Not_Marshallese"]:0.2979796773798796)11[&type="Marshallese"]:0.009636820487035735,((5[&type="Not_Marshallese"]:0.14664194198654185,6[&type="Not_Marshallese"]:0.17964194198644362)9[&type="Marshallese"]:0.01883135649380885,7[&type="Not_Marshallese"]:0.2584732984801979)14[&type="Marshallese"]:0.005143199386621056)13[&type="Marshallese"]:0.05780450349403571,4[&type="Marshallese"]:0.07742100136094016)10[&type="Marshallese"]:0.0567692236077918,(2[&type="Marshallese"]:0.18975050418812717,3[&type="Marshallese"]:0.09975050418798165)12[&type="Marshallese"]:0.018439720780673907)15[&type="Marshallese"]:0.0;
tree STATE_1400000 = (((1[&type="Marshallese"]:0.02877969670431224,4[&type="Marshallese"]:0.03377969670419401)12[&type="Marshallese"]:0.0959294252483634,2[&type="Marshallese"]:0.20370912195262653)9[&type="Marshallese"]:0.007634725768687789,(3[&type="Marshallese"]:0.0023657472109767097,((5[&type="Not_Marshallese"]:0.06408963992512737,(6[&type="Not_Marshallese"]:0.08534466006243452,8[&type="Not_Marshallese"]:0.18934466006247636)11[&type="Marshallese"]:0.011744979862594623)13[&type="Marshallese"]:0.011509192908902621,7[&type="Not_Marshallese"]:0.1685988328338772)14[&type="Marshallese"]:0.09376691437709042)10[&type="Marshallese"]:0.11897810051019209)15[&type="Marshallese"]:0.0;tree STATE_11400000 = (((1[&type="Marshallese"]:0.02877969670431224,4[&type="Marshallese"]:0.03377969670419401)12[&type="Marshallese"]:0.0959294252483634,2[&type="Marshallese"]:0.20370912195262653)9[&type="Marshallese"]:0.007634725768687789,(3[&type="Marshallese"]:0.0023657472109767097,((5[&type="Not_Marshallese"]:0.06408963992512737,(6[&type="Not_Marshallese"]:0.08534466006243452,8[&type="Not_Marshallese"]:0.18934466006247636)11[&type="Marshallese"]:0.011744979862594623)13[&type="Marshallese"]:0.011509192908902621,7[&type="Not_Marshallese"]:0.1685988328338772)14[&type="Marshallese"]:0.09376691437709042)10[&type="Marshallese"]:0.11897810051019209)15[&type="Marshallese"]:0.0;
tree STATE_1410000 = ((((1[&type="Marshallese"]:0.015761109228279613,3[&type="Marshallese"]:0.004761109228084981)9[&type="Marshallese"]:0.001398745352422348,((5[&type="Not_Marshallese"]:0.018341518845645777,7[&type="Not_Marshallese"]:0.11134151884549298)13[&type="Marshallese"]:0.004438516730171871,8[&type="Not_Marshallese"]:0.15978003557576126)14[&type="Marshallese"]:0.15037981900483338)11[&type="Marshallese"]:0.048989067144566745,(2[&type="Marshallese"]:0.01787227649822734,6[&type="Not_Marshallese"]:0.1278722764981273)10[&type="Marshallese"]:0.12727664522699225)12[&type="Marshallese"]:0.038700506407032265,4[&type="Marshallese"]:0.10984942813218274)15[&type="Marshallese"]:0.0;tree STATE_11410000 = ((((1[&type="Marshallese"]:0.015761109228279613,3[&type="Marshallese"]:0.004761109228084981)9[&type="Marshallese"]:0.001398745352422348,((5[&type="Not_Marshallese"]:0.018341518845645777,7[&type="Not_Marshallese"]:0.11134151884549298)13[&type="Marshallese"]:0.004438516730171871,8[&type="Not_Marshallese"]:0.15978003557576126)14[&type="Marshallese"]:0.15037981900483338)11[&type="Marshallese"]:0.048989067144566745,(2[&type="Marshallese"]:0.01787227649822734,6[&type="Not_Marshallese"]:0.1278722764981273)10[&type="Marshallese"]:0.12727664522699225)12[&type="Marshallese"]:0.038700506407032265,4[&type="Marshallese"]:0.10984942813218274)15[&type="Marshallese"]:0.0;
tree STATE_1420000 = ((1[&type="Marshallese"]:0.050403338072433634,((2[&type="Marshallese"]:0.09959726575914968,4[&type="Marshallese"]:0.025597265759080556)12[&type="Marshallese"]:0.010211975106235727,3[&type="Marshallese"]:0.019809240865239885)14[&type="Marshallese"]:0.019594097206999117)10[&type="Marshallese"]:0.02689073081287452,((5[&type="Not_Marshallese"]:0.14668292191981025,(7[&type="Not_Marshallese"]:0.215685409739025,8[&type="Not_Marshallese"]:0.2596854097391214)9[&type="Marshallese"]:0.023997512180632452)11[&type="Marshallese"]:0.010915068828900643,6[&type="Not_Marshallese"]:0.19059799074861267)13[&type="Marshallese"]:0.07569607813654633)15[&type="Marshallese"]:0.0;tree STATE_11420000 = ((1[&type="Marshallese"]:0.050403338072433634,((2[&type="Marshallese"]:0.09959726575914968,4[&type="Marshallese"]:0.025597265759080556)12[&type="Marshallese"]:0.010211975106235727,3[&type="Marshallese"]:0.019809240865239885)14[&type="Marshallese"]:0.019594097206999117)10[&type="Marshallese"]:0.02689073081287452,((5[&type="Not_Marshallese"]:0.14668292191981025,(7[&type="Not_Marshallese"]:0.215685409739025,8[&type="Not_Marshallese"]:0.2596854097391214)9[&type="Marshallese"]:0.023997512180632452)11[&type="Marshallese"]:0.010915068828900643,6[&type="Not_Marshallese"]:0.19059799074861267)13[&type="Marshallese"]:0.07569607813654633)15[&type="Marshallese"]:0.0;
tree STATE_1430000 = ((1[&type="Marshallese"]:0.04497816818083844,(7[&type="Not_Marshallese"]:0.0295449904335119,8[&type="Not_Marshallese"]:0.0735449904336083)11[&type="Marshallese"]:0.2644331777471228)13[&type="Marshallese"]:0.10367153840940668,(((2[&type="Marshallese"]:0.09829957961405489,(5[&type="Not_Marshallese"]:0.1224344682773566,6[&type="Not_Marshallese"]:0.15543446827725838)10[&type="Marshallese"]:0.05286511133669647)14[&type="Marshallese"]:0.009501404391307866,4[&type="Marshallese"]:0.03380098400529363)9[&type="Marshallese"]:0.04094756030180019,3[&type="Marshallese"]:0.058748544307017425)12[&type="Marshallese"]:0.07890116228303307)15[&type="Marshallese"]:0.0;tree STATE_11430000 = ((1[&type="Marshallese"]:0.04497816818083844,(7[&type="Not_Marshallese"]:0.0295449904335119,8[&type="Not_Marshallese"]:0.0735449904336083)11[&type="Marshallese"]:0.2644331777471228)13[&type="Marshallese"]:0.10367153840940668,(((2[&type="Marshallese"]:0.09829957961405489,(5[&type="Not_Marshallese"]:0.1224344682773566,6[&type="Not_Marshallese"]:0.15543446827725838)10[&type="Marshallese"]:0.05286511133669647)14[&type="Marshallese"]:0.009501404391307866,4[&type="Marshallese"]:0.03380098400529363)9[&type="Marshallese"]:0.04094756030180019,3[&type="Marshallese"]:0.058748544307017425)12[&type="Marshallese"]:0.07890116228303307)15[&type="Marshallese"]:0.0;
tree STATE_1440000 = ((((1[&type="Marshallese"]:4.0310238740964843E-4,2[&type="Marshallese"]:0.07940310238736054)9[&type="Marshallese"]:0.00816451345191227,(5[&type="Not_Marshallese"]:0.11163349152797913,6[&type="Not_Marshallese"]:0.1446334915278809)14[&type="Marshallese"]:0.05293412431129185)13[&type="Marshallese"]:0.011155036710486177,(7[&type="Not_Marshallese"]:0.1960773369428222,8[&type="Not_Marshallese"]:0.2400773369429186)10[&type="Marshallese"]:0.07264531560678217)12[&type="Marshallese"]:0.05785682673560333,(3[&type="Marshallese"]:0.01195542454861892,4[&type="Marshallese"]:0.027955424548695318)11[&type="Marshallese"]:0.05462405473659787)15[&type="Marshallese"]:0.0;tree STATE_11440000 = ((((1[&type="Marshallese"]:4.0310238740964843E-4,2[&type="Marshallese"]:0.07940310238736054)9[&type="Marshallese"]:0.00816451345191227,(5[&type="Not_Marshallese"]:0.11163349152797913,6[&type="Not_Marshallese"]:0.1446334915278809)14[&type="Marshallese"]:0.05293412431129185)13[&type="Marshallese"]:0.011155036710486177,(7[&type="Not_Marshallese"]:0.1960773369428222,8[&type="Not_Marshallese"]:0.2400773369429186)10[&type="Marshallese"]:0.07264531560678217)12[&type="Marshallese"]:0.05785682673560333,(3[&type="Marshallese"]:0.01195542454861892,4[&type="Marshallese"]:0.027955424548695318)11[&type="Marshallese"]:0.05462405473659787)15[&type="Marshallese"]:0.0;
tree STATE_1450000 = ((1[&type="Marshallese"]:0.02171373023216161,(((2[&type="Marshallese"]:0.020642000688279566,(6[&type="Not_Marshallese"]:0.11483225097380056,7[&type="Not_Marshallese"]:0.174832250973746)10[&type="Marshallese"]:0.015809749714378957)9[&type="Marshallese"]:0.02527888324087199,(5[&type="Not_Marshallese"]:0.10079470119900233,8[&type="Not_Marshallese"]:0.23779470119894594)13[&type="Marshallese"]:0.02212618273014741)14[&type="Marshallese"]:0.049361148013684186,3[&type="Marshallese"]:0.005282031942690224)11[&type="Marshallese"]:0.005431698289276754)12[&type="Marshallese"]:0.009414713273102393,4[&type="Marshallese"]:0.03612844350514577)15[&type="Marshallese"]:0.0;tree STATE_11450000 = ((1[&type="Marshallese"]:0.02171373023216161,(((2[&type="Marshallese"]:0.020642000688279566,(6[&type="Not_Marshallese"]:0.11483225097380056,7[&type="Not_Marshallese"]:0.174832250973746)10[&type="Marshallese"]:0.015809749714378957)9[&type="Marshallese"]:0.02527888324087199,(5[&type="Not_Marshallese"]:0.10079470119900233,8[&type="Not_Marshallese"]:0.23779470119894594)13[&type="Marshallese"]:0.02212618273014741)14[&type="Marshallese"]:0.049361148013684186,3[&type="Marshallese"]:0.005282031942690224)11[&type="Marshallese"]:0.005431698289276754)12[&type="Marshallese"]:0.009414713273102393,4[&type="Marshallese"]:0.03612844350514577)15[&type="Marshallese"]:0.0;
tree STATE_1460000 = (((((1[&type="Marshallese"]:0.0052081210705908765,((5[&type="Not_Marshallese"]:0.007172170338464068,7[&type="Not_Marshallese"]:0.10017217033831127)10[&type="Marshallese"]:0.056861466081829404,8[&type="Not_Marshallese"]:0.20103363642023708)12[&type="Marshallese"]:0.09717448465024647)13[&type="Marshallese"]:0.022630225603431475,6[&type="Not_Marshallese"]:0.2168383466738732)9[&type="Marshallese"]:0.01895633898199406,3[&type="Marshallese"]:0.03579468565582178)14[&type="Marshallese"]:0.003239415395166534,2[&type="Marshallese"]:0.12903410105113383)11[&type="Marshallese"]:0.014820511153925242,4[&type="Marshallese"]:0.06985461220498995)15[&type="Marshallese"]:0.0;tree STATE_11460000 = (((((1[&type="Marshallese"]:0.0052081210705908765,((5[&type="Not_Marshallese"]:0.007172170338464068,7[&type="Not_Marshallese"]:0.10017217033831127)10[&type="Marshallese"]:0.056861466081829404,8[&type="Not_Marshallese"]:0.20103363642023708)12[&type="Marshallese"]:0.09717448465024647)13[&type="Marshallese"]:0.022630225603431475,6[&type="Not_Marshallese"]:0.2168383466738732)9[&type="Marshallese"]:0.01895633898199406,3[&type="Marshallese"]:0.03579468565582178)14[&type="Marshallese"]:0.003239415395166534,2[&type="Marshallese"]:0.12903410105113383)11[&type="Marshallese"]:0.014820511153925242,4[&type="Marshallese"]:0.06985461220498995)15[&type="Marshallese"]:0.0;
tree STATE_1470000 = ((((1[&type="Marshallese"]:0.008121048499882988,6[&type="Not_Marshallese"]:0.19712104849973383)10[&type="Marshallese"]:0.02225837305139572,3[&type="Marshallese"]:0.019379421551084075)14[&type="Marshallese"]:0.011745197995374435,4[&type="Marshallese"]:0.04712461954653491)9[&type="Marshallese"]:0.07288034924357506,(2[&type="Marshallese"]:0.036013465623752794,(5[&type="Not_Marshallese"]:0.09812113981006396,(7[&type="Not_Marshallese"]:0.04507705489439136,8[&type="Not_Marshallese"]:0.08907705489448776)13[&type="Marshallese"]:0.1460440849155198)12[&type="Marshallese"]:0.014892325813687018)11[&type="Marshallese"]:0.1579915031664263)15[&type="Marshallese"]:0.0;tree STATE_11470000 = ((((1[&type="Marshallese"]:0.008121048499882988,6[&type="Not_Marshallese"]:0.19712104849973383)10[&type="Marshallese"]:0.02225837305139572,3[&type="Marshallese"]:0.019379421551084075)14[&type="Marshallese"]:0.011745197995374435,4[&type="Marshallese"]:0.04712461954653491)9[&type="Marshallese"]:0.07288034924357506,(2[&type="Marshallese"]:0.036013465623752794,(5[&type="Not_Marshallese"]:0.09812113981006396,(7[&type="Not_Marshallese"]:0.04507705489439136,8[&type="Not_Marshallese"]:0.08907705489448776)13[&type="Marshallese"]:0.1460440849155198)12[&type="Marshallese"]:0.014892325813687018)11[&type="Marshallese"]:0.1579915031664263)15[&type="Marshallese"]:0.0;
tree STATE_1480000 = (((1[&type="Marshallese"]:0.0799178136152805,8[&type="Not_Marshallese"]:0.3729178136151732)12[&type="Marshallese"]:0.07357628455564996,4[&type="Marshallese"]:0.15849409817081223)13[&type="Marshallese"]:0.022036028638431404,(2[&type="Marshallese"]:0.23833877792470104,((3[&type="Marshallese"]:0.02392758417115831,(5[&type="Not_Marshallese"]:0.17770871394832677,6[&type="Not_Marshallese"]:0.21070871394822854)9[&type="Marshallese"]:0.013218870222975243)10[&type="Marshallese"]:0.01474660548025486,7[&type="Not_Marshallese"]:0.2986741896514041)11[&type="Marshallese"]:0.10966458827314235)14[&type="Marshallese"]:0.01619134888461171)15[&type="Marshallese"]:0.0;tree STATE_11480000 = (((1[&type="Marshallese"]:0.0799178136152805,8[&type="Not_Marshallese"]:0.3729178136151732)12[&type="Marshallese"]:0.07357628455564996,4[&type="Marshallese"]:0.15849409817081223)13[&type="Marshallese"]:0.022036028638431404,(2[&type="Marshallese"]:0.23833877792470104,((3[&type="Marshallese"]:0.02392758417115831,(5[&type="Not_Marshallese"]:0.17770871394832677,6[&type="Not_Marshallese"]:0.21070871394822854)9[&type="Marshallese"]:0.013218870222975243)10[&type="Marshallese"]:0.01474660548025486,7[&type="Not_Marshallese"]:0.2986741896514041)11[&type="Marshallese"]:0.10966458827314235)14[&type="Marshallese"]:0.01619134888461171)15[&type="Marshallese"]:0.0;
tree STATE_1490000 = ((((1[&type="Marshallese"]:0.014534177112570268,4[&type="Marshallese"]:0.019534177112452034)10[&type="Marshallese"]:0.02926830625360949,2[&type="Marshallese"]:0.12280248336613064)11[&type="Marshallese"]:0.06832622392767856,(3[&type="Marshallese"]:0.023417601584854064,(5[&type="Not_Marshallese"]:0.17441439600074882,(6[&type="Not_Marshallese"]:0.13286272722163622,7[&type="Not_Marshallese"]:0.19286272722158165)9[&type="Marshallese"]:0.07455166877901437)12[&type="Marshallese"]:0.016003205584248947)14[&type="Marshallese"]:0.07771110570880962)13[&type="Marshallese"]:0.05989041126670336,8[&type="Not_Marshallese"]:0.46501911856045436)15[&type="Marshallese"]:0.0;tree STATE_11490000 = ((((1[&type="Marshallese"]:0.014534177112570268,4[&type="Marshallese"]:0.019534177112452034)10[&type="Marshallese"]:0.02926830625360949,2[&type="Marshallese"]:0.12280248336613064)11[&type="Marshallese"]:0.06832622392767856,(3[&type="Marshallese"]:0.023417601584854064,(5[&type="Not_Marshallese"]:0.17441439600074882,(6[&type="Not_Marshallese"]:0.13286272722163622,7[&type="Not_Marshallese"]:0.19286272722158165)9[&type="Marshallese"]:0.07455166877901437)12[&type="Marshallese"]:0.016003205584248947)14[&type="Marshallese"]:0.07771110570880962)13[&type="Marshallese"]:0.05989041126670336,8[&type="Not_Marshallese"]:0.46501911856045436)15[&type="Marshallese"]:0.0;
tree STATE_1500000 = ((((1[&type="Marshallese"]:0.03328918440520673,3[&type="Marshallese"]:0.022289184405012097)12[&type="Marshallese"]:0.004487461918574354,2[&type="Marshallese"]:0.11677664632373197)11[&type="Marshallese"]:0.007341036306173221,4[&type="Marshallese"]:0.05011768262983607)10[&type="Marshallese"]:0.07307184289183788,(((5[&type="Not_Marshallese"]:0.01013854549973725,8[&type="Not_Marshallese"]:0.14713854549968086)13[&type="Marshallese"]:0.004738057599500717,7[&type="Not_Marshallese"]:0.10787660309908517)9[&type="Marshallese"]:0.12610181848142696,6[&type="Not_Marshallese"]:0.1739784215805667)14[&type="Marshallese"]:0.13321110394107633)15[&type="Marshallese"]:0.0;tree STATE_11500000 = ((((1[&type="Marshallese"]:0.03328918440520673,3[&type="Marshallese"]:0.022289184405012097)12[&type="Marshallese"]:0.004487461918574354,2[&type="Marshallese"]:0.11677664632373197)11[&type="Marshallese"]:0.007341036306173221,4[&type="Marshallese"]:0.05011768262983607)10[&type="Marshallese"]:0.07307184289183788,(((5[&type="Not_Marshallese"]:0.01013854549973725,8[&type="Not_Marshallese"]:0.14713854549968086)13[&type="Marshallese"]:0.004738057599500717,7[&type="Not_Marshallese"]:0.10787660309908517)9[&type="Marshallese"]:0.12610181848142696,6[&type="Not_Marshallese"]:0.1739784215805667)14[&type="Marshallese"]:0.13321110394107633)15[&type="Marshallese"]:0.0;
tree STATE_1510000 = ((1[&type="Marshallese"]:0.022934241359625296,(3[&type="Marshallese"]:0.0030903851506441926,4[&type="Marshallese"]:0.01909038515072059)12[&type="Marshallese"]:0.008843856208786471)10[&type="Marshallese"]:0.03171388739451336,(2[&type="Marshallese"]:0.07719371205363557,(((5[&type="Not_Marshallese"]:0.027963326511298736,7[&type="Not_Marshallese"]:0.12096332651114594)11[&type="Marshallese"]:0.02911969192056796,8[&type="Not_Marshallese"]:0.1940830184318103)9[&type="Marshallese"]:0.07658832805780907,6[&type="Not_Marshallese"]:0.16667134648957754)14[&type="Marshallese"]:0.02052236556395798)13[&type="Marshallese"]:0.05645441670045398)15[&type="Marshallese"]:0.0;tree STATE_11510000 = ((1[&type="Marshallese"]:0.022934241359625296,(3[&type="Marshallese"]:0.0030903851506441926,4[&type="Marshallese"]:0.01909038515072059)12[&type="Marshallese"]:0.008843856208786471)10[&type="Marshallese"]:0.03171388739451336,(2[&type="Marshallese"]:0.07719371205363557,(((5[&type="Not_Marshallese"]:0.027963326511298736,7[&type="Not_Marshallese"]:0.12096332651114594)11[&type="Marshallese"]:0.02911969192056796,8[&type="Not_Marshallese"]:0.1940830184318103)9[&type="Marshallese"]:0.07658832805780907,6[&type="Not_Marshallese"]:0.16667134648957754)14[&type="Marshallese"]:0.02052236556395798)13[&type="Marshallese"]:0.05645441670045398)15[&type="Marshallese"]:0.0;
tree STATE_1520000 = (((((1[&type="Marshallese"]:0.03312778350435097,(6[&type="Not_Marshallese"]:0.057528143190545084,8[&type="Not_Marshallese"]:0.16152814319058692)9[&type="Marshallese"]:0.16459964031365673)11[&type="Marshallese"]:0.029334172409519244,(5[&type="Not_Marshallese"]:0.07583820588315401,7[&type="Not_Marshallese"]:0.16883820588300122)14[&type="Marshallese"]:0.14262375003066527)10[&type="Marshallese"]:0.0666739267561865,3[&type="Marshallese"]:0.11813588266986208)13[&type="Marshallese"]:0.02861435243804683,2[&type="Marshallese"]:0.23675023510805443)12[&type="Marshallese"]:0.05571544959939595,4[&type="Marshallese"]:0.21846568470738126)15[&type="Marshallese"]:0.0;tree STATE_11520000 = (((((1[&type="Marshallese"]:0.03312778350435097,(6[&type="Not_Marshallese"]:0.057528143190545084,8[&type="Not_Marshallese"]:0.16152814319058692)9[&type="Marshallese"]:0.16459964031365673)11[&type="Marshallese"]:0.029334172409519244,(5[&type="Not_Marshallese"]:0.07583820588315401,7[&type="Not_Marshallese"]:0.16883820588300122)14[&type="Marshallese"]:0.14262375003066527)10[&type="Marshallese"]:0.0666739267561865,3[&type="Marshallese"]:0.11813588266986208)13[&type="Marshallese"]:0.02861435243804683,2[&type="Marshallese"]:0.23675023510805443)12[&type="Marshallese"]:0.05571544959939595,4[&type="Marshallese"]:0.21846568470738126)15[&type="Marshallese"]:0.0;
tree STATE_1530000 = (((1[&type="Marshallese"]:0.004892413201650847,2[&type="Marshallese"]:0.08389241320160173)10[&type="Marshallese"]:0.04137903671643678,(3[&type="Marshallese"]:0.012508871847629666,4[&type="Marshallese"]:0.028508871847706063)11[&type="Marshallese"]:0.02276257807026333)9[&type="Marshallese"]:0.011963085707735466,(5[&type="Not_Marshallese"]:0.16591748373306797,((6[&type="Not_Marshallese"]:0.10968887377922751,7[&type="Not_Marshallese"]:0.16968887377917294)12[&type="Marshallese"]:0.0505257583743888,8[&type="Not_Marshallese"]:0.26421463215365815)13[&type="Marshallese"]:0.03870285157935344)14[&type="Marshallese"]:0.04831705189270419)15[&type="Marshallese"]:0.0;tree STATE_11530000 = (((1[&type="Marshallese"]:0.004892413201650847,2[&type="Marshallese"]:0.08389241320160173)10[&type="Marshallese"]:0.04137903671643678,(3[&type="Marshallese"]:0.012508871847629666,4[&type="Marshallese"]:0.028508871847706063)11[&type="Marshallese"]:0.02276257807026333)9[&type="Marshallese"]:0.011963085707735466,(5[&type="Not_Marshallese"]:0.16591748373306797,((6[&type="Not_Marshallese"]:0.10968887377922751,7[&type="Not_Marshallese"]:0.16968887377917294)12[&type="Marshallese"]:0.0505257583743888,8[&type="Not_Marshallese"]:0.26421463215365815)13[&type="Marshallese"]:0.03870285157935344)14[&type="Marshallese"]:0.04831705189270419)15[&type="Marshallese"]:0.0;
tree STATE_1540000 = ((((1[&type="Marshallese"]:0.02630425030138195,3[&type="Marshallese"]:0.015304250301187317)10[&type="Marshallese"]:0.01922105684144021,4[&type="Marshallese"]:0.050525307142703924)12[&type="Marshallese"]:0.016594932380556038,2[&type="Marshallese"]:0.14112023952332908)14[&type="Marshallese"]:0.0017719422399105622,((5[&type="Not_Marshallese"]:0.05813636269680028,6[&type="Not_Marshallese"]:0.09113636269670206)11[&type="Marshallese"]:0.07763276909528893,(7[&type="Not_Marshallese"]:0.1955348260705833,8[&type="Not_Marshallese"]:0.23953482607067972)9[&type="Marshallese"]:0.03323430572135311)13[&type="Marshallese"]:0.08412304997114861)15[&type="Marshallese"]:0.0;tree STATE_11540000 = ((((1[&type="Marshallese"]:0.02630425030138195,3[&type="Marshallese"]:0.015304250301187317)10[&type="Marshallese"]:0.01922105684144021,4[&type="Marshallese"]:0.050525307142703924)12[&type="Marshallese"]:0.016594932380556038,2[&type="Marshallese"]:0.14112023952332908)14[&type="Marshallese"]:0.0017719422399105622,((5[&type="Not_Marshallese"]:0.05813636269680028,6[&type="Not_Marshallese"]:0.09113636269670206)11[&type="Marshallese"]:0.07763276909528893,(7[&type="Not_Marshallese"]:0.1955348260705833,8[&type="Not_Marshallese"]:0.23953482607067972)9[&type="Marshallese"]:0.03323430572135311)13[&type="Marshallese"]:0.08412304997114861)15[&type="Marshallese"]:0.0;
tree STATE_1550000 = ((((1[&type="Marshallese"]:0.004131127693339176,(7[&type="Not_Marshallese"]:0.16534934065384682,8[&type="Not_Marshallese"]:0.20934934065394323)11[&type="Marshallese"]:0.08778178703928863)10[&type="Marshallese"]:0.0778686960768914,2[&type="Marshallese"]:0.16099982377018146)9[&type="Marshallese"]:0.0378670015363341,4[&type="Marshallese"]:0.12486682530644644)14[&type="Marshallese"]:0.08136752352471577,(3[&type="Marshallese"]:0.02675111835359617,(5[&type="Not_Marshallese"]:0.12617291448369117,6[&type="Not_Marshallese"]:0.15917291448359294)13[&type="Marshallese"]:0.0675782038700487)12[&type="Marshallese"]:0.16348323047748964)15[&type="Marshallese"]:0.0;tree STATE_11550000 = ((((1[&type="Marshallese"]:0.004131127693339176,(7[&type="Not_Marshallese"]:0.16534934065384682,8[&type="Not_Marshallese"]:0.20934934065394323)11[&type="Marshallese"]:0.08778178703928863)10[&type="Marshallese"]:0.0778686960768914,2[&type="Marshallese"]:0.16099982377018146)9[&type="Marshallese"]:0.0378670015363341,4[&type="Marshallese"]:0.12486682530644644)14[&type="Marshallese"]:0.08136752352471577,(3[&type="Marshallese"]:0.02675111835359617,(5[&type="Not_Marshallese"]:0.12617291448369117,6[&type="Not_Marshallese"]:0.15917291448359294)13[&type="Marshallese"]:0.0675782038700487)12[&type="Marshallese"]:0.16348323047748964)15[&type="Marshallese"]:0.0;
tree STATE_1560000 = ((((1[&type="Marshallese"]:0.039718061887177636,4[&type="Marshallese"]:0.0447180618870594)9[&type="Marshallese"]:0.008272782250507094,3[&type="Marshallese"]:0.0369908441374901)14[&type="Marshallese"]:0.028189347094657924,(2[&type="Marshallese"]:0.08886611332583938,(5[&type="Not_Marshallese"]:0.1010388437679014,(7[&type="Not_Marshallese"]:0.16535943424639077,8[&type="Not_Marshallese"]:0.20935943424648717)12[&type="Marshallese"]:0.028679409521357835)10[&type="Marshallese"]:0.06482726955793616)13[&type="Marshallese"]:0.06631407790645416)11[&type="Marshallese"]:0.07997200647612335,6[&type="Not_Marshallese"]:0.34515219770831684)15[&type="Marshallese"]:0.0;tree STATE_11560000 = ((((1[&type="Marshallese"]:0.039718061887177636,4[&type="Marshallese"]:0.0447180618870594)9[&type="Marshallese"]:0.008272782250507094,3[&type="Marshallese"]:0.0369908441374901)14[&type="Marshallese"]:0.028189347094657924,(2[&type="Marshallese"]:0.08886611332583938,(5[&type="Not_Marshallese"]:0.1010388437679014,(7[&type="Not_Marshallese"]:0.16535943424639077,8[&type="Not_Marshallese"]:0.20935943424648717)12[&type="Marshallese"]:0.028679409521357835)10[&type="Marshallese"]:0.06482726955793616)13[&type="Marshallese"]:0.06631407790645416)11[&type="Marshallese"]:0.07997200647612335,6[&type="Not_Marshallese"]:0.34515219770831684)15[&type="Marshallese"]:0.0;
tree STATE_1570000 = (((1[&type="Marshallese"]:0.01995971418100384,3[&type="Marshallese"]:0.008959714180809208)11[&type="Marshallese"]:0.029907491544448606,2[&type="Marshallese"]:0.12886720572540333)13[&type="Marshallese"]:0.10222182690619175,(4[&type="Marshallese"]:0.08633726379465878,((5[&type="Not_Marshallese"]:0.11161294536480404,(6[&type="Not_Marshallese"]:0.13908592354446728,8[&type="Not_Marshallese"]:0.2430859235445091)9[&type="Marshallese"]:0.005527021820238537)14[&type="Marshallese"]:0.12280053271392372,7[&type="Not_Marshallese"]:0.32741347807857496)10[&type="Marshallese"]:0.0029237857159983283)12[&type="Marshallese"]:0.07075176883686718)15[&type="Marshallese"]:0.0;tree STATE_11570000 = (((1[&type="Marshallese"]:0.01995971418100384,3[&type="Marshallese"]:0.008959714180809208)11[&type="Marshallese"]:0.029907491544448606,2[&type="Marshallese"]:0.12886720572540333)13[&type="Marshallese"]:0.10222182690619175,(4[&type="Marshallese"]:0.08633726379465878,((5[&type="Not_Marshallese"]:0.11161294536480404,(6[&type="Not_Marshallese"]:0.13908592354446728,8[&type="Not_Marshallese"]:0.2430859235445091)9[&type="Marshallese"]:0.005527021820238537)14[&type="Marshallese"]:0.12280053271392372,7[&type="Not_Marshallese"]:0.32741347807857496)10[&type="Marshallese"]:0.0029237857159983283)12[&type="Marshallese"]:0.07075176883686718)15[&type="Marshallese"]:0.0;
tree STATE_1580000 = (((1[&type="Marshallese"]:0.020068898537373925,8[&type="Not_Marshallese"]:0.3130688985372666)10[&type="Marshallese"]:0.03853690511680957,4[&type="Marshallese"]:0.06360580365406526)12[&type="Marshallese"]:0.06162265621305424,(2[&type="Marshallese"]:0.15418793514305512,(3[&type="Marshallese"]:0.030524323848293122,(5[&type="Not_Marshallese"]:0.0772583758922328,(6[&type="Not_Marshallese"]:0.09796534764254203,7[&type="Not_Marshallese"]:0.15796534764248746)9[&type="Marshallese"]:0.012293028249592552)11[&type="Marshallese"]:0.12026594795620402)13[&type="Marshallese"]:0.03366361129461648)14[&type="Marshallese"]:0.0450405247241335)15[&type="Marshallese"]:0.0;tree STATE_11580000 = (((1[&type="Marshallese"]:0.020068898537373925,8[&type="Not_Marshallese"]:0.3130688985372666)10[&type="Marshallese"]:0.03853690511680957,4[&type="Marshallese"]:0.06360580365406526)12[&type="Marshallese"]:0.06162265621305424,(2[&type="Marshallese"]:0.15418793514305512,(3[&type="Marshallese"]:0.030524323848293122,(5[&type="Not_Marshallese"]:0.0772583758922328,(6[&type="Not_Marshallese"]:0.09796534764254203,7[&type="Not_Marshallese"]:0.15796534764248746)9[&type="Marshallese"]:0.012293028249592552)11[&type="Marshallese"]:0.12026594795620402)13[&type="Marshallese"]:0.03366361129461648)14[&type="Marshallese"]:0.0450405247241335)15[&type="Marshallese"]:0.0;
tree STATE_1590000 = (((1[&type="Marshallese"]:0.03222053213415549,3[&type="Marshallese"]:0.021220532133960857)13[&type="Marshallese"]:0.04961049959668018,4[&type="Marshallese"]:0.08683103173071743)14[&type="Marshallese"]:0.017173417597313168,(2[&type="Marshallese"]:0.11460260060810301,(5[&type="Not_Marshallese"]:0.16495940852650814,((6[&type="Not_Marshallese"]:0.08574426886759295,7[&type="Not_Marshallese"]:0.14574426886753838)10[&type="Marshallese"]:0.08639911249083598,8[&type="Not_Marshallese"]:0.2761433813584708)9[&type="Marshallese"]:0.02581602716798098)11[&type="Marshallese"]:0.026643192081593048)12[&type="Marshallese"]:0.06340184871999671)15[&type="Marshallese"]:0.0;tree STATE_11590000 = (((1[&type="Marshallese"]:0.03222053213415549,3[&type="Marshallese"]:0.021220532133960857)13[&type="Marshallese"]:0.04961049959668018,4[&type="Marshallese"]:0.08683103173071743)14[&type="Marshallese"]:0.017173417597313168,(2[&type="Marshallese"]:0.11460260060810301,(5[&type="Not_Marshallese"]:0.16495940852650814,((6[&type="Not_Marshallese"]:0.08574426886759295,7[&type="Not_Marshallese"]:0.14574426886753838)10[&type="Marshallese"]:0.08639911249083598,8[&type="Not_Marshallese"]:0.2761433813584708)9[&type="Marshallese"]:0.02581602716798098)11[&type="Marshallese"]:0.026643192081593048)12[&type="Marshallese"]:0.06340184871999671)15[&type="Marshallese"]:0.0;
tree STATE_1600000 = ((((1[&type="Marshallese"]:0.014549206809462423,(5[&type="Not_Marshallese"]:0.1090279071679309,(6[&type="Not_Marshallese"]:0.03887365264404677,7[&type="Not_Marshallese"]:0.0988736526439922)10[&type="Not_Marshallese"]:0.1031542545237859)13[&type="Marshallese"]:0.06152129964148059)14[&type="Marshallese"]:0.017412737669778855,(3[&type="Marshallese"]:5.664833707269556E-4,8[&type="Not_Marshallese"]:0.30456648337081427)9[&type="Marshallese"]:0.02039546110831969)12[&type="Marshallese"]:0.10893433876290631,4[&type="Marshallese"]:0.14589628324202936)11[&type="Marshallese"]:0.1542553078954368,2[&type="Marshallese"]:0.37415159113753527)15[&type="Marshallese"]:0.0;tree STATE_11600000 = ((((1[&type="Marshallese"]:0.014549206809462423,(5[&type="Not_Marshallese"]:0.1090279071679309,(6[&type="Not_Marshallese"]:0.03887365264404677,7[&type="Not_Marshallese"]:0.0988736526439922)10[&type="Not_Marshallese"]:0.1031542545237859)13[&type="Marshallese"]:0.06152129964148059)14[&type="Marshallese"]:0.017412737669778855,(3[&type="Marshallese"]:5.664833707269556E-4,8[&type="Not_Marshallese"]:0.30456648337081427)9[&type="Marshallese"]:0.02039546110831969)12[&type="Marshallese"]:0.10893433876290631,4[&type="Marshallese"]:0.14589628324202936)11[&type="Marshallese"]:0.1542553078954368,2[&type="Marshallese"]:0.37415159113753527)15[&type="Marshallese"]:0.0;
tree STATE_1610000 = (((1[&type="Marshallese"]:0.022424471201383134,(2[&type="Marshallese"]:0.10064442648930094,4[&type="Marshallese"]:0.02664442648923182)10[&type="Marshallese"]:7.800447120330789E-4)14[&type="Marshallese"]:0.11039822160307544,3[&type="Marshallese"]:0.12182269280426394)13[&type="Marshallese"]:0.015233847397167988,(((5[&type="Not_Marshallese"]:0.1397274000055735,8[&type="Not_Marshallese"]:0.2767274000055171)12[&type="Marshallese"]:0.050088131086703125,6[&type="Not_Marshallese"]:0.2228155310921784)11[&type="Marshallese"]:0.09668617976524502,7[&type="Not_Marshallese"]:0.37950171085736883)9[&type="Marshallese"]:0.017554829344054)15[&type="Marshallese"]:0.0;tree STATE_11610000 = (((1[&type="Marshallese"]:0.022424471201383134,(2[&type="Marshallese"]:0.10064442648930094,4[&type="Marshallese"]:0.02664442648923182)10[&type="Marshallese"]:7.800447120330789E-4)14[&type="Marshallese"]:0.11039822160307544,3[&type="Marshallese"]:0.12182269280426394)13[&type="Marshallese"]:0.015233847397167988,(((5[&type="Not_Marshallese"]:0.1397274000055735,8[&type="Not_Marshallese"]:0.2767274000055171)12[&type="Marshallese"]:0.050088131086703125,6[&type="Not_Marshallese"]:0.2228155310921784)11[&type="Marshallese"]:0.09668617976524502,7[&type="Not_Marshallese"]:0.37950171085736883)9[&type="Marshallese"]:0.017554829344054)15[&type="Marshallese"]:0.0;
tree STATE_1620000 = ((((1[&type="Marshallese"]:0.008005033969529562,4[&type="Marshallese"]:0.013005033969411328)13[&type="Marshallese"]:0.0032817619808713783,(5[&type="Not_Marshallese"]:0.11271220381494593,(7[&type="Not_Marshallese"]:0.13611485998477094,8[&type="Not_Marshallese"]:0.18011485998486734)12[&type="Marshallese"]:0.0695973438300222)11[&type="Marshallese"]:0.05457459213540408)9[&type="Marshallese"]:0.03560966626267276,(3[&type="Marshallese"]:0.024373040975374294,6[&type="Not_Marshallese"]:0.22437304097541977)14[&type="Marshallese"]:0.011523421237504772)10[&type="Marshallese"]:0.0024781138894856003,2[&type="Marshallese"]:0.12837457610251019)15[&type="Marshallese"]:0.0;tree STATE_11620000 = ((((1[&type="Marshallese"]:0.008005033969529562,4[&type="Marshallese"]:0.013005033969411328)13[&type="Marshallese"]:0.0032817619808713783,(5[&type="Not_Marshallese"]:0.11271220381494593,(7[&type="Not_Marshallese"]:0.13611485998477094,8[&type="Not_Marshallese"]:0.18011485998486734)12[&type="Marshallese"]:0.0695973438300222)11[&type="Marshallese"]:0.05457459213540408)9[&type="Marshallese"]:0.03560966626267276,(3[&type="Marshallese"]:0.024373040975374294,6[&type="Not_Marshallese"]:0.22437304097541977)14[&type="Marshallese"]:0.011523421237504772)10[&type="Marshallese"]:0.0024781138894856003,2[&type="Marshallese"]:0.12837457610251019)15[&type="Marshallese"]:0.0;
tree STATE_1630000 = ((((1[&type="Marshallese"]:0.038107778925343394,(3[&type="Marshallese"]:7.482175277678804E-4,6[&type="Not_Marshallese"]:0.20074821752781336)12[&type="Marshallese"]:0.026359561397380882)10[&type="Marshallese"]:0.0057916478652764725,8[&type="Not_Marshallese"]:0.33689942679051255)13[&type="Marshallese"]:0.017684512701264588,(5[&type="Not_Marshallese"]:0.13814150759004262,7[&type="Not_Marshallese"]:0.23114150758988983)11[&type="Marshallese"]:0.0794424319017909)9[&type="Marshallese"]:0.025237355419034657,(2[&type="Marshallese"]:0.09687250509839213,4[&type="Marshallese"]:0.022872505098323004)14[&type="Marshallese"]:0.06894878981247787)15[&type="Marshallese"]:0.0;tree STATE_11630000 = ((((1[&type="Marshallese"]:0.038107778925343394,(3[&type="Marshallese"]:7.482175277678804E-4,6[&type="Not_Marshallese"]:0.20074821752781336)12[&type="Marshallese"]:0.026359561397380882)10[&type="Marshallese"]:0.0057916478652764725,8[&type="Not_Marshallese"]:0.33689942679051255)13[&type="Marshallese"]:0.017684512701264588,(5[&type="Not_Marshallese"]:0.13814150759004262,7[&type="Not_Marshallese"]:0.23114150758988983)11[&type="Marshallese"]:0.0794424319017909)9[&type="Marshallese"]:0.025237355419034657,(2[&type="Marshallese"]:0.09687250509839213,4[&type="Marshallese"]:0.022872505098323004)14[&type="Marshallese"]:0.06894878981247787)15[&type="Marshallese"]:0.0;
tree STATE_1640000 = (((1[&type="Marshallese"]:0.05690572973978569,5[&type="Not_Marshallese"]:0.21290572973973476)11[&type="Marshallese"]:0.013960738392157557,((2[&type="Marshallese"]:0.14446675545485121,(6[&type="Not_Marshallese"]:0.08786378558141403,7[&type="Not_Marshallese"]:0.14786378558135946)12[&type="Marshallese"]:0.16660296987333714)13[&type="Marshallese"]:8.559062055485955E-4,(3[&type="Marshallese"]:0.05438973283231918,4[&type="Marshallese"]:0.07038973283239558)9[&type="Marshallese"]:9.329288279351089E-4)10[&type="Marshallese"]:0.004543806471494327)14[&type="Marshallese"]:0.06699726111202486,8[&type="Not_Marshallese"]:0.4308637292438608)15[&type="Marshallese"]:0.0;tree STATE_11640000 = (((1[&type="Marshallese"]:0.05690572973978569,5[&type="Not_Marshallese"]:0.21290572973973476)11[&type="Marshallese"]:0.013960738392157557,((2[&type="Marshallese"]:0.14446675545485121,(6[&type="Not_Marshallese"]:0.08786378558141403,7[&type="Not_Marshallese"]:0.14786378558135946)12[&type="Marshallese"]:0.16660296987333714)13[&type="Marshallese"]:8.559062055485955E-4,(3[&type="Marshallese"]:0.05438973283231918,4[&type="Marshallese"]:0.07038973283239558)9[&type="Marshallese"]:9.329288279351089E-4)10[&type="Marshallese"]:0.004543806471494327)14[&type="Marshallese"]:0.06699726111202486,8[&type="Not_Marshallese"]:0.4308637292438608)15[&type="Marshallese"]:0.0;
tree STATE_1650000 = (((((1[&type="Marshallese"]:0.003988399399681208,(6[&type="Not_Marshallese"]:0.1386720484382724,7[&type="Not_Marshallese"]:0.19867204843821784)10[&type="Marshallese"]:0.05431635096125964)11[&type="Marshallese"]:0.0340090564652506,4[&type="Marshallese"]:0.04299745586481357)14[&type="Marshallese"]:0.02383051775248768,(2[&type="Marshallese"]:0.10295749827065914,3[&type="Marshallese"]:0.012957498270513623)12[&type="Marshallese"]:0.03787047534671123)13[&type="Marshallese"]:0.021024973119406154,5[&type="Not_Marshallese"]:0.2388529467367747)9[&type="Marshallese"]:0.08880474986526282,8[&type="Not_Marshallese"]:0.46465769660198114)15[&type="Marshallese"]:0.0;tree STATE_11650000 = (((((1[&type="Marshallese"]:0.003988399399681208,(6[&type="Not_Marshallese"]:0.1386720484382724,7[&type="Not_Marshallese"]:0.19867204843821784)10[&type="Marshallese"]:0.05431635096125964)11[&type="Marshallese"]:0.0340090564652506,4[&type="Marshallese"]:0.04299745586481357)14[&type="Marshallese"]:0.02383051775248768,(2[&type="Marshallese"]:0.10295749827065914,3[&type="Marshallese"]:0.012957498270513623)12[&type="Marshallese"]:0.03787047534671123)13[&type="Marshallese"]:0.021024973119406154,5[&type="Not_Marshallese"]:0.2388529467367747)9[&type="Marshallese"]:0.08880474986526282,8[&type="Not_Marshallese"]:0.46465769660198114)15[&type="Marshallese"]:0.0;
tree STATE_1660000 = ((((1[&type="Marshallese"]:0.005400155820305286,6[&type="Not_Marshallese"]:0.19440015582015613)9[&type="Marshallese"]:0.012060343812241858,3[&type="Marshallese"]:0.006460499632352512)11[&type="Marshallese"]:0.0020142465804561804,(2[&type="Marshallese"]:0.08791246193680635,(5[&type="Not_Marshallese"]:0.10277512026162039,7[&type="Not_Marshallese"]:0.1957751202614676)12[&type="Marshallese"]:0.06213734167518414)14[&type="Marshallese"]:0.01056228427614786)10[&type="Marshallese"]:0.022614013957984735,(4[&type="Marshallese"]:0.03231096947580264,8[&type="Not_Marshallese"]:0.32031096947581356)13[&type="Marshallese"]:0.014777790695067183)15[&type="Marshallese"]:0.0;tree STATE_11660000 = ((((1[&type="Marshallese"]:0.005400155820305286,6[&type="Not_Marshallese"]:0.19440015582015613)9[&type="Marshallese"]:0.012060343812241858,3[&type="Marshallese"]:0.006460499632352512)11[&type="Marshallese"]:0.0020142465804561804,(2[&type="Marshallese"]:0.08791246193680635,(5[&type="Not_Marshallese"]:0.10277512026162039,7[&type="Not_Marshallese"]:0.1957751202614676)12[&type="Marshallese"]:0.06213734167518414)14[&type="Marshallese"]:0.01056228427614786)10[&type="Marshallese"]:0.022614013957984735,(4[&type="Marshallese"]:0.03231096947580264,8[&type="Not_Marshallese"]:0.32031096947581356)13[&type="Marshallese"]:0.014777790695067183)15[&type="Marshallese"]:0.0;
tree STATE_1670000 = (((1[&type="Marshallese"]:0.002464669598391922,(6[&type="Not_Marshallese"]:0.04923479545773893,(7[&type="Not_Marshallese"]:0.06533475225058584,8[&type="Not_Marshallese"]:0.10933475225068225)14[&type="Marshallese"]:0.04390004320709852)9[&type="Marshallese"]:0.14222987414050384)13[&type="Marshallese"]:0.0184936130864109,(3[&type="Marshallese"]:0.0013239792053946209,4[&type="Marshallese"]:0.01732397920547102)10[&type="Marshallese"]:0.008634303479213568)11[&type="Marshallese"]:0.10563859140288573,(2[&type="Marshallese"]:0.1683215082227285,5[&type="Not_Marshallese"]:0.2453215082227267)12[&type="Marshallese"]:0.037275365864910925)15[&type="Marshallese"]:0.0;tree STATE_11670000 = (((1[&type="Marshallese"]:0.002464669598391922,(6[&type="Not_Marshallese"]:0.04923479545773893,(7[&type="Not_Marshallese"]:0.06533475225058584,8[&type="Not_Marshallese"]:0.10933475225068225)14[&type="Marshallese"]:0.04390004320709852)9[&type="Marshallese"]:0.14222987414050384)13[&type="Marshallese"]:0.0184936130864109,(3[&type="Marshallese"]:0.0013239792053946209,4[&type="Marshallese"]:0.01732397920547102)10[&type="Marshallese"]:0.008634303479213568)11[&type="Marshallese"]:0.10563859140288573,(2[&type="Marshallese"]:0.1683215082227285,5[&type="Not_Marshallese"]:0.2453215082227267)12[&type="Marshallese"]:0.037275365864910925)15[&type="Marshallese"]:0.0;
tree STATE_1680000 = (((1[&type="Marshallese"]:0.0779856112557879,(((2[&type="Marshallese"]:0.04582421996458241,(6[&type="Not_Marshallese"]:0.14599049812435264,7[&type="Not_Marshallese"]:0.20599049812429807)11[&type="Marshallese"]:0.009833721840129733)10[&type="Marshallese"]:0.05717846142174371,3[&type="Marshallese"]:0.013002681386180603)13[&type="Marshallese"]:0.014376084867793681,4[&type="Marshallese"]:0.04337876625405068)9[&type="Marshallese"]:0.039606845001618984)12[&type="Marshallese"]:0.0959164560860778,5[&type="Not_Marshallese"]:0.32990206734181476)14[&type="Marshallese"]:0.08911078869009276,8[&type="Not_Marshallese"]:0.5560128560318511)15[&type="Marshallese"]:0.0;tree STATE_11680000 = (((1[&type="Marshallese"]:0.0779856112557879,(((2[&type="Marshallese"]:0.04582421996458241,(6[&type="Not_Marshallese"]:0.14599049812435264,7[&type="Not_Marshallese"]:0.20599049812429807)11[&type="Marshallese"]:0.009833721840129733)10[&type="Marshallese"]:0.05717846142174371,3[&type="Marshallese"]:0.013002681386180603)13[&type="Marshallese"]:0.014376084867793681,4[&type="Marshallese"]:0.04337876625405068)9[&type="Marshallese"]:0.039606845001618984)12[&type="Marshallese"]:0.0959164560860778,5[&type="Not_Marshallese"]:0.32990206734181476)14[&type="Marshallese"]:0.08911078869009276,8[&type="Not_Marshallese"]:0.5560128560318511)15[&type="Marshallese"]:0.0;
tree STATE_1690000 = (((((1[&type="Marshallese"]:0.01245397616582733,4[&type="Marshallese"]:0.017453976165709095)12[&type="Marshallese"]:0.04599757607398619,(3[&type="Marshallese"]:0.012022398721410643,(5[&type="Not_Marshallese"]:0.09280264157303805,8[&type="Not_Marshallese"]:0.22980264157298166)13[&type="Marshallese"]:0.08621975714851629)14[&type="Marshallese"]:0.035429153518208245)10[&type="Marshallese"]:0.040510754030134155,2[&type="Marshallese"]:0.17796230626989856)9[&type="Marshallese"]:0.01115480899018989,7[&type="Not_Marshallese"]:0.35911711525993384)11[&type="Marshallese"]:0.06468911342879152,6[&type="Not_Marshallese"]:0.36380622868877993)15[&type="Marshallese"]:0.0;tree STATE_11690000 = (((((1[&type="Marshallese"]:0.01245397616582733,4[&type="Marshallese"]:0.017453976165709095)12[&type="Marshallese"]:0.04599757607398619,(3[&type="Marshallese"]:0.012022398721410643,(5[&type="Not_Marshallese"]:0.09280264157303805,8[&type="Not_Marshallese"]:0.22980264157298166)13[&type="Marshallese"]:0.08621975714851629)14[&type="Marshallese"]:0.035429153518208245)10[&type="Marshallese"]:0.040510754030134155,2[&type="Marshallese"]:0.17796230626989856)9[&type="Marshallese"]:0.01115480899018989,7[&type="Not_Marshallese"]:0.35911711525993384)11[&type="Marshallese"]:0.06468911342879152,6[&type="Not_Marshallese"]:0.36380622868877993)15[&type="Marshallese"]:0.0;
tree STATE_1700000 = (((((1[&type="Marshallese"]:0.017147795404869492,7[&type="Not_Marshallese"]:0.26614779540466577)13[&type="Marshallese"]:0.0012249421672098637,(2[&type="Marshallese"]:0.04984563585514884,(5[&type="Not_Marshallese"]:0.08086182747196777,6[&type="Not_Marshallese"]:0.11386182747186954)14[&type="Marshallese"]:0.04598380838317925)10[&type="Marshallese"]:0.047527101716881404)11[&type="Marshallese"]:0.03581128872169331,4[&type="Marshallese"]:0.059184026293654435)12[&type="Marshallese"]:0.005033580571805862,8[&type="Not_Marshallese"]:0.3522176068654712)9[&type="Marshallese"]:0.0399504375401834,3[&type="Marshallese"]:0.0881680444055673)15[&type="Marshallese"]:0.0;tree STATE_11700000 = (((((1[&type="Marshallese"]:0.017147795404869492,7[&type="Not_Marshallese"]:0.26614779540466577)13[&type="Marshallese"]:0.0012249421672098637,(2[&type="Marshallese"]:0.04984563585514884,(5[&type="Not_Marshallese"]:0.08086182747196777,6[&type="Not_Marshallese"]:0.11386182747186954)14[&type="Marshallese"]:0.04598380838317925)10[&type="Marshallese"]:0.047527101716881404)11[&type="Marshallese"]:0.03581128872169331,4[&type="Marshallese"]:0.059184026293654435)12[&type="Marshallese"]:0.005033580571805862,8[&type="Not_Marshallese"]:0.3522176068654712)9[&type="Marshallese"]:0.0399504375401834,3[&type="Marshallese"]:0.0881680444055673)15[&type="Marshallese"]:0.0;
tree STATE_1710000 = (((((1[&type="Marshallese"]:0.01303104897977464,(5[&type="Not_Marshallese"]:0.01235019412431193,7[&type="Not_Marshallese"]:0.10535019412415914)12[&type="Marshallese"]:0.15668085485541178)10[&type="Marshallese"]:0.0040622257717417565,6[&type="Not_Marshallese"]:0.20609327475136724)11[&type="Marshallese"]:0.02492955941841396,4[&type="Marshallese"]:0.04702283416981212)13[&type="Marshallese"]:3.593302966236611E-4,(3[&type="Marshallese"]:0.0022977695727555147,8[&type="Not_Marshallese"]:0.3062977695728428)9[&type="Marshallese"]:0.02908439489360387)14[&type="Marshallese"]:0.2972684975677025,2[&type="Marshallese"]:0.4186506620342074)15[&type="Marshallese"]:0.0;tree STATE_11710000 = (((((1[&type="Marshallese"]:0.01303104897977464,(5[&type="Not_Marshallese"]:0.01235019412431193,7[&type="Not_Marshallese"]:0.10535019412415914)12[&type="Marshallese"]:0.15668085485541178)10[&type="Marshallese"]:0.0040622257717417565,6[&type="Not_Marshallese"]:0.20609327475136724)11[&type="Marshallese"]:0.02492955941841396,4[&type="Marshallese"]:0.04702283416981212)13[&type="Marshallese"]:3.593302966236611E-4,(3[&type="Marshallese"]:0.0022977695727555147,8[&type="Not_Marshallese"]:0.3062977695728428)9[&type="Marshallese"]:0.02908439489360387)14[&type="Marshallese"]:0.2972684975677025,2[&type="Marshallese"]:0.4186506620342074)15[&type="Marshallese"]:0.0;
tree STATE_1720000 = (((1[&type="Marshallese"]:0.01597254519816399,3[&type="Marshallese"]:0.004972545197969358)14[&type="Marshallese"]:0.0675063490582209,4[&type="Marshallese"]:0.08847889425626665)10[&type="Marshallese"]:0.22061832758477906,((2[&type="Marshallese"]:0.11190481833958488,8[&type="Not_Marshallese"]:0.32590481833952667)11[&type="Marshallese"]:0.06100928267965133,(5[&type="Not_Marshallese"]:0.06179457748157888,(6[&type="Not_Marshallese"]:0.04818135682383165,7[&type="Not_Marshallese"]:0.10818135682377708)9[&type="Marshallese"]:0.046613220657649)13[&type="Marshallese"]:0.18811952353765551)12[&type="Marshallese"]:0.21018312082187862)15[&type="Marshallese"]:0.0;tree STATE_11720000 = (((1[&type="Marshallese"]:0.01597254519816399,3[&type="Marshallese"]:0.004972545197969358)14[&type="Marshallese"]:0.0675063490582209,4[&type="Marshallese"]:0.08847889425626665)10[&type="Marshallese"]:0.22061832758477906,((2[&type="Marshallese"]:0.11190481833958488,8[&type="Not_Marshallese"]:0.32590481833952667)11[&type="Marshallese"]:0.06100928267965133,(5[&type="Not_Marshallese"]:0.06179457748157888,(6[&type="Not_Marshallese"]:0.04818135682383165,7[&type="Not_Marshallese"]:0.10818135682377708)9[&type="Marshallese"]:0.046613220657649)13[&type="Marshallese"]:0.18811952353765551)12[&type="Marshallese"]:0.21018312082187862)15[&type="Marshallese"]:0.0;
tree STATE_1730000 = (((((1[&type="Marshallese"]:0.04885886190163724,2[&type="Marshallese"]:0.12785886190158813)11[&type="Marshallese"]:0.005753106135457209,4[&type="Marshallese"]:0.059611968036976215)12[&type="Marshallese"]:0.012443264014546929,(3[&type="Marshallese"]:0.03692679032965401,6[&type="Not_Marshallese"]:0.2369267903296995)14[&type="Marshallese"]:0.019128441721792733)13[&type="Marshallese"]:0.005493835608749831,(5[&type="Not_Marshallese"]:0.11706099219158361,7[&type="Not_Marshallese"]:0.21006099219143082)10[&type="Marshallese"]:0.11148807546875666)9[&type="Marshallese"]:0.10200432591894781,8[&type="Not_Marshallese"]:0.4675533935792317)15[&type="Marshallese"]:0.0;tree STATE_11730000 = (((((1[&type="Marshallese"]:0.04885886190163724,2[&type="Marshallese"]:0.12785886190158813)11[&type="Marshallese"]:0.005753106135457209,4[&type="Marshallese"]:0.059611968036976215)12[&type="Marshallese"]:0.012443264014546929,(3[&type="Marshallese"]:0.03692679032965401,6[&type="Not_Marshallese"]:0.2369267903296995)14[&type="Marshallese"]:0.019128441721792733)13[&type="Marshallese"]:0.005493835608749831,(5[&type="Not_Marshallese"]:0.11706099219158361,7[&type="Not_Marshallese"]:0.21006099219143082)10[&type="Marshallese"]:0.11148807546875666)9[&type="Marshallese"]:0.10200432591894781,8[&type="Not_Marshallese"]:0.4675533935792317)15[&type="Marshallese"]:0.0;
tree STATE_1740000 = (((1[&type="Marshallese"]:0.029092097593407196,((5[&type="Not_Marshallese"]:0.12515374949034302,6[&type="Not_Marshallese"]:0.1581537494902448)9[&type="Marshallese"]:0.02189976095201951,(7[&type="Not_Marshallese"]:0.11800735585997474,8[&type="Not_Marshallese"]:0.16200735586007114)11[&type="Marshallese"]:0.122046154582235)13[&type="Marshallese"]:0.03803858715099373)10[&type="Marshallese"]:0.02386930785406216,(3[&type="Marshallese"]:0.017093113556993944,4[&type="Marshallese"]:0.03309311355707034)14[&type="Marshallese"]:0.02486829189028078)12[&type="Marshallese"]:0.108259166546545,2[&type="Marshallese"]:0.24022057199396524)15[&type="Marshallese"]:0.0;tree STATE_11740000 = (((1[&type="Marshallese"]:0.029092097593407196,((5[&type="Not_Marshallese"]:0.12515374949034302,6[&type="Not_Marshallese"]:0.1581537494902448)9[&type="Marshallese"]:0.02189976095201951,(7[&type="Not_Marshallese"]:0.11800735585997474,8[&type="Not_Marshallese"]:0.16200735586007114)11[&type="Marshallese"]:0.122046154582235)13[&type="Marshallese"]:0.03803858715099373)10[&type="Marshallese"]:0.02386930785406216,(3[&type="Marshallese"]:0.017093113556993944,4[&type="Marshallese"]:0.03309311355707034)14[&type="Marshallese"]:0.02486829189028078)12[&type="Marshallese"]:0.108259166546545,2[&type="Marshallese"]:0.24022057199396524)15[&type="Marshallese"]:0.0;
tree STATE_1750000 = (1[&type="Marshallese"]:0.1165906308933286,((2[&type="Marshallese"]:0.031213818582600528,6[&type="Not_Marshallese"]:0.14121381858250048)13[&type="Marshallese"]:0.14878863287448035,(3[&type="Marshallese"]:0.07160691358573174,(4[&type="Marshallese"]:0.054368858684128885,((5[&type="Not_Marshallese"]:0.06833914937527319,7[&type="Not_Marshallese"]:0.1613391493751204)11[&type="Marshallese"]:0.08897131578909484,8[&type="Not_Marshallese"]:0.29431046516431164)9[&type="Marshallese"]:0.04805839351982816)12[&type="Marshallese"]:0.03323805490167925)10[&type="Marshallese"]:0.018395537871203627)14[&type="Marshallese"]:0.015588179436198613)15[&type="Marshallese"]:0.0;tree STATE_11750000 = (1[&type="Marshallese"]:0.1165906308933286,((2[&type="Marshallese"]:0.031213818582600528,6[&type="Not_Marshallese"]:0.14121381858250048)13[&type="Marshallese"]:0.14878863287448035,(3[&type="Marshallese"]:0.07160691358573174,(4[&type="Marshallese"]:0.054368858684128885,((5[&type="Not_Marshallese"]:0.06833914937527319,7[&type="Not_Marshallese"]:0.1613391493751204)11[&type="Marshallese"]:0.08897131578909484,8[&type="Not_Marshallese"]:0.29431046516431164)9[&type="Marshallese"]:0.04805839351982816)12[&type="Marshallese"]:0.03323805490167925)10[&type="Marshallese"]:0.018395537871203627)14[&type="Marshallese"]:0.015588179436198613)15[&type="Marshallese"]:0.0;
tree STATE_1760000 = ((((1[&type="Marshallese"]:0.018738320205962222,((5[&type="Not_Marshallese"]:0.12759121039528803,7[&type="Not_Marshallese"]:0.22059121039513524)9[&type="Marshallese"]:0.03557848006298009,6[&type="Not_Marshallese"]:0.1961696904581699)14[&type="Marshallese"]:0.011568629747643167)13[&type="Marshallese"]:0.0028484615495066867,2[&type="Marshallese"]:0.1005867817554198)10[&type="Marshallese"]:0.010475398043575557,3[&type="Marshallese"]:0.021062179798849834)11[&type="Marshallese"]:0.043371807727278666,(4[&type="Marshallese"]:0.025360460346916636,8[&type="Not_Marshallese"]:0.31336046034692755)12[&type="Marshallese"]:0.05507352717928826)15[&type="Marshallese"]:0.0;tree STATE_11760000 = ((((1[&type="Marshallese"]:0.018738320205962222,((5[&type="Not_Marshallese"]:0.12759121039528803,7[&type="Not_Marshallese"]:0.22059121039513524)9[&type="Marshallese"]:0.03557848006298009,6[&type="Not_Marshallese"]:0.1961696904581699)14[&type="Marshallese"]:0.011568629747643167)13[&type="Marshallese"]:0.0028484615495066867,2[&type="Marshallese"]:0.1005867817554198)10[&type="Marshallese"]:0.010475398043575557,3[&type="Marshallese"]:0.021062179798849834)11[&type="Marshallese"]:0.043371807727278666,(4[&type="Marshallese"]:0.025360460346916636,8[&type="Not_Marshallese"]:0.31336046034692755)12[&type="Marshallese"]:0.05507352717928826)15[&type="Marshallese"]:0.0;
tree STATE_1770000 = (((1[&type="Marshallese"]:0.030764001407606156,3[&type="Marshallese"]:0.019764001407411524)12[&type="Marshallese"]:0.0450211178438471,4[&type="Marshallese"]:0.08078511925133502)14[&type="Marshallese"]:0.03516425701591791,(2[&type="Marshallese"]:0.046747140770388884,(((5[&type="Not_Marshallese"]:0.022454251983426682,6[&type="Not_Marshallese"]:0.055454251983328456)13[&type="Marshallese"]:0.055124637277734895,8[&type="Not_Marshallese"]:0.2145788892611052)9[&type="Marshallese"]:0.036877134182288995,7[&type="Not_Marshallese"]:0.20745602344329778)10[&type="Marshallese"]:0.009291117326936493)11[&type="Marshallese"]:0.14320223549693317)15[&type="Marshallese"]:0.0;tree STATE_11770000 = (((1[&type="Marshallese"]:0.030764001407606156,3[&type="Marshallese"]:0.019764001407411524)12[&type="Marshallese"]:0.0450211178438471,4[&type="Marshallese"]:0.08078511925133502)14[&type="Marshallese"]:0.03516425701591791,(2[&type="Marshallese"]:0.046747140770388884,(((5[&type="Not_Marshallese"]:0.022454251983426682,6[&type="Not_Marshallese"]:0.055454251983328456)13[&type="Marshallese"]:0.055124637277734895,8[&type="Not_Marshallese"]:0.2145788892611052)9[&type="Marshallese"]:0.036877134182288995,7[&type="Not_Marshallese"]:0.20745602344329778)10[&type="Marshallese"]:0.009291117326936493)11[&type="Marshallese"]:0.14320223549693317)15[&type="Marshallese"]:0.0;
tree STATE_1780000 = ((1[&type="Marshallese"]:0.04273353866870966,((2[&type="Marshallese"]:0.08715845295608715,(((5[&type="Not_Marshallese"]:0.07683695673280364,8[&type="Not_Marshallese"]:0.21383695673274725)13[&type="Marshallese"]:0.03761881652529106,7[&type="Not_Marshallese"]:0.2074557732579419)10[&type="Marshallese"]:0.027206005961604274,6[&type="Not_Marshallese"]:0.17466177921960074)9[&type="Marshallese"]:0.022496673736386363)11[&type="Marshallese"]:0.014106528322297918,3[&type="Marshallese"]:0.01126498127823955)14[&type="Marshallese"]:0.020468557390275477)12[&type="Marshallese"]:0.032225430040478675,4[&type="Marshallese"]:0.0799589687090701)15[&type="Marshallese"]:0.0;tree STATE_11780000 = ((1[&type="Marshallese"]:0.04273353866870966,((2[&type="Marshallese"]:0.08715845295608715,(((5[&type="Not_Marshallese"]:0.07683695673280364,8[&type="Not_Marshallese"]:0.21383695673274725)13[&type="Marshallese"]:0.03761881652529106,7[&type="Not_Marshallese"]:0.2074557732579419)10[&type="Marshallese"]:0.027206005961604274,6[&type="Not_Marshallese"]:0.17466177921960074)9[&type="Marshallese"]:0.022496673736386363)11[&type="Marshallese"]:0.014106528322297918,3[&type="Marshallese"]:0.01126498127823955)14[&type="Marshallese"]:0.020468557390275477)12[&type="Marshallese"]:0.032225430040478675,4[&type="Marshallese"]:0.0799589687090701)15[&type="Marshallese"]:0.0;
tree STATE_1790000 = ((((1[&type="Marshallese"]:0.03243525869560132,3[&type="Marshallese"]:0.02143525869540669)12[&type="Marshallese"]:0.03307414486134641,(4[&type="Marshallese"]:0.009630114367048137,((5[&type="Not_Marshallese"]:0.03999221358129143,7[&type="Not_Marshallese"]:0.13299221358113864)10[&type="Marshallese"]:0.058807563872948915,6[&type="Not_Marshallese"]:0.13179977745414212)13[&type="Marshallese"]:0.061830336912875095)9[&type="Marshallese"]:0.06087928918978136)11[&type="Marshallese"]:0.08088155119862567,2[&type="Marshallese"]:0.2253909547555243)14[&type="Marshallese"]:0.09839915479388983,8[&type="Not_Marshallese"]:0.5377901095493559)15[&type="Marshallese"]:0.0;tree STATE_11790000 = ((((1[&type="Marshallese"]:0.03243525869560132,3[&type="Marshallese"]:0.02143525869540669)12[&type="Marshallese"]:0.03307414486134641,(4[&type="Marshallese"]:0.009630114367048137,((5[&type="Not_Marshallese"]:0.03999221358129143,7[&type="Not_Marshallese"]:0.13299221358113864)10[&type="Marshallese"]:0.058807563872948915,6[&type="Not_Marshallese"]:0.13179977745414212)13[&type="Marshallese"]:0.061830336912875095)9[&type="Marshallese"]:0.06087928918978136)11[&type="Marshallese"]:0.08088155119862567,2[&type="Marshallese"]:0.2253909547555243)14[&type="Marshallese"]:0.09839915479388983,8[&type="Not_Marshallese"]:0.5377901095493559)15[&type="Marshallese"]:0.0;
tree STATE_1800000 = ((((1[&type="Marshallese"]:0.00264936365695706,4[&type="Marshallese"]:0.007649363656838826)10[&type="Marshallese"]:0.03595825870908559,(3[&type="Marshallese"]:0.026107055183722083,(5[&type="Not_Marshallese"]:0.080678256070357,6[&type="Not_Marshallese"]:0.11367825607025878)9[&type="Marshallese"]:0.11242879911350878)13[&type="Marshallese"]:0.0015005671821259337)14[&type="Marshallese"]:0.019264354006935658,(2[&type="Marshallese"]:0.04683860199507611,7[&type="Not_Marshallese"]:0.2168386019949215)12[&type="Marshallese"]:0.09003337437785308)11[&type="Marshallese"]:0.10341973906109486,8[&type="Not_Marshallese"]:0.45429171543396585)15[&type="Marshallese"]:0.0;tree STATE_11800000 = ((((1[&type="Marshallese"]:0.00264936365695706,4[&type="Marshallese"]:0.007649363656838826)10[&type="Marshallese"]:0.03595825870908559,(3[&type="Marshallese"]:0.026107055183722083,(5[&type="Not_Marshallese"]:0.080678256070357,6[&type="Not_Marshallese"]:0.11367825607025878)9[&type="Marshallese"]:0.11242879911350878)13[&type="Marshallese"]:0.0015005671821259337)14[&type="Marshallese"]:0.019264354006935658,(2[&type="Marshallese"]:0.04683860199507611,7[&type="Not_Marshallese"]:0.2168386019949215)12[&type="Marshallese"]:0.09003337437785308)11[&type="Marshallese"]:0.10341973906109486,8[&type="Not_Marshallese"]:0.45429171543396585)15[&type="Marshallese"]:0.0;
tree STATE_1810000 = (((1[&type="Marshallese"]:0.015130571078750543,4[&type="Marshallese"]:0.02013057107863231)11[&type="Marshallese"]:0.08684761332021651,(2[&type="Marshallese"]:0.1772462061396594,3[&type="Marshallese"]:0.0872462061395139)14[&type="Marshallese"]:0.0037319782592585282)10[&type="Marshallese"]:0.015791312842341754,(5[&type="Not_Marshallese"]:0.08464353739232139,(6[&type="Not_Marshallese"]:0.08156010030334143,(7[&type="Not_Marshallese"]:0.06478998157426241,8[&type="Not_Marshallese"]:0.10878998157435882)9[&type="Marshallese"]:0.07677011872902445)12[&type="Marshallese"]:0.03608343708888173)13[&type="Marshallese"]:0.1891259598489365)15[&type="Marshallese"]:0.0;tree STATE_11810000 = (((1[&type="Marshallese"]:0.015130571078750543,4[&type="Marshallese"]:0.02013057107863231)11[&type="Marshallese"]:0.08684761332021651,(2[&type="Marshallese"]:0.1772462061396594,3[&type="Marshallese"]:0.0872462061395139)14[&type="Marshallese"]:0.0037319782592585282)10[&type="Marshallese"]:0.015791312842341754,(5[&type="Not_Marshallese"]:0.08464353739232139,(6[&type="Not_Marshallese"]:0.08156010030334143,(7[&type="Not_Marshallese"]:0.06478998157426241,8[&type="Not_Marshallese"]:0.10878998157435882)9[&type="Marshallese"]:0.07677011872902445)12[&type="Marshallese"]:0.03608343708888173)13[&type="Marshallese"]:0.1891259598489365)15[&type="Marshallese"]:0.0;
tree STATE_1820000 = ((1[&type="Marshallese"]:0.08436017372285076,(3[&type="Marshallese"]:0.025061280347291548,4[&type="Marshallese"]:0.041061280347367946)12[&type="Marshallese"]:0.04829889337536458)9[&type="Marshallese"]:0.051663334365777636,(2[&type="Marshallese"]:0.16047778663822115,((5[&type="Not_Marshallese"]:0.02210480095253331,(6[&type="Not_Marshallese"]:0.049547113828837946,7[&type="Not_Marshallese"]:0.10954711382878338)13[&type="Marshallese"]:0.005557687123597138)10[&type="Marshallese"]:0.20017707140358143,8[&type="Not_Marshallese"]:0.35928187235605835)11[&type="Marshallese"]:0.015195914282104594)14[&type="Marshallese"]:0.05454572145035813)15[&type="Marshallese"]:0.0;tree STATE_11820000 = ((1[&type="Marshallese"]:0.08436017372285076,(3[&type="Marshallese"]:0.025061280347291548,4[&type="Marshallese"]:0.041061280347367946)12[&type="Marshallese"]:0.04829889337536458)9[&type="Marshallese"]:0.051663334365777636,(2[&type="Marshallese"]:0.16047778663822115,((5[&type="Not_Marshallese"]:0.02210480095253331,(6[&type="Not_Marshallese"]:0.049547113828837946,7[&type="Not_Marshallese"]:0.10954711382878338)13[&type="Marshallese"]:0.005557687123597138)10[&type="Marshallese"]:0.20017707140358143,8[&type="Not_Marshallese"]:0.35928187235605835)11[&type="Marshallese"]:0.015195914282104594)14[&type="Marshallese"]:0.05454572145035813)15[&type="Marshallese"]:0.0;
tree STATE_1830000 = (((1[&type="Marshallese"]:0.055384574664659014,(2[&type="Marshallese"]:0.10667530438211997,(3[&type="Marshallese"]:0.01592947450055965,4[&type="Marshallese"]:0.031929474500636046)10[&type="Marshallese"]:7.458298814148057E-4)9[&type="Marshallese"]:0.02770927028248993)12[&type="Marshallese"]:0.01816362216259637,8[&type="Not_Marshallese"]:0.36654819682714807)14[&type="Marshallese"]:0.06730429050004694,((5[&type="Not_Marshallese"]:0.021072092281171184,7[&type="Not_Marshallese"]:0.11407209228101839)13[&type="Marshallese"]:0.0024999502102417137,6[&type="Not_Marshallese"]:0.05657204249131467)11[&type="Marshallese"]:0.27328044483583847)15[&type="Marshallese"]:0.0;tree STATE_11830000 = (((1[&type="Marshallese"]:0.055384574664659014,(2[&type="Marshallese"]:0.10667530438211997,(3[&type="Marshallese"]:0.01592947450055965,4[&type="Marshallese"]:0.031929474500636046)10[&type="Marshallese"]:7.458298814148057E-4)9[&type="Marshallese"]:0.02770927028248993)12[&type="Marshallese"]:0.01816362216259637,8[&type="Not_Marshallese"]:0.36654819682714807)14[&type="Marshallese"]:0.06730429050004694,((5[&type="Not_Marshallese"]:0.021072092281171184,7[&type="Not_Marshallese"]:0.11407209228101839)13[&type="Marshallese"]:0.0024999502102417137,6[&type="Not_Marshallese"]:0.05657204249131467)11[&type="Marshallese"]:0.27328044483583847)15[&type="Marshallese"]:0.0;
tree STATE_1840000 = (((1[&type="Marshallese"]:0.00530880390821159,((2[&type="Marshallese"]:0.012848602302163031,((5[&type="Not_Marshallese"]:0.046884239447017945,8[&type="Not_Marshallese"]:0.18388423944696156)9[&type="Marshallese"]:0.01603906018929993,7[&type="Not_Marshallese"]:0.15592329963616508)11[&type="Marshallese"]:0.026925302665843337)10[&type="Marshallese"]:0.00446796419979123,6[&type="Not_Marshallese"]:0.12731656650185422)14[&type="Marshallese"]:0.06699223740620822)12[&type="Marshallese"]:0.016434569111128394,4[&type="Marshallese"]:0.02674337301922175)13[&type="Marshallese"]:0.017996864857214523,3[&type="Marshallese"]:0.028740237876359875)15[&type="Marshallese"]:0.0;tree STATE_11840000 = (((1[&type="Marshallese"]:0.00530880390821159,((2[&type="Marshallese"]:0.012848602302163031,((5[&type="Not_Marshallese"]:0.046884239447017945,8[&type="Not_Marshallese"]:0.18388423944696156)9[&type="Marshallese"]:0.01603906018929993,7[&type="Not_Marshallese"]:0.15592329963616508)11[&type="Marshallese"]:0.026925302665843337)10[&type="Marshallese"]:0.00446796419979123,6[&type="Not_Marshallese"]:0.12731656650185422)14[&type="Marshallese"]:0.06699223740620822)12[&type="Marshallese"]:0.016434569111128394,4[&type="Marshallese"]:0.02674337301922175)13[&type="Marshallese"]:0.017996864857214523,3[&type="Marshallese"]:0.028740237876359875)15[&type="Marshallese"]:0.0;
tree STATE_1850000 = ((((1[&type="Marshallese"]:0.007149074551813184,4[&type="Marshallese"]:0.01214907455169495)13[&type="Marshallese"]:0.02596587250479271,((5[&type="Not_Marshallese"]:0.02402905121037635,7[&type="Not_Marshallese"]:0.11702905121022356)10[&type="Marshallese"]:0.09700974848208083,8[&type="Not_Marshallese"]:0.2580387996924008)9[&type="Marshallese"]:0.06807614736409778)14[&type="Marshallese"]:0.0023978311045340095,(3[&type="Marshallese"]:8.518678986471628E-4,6[&type="Not_Marshallese"]:0.20085186789869264)11[&type="Marshallese"]:0.023660910262298107)12[&type="Marshallese"]:0.02291458284520409,2[&type="Marshallese"]:0.13742736100629488)15[&type="Marshallese"]:0.0;tree STATE_11850000 = ((((1[&type="Marshallese"]:0.007149074551813184,4[&type="Marshallese"]:0.01214907455169495)13[&type="Marshallese"]:0.02596587250479271,((5[&type="Not_Marshallese"]:0.02402905121037635,7[&type="Not_Marshallese"]:0.11702905121022356)10[&type="Marshallese"]:0.09700974848208083,8[&type="Not_Marshallese"]:0.2580387996924008)9[&type="Marshallese"]:0.06807614736409778)14[&type="Marshallese"]:0.0023978311045340095,(3[&type="Marshallese"]:8.518678986471628E-4,6[&type="Not_Marshallese"]:0.20085186789869264)11[&type="Marshallese"]:0.023660910262298107)12[&type="Marshallese"]:0.02291458284520409,2[&type="Marshallese"]:0.13742736100629488)15[&type="Marshallese"]:0.0;
tree STATE_1860000 = ((((1[&type="Marshallese"]:0.018241240616108823,3[&type="Marshallese"]:0.007241240615914191)9[&type="Marshallese"]:0.046297649257536155,5[&type="Not_Marshallese"]:0.22053888987359405)14[&type="Marshallese"]:0.020855081270238718,(2[&type="Marshallese"]:0.1133358728531853,(6[&type="Not_Marshallese"]:0.15830566996007256,(7[&type="Not_Marshallese"]:0.19456492843481257,8[&type="Not_Marshallese"]:0.23856492843490898)11[&type="Marshallese"]:0.023740741525205417)10[&type="Marshallese"]:0.0650302028930127)12[&type="Marshallese"]:0.05105809829064928)13[&type="Marshallese"]:0.1566994393283978,4[&type="Marshallese"]:0.24709341047216327)15[&type="Marshallese"]:0.0;tree STATE_11860000 = ((((1[&type="Marshallese"]:0.018241240616108823,3[&type="Marshallese"]:0.007241240615914191)9[&type="Marshallese"]:0.046297649257536155,5[&type="Not_Marshallese"]:0.22053888987359405)14[&type="Marshallese"]:0.020855081270238718,(2[&type="Marshallese"]:0.1133358728531853,(6[&type="Not_Marshallese"]:0.15830566996007256,(7[&type="Not_Marshallese"]:0.19456492843481257,8[&type="Not_Marshallese"]:0.23856492843490898)11[&type="Marshallese"]:0.023740741525205417)10[&type="Marshallese"]:0.0650302028930127)12[&type="Marshallese"]:0.05105809829064928)13[&type="Marshallese"]:0.1566994393283978,4[&type="Marshallese"]:0.24709341047216327)15[&type="Marshallese"]:0.0;
tree STATE_1870000 = (((1[&type="Marshallese"]:0.026653882866726875,3[&type="Marshallese"]:0.015653882866532243)11[&type="Marshallese"]:0.058182218672774566,4[&type="Marshallese"]:0.0898361015393832)12[&type="Marshallese"]:0.14535221199059528,((2[&type="Marshallese"]:0.0730302247590075,7[&type="Not_Marshallese"]:0.2430302247588529)14[&type="Marshallese"]:0.0013202899164345694,((5[&type="Not_Marshallese"]:0.12406657292298412,8[&type="Not_Marshallese"]:0.26106657292292773)10[&type="Marshallese"]:0.018233961624589845,6[&type="Not_Marshallese"]:0.17530053454747574)9[&type="Marshallese"]:0.009049980127866286)13[&type="Marshallese"]:0.23483779885460554)15[&type="Marshallese"]:0.0;tree STATE_11870000 = (((1[&type="Marshallese"]:0.026653882866726875,3[&type="Marshallese"]:0.015653882866532243)11[&type="Marshallese"]:0.058182218672774566,4[&type="Marshallese"]:0.0898361015393832)12[&type="Marshallese"]:0.14535221199059528,((2[&type="Marshallese"]:0.0730302247590075,7[&type="Not_Marshallese"]:0.2430302247588529)14[&type="Marshallese"]:0.0013202899164345694,((5[&type="Not_Marshallese"]:0.12406657292298412,8[&type="Not_Marshallese"]:0.26106657292292773)10[&type="Marshallese"]:0.018233961624589845,6[&type="Not_Marshallese"]:0.17530053454747574)9[&type="Marshallese"]:0.009049980127866286)13[&type="Marshallese"]:0.23483779885460554)15[&type="Marshallese"]:0.0;
tree STATE_1880000 = (((((1[&type="Marshallese"]:0.002926732628172557,2[&type="Marshallese"]:0.08192673262812344)14[&type="Marshallese"]:0.00839171892853352,(5[&type="Not_Marshallese"]:0.15440376701709685,(6[&type="Not_Marshallese"]:0.07895558824517188,7[&type="Not_Marshallese"]:0.1389555882451173)11[&type="Marshallese"]:0.10844817877182675)10[&type="Not_Marshallese"]:0.012914684539558297)12[&type="Marshallese"]:0.02570098565981932,8[&type="Not_Marshallese"]:0.3300194372164181)9[&type="Marshallese"]:2.9643380440513845E-4,3[&type="Marshallese"]:0.026315871020735904)13[&type="Marshallese"]:0.09019716869923083,4[&type="Marshallese"]:0.13251303972004314)15[&type="Marshallese"]:0.0;tree STATE_11880000 = (((((1[&type="Marshallese"]:0.002926732628172557,2[&type="Marshallese"]:0.08192673262812344)14[&type="Marshallese"]:0.00839171892853352,(5[&type="Not_Marshallese"]:0.15440376701709685,(6[&type="Not_Marshallese"]:0.07895558824517188,7[&type="Not_Marshallese"]:0.1389555882451173)11[&type="Marshallese"]:0.10844817877182675)10[&type="Not_Marshallese"]:0.012914684539558297)12[&type="Marshallese"]:0.02570098565981932,8[&type="Not_Marshallese"]:0.3300194372164181)9[&type="Marshallese"]:2.9643380440513845E-4,3[&type="Marshallese"]:0.026315871020735904)13[&type="Marshallese"]:0.09019716869923083,4[&type="Marshallese"]:0.13251303972004314)15[&type="Marshallese"]:0.0;
tree STATE_1890000 = (((1[&type="Marshallese"]:0.02863645163655454,(5[&type="Not_Marshallese"]:0.019974586727121185,7[&type="Not_Marshallese"]:0.11297458672696839)12[&type="Marshallese"]:0.16466186490938242)9[&type="Marshallese"]:0.03496073157751872,(2[&type="Marshallese"]:0.12890632585700595,(3[&type="Marshallese"]:0.02667780399508396,(6[&type="Not_Marshallese"]:0.19605906092874958,8[&type="Not_Marshallese"]:0.3000590609287914)13[&type="Marshallese"]:0.03061874306637985)10[&type="Marshallese"]:0.012228521861776476)14[&type="Marshallese"]:0.013690857357018194)11[&type="Marshallese"]:0.07122957491520243,4[&type="Marshallese"]:0.13982675812915746)15[&type="Marshallese"]:0.0;tree STATE_11890000 = (((1[&type="Marshallese"]:0.02863645163655454,(5[&type="Not_Marshallese"]:0.019974586727121185,7[&type="Not_Marshallese"]:0.11297458672696839)12[&type="Marshallese"]:0.16466186490938242)9[&type="Marshallese"]:0.03496073157751872,(2[&type="Marshallese"]:0.12890632585700595,(3[&type="Marshallese"]:0.02667780399508396,(6[&type="Not_Marshallese"]:0.19605906092874958,8[&type="Not_Marshallese"]:0.3000590609287914)13[&type="Marshallese"]:0.03061874306637985)10[&type="Marshallese"]:0.012228521861776476)14[&type="Marshallese"]:0.013690857357018194)11[&type="Marshallese"]:0.07122957491520243,4[&type="Marshallese"]:0.13982675812915746)15[&type="Marshallese"]:0.0;
tree STATE_1900000 = (((1[&type="Marshallese"]:0.04490252715782855,(3[&type="Marshallese"]:0.008898156072123742,(((5[&type="Not_Marshallese"]:0.09734853783230277,6[&type="Not_Marshallese"]:0.13034853783220454)14[&type="Marshallese"]:0.008158109910705535,8[&type="Not_Marshallese"]:0.24250664774295191)13[&type="Marshallese"]:0.021811673515473945,7[&type="Not_Marshallese"]:0.22031832125832945)9[&type="Marshallese"]:0.048579834813785194)12[&type="Marshallese"]:0.02500437108551018)10[&type="Marshallese"]:0.015609587227117527,4[&type="Marshallese"]:0.06551211438482785)11[&type="Marshallese"]:0.28080795993445795,2[&type="Marshallese"]:0.4203200743193549)15[&type="Marshallese"]:0.0;tree STATE_11900000 = (((1[&type="Marshallese"]:0.04490252715782855,(3[&type="Marshallese"]:0.008898156072123742,(((5[&type="Not_Marshallese"]:0.09734853783230277,6[&type="Not_Marshallese"]:0.13034853783220454)14[&type="Marshallese"]:0.008158109910705535,8[&type="Not_Marshallese"]:0.24250664774295191)13[&type="Marshallese"]:0.021811673515473945,7[&type="Not_Marshallese"]:0.22031832125832945)9[&type="Marshallese"]:0.048579834813785194)12[&type="Marshallese"]:0.02500437108551018)10[&type="Marshallese"]:0.015609587227117527,4[&type="Marshallese"]:0.06551211438482785)11[&type="Marshallese"]:0.28080795993445795,2[&type="Marshallese"]:0.4203200743193549)15[&type="Marshallese"]:0.0;
tree STATE_1910000 = ((((1[&type="Marshallese"]:7.105179098109704E-4,((5[&type="Not_Marshallese"]:0.07874182263069399,8[&type="Not_Marshallese"]:0.2157418226306376)11[&type="Not_Marshallese"]:0.07046084649911019,(6[&type="Not_Marshallese"]:0.015044101593362072,7[&type="Not_Marshallese"]:0.0750441015933075)12[&type="Marshallese"]:0.1671585675363439)10[&type="Marshallese"]:0.007507848779955861)14[&type="Marshallese"]:0.013318036524562926,3[&type="Marshallese"]:0.0030285544341792647)9[&type="Marshallese"]:0.03414295652466942,4[&type="Marshallese"]:0.05317151095892508)13[&type="Marshallese"]:0.1450118881825433,2[&type="Marshallese"]:0.2721833991415375)15[&type="Marshallese"]:0.0;tree STATE_11910000 = ((((1[&type="Marshallese"]:7.105179098109704E-4,((5[&type="Not_Marshallese"]:0.07874182263069399,8[&type="Not_Marshallese"]:0.2157418226306376)11[&type="Not_Marshallese"]:0.07046084649911019,(6[&type="Not_Marshallese"]:0.015044101593362072,7[&type="Not_Marshallese"]:0.0750441015933075)12[&type="Marshallese"]:0.1671585675363439)10[&type="Marshallese"]:0.007507848779955861)14[&type="Marshallese"]:0.013318036524562926,3[&type="Marshallese"]:0.0030285544341792647)9[&type="Marshallese"]:0.03414295652466942,4[&type="Marshallese"]:0.05317151095892508)13[&type="Marshallese"]:0.1450118881825433,2[&type="Marshallese"]:0.2721833991415375)15[&type="Marshallese"]:0.0;
tree STATE_1920000 = ((1[&type="Marshallese"]:0.039451739238345995,((5[&type="Not_Marshallese"]:0.11527788172177716,(6[&type="Not_Marshallese"]:0.05351304467641649,7[&type="Not_Marshallese"]:0.11351304467636192)11[&type="Marshallese"]:0.09476483704526245)9[&type="Marshallese"]:0.0199644316947461,8[&type="Not_Marshallese"]:0.2722423134164669)10[&type="Marshallese"]:0.0602094258217718)14[&type="Marshallese"]:0.02098877787965453,((2[&type="Marshallese"]:0.0816852096788222,4[&type="Marshallese"]:0.00768520967875308)12[&type="Marshallese"]:0.011177262680226396,3[&type="Marshallese"]:0.0028624723589030787)13[&type="Marshallese"]:0.046578044758902815)15[&type="Marshallese"]:0.0;tree STATE_11920000 = ((1[&type="Marshallese"]:0.039451739238345995,((5[&type="Not_Marshallese"]:0.11527788172177716,(6[&type="Not_Marshallese"]:0.05351304467641649,7[&type="Not_Marshallese"]:0.11351304467636192)11[&type="Marshallese"]:0.09476483704526245)9[&type="Marshallese"]:0.0199644316947461,8[&type="Not_Marshallese"]:0.2722423134164669)10[&type="Marshallese"]:0.0602094258217718)14[&type="Marshallese"]:0.02098877787965453,((2[&type="Marshallese"]:0.0816852096788222,4[&type="Marshallese"]:0.00768520967875308)12[&type="Marshallese"]:0.011177262680226396,3[&type="Marshallese"]:0.0028624723589030787)13[&type="Marshallese"]:0.046578044758902815)15[&type="Marshallese"]:0.0;
tree STATE_1930000 = (((1[&type="Marshallese"]:0.013561248788561464,3[&type="Marshallese"]:0.0025612487883668322)10[&type="Marshallese"]:0.012204396688186347,(2[&type="Marshallese"]:0.05737391918950474,(5[&type="Not_Marshallese"]:0.044101173510954994,(6[&type="Not_Marshallese"]:0.0611185259336173,(7[&type="Not_Marshallese"]:0.045528321931293636,8[&type="Not_Marshallese"]:0.08952832193139004)14[&type="Marshallese"]:0.0755902040022691)11[&type="Marshallese"]:0.015982647577239467)9[&type="Marshallese"]:0.09027274567854793)13[&type="Marshallese"]:0.04739172628719396)12[&type="Marshallese"]:0.04986083439621264,4[&type="Marshallese"]:0.08062647987284222)15[&type="Marshallese"]:0.0;tree STATE_11930000 = (((1[&type="Marshallese"]:0.013561248788561464,3[&type="Marshallese"]:0.0025612487883668322)10[&type="Marshallese"]:0.012204396688186347,(2[&type="Marshallese"]:0.05737391918950474,(5[&type="Not_Marshallese"]:0.044101173510954994,(6[&type="Not_Marshallese"]:0.0611185259336173,(7[&type="Not_Marshallese"]:0.045528321931293636,8[&type="Not_Marshallese"]:0.08952832193139004)14[&type="Marshallese"]:0.0755902040022691)11[&type="Marshallese"]:0.015982647577239467)9[&type="Marshallese"]:0.09027274567854793)13[&type="Marshallese"]:0.04739172628719396)12[&type="Marshallese"]:0.04986083439621264,4[&type="Marshallese"]:0.08062647987284222)15[&type="Marshallese"]:0.0;
tree STATE_1940000 = ((((1[&type="Marshallese"]:0.010889979455116217,(7[&type="Not_Marshallese"]:0.15732912329855778,8[&type="Not_Marshallese"]:0.20132912329865418)10[&type="Marshallese"]:0.10256085615635471)12[&type="Marshallese"]:0.0018467942865545428,3[&type="Marshallese"]:0.0017367737414761275)11[&type="Marshallese"]:0.06468999516047969,(2[&type="Marshallese"]:0.14715542881468546,4[&type="Marshallese"]:0.07315542881461634)14[&type="Marshallese"]:0.009271340087415869)13[&type="Marshallese"]:0.14108099215353492,(5[&type="Not_Marshallese"]:0.09645590818367142,6[&type="Not_Marshallese"]:0.1294559081835732)9[&type="Marshallese"]:0.278051852871963)15[&type="Marshallese"]:0.0;tree STATE_11940000 = ((((1[&type="Marshallese"]:0.010889979455116217,(7[&type="Not_Marshallese"]:0.15732912329855778,8[&type="Not_Marshallese"]:0.20132912329865418)10[&type="Marshallese"]:0.10256085615635471)12[&type="Marshallese"]:0.0018467942865545428,3[&type="Marshallese"]:0.0017367737414761275)11[&type="Marshallese"]:0.06468999516047969,(2[&type="Marshallese"]:0.14715542881468546,4[&type="Marshallese"]:0.07315542881461634)14[&type="Marshallese"]:0.009271340087415869)13[&type="Marshallese"]:0.14108099215353492,(5[&type="Not_Marshallese"]:0.09645590818367142,6[&type="Not_Marshallese"]:0.1294559081835732)9[&type="Marshallese"]:0.278051852871963)15[&type="Marshallese"]:0.0;
tree STATE_1950000 = (((1[&type="Marshallese"]:0.04576009759065319,(3[&type="Marshallese"]:0.012321238491738329,((6[&type="Not_Marshallese"]:0.13925929195762898,8[&type="Not_Marshallese"]:0.24325929195767082)13[&type="Marshallese"]:0.061952532002945315,7[&type="Not_Marshallese"]:0.26121182396051973)14[&type="Marshallese"]:0.011109414531209505)11[&type="Marshallese"]:0.022438859098720232)10[&type="Marshallese"]:0.05373106056476645,2[&type="Marshallese"]:0.17849115815537053)9[&type="Marshallese"]:0.012730817833485952,(4[&type="Marshallese"]:0.015343274002640295,5[&type="Not_Marshallese"]:0.1663432740027076)12[&type="Marshallese"]:0.10187870198614707)15[&type="Marshallese"]:0.0;tree STATE_11950000 = (((1[&type="Marshallese"]:0.04576009759065319,(3[&type="Marshallese"]:0.012321238491738329,((6[&type="Not_Marshallese"]:0.13925929195762898,8[&type="Not_Marshallese"]:0.24325929195767082)13[&type="Marshallese"]:0.061952532002945315,7[&type="Not_Marshallese"]:0.26121182396051973)14[&type="Marshallese"]:0.011109414531209505)11[&type="Marshallese"]:0.022438859098720232)10[&type="Marshallese"]:0.05373106056476645,2[&type="Marshallese"]:0.17849115815537053)9[&type="Marshallese"]:0.012730817833485952,(4[&type="Marshallese"]:0.015343274002640295,5[&type="Not_Marshallese"]:0.1663432740027076)12[&type="Marshallese"]:0.10187870198614707)15[&type="Marshallese"]:0.0;
tree STATE_1960000 = ((((1[&type="Marshallese"]:0.015764957191828743,3[&type="Marshallese"]:0.004764957191634112)14[&type="Marshallese"]:0.011244647661933338,((5[&type="Not_Marshallese"]:0.026918346405165244,7[&type="Not_Marshallese"]:0.11991834640501245)11[&type="Marshallese"]:0.09774753611793133,6[&type="Not_Marshallese"]:0.15766588252299835)10[&type="Marshallese"]:0.05834372233061458)9[&type="Marshallese"]:0.010661327947648791,(4[&type="Marshallese"]:0.04074740103073099,8[&type="Not_Marshallese"]:0.3287474010307419)13[&type="Marshallese"]:0.0019235317705616484)12[&type="Marshallese"]:0.01157054467679608,2[&type="Marshallese"]:0.12824147747815784)15[&type="Marshallese"]:0.0;tree STATE_11960000 = ((((1[&type="Marshallese"]:0.015764957191828743,3[&type="Marshallese"]:0.004764957191634112)14[&type="Marshallese"]:0.011244647661933338,((5[&type="Not_Marshallese"]:0.026918346405165244,7[&type="Not_Marshallese"]:0.11991834640501245)11[&type="Marshallese"]:0.09774753611793133,6[&type="Not_Marshallese"]:0.15766588252299835)10[&type="Marshallese"]:0.05834372233061458)9[&type="Marshallese"]:0.010661327947648791,(4[&type="Marshallese"]:0.04074740103073099,8[&type="Not_Marshallese"]:0.3287474010307419)13[&type="Marshallese"]:0.0019235317705616484)12[&type="Marshallese"]:0.01157054467679608,2[&type="Marshallese"]:0.12824147747815784)15[&type="Marshallese"]:0.0;
tree STATE_1970000 = (((1[&type="Marshallese"]:0.06866278871506393,(2[&type="Marshallese"]:0.12275420533531906,(5[&type="Not_Marshallese"]:0.04965851302961238,((6[&type="Not_Marshallese"]:0.03513638034278671,7[&type="Not_Marshallese"]:0.09513638034273214)11[&type="Marshallese"]:0.04645930347973887,8[&type="Not_Marshallese"]:0.18559568382256741)14[&type="Marshallese"]:0.0010628292069885803)13[&type="Marshallese"]:0.15009569230570485)9[&type="Marshallese"]:0.02490858337969576)12[&type="Marshallese"]:0.049329091865315866,4[&type="Marshallese"]:0.12299188058026156)10[&type="Marshallese"]:0.1721609409805015,3[&type="Marshallese"]:0.27915282156068666)15[&type="Marshallese"]:0.0;tree STATE_11970000 = (((1[&type="Marshallese"]:0.06866278871506393,(2[&type="Marshallese"]:0.12275420533531906,(5[&type="Not_Marshallese"]:0.04965851302961238,((6[&type="Not_Marshallese"]:0.03513638034278671,7[&type="Not_Marshallese"]:0.09513638034273214)11[&type="Marshallese"]:0.04645930347973887,8[&type="Not_Marshallese"]:0.18559568382256741)14[&type="Marshallese"]:0.0010628292069885803)13[&type="Marshallese"]:0.15009569230570485)9[&type="Marshallese"]:0.02490858337969576)12[&type="Marshallese"]:0.049329091865315866,4[&type="Marshallese"]:0.12299188058026156)10[&type="Marshallese"]:0.1721609409805015,3[&type="Marshallese"]:0.27915282156068666)15[&type="Marshallese"]:0.0;
tree STATE_1980000 = (((1[&type="Marshallese"]:0.007114949363234313,(2[&type="Marshallese"]:0.06965110503728128,(6[&type="Not_Marshallese"]:0.06208903339381244,7[&type="Not_Marshallese"]:0.12208903339375787)9[&type="Marshallese"]:0.11756207164336879)12[&type="Marshallese"]:0.01646384432590392)14[&type="Marshallese"]:0.00732347736486233,(5[&type="Not_Marshallese"]:0.12184579929161338,8[&type="Not_Marshallese"]:0.258845799291557)11[&type="Marshallese"]:0.048592627436432334)13[&type="Marshallese"]:0.0031827055614597755,(3[&type="Marshallese"]:0.0018083038284730235,4[&type="Marshallese"]:0.01780830382854942)10[&type="Marshallese"]:0.004812828460888763)15[&type="Marshallese"]:0.0;tree STATE_11980000 = (((1[&type="Marshallese"]:0.007114949363234313,(2[&type="Marshallese"]:0.06965110503728128,(6[&type="Not_Marshallese"]:0.06208903339381244,7[&type="Not_Marshallese"]:0.12208903339375787)9[&type="Marshallese"]:0.11756207164336879)12[&type="Marshallese"]:0.01646384432590392)14[&type="Marshallese"]:0.00732347736486233,(5[&type="Not_Marshallese"]:0.12184579929161338,8[&type="Not_Marshallese"]:0.258845799291557)11[&type="Marshallese"]:0.048592627436432334)13[&type="Marshallese"]:0.0031827055614597755,(3[&type="Marshallese"]:0.0018083038284730235,4[&type="Marshallese"]:0.01780830382854942)10[&type="Marshallese"]:0.004812828460888763)15[&type="Marshallese"]:0.0;
tree STATE_1990000 = (((1[&type="Marshallese"]:0.03727455138146418,3[&type="Marshallese"]:0.02627455138126955)12[&type="Marshallese"]:3.061488450358252E-4,2[&type="Marshallese"]:0.1165807002264509)11[&type="Marshallese"]:0.05602413232703962,(4[&type="Marshallese"]:0.05115676495715421,(((5[&type="Not_Marshallese"]:0.07679160811750035,7[&type="Not_Marshallese"]:0.16979160811734756)14[&type="Marshallese"]:0.047437173066828264,8[&type="Not_Marshallese"]:0.26122878118427223)13[&type="Marshallese"]:0.016139600035129487,6[&type="Not_Marshallese"]:0.17336838121935988)10[&type="Marshallese"]:0.06178838373776341)9[&type="Not_Marshallese"]:0.047448067596267185)15[&type="Marshallese"]:0.0;tree STATE_11990000 = (((1[&type="Marshallese"]:0.03727455138146418,3[&type="Marshallese"]:0.02627455138126955)12[&type="Marshallese"]:3.061488450358252E-4,2[&type="Marshallese"]:0.1165807002264509)11[&type="Marshallese"]:0.05602413232703962,(4[&type="Marshallese"]:0.05115676495715421,(((5[&type="Not_Marshallese"]:0.07679160811750035,7[&type="Not_Marshallese"]:0.16979160811734756)14[&type="Marshallese"]:0.047437173066828264,8[&type="Not_Marshallese"]:0.26122878118427223)13[&type="Marshallese"]:0.016139600035129487,6[&type="Not_Marshallese"]:0.17336838121935988)10[&type="Marshallese"]:0.06178838373776341)9[&type="Not_Marshallese"]:0.047448067596267185)15[&type="Marshallese"]:0.0;
tree STATE_2000000 = ((((1[&type="Marshallese"]:1.045977130072484E-4,5[&type="Not_Marshallese"]:0.15610459771295632)13[&type="Marshallese"]:0.009319792761099177,4[&type="Marshallese"]:0.014424390473988191)9[&type="Marshallese"]:0.0027436149347664918,2[&type="Marshallese"]:0.0911680054088238)12[&type="Marshallese"]:0.06844205378151758,(3[&type="Marshallese"]:0.002097880436831512,(6[&type="Not_Marshallese"]:0.12792391237302936,(7[&type="Not_Marshallese"]:0.04748486607083674,8[&type="Not_Marshallese"]:0.09148486607093315)14[&type="Marshallese"]:0.14043904630213805)10[&type="Marshallese"]:0.07417396806384763)11[&type="Marshallese"]:0.06751217875336435)15[&type="Marshallese"]:0.0;tree STATE_12000000 = ((((1[&type="Marshallese"]:1.045977130072484E-4,5[&type="Not_Marshallese"]:0.15610459771295632)13[&type="Marshallese"]:0.009319792761099177,4[&type="Marshallese"]:0.014424390473988191)9[&type="Marshallese"]:0.0027436149347664918,2[&type="Marshallese"]:0.0911680054088238)12[&type="Marshallese"]:0.06844205378151758,(3[&type="Marshallese"]:0.002097880436831512,(6[&type="Not_Marshallese"]:0.12792391237302936,(7[&type="Not_Marshallese"]:0.04748486607083674,8[&type="Not_Marshallese"]:0.09148486607093315)14[&type="Marshallese"]:0.14043904630213805)10[&type="Marshallese"]:0.07417396806384763)11[&type="Marshallese"]:0.06751217875336435)15[&type="Marshallese"]:0.0;
tree STATE_2010000 = ((((1[&type="Marshallese"]:0.016696514567580867,3[&type="Marshallese"]:0.005696514567386235)11[&type="Marshallese"]:0.02050705948518683,(((5[&type="Not_Marshallese"]:0.05174390115588637,8[&type="Not_Marshallese"]:0.18874390115582998)9[&type="Marshallese"]:0.029842118545038487,6[&type="Not_Marshallese"]:0.11458601970082663)10[&type="Marshallese"]:0.07360703056336951,7[&type="Not_Marshallese"]:0.24819305026414157)13[&type="Marshallese"]:0.0380105237884224)12[&type="Marshallese"]:0.07071033098072793,4[&type="Marshallese"]:0.11291390503337739)14[&type="Marshallese"]:0.07172754253515679,2[&type="Marshallese"]:0.2586414475686033)15[&type="Marshallese"]:0.0;tree STATE_12010000 = ((((1[&type="Marshallese"]:0.016696514567580867,3[&type="Marshallese"]:0.005696514567386235)11[&type="Marshallese"]:0.02050705948518683,(((5[&type="Not_Marshallese"]:0.05174390115588637,8[&type="Not_Marshallese"]:0.18874390115582998)9[&type="Marshallese"]:0.029842118545038487,6[&type="Not_Marshallese"]:0.11458601970082663)10[&type="Marshallese"]:0.07360703056336951,7[&type="Not_Marshallese"]:0.24819305026414157)13[&type="Marshallese"]:0.0380105237884224)12[&type="Marshallese"]:0.07071033098072793,4[&type="Marshallese"]:0.11291390503337739)14[&type="Marshallese"]:0.07172754253515679,2[&type="Marshallese"]:0.2586414475686033)15[&type="Marshallese"]:0.0;
tree STATE_2020000 = (((1[&type="Marshallese"]:0.05560290926522499,(((5[&type="Not_Marshallese"]:0.04430683322851353,6[&type="Not_Marshallese"]:0.0773068332284153)12[&type="Marshallese"]:0.041671440301979945,7[&type="Not_Marshallese"]:0.17897827353034068)14[&type="Marshallese"]:0.09665283204993547,8[&type="Not_Marshallese"]:0.31963110558037255)11[&type="Marshallese"]:0.028971803684745112)9[&type="Marshallese"]:0.015119989940243994,3[&type="Marshallese"]:0.05972289920527435)13[&type="Marshallese"]:0.08962139393195567,(2[&type="Marshallese"]:0.08215197451185474,4[&type="Marshallese"]:0.00815197451178562)10[&type="Marshallese"]:0.1571923186255208)15[&type="Marshallese"]:0.0;tree STATE_12020000 = (((1[&type="Marshallese"]:0.05560290926522499,(((5[&type="Not_Marshallese"]:0.04430683322851353,6[&type="Not_Marshallese"]:0.0773068332284153)12[&type="Marshallese"]:0.041671440301979945,7[&type="Not_Marshallese"]:0.17897827353034068)14[&type="Marshallese"]:0.09665283204993547,8[&type="Not_Marshallese"]:0.31963110558037255)11[&type="Marshallese"]:0.028971803684745112)9[&type="Marshallese"]:0.015119989940243994,3[&type="Marshallese"]:0.05972289920527435)13[&type="Marshallese"]:0.08962139393195567,(2[&type="Marshallese"]:0.08215197451185474,4[&type="Marshallese"]:0.00815197451178562)10[&type="Marshallese"]:0.1571923186255208)15[&type="Marshallese"]:0.0;
tree STATE_2030000 = ((((1[&type="Marshallese"]:0.0031152972617133345,5[&type="Not_Marshallese"]:0.1591152972616624)12[&type="Marshallese"]:0.056525071114057635,3[&type="Marshallese"]:0.04864036837557634)10[&type="Marshallese"]:0.012747427045107729,(2[&type="Marshallese"]:0.1394795362115312,((6[&type="Not_Marshallese"]:0.14010470784816445,8[&type="Not_Marshallese"]:0.2441047078482063)14[&type="Marshallese"]:0.023479050628852777,7[&type="Not_Marshallese"]:0.22358375847696266)13[&type="Marshallese"]:0.08589577773441393)9[&type="Marshallese"]:0.011908259209298389)11[&type="Marshallese"]:0.004439728572187773,4[&type="Marshallese"]:0.08182752399294824)15[&type="Marshallese"]:0.0;tree STATE_12030000 = ((((1[&type="Marshallese"]:0.0031152972617133345,5[&type="Not_Marshallese"]:0.1591152972616624)12[&type="Marshallese"]:0.056525071114057635,3[&type="Marshallese"]:0.04864036837557634)10[&type="Marshallese"]:0.012747427045107729,(2[&type="Marshallese"]:0.1394795362115312,((6[&type="Not_Marshallese"]:0.14010470784816445,8[&type="Not_Marshallese"]:0.2441047078482063)14[&type="Marshallese"]:0.023479050628852777,7[&type="Not_Marshallese"]:0.22358375847696266)13[&type="Marshallese"]:0.08589577773441393)9[&type="Marshallese"]:0.011908259209298389)11[&type="Marshallese"]:0.004439728572187773,4[&type="Marshallese"]:0.08182752399294824)15[&type="Marshallese"]:0.0;
tree STATE_2040000 = ((((1[&type="Marshallese"]:7.969206553865571E-4,(6[&type="Not_Marshallese"]:0.06323306265698536,7[&type="Not_Marshallese"]:0.12323306265693079)10[&type="Marshallese"]:0.12656385799825204)12[&type="Marshallese"]:0.041749621773181145,2[&type="Marshallese"]:0.12154654242851859)14[&type="Marshallese"]:0.008492429043961414,3[&type="Marshallese"]:0.040038971472334484)9[&type="Marshallese"]:0.035148902715165464,(4[&type="Marshallese"]:0.0411517660678673,(5[&type="Not_Marshallese"]:0.05518359617228841,8[&type="Not_Marshallese"]:0.19218359617223202)11[&type="Marshallese"]:0.1369681698956462)13[&type="Marshallese"]:0.050036108119709044)15[&type="Marshallese"]:0.0;tree STATE_12040000 = ((((1[&type="Marshallese"]:7.969206553865571E-4,(6[&type="Not_Marshallese"]:0.06323306265698536,7[&type="Not_Marshallese"]:0.12323306265693079)10[&type="Marshallese"]:0.12656385799825204)12[&type="Marshallese"]:0.041749621773181145,2[&type="Marshallese"]:0.12154654242851859)14[&type="Marshallese"]:0.008492429043961414,3[&type="Marshallese"]:0.040038971472334484)9[&type="Marshallese"]:0.035148902715165464,(4[&type="Marshallese"]:0.0411517660678673,(5[&type="Not_Marshallese"]:0.05518359617228841,8[&type="Not_Marshallese"]:0.19218359617223202)11[&type="Marshallese"]:0.1369681698956462)13[&type="Marshallese"]:0.050036108119709044)15[&type="Marshallese"]:0.0;
tree STATE_2050000 = (((1[&type="Marshallese"]:0.05177506997047393,3[&type="Marshallese"]:0.0407750699702793)10[&type="Marshallese"]:0.05212050025071796,(2[&type="Marshallese"]:0.15441929321070147,((5[&type="Not_Marshallese"]:0.03783998245334036,(6[&type="Not_Marshallese"]:0.060214993283062485,7[&type="Not_Marshallese"]:0.12021499328300791)14[&type="Marshallese"]:0.01062498917017965)9[&type="Marshallese"]:0.010900591369666063,8[&type="Not_Marshallese"]:0.18574057382295003)11[&type="Marshallese"]:0.18267871938769323)13[&type="Marshallese"]:0.02847627701044131)12[&type="Marshallese"]:0.02046694879364852,4[&type="Marshallese"]:0.12936251901472218)15[&type="Marshallese"]:0.0;tree STATE_12050000 = (((1[&type="Marshallese"]:0.05177506997047393,3[&type="Marshallese"]:0.0407750699702793)10[&type="Marshallese"]:0.05212050025071796,(2[&type="Marshallese"]:0.15441929321070147,((5[&type="Not_Marshallese"]:0.03783998245334036,(6[&type="Not_Marshallese"]:0.060214993283062485,7[&type="Not_Marshallese"]:0.12021499328300791)14[&type="Marshallese"]:0.01062498917017965)9[&type="Marshallese"]:0.010900591369666063,8[&type="Not_Marshallese"]:0.18574057382295003)11[&type="Marshallese"]:0.18267871938769323)13[&type="Marshallese"]:0.02847627701044131)12[&type="Marshallese"]:0.02046694879364852,4[&type="Marshallese"]:0.12936251901472218)15[&type="Marshallese"]:0.0;
tree STATE_2060000 = (1[&type="Marshallese"]:0.08789568845762558,((2[&type="Marshallese"]:0.12866913478032244,3[&type="Marshallese"]:0.03866913478017692)9[&type="Marshallese"]:0.005755637281881776,((4[&type="Marshallese"]:0.04460616290730246,8[&type="Not_Marshallese"]:0.3326061629073134)14[&type="Marshallese"]:0.0038465050582659477,((5[&type="Not_Marshallese"]:0.05203021445379882,7[&type="Not_Marshallese"]:0.14503021445364603)12[&type="Marshallese"]:0.029816748198639886,6[&type="Not_Marshallese"]:0.11484696265234048)10[&type="Marshallese"]:0.117605705313197)11[&type="Marshallese"]:0.011972104096566683)13[&type="Marshallese"]:0.03247091639537225)15[&type="Marshallese"]:0.0;tree STATE_12060000 = (1[&type="Marshallese"]:0.08789568845762558,((2[&type="Marshallese"]:0.12866913478032244,3[&type="Marshallese"]:0.03866913478017692)9[&type="Marshallese"]:0.005755637281881776,((4[&type="Marshallese"]:0.04460616290730246,8[&type="Not_Marshallese"]:0.3326061629073134)14[&type="Marshallese"]:0.0038465050582659477,((5[&type="Not_Marshallese"]:0.05203021445379882,7[&type="Not_Marshallese"]:0.14503021445364603)12[&type="Marshallese"]:0.029816748198639886,6[&type="Not_Marshallese"]:0.11484696265234048)10[&type="Marshallese"]:0.117605705313197)11[&type="Marshallese"]:0.011972104096566683)13[&type="Marshallese"]:0.03247091639537225)15[&type="Marshallese"]:0.0;
tree STATE_2070000 = ((((1[&type="Marshallese"]:0.02318175902260733,3[&type="Marshallese"]:0.012181759022412697)11[&type="Marshallese"]:0.0010291460660914464,(7[&type="Not_Marshallese"]:0.12428511733588365,8[&type="Not_Marshallese"]:0.16828511733598006)14[&type="Marshallese"]:0.1489257877526114)13[&type="Marshallese"]:0.010604593160069509,(2[&type="Marshallese"]:0.07725879652378748,(5[&type="Not_Marshallese"]:0.11566769812831995,6[&type="Not_Marshallese"]:0.14866769812822173)12[&type="Marshallese"]:0.038591098395465706)10[&type="Marshallese"]:0.036556701724931695)9[&type="Marshallese"]:0.16758380548467783,4[&type="Marshallese"]:0.20739930373332788)15[&type="Marshallese"]:0.0;tree STATE_12070000 = ((((1[&type="Marshallese"]:0.02318175902260733,3[&type="Marshallese"]:0.012181759022412697)11[&type="Marshallese"]:0.0010291460660914464,(7[&type="Not_Marshallese"]:0.12428511733588365,8[&type="Not_Marshallese"]:0.16828511733598006)14[&type="Marshallese"]:0.1489257877526114)13[&type="Marshallese"]:0.010604593160069509,(2[&type="Marshallese"]:0.07725879652378748,(5[&type="Not_Marshallese"]:0.11566769812831995,6[&type="Not_Marshallese"]:0.14866769812822173)12[&type="Marshallese"]:0.038591098395465706)10[&type="Marshallese"]:0.036556701724931695)9[&type="Marshallese"]:0.16758380548467783,4[&type="Marshallese"]:0.20739930373332788)15[&type="Marshallese"]:0.0;
tree STATE_2080000 = ((((1[&type="Marshallese"]:0.0033455461770024453,2[&type="Marshallese"]:0.08234554617695333)9[&type="Marshallese"]:0.03727581767355337,4[&type="Marshallese"]:0.04562136385043758)10[&type="Marshallese"]:0.056449642037069425,3[&type="Marshallese"]:0.08607100588743061)12[&type="Marshallese"]:0.010691268016353228,(5[&type="Not_Marshallese"]:0.18163614906158454,((6[&type="Not_Marshallese"]:0.08575142725699969,8[&type="Not_Marshallese"]:0.18975142725704153)11[&type="Marshallese"]:0.08006561967885922,7[&type="Not_Marshallese"]:0.22581704693580434)14[&type="Marshallese"]:0.0488191021256274)13[&type="Marshallese"]:0.082126124842343)15[&type="Marshallese"]:0.0;tree STATE_12080000 = ((((1[&type="Marshallese"]:0.0033455461770024453,2[&type="Marshallese"]:0.08234554617695333)9[&type="Marshallese"]:0.03727581767355337,4[&type="Marshallese"]:0.04562136385043758)10[&type="Marshallese"]:0.056449642037069425,3[&type="Marshallese"]:0.08607100588743061)12[&type="Marshallese"]:0.010691268016353228,(5[&type="Not_Marshallese"]:0.18163614906158454,((6[&type="Not_Marshallese"]:0.08575142725699969,8[&type="Not_Marshallese"]:0.18975142725704153)11[&type="Marshallese"]:0.08006561967885922,7[&type="Not_Marshallese"]:0.22581704693580434)14[&type="Marshallese"]:0.0488191021256274)13[&type="Marshallese"]:0.082126124842343)15[&type="Marshallese"]:0.0;
tree STATE_2090000 = (((1[&type="Marshallese"]:0.02925602019111373,4[&type="Marshallese"]:0.034256020190995495)12[&type="Marshallese"]:0.031083272061574962,(3[&type="Marshallese"]:0.01425004874529634,((5[&type="Not_Marshallese"]:0.04845728625696116,6[&type="Not_Marshallese"]:0.08145728625686294)14[&type="Marshallese"]:0.01843803920761189,(7[&type="Not_Marshallese"]:0.15436939536138328,8[&type="Not_Marshallese"]:0.19836939536147968)10[&type="Marshallese"]:0.00552593010303698)13[&type="Marshallese"]:0.11435472328086699)9[&type="Marshallese"]:0.03508924350719772)11[&type="Marshallese"]:0.028230212831152457,2[&type="Marshallese"]:0.16756950508379204)15[&type="Marshallese"]:0.0;tree STATE_12090000 = (((1[&type="Marshallese"]:0.02925602019111373,4[&type="Marshallese"]:0.034256020190995495)12[&type="Marshallese"]:0.031083272061574962,(3[&type="Marshallese"]:0.01425004874529634,((5[&type="Not_Marshallese"]:0.04845728625696116,6[&type="Not_Marshallese"]:0.08145728625686294)14[&type="Marshallese"]:0.01843803920761189,(7[&type="Not_Marshallese"]:0.15436939536138328,8[&type="Not_Marshallese"]:0.19836939536147968)10[&type="Marshallese"]:0.00552593010303698)13[&type="Marshallese"]:0.11435472328086699)9[&type="Marshallese"]:0.03508924350719772)11[&type="Marshallese"]:0.028230212831152457,2[&type="Marshallese"]:0.16756950508379204)15[&type="Marshallese"]:0.0;
tree STATE_2100000 = (((1[&type="Marshallese"]:0.011004383511623028,8[&type="Not_Marshallese"]:0.3040043835115157)14[&type="Marshallese"]:0.04433030508071706,3[&type="Marshallese"]:0.044334688592145455)9[&type="Marshallese"]:0.0775331036925454,(2[&type="Marshallese"]:0.19378205954691474,(4[&type="Marshallese"]:0.07272583587471387,((5[&type="Not_Marshallese"]:0.09795011048677232,7[&type="Not_Marshallese"]:0.19095011048661953)13[&type="Marshallese"]:0.05095705590409838,6[&type="Not_Marshallese"]:0.18190716639077248)12[&type="Marshallese"]:0.07481866948391047)10[&type="Marshallese"]:0.04705622367213175)11[&type="Marshallese"]:0.018085732737921634)15[&type="Marshallese"]:0.0;tree STATE_12100000 = (((1[&type="Marshallese"]:0.011004383511623028,8[&type="Not_Marshallese"]:0.3040043835115157)14[&type="Marshallese"]:0.04433030508071706,3[&type="Marshallese"]:0.044334688592145455)9[&type="Marshallese"]:0.0775331036925454,(2[&type="Marshallese"]:0.19378205954691474,(4[&type="Marshallese"]:0.07272583587471387,((5[&type="Not_Marshallese"]:0.09795011048677232,7[&type="Not_Marshallese"]:0.19095011048661953)13[&type="Marshallese"]:0.05095705590409838,6[&type="Not_Marshallese"]:0.18190716639077248)12[&type="Marshallese"]:0.07481866948391047)10[&type="Marshallese"]:0.04705622367213175)11[&type="Marshallese"]:0.018085732737921634)15[&type="Marshallese"]:0.0;
tree STATE_2110000 = ((((1[&type="Marshallese"]:0.012720350104938494,8[&type="Not_Marshallese"]:0.3057203501048312)14[&type="Marshallese"]:0.02330909285999555,(2[&type="Marshallese"]:0.09280327994993393,(3[&type="Marshallese"]:0.0024608459898141644,(5[&type="Not_Marshallese"]:0.03485458555141174,7[&type="Not_Marshallese"]:0.12785458555125895)12[&type="Marshallese"]:0.13460626043854612)9[&type="Marshallese"]:3.424339599742421E-4)13[&type="Marshallese"]:0.022226163014951006)10[&type="Marshallese"]:0.06435776837110951,6[&type="Not_Marshallese"]:0.2893872113358944)11[&type="Marshallese"]:0.06511585771370093,4[&type="Marshallese"]:0.17050306904962625)15[&type="Marshallese"]:0.0;tree STATE_12110000 = ((((1[&type="Marshallese"]:0.012720350104938494,8[&type="Not_Marshallese"]:0.3057203501048312)14[&type="Marshallese"]:0.02330909285999555,(2[&type="Marshallese"]:0.09280327994993393,(3[&type="Marshallese"]:0.0024608459898141644,(5[&type="Not_Marshallese"]:0.03485458555141174,7[&type="Not_Marshallese"]:0.12785458555125895)12[&type="Marshallese"]:0.13460626043854612)9[&type="Marshallese"]:3.424339599742421E-4)13[&type="Marshallese"]:0.022226163014951006)10[&type="Marshallese"]:0.06435776837110951,6[&type="Not_Marshallese"]:0.2893872113358944)11[&type="Marshallese"]:0.06511585771370093,4[&type="Marshallese"]:0.17050306904962625)15[&type="Marshallese"]:0.0;
tree STATE_2120000 = ((((1[&type="Marshallese"]:0.003352789290342495,8[&type="Not_Marshallese"]:0.2963527892902352)10[&type="Marshallese"]:0.016427498158191445,3[&type="Marshallese"]:0.008780287448339308)13[&type="Marshallese"]:0.06763500650108772,(4[&type="Marshallese"]:0.055332421452175984,((5[&type="Not_Marshallese"]:0.043708616662978456,6[&type="Not_Marshallese"]:0.07670861666288023)9[&type="Marshallese"]:0.08978216337565839,7[&type="Not_Marshallese"]:0.22649078003848405)14[&type="Marshallese"]:0.07284164141360644)11[&type="Marshallese"]:0.037082872497327446)12[&type="Marshallese"]:0.10778905194628191,2[&type="Marshallese"]:0.27420434589585446)15[&type="Marshallese"]:0.0;tree STATE_12120000 = ((((1[&type="Marshallese"]:0.003352789290342495,8[&type="Not_Marshallese"]:0.2963527892902352)10[&type="Marshallese"]:0.016427498158191445,3[&type="Marshallese"]:0.008780287448339308)13[&type="Marshallese"]:0.06763500650108772,(4[&type="Marshallese"]:0.055332421452175984,((5[&type="Not_Marshallese"]:0.043708616662978456,6[&type="Not_Marshallese"]:0.07670861666288023)9[&type="Marshallese"]:0.08978216337565839,7[&type="Not_Marshallese"]:0.22649078003848405)14[&type="Marshallese"]:0.07284164141360644)11[&type="Marshallese"]:0.037082872497327446)12[&type="Marshallese"]:0.10778905194628191,2[&type="Marshallese"]:0.27420434589585446)15[&type="Marshallese"]:0.0;
tree STATE_2130000 = (((1[&type="Marshallese"]:0.10546034400145687,((2[&type="Marshallese"]:0.012418545060100872,8[&type="Not_Marshallese"]:0.22641854506004266)11[&type="Marshallese"]:0.1277714681119732,4[&type="Marshallese"]:0.06619001317200496)10[&type="Marshallese"]:0.04427033082933368)13[&type="Marshallese"]:0.01372813851956034,3[&type="Marshallese"]:0.10818848252082258)12[&type="Marshallese"]:0.06424224345396579,((5[&type="Not_Marshallese"]:0.13943415534164072,7[&type="Not_Marshallese"]:0.23243415534148792)14[&type="Marshallese"]:0.09609704969831462,6[&type="Not_Marshallese"]:0.2685312050398571)9[&type="Marshallese"]:0.10389952093497673)15[&type="Marshallese"]:0.0;tree STATE_12130000 = (((1[&type="Marshallese"]:0.10546034400145687,((2[&type="Marshallese"]:0.012418545060100872,8[&type="Not_Marshallese"]:0.22641854506004266)11[&type="Marshallese"]:0.1277714681119732,4[&type="Marshallese"]:0.06619001317200496)10[&type="Marshallese"]:0.04427033082933368)13[&type="Marshallese"]:0.01372813851956034,3[&type="Marshallese"]:0.10818848252082258)12[&type="Marshallese"]:0.06424224345396579,((5[&type="Not_Marshallese"]:0.13943415534164072,7[&type="Not_Marshallese"]:0.23243415534148792)14[&type="Marshallese"]:0.09609704969831462,6[&type="Not_Marshallese"]:0.2685312050398571)9[&type="Marshallese"]:0.10389952093497673)15[&type="Marshallese"]:0.0;
tree STATE_2140000 = ((((1[&type="Marshallese"]:0.023700977544202084,((2[&type="Marshallese"]:0.035144398935573196,7[&type="Not_Marshallese"]:0.20514439893541858)11[&type="Marshallese"]:0.0374105010280969,5[&type="Not_Marshallese"]:0.14955489996366828)9[&type="Marshallese"]:0.030146077580482877)13[&type="Marshallese"]:0.05655303182799587,(3[&type="Marshallese"]:0.0013646722896201724,6[&type="Not_Marshallese"]:0.20136467228966565)14[&type="Marshallese"]:0.06788933708238315)12[&type="Marshallese"]:0.1025910047811372,4[&type="Marshallese"]:0.18784501415321692)10[&type="Marshallese"]:0.2023189840383089,8[&type="Not_Marshallese"]:0.6781639981915367)15[&type="Marshallese"]:0.0;tree STATE_12140000 = ((((1[&type="Marshallese"]:0.023700977544202084,((2[&type="Marshallese"]:0.035144398935573196,7[&type="Not_Marshallese"]:0.20514439893541858)11[&type="Marshallese"]:0.0374105010280969,5[&type="Not_Marshallese"]:0.14955489996366828)9[&type="Marshallese"]:0.030146077580482877)13[&type="Marshallese"]:0.05655303182799587,(3[&type="Marshallese"]:0.0013646722896201724,6[&type="Not_Marshallese"]:0.20136467228966565)14[&type="Marshallese"]:0.06788933708238315)12[&type="Marshallese"]:0.1025910047811372,4[&type="Marshallese"]:0.18784501415321692)10[&type="Marshallese"]:0.2023189840383089,8[&type="Not_Marshallese"]:0.6781639981915367)15[&type="Marshallese"]:0.0;
tree STATE_2150000 = ((((1[&type="Marshallese"]:0.026852808054668387,3[&type="Marshallese"]:0.015852808054473755)11[&type="Marshallese"]:0.011242040050074564,5[&type="Not_Marshallese"]:0.19409484810469202)12[&type="Marshallese"]:0.04491579066966417,(2[&type="Marshallese"]:0.14548214402101717,(7[&type="Not_Marshallese"]:0.10110765857641088,8[&type="Not_Marshallese"]:0.1451076585765073)14[&type="Marshallese"]:0.21437448544445167)9[&type="Marshallese"]:0.01652849475334084)10[&type="Marshallese"]:0.14919445420770078,(4[&type="Marshallese"]:0.2337667165036169,6[&type="Not_Marshallese"]:0.417766716503586)13[&type="Marshallese"]:0.003438376478372751)15[&type="Marshallese"]:0.0;tree STATE_12150000 = ((((1[&type="Marshallese"]:0.026852808054668387,3[&type="Marshallese"]:0.015852808054473755)11[&type="Marshallese"]:0.011242040050074564,5[&type="Not_Marshallese"]:0.19409484810469202)12[&type="Marshallese"]:0.04491579066966417,(2[&type="Marshallese"]:0.14548214402101717,(7[&type="Not_Marshallese"]:0.10110765857641088,8[&type="Not_Marshallese"]:0.1451076585765073)14[&type="Marshallese"]:0.21437448544445167)9[&type="Marshallese"]:0.01652849475334084)10[&type="Marshallese"]:0.14919445420770078,(4[&type="Marshallese"]:0.2337667165036169,6[&type="Not_Marshallese"]:0.417766716503586)13[&type="Marshallese"]:0.003438376478372751)15[&type="Marshallese"]:0.0;
tree STATE_2160000 = ((((1[&type="Marshallese"]:0.02797479008196302,7[&type="Not_Marshallese"]:0.2769747900817593)13[&type="Marshallese"]:0.07019966478282891,((3[&type="Marshallese"]:0.005651999334973512,(5[&type="Not_Marshallese"]:0.09823830659240154,8[&type="Not_Marshallese"]:0.23523830659234515)11[&type="Marshallese"]:0.07441369274271567)12[&type="Marshallese"]:0.023865208124840998,4[&type="Marshallese"]:0.04551720745989091)9[&type="Marshallese"]:0.057657247404782785)10[&type="Marshallese"]:0.008025104064158128,6[&type="Not_Marshallese"]:0.2951995589288009)14[&type="Marshallese"]:0.06967721915347497,2[&type="Marshallese"]:0.2548767780823759)15[&type="Marshallese"]:0.0;tree STATE_12160000 = ((((1[&type="Marshallese"]:0.02797479008196302,7[&type="Not_Marshallese"]:0.2769747900817593)13[&type="Marshallese"]:0.07019966478282891,((3[&type="Marshallese"]:0.005651999334973512,(5[&type="Not_Marshallese"]:0.09823830659240154,8[&type="Not_Marshallese"]:0.23523830659234515)11[&type="Marshallese"]:0.07441369274271567)12[&type="Marshallese"]:0.023865208124840998,4[&type="Marshallese"]:0.04551720745989091)9[&type="Marshallese"]:0.057657247404782785)10[&type="Marshallese"]:0.008025104064158128,6[&type="Not_Marshallese"]:0.2951995589288009)14[&type="Marshallese"]:0.06967721915347497,2[&type="Marshallese"]:0.2548767780823759)15[&type="Marshallese"]:0.0;
tree STATE_2170000 = ((1[&type="Marshallese"]:0.01577017351580484,3[&type="Marshallese"]:0.00477017351561021)13[&type="Marshallese"]:0.19735413252258122,(((2[&type="Marshallese"]:0.15610068134484922,4[&type="Marshallese"]:0.0821006813447801)11[&type="Marshallese"]:0.02540084107366475,7[&type="Not_Marshallese"]:0.35150152241835936)10[&type="Marshallese"]:0.041750796133136925,((5[&type="Not_Marshallese"]:0.04372419271590139,8[&type="Not_Marshallese"]:0.180724192715845)14[&type="Marshallese"]:0.1828160295667638,6[&type="Not_Marshallese"]:0.25954022228256696)9[&type="Marshallese"]:0.0737120962689839)12[&type="Marshallese"]:0.06887198748668605)15[&type="Marshallese"]:0.0;tree STATE_12170000 = ((1[&type="Marshallese"]:0.01577017351580484,3[&type="Marshallese"]:0.00477017351561021)13[&type="Marshallese"]:0.19735413252258122,(((2[&type="Marshallese"]:0.15610068134484922,4[&type="Marshallese"]:0.0821006813447801)11[&type="Marshallese"]:0.02540084107366475,7[&type="Not_Marshallese"]:0.35150152241835936)10[&type="Marshallese"]:0.041750796133136925,((5[&type="Not_Marshallese"]:0.04372419271590139,8[&type="Not_Marshallese"]:0.180724192715845)14[&type="Marshallese"]:0.1828160295667638,6[&type="Not_Marshallese"]:0.25954022228256696)9[&type="Marshallese"]:0.0737120962689839)12[&type="Marshallese"]:0.06887198748668605)15[&type="Marshallese"]:0.0;
tree STATE_2180000 = ((((1[&type="Marshallese"]:0.061780422023330006,6[&type="Not_Marshallese"]:0.25078042202318085)13[&type="Marshallese"]:0.008792635375945934,(2[&type="Marshallese"]:0.13605372662114568,3[&type="Marshallese"]:0.04605372662100016)10[&type="Marshallese"]:0.013519330778081151)14[&type="Marshallese"]:0.13562413912595844,(4[&type="Marshallese"]:0.10432165963645024,(5[&type="Not_Marshallese"]:0.026540305040669954,7[&type="Not_Marshallese"]:0.11954030504051716)11[&type="Marshallese"]:0.22878135459584759)12[&type="Marshallese"]:0.10687553688866591)9[&type="Marshallese"]:0.2189323376483293,8[&type="Not_Marshallese"]:0.7181295341734564)15[&type="Marshallese"]:0.0;tree STATE_12180000 = ((((1[&type="Marshallese"]:0.061780422023330006,6[&type="Not_Marshallese"]:0.25078042202318085)13[&type="Marshallese"]:0.008792635375945934,(2[&type="Marshallese"]:0.13605372662114568,3[&type="Marshallese"]:0.04605372662100016)10[&type="Marshallese"]:0.013519330778081151)14[&type="Marshallese"]:0.13562413912595844,(4[&type="Marshallese"]:0.10432165963645024,(5[&type="Not_Marshallese"]:0.026540305040669954,7[&type="Not_Marshallese"]:0.11954030504051716)11[&type="Marshallese"]:0.22878135459584759)12[&type="Marshallese"]:0.10687553688866591)9[&type="Marshallese"]:0.2189323376483293,8[&type="Not_Marshallese"]:0.7181295341734564)15[&type="Marshallese"]:0.0;
tree STATE_2190000 = (((1[&type="Marshallese"]:0.02779179620946065,4[&type="Marshallese"]:0.032791796209342416)12[&type="Marshallese"]:0.05676579890294531,2[&type="Marshallese"]:0.16355759511235685)10[&type="Marshallese"]:0.05275081694363548,((3[&type="Marshallese"]:0.041773126127465254,8[&type="Not_Marshallese"]:0.34577312612755257)9[&type="Marshallese"]:0.007859975635618854,(5[&type="Not_Marshallese"]:0.20167385544153515,(6[&type="Not_Marshallese"]:0.06635367769570727,7[&type="Not_Marshallese"]:0.1263536776956527)11[&type="Marshallese"]:0.16832017774572966)14[&type="Marshallese"]:0.014959246321692654)13[&type="Marshallese"]:0.0766753102927627)15[&type="Marshallese"]:0.0;tree STATE_12190000 = (((1[&type="Marshallese"]:0.02779179620946065,4[&type="Marshallese"]:0.032791796209342416)12[&type="Marshallese"]:0.05676579890294531,2[&type="Marshallese"]:0.16355759511235685)10[&type="Marshallese"]:0.05275081694363548,((3[&type="Marshallese"]:0.041773126127465254,8[&type="Not_Marshallese"]:0.34577312612755257)9[&type="Marshallese"]:0.007859975635618854,(5[&type="Not_Marshallese"]:0.20167385544153515,(6[&type="Not_Marshallese"]:0.06635367769570727,7[&type="Not_Marshallese"]:0.1263536776956527)11[&type="Marshallese"]:0.16832017774572966)14[&type="Marshallese"]:0.014959246321692654)13[&type="Marshallese"]:0.0766753102927627)15[&type="Marshallese"]:0.0;
tree STATE_2200000 = (((((1[&type="Marshallese"]:0.012017376462092944,(2[&type="Marshallese"]:0.07823932847883025,8[&type="Not_Marshallese"]:0.29223932847877204)12[&type="Marshallese"]:0.01277804798321358)13[&type="Marshallese"]:0.002825111251677226,3[&type="Marshallese"]:0.0038424877135755375)14[&type="Marshallese"]:0.060308037373387746,(6[&type="Not_Marshallese"]:0.15131731823981204,7[&type="Not_Marshallese"]:0.21131731823975747)9[&type="Marshallese"]:0.11283320684719672)11[&type="Marshallese"]:0.012046927115346273,4[&type="Marshallese"]:0.09219745220238595)10[&type="Marshallese"]:0.02369095965096929,5[&type="Not_Marshallese"]:0.26688841185342255)15[&type="Marshallese"]:0.0;tree STATE_12200000 = (((((1[&type="Marshallese"]:0.012017376462092944,(2[&type="Marshallese"]:0.07823932847883025,8[&type="Not_Marshallese"]:0.29223932847877204)12[&type="Marshallese"]:0.01277804798321358)13[&type="Marshallese"]:0.002825111251677226,3[&type="Marshallese"]:0.0038424877135755375)14[&type="Marshallese"]:0.060308037373387746,(6[&type="Not_Marshallese"]:0.15131731823981204,7[&type="Not_Marshallese"]:0.21131731823975747)9[&type="Marshallese"]:0.11283320684719672)11[&type="Marshallese"]:0.012046927115346273,4[&type="Marshallese"]:0.09219745220238595)10[&type="Marshallese"]:0.02369095965096929,5[&type="Not_Marshallese"]:0.26688841185342255)15[&type="Marshallese"]:0.0;
tree STATE_2210000 = ((((1[&type="Marshallese"]:0.01651872118707548,5[&type="Not_Marshallese"]:0.17251872118702455)12[&type="Marshallese"]:0.029877663695948964,(2[&type="Marshallese"]:0.0796402149282302,(6[&type="Not_Marshallese"]:0.1411920173359958,7[&type="Not_Marshallese"]:0.20119201733594122)13[&type="Marshallese"]:0.04844819759213437)14[&type="Marshallese"]:0.04575616995474513)9[&type="Marshallese"]:0.022175407497398658,(3[&type="Marshallese"]:0.021749341904591823,4[&type="Marshallese"]:0.03774934190466822)10[&type="Marshallese"]:0.03582245047563665)11[&type="Marshallese"]:0.009228354269000427,8[&type="Not_Marshallese"]:0.3708001466493162)15[&type="Marshallese"]:0.0;tree STATE_12210000 = ((((1[&type="Marshallese"]:0.01651872118707548,5[&type="Not_Marshallese"]:0.17251872118702455)12[&type="Marshallese"]:0.029877663695948964,(2[&type="Marshallese"]:0.0796402149282302,(6[&type="Not_Marshallese"]:0.1411920173359958,7[&type="Not_Marshallese"]:0.20119201733594122)13[&type="Marshallese"]:0.04844819759213437)14[&type="Marshallese"]:0.04575616995474513)9[&type="Marshallese"]:0.022175407497398658,(3[&type="Marshallese"]:0.021749341904591823,4[&type="Marshallese"]:0.03774934190466822)10[&type="Marshallese"]:0.03582245047563665)11[&type="Marshallese"]:0.009228354269000427,8[&type="Not_Marshallese"]:0.3708001466493162)15[&type="Marshallese"]:0.0;
tree STATE_2220000 = ((((1[&type="Marshallese"]:0.015277846498576275,6[&type="Not_Marshallese"]:0.20427784649842712)10[&type="Marshallese"]:0.00992468576067801,(5[&type="Not_Marshallese"]:0.13777730800724353,7[&type="Not_Marshallese"]:0.23077730800709073)14[&type="Marshallese"]:0.043425224251959826)13[&type="Marshallese"]:0.028347207952933884,3[&type="Marshallese"]:0.042549740211993536)11[&type="Marshallese"]:0.19881808938757384,((2[&type="Marshallese"]:0.07913169029719974,8[&type="Not_Marshallese"]:0.29313169029714153)9[&type="Marshallese"]:0.033706092457253645,4[&type="Marshallese"]:0.038837782754384265)12[&type="Marshallese"]:0.2185300468452595)15[&type="Marshallese"]:0.0;tree STATE_12220000 = ((((1[&type="Marshallese"]:0.015277846498576275,6[&type="Not_Marshallese"]:0.20427784649842712)10[&type="Marshallese"]:0.00992468576067801,(5[&type="Not_Marshallese"]:0.13777730800724353,7[&type="Not_Marshallese"]:0.23077730800709073)14[&type="Marshallese"]:0.043425224251959826)13[&type="Marshallese"]:0.028347207952933884,3[&type="Marshallese"]:0.042549740211993536)11[&type="Marshallese"]:0.19881808938757384,((2[&type="Marshallese"]:0.07913169029719974,8[&type="Not_Marshallese"]:0.29313169029714153)9[&type="Marshallese"]:0.033706092457253645,4[&type="Marshallese"]:0.038837782754384265)12[&type="Marshallese"]:0.2185300468452595)15[&type="Marshallese"]:0.0;
tree STATE_2230000 = (((1[&type="Marshallese"]:0.027983896198048863,2[&type="Marshallese"]:0.10698389619799975)14[&type="Marshallese"]:0.00940710662676375,(3[&type="Marshallese"]:0.017393106214752874,(((5[&type="Not_Marshallese"]:0.03260154213232069,6[&type="Not_Marshallese"]:0.06560154213222247)10[&type="Marshallese"]:0.005989467920565317,8[&type="Not_Marshallese"]:0.17559101005282962)11[&type="Marshallese"]:0.005144668602242053,7[&type="Not_Marshallese"]:0.13673567865497527)12[&type="Marshallese"]:0.1406574275597685)9[&type="Marshallese"]:0.008997896609865108)13[&type="Marshallese"]:0.11987986249957688,4[&type="Marshallese"]:0.16227086532427126)15[&type="Marshallese"]:0.0;tree STATE_12230000 = (((1[&type="Marshallese"]:0.027983896198048863,2[&type="Marshallese"]:0.10698389619799975)14[&type="Marshallese"]:0.00940710662676375,(3[&type="Marshallese"]:0.017393106214752874,(((5[&type="Not_Marshallese"]:0.03260154213232069,6[&type="Not_Marshallese"]:0.06560154213222247)10[&type="Marshallese"]:0.005989467920565317,8[&type="Not_Marshallese"]:0.17559101005282962)11[&type="Marshallese"]:0.005144668602242053,7[&type="Not_Marshallese"]:0.13673567865497527)12[&type="Marshallese"]:0.1406574275597685)9[&type="Marshallese"]:0.008997896609865108)13[&type="Marshallese"]:0.11987986249957688,4[&type="Marshallese"]:0.16227086532427126)15[&type="Marshallese"]:0.0;
tree STATE_2240000 = ((1[&type="Marshallese"]:0.023614408529274045,4[&type="Marshallese"]:0.02861440852915581)14[&type="Marshallese"]:0.02714937967994291,(((2[&type="Marshallese"]:0.08147703008490631,8[&type="Not_Marshallese"]:0.2954770300848481)10[&type="Marshallese"]:0.005378126697315633,((5[&type="Not_Marshallese"]:0.04924026702136769,7[&type="Not_Marshallese"]:0.1422402670212149)9[&type="Marshallese"]:0.018680248231596475,6[&type="Not_Marshallese"]:0.10092051525286594)13[&type="Marshallese"]:0.09593464152925596)11[&type="Marshallese"]:0.007602136676776394,3[&type="Marshallese"]:0.004457293458852818)12[&type="Marshallese"]:0.035306494750169504)15[&type="Marshallese"]:0.0;tree STATE_12240000 = ((1[&type="Marshallese"]:0.023614408529274045,4[&type="Marshallese"]:0.02861440852915581)14[&type="Marshallese"]:0.02714937967994291,(((2[&type="Marshallese"]:0.08147703008490631,8[&type="Not_Marshallese"]:0.2954770300848481)10[&type="Marshallese"]:0.005378126697315633,((5[&type="Not_Marshallese"]:0.04924026702136769,7[&type="Not_Marshallese"]:0.1422402670212149)9[&type="Marshallese"]:0.018680248231596475,6[&type="Not_Marshallese"]:0.10092051525286594)13[&type="Marshallese"]:0.09593464152925596)11[&type="Marshallese"]:0.007602136676776394,3[&type="Marshallese"]:0.004457293458852818)12[&type="Marshallese"]:0.035306494750169504)15[&type="Marshallese"]:0.0;
tree STATE_2250000 = (((((1[&type="Marshallese"]:0.04289396282583047,(7[&type="Not_Marshallese"]:0.14303306167055044,8[&type="Not_Marshallese"]:0.18703306167064684)14[&type="Marshallese"]:0.1488609011550763)12[&type="Marshallese"]:0.015934962123988317,(3[&type="Marshallese"]:0.04475104573970656,6[&type="Not_Marshallese"]:0.24475104573975204)10[&type="Marshallese"]:0.003077879209917589)11[&type="Marshallese"]:0.036749488739321934,2[&type="Marshallese"]:0.1745784136890916)9[&type="Marshallese"]:0.021595784857591727,5[&type="Not_Marshallese"]:0.2731741985466815)13[&type="Marshallese"]:0.043642364922396926,4[&type="Marshallese"]:0.16581656346901114)15[&type="Marshallese"]:0.0;tree STATE_12250000 = (((((1[&type="Marshallese"]:0.04289396282583047,(7[&type="Not_Marshallese"]:0.14303306167055044,8[&type="Not_Marshallese"]:0.18703306167064684)14[&type="Marshallese"]:0.1488609011550763)12[&type="Marshallese"]:0.015934962123988317,(3[&type="Marshallese"]:0.04475104573970656,6[&type="Not_Marshallese"]:0.24475104573975204)10[&type="Marshallese"]:0.003077879209917589)11[&type="Marshallese"]:0.036749488739321934,2[&type="Marshallese"]:0.1745784136890916)9[&type="Marshallese"]:0.021595784857591727,5[&type="Not_Marshallese"]:0.2731741985466815)13[&type="Marshallese"]:0.043642364922396926,4[&type="Marshallese"]:0.16581656346901114)15[&type="Marshallese"]:0.0;
tree STATE_2260000 = ((((((1[&type="Marshallese"]:0.027910567541767628,3[&type="Marshallese"]:0.016910567541572996)14[&type="Marshallese"]:0.0244674896563028,6[&type="Not_Marshallese"]:0.24137805719792127)12[&type="Marshallese"]:0.05585053710455079,2[&type="Marshallese"]:0.1872285943025721)11[&type="Marshallese"]:0.02369427948021019,4[&type="Marshallese"]:0.13692287378271317)13[&type="Marshallese"]:0.029395564522938955,(5[&type="Not_Marshallese"]:0.24041994448241766,7[&type="Not_Marshallese"]:0.33341994448226486)10[&type="Marshallese"]:0.07689849382330177)9[&type="Marshallese"]:0.022684704618130547,8[&type="Not_Marshallese"]:0.4770031429237936)15[&type="Marshallese"]:0.0;tree STATE_12260000 = ((((((1[&type="Marshallese"]:0.027910567541767628,3[&type="Marshallese"]:0.016910567541572996)14[&type="Marshallese"]:0.0244674896563028,6[&type="Not_Marshallese"]:0.24137805719792127)12[&type="Marshallese"]:0.05585053710455079,2[&type="Marshallese"]:0.1872285943025721)11[&type="Marshallese"]:0.02369427948021019,4[&type="Marshallese"]:0.13692287378271317)13[&type="Marshallese"]:0.029395564522938955,(5[&type="Not_Marshallese"]:0.24041994448241766,7[&type="Not_Marshallese"]:0.33341994448226486)10[&type="Marshallese"]:0.07689849382330177)9[&type="Marshallese"]:0.022684704618130547,8[&type="Not_Marshallese"]:0.4770031429237936)15[&type="Marshallese"]:0.0;
tree STATE_2270000 = ((((1[&type="Marshallese"]:0.008071117844578535,(5[&type="Not_Marshallese"]:0.07156634245076235,8[&type="Not_Marshallese"]:0.20856634245070596)12[&type="Marshallese"]:0.09250477539376525)13[&type="Marshallese"]:0.005428994843597101,(2[&type="Marshallese"]:0.0769084929755594,(6[&type="Not_Marshallese"]:0.1578814877487767,7[&type="Not_Marshallese"]:0.21788148774872212)10[&type="Marshallese"]:0.029027005226682667)11[&type="Marshallese"]:0.015591619712567117)9[&type="Marshallese"]:0.0386398296388179,4[&type="Marshallese"]:0.057139942326875304)14[&type="Marshallese"]:0.06946982992516393,3[&type="Marshallese"]:0.11060977225196283)15[&type="Marshallese"]:0.0;tree STATE_12270000 = ((((1[&type="Marshallese"]:0.008071117844578535,(5[&type="Not_Marshallese"]:0.07156634245076235,8[&type="Not_Marshallese"]:0.20856634245070596)12[&type="Marshallese"]:0.09250477539376525)13[&type="Marshallese"]:0.005428994843597101,(2[&type="Marshallese"]:0.0769084929755594,(6[&type="Not_Marshallese"]:0.1578814877487767,7[&type="Not_Marshallese"]:0.21788148774872212)10[&type="Marshallese"]:0.029027005226682667)11[&type="Marshallese"]:0.015591619712567117)9[&type="Marshallese"]:0.0386398296388179,4[&type="Marshallese"]:0.057139942326875304)14[&type="Marshallese"]:0.06946982992516393,3[&type="Marshallese"]:0.11060977225196283)15[&type="Marshallese"]:0.0;
tree STATE_2280000 = ((1[&type="Marshallese"]:0.0519051714828368,4[&type="Marshallese"]:0.056905171482718564)14[&type="Marshallese"]:0.07358964128472395,(2[&type="Marshallese"]:0.11980802642378069,(3[&type="Marshallese"]:0.017262711600950498,((5[&type="Not_Marshallese"]:0.11284464477031034,6[&type="Not_Marshallese"]:0.1458446447702121)12[&type="Marshallese"]:0.00839708878555398,(7[&type="Not_Marshallese"]:0.13405365347277856,8[&type="Not_Marshallese"]:0.17805365347287497)13[&type="Marshallese"]:0.08018808008293296)11[&type="Marshallese"]:0.06302097804522988)10[&type="Marshallese"]:0.012545314822684672)9[&type="Marshallese"]:0.08468678634373095)15[&type="Marshallese"]:0.0;tree STATE_12280000 = ((1[&type="Marshallese"]:0.0519051714828368,4[&type="Marshallese"]:0.056905171482718564)14[&type="Marshallese"]:0.07358964128472395,(2[&type="Marshallese"]:0.11980802642378069,(3[&type="Marshallese"]:0.017262711600950498,((5[&type="Not_Marshallese"]:0.11284464477031034,6[&type="Not_Marshallese"]:0.1458446447702121)12[&type="Marshallese"]:0.00839708878555398,(7[&type="Not_Marshallese"]:0.13405365347277856,8[&type="Not_Marshallese"]:0.17805365347287497)13[&type="Marshallese"]:0.08018808008293296)11[&type="Marshallese"]:0.06302097804522988)10[&type="Marshallese"]:0.012545314822684672)9[&type="Marshallese"]:0.08468678634373095)15[&type="Marshallese"]:0.0;
tree STATE_2290000 = ((((1[&type="Marshallese"]:0.007828095406442914,((5[&type="Not_Marshallese"]:0.01809345328642381,6[&type="Not_Marshallese"]:0.051093453286325585)13[&type="Marshallese"]:0.08769705231353214,(7[&type="Not_Marshallese"]:0.19001393175025086,8[&type="Not_Marshallese"]:0.23401393175034726)10[&type="Marshallese"]:0.0087765738495523)11[&type="Marshallese"]:0.05803758980643603)9[&type="Marshallese"]:0.010296402658621695,4[&type="Marshallese"]:0.023124498064946375)14[&type="Marshallese"]:0.003708629450929757,3[&type="Marshallese"]:0.010833127515799734)12[&type="Marshallese"]:0.19477787062458246,2[&type="Marshallese"]:0.2956109981405277)15[&type="Marshallese"]:0.0;tree STATE_12290000 = ((((1[&type="Marshallese"]:0.007828095406442914,((5[&type="Not_Marshallese"]:0.01809345328642381,6[&type="Not_Marshallese"]:0.051093453286325585)13[&type="Marshallese"]:0.08769705231353214,(7[&type="Not_Marshallese"]:0.19001393175025086,8[&type="Not_Marshallese"]:0.23401393175034726)10[&type="Marshallese"]:0.0087765738495523)11[&type="Marshallese"]:0.05803758980643603)9[&type="Marshallese"]:0.010296402658621695,4[&type="Marshallese"]:0.023124498064946375)14[&type="Marshallese"]:0.003708629450929757,3[&type="Marshallese"]:0.010833127515799734)12[&type="Marshallese"]:0.19477787062458246,2[&type="Marshallese"]:0.2956109981405277)15[&type="Marshallese"]:0.0;
tree STATE_2300000 = (((((1[&type="Marshallese"]:0.002415781241445203,(7[&type="Not_Marshallese"]:0.08716455002785334,8[&type="Not_Marshallese"]:0.13116455002794974)12[&type="Marshallese"]:0.16425123121338814)13[&type="Marshallese"]:0.010590392785650105,(5[&type="Not_Marshallese"]:0.14100291653994385,6[&type="Not_Marshallese"]:0.17400291653984562)9[&type="Marshallese"]:0.02800325748710053)14[&type="Marshallese"]:0.006720858414446529,3[&type="Marshallese"]:0.008727032441347204)10[&type="Marshallese"]:0.06819065553505704,4[&type="Marshallese"]:0.09291768797648065)11[&type="Marshallese"]:0.05666201086454742,2[&type="Marshallese"]:0.22357969884109719)15[&type="Marshallese"]:0.0;tree STATE_12300000 = (((((1[&type="Marshallese"]:0.002415781241445203,(7[&type="Not_Marshallese"]:0.08716455002785334,8[&type="Not_Marshallese"]:0.13116455002794974)12[&type="Marshallese"]:0.16425123121338814)13[&type="Marshallese"]:0.010590392785650105,(5[&type="Not_Marshallese"]:0.14100291653994385,6[&type="Not_Marshallese"]:0.17400291653984562)9[&type="Marshallese"]:0.02800325748710053)14[&type="Marshallese"]:0.006720858414446529,3[&type="Marshallese"]:0.008727032441347204)10[&type="Marshallese"]:0.06819065553505704,4[&type="Marshallese"]:0.09291768797648065)11[&type="Marshallese"]:0.05666201086454742,2[&type="Marshallese"]:0.22357969884109719)15[&type="Marshallese"]:0.0;
tree STATE_2310000 = ((((1[&type="Marshallese"]:0.02144770007870611,(5[&type="Not_Marshallese"]:0.09048847556399764,7[&type="Not_Marshallese"]:0.18348847556384484)12[&type="Marshallese"]:0.08695922451465754)10[&type="Marshallese"]:0.007465348079993106,((3[&type="Marshallese"]:0.009582823417200792,6[&type="Not_Marshallese"]:0.20958282341724627)14[&type="Marshallese"]:0.00181775004734952,4[&type="Marshallese"]:0.02740057346462671)9[&type="Marshallese"]:0.006512474693954273)13[&type="Marshallese"]:0.011434739826212625,2[&type="Marshallese"]:0.11934778798486273)11[&type="Marshallese"]:0.07689645484838886,8[&type="Not_Marshallese"]:0.4102442428331934)15[&type="Marshallese"]:0.0;tree STATE_12310000 = ((((1[&type="Marshallese"]:0.02144770007870611,(5[&type="Not_Marshallese"]:0.09048847556399764,7[&type="Not_Marshallese"]:0.18348847556384484)12[&type="Marshallese"]:0.08695922451465754)10[&type="Marshallese"]:0.007465348079993106,((3[&type="Marshallese"]:0.009582823417200792,6[&type="Not_Marshallese"]:0.20958282341724627)14[&type="Marshallese"]:0.00181775004734952,4[&type="Marshallese"]:0.02740057346462671)9[&type="Marshallese"]:0.006512474693954273)13[&type="Marshallese"]:0.011434739826212625,2[&type="Marshallese"]:0.11934778798486273)11[&type="Marshallese"]:0.07689645484838886,8[&type="Not_Marshallese"]:0.4102442428331934)15[&type="Marshallese"]:0.0;
tree STATE_2320000 = ((((1[&type="Marshallese"]:0.011618616091289447,(5[&type="Not_Marshallese"]:0.07297568511516661,((6[&type="Not_Marshallese"]:0.06433285025580349,7[&type="Not_Marshallese"]:0.12433285025574892)10[&type="Marshallese"]:0.024256716387836108,8[&type="Not_Marshallese"]:0.19258956664368143)9[&type="Marshallese"]:0.01738611847142879)13[&type="Marshallese"]:0.0946429309760719)14[&type="Marshallese"]:0.01635704026739121,3[&type="Marshallese"]:0.016975656358486024)12[&type="Marshallese"]:0.016641442400132045,2[&type="Marshallese"]:0.12361709875876359)11[&type="Marshallese"]:0.02498397285646431,4[&type="Marshallese"]:0.07460107161515878)15[&type="Marshallese"]:0.0;tree STATE_12320000 = ((((1[&type="Marshallese"]:0.011618616091289447,(5[&type="Not_Marshallese"]:0.07297568511516661,((6[&type="Not_Marshallese"]:0.06433285025580349,7[&type="Not_Marshallese"]:0.12433285025574892)10[&type="Marshallese"]:0.024256716387836108,8[&type="Not_Marshallese"]:0.19258956664368143)9[&type="Marshallese"]:0.01738611847142879)13[&type="Marshallese"]:0.0946429309760719)14[&type="Marshallese"]:0.01635704026739121,3[&type="Marshallese"]:0.016975656358486024)12[&type="Marshallese"]:0.016641442400132045,2[&type="Marshallese"]:0.12361709875876359)11[&type="Marshallese"]:0.02498397285646431,4[&type="Marshallese"]:0.07460107161515878)15[&type="Marshallese"]:0.0;
tree STATE_2330000 = (((1[&type="Marshallese"]:0.028875536831049542,3[&type="Marshallese"]:0.01787553683085491)14[&type="Marshallese"]:0.007191439092769203,(2[&type="Marshallese"]:0.058872010818961706,((5[&type="Not_Marshallese"]:0.04426470114020489,(6[&type="Not_Marshallese"]:0.05437160170423805,7[&type="Not_Marshallese"]:0.11437160170418348)9[&type="Marshallese"]:0.02289309943586862)10[&type="Marshallese"]:0.009610226875216427,8[&type="Not_Marshallese"]:0.19087492801536493)12[&type="Marshallese"]:0.08199708280353857)11[&type="Marshallese"]:0.056194965104807926)13[&type="Marshallese"]:0.1324057502518579,4[&type="Marshallese"]:0.17347272617555842)15[&type="Marshallese"]:0.0;tree STATE_12330000 = (((1[&type="Marshallese"]:0.028875536831049542,3[&type="Marshallese"]:0.01787553683085491)14[&type="Marshallese"]:0.007191439092769203,(2[&type="Marshallese"]:0.058872010818961706,((5[&type="Not_Marshallese"]:0.04426470114020489,(6[&type="Not_Marshallese"]:0.05437160170423805,7[&type="Not_Marshallese"]:0.11437160170418348)9[&type="Marshallese"]:0.02289309943586862)10[&type="Marshallese"]:0.009610226875216427,8[&type="Not_Marshallese"]:0.19087492801536493)12[&type="Marshallese"]:0.08199708280353857)11[&type="Marshallese"]:0.056194965104807926)13[&type="Marshallese"]:0.1324057502518579,4[&type="Marshallese"]:0.17347272617555842)15[&type="Marshallese"]:0.0;
tree STATE_2340000 = (((1[&type="Marshallese"]:0.04141998241492684,((5[&type="Not_Marshallese"]:0.046839967970293855,(7[&type="Not_Marshallese"]:0.13513002118843465,8[&type="Not_Marshallese"]:0.17913002118853105)14[&type="Marshallese"]:0.0047099467817064145)11[&type="Marshallese"]:0.11091836606696079,6[&type="Not_Marshallese"]:0.19075833403715642)9[&type="Marshallese"]:0.03966164837762126)10[&type="Marshallese"]:0.008623883933133514,4[&type="Marshallese"]:0.055043866347942116)12[&type="Marshallese"]:0.03333445572361321,(2[&type="Marshallese"]:0.16064773987663916,3[&type="Marshallese"]:0.07064773987649364)13[&type="Marshallese"]:0.0017305821949852862)15[&type="Marshallese"]:0.0;tree STATE_12340000 = (((1[&type="Marshallese"]:0.04141998241492684,((5[&type="Not_Marshallese"]:0.046839967970293855,(7[&type="Not_Marshallese"]:0.13513002118843465,8[&type="Not_Marshallese"]:0.17913002118853105)14[&type="Marshallese"]:0.0047099467817064145)11[&type="Marshallese"]:0.11091836606696079,6[&type="Not_Marshallese"]:0.19075833403715642)9[&type="Marshallese"]:0.03966164837762126)10[&type="Marshallese"]:0.008623883933133514,4[&type="Marshallese"]:0.055043866347942116)12[&type="Marshallese"]:0.03333445572361321,(2[&type="Marshallese"]:0.16064773987663916,3[&type="Marshallese"]:0.07064773987649364)13[&type="Marshallese"]:0.0017305821949852862)15[&type="Marshallese"]:0.0;
tree STATE_2350000 = ((((1[&type="Marshallese"]:0.018321042333946602,4[&type="Marshallese"]:0.023321042333828368)14[&type="Marshallese"]:0.026707966174065123,(5[&type="Not_Marshallese"]:0.11176836640518523,(6[&type="Not_Marshallese"]:0.12025667082736291,7[&type="Not_Marshallese"]:0.18025667082730834)10[&type="Marshallese"]:0.02451169557772409)11[&type="Marshallese"]:0.08926064210277557)9[&type="Marshallese"]:0.04238299835884285,(2[&type="Marshallese"]:0.13879327078240078,3[&type="Marshallese"]:0.04879327078225526)12[&type="Marshallese"]:0.027618736084404683)13[&type="Marshallese"]:0.17795123226286358,8[&type="Not_Marshallese"]:0.5583632391296108)15[&type="Marshallese"]:0.0;tree STATE_12350000 = ((((1[&type="Marshallese"]:0.018321042333946602,4[&type="Marshallese"]:0.023321042333828368)14[&type="Marshallese"]:0.026707966174065123,(5[&type="Not_Marshallese"]:0.11176836640518523,(6[&type="Not_Marshallese"]:0.12025667082736291,7[&type="Not_Marshallese"]:0.18025667082730834)10[&type="Marshallese"]:0.02451169557772409)11[&type="Marshallese"]:0.08926064210277557)9[&type="Marshallese"]:0.04238299835884285,(2[&type="Marshallese"]:0.13879327078240078,3[&type="Marshallese"]:0.04879327078225526)12[&type="Marshallese"]:0.027618736084404683)13[&type="Marshallese"]:0.17795123226286358,8[&type="Not_Marshallese"]:0.5583632391296108)15[&type="Marshallese"]:0.0;
tree STATE_2360000 = ((1[&type="Marshallese"]:0.12107981858132388,(3[&type="Marshallese"]:0.08291841890114976,((5[&type="Not_Marshallese"]:0.07922113488646387,7[&type="Not_Marshallese"]:0.17222113488631108)10[&type="Marshallese"]:0.012085855314579563,6[&type="Not_Marshallese"]:0.12430699020094521)14[&type="Marshallese"]:0.15861142870025002)13[&type="Marshallese"]:0.027161399679979492)9[&type="Marshallese"]:0.018457376312270513,(2[&type="Marshallese"]:0.20967447551196933,(4[&type="Marshallese"]:0.054952504643409616,8[&type="Not_Marshallese"]:0.34295250464342053)11[&type="Marshallese"]:0.08072197086849059)12[&type="Marshallese"]:0.008862719381575956)15[&type="Marshallese"]:0.0;tree STATE_12360000 = ((1[&type="Marshallese"]:0.12107981858132388,(3[&type="Marshallese"]:0.08291841890114976,((5[&type="Not_Marshallese"]:0.07922113488646387,7[&type="Not_Marshallese"]:0.17222113488631108)10[&type="Marshallese"]:0.012085855314579563,6[&type="Not_Marshallese"]:0.12430699020094521)14[&type="Marshallese"]:0.15861142870025002)13[&type="Marshallese"]:0.027161399679979492)9[&type="Marshallese"]:0.018457376312270513,(2[&type="Marshallese"]:0.20967447551196933,(4[&type="Marshallese"]:0.054952504643409616,8[&type="Not_Marshallese"]:0.34295250464342053)11[&type="Marshallese"]:0.08072197086849059)12[&type="Marshallese"]:0.008862719381575956)15[&type="Marshallese"]:0.0;
tree STATE_2370000 = ((1[&type="Marshallese"]:0.04899601803110287,((((2[&type="Marshallese"]:0.05872237163409866,(6[&type="Not_Marshallese"]:0.08113886981298338,7[&type="Not_Marshallese"]:0.1411388698129288)11[&type="Marshallese"]:0.08758350182101524)12[&type="Marshallese"]:0.03157106039898305,5[&type="Not_Marshallese"]:0.1672934320330799)13[&type="Marshallese"]:0.0044719585506912685,4[&type="Marshallese"]:0.020765390583703858)10[&type="Marshallese"]:0.018736764006511697,8[&type="Not_Marshallese"]:0.32750215459022647)14[&type="Marshallese"]:0.014493863440769084)9[&type="Marshallese"]:0.1651775962295028,3[&type="Marshallese"]:0.20317361426041103)15[&type="Marshallese"]:0.0;tree STATE_12370000 = ((1[&type="Marshallese"]:0.04899601803110287,((((2[&type="Marshallese"]:0.05872237163409866,(6[&type="Not_Marshallese"]:0.08113886981298338,7[&type="Not_Marshallese"]:0.1411388698129288)11[&type="Marshallese"]:0.08758350182101524)12[&type="Marshallese"]:0.03157106039898305,5[&type="Not_Marshallese"]:0.1672934320330799)13[&type="Marshallese"]:0.0044719585506912685,4[&type="Marshallese"]:0.020765390583703858)10[&type="Marshallese"]:0.018736764006511697,8[&type="Not_Marshallese"]:0.32750215459022647)14[&type="Marshallese"]:0.014493863440769084)9[&type="Marshallese"]:0.1651775962295028,3[&type="Marshallese"]:0.20317361426041103)15[&type="Marshallese"]:0.0;
tree STATE_2380000 = ((((1[&type="Marshallese"]:3.388656379880173E-4,(2[&type="Marshallese"]:0.05410197498001784,7[&type="Not_Marshallese"]:0.22410197497986323)14[&type="Marshallese"]:0.025236890657921063)10[&type="Marshallese"]:0.011219843764128434,((5[&type="Not_Marshallese"]:0.04775522796446205,6[&type="Not_Marshallese"]:0.08075522796436382)11[&type="Marshallese"]:0.042476257000669065,8[&type="Not_Marshallese"]:0.22723148496507473)12[&type="Marshallese"]:0.0773272244369344)9[&type="Marshallese"]:0.0815626097578267,4[&type="Marshallese"]:0.09812131915982492)13[&type="Marshallese"]:0.04427638275480461,3[&type="Marshallese"]:0.12639770191455313)15[&type="Marshallese"]:0.0;tree STATE_12380000 = ((((1[&type="Marshallese"]:3.388656379880173E-4,(2[&type="Marshallese"]:0.05410197498001784,7[&type="Not_Marshallese"]:0.22410197497986323)14[&type="Marshallese"]:0.025236890657921063)10[&type="Marshallese"]:0.011219843764128434,((5[&type="Not_Marshallese"]:0.04775522796446205,6[&type="Not_Marshallese"]:0.08075522796436382)11[&type="Marshallese"]:0.042476257000669065,8[&type="Not_Marshallese"]:0.22723148496507473)12[&type="Marshallese"]:0.0773272244369344)9[&type="Marshallese"]:0.0815626097578267,4[&type="Marshallese"]:0.09812131915982492)13[&type="Marshallese"]:0.04427638275480461,3[&type="Marshallese"]:0.12639770191455313)15[&type="Marshallese"]:0.0;
tree STATE_2390000 = (((1[&type="Marshallese"]:0.011513796467341908,(5[&type="Not_Marshallese"]:0.11565022591843105,(6[&type="Not_Marshallese"]:0.11503560280916905,7[&type="Not_Marshallese"]:0.17503560280911448)12[&type="Marshallese"]:0.03361462310916377)14[&type="Marshallese"]:0.05186357054885993)11[&type="Marshallese"]:0.024318028870897457,4[&type="Marshallese"]:0.04083182533812113)9[&type="Marshallese"]:0.008694807126678639,((2[&type="Marshallese"]:0.0905974991990654,8[&type="Not_Marshallese"]:0.3045974991990072)13[&type="Marshallese"]:0.030805396089952475,3[&type="Marshallese"]:0.03140289528887236)10[&type="Marshallese"]:0.002123737175851015)15[&type="Marshallese"]:0.0;tree STATE_12390000 = (((1[&type="Marshallese"]:0.011513796467341908,(5[&type="Not_Marshallese"]:0.11565022591843105,(6[&type="Not_Marshallese"]:0.11503560280916905,7[&type="Not_Marshallese"]:0.17503560280911448)12[&type="Marshallese"]:0.03361462310916377)14[&type="Marshallese"]:0.05186357054885993)11[&type="Marshallese"]:0.024318028870897457,4[&type="Marshallese"]:0.04083182533812113)9[&type="Marshallese"]:0.008694807126678639,((2[&type="Marshallese"]:0.0905974991990654,8[&type="Not_Marshallese"]:0.3045974991990072)13[&type="Marshallese"]:0.030805396089952475,3[&type="Marshallese"]:0.03140289528887236)10[&type="Marshallese"]:0.002123737175851015)15[&type="Marshallese"]:0.0;
tree STATE_2400000 = (((1[&type="Marshallese"]:0.06642711193646461,6[&type="Not_Marshallese"]:0.25542711193631545)9[&type="Marshallese"]:0.052954193315943865,((2[&type="Marshallese"]:0.06443620674739237,(5[&type="Not_Marshallese"]:0.06827574959195695,(7[&type="Not_Marshallese"]:0.11652110303583132,8[&type="Not_Marshallese"]:0.16052110303592773)13[&type="Marshallese"]:0.04475464655597283)10[&type="Marshallese"]:0.0731604571554336)11[&type="Marshallese"]:0.05160261260844845,3[&type="Marshallese"]:0.026038819355695297)12[&type="Marshallese"]:0.08234248589651855)14[&type="Marshallese"]:0.0957674199807847,4[&type="Marshallese"]:0.22014872523307494)15[&type="Marshallese"]:0.0;tree STATE_12400000 = (((1[&type="Marshallese"]:0.06642711193646461,6[&type="Not_Marshallese"]:0.25542711193631545)9[&type="Marshallese"]:0.052954193315943865,((2[&type="Marshallese"]:0.06443620674739237,(5[&type="Not_Marshallese"]:0.06827574959195695,(7[&type="Not_Marshallese"]:0.11652110303583132,8[&type="Not_Marshallese"]:0.16052110303592773)13[&type="Marshallese"]:0.04475464655597283)10[&type="Marshallese"]:0.0731604571554336)11[&type="Marshallese"]:0.05160261260844845,3[&type="Marshallese"]:0.026038819355695297)12[&type="Marshallese"]:0.08234248589651855)14[&type="Marshallese"]:0.0957674199807847,4[&type="Marshallese"]:0.22014872523307494)15[&type="Marshallese"]:0.0;
tree STATE_2410000 = ((1[&type="Marshallese"]:0.04511924065439238,(5[&type="Not_Marshallese"]:0.14637574512674567,6[&type="Not_Marshallese"]:0.17937574512664745)14[&type="Marshallese"]:0.054743495527595776)10[&type="Marshallese"]:0.055280486173671206,(((2[&type="Marshallese"]:0.09437100394614245,(7[&type="Not_Marshallese"]:0.16574551921552239,8[&type="Not_Marshallese"]:0.2097455192156188)12[&type="Marshallese"]:0.09862548473046545)9[&type="Marshallese"]:0.009031979449526606,4[&type="Marshallese"]:0.029402983395599935)11[&type="Marshallese"]:0.00989029568822869,3[&type="Marshallese"]:0.023293279083752227)13[&type="Marshallese"]:0.06610644774411673)15[&type="Marshallese"]:0.0;tree STATE_12410000 = ((1[&type="Marshallese"]:0.04511924065439238,(5[&type="Not_Marshallese"]:0.14637574512674567,6[&type="Not_Marshallese"]:0.17937574512664745)14[&type="Marshallese"]:0.054743495527595776)10[&type="Marshallese"]:0.055280486173671206,(((2[&type="Marshallese"]:0.09437100394614245,(7[&type="Not_Marshallese"]:0.16574551921552239,8[&type="Not_Marshallese"]:0.2097455192156188)12[&type="Marshallese"]:0.09862548473046545)9[&type="Marshallese"]:0.009031979449526606,4[&type="Marshallese"]:0.029402983395599935)11[&type="Marshallese"]:0.00989029568822869,3[&type="Marshallese"]:0.023293279083752227)13[&type="Marshallese"]:0.06610644774411673)15[&type="Marshallese"]:0.0;
tree STATE_2420000 = (((1[&type="Marshallese"]:0.04831889417952295,(2[&type="Marshallese"]:0.12238510964236227,6[&type="Not_Marshallese"]:0.23238510964226222)14[&type="Marshallese"]:0.004933784537111574)9[&type="Marshallese"]:0.04378757323964649,(3[&type="Marshallese"]:8.386710807418707E-4,((5[&type="Not_Marshallese"]:0.0886818093610704,7[&type="Not_Marshallese"]:0.1816818093609176)12[&type="Marshallese"]:0.015203592963125623,8[&type="Not_Marshallese"]:0.24088540232413963)13[&type="Marshallese"]:0.06395326875668955)10[&type="Marshallese"]:0.08026779633823294)11[&type="Marshallese"]:0.04090055530168518,4[&type="Marshallese"]:0.1380070227207364)15[&type="Marshallese"]:0.0;tree STATE_12420000 = (((1[&type="Marshallese"]:0.04831889417952295,(2[&type="Marshallese"]:0.12238510964236227,6[&type="Not_Marshallese"]:0.23238510964226222)14[&type="Marshallese"]:0.004933784537111574)9[&type="Marshallese"]:0.04378757323964649,(3[&type="Marshallese"]:8.386710807418707E-4,((5[&type="Not_Marshallese"]:0.0886818093610704,7[&type="Not_Marshallese"]:0.1816818093609176)12[&type="Marshallese"]:0.015203592963125623,8[&type="Not_Marshallese"]:0.24088540232413963)13[&type="Marshallese"]:0.06395326875668955)10[&type="Marshallese"]:0.08026779633823294)11[&type="Marshallese"]:0.04090055530168518,4[&type="Marshallese"]:0.1380070227207364)15[&type="Marshallese"]:0.0;
tree STATE_2430000 = (((1[&type="Marshallese"]:0.011504757551341671,3[&type="Marshallese"]:5.047575511470392E-4)12[&type="Marshallese"]:0.08948818747519588,2[&type="Marshallese"]:0.17999294502648844)13[&type="Marshallese"]:0.06203675559762206,(4[&type="Marshallese"]:0.04033574189533401,((5[&type="Not_Marshallese"]:0.0765709265117929,6[&type="Not_Marshallese"]:0.10957092651169467)9[&type="Marshallese"]:0.028687908625910086,(7[&type="Not_Marshallese"]:0.17797159358191686,8[&type="Not_Marshallese"]:0.22197159358201327)10[&type="Marshallese"]:0.02028724155563333)14[&type="Marshallese"]:0.08607690675769833)11[&type="Marshallese"]:0.12769395872870737)15[&type="Marshallese"]:0.0;tree STATE_12430000 = (((1[&type="Marshallese"]:0.011504757551341671,3[&type="Marshallese"]:5.047575511470392E-4)12[&type="Marshallese"]:0.08948818747519588,2[&type="Marshallese"]:0.17999294502648844)13[&type="Marshallese"]:0.06203675559762206,(4[&type="Marshallese"]:0.04033574189533401,((5[&type="Not_Marshallese"]:0.0765709265117929,6[&type="Not_Marshallese"]:0.10957092651169467)9[&type="Marshallese"]:0.028687908625910086,(7[&type="Not_Marshallese"]:0.17797159358191686,8[&type="Not_Marshallese"]:0.22197159358201327)10[&type="Marshallese"]:0.02028724155563333)14[&type="Marshallese"]:0.08607690675769833)11[&type="Marshallese"]:0.12769395872870737)15[&type="Marshallese"]:0.0;
tree STATE_2440000 = ((1[&type="Marshallese"]:0.05755583293502692,6[&type="Not_Marshallese"]:0.24655583293487776)13[&type="Marshallese"]:0.14384048016389595,(((2[&type="Marshallese"]:0.12011084507882958,(4[&type="Marshallese"]:0.01781530225096767,5[&type="Not_Marshallese"]:0.16881530225103497)9[&type="Marshallese"]:0.028295542827792786)14[&type="Marshallese"]:0.035764277880966755,3[&type="Marshallese"]:0.06587512295965081)10[&type="Marshallese"]:0.03534878286883453,(7[&type="Not_Marshallese"]:0.2037864715650807,8[&type="Not_Marshallese"]:0.2477864715651771)11[&type="Marshallese"]:0.15743743426339554)12[&type="Marshallese"]:0.08917240727024289)15[&type="Marshallese"]:0.0;tree STATE_12440000 = ((1[&type="Marshallese"]:0.05755583293502692,6[&type="Not_Marshallese"]:0.24655583293487776)13[&type="Marshallese"]:0.14384048016389595,(((2[&type="Marshallese"]:0.12011084507882958,(4[&type="Marshallese"]:0.01781530225096767,5[&type="Not_Marshallese"]:0.16881530225103497)9[&type="Marshallese"]:0.028295542827792786)14[&type="Marshallese"]:0.035764277880966755,3[&type="Marshallese"]:0.06587512295965081)10[&type="Marshallese"]:0.03534878286883453,(7[&type="Not_Marshallese"]:0.2037864715650807,8[&type="Not_Marshallese"]:0.2477864715651771)11[&type="Marshallese"]:0.15743743426339554)12[&type="Marshallese"]:0.08917240727024289)15[&type="Marshallese"]:0.0;
tree STATE_2450000 = (((1[&type="Marshallese"]:0.03066274775693928,4[&type="Marshallese"]:0.035662747756821045)11[&type="Marshallese"]:0.02275252126569588,2[&type="Marshallese"]:0.13241526902258605)9[&type="Marshallese"]:0.04435266868370952,(3[&type="Marshallese"]:0.020095911539021627,(5[&type="Not_Marshallese"]:0.07641203489745069,(6[&type="Not_Marshallese"]:0.049676653125686504,(7[&type="Not_Marshallese"]:0.09313892682376176,8[&type="Not_Marshallese"]:0.13713892682385817)12[&type="Marshallese"]:0.01653772630187017)13[&type="Marshallese"]:0.05973538177166596)10[&type="Marshallese"]:0.11068387664171464)14[&type="Marshallese"]:0.06667202616712842)15[&type="Marshallese"]:0.0;tree STATE_12450000 = (((1[&type="Marshallese"]:0.03066274775693928,4[&type="Marshallese"]:0.035662747756821045)11[&type="Marshallese"]:0.02275252126569588,2[&type="Marshallese"]:0.13241526902258605)9[&type="Marshallese"]:0.04435266868370952,(3[&type="Marshallese"]:0.020095911539021627,(5[&type="Not_Marshallese"]:0.07641203489745069,(6[&type="Not_Marshallese"]:0.049676653125686504,(7[&type="Not_Marshallese"]:0.09313892682376176,8[&type="Not_Marshallese"]:0.13713892682385817)12[&type="Marshallese"]:0.01653772630187017)13[&type="Marshallese"]:0.05973538177166596)10[&type="Marshallese"]:0.11068387664171464)14[&type="Marshallese"]:0.06667202616712842)15[&type="Marshallese"]:0.0;
tree STATE_2460000 = (((1[&type="Marshallese"]:0.017454515250416136,(7[&type="Not_Marshallese"]:0.19748403428359423,8[&type="Not_Marshallese"]:0.24148403428369064)9[&type="Marshallese"]:0.06897048096661818)12[&type="Marshallese"]:0.07633461414460974,(((2[&type="Marshallese"]:0.10498321379943576,3[&type="Marshallese"]:0.01498321379929024)13[&type="Marshallese"]:0.017313040340280916,6[&type="Not_Marshallese"]:0.23229625413961663)14[&type="Marshallese"]:0.04883809632022168,5[&type="Not_Marshallese"]:0.24813435045993654)10[&type="Marshallese"]:0.0016547789350384035)11[&type="Marshallese"]:0.002069423922355762,4[&type="Marshallese"]:0.1008585533172634)15[&type="Marshallese"]:0.0;tree STATE_12460000 = (((1[&type="Marshallese"]:0.017454515250416136,(7[&type="Not_Marshallese"]:0.19748403428359423,8[&type="Not_Marshallese"]:0.24148403428369064)9[&type="Marshallese"]:0.06897048096661818)12[&type="Marshallese"]:0.07633461414460974,(((2[&type="Marshallese"]:0.10498321379943576,3[&type="Marshallese"]:0.01498321379929024)13[&type="Marshallese"]:0.017313040340280916,6[&type="Not_Marshallese"]:0.23229625413961663)14[&type="Marshallese"]:0.04883809632022168,5[&type="Not_Marshallese"]:0.24813435045993654)10[&type="Marshallese"]:0.0016547789350384035)11[&type="Marshallese"]:0.002069423922355762,4[&type="Marshallese"]:0.1008585533172634)15[&type="Marshallese"]:0.0;
tree STATE_2470000 = ((((1[&type="Marshallese"]:0.01385582001647262,2[&type="Marshallese"]:0.09285582001642351)11[&type="Marshallese"]:0.024166636515763895,((5[&type="Not_Marshallese"]:0.1464714397530002,(7[&type="Not_Marshallese"]:0.15329424742114,8[&type="Not_Marshallese"]:0.1972942474212364)14[&type="Marshallese"]:0.0861771923317074)10[&type="Marshallese"]:0.01986616627241594,6[&type="Not_Marshallese"]:0.19933760602531791)12[&type="Marshallese"]:0.027684850506769443)9[&type="Marshallese"]:0.003572656573365307,3[&type="Marshallese"]:0.03059511310540719)13[&type="Marshallese"]:0.12391413968604842,4[&type="Marshallese"]:0.170509252791532)15[&type="Marshallese"]:0.0;tree STATE_12470000 = ((((1[&type="Marshallese"]:0.01385582001647262,2[&type="Marshallese"]:0.09285582001642351)11[&type="Marshallese"]:0.024166636515763895,((5[&type="Not_Marshallese"]:0.1464714397530002,(7[&type="Not_Marshallese"]:0.15329424742114,8[&type="Not_Marshallese"]:0.1972942474212364)14[&type="Marshallese"]:0.0861771923317074)10[&type="Marshallese"]:0.01986616627241594,6[&type="Not_Marshallese"]:0.19933760602531791)12[&type="Marshallese"]:0.027684850506769443)9[&type="Marshallese"]:0.003572656573365307,3[&type="Marshallese"]:0.03059511310540719)13[&type="Marshallese"]:0.12391413968604842,4[&type="Marshallese"]:0.170509252791532)15[&type="Marshallese"]:0.0;
tree STATE_2480000 = (((((1[&type="Marshallese"]:4.936339510384635E-4,(6[&type="Not_Marshallese"]:0.05811284528026803,7[&type="Not_Marshallese"]:0.11811284528021346)9[&type="Marshallese"]:0.13138078867062128)11[&type="Marshallese"]:0.03070498991266485,3[&type="Marshallese"]:0.02019862386350868)14[&type="Marshallese"]:0.0096058463968402,4[&type="Marshallese"]:0.04580447026042528)12[&type="Marshallese"]:0.013182197412076824,(5[&type="Not_Marshallese"]:0.1303270729080257,8[&type="Not_Marshallese"]:0.2673270729079693)10[&type="Marshallese"]:0.0796595947645437)13[&type="Marshallese"]:0.23120539074856522,2[&type="Marshallese"]:0.36419205842113644)15[&type="Marshallese"]:0.0;tree STATE_12480000 = (((((1[&type="Marshallese"]:4.936339510384635E-4,(6[&type="Not_Marshallese"]:0.05811284528026803,7[&type="Not_Marshallese"]:0.11811284528021346)9[&type="Marshallese"]:0.13138078867062128)11[&type="Marshallese"]:0.03070498991266485,3[&type="Marshallese"]:0.02019862386350868)14[&type="Marshallese"]:0.0096058463968402,4[&type="Marshallese"]:0.04580447026042528)12[&type="Marshallese"]:0.013182197412076824,(5[&type="Not_Marshallese"]:0.1303270729080257,8[&type="Not_Marshallese"]:0.2673270729079693)10[&type="Marshallese"]:0.0796595947645437)13[&type="Marshallese"]:0.23120539074856522,2[&type="Marshallese"]:0.36419205842113644)15[&type="Marshallese"]:0.0;
tree STATE_2490000 = ((((1[&type="Marshallese"]:0.008714566659956569,((5[&type="Not_Marshallese"]:0.017892090046947556,8[&type="Not_Marshallese"]:0.15489209004689117)12[&type="Marshallese"]:0.014181944237888156,(6[&type="Not_Marshallese"]:0.04905452554034756,7[&type="Not_Marshallese"]:0.10905452554029299)9[&type="Marshallese"]:0.016019508744389926)13[&type="Marshallese"]:0.13264053237506992)10[&type="Marshallese"]:0.027301843470839804,4[&type="Marshallese"]:0.04101641013067814)11[&type="Marshallese"]:0.02733166077795801,3[&type="Marshallese"]:0.05234807090855975)14[&type="Marshallese"]:0.12609018883531065,2[&type="Marshallese"]:0.2684382597440159)15[&type="Marshallese"]:0.0;tree STATE_12490000 = ((((1[&type="Marshallese"]:0.008714566659956569,((5[&type="Not_Marshallese"]:0.017892090046947556,8[&type="Not_Marshallese"]:0.15489209004689117)12[&type="Marshallese"]:0.014181944237888156,(6[&type="Not_Marshallese"]:0.04905452554034756,7[&type="Not_Marshallese"]:0.10905452554029299)9[&type="Marshallese"]:0.016019508744389926)13[&type="Marshallese"]:0.13264053237506992)10[&type="Marshallese"]:0.027301843470839804,4[&type="Marshallese"]:0.04101641013067814)11[&type="Marshallese"]:0.02733166077795801,3[&type="Marshallese"]:0.05234807090855975)14[&type="Marshallese"]:0.12609018883531065,2[&type="Marshallese"]:0.2684382597440159)15[&type="Marshallese"]:0.0;
tree STATE_2500000 = ((((1[&type="Marshallese"]:0.013851749458386187,(2[&type="Marshallese"]:0.08593276927554899,5[&type="Not_Marshallese"]:0.16293276927554717)12[&type="Marshallese"]:0.0069189801827880815)10[&type="Marshallese"]:0.003213455399551146,3[&type="Marshallese"]:0.006065204857742701)14[&type="Marshallese"]:0.020277293455398415,((6[&type="Not_Marshallese"]:0.1728811175577985,7[&type="Not_Marshallese"]:0.23288111755774393)11[&type="Marshallese"]:0.013671876668188088,8[&type="Not_Marshallese"]:0.2905529942260284)9[&type="Marshallese"]:0.0397895040872)13[&type="Marshallese"]:0.020810909781817544,4[&type="Marshallese"]:0.06315340809503506)15[&type="Marshallese"]:0.0;tree STATE_12500000 = ((((1[&type="Marshallese"]:0.013851749458386187,(2[&type="Marshallese"]:0.08593276927554899,5[&type="Not_Marshallese"]:0.16293276927554717)12[&type="Marshallese"]:0.0069189801827880815)10[&type="Marshallese"]:0.003213455399551146,3[&type="Marshallese"]:0.006065204857742701)14[&type="Marshallese"]:0.020277293455398415,((6[&type="Not_Marshallese"]:0.1728811175577985,7[&type="Not_Marshallese"]:0.23288111755774393)11[&type="Marshallese"]:0.013671876668188088,8[&type="Not_Marshallese"]:0.2905529942260284)9[&type="Marshallese"]:0.0397895040872)13[&type="Marshallese"]:0.020810909781817544,4[&type="Marshallese"]:0.06315340809503506)15[&type="Marshallese"]:0.0;
tree STATE_2510000 = (((1[&type="Marshallese"]:0.028793291327644188,4[&type="Marshallese"]:0.033793291327525954)14[&type="Marshallese"]:0.001354691763896576,2[&type="Marshallese"]:0.10914798309149165)10[&type="Marshallese"]:0.021128676025033488,(3[&type="Marshallese"]:0.019535509012151897,((5[&type="Not_Marshallese"]:0.1082055216864003,8[&type="Not_Marshallese"]:0.2452055216863439)12[&type="Marshallese"]:0.021158256289573074,(6[&type="Not_Marshallese"]:0.0649174539459609,7[&type="Not_Marshallese"]:0.12491745394590634)11[&type="Marshallese"]:0.09744632402991424)13[&type="Marshallese"]:0.057171731036322226)9[&type="Marshallese"]:0.020741150104227724)15[&type="Marshallese"]:0.0;tree STATE_12510000 = (((1[&type="Marshallese"]:0.028793291327644188,4[&type="Marshallese"]:0.033793291327525954)14[&type="Marshallese"]:0.001354691763896576,2[&type="Marshallese"]:0.10914798309149165)10[&type="Marshallese"]:0.021128676025033488,(3[&type="Marshallese"]:0.019535509012151897,((5[&type="Not_Marshallese"]:0.1082055216864003,8[&type="Not_Marshallese"]:0.2452055216863439)12[&type="Marshallese"]:0.021158256289573074,(6[&type="Not_Marshallese"]:0.0649174539459609,7[&type="Not_Marshallese"]:0.12491745394590634)11[&type="Marshallese"]:0.09744632402991424)13[&type="Marshallese"]:0.057171731036322226)9[&type="Marshallese"]:0.020741150104227724)15[&type="Marshallese"]:0.0;
tree STATE_2520000 = ((((1[&type="Marshallese"]:0.003140933561106729,2[&type="Marshallese"]:0.08214093356105762)11[&type="Marshallese"]:0.008844249732368914,3[&type="Marshallese"]:9.851832932810112E-4)14[&type="Marshallese"]:0.059243883410405374,4[&type="Marshallese"]:0.07622906670376278)10[&type="Marshallese"]:0.044788011832189445,(((5[&type="Not_Marshallese"]:0.03766596656168775,7[&type="Not_Marshallese"]:0.13066596656153495)12[&type="Marshallese"]:0.024068685676292,8[&type="Not_Marshallese"]:0.19873465223792336)9[&type="Marshallese"]:0.1095896186930172,6[&type="Not_Marshallese"]:0.20432427093089872)13[&type="Marshallese"]:0.10069280760502258)15[&type="Marshallese"]:0.0;tree STATE_12520000 = ((((1[&type="Marshallese"]:0.003140933561106729,2[&type="Marshallese"]:0.08214093356105762)11[&type="Marshallese"]:0.008844249732368914,3[&type="Marshallese"]:9.851832932810112E-4)14[&type="Marshallese"]:0.059243883410405374,4[&type="Marshallese"]:0.07622906670376278)10[&type="Marshallese"]:0.044788011832189445,(((5[&type="Not_Marshallese"]:0.03766596656168775,7[&type="Not_Marshallese"]:0.13066596656153495)12[&type="Marshallese"]:0.024068685676292,8[&type="Not_Marshallese"]:0.19873465223792336)9[&type="Marshallese"]:0.1095896186930172,6[&type="Not_Marshallese"]:0.20432427093089872)13[&type="Marshallese"]:0.10069280760502258)15[&type="Marshallese"]:0.0;
tree STATE_2530000 = (((((1[&type="Marshallese"]:0.019854981385116655,3[&type="Marshallese"]:0.008854981384922023)12[&type="Marshallese"]:0.025904726287480584,4[&type="Marshallese"]:0.050759707672479004)9[&type="Marshallese"]:0.03876912812719846,2[&type="Marshallese"]:0.16352883579974659)14[&type="Marshallese"]:0.014324828693929925,((5[&type="Not_Marshallese"]:0.057396357227643274,7[&type="Not_Marshallese"]:0.15039635722749048)13[&type="Marshallese"]:0.027467665751976622,6[&type="Not_Marshallese"]:0.11786402297952167)10[&type="Marshallese"]:0.1699896415140548)11[&type="Marshallese"]:0.16554897760786674,8[&type="Not_Marshallese"]:0.557402642101485)15[&type="Marshallese"]:0.0;tree STATE_12530000 = (((((1[&type="Marshallese"]:0.019854981385116655,3[&type="Marshallese"]:0.008854981384922023)12[&type="Marshallese"]:0.025904726287480584,4[&type="Marshallese"]:0.050759707672479004)9[&type="Marshallese"]:0.03876912812719846,2[&type="Marshallese"]:0.16352883579974659)14[&type="Marshallese"]:0.014324828693929925,((5[&type="Not_Marshallese"]:0.057396357227643274,7[&type="Not_Marshallese"]:0.15039635722749048)13[&type="Marshallese"]:0.027467665751976622,6[&type="Not_Marshallese"]:0.11786402297952167)10[&type="Marshallese"]:0.1699896415140548)11[&type="Marshallese"]:0.16554897760786674,8[&type="Not_Marshallese"]:0.557402642101485)15[&type="Marshallese"]:0.0;
tree STATE_2540000 = ((((1[&type="Marshallese"]:0.0045376053691474905,6[&type="Not_Marshallese"]:0.19353760536899833)11[&type="Marshallese"]:0.007935283152751549,2[&type="Marshallese"]:0.09147288852184993)10[&type="Marshallese"]:0.02627385668037291,3[&type="Marshallese"]:0.027746745202077316)9[&type="Marshallese"]:0.11464069701607005,(4[&type="Marshallese"]:0.040445932051976385,((5[&type="Not_Marshallese"]:0.10510396145534309,8[&type="Not_Marshallese"]:0.2421039614552867)13[&type="Marshallese"]:0.011231359843342531,7[&type="Not_Marshallese"]:0.20933532129853283)12[&type="Marshallese"]:0.07511061075335806)14[&type="Marshallese"]:0.11794151016624738)15[&type="Marshallese"]:0.0;tree STATE_12540000 = ((((1[&type="Marshallese"]:0.0045376053691474905,6[&type="Not_Marshallese"]:0.19353760536899833)11[&type="Marshallese"]:0.007935283152751549,2[&type="Marshallese"]:0.09147288852184993)10[&type="Marshallese"]:0.02627385668037291,3[&type="Marshallese"]:0.027746745202077316)9[&type="Marshallese"]:0.11464069701607005,(4[&type="Marshallese"]:0.040445932051976385,((5[&type="Not_Marshallese"]:0.10510396145534309,8[&type="Not_Marshallese"]:0.2421039614552867)13[&type="Marshallese"]:0.011231359843342531,7[&type="Not_Marshallese"]:0.20933532129853283)12[&type="Marshallese"]:0.07511061075335806)14[&type="Marshallese"]:0.11794151016624738)15[&type="Marshallese"]:0.0;
tree STATE_2550000 = (((1[&type="Marshallese"]:0.0192524070210619,(5[&type="Not_Marshallese"]:0.02417307736525845,7[&type="Not_Marshallese"]:0.11717307736510565)9[&type="Not_Marshallese"]:0.15107932965575252)11[&type="Marshallese"]:0.02951851265665273,(((2[&type="Marshallese"]:0.04279446187051711,6[&type="Not_Marshallese"]:0.15279446187041706)10[&type="Marshallese"]:0.06203611960522004,3[&type="Marshallese"]:0.014830581475591631)12[&type="Marshallese"]:0.007305195987127144,4[&type="Marshallese"]:0.03813577746279517)13[&type="Marshallese"]:0.015635142214801223)14[&type="Marshallese"]:0.22054581345922908,8[&type="Not_Marshallese"]:0.5623167331368364)15[&type="Marshallese"]:0.0;tree STATE_12550000 = (((1[&type="Marshallese"]:0.0192524070210619,(5[&type="Not_Marshallese"]:0.02417307736525845,7[&type="Not_Marshallese"]:0.11717307736510565)9[&type="Not_Marshallese"]:0.15107932965575252)11[&type="Marshallese"]:0.02951851265665273,(((2[&type="Marshallese"]:0.04279446187051711,6[&type="Not_Marshallese"]:0.15279446187041706)10[&type="Marshallese"]:0.06203611960522004,3[&type="Marshallese"]:0.014830581475591631)12[&type="Marshallese"]:0.007305195987127144,4[&type="Marshallese"]:0.03813577746279517)13[&type="Marshallese"]:0.015635142214801223)14[&type="Marshallese"]:0.22054581345922908,8[&type="Not_Marshallese"]:0.5623167331368364)15[&type="Marshallese"]:0.0;
tree STATE_2560000 = (((1[&type="Marshallese"]:0.028957534611634472,(2[&type="Marshallese"]:0.09334818128961486,(7[&type="Not_Marshallese"]:0.11398889841127996,8[&type="Not_Marshallese"]:0.15798889841137637)12[&type="Marshallese"]:0.1493592828781803)11[&type="Marshallese"]:0.014609353321970497)13[&type="Marshallese"]:0.044536779772237245,(3[&type="Marshallese"]:0.04262909655172703,4[&type="Marshallese"]:0.05862909655180343)9[&type="Marshallese"]:0.019865217831950055)10[&type="Marshallese"]:0.0922560420530002,(5[&type="Not_Marshallese"]:0.09927726386666463,6[&type="Not_Marshallese"]:0.1322772638665664)14[&type="Not_Marshallese"]:0.22247309257015635)15[&type="Marshallese"]:0.0;tree STATE_12560000 = (((1[&type="Marshallese"]:0.028957534611634472,(2[&type="Marshallese"]:0.09334818128961486,(7[&type="Not_Marshallese"]:0.11398889841127996,8[&type="Not_Marshallese"]:0.15798889841137637)12[&type="Marshallese"]:0.1493592828781803)11[&type="Marshallese"]:0.014609353321970497)13[&type="Marshallese"]:0.044536779772237245,(3[&type="Marshallese"]:0.04262909655172703,4[&type="Marshallese"]:0.05862909655180343)9[&type="Marshallese"]:0.019865217831950055)10[&type="Marshallese"]:0.0922560420530002,(5[&type="Not_Marshallese"]:0.09927726386666463,6[&type="Not_Marshallese"]:0.1322772638665664)14[&type="Not_Marshallese"]:0.22247309257015635)15[&type="Marshallese"]:0.0;
tree STATE_2570000 = (((1[&type="Marshallese"]:0.019134992309741472,3[&type="Marshallese"]:0.00813499230954684)14[&type="Marshallese"]:0.02181063022133911,(2[&type="Marshallese"]:0.10572008721693127,(5[&type="Not_Marshallese"]:0.14131494237175002,((6[&type="Not_Marshallese"]:0.10743476817435152,8[&type="Not_Marshallese"]:0.21143476817439336)9[&type="Marshallese"]:0.017238778784027048,7[&type="Not_Marshallese"]:0.184673546958324)12[&type="Marshallese"]:0.049641395413273226)13[&type="Marshallese"]:0.04140514484517943)11[&type="Marshallese"]:0.014225535314100202)10[&type="Marshallese"]:0.05012507878790018,4[&type="Marshallese"]:0.09607070131886253)15[&type="Marshallese"]:0.0;tree STATE_12570000 = (((1[&type="Marshallese"]:0.019134992309741472,3[&type="Marshallese"]:0.00813499230954684)14[&type="Marshallese"]:0.02181063022133911,(2[&type="Marshallese"]:0.10572008721693127,(5[&type="Not_Marshallese"]:0.14131494237175002,((6[&type="Not_Marshallese"]:0.10743476817435152,8[&type="Not_Marshallese"]:0.21143476817439336)9[&type="Marshallese"]:0.017238778784027048,7[&type="Not_Marshallese"]:0.184673546958324)12[&type="Marshallese"]:0.049641395413273226)13[&type="Marshallese"]:0.04140514484517943)11[&type="Marshallese"]:0.014225535314100202)10[&type="Marshallese"]:0.05012507878790018,4[&type="Marshallese"]:0.09607070131886253)15[&type="Marshallese"]:0.0;
tree STATE_2580000 = (((1[&type="Marshallese"]:0.053857198967029285,(2[&type="Marshallese"]:0.08150342427391971,(6[&type="Not_Marshallese"]:0.0904902705446588,7[&type="Not_Marshallese"]:0.15049027054460423)14[&type="Marshallese"]:0.10101315372916086)12[&type="Marshallese"]:0.05135377469306046)11[&type="Marshallese"]:0.06777778995837286,((3[&type="Marshallese"]:0.008307862111618214,5[&type="Not_Marshallese"]:0.17530786211176191)9[&type="Marshallese"]:0.052299283560390986,4[&type="Marshallese"]:0.0766071456720856)13[&type="Marshallese"]:0.05002784325319831)10[&type="Marshallese"]:0.003945124671283329,8[&type="Not_Marshallese"]:0.41858011359657815)15[&type="Marshallese"]:0.0;tree STATE_12580000 = (((1[&type="Marshallese"]:0.053857198967029285,(2[&type="Marshallese"]:0.08150342427391971,(6[&type="Not_Marshallese"]:0.0904902705446588,7[&type="Not_Marshallese"]:0.15049027054460423)14[&type="Marshallese"]:0.10101315372916086)12[&type="Marshallese"]:0.05135377469306046)11[&type="Marshallese"]:0.06777778995837286,((3[&type="Marshallese"]:0.008307862111618214,5[&type="Not_Marshallese"]:0.17530786211176191)9[&type="Marshallese"]:0.052299283560390986,4[&type="Marshallese"]:0.0766071456720856)13[&type="Marshallese"]:0.05002784325319831)10[&type="Marshallese"]:0.003945124671283329,8[&type="Not_Marshallese"]:0.41858011359657815)15[&type="Marshallese"]:0.0;
tree STATE_2590000 = ((((1[&type="Marshallese"]:0.017608085985501565,4[&type="Marshallese"]:0.02260808598538333)13[&type="Marshallese"]:0.03672356044356612,((3[&type="Marshallese"]:0.0018849586930855255,7[&type="Not_Marshallese"]:0.26188495869307643)14[&type="Marshallese"]:0.02781048205589104,6[&type="Not_Marshallese"]:0.22969544074902204)12[&type="Marshallese"]:0.013636205679896485)10[&type="Marshallese"]:0.03901927717125747,2[&type="Marshallese"]:0.17235092360027604)9[&type="Marshallese"]:0.18401173764282264,(5[&type="Not_Marshallese"]:0.13181425510627437,8[&type="Not_Marshallese"]:0.268814255106218)11[&type="Marshallese"]:0.3015484061368225)15[&type="Marshallese"]:0.0;tree STATE_12590000 = ((((1[&type="Marshallese"]:0.017608085985501565,4[&type="Marshallese"]:0.02260808598538333)13[&type="Marshallese"]:0.03672356044356612,((3[&type="Marshallese"]:0.0018849586930855255,7[&type="Not_Marshallese"]:0.26188495869307643)14[&type="Marshallese"]:0.02781048205589104,6[&type="Not_Marshallese"]:0.22969544074902204)12[&type="Marshallese"]:0.013636205679896485)10[&type="Marshallese"]:0.03901927717125747,2[&type="Marshallese"]:0.17235092360027604)9[&type="Marshallese"]:0.18401173764282264,(5[&type="Not_Marshallese"]:0.13181425510627437,8[&type="Not_Marshallese"]:0.268814255106218)11[&type="Marshallese"]:0.3015484061368225)15[&type="Marshallese"]:0.0;
tree STATE_2600000 = ((((1[&type="Marshallese"]:0.021720500237801144,3[&type="Marshallese"]:0.010720500237606512)14[&type="Marshallese"]:0.02872114135468634,((5[&type="Not_Marshallese"]:0.01502588682003203,6[&type="Not_Marshallese"]:0.048025886819933805)10[&type="Not_Marshallese"]:0.12392817641014747,(7[&type="Not_Marshallese"]:0.18940514678907455,8[&type="Not_Marshallese"]:0.23340514678917096)13[&type="Marshallese"]:0.042548916440952156)9[&type="Marshallese"]:0.06748757836225705)11[&type="Marshallese"]:0.0212798423456369,2[&type="Marshallese"]:0.15072148393807527)12[&type="Marshallese"]:0.051136033317283947,4[&type="Marshallese"]:0.1278575172552901)15[&type="Marshallese"]:0.0;tree STATE_12600000 = ((((1[&type="Marshallese"]:0.021720500237801144,3[&type="Marshallese"]:0.010720500237606512)14[&type="Marshallese"]:0.02872114135468634,((5[&type="Not_Marshallese"]:0.01502588682003203,6[&type="Not_Marshallese"]:0.048025886819933805)10[&type="Not_Marshallese"]:0.12392817641014747,(7[&type="Not_Marshallese"]:0.18940514678907455,8[&type="Not_Marshallese"]:0.23340514678917096)13[&type="Marshallese"]:0.042548916440952156)9[&type="Marshallese"]:0.06748757836225705)11[&type="Marshallese"]:0.0212798423456369,2[&type="Marshallese"]:0.15072148393807527)12[&type="Marshallese"]:0.051136033317283947,4[&type="Marshallese"]:0.1278575172552901)15[&type="Marshallese"]:0.0;
tree STATE_2610000 = ((1[&type="Marshallese"]:0.07302706660146135,(((2[&type="Marshallese"]:0.09433240358776906,3[&type="Marshallese"]:0.004332403587623546)14[&type="Marshallese"]:0.023916559162322326,6[&type="Not_Marshallese"]:0.22824896274999135)10[&type="Marshallese"]:0.027838415199484712,4[&type="Marshallese"]:0.07208737794950698)11[&type="Marshallese"]:0.005939688651836139)9[&type="Marshallese"]:0.12597777037109792,(5[&type="Not_Marshallese"]:0.09144505039179424,(7[&type="Not_Marshallese"]:0.021430889200016234,8[&type="Not_Marshallese"]:0.06543088920011264)12[&type="Marshallese"]:0.1630141611916252)13[&type="Marshallese"]:0.2635597865807141)15[&type="Marshallese"]:0.0;tree STATE_12610000 = ((1[&type="Marshallese"]:0.07302706660146135,(((2[&type="Marshallese"]:0.09433240358776906,3[&type="Marshallese"]:0.004332403587623546)14[&type="Marshallese"]:0.023916559162322326,6[&type="Not_Marshallese"]:0.22824896274999135)10[&type="Marshallese"]:0.027838415199484712,4[&type="Marshallese"]:0.07208737794950698)11[&type="Marshallese"]:0.005939688651836139)9[&type="Marshallese"]:0.12597777037109792,(5[&type="Not_Marshallese"]:0.09144505039179424,(7[&type="Not_Marshallese"]:0.021430889200016234,8[&type="Not_Marshallese"]:0.06543088920011264)12[&type="Marshallese"]:0.1630141611916252)13[&type="Marshallese"]:0.2635597865807141)15[&type="Marshallese"]:0.0;
tree STATE_2620000 = ((((1[&type="Marshallese"]:0.012424008932896469,(5[&type="Not_Marshallese"]:0.1030865408888964,(6[&type="Not_Marshallese"]:0.05945378079774677,7[&type="Not_Marshallese"]:0.1194537807976922)10[&type="Marshallese"]:0.07663276009105141)13[&type="Marshallese"]:0.06533746804394913)12[&type="Marshallese"]:0.021582234356842367,8[&type="Not_Marshallese"]:0.3270062432896315)11[&type="Marshallese"]:0.10161542000036639,3[&type="Marshallese"]:0.12462166328991059)14[&type="Marshallese"]:0.10025077064859994,(2[&type="Marshallese"]:0.18042694456291647,4[&type="Marshallese"]:0.10642694456284735)9[&type="Marshallese"]:0.13444548937573958)15[&type="Marshallese"]:0.0;tree STATE_12620000 = ((((1[&type="Marshallese"]:0.012424008932896469,(5[&type="Not_Marshallese"]:0.1030865408888964,(6[&type="Not_Marshallese"]:0.05945378079774677,7[&type="Not_Marshallese"]:0.1194537807976922)10[&type="Marshallese"]:0.07663276009105141)13[&type="Marshallese"]:0.06533746804394913)12[&type="Marshallese"]:0.021582234356842367,8[&type="Not_Marshallese"]:0.3270062432896315)11[&type="Marshallese"]:0.10161542000036639,3[&type="Marshallese"]:0.12462166328991059)14[&type="Marshallese"]:0.10025077064859994,(2[&type="Marshallese"]:0.18042694456291647,4[&type="Marshallese"]:0.10642694456284735)9[&type="Marshallese"]:0.13444548937573958)15[&type="Marshallese"]:0.0;
tree STATE_2630000 = (((((1[&type="Marshallese"]:0.07479929602837443,(5[&type="Not_Marshallese"]:0.17735385679380805,6[&type="Not_Marshallese"]:0.21035385679370983)11[&type="Marshallese"]:0.053445439234515446)14[&type="Marshallese"]:0.004815986068160472,(7[&type="Not_Marshallese"]:0.26026509821073907,8[&type="Not_Marshallese"]:0.30426509821083547)9[&type="Marshallese"]:0.06835018388559211)12[&type="Marshallese"]:0.02733084684513354,3[&type="Marshallese"]:0.09594612894147381)10[&type="Marshallese"]:0.008373300548293328,4[&type="Marshallese"]:0.12031942948984353)13[&type="Marshallese"]:0.04421698237286614,2[&type="Marshallese"]:0.2385364118627788)15[&type="Marshallese"]:0.0;tree STATE_12630000 = (((((1[&type="Marshallese"]:0.07479929602837443,(5[&type="Not_Marshallese"]:0.17735385679380805,6[&type="Not_Marshallese"]:0.21035385679370983)11[&type="Marshallese"]:0.053445439234515446)14[&type="Marshallese"]:0.004815986068160472,(7[&type="Not_Marshallese"]:0.26026509821073907,8[&type="Not_Marshallese"]:0.30426509821083547)9[&type="Marshallese"]:0.06835018388559211)12[&type="Marshallese"]:0.02733084684513354,3[&type="Marshallese"]:0.09594612894147381)10[&type="Marshallese"]:0.008373300548293328,4[&type="Marshallese"]:0.12031942948984353)13[&type="Marshallese"]:0.04421698237286614,2[&type="Marshallese"]:0.2385364118627788)15[&type="Marshallese"]:0.0;
tree STATE_2640000 = ((((1[&type="Marshallese"]:0.01874760787367541,3[&type="Marshallese"]:0.007747607873480777)12[&type="Marshallese"]:0.0792360565497176,2[&type="Marshallese"]:0.1769836644233439)10[&type="Marshallese"]:0.007019480654177901,((5[&type="Not_Marshallese"]:0.045920171366515994,7[&type="Not_Marshallese"]:0.1389201713663632)13[&type="Marshallese"]:0.1495523759335851,(6[&type="Not_Marshallese"]:0.05438164782327626,8[&type="Not_Marshallese"]:0.1583816478233181)9[&type="Marshallese"]:0.17409089947672662)11[&type="Marshallese"]:0.06553059777741888)14[&type="Marshallese"]:0.03033078073588852,4[&type="Marshallese"]:0.1403339258133412)15[&type="Marshallese"]:0.0;tree STATE_12640000 = ((((1[&type="Marshallese"]:0.01874760787367541,3[&type="Marshallese"]:0.007747607873480777)12[&type="Marshallese"]:0.0792360565497176,2[&type="Marshallese"]:0.1769836644233439)10[&type="Marshallese"]:0.007019480654177901,((5[&type="Not_Marshallese"]:0.045920171366515994,7[&type="Not_Marshallese"]:0.1389201713663632)13[&type="Marshallese"]:0.1495523759335851,(6[&type="Not_Marshallese"]:0.05438164782327626,8[&type="Not_Marshallese"]:0.1583816478233181)9[&type="Marshallese"]:0.17409089947672662)11[&type="Marshallese"]:0.06553059777741888)14[&type="Marshallese"]:0.03033078073588852,4[&type="Marshallese"]:0.1403339258133412)15[&type="Marshallese"]:0.0;
tree STATE_2650000 = (((1[&type="Marshallese"]:0.04367454384599784,3[&type="Marshallese"]:0.032674543845803206)12[&type="Marshallese"]:0.04554686029295052,(4[&type="Marshallese"]:0.08745293073472882,(((5[&type="Not_Marshallese"]:0.02398558942048204,7[&type="Not_Marshallese"]:0.11698558942032924)11[&type="Marshallese"]:0.019935407121815157,6[&type="Not_Marshallese"]:0.07692099654219897)10[&type="Marshallese"]:0.07980633100730272,8[&type="Not_Marshallese"]:0.26072732754954353)9[&type="Marshallese"]:0.1147256031851962)14[&type="Marshallese"]:0.006768473404101305)13[&type="Marshallese"]:0.14857863449329395,2[&type="Marshallese"]:0.3168000386321932)15[&type="Marshallese"]:0.0;tree STATE_12650000 = (((1[&type="Marshallese"]:0.04367454384599784,3[&type="Marshallese"]:0.032674543845803206)12[&type="Marshallese"]:0.04554686029295052,(4[&type="Marshallese"]:0.08745293073472882,(((5[&type="Not_Marshallese"]:0.02398558942048204,7[&type="Not_Marshallese"]:0.11698558942032924)11[&type="Marshallese"]:0.019935407121815157,6[&type="Not_Marshallese"]:0.07692099654219897)10[&type="Marshallese"]:0.07980633100730272,8[&type="Not_Marshallese"]:0.26072732754954353)9[&type="Marshallese"]:0.1147256031851962)14[&type="Marshallese"]:0.006768473404101305)13[&type="Marshallese"]:0.14857863449329395,2[&type="Marshallese"]:0.3168000386321932)15[&type="Marshallese"]:0.0;
tree STATE_2660000 = ((((1[&type="Marshallese"]:0.027999709030285147,8[&type="Not_Marshallese"]:0.3209997090301778)9[&type="Marshallese"]:0.027033480155001732,(3[&type="Marshallese"]:0.02200784510011161,4[&type="Marshallese"]:0.03800784510018801)11[&type="Marshallese"]:0.022025344084980636)10[&type="Marshallese"]:0.02351348602505543,2[&type="Marshallese"]:0.1575466752102932)13[&type="Marshallese"]:0.04049472498482559,(5[&type="Not_Marshallese"]:0.07014262837070173,(6[&type="Not_Marshallese"]:0.08211855095197212,7[&type="Not_Marshallese"]:0.14211855095191755)14[&type="Marshallese"]:0.02102407741863138)12[&type="Marshallese"]:0.20489877182441524)15[&type="Marshallese"]:0.0;tree STATE_12660000 = ((((1[&type="Marshallese"]:0.027999709030285147,8[&type="Not_Marshallese"]:0.3209997090301778)9[&type="Marshallese"]:0.027033480155001732,(3[&type="Marshallese"]:0.02200784510011161,4[&type="Marshallese"]:0.03800784510018801)11[&type="Marshallese"]:0.022025344084980636)10[&type="Marshallese"]:0.02351348602505543,2[&type="Marshallese"]:0.1575466752102932)13[&type="Marshallese"]:0.04049472498482559,(5[&type="Not_Marshallese"]:0.07014262837070173,(6[&type="Not_Marshallese"]:0.08211855095197212,7[&type="Not_Marshallese"]:0.14211855095191755)14[&type="Marshallese"]:0.02102407741863138)12[&type="Marshallese"]:0.20489877182441524)15[&type="Marshallese"]:0.0;
tree STATE_2670000 = ((((1[&type="Marshallese"]:0.043700561064980326,(5[&type="Not_Marshallese"]:0.03950838221094105,8[&type="Not_Marshallese"]:0.17650838221088466)14[&type="Marshallese"]:0.16019217885398834)11[&type="Marshallese"]:0.03401673299323554,4[&type="Marshallese"]:0.08271729405809763)9[&type="Marshallese"]:0.03768450906378695,(2[&type="Marshallese"]:0.09186925845863442,3[&type="Marshallese"]:0.0018692584584888983)12[&type="Marshallese"]:0.10253254466331929)10[&type="Marshallese"]:0.028077897455912937,(6[&type="Not_Marshallese"]:0.16931167399827696,7[&type="Not_Marshallese"]:0.2293116739982224)13[&type="Marshallese"]:0.16316802657948964)15[&type="Marshallese"]:0.0;tree STATE_12670000 = ((((1[&type="Marshallese"]:0.043700561064980326,(5[&type="Not_Marshallese"]:0.03950838221094105,8[&type="Not_Marshallese"]:0.17650838221088466)14[&type="Marshallese"]:0.16019217885398834)11[&type="Marshallese"]:0.03401673299323554,4[&type="Marshallese"]:0.08271729405809763)9[&type="Marshallese"]:0.03768450906378695,(2[&type="Marshallese"]:0.09186925845863442,3[&type="Marshallese"]:0.0018692584584888983)12[&type="Marshallese"]:0.10253254466331929)10[&type="Marshallese"]:0.028077897455912937,(6[&type="Not_Marshallese"]:0.16931167399827696,7[&type="Not_Marshallese"]:0.2293116739982224)13[&type="Marshallese"]:0.16316802657948964)15[&type="Marshallese"]:0.0;
tree STATE_2680000 = ((((1[&type="Marshallese"]:0.0045268334412653655,(5[&type="Not_Marshallese"]:0.15524609452460353,(6[&type="Not_Marshallese"]:0.05630616445757872,7[&type="Not_Marshallese"]:0.11630616445752415)11[&type="Marshallese"]:0.1319399300669266)10[&type="Marshallese"]:0.005280738916610905)12[&type="Marshallese"]:0.038243286169147794,2[&type="Marshallese"]:0.12177011961036405)14[&type="Marshallese"]:0.03248263325336215,4[&type="Marshallese"]:0.08025275286365707)9[&type="Marshallese"]:0.0016095352584414857,(3[&type="Marshallese"]:0.024086646630115782,8[&type="Not_Marshallese"]:0.3280866466302031)13[&type="Marshallese"]:0.04177564149190638)15[&type="Marshallese"]:0.0;tree STATE_12680000 = ((((1[&type="Marshallese"]:0.0045268334412653655,(5[&type="Not_Marshallese"]:0.15524609452460353,(6[&type="Not_Marshallese"]:0.05630616445757872,7[&type="Not_Marshallese"]:0.11630616445752415)11[&type="Marshallese"]:0.1319399300669266)10[&type="Marshallese"]:0.005280738916610905)12[&type="Marshallese"]:0.038243286169147794,2[&type="Marshallese"]:0.12177011961036405)14[&type="Marshallese"]:0.03248263325336215,4[&type="Marshallese"]:0.08025275286365707)9[&type="Marshallese"]:0.0016095352584414857,(3[&type="Marshallese"]:0.024086646630115782,8[&type="Not_Marshallese"]:0.3280866466302031)13[&type="Marshallese"]:0.04177564149190638)15[&type="Marshallese"]:0.0;
tree STATE_2690000 = ((1[&type="Marshallese"]:0.07020331071140318,(3[&type="Marshallese"]:0.007670125717799847,4[&type="Marshallese"]:0.023670125717876245)11[&type="Marshallese"]:0.0515331849934087)10[&type="Marshallese"]:0.03966337626158073,((2[&type="Marshallese"]:0.14649349352356905,(5[&type="Not_Marshallese"]:0.15068139710657397,8[&type="Not_Marshallese"]:0.2876813971065176)13[&type="Marshallese"]:0.07281209641699327)12[&type="Marshallese"]:0.011143743270953743,(6[&type="Not_Marshallese"]:0.07274192734784135,7[&type="Not_Marshallese"]:0.13274192734778678)14[&type="Marshallese"]:0.1948953094465814)9[&type="Marshallese"]:0.031229450178412)15[&type="Marshallese"]:0.0;tree STATE_12690000 = ((1[&type="Marshallese"]:0.07020331071140318,(3[&type="Marshallese"]:0.007670125717799847,4[&type="Marshallese"]:0.023670125717876245)11[&type="Marshallese"]:0.0515331849934087)10[&type="Marshallese"]:0.03966337626158073,((2[&type="Marshallese"]:0.14649349352356905,(5[&type="Not_Marshallese"]:0.15068139710657397,8[&type="Not_Marshallese"]:0.2876813971065176)13[&type="Marshallese"]:0.07281209641699327)12[&type="Marshallese"]:0.011143743270953743,(6[&type="Not_Marshallese"]:0.07274192734784135,7[&type="Not_Marshallese"]:0.13274192734778678)14[&type="Marshallese"]:0.1948953094465814)9[&type="Marshallese"]:0.031229450178412)15[&type="Marshallese"]:0.0;
tree STATE_2700000 = ((1[&type="Marshallese"]:0.056477483310038545,((3[&type="Marshallese"]:0.010614605307182723,((5[&type="Not_Marshallese"]:0.028505820691510808,8[&type="Not_Marshallese"]:0.16550582069145442)10[&type="Marshallese"]:0.04881771799678525,(6[&type="Not_Marshallese"]:0.09861091585872064,7[&type="Not_Marshallese"]:0.15861091585866607)14[&type="Marshallese"]:0.011712622829477187)12[&type="Marshallese"]:0.10029106661903037)11[&type="Marshallese"]:0.020058046969582966,4[&type="Marshallese"]:0.046672652276842086)13[&type="Marshallese"]:0.014804831033078225)9[&type="Marshallese"]:0.12058970793952711,2[&type="Marshallese"]:0.25606719124951655)15[&type="Marshallese"]:0.0;tree STATE_12700000 = ((1[&type="Marshallese"]:0.056477483310038545,((3[&type="Marshallese"]:0.010614605307182723,((5[&type="Not_Marshallese"]:0.028505820691510808,8[&type="Not_Marshallese"]:0.16550582069145442)10[&type="Marshallese"]:0.04881771799678525,(6[&type="Not_Marshallese"]:0.09861091585872064,7[&type="Not_Marshallese"]:0.15861091585866607)14[&type="Marshallese"]:0.011712622829477187)12[&type="Marshallese"]:0.10029106661903037)11[&type="Marshallese"]:0.020058046969582966,4[&type="Marshallese"]:0.046672652276842086)13[&type="Marshallese"]:0.014804831033078225)9[&type="Marshallese"]:0.12058970793952711,2[&type="Marshallese"]:0.25606719124951655)15[&type="Marshallese"]:0.0;
tree STATE_2710000 = ((1[&type="Marshallese"]:0.07218989927956632,(2[&type="Marshallese"]:0.07465532241455936,((5[&type="Not_Marshallese"]:0.061671646331994706,(7[&type="Not_Marshallese"]:0.0422694005401929,8[&type="Not_Marshallese"]:0.08626940054028931)14[&type="Marshallese"]:0.11240224579164901)9[&type="Marshallese"]:0.021047237552130615,6[&type="Not_Marshallese"]:0.1157188838840271)12[&type="Marshallese"]:0.06893643853043221)13[&type="Marshallese"]:0.07653457686495785)11[&type="Marshallese"]:0.06219446947917595,(3[&type="Marshallese"]:0.04863890220268152,4[&type="Marshallese"]:0.06463890220275792)10[&type="Marshallese"]:0.07474546655586611)15[&type="Marshallese"]:0.0;tree STATE_12710000 = ((1[&type="Marshallese"]:0.07218989927956632,(2[&type="Marshallese"]:0.07465532241455936,((5[&type="Not_Marshallese"]:0.061671646331994706,(7[&type="Not_Marshallese"]:0.0422694005401929,8[&type="Not_Marshallese"]:0.08626940054028931)14[&type="Marshallese"]:0.11240224579164901)9[&type="Marshallese"]:0.021047237552130615,6[&type="Not_Marshallese"]:0.1157188838840271)12[&type="Marshallese"]:0.06893643853043221)13[&type="Marshallese"]:0.07653457686495785)11[&type="Marshallese"]:0.06219446947917595,(3[&type="Marshallese"]:0.04863890220268152,4[&type="Marshallese"]:0.06463890220275792)10[&type="Marshallese"]:0.07474546655586611)15[&type="Marshallese"]:0.0;
tree STATE_2720000 = ((1[&type="Marshallese"]:0.02692130715579316,(((5[&type="Not_Marshallese"]:0.03307086376426707,8[&type="Not_Marshallese"]:0.17007086376421068)14[&type="Marshallese"]:0.07665373852378138,6[&type="Not_Marshallese"]:0.14272460228795023)10[&type="Marshallese"]:0.05498584130612674,7[&type="Not_Marshallese"]:0.2577104435940224)13[&type="Marshallese"]:0.018210863561567037)12[&type="Marshallese"]:0.13131936928854182,((2[&type="Marshallese"]:0.1890049809404462,3[&type="Marshallese"]:0.09900498094030069)11[&type="Marshallese"]:0.018767922756300792,4[&type="Marshallese"]:0.13377290369667788)9[&type="Marshallese"]:0.029467772747538867)15[&type="Marshallese"]:0.0;tree STATE_12720000 = ((1[&type="Marshallese"]:0.02692130715579316,(((5[&type="Not_Marshallese"]:0.03307086376426707,8[&type="Not_Marshallese"]:0.17007086376421068)14[&type="Marshallese"]:0.07665373852378138,6[&type="Not_Marshallese"]:0.14272460228795023)10[&type="Marshallese"]:0.05498584130612674,7[&type="Not_Marshallese"]:0.2577104435940224)13[&type="Marshallese"]:0.018210863561567037)12[&type="Marshallese"]:0.13131936928854182,((2[&type="Marshallese"]:0.1890049809404462,3[&type="Marshallese"]:0.09900498094030069)11[&type="Marshallese"]:0.018767922756300792,4[&type="Marshallese"]:0.13377290369667788)9[&type="Marshallese"]:0.029467772747538867)15[&type="Marshallese"]:0.0;
tree STATE_2730000 = ((((1[&type="Marshallese"]:0.0059077841759709315,4[&type="Marshallese"]:0.010907784175852697)11[&type="Marshallese"]:0.005710591893601014,2[&type="Marshallese"]:0.09061837606952283)9[&type="Marshallese"]:0.003548256149437934,3[&type="Marshallese"]:0.004166632218815247)10[&type="Marshallese"]:0.1413455898329029,(5[&type="Not_Marshallese"]:0.19000372702238433,(6[&type="Not_Marshallese"]:0.08250618326038214,(7[&type="Not_Marshallese"]:0.04369541622415826,8[&type="Not_Marshallese"]:0.08769541622425467)13[&type="Marshallese"]:0.09881076703616931)12[&type="Marshallese"]:0.14049754376190396)14[&type="Marshallese"]:0.12250849502947753)15[&type="Marshallese"]:0.0;tree STATE_12730000 = ((((1[&type="Marshallese"]:0.0059077841759709315,4[&type="Marshallese"]:0.010907784175852697)11[&type="Marshallese"]:0.005710591893601014,2[&type="Marshallese"]:0.09061837606952283)9[&type="Marshallese"]:0.003548256149437934,3[&type="Marshallese"]:0.004166632218815247)10[&type="Marshallese"]:0.1413455898329029,(5[&type="Not_Marshallese"]:0.19000372702238433,(6[&type="Not_Marshallese"]:0.08250618326038214,(7[&type="Not_Marshallese"]:0.04369541622415826,8[&type="Not_Marshallese"]:0.08769541622425467)13[&type="Marshallese"]:0.09881076703616931)12[&type="Marshallese"]:0.14049754376190396)14[&type="Marshallese"]:0.12250849502947753)15[&type="Marshallese"]:0.0;
tree STATE_2740000 = (((1[&type="Marshallese"]:0.047092067852396946,(3[&type="Marshallese"]:0.027375769845714548,((5[&type="Not_Marshallese"]:0.1052179605403426,6[&type="Not_Marshallese"]:0.13821796054024438)9[&type="Marshallese"]:0.031017442365352144,(7[&type="Not_Marshallese"]:0.19547683511721484,8[&type="Not_Marshallese"]:0.23947683511731124)13[&type="Marshallese"]:0.033758567788327115)12[&type="Marshallese"]:0.0581403669401635)10[&type="Marshallese"]:0.008716298006487766)11[&type="Marshallese"]:0.04007041724916588,4[&type="Marshallese"]:0.09216248510144459)14[&type="Marshallese"]:0.041091866048762804,2[&type="Marshallese"]:0.20725435115027652)15[&type="Marshallese"]:0.0;tree STATE_12740000 = (((1[&type="Marshallese"]:0.047092067852396946,(3[&type="Marshallese"]:0.027375769845714548,((5[&type="Not_Marshallese"]:0.1052179605403426,6[&type="Not_Marshallese"]:0.13821796054024438)9[&type="Marshallese"]:0.031017442365352144,(7[&type="Not_Marshallese"]:0.19547683511721484,8[&type="Not_Marshallese"]:0.23947683511731124)13[&type="Marshallese"]:0.033758567788327115)12[&type="Marshallese"]:0.0581403669401635)10[&type="Marshallese"]:0.008716298006487766)11[&type="Marshallese"]:0.04007041724916588,4[&type="Marshallese"]:0.09216248510144459)14[&type="Marshallese"]:0.041091866048762804,2[&type="Marshallese"]:0.20725435115027652)15[&type="Marshallese"]:0.0;
tree STATE_2750000 = (((1[&type="Marshallese"]:0.03900922160044917,(3[&type="Marshallese"]:0.011044376073889917,4[&type="Marshallese"]:0.027044376073966314)9[&type="Marshallese"]:0.016964845526364625)11[&type="Marshallese"]:0.016476122490424683,((5[&type="Not_Marshallese"]:0.047082650533082804,(6[&type="Not_Marshallese"]:0.02273534453100623,7[&type="Not_Marshallese"]:0.08273534453095166)13[&type="Marshallese"]:0.05734730600197835)10[&type="Marshallese"]:0.07412429918300523,8[&type="Not_Marshallese"]:0.25820694971603164)12[&type="Marshallese"]:0.0902783943747349)14[&type="Marshallese"]:0.015312759679272314,2[&type="Marshallese"]:0.14979810377009706)15[&type="Marshallese"]:0.0;tree STATE_12750000 = (((1[&type="Marshallese"]:0.03900922160044917,(3[&type="Marshallese"]:0.011044376073889917,4[&type="Marshallese"]:0.027044376073966314)9[&type="Marshallese"]:0.016964845526364625)11[&type="Marshallese"]:0.016476122490424683,((5[&type="Not_Marshallese"]:0.047082650533082804,(6[&type="Not_Marshallese"]:0.02273534453100623,7[&type="Not_Marshallese"]:0.08273534453095166)13[&type="Marshallese"]:0.05734730600197835)10[&type="Marshallese"]:0.07412429918300523,8[&type="Not_Marshallese"]:0.25820694971603164)12[&type="Marshallese"]:0.0902783943747349)14[&type="Marshallese"]:0.015312759679272314,2[&type="Marshallese"]:0.14979810377009706)15[&type="Marshallese"]:0.0;
tree STATE_2760000 = (((1[&type="Marshallese"]:0.02992362434913115,2[&type="Marshallese"]:0.10892362434908204)10[&type="Marshallese"]:0.007091769149244698,(3[&type="Marshallese"]:0.016467657481625375,4[&type="Marshallese"]:0.03246765748170177)12[&type="Marshallese"]:0.009547736016555841)14[&type="Marshallese"]:0.017805540624267924,(5[&type="Not_Marshallese"]:0.15181112886803966,((6[&type="Not_Marshallese"]:0.06450474941858472,7[&type="Not_Marshallese"]:0.12450474941853015)9[&type="Not_Marshallese"]:0.04582021114508836,8[&type="Not_Marshallese"]:0.21432496056371492)11[&type="Marshallese"]:0.07448616830426835)13[&type="Marshallese"]:0.05900980525455318)15[&type="Marshallese"]:0.0;tree STATE_12760000 = (((1[&type="Marshallese"]:0.02992362434913115,2[&type="Marshallese"]:0.10892362434908204)10[&type="Marshallese"]:0.007091769149244698,(3[&type="Marshallese"]:0.016467657481625375,4[&type="Marshallese"]:0.03246765748170177)12[&type="Marshallese"]:0.009547736016555841)14[&type="Marshallese"]:0.017805540624267924,(5[&type="Not_Marshallese"]:0.15181112886803966,((6[&type="Not_Marshallese"]:0.06450474941858472,7[&type="Not_Marshallese"]:0.12450474941853015)9[&type="Not_Marshallese"]:0.04582021114508836,8[&type="Not_Marshallese"]:0.21432496056371492)11[&type="Marshallese"]:0.07448616830426835)13[&type="Marshallese"]:0.05900980525455318)15[&type="Marshallese"]:0.0;
tree STATE_2770000 = ((1[&type="Marshallese"]:0.015233817034851327,3[&type="Marshallese"]:0.004233817034656695)12[&type="Marshallese"]:0.055594547339812395,(2[&type="Marshallese"]:0.13861754182423913,(4[&type="Marshallese"]:0.02703413754925016,(5[&type="Not_Marshallese"]:0.06603511279392088,((6[&type="Not_Marshallese"]:0.055562998802501096,8[&type="Not_Marshallese"]:0.15956299880254293)13[&type="Marshallese"]:0.025968471322481645,7[&type="Not_Marshallese"]:0.14153147012492817)9[&type="Marshallese"]:0.017503642668839914)14[&type="Marshallese"]:0.11199902475539658)11[&type="Marshallese"]:0.03758340427491985)10[&type="Marshallese"]:0.011210822550375477)15[&type="Marshallese"]:0.0;tree STATE_12770000 = ((1[&type="Marshallese"]:0.015233817034851327,3[&type="Marshallese"]:0.004233817034656695)12[&type="Marshallese"]:0.055594547339812395,(2[&type="Marshallese"]:0.13861754182423913,(4[&type="Marshallese"]:0.02703413754925016,(5[&type="Not_Marshallese"]:0.06603511279392088,((6[&type="Not_Marshallese"]:0.055562998802501096,8[&type="Not_Marshallese"]:0.15956299880254293)13[&type="Marshallese"]:0.025968471322481645,7[&type="Not_Marshallese"]:0.14153147012492817)9[&type="Marshallese"]:0.017503642668839914)14[&type="Marshallese"]:0.11199902475539658)11[&type="Marshallese"]:0.03758340427491985)10[&type="Marshallese"]:0.011210822550375477)15[&type="Marshallese"]:0.0;
tree STATE_2780000 = (((1[&type="Marshallese"]:0.0039030174858181166,4[&type="Marshallese"]:0.008903017485699882)9[&type="Marshallese"]:0.020402625186006496,((2[&type="Marshallese"]:0.04548218017270045,(6[&type="Not_Marshallese"]:0.1508127418929589,8[&type="Not_Marshallese"]:0.25481274189300074)13[&type="Marshallese"]:0.004669438279641502)12[&type="Marshallese"]:0.02513064734265502,(5[&type="Not_Marshallese"]:0.14741013653762952,7[&type="Not_Marshallese"]:0.24041013653747673)11[&type="Marshallese"]:2.0269097772412925E-4)10[&type="Marshallese"]:0.03269281515642003)14[&type="Marshallese"]:0.06469249852643383,3[&type="Marshallese"]:0.07799814119806381)15[&type="Marshallese"]:0.0;tree STATE_12780000 = (((1[&type="Marshallese"]:0.0039030174858181166,4[&type="Marshallese"]:0.008903017485699882)9[&type="Marshallese"]:0.020402625186006496,((2[&type="Marshallese"]:0.04548218017270045,(6[&type="Not_Marshallese"]:0.1508127418929589,8[&type="Not_Marshallese"]:0.25481274189300074)13[&type="Marshallese"]:0.004669438279641502)12[&type="Marshallese"]:0.02513064734265502,(5[&type="Not_Marshallese"]:0.14741013653762952,7[&type="Not_Marshallese"]:0.24041013653747673)11[&type="Marshallese"]:2.0269097772412925E-4)10[&type="Marshallese"]:0.03269281515642003)14[&type="Marshallese"]:0.06469249852643383,3[&type="Marshallese"]:0.07799814119806381)15[&type="Marshallese"]:0.0;
tree STATE_2790000 = ((((1[&type="Marshallese"]:0.04430499804447946,(3[&type="Marshallese"]:0.021482079385894415,8[&type="Not_Marshallese"]:0.3254820793859817)10[&type="Marshallese"]:0.011822918658390413)13[&type="Marshallese"]:0.019618443528887086,(5[&type="Not_Marshallese"]:0.10625849015673264,7[&type="Not_Marshallese"]:0.19925849015657984)12[&type="Marshallese"]:0.11366495141658298)11[&type="Marshallese"]:0.056903275449077084,6[&type="Not_Marshallese"]:0.3098267170222945)9[&type="Marshallese"]:0.012453070123394971,(2[&type="Marshallese"]:0.179182649943594,4[&type="Marshallese"]:0.10518264994352489)14[&type="Marshallese"]:0.03309713720219548)15[&type="Marshallese"]:0.0;tree STATE_12790000 = ((((1[&type="Marshallese"]:0.04430499804447946,(3[&type="Marshallese"]:0.021482079385894415,8[&type="Not_Marshallese"]:0.3254820793859817)10[&type="Marshallese"]:0.011822918658390413)13[&type="Marshallese"]:0.019618443528887086,(5[&type="Not_Marshallese"]:0.10625849015673264,7[&type="Not_Marshallese"]:0.19925849015657984)12[&type="Marshallese"]:0.11366495141658298)11[&type="Marshallese"]:0.056903275449077084,6[&type="Not_Marshallese"]:0.3098267170222945)9[&type="Marshallese"]:0.012453070123394971,(2[&type="Marshallese"]:0.179182649943594,4[&type="Marshallese"]:0.10518264994352489)14[&type="Marshallese"]:0.03309713720219548)15[&type="Marshallese"]:0.0;
tree STATE_2800000 = ((1[&type="Marshallese"]:0.03538286005056551,(3[&type="Marshallese"]:0.017005493412552475,(4[&type="Marshallese"]:0.021285224924805946,((5[&type="Not_Marshallese"]:0.09359163556726982,(6[&type="Not_Marshallese"]:0.04777124668550614,7[&type="Not_Marshallese"]:0.10777124668545157)12[&type="Marshallese"]:0.07882038888166545)9[&type="Marshallese"]:0.04764565081966879,8[&type="Not_Marshallese"]:0.2782372863868822)14[&type="Marshallese"]:0.03104793853793464)11[&type="Marshallese"]:0.011720268487822927)13[&type="Marshallese"]:0.0073773666378184055)10[&type="Marshallese"]:0.017193366789781006,2[&type="Marshallese"]:0.1315762268402974)15[&type="Marshallese"]:0.0;tree STATE_12800000 = ((1[&type="Marshallese"]:0.03538286005056551,(3[&type="Marshallese"]:0.017005493412552475,(4[&type="Marshallese"]:0.021285224924805946,((5[&type="Not_Marshallese"]:0.09359163556726982,(6[&type="Not_Marshallese"]:0.04777124668550614,7[&type="Not_Marshallese"]:0.10777124668545157)12[&type="Marshallese"]:0.07882038888166545)9[&type="Marshallese"]:0.04764565081966879,8[&type="Not_Marshallese"]:0.2782372863868822)14[&type="Marshallese"]:0.03104793853793464)11[&type="Marshallese"]:0.011720268487822927)13[&type="Marshallese"]:0.0073773666378184055)10[&type="Marshallese"]:0.017193366789781006,2[&type="Marshallese"]:0.1315762268402974)15[&type="Marshallese"]:0.0;
tree STATE_2810000 = (((1[&type="Marshallese"]:0.06212000469630463,((2[&type="Marshallese"]:0.11112654040654013,3[&type="Marshallese"]:0.02112654040639461)9[&type="Marshallese"]:0.026296256771492443,(5[&type="Not_Marshallese"]:0.15876869695833873,8[&type="Not_Marshallese"]:0.29576869695828234)10[&type="Marshallese"]:0.055654100219692026)11[&type="Marshallese"]:0.0036972075182229447)12[&type="Marshallese"]:0.02603484506240672,(4[&type="Marshallese"]:0.08458065392710012,7[&type="Not_Marshallese"]:0.32858065392701463)13[&type="Marshallese"]:0.008574195831492992)14[&type="Marshallese"]:0.051982970163236664,6[&type="Not_Marshallese"]:0.32913781992179886)15[&type="Marshallese"]:0.0;tree STATE_12810000 = (((1[&type="Marshallese"]:0.06212000469630463,((2[&type="Marshallese"]:0.11112654040654013,3[&type="Marshallese"]:0.02112654040639461)9[&type="Marshallese"]:0.026296256771492443,(5[&type="Not_Marshallese"]:0.15876869695833873,8[&type="Not_Marshallese"]:0.29576869695828234)10[&type="Marshallese"]:0.055654100219692026)11[&type="Marshallese"]:0.0036972075182229447)12[&type="Marshallese"]:0.02603484506240672,(4[&type="Marshallese"]:0.08458065392710012,7[&type="Not_Marshallese"]:0.32858065392701463)13[&type="Marshallese"]:0.008574195831492992)14[&type="Marshallese"]:0.051982970163236664,6[&type="Not_Marshallese"]:0.32913781992179886)15[&type="Marshallese"]:0.0;
tree STATE_2820000 = ((((1[&type="Marshallese"]:0.04701895591248767,(3[&type="Marshallese"]:0.002179086107004957,6[&type="Not_Marshallese"]:0.20217908610705043)13[&type="Marshallese"]:0.03383986980528808)12[&type="Marshallese"]:0.07448833688982365,4[&type="Marshallese"]:0.12650729280219308)11[&type="Marshallese"]:0.011046765847965323,(2[&type="Marshallese"]:0.0816861194193888,(7[&type="Not_Marshallese"]:0.19968520442468005,8[&type="Not_Marshallese"]:0.24368520442477645)14[&type="Marshallese"]:0.05200091499455414)10[&type="Marshallese"]:0.12986793923083872)9[&type="Marshallese"]:0.026456178796308683,5[&type="Not_Marshallese"]:0.3150102374465344)15[&type="Marshallese"]:0.0;tree STATE_12820000 = ((((1[&type="Marshallese"]:0.04701895591248767,(3[&type="Marshallese"]:0.002179086107004957,6[&type="Not_Marshallese"]:0.20217908610705043)13[&type="Marshallese"]:0.03383986980528808)12[&type="Marshallese"]:0.07448833688982365,4[&type="Marshallese"]:0.12650729280219308)11[&type="Marshallese"]:0.011046765847965323,(2[&type="Marshallese"]:0.0816861194193888,(7[&type="Not_Marshallese"]:0.19968520442468005,8[&type="Not_Marshallese"]:0.24368520442477645)14[&type="Marshallese"]:0.05200091499455414)10[&type="Marshallese"]:0.12986793923083872)9[&type="Marshallese"]:0.026456178796308683,5[&type="Not_Marshallese"]:0.3150102374465344)15[&type="Marshallese"]:0.0;
tree STATE_2830000 = ((1[&type="Marshallese"]:0.07590179474146641,((3[&type="Marshallese"]:0.0018954344923923228,8[&type="Not_Marshallese"]:0.30589543449247963)10[&type="Marshallese"]:0.004561623598240805,4[&type="Marshallese"]:0.022457058090709525)9[&type="Marshallese"]:0.05844473665063865)13[&type="Marshallese"]:0.006582876358329215,(2[&type="Marshallese"]:0.13811963028188928,((5[&type="Not_Marshallese"]:0.030203746185803848,7[&type="Not_Marshallese"]:0.12320374618565105)12[&type="Marshallese"]:0.14733850761596695,6[&type="Not_Marshallese"]:0.21054225380167257)14[&type="Marshallese"]:0.037577376480116664)11[&type="Marshallese"]:0.02336504081785723)15[&type="Marshallese"]:0.0;tree STATE_12830000 = ((1[&type="Marshallese"]:0.07590179474146641,((3[&type="Marshallese"]:0.0018954344923923228,8[&type="Not_Marshallese"]:0.30589543449247963)10[&type="Marshallese"]:0.004561623598240805,4[&type="Marshallese"]:0.022457058090709525)9[&type="Marshallese"]:0.05844473665063865)13[&type="Marshallese"]:0.006582876358329215,(2[&type="Marshallese"]:0.13811963028188928,((5[&type="Not_Marshallese"]:0.030203746185803848,7[&type="Not_Marshallese"]:0.12320374618565105)12[&type="Marshallese"]:0.14733850761596695,6[&type="Not_Marshallese"]:0.21054225380167257)14[&type="Marshallese"]:0.037577376480116664)11[&type="Marshallese"]:0.02336504081785723)15[&type="Marshallese"]:0.0;
tree STATE_2840000 = ((1[&type="Marshallese"]:0.06264991879100124,(3[&type="Marshallese"]:0.015018031675562982,(4[&type="Marshallese"]:0.02435807441296789,(((5[&type="Not_Marshallese"]:0.003233633270547931,7[&type="Not_Marshallese"]:0.09623363327039514)12[&type="Marshallese"]:0.03004045119629556,6[&type="Not_Marshallese"]:0.06627408446674526)9[&type="Marshallese"]:0.09185721076444997,8[&type="Not_Marshallese"]:0.26213129523123707)11[&type="Marshallese"]:0.05022677918174173)13[&type="Marshallese"]:0.00665995726267149)14[&type="Marshallese"]:0.03663188711524362)10[&type="Marshallese"]:0.033974639971401654,2[&type="Marshallese"]:0.17562455876235378)15[&type="Marshallese"]:0.0;tree STATE_12840000 = ((1[&type="Marshallese"]:0.06264991879100124,(3[&type="Marshallese"]:0.015018031675562982,(4[&type="Marshallese"]:0.02435807441296789,(((5[&type="Not_Marshallese"]:0.003233633270547931,7[&type="Not_Marshallese"]:0.09623363327039514)12[&type="Marshallese"]:0.03004045119629556,6[&type="Not_Marshallese"]:0.06627408446674526)9[&type="Marshallese"]:0.09185721076444997,8[&type="Not_Marshallese"]:0.26213129523123707)11[&type="Marshallese"]:0.05022677918174173)13[&type="Marshallese"]:0.00665995726267149)14[&type="Marshallese"]:0.03663188711524362)10[&type="Marshallese"]:0.033974639971401654,2[&type="Marshallese"]:0.17562455876235378)15[&type="Marshallese"]:0.0;
tree STATE_2850000 = (((((1[&type="Marshallese"]:0.02084771539792607,(2[&type="Marshallese"]:0.0936841944521905,3[&type="Marshallese"]:0.0036841944520449865)12[&type="Marshallese"]:0.0061635209456864515)14[&type="Marshallese"]:0.01633534516017504,8[&type="Not_Marshallese"]:0.3301830605579938)9[&type="Marshallese"]:0.01436587893847635,5[&type="Not_Marshallese"]:0.20754893949652653)10[&type="Marshallese"]:0.002284688305794258,4[&type="Marshallese"]:0.058833627802253485)13[&type="Marshallese"]:0.09789872659067445,(6[&type="Not_Marshallese"]:0.04221876852540837,7[&type="Not_Marshallese"]:0.1022187685253538)11[&type="Marshallese"]:0.29851358586748866)15[&type="Marshallese"]:0.0;tree STATE_12850000 = (((((1[&type="Marshallese"]:0.02084771539792607,(2[&type="Marshallese"]:0.0936841944521905,3[&type="Marshallese"]:0.0036841944520449865)12[&type="Marshallese"]:0.0061635209456864515)14[&type="Marshallese"]:0.01633534516017504,8[&type="Not_Marshallese"]:0.3301830605579938)9[&type="Marshallese"]:0.01436587893847635,5[&type="Not_Marshallese"]:0.20754893949652653)10[&type="Marshallese"]:0.002284688305794258,4[&type="Marshallese"]:0.058833627802253485)13[&type="Marshallese"]:0.09789872659067445,(6[&type="Not_Marshallese"]:0.04221876852540837,7[&type="Not_Marshallese"]:0.1022187685253538)11[&type="Marshallese"]:0.29851358586748866)15[&type="Marshallese"]:0.0;
tree STATE_2860000 = ((((1[&type="Marshallese"]:0.04281729366664783,2[&type="Marshallese"]:0.12181729366659871)11[&type="Marshallese"]:0.010633027272299644,4[&type="Marshallese"]:0.05845032093882924)10[&type="Marshallese"]:0.004545681361760867,(5[&type="Not_Marshallese"]:0.05638365781933566,8[&type="Not_Marshallese"]:0.19338365781927927)13[&type="Marshallese"]:0.15761234448132175)12[&type="Marshallese"]:0.01623487819294883,(3[&type="Marshallese"]:0.032563967459067145,(6[&type="Not_Marshallese"]:0.06677367025064407,7[&type="Not_Marshallese"]:0.1267736702505895)9[&type="Marshallese"]:0.16579029720846855)14[&type="Marshallese"]:0.030666913034395393)15[&type="Marshallese"]:0.0;tree STATE_12860000 = ((((1[&type="Marshallese"]:0.04281729366664783,2[&type="Marshallese"]:0.12181729366659871)11[&type="Marshallese"]:0.010633027272299644,4[&type="Marshallese"]:0.05845032093882924)10[&type="Marshallese"]:0.004545681361760867,(5[&type="Not_Marshallese"]:0.05638365781933566,8[&type="Not_Marshallese"]:0.19338365781927927)13[&type="Marshallese"]:0.15761234448132175)12[&type="Marshallese"]:0.01623487819294883,(3[&type="Marshallese"]:0.032563967459067145,(6[&type="Not_Marshallese"]:0.06677367025064407,7[&type="Not_Marshallese"]:0.1267736702505895)9[&type="Marshallese"]:0.16579029720846855)14[&type="Marshallese"]:0.030666913034395393)15[&type="Marshallese"]:0.0;
tree STATE_2870000 = (1[&type="Marshallese"]:0.12357676256348743,(((2[&type="Marshallese"]:0.129793900100257,(3[&type="Marshallese"]:0.0019252194113184573,(5[&type="Not_Marshallese"]:0.010441927326113626,7[&type="Not_Marshallese"]:0.10344192732596083)14[&type="Not_Marshallese"]:0.15848329208534853)11[&type="Marshallese"]:0.03786868068879301)10[&type="Marshallese"]:0.007461288371160946,(4[&type="Marshallese"]:0.06193475689028599,6[&type="Not_Marshallese"]:0.24593475689025507)12[&type="Marshallese"]:0.0013204315810628198)13[&type="Marshallese"]:0.005977078926820367,8[&type="Not_Marshallese"]:0.3572322673981801)9[&type="Marshallese"]:0.05934449516520002)15[&type="Marshallese"]:0.0;tree STATE_12870000 = (1[&type="Marshallese"]:0.12357676256348743,(((2[&type="Marshallese"]:0.129793900100257,(3[&type="Marshallese"]:0.0019252194113184573,(5[&type="Not_Marshallese"]:0.010441927326113626,7[&type="Not_Marshallese"]:0.10344192732596083)14[&type="Not_Marshallese"]:0.15848329208534853)11[&type="Marshallese"]:0.03786868068879301)10[&type="Marshallese"]:0.007461288371160946,(4[&type="Marshallese"]:0.06193475689028599,6[&type="Not_Marshallese"]:0.24593475689025507)12[&type="Marshallese"]:0.0013204315810628198)13[&type="Marshallese"]:0.005977078926820367,8[&type="Not_Marshallese"]:0.3572322673981801)9[&type="Marshallese"]:0.05934449516520002)15[&type="Marshallese"]:0.0;
tree STATE_2880000 = (1[&type="Marshallese"]:0.16597257770629026,((2[&type="Marshallese"]:0.14265664593107774,3[&type="Marshallese"]:0.05265664593093222)13[&type="Marshallese"]:0.027434024372036958,(4[&type="Marshallese"]:0.015680792996674797,((5[&type="Not_Marshallese"]:0.04430038611828738,6[&type="Not_Marshallese"]:0.07730038611818915)10[&type="Not_Marshallese"]:0.029800499234873018,(7[&type="Not_Marshallese"]:0.1562758932284017,8[&type="Not_Marshallese"]:0.20027589322849812)11[&type="Marshallese"]:0.010824992124605887)14[&type="Marshallese"]:0.0925799076435817)9[&type="Marshallese"]:0.08040987730637078)12[&type="Marshallese"]:0.07488190740312645)15[&type="Marshallese"]:0.0;tree STATE_12880000 = (1[&type="Marshallese"]:0.16597257770629026,((2[&type="Marshallese"]:0.14265664593107774,3[&type="Marshallese"]:0.05265664593093222)13[&type="Marshallese"]:0.027434024372036958,(4[&type="Marshallese"]:0.015680792996674797,((5[&type="Not_Marshallese"]:0.04430038611828738,6[&type="Not_Marshallese"]:0.07730038611818915)10[&type="Not_Marshallese"]:0.029800499234873018,(7[&type="Not_Marshallese"]:0.1562758932284017,8[&type="Not_Marshallese"]:0.20027589322849812)11[&type="Marshallese"]:0.010824992124605887)14[&type="Marshallese"]:0.0925799076435817)9[&type="Marshallese"]:0.08040987730637078)12[&type="Marshallese"]:0.07488190740312645)15[&type="Marshallese"]:0.0;
[truncated: 36,514,521 more chars]
