# Supplementary material for: Repeated introductions and intensive community transmission fueled a mumps virus outbreak in Washington State
Source: eLife. 2021 Apr 19;10:e66448. doi: 10.7554/eLife.66448 (PMC8079146; doi:10.7554/eLife.66448)
Supplement: Figure 5—figure supplement 1—source data 1. [file elife-66448-fig5-figsupp1-data1.zip › combined-xml-and-run-results-mig-rate-10/2020-04-06-mumps-mtt-2.6.2-hot-chain-limit-50-mig-10-Arkansas-5.no-metadata.mcc.tree]

#NEXUS

Begin taxa;
	Dimensions ntax=5;
		Taxlabels
			MuVs/Washington.USA/4.17/FH48[G]|2017.074|2017-01-28|north_america|usa|washington|age|vaccination_status|community_status
			MuVs/Washington.USA/16.17/FH36[G]|2017.296|2017-04-19|north_america|usa|washington|age|vaccination_status|community_status
			MuVs/Washington.USA/17.17/FH38[G]|2017.312|2017-04-25|north_america|usa|washington|age|vaccination_status|community_status
			MuVs/Washington.USA/12.17/FH76[G]|2017.219|2017-03-22|north_america|usa|washington|age|vaccination_status|community_status
			MuVs/Washington.USA/16.17/FH63[G]|2017.301|2017-04-21|north_america|usa|washington|age|vaccination_status|community_status
			;
End;
Begin trees;
	Translate
		   1 MuVs/Washington.USA/4.17/FH48[G]|2017.074|2017-01-28|north_america|usa|washington|age|vaccination_status|community_status,
		   2 MuVs/Washington.USA/16.17/FH36[G]|2017.296|2017-04-19|north_america|usa|washington|age|vaccination_status|community_status,
		   3 MuVs/Washington.USA/17.17/FH38[G]|2017.312|2017-04-25|north_america|usa|washington|age|vaccination_status|community_status,
		   4 MuVs/Washington.USA/12.17/FH76[G]|2017.219|2017-03-22|north_america|usa|washington|age|vaccination_status|community_status,
		   5 MuVs/Washington.USA/16.17/FH63[G]|2017.301|2017-04-21|north_america|usa|washington|age|vaccination_status|community_status
;
tree TREE1 = (1[&height=0.23799999999953014,height_95%_HPD={0.23799999999982896,0.23799999999982901},height_median=0.23799999999982901,height_range={0.2379999999998289,0.23799999999982924},length=0.10905063713329281,length_95%_HPD={0.0065246944820073205,0.2466519206568178},length_median=0.09430060259342421,length_range={3.8838091756923654E-4,0.7589101711886396},type=Not_Marshallese,type.prob=1.0,type.set={Not_Marshallese},type.set.prob={1.0}]:0.13615939623762746,(((2[&height=0.015999999999849024,height_95%_HPD={0.015999999999849024,0.015999999999849024},height_median=0.015999999999849024,height_range={0.015999999999848913,0.015999999999849135},length=0.1365244336663041,length_95%_HPD={0.023071371051317624,0.273044955575835},length_median=0.12298013037502964,length_range={0.006704487935691894,0.7652407737978273},type=Marshallese,type.prob=1.0,type.set={Marshallese},type.set.prob={1.0}]:0.11387536850002147,3[&height=0.0,length=0.1454983753244845,length_95%_HPD={0.03816270599284932,0.27549987882689925},length_median=0.1330262902908999,length_range={0.022704487935540918,0.7176643621317801},type=Marshallese,type.prob=1.0,type.set={Marshallese},type.set.prob={1.0}]:0.1298753684998705)7[&height=0.1298753684998705,height_95%_HPD={0.03707226740291594,0.2453344252825293},height_median=0.11959504105777008,height_range={0.022704487935540918,0.5471314107919076},length=0.06256076365687512,length_95%_HPD={3.5985906588487104E-6,0.1738975054414546},length_median=0.04666537749954994,length_range={3.5985906588487104E-6,0.6693764872023089},posterior=0.4602451579454135,type=Marshallese,type.prob=0.9934019954940457,type.set={Marshallese,Not_Marshallese},type.set.prob={0.9934019954940457,0.006598004505954297}]:0.05333204294758742,5[&height=0.010999999999967258,height_95%_HPD={0.010999999999967203,0.010999999999967258},height_median=0.010999999999967258,height_range={0.010999999999967147,0.01099999999996737},length=0.1557841918720151,length_95%_HPD={0.03591982596060242,0.30371087327802504},length_median=0.14135797131124117,length_range={0.01295161612893092,0.9404978168207022},type=Marshallese,type.prob=1.0,type.set={Marshallese},type.set.prob={1.0}]:0.17220741144749066)6[&height=0.18320741144745792,height_95%_HPD={0.06927569259958158,0.3151766199876797},height_median=0.1741482137219052,height_range={0.0409851541869421,0.7200725604492257},length=0.116437831440532,length_95%_HPD={0.002366756101140427,0.2557854689119019},length_median=0.10240720661083838,length_range={3.18047129904353E-4,0.8649291029419791},posterior=0.9697811354293967,type=Marshallese,type.prob=0.9947302096460076,type.set={Marshallese,Not_Marshallese},type.set.prob={0.9947302096460076,0.005269790353992439}]:0.07488822319437569,4[&height=0.0929999999998472,height_95%_HPD={0.09299999999984715,0.0929999999998472},height_median=0.0929999999998472,height_range={0.0929999999998471,0.09299999999984743},length=0.1991415535949781,length_95%_HPD={0.048450021960437434,0.3617103591431844},length_median=0.19314016292290248,length_range={0.004343621968548539,0.7763013343705877},type=Marshallese,type.prob=1.0,type.set={Marshallese},type.set.prob={1.0}]:0.1650956346419864)8[&height=0.2580956346418336,height_95%_HPD={0.13081828517273675,0.3919366897599769},height_median=0.2521024470762196,height_range={0.09734362196839574,0.6881703695313369},length=0.10014274007404703,length_95%_HPD={5.7679353625661456E-5,0.2313458542602383},length_median=0.08842875442228743,length_range={5.7679353625661456E-5,0.5419724928088688},posterior=0.6225974891678703,type=Marshallese,type.prob=0.9954794194622888,type.set={Marshallese,Not_Marshallese},type.set.prob={0.9954794194622888,0.004520580537711158}]:0.116063761595324)9[&height=0.3741593962371576,height_95%_HPD={0.24597555058514248,0.53528605488632},height_median=0.3587241574671677,height_range={0.23838838091739825,1.2804216105201602},length=0.0,posterior=1.0,type=Marshallese,type.prob=0.9897789134540607,type.set={Marshallese,Not_Marshallese},type.set.prob={0.9897789134540607,0.01022108654593934}]:0.0;
End;
