# Supplementary material for: Repeated introductions and intensive community transmission fueled a mumps virus outbreak in Washington State
Source: eLife. 2021 Apr 19;10:e66448. doi: 10.7554/eLife.66448 (PMC8079146; doi:10.7554/eLife.66448)
Supplement: Figure 5—figure supplement 1—source data 1. [file elife-66448-fig5-figsupp1-data1.zip › combined-xml-and-run-results-mig-rate-10/2020-04-06-mumps-mtt-2.6.2-hot-chain-limit-50-mig-10-Arkansas-10.no-metadata.mcc.tree]

#NEXUS

Begin taxa;
	Dimensions ntax=10;
		Taxlabels
			MuVs/Washington.USA/50.16/FH3[G]|2016.945|2016-12-12|north_america|usa|washington|age|vaccination_status|community_status
			MuVs/Washington.USA/1.17/FH7[G]|2017.014|2017-01-06|north_america|usa|washington|age|vaccination_status|community_status
			MuVs/Washington.USA/2.17/FH47[G]|2017.027|2017-01-11|north_america|usa|washington|age|vaccination_status|community_status
			MuVs/Washington.USA/4.17/FH68[G]|2017.068|2017-01-26|north_america|usa|washington|age|vaccination_status|community_status
			MuVs/Washington.USA/5.17/FH27[G]|2017.079|2017-01-30|north_america|usa|washington|age|vaccination_status|community_status
			MuVs/Washington.USA/5.17/FH72[G]|2017.085|2017-02-01|north_america|usa|washington|age|vaccination_status|community_status
			MuVs/Washington.USA/6.17/FH12[G]|2017.104|2017-02-08|north_america|usa|washington|age|vaccination_status|community_status
			MuVs/Washington.USA/19.17/FH80[G]|2017.356|2017-05-11|north_america|usa|washington|age|vaccination_status|community_status
			MuVs/Washington.USA/29.17/FH83[G]|2017.564|2017-07-26|north_america|usa|washington|age|vaccination_status|community_status
			MuVs/Washington.USA/51.16/FH41[G]|2016.97|2016-12-21|north_america|usa|washington|age|vaccination_status|community_status
			;
End;
Begin trees;
	Translate
		   1 MuVs/Washington.USA/50.16/FH3[G]|2016.945|2016-12-12|north_america|usa|washington|age|vaccination_status|community_status,
		   2 MuVs/Washington.USA/1.17/FH7[G]|2017.014|2017-01-06|north_america|usa|washington|age|vaccination_status|community_status,
		   3 MuVs/Washington.USA/2.17/FH47[G]|2017.027|2017-01-11|north_america|usa|washington|age|vaccination_status|community_status,
		   4 MuVs/Washington.USA/4.17/FH68[G]|2017.068|2017-01-26|north_america|usa|washington|age|vaccination_status|community_status,
		   5 MuVs/Washington.USA/5.17/FH27[G]|2017.079|2017-01-30|north_america|usa|washington|age|vaccination_status|community_status,
		   6 MuVs/Washington.USA/5.17/FH72[G]|2017.085|2017-02-01|north_america|usa|washington|age|vaccination_status|community_status,
		   7 MuVs/Washington.USA/6.17/FH12[G]|2017.104|2017-02-08|north_america|usa|washington|age|vaccination_status|community_status,
		   8 MuVs/Washington.USA/19.17/FH80[G]|2017.356|2017-05-11|north_america|usa|washington|age|vaccination_status|community_status,
		   9 MuVs/Washington.USA/29.17/FH83[G]|2017.564|2017-07-26|north_america|usa|washington|age|vaccination_status|community_status,
		  10 MuVs/Washington.USA/51.16/FH41[G]|2016.97|2016-12-21|north_america|usa|washington|age|vaccination_status|community_status
;
tree TREE1 = (1[&height=0.6189999999996056,height_95%_HPD={0.6190000000001418,0.619000000000142},height_median=0.6190000000001419,height_range={0.6190000000001417,0.6190000000001421},length=0.2279324457309785,length_95%_HPD={0.046840629189234484,0.4482443076271925},length_median=0.20939575828223678,length_range={0.015251308134986652,1.1012598140026533},type=Not_Marshallese,type.prob=1.0,type.set={Not_Marshallese},type.set.prob={1.0}]:0.24595742603509207,((((2[&height=0.5499999999995594,height_95%_HPD={0.5500000000001818,0.550000000000182},height_median=0.5500000000001819,height_range={0.5500000000001817,0.5500000000001821},length=0.036903917378144434,length_95%_HPD={1.5673575550767538E-6,0.1170165017298227},length_median=0.02381033525751841,length_range={1.5673575550767538E-6,0.4212550782790745},type=Marshallese,type.prob=1.0,type.set={Marshallese},type.set.prob={1.0}]:0.0370403561862479,(3[&height=0.5370000000002437,height_95%_HPD={0.5370000000000344,0.5370000000000347},height_median=0.5370000000000346,height_range={0.5370000000000343,0.5370000000000348},length=0.0399695529490392,length_95%_HPD={7.115215007180709E-7,0.11933349849394692},length_median=0.027848723385546448,length_range={7.115215007180709E-7,0.426155411527253},type=Marshallese,type.prob=1.0,type.set={Marshallese},type.set.prob={1.0}]:0.0208880287804174,4[&height=0.4959999999995025,height_95%_HPD={0.4960000000000945,0.4960000000000947},height_median=0.4960000000000946,height_range={0.49600000000009437,0.4960000000000948},length=0.07783279905413022,length_95%_HPD={0.005323224824158368,0.1669759072384358},length_median=0.06627316612808776,length_range={3.622309841722071E-5,0.526191700173056},type=Marshallese,type.prob=1.0,type.set={Marshallese},type.set.prob={1.0}]:0.06188802878115862)16[&height=0.5578880287806611,height_95%_HPD={0.5370014694003381,0.599894692862335},height_median=0.551374666802194,height_range={0.5370014694003381,0.7473164498950068},length=0.04450708445864086,length_95%_HPD={1.8713255292568398E-5,0.13210993424049888},length_median=0.0315513187803671,length_range={1.8713255292568398E-5,0.4206171787786277},posterior=0.284227678406103,type=Marshallese,type.prob=0.9992182410423452,type.set={Marshallese,Not_Marshallese},type.set.prob={0.9992182410423452,7.817589576547231E-4}]:0.029152327405146172)15[&height=0.5870403561858073,height_95%_HPD={0.5500269956826391,0.6474767107293246},height_median=0.5796409290431015,height_range={0.5500269956826391,0.7899145986309718},length=0.06252223066114032,length_95%_HPD={2.5865563910043576E-5,0.16755753023022746},length_median=0.04889012313309049,length_range={2.5865563910043576E-5,0.45811212103630894},posterior=0.2120875458282413,type=Marshallese,type.prob=0.9977300506373319,type.set={Marshallese,Not_Marshallese},type.set.prob={0.9977300506373319,0.0022699493626680634}]:0.027259195367683287,((6[&height=0.47899999999962733,height_95%_HPD={0.4790000000000417,0.47900000000004195},height_median=0.47900000000004184,height_range={0.4790000000000416,0.47900000000004206},length=0.025114674070339613,length_95%_HPD={1.5173448422722835E-6,0.0701543730382842},length_median=0.01828268622027074,length_range={1.5173448422722835E-6,0.29052826419191025},type=Marshallese,type.prob=1.0,type.set={Marshallese},type.set.prob={1.0}]:0.019228515308384264,(8[&height=0.20800000000037114,height_95%_HPD={0.20800000000008367,0.20800000000008367},height_median=0.20800000000008367,height_range={0.20800000000008356,0.20800000000008378},length=0.07100077082694756,length_95%_HPD={1.6671523360922702E-4,0.16305751900642806},length_median=0.06172897298888874,length_range={7.381167089204332E-6,0.32410753499565914},type=Not_Marshallese,type.prob=1.0,type.set={Not_Marshallese},type.set.prob={1.0}]:0.07100077082665693,9[&height=0.0,length=0.27900077082702807,length_95%_HPD={0.2081667152336929,0.37105751900651174},length_median=0.2697289729889724,length_range={0.20800738116717288,0.5321075349957428},type=Not_Marshallese,type.prob=1.0,type.set={Not_Marshallese},type.set.prob={1.0}]:0.27900077082702807)18[&height=0.27900077082702807,height_95%_HPD={0.2081667152336929,0.37105751900651174},height_median=0.2697289729889724,height_range={0.20800738116717288,0.5321075349957428},length=0.2258411563000984,length_95%_HPD={0.1141519111152981,0.3239125870215034},length_median=0.23134836399703484,length_range={0.002467461673161475,0.5824852977995678},posterior=1.0,type=Marshallese,type.prob=0.963263341110247,type.set={Marshallese,Not_Marshallese},type.set.prob={0.963263341110247,0.03673665888975299}]:0.21922774448098353)12[&height=0.4982285153080116,height_95%_HPD={0.47900320181933587,0.5352003644746398},height_median=0.4926458315041981,height_range={0.47900320181933587,0.684880294209321},length=0.027677376853316712,length_95%_HPD={5.204998864138943E-7,0.07832004791914127},length_median=0.020414201309323504,length_range={5.204998864138943E-7,0.2809876134254523},posterior=0.3789949264896493,type=Marshallese,type.prob=0.99921829196795,type.set={Marshallese,Not_Marshallese},type.set.prob={0.99921829196795,7.817080320500293E-4}]:0.023796864188032174,7[&height=0.45999999999946795,height_95%_HPD={0.46000000000003627,0.4600000000000365},height_median=0.4600000000000364,height_range={0.46000000000003616,0.4600000000000366},length=0.047856592235328864,length_95%_HPD={0.002590783381412387,0.10316188918308355},length_median=0.040791178226942115,length_range={3.2405451726291723E-4,0.34653644104995773},type=Marshallese,type.prob=1.0,type.set={Marshallese},type.set.prob={1.0}]:0.06202537949657583)13[&height=0.5220253794960438,height_95%_HPD={0.47901771364256845,0.5801019450787411},height_median=0.5154535134703085,height_range={0.47901771364256845,0.883090079275686},length=0.08124326351030117,length_95%_HPD={0.0013597753400665935,0.19577372234637025},length_median=0.065899729844837,length_range={1.2342333383097426E-4,0.5136301129262819},posterior=0.9991112098655704,type=Marshallese,type.prob=0.996330479261648,type.set={Marshallese,Not_Marshallese},type.set.prob={0.996330479261648,0.0036695207383520517}]:0.09227417205744681)11[&height=0.6142995515534906,height_95%_HPD={0.5517743917318093,0.6966333286157709},height_median=0.6055520518151849,height_range={0.5500030969225448,0.8841019321150065},length=0.07631565399192196,length_95%_HPD={5.175902817289302E-5,0.2008909116768216},length_median=0.060999941546224457,length_range={5.175902817289302E-5,0.47793627703862407},posterior=0.33933266674073254,type=Marshallese,type.prob=0.9968350976754338,type.set={Marshallese,Not_Marshallese},type.set.prob={0.9968350976754338,0.00316490232456619}]:0.03225123271025665,5[&height=0.4850000000004999,height_95%_HPD={0.4850000000001272,0.48500000000012744},height_median=0.48500000000012733,height_range={0.4850000000001271,0.48500000000012755},length=0.1655944024562178,length_95%_HPD={0.0352194828436726,0.36732687423117716},length_median=0.14256832507875628,length_range={0.011239151528016966,0.8445679597774853},type=Marshallese,type.prob=1.0,type.set={Marshallese},type.set.prob={1.0}]:0.16155078426324732)17[&height=0.6465507842637472,height_95%_HPD={0.5566232243243258,0.7483013556125602},height_median=0.6371235145317367,height_range={0.5502496535264575,1.0821034398468627},length=0.08898691525699637,length_95%_HPD={5.561435424850103E-6,0.21767111050177745},length_median=0.07487078660764046,length_range={5.561435424850103E-6,0.5748568601013918},posterior=0.5500499944450616,type=Marshallese,type.prob=0.9954218003097017,type.set={Marshallese,Not_Marshallese},type.set.prob={0.9954218003097017,0.004578199690298256}]:0.0767315072146938,10[&height=0.594000000000695,height_95%_HPD={0.5940000000000508,0.594000000000051},height_median=0.5940000000000509,height_range={0.5940000000000507,0.5940000000000512},length=0.12420877309675628,length_95%_HPD={0.010200588569460711,0.28532695162570687},length_median=0.10659645290867792,length_range={9.38645769218982E-4,0.8464023776635314},type=Marshallese,type.prob=1.0,type.set={Marshallese},type.set.prob={1.0}]:0.12928229147774606)14[&height=0.723282291478441,height_95%_HPD={0.6133934548787255,0.8586738649328813},height_median=0.7111548701520815,height_range={0.595034315847362,1.2055424663309104},length=0.14694582818476437,length_95%_HPD={3.4975397702807776E-5,0.32933525604157154},length_median=0.12877504741639412,length_range={2.6531218518366373E-5,0.8751578444576019},posterior=0.7629892974854646,type=Marshallese,type.prob=0.99572877736252,type.set={Marshallese,Not_Marshallese},type.set.prob={0.99572877736252,0.004271222637479978}]:0.1416751345562567)19[&height=0.8649574260346977,height_95%_HPD={0.6819096850043046,1.0770047267842162},height_median=0.8471875469121203,height_range={0.645660206273725,1.7202598140027954},length=0.0,posterior=1.0,type=Marshallese,type.prob=0.9927415472354923,type.set={Marshallese,Not_Marshallese},type.set.prob={0.9927415472354923,0.007258452764507648}]:0.0;
End;
