# Supplementary material for: Repeated introductions and intensive community transmission fueled a mumps virus outbreak in Washington State
Source: eLife. 2021 Apr 19;10:e66448. doi: 10.7554/eLife.66448 (PMC8079146; doi:10.7554/eLife.66448)
Supplement: Figure 5—figure supplement 1—source data 1. [file elife-66448-fig5-figsupp1-data1.zip › combined-xml-and-run-results-mig-rate-10/2020-04-06-mumps-mtt-2.6.2-hot-chain-limit-50-mig-10-Arkansas-10-combined.typedNode.no-metadata.trees]

#NEXUS

Begin taxa;
	Dimensions ntax=10;
		Taxlabels
			MuVs/Washington.USA/50.16/FH3[G]|2016.945|2016-12-12|north_america|usa|washington|age|vaccination_status|community_status
			MuVs/Washington.USA/1.17/FH7[G]|2017.014|2017-01-06|north_america|usa|washington|age|vaccination_status|community_status
			MuVs/Washington.USA/2.17/FH47[G]|2017.027|2017-01-11|north_america|usa|washington|age|vaccination_status|community_status
			MuVs/Washington.USA/4.17/FH68[G]|2017.068|2017-01-26|north_america|usa|washington|age|vaccination_status|community_status
			MuVs/Washington.USA/5.17/FH27[G]|2017.079|2017-01-30|north_america|usa|washington|age|vaccination_status|community_status
			MuVs/Washington.USA/5.17/FH72[G]|2017.085|2017-02-01|north_america|usa|washington|age|vaccination_status|community_status
			MuVs/Washington.USA/6.17/FH12[G]|2017.104|2017-02-08|north_america|usa|washington|age|vaccination_status|community_status
			MuVs/Washington.USA/19.17/FH80[G]|2017.356|2017-05-11|north_america|usa|washington|age|vaccination_status|community_status
			MuVs/Washington.USA/29.17/FH83[G]|2017.564|2017-07-26|north_america|usa|washington|age|vaccination_status|community_status
			MuVs/Washington.USA/51.16/FH41[G]|2016.97|2016-12-21|north_america|usa|washington|age|vaccination_status|community_status
			;
End;
Begin trees;
	Translate
			1 MuVs/Washington.USA/50.16/FH3[G]|2016.945|2016-12-12|north_america|usa|washington|age|vaccination_status|community_status,
			2 MuVs/Washington.USA/1.17/FH7[G]|2017.014|2017-01-06|north_america|usa|washington|age|vaccination_status|community_status,
			3 MuVs/Washington.USA/2.17/FH47[G]|2017.027|2017-01-11|north_america|usa|washington|age|vaccination_status|community_status,
			4 MuVs/Washington.USA/4.17/FH68[G]|2017.068|2017-01-26|north_america|usa|washington|age|vaccination_status|community_status,
			5 MuVs/Washington.USA/5.17/FH27[G]|2017.079|2017-01-30|north_america|usa|washington|age|vaccination_status|community_status,
			6 MuVs/Washington.USA/5.17/FH72[G]|2017.085|2017-02-01|north_america|usa|washington|age|vaccination_status|community_status,
			7 MuVs/Washington.USA/6.17/FH12[G]|2017.104|2017-02-08|north_america|usa|washington|age|vaccination_status|community_status,
			8 MuVs/Washington.USA/19.17/FH80[G]|2017.356|2017-05-11|north_america|usa|washington|age|vaccination_status|community_status,
			9 MuVs/Washington.USA/29.17/FH83[G]|2017.564|2017-07-26|north_america|usa|washington|age|vaccination_status|community_status,
			10 MuVs/Washington.USA/51.16/FH41[G]|2016.97|2016-12-21|north_america|usa|washington|age|vaccination_status|community_status
			;#NEXUS

Begin taxa;
	Dimensions ntax=10;
		Taxlabels
			MuVs/Washington.USA/50.16/FH3[G]|2016.945|2016-12-12|north_america|usa|washington|age|vaccination_status|community_status
			MuVs/Washington.USA/1.17/FH7[G]|2017.014|2017-01-06|north_america|usa|washington|age|vaccination_status|community_status
			MuVs/Washington.USA/2.17/FH47[G]|2017.027|2017-01-11|north_america|usa|washington|age|vaccination_status|community_status
			MuVs/Washington.USA/4.17/FH68[G]|2017.068|2017-01-26|north_america|usa|washington|age|vaccination_status|community_status
			MuVs/Washington.USA/5.17/FH27[G]|2017.079|2017-01-30|north_america|usa|washington|age|vaccination_status|community_status
			MuVs/Washington.USA/5.17/FH72[G]|2017.085|2017-02-01|north_america|usa|washington|age|vaccination_status|community_status
			MuVs/Washington.USA/6.17/FH12[G]|2017.104|2017-02-08|north_america|usa|washington|age|vaccination_status|community_status
			MuVs/Washington.USA/19.17/FH80[G]|2017.356|2017-05-11|north_america|usa|washington|age|vaccination_status|community_status
			MuVs/Washington.USA/29.17/FH83[G]|2017.564|2017-07-26|north_america|usa|washington|age|vaccination_status|community_status
			MuVs/Washington.USA/51.16/FH41[G]|2016.97|2016-12-21|north_america|usa|washington|age|vaccination_status|community_status
			;
End;
Begin trees;
	Translate
			1 MuVs/Washington.USA/50.16/FH3[G]|2016.945|2016-12-12|north_america|usa|washington|age|vaccination_status|community_status,
			2 MuVs/Washington.USA/1.17/FH7[G]|2017.014|2017-01-06|north_america|usa|washington|age|vaccination_status|community_status,
			3 MuVs/Washington.USA/2.17/FH47[G]|2017.027|2017-01-11|north_america|usa|washington|age|vaccination_status|community_status,
			4 MuVs/Washington.USA/4.17/FH68[G]|2017.068|2017-01-26|north_america|usa|washington|age|vaccination_status|community_status,
			5 MuVs/Washington.USA/5.17/FH27[G]|2017.079|2017-01-30|north_america|usa|washington|age|vaccination_status|community_status,
			6 MuVs/Washington.USA/5.17/FH72[G]|2017.085|2017-02-01|north_america|usa|washington|age|vaccination_status|community_status,
			7 MuVs/Washington.USA/6.17/FH12[G]|2017.104|2017-02-08|north_america|usa|washington|age|vaccination_status|community_status,
			8 MuVs/Washington.USA/19.17/FH80[G]|2017.356|2017-05-11|north_america|usa|washington|age|vaccination_status|community_status,
			9 MuVs/Washington.USA/29.17/FH83[G]|2017.564|2017-07-26|north_america|usa|washington|age|vaccination_status|community_status,
			10 MuVs/Washington.USA/51.16/FH41[G]|2016.97|2016-12-21|north_america|usa|washington|age|vaccination_status|community_status
			;

tree STATE_0 = (1[&type="Not_Marshallese"]:0.1865946484875174,(((2[&type="Marshallese"]:0.021065447870025733,(4[&type="Marshallese"]:0.012234426478934246,((6[&type="Marshallese"]:0.005922018186916678,(8[&type="Not_Marshallese"]:0.06661761937344907,9[&type="Not_Marshallese"]:0.27461761937353274)12[&type="Marshallese"]:0.21030439881342577)14[&type="Marshallese"]:0.002823933686191049,7[&type="Marshallese"]:0.027745951873113184)11[&type="Marshallese"]:0.02048847460587927)13[&type="Marshallese"]:0.0628310213911788)17[&type="Marshallese"]:0.08993680607975563,(3[&type="Marshallese"]:0.02163484870173249,5[&type="Marshallese"]:0.07363484870163972)16[&type="Marshallese"]:0.10236740524819621)18[&type="Marshallese"]:0.049877677938407694,10[&type="Marshallese"]:0.11687993188832002)15[&type="Marshallese"]:0.09471471659928832)19[&type="Marshallese"]:0.0;tree STATE_10000000 = (1[&type="Not_Marshallese"]:0.1865946484875174,(((2[&type="Marshallese"]:0.021065447870025733,(4[&type="Marshallese"]:0.012234426478934246,((6[&type="Marshallese"]:0.005922018186916678,(8[&type="Not_Marshallese"]:0.06661761937344907,9[&type="Not_Marshallese"]:0.27461761937353274)12[&type="Marshallese"]:0.21030439881342577)14[&type="Marshallese"]:0.002823933686191049,7[&type="Marshallese"]:0.027745951873113184)11[&type="Marshallese"]:0.02048847460587927)13[&type="Marshallese"]:0.0628310213911788)17[&type="Marshallese"]:0.08993680607975563,(3[&type="Marshallese"]:0.02163484870173249,5[&type="Marshallese"]:0.07363484870163972)16[&type="Marshallese"]:0.10236740524819621)18[&type="Marshallese"]:0.049877677938407694,10[&type="Marshallese"]:0.11687993188832002)15[&type="Marshallese"]:0.09471471659928832)19[&type="Marshallese"]:0.0;
tree STATE_10000 = (1[&type="Not_Marshallese"]:0.27080649701003356,(((2[&type="Marshallese"]:0.009228773960489822,3[&type="Marshallese"]:0.02222877396063716)18[&type="Marshallese"]:0.13696179997297064,(4[&type="Marshallese"]:0.11285574397237996,((6[&type="Marshallese"]:0.04209011196003354,(8[&type="Not_Marshallese"]:0.08660432860909412,9[&type="Not_Marshallese"]:0.2946043286091778)12[&type="Marshallese"]:0.22648578335089758)11[&type="Marshallese"]:0.02605477680799506,7[&type="Marshallese"]:0.08714488876803406)14[&type="Marshallese"]:0.061710855204404114)16[&type="Marshallese"]:0.08733482996116781)17[&type="Marshallese"]:0.08364925251540467,(5[&type="Marshallese"]:0.24044512273699803,10[&type="Marshallese"]:0.13144512273707443)13[&type="Marshallese"]:0.05439470371192168)15[&type="Marshallese"]:0.10996667056112841)19[&type="Marshallese"]:0.0;tree STATE_10010000 = (1[&type="Not_Marshallese"]:0.27080649701003356,(((2[&type="Marshallese"]:0.009228773960489822,3[&type="Marshallese"]:0.02222877396063716)18[&type="Marshallese"]:0.13696179997297064,(4[&type="Marshallese"]:0.11285574397237996,((6[&type="Marshallese"]:0.04209011196003354,(8[&type="Not_Marshallese"]:0.08660432860909412,9[&type="Not_Marshallese"]:0.2946043286091778)12[&type="Marshallese"]:0.22648578335089758)11[&type="Marshallese"]:0.02605477680799506,7[&type="Marshallese"]:0.08714488876803406)14[&type="Marshallese"]:0.061710855204404114)16[&type="Marshallese"]:0.08733482996116781)17[&type="Marshallese"]:0.08364925251540467,(5[&type="Marshallese"]:0.24044512273699803,10[&type="Marshallese"]:0.13144512273707443)13[&type="Marshallese"]:0.05439470371192168)15[&type="Marshallese"]:0.10996667056112841)19[&type="Marshallese"]:0.0;
tree STATE_20000 = (1[&type="Not_Marshallese"]:0.15420438795942326,((2[&type="Marshallese"]:0.024507369606611484,(3[&type="Marshallese"]:0.0313028166030368,(6[&type="Marshallese"]:0.07344738249090443,(7[&type="Marshallese"]:0.08079291461863458,(8[&type="Not_Marshallese"]:0.04031674178954628,9[&type="Not_Marshallese"]:0.24831674178962995)12[&type="Marshallese"]:0.29247617282904104)11[&type="Marshallese"]:0.01165446787227531)14[&type="Marshallese"]:0.01585543411212509)13[&type="Marshallese"]:0.006204553003722024)18[&type="Marshallese"]:0.0926674841372147,((4[&type="Marshallese"]:0.09572641238139334,5[&type="Marshallese"]:0.1067264123813606)17[&type="Marshallese"]:0.06190849117831121,10[&type="Marshallese"]:0.05963490355974821)15[&type="Marshallese"]:0.013539950184208949)16[&type="Marshallese"]:0.10602953421555705)19[&type="Marshallese"]:0.0;tree STATE_10020000 = (1[&type="Not_Marshallese"]:0.15420438795942326,((2[&type="Marshallese"]:0.024507369606611484,(3[&type="Marshallese"]:0.0313028166030368,(6[&type="Marshallese"]:0.07344738249090443,(7[&type="Marshallese"]:0.08079291461863458,(8[&type="Not_Marshallese"]:0.04031674178954628,9[&type="Not_Marshallese"]:0.24831674178962995)12[&type="Marshallese"]:0.29247617282904104)11[&type="Marshallese"]:0.01165446787227531)14[&type="Marshallese"]:0.01585543411212509)13[&type="Marshallese"]:0.006204553003722024)18[&type="Marshallese"]:0.0926674841372147,((4[&type="Marshallese"]:0.09572641238139334,5[&type="Marshallese"]:0.1067264123813606)17[&type="Marshallese"]:0.06190849117831121,10[&type="Marshallese"]:0.05963490355974821)15[&type="Marshallese"]:0.013539950184208949)16[&type="Marshallese"]:0.10602953421555705)19[&type="Marshallese"]:0.0;
tree STATE_30000 = (1[&type="Not_Marshallese"]:0.4107673771632345,((((2[&type="Marshallese"]:0.00646301935347926,5[&type="Marshallese"]:0.07146301935353383)18[&type="Marshallese"]:0.035375621015733105,(3[&type="Marshallese"]:0.015157491152650082,4[&type="Marshallese"]:0.056157491152590056)15[&type="Marshallese"]:0.03968114921670962)17[&type="Marshallese"]:0.058861146197002334,(6[&type="Marshallese"]:0.02271879525791798,(7[&type="Marshallese"]:0.01942813165319529,(8[&type="Not_Marshallese"]:0.04099985333624109,9[&type="Not_Marshallese"]:0.24899985333632477)12[&type="Marshallese"]:0.2304282783169069)13[&type="Marshallese"]:0.022290663604728145)11[&type="Marshallese"]:0.14898099130843678)16[&type="Marshallese"]:0.050536578604775895,10[&type="Marshallese"]:0.10723636517112156)14[&type="Marshallese"]:0.3285310119922039)19[&type="Marshallese"]:0.0;tree STATE_10030000 = (1[&type="Not_Marshallese"]:0.4107673771632345,((((2[&type="Marshallese"]:0.00646301935347926,5[&type="Marshallese"]:0.07146301935353383)18[&type="Marshallese"]:0.035375621015733105,(3[&type="Marshallese"]:0.015157491152650082,4[&type="Marshallese"]:0.056157491152590056)15[&type="Marshallese"]:0.03968114921670962)17[&type="Marshallese"]:0.058861146197002334,(6[&type="Marshallese"]:0.02271879525791798,(7[&type="Marshallese"]:0.01942813165319529,(8[&type="Not_Marshallese"]:0.04099985333624109,9[&type="Not_Marshallese"]:0.24899985333632477)12[&type="Marshallese"]:0.2304282783169069)13[&type="Marshallese"]:0.022290663604728145)11[&type="Marshallese"]:0.14898099130843678)16[&type="Marshallese"]:0.050536578604775895,10[&type="Marshallese"]:0.10723636517112156)14[&type="Marshallese"]:0.3285310119922039)19[&type="Marshallese"]:0.0;
tree STATE_40000 = (1[&type="Not_Marshallese"]:0.19735465769567884,(((2[&type="Marshallese"]:0.03942177520081247,3[&type="Marshallese"]:0.05242177520095981)15[&type="Marshallese"]:0.05723148579901138,(4[&type="Marshallese"]:0.09557500551768072,(5[&type="Marshallese"]:0.06322089117509311,((6[&type="Marshallese"]:0.039029031409857806,7[&type="Marshallese"]:0.05802903140986326)11[&type="Marshallese"]:0.0049304519911259614,(8[&type="Not_Marshallese"]:0.02387782478353534,9[&type="Not_Marshallese"]:0.231877824783619)12[&type="Marshallese"]:0.2910816586174066)14[&type="Marshallese"]:0.025261407774194833)16[&type="Marshallese"]:0.04335411434255487)17[&type="Marshallese"]:0.05507825548223044)13[&type="Marshallese"]:0.06106477131365984,10[&type="Marshallese"]:0.11371803231361466)18[&type="Marshallese"]:0.10863662538215513)19[&type="Marshallese"]:0.0;tree STATE_10040000 = (1[&type="Not_Marshallese"]:0.19735465769567884,(((2[&type="Marshallese"]:0.03942177520081247,3[&type="Marshallese"]:0.05242177520095981)15[&type="Marshallese"]:0.05723148579901138,(4[&type="Marshallese"]:0.09557500551768072,(5[&type="Marshallese"]:0.06322089117509311,((6[&type="Marshallese"]:0.039029031409857806,7[&type="Marshallese"]:0.05802903140986326)11[&type="Marshallese"]:0.0049304519911259614,(8[&type="Not_Marshallese"]:0.02387782478353534,9[&type="Not_Marshallese"]:0.231877824783619)12[&type="Marshallese"]:0.2910816586174066)14[&type="Marshallese"]:0.025261407774194833)16[&type="Marshallese"]:0.04335411434255487)17[&type="Marshallese"]:0.05507825548223044)13[&type="Marshallese"]:0.06106477131365984,10[&type="Marshallese"]:0.11371803231361466)18[&type="Marshallese"]:0.10863662538215513)19[&type="Marshallese"]:0.0;
tree STATE_50000 = (1[&type="Not_Marshallese"]:0.1456913173310369,((((2[&type="Marshallese"]:0.0649448756152241,((6[&type="Marshallese"]:0.011830077884760204,7[&type="Marshallese"]:0.03083007788476566)11[&type="Marshallese"]:0.02966870498340024,(8[&type="Not_Marshallese"]:0.14811129550454166,9[&type="Not_Marshallese"]:0.35611129550462534)12[&type="Marshallese"]:0.16438748736357695)14[&type="Marshallese"]:0.09444609274720372)16[&type="Marshallese"]:0.005084964458574093,(3[&type="Marshallese"]:0.02698376989897422,4[&type="Marshallese"]:0.06798376989891419)15[&type="Marshallese"]:0.05604607017497132)18[&type="Marshallese"]:0.07033394905486234,5[&type="Marshallese"]:0.2053637891287151)13[&type="Marshallese"]:0.003318202462620601,10[&type="Marshallese"]:0.09968199159141211)17[&type="Marshallese"]:0.07100932573971575)19[&type="Marshallese"]:0.0;tree STATE_10050000 = (1[&type="Not_Marshallese"]:0.1456913173310369,((((2[&type="Marshallese"]:0.0649448756152241,((6[&type="Marshallese"]:0.011830077884760204,7[&type="Marshallese"]:0.03083007788476566)11[&type="Marshallese"]:0.02966870498340024,(8[&type="Not_Marshallese"]:0.14811129550454166,9[&type="Not_Marshallese"]:0.35611129550462534)12[&type="Marshallese"]:0.16438748736357695)14[&type="Marshallese"]:0.09444609274720372)16[&type="Marshallese"]:0.005084964458574093,(3[&type="Marshallese"]:0.02698376989897422,4[&type="Marshallese"]:0.06798376989891419)15[&type="Marshallese"]:0.05604607017497132)18[&type="Marshallese"]:0.07033394905486234,5[&type="Marshallese"]:0.2053637891287151)13[&type="Marshallese"]:0.003318202462620601,10[&type="Marshallese"]:0.09968199159141211)17[&type="Marshallese"]:0.07100932573971575)19[&type="Marshallese"]:0.0;
tree STATE_60000 = (1[&type="Not_Marshallese"]:0.17393566263075277,((((2[&type="Marshallese"]:0.05379167014779096,3[&type="Marshallese"]:0.0667916701479383)18[&type="Marshallese"]:0.029005488817857916,5[&type="Marshallese"]:0.14779715896570345)17[&type="Marshallese"]:0.04767710036380035,10[&type="Marshallese"]:0.0864742593295802)14[&type="Marshallese"]:0.08030688353674909,(4[&type="Marshallese"]:0.10981936701657291,((6[&type="Marshallese"]:7.254272123630168E-5,(8[&type="Not_Marshallese"]:0.09445408268440353,9[&type="Not_Marshallese"]:0.3024540826844872)12[&type="Marshallese"]:0.17661846003679094)11[&type="Marshallese"]:0.009842090040136475,7[&type="Marshallese"]:0.028914632761378234)13[&type="Marshallese"]:0.11690473425525288)16[&type="Marshallese"]:0.1549617758497127)15[&type="Marshallese"]:0.032154519764514444)19[&type="Marshallese"]:0.0;tree STATE_10060000 = (1[&type="Not_Marshallese"]:0.17393566263075277,((((2[&type="Marshallese"]:0.05379167014779096,3[&type="Marshallese"]:0.0667916701479383)18[&type="Marshallese"]:0.029005488817857916,5[&type="Marshallese"]:0.14779715896570345)17[&type="Marshallese"]:0.04767710036380035,10[&type="Marshallese"]:0.0864742593295802)14[&type="Marshallese"]:0.08030688353674909,(4[&type="Marshallese"]:0.10981936701657291,((6[&type="Marshallese"]:7.254272123630168E-5,(8[&type="Not_Marshallese"]:0.09445408268440353,9[&type="Not_Marshallese"]:0.3024540826844872)12[&type="Marshallese"]:0.17661846003679094)11[&type="Marshallese"]:0.009842090040136475,7[&type="Marshallese"]:0.028914632761378234)13[&type="Marshallese"]:0.11690473425525288)16[&type="Marshallese"]:0.1549617758497127)15[&type="Marshallese"]:0.032154519764514444)19[&type="Marshallese"]:0.0;
tree STATE_70000 = (((1[&type="Not_Marshallese"]:0.0826349809490825,10[&type="Marshallese"]:0.10763498094917345)15[&type="Marshallese"]:0.0011234447652875845,5[&type="Marshallese"]:0.21775842571438464)16[&type="Marshallese"]:0.012067454594219873,(2[&type="Marshallese"]:0.03428615270543689,(3[&type="Marshallese"]:0.04085886079870937,(4[&type="Marshallese"]:0.06585548984178347,((6[&type="Marshallese"]:0.005851299351235184,(8[&type="Not_Marshallese"]:0.18104238255721206,9[&type="Not_Marshallese"]:0.38904238255729573)12[&type="Marshallese"]:0.09580891679398129)14[&type="Marshallese"]:0.05086972188464012,7[&type="Marshallese"]:0.07572102123588076)11[&type="Marshallese"]:0.026134468605960914)13[&type="Marshallese"]:0.01600337095686588)18[&type="Marshallese"]:0.006427291906874855)17[&type="Marshallese"]:0.13053972760311305)19[&type="Marshallese"]:0.0;tree STATE_10070000 = (((1[&type="Not_Marshallese"]:0.0826349809490825,10[&type="Marshallese"]:0.10763498094917345)15[&type="Marshallese"]:0.0011234447652875845,5[&type="Marshallese"]:0.21775842571438464)16[&type="Marshallese"]:0.012067454594219873,(2[&type="Marshallese"]:0.03428615270543689,(3[&type="Marshallese"]:0.04085886079870937,(4[&type="Marshallese"]:0.06585548984178347,((6[&type="Marshallese"]:0.005851299351235184,(8[&type="Not_Marshallese"]:0.18104238255721206,9[&type="Not_Marshallese"]:0.38904238255729573)12[&type="Marshallese"]:0.09580891679398129)14[&type="Marshallese"]:0.05086972188464012,7[&type="Marshallese"]:0.07572102123588076)11[&type="Marshallese"]:0.026134468605960914)13[&type="Marshallese"]:0.01600337095686588)18[&type="Marshallese"]:0.006427291906874855)17[&type="Marshallese"]:0.13053972760311305)19[&type="Marshallese"]:0.0;
tree STATE_80000 = (1[&type="Not_Marshallese"]:0.1812399870909337,((2[&type="Marshallese"]:0.08224802700712619,(((3[&type="Marshallese"]:0.042895694551451924,((6[&type="Marshallese"]:0.003549373764965502,7[&type="Marshallese"]:0.02254937376497096)13[&type="Marshallese"]:0.007325369730956988,(8[&type="Not_Marshallese"]:0.09415016582479857,9[&type="Not_Marshallese"]:0.30215016582488224)12[&type="Marshallese"]:0.18772457767108208)11[&type="Marshallese"]:0.09002095105552216)18[&type="Marshallese"]:9.813208579013688E-4,4[&type="Marshallese"]:0.08487701540929327)15[&type="Marshallese"]:0.023138775004994394,5[&type="Marshallese"]:0.11901579041425492)14[&type="Marshallese"]:0.02823223659292584)16[&type="Marshallese"]:0.020467236814306844,10[&type="Marshallese"]:0.058715263821564)17[&type="Marshallese"]:0.14752472326946064)19[&type="Marshallese"]:0.0;tree STATE_10080000 = (1[&type="Not_Marshallese"]:0.1812399870909337,((2[&type="Marshallese"]:0.08224802700712619,(((3[&type="Marshallese"]:0.042895694551451924,((6[&type="Marshallese"]:0.003549373764965502,7[&type="Marshallese"]:0.02254937376497096)13[&type="Marshallese"]:0.007325369730956988,(8[&type="Not_Marshallese"]:0.09415016582479857,9[&type="Not_Marshallese"]:0.30215016582488224)12[&type="Marshallese"]:0.18772457767108208)11[&type="Marshallese"]:0.09002095105552216)18[&type="Marshallese"]:9.813208579013688E-4,4[&type="Marshallese"]:0.08487701540929327)15[&type="Marshallese"]:0.023138775004994394,5[&type="Marshallese"]:0.11901579041425492)14[&type="Marshallese"]:0.02823223659292584)16[&type="Marshallese"]:0.020467236814306844,10[&type="Marshallese"]:0.058715263821564)17[&type="Marshallese"]:0.14752472326946064)19[&type="Marshallese"]:0.0;
tree STATE_90000 = (1[&type="Not_Marshallese"]:0.3156977488671052,((((2[&type="Marshallese"]:0.011571207050945165,3[&type="Marshallese"]:0.024571207051092503)17[&type="Marshallese"]:0.026104886754917178,(4[&type="Marshallese"]:0.012106700077618604,5[&type="Marshallese"]:0.023106700077585862)18[&type="Marshallese"]:0.07956939372833105)16[&type="Marshallese"]:0.05179089490342326,((6[&type="Marshallese"]:0.010197921631641349,7[&type="Marshallese"]:0.029197921631646806)11[&type="Marshallese"]:0.021207589994923004,(8[&type="Not_Marshallese"]:0.10180868238276908,9[&type="Not_Marshallese"]:0.30980868238285275)12[&type="Marshallese"]:0.20059682924375344)14[&type="Marshallese"]:0.1290614770828613)15[&type="Marshallese"]:0.18980385467958671,10[&type="Marshallese"]:0.23527084338900328)13[&type="Marshallese"]:0.10542690547819289)19[&type="Marshallese"]:0.0;tree STATE_10090000 = (1[&type="Not_Marshallese"]:0.3156977488671052,((((2[&type="Marshallese"]:0.011571207050945165,3[&type="Marshallese"]:0.024571207051092503)17[&type="Marshallese"]:0.026104886754917178,(4[&type="Marshallese"]:0.012106700077618604,5[&type="Marshallese"]:0.023106700077585862)18[&type="Marshallese"]:0.07956939372833105)16[&type="Marshallese"]:0.05179089490342326,((6[&type="Marshallese"]:0.010197921631641349,7[&type="Marshallese"]:0.029197921631646806)11[&type="Marshallese"]:0.021207589994923004,(8[&type="Not_Marshallese"]:0.10180868238276908,9[&type="Not_Marshallese"]:0.30980868238285275)12[&type="Marshallese"]:0.20059682924375344)14[&type="Marshallese"]:0.1290614770828613)15[&type="Marshallese"]:0.18980385467958671,10[&type="Marshallese"]:0.23527084338900328)13[&type="Marshallese"]:0.10542690547819289)19[&type="Marshallese"]:0.0;
tree STATE_100000 = (1[&type="Not_Marshallese"]:0.15492845147571577,(((((2[&type="Marshallese"]:0.007520649172036431,4[&type="Marshallese"]:0.06152064917212374)18[&type="Marshallese"]:2.9694076250441626E-4,((6[&type="Marshallese"]:0.020035665194471086,(8[&type="Not_Marshallese"]:0.06796563522844645,9[&type="Not_Marshallese"]:0.2759656352285301)12[&type="Marshallese"]:0.2230700299659828)14[&type="Marshallese"]:0.019569377509595087,7[&type="Marshallese"]:0.05860504270407163)11[&type="Marshallese"]:0.039212547230614736)13[&type="Marshallese"]:0.011164226011730172,3[&type="Marshallese"]:0.03198181594641836)15[&type="Marshallese"]:0.07564164888086533,5[&type="Marshallese"]:0.15962346482719092)16[&type="Marshallese"]:0.08026713616044578,10[&type="Marshallese"]:0.1308906009877131)17[&type="Marshallese"]:0.049037850488093615)19[&type="Marshallese"]:0.0;tree STATE_10100000 = (1[&type="Not_Marshallese"]:0.15492845147571577,(((((2[&type="Marshallese"]:0.007520649172036431,4[&type="Marshallese"]:0.06152064917212374)18[&type="Marshallese"]:2.9694076250441626E-4,((6[&type="Marshallese"]:0.020035665194471086,(8[&type="Not_Marshallese"]:0.06796563522844645,9[&type="Not_Marshallese"]:0.2759656352285301)12[&type="Marshallese"]:0.2230700299659828)14[&type="Marshallese"]:0.019569377509595087,7[&type="Marshallese"]:0.05860504270407163)11[&type="Marshallese"]:0.039212547230614736)13[&type="Marshallese"]:0.011164226011730172,3[&type="Marshallese"]:0.03198181594641836)15[&type="Marshallese"]:0.07564164888086533,5[&type="Marshallese"]:0.15962346482719092)16[&type="Marshallese"]:0.08026713616044578,10[&type="Marshallese"]:0.1308906009877131)17[&type="Marshallese"]:0.049037850488093615)19[&type="Marshallese"]:0.0;
tree STATE_110000 = (1[&type="Not_Marshallese"]:0.18162071672939484,(((2[&type="Marshallese"]:0.08094027069549481,(3[&type="Marshallese"]:0.051898283885309704,(4[&type="Marshallese"]:0.028040789870565797,((6[&type="Marshallese"]:0.011879032285034619,(8[&type="Not_Marshallese"]:0.17346930197320998,9[&type="Not_Marshallese"]:0.38146930197329365)12[&type="Not_Marshallese"]:0.1094097303117828)11[&type="Marshallese"]:0.010619208139294067,7[&type="Marshallese"]:0.04149824042433414)14[&type="Marshallese"]:0.02254254944628986)18[&type="Marshallese"]:0.06485749401468388)13[&type="Marshallese"]:0.04204198681033244)15[&type="Marshallese"]:0.04532845671359398,10[&type="Marshallese"]:0.08226872740921976)16[&type="Marshallese"]:0.03414535621256587,5[&type="Marshallese"]:0.22541408362170923)17[&type="Marshallese"]:0.09020663310770016)19[&type="Marshallese"]:0.0;tree STATE_10110000 = (1[&type="Not_Marshallese"]:0.18162071672939484,(((2[&type="Marshallese"]:0.08094027069549481,(3[&type="Marshallese"]:0.051898283885309704,(4[&type="Marshallese"]:0.028040789870565797,((6[&type="Marshallese"]:0.011879032285034619,(8[&type="Not_Marshallese"]:0.17346930197320998,9[&type="Not_Marshallese"]:0.38146930197329365)12[&type="Not_Marshallese"]:0.1094097303117828)11[&type="Marshallese"]:0.010619208139294067,7[&type="Marshallese"]:0.04149824042433414)14[&type="Marshallese"]:0.02254254944628986)18[&type="Marshallese"]:0.06485749401468388)13[&type="Marshallese"]:0.04204198681033244)15[&type="Marshallese"]:0.04532845671359398,10[&type="Marshallese"]:0.08226872740921976)16[&type="Marshallese"]:0.03414535621256587,5[&type="Marshallese"]:0.22541408362170923)17[&type="Marshallese"]:0.09020663310770016)19[&type="Marshallese"]:0.0;
tree STATE_120000 = (((1[&type="Not_Marshallese"]:0.05349706616743044,2[&type="Marshallese"]:0.12249706616739042)13[&type="Marshallese"]:0.11819058032355412,10[&type="Marshallese"]:0.1966876464910755)16[&type="Marshallese"]:0.041329440073130885,(3[&type="Marshallese"]:0.016218015326641355,((4[&type="Marshallese"]:0.04858103698930727,5[&type="Marshallese"]:0.05958103698927453)18[&type="Marshallese"]:0.002516726709119843,((6[&type="Marshallese"]:0.015426275965099212,(8[&type="Not_Marshallese"]:0.09360249415737826,9[&type="Not_Marshallese"]:0.30160249415746193)12[&type="Marshallese"]:0.19282378180767912)11[&type="Marshallese"]:0.006067119071478111,7[&type="Marshallese"]:0.04049339503658278)14[&type="Marshallese"]:0.04660436866190254)17[&type="Marshallese"]:0.006120251628154216)15[&type="Marshallese"]:0.2787990712375814)19[&type="Marshallese"]:0.0;tree STATE_10120000 = (((1[&type="Not_Marshallese"]:0.05349706616743044,2[&type="Marshallese"]:0.12249706616739042)13[&type="Marshallese"]:0.11819058032355412,10[&type="Marshallese"]:0.1966876464910755)16[&type="Marshallese"]:0.041329440073130885,(3[&type="Marshallese"]:0.016218015326641355,((4[&type="Marshallese"]:0.04858103698930727,5[&type="Marshallese"]:0.05958103698927453)18[&type="Marshallese"]:0.002516726709119843,((6[&type="Marshallese"]:0.015426275965099212,(8[&type="Not_Marshallese"]:0.09360249415737826,9[&type="Not_Marshallese"]:0.30160249415746193)12[&type="Marshallese"]:0.19282378180767912)11[&type="Marshallese"]:0.006067119071478111,7[&type="Marshallese"]:0.04049339503658278)14[&type="Marshallese"]:0.04660436866190254)17[&type="Marshallese"]:0.006120251628154216)15[&type="Marshallese"]:0.2787990712375814)19[&type="Marshallese"]:0.0;
tree STATE_130000 = ((1[&type="Not_Marshallese"]:0.2694220715871187,10[&type="Marshallese"]:0.2944220715872097)17[&type="Marshallese"]:0.010079676451339892,((2[&type="Marshallese"]:0.052296440479220885,((3[&type="Marshallese"]:0.02611424533217388,4[&type="Marshallese"]:0.06711424533211385)14[&type="Marshallese"]:0.022496978122077738,5[&type="Marshallese"]:0.10061122345415885)15[&type="Marshallese"]:0.016685217025116605)18[&type="Marshallese"]:0.0854537135968324,((6[&type="Marshallese"]:0.05626003657137679,7[&type="Marshallese"]:0.07526003657138225)13[&type="Marshallese"]:0.05455162780580902,(8[&type="Not_Marshallese"]:0.05423474382444149,9[&type="Not_Marshallese"]:0.26223474382452516)12[&type="Marshallese"]:0.3275769205527025)11[&type="Marshallese"]:0.09793848969900754)16[&type="Marshallese"]:0.2107515939623653)19[&type="Marshallese"]:0.0;tree STATE_10130000 = ((1[&type="Not_Marshallese"]:0.2694220715871187,10[&type="Marshallese"]:0.2944220715872097)17[&type="Marshallese"]:0.010079676451339892,((2[&type="Marshallese"]:0.052296440479220885,((3[&type="Marshallese"]:0.02611424533217388,4[&type="Marshallese"]:0.06711424533211385)14[&type="Marshallese"]:0.022496978122077738,5[&type="Marshallese"]:0.10061122345415885)15[&type="Marshallese"]:0.016685217025116605)18[&type="Marshallese"]:0.0854537135968324,((6[&type="Marshallese"]:0.05626003657137679,7[&type="Marshallese"]:0.07526003657138225)13[&type="Marshallese"]:0.05455162780580902,(8[&type="Not_Marshallese"]:0.05423474382444149,9[&type="Not_Marshallese"]:0.26223474382452516)12[&type="Marshallese"]:0.3275769205527025)11[&type="Marshallese"]:0.09793848969900754)16[&type="Marshallese"]:0.2107515939623653)19[&type="Marshallese"]:0.0;
tree STATE_140000 = (1[&type="Not_Marshallese"]:0.2025617835696767,((((2[&type="Marshallese"]:0.05223158589327481,(3[&type="Marshallese"]:0.023283920001835434,4[&type="Marshallese"]:0.06428392000177541)18[&type="Marshallese"]:0.041947665891586716)14[&type="Marshallese"]:0.012756453424645486,(6[&type="Marshallese"]:8.276461877091412E-4,(7[&type="Marshallese"]:0.01672116785380323,(8[&type="Not_Marshallese"]:0.07210503478273023,9[&type="Not_Marshallese"]:0.2801050347828139)12[&type="Marshallese"]:0.1966161330710257)13[&type="Marshallese"]:0.0031064783339113666)11[&type="Marshallese"]:0.13516039313035122)17[&type="Marshallese"]:0.049875723089018,10[&type="Marshallese"]:0.07086376240706926)15[&type="Marshallese"]:0.043692762520791684,5[&type="Marshallese"]:0.22355652492778455)16[&type="Marshallese"]:0.11300525864190669)19[&type="Marshallese"]:0.0;tree STATE_10140000 = (1[&type="Not_Marshallese"]:0.2025617835696767,((((2[&type="Marshallese"]:0.05223158589327481,(3[&type="Marshallese"]:0.023283920001835434,4[&type="Marshallese"]:0.06428392000177541)18[&type="Marshallese"]:0.041947665891586716)14[&type="Marshallese"]:0.012756453424645486,(6[&type="Marshallese"]:8.276461877091412E-4,(7[&type="Marshallese"]:0.01672116785380323,(8[&type="Not_Marshallese"]:0.07210503478273023,9[&type="Not_Marshallese"]:0.2801050347828139)12[&type="Marshallese"]:0.1966161330710257)13[&type="Marshallese"]:0.0031064783339113666)11[&type="Marshallese"]:0.13516039313035122)17[&type="Marshallese"]:0.049875723089018,10[&type="Marshallese"]:0.07086376240706926)15[&type="Marshallese"]:0.043692762520791684,5[&type="Marshallese"]:0.22355652492778455)16[&type="Marshallese"]:0.11300525864190669)19[&type="Marshallese"]:0.0;
tree STATE_150000 = (1[&type="Not_Marshallese"]:0.20072828194305892,((((2[&type="Marshallese"]:0.05122527484767703,(3[&type="Marshallese"]:0.0379412938683833,4[&type="Marshallese"]:0.07894129386832327)18[&type="Marshallese"]:0.02628398097944107)16[&type="Marshallese"]:0.03506202010679271,((6[&type="Marshallese"]:0.03807065829056677,7[&type="Marshallese"]:0.05707065829057223)13[&type="Marshallese"]:0.004526315861995811,(8[&type="Not_Marshallese"]:0.053027212734609974,9[&type="Not_Marshallese"]:0.26102721273469365)12[&type="Marshallese"]:0.2605697614179108)11[&type="Marshallese"]:0.11469032080204722)14[&type="Marshallese"]:0.01562167626800759,10[&type="Marshallese"]:0.057908971222608296)17[&type="Marshallese"]:0.027016037929698533,5[&type="Marshallese"]:0.19392500915223043)15[&type="Marshallese"]:0.14080327279084304)19[&type="Marshallese"]:0.0;tree STATE_10150000 = (1[&type="Not_Marshallese"]:0.20072828194305892,((((2[&type="Marshallese"]:0.05122527484767703,(3[&type="Marshallese"]:0.0379412938683833,4[&type="Marshallese"]:0.07894129386832327)18[&type="Marshallese"]:0.02628398097944107)16[&type="Marshallese"]:0.03506202010679271,((6[&type="Marshallese"]:0.03807065829056677,7[&type="Marshallese"]:0.05707065829057223)13[&type="Marshallese"]:0.004526315861995811,(8[&type="Not_Marshallese"]:0.053027212734609974,9[&type="Not_Marshallese"]:0.26102721273469365)12[&type="Marshallese"]:0.2605697614179108)11[&type="Marshallese"]:0.11469032080204722)14[&type="Marshallese"]:0.01562167626800759,10[&type="Marshallese"]:0.057908971222608296)17[&type="Marshallese"]:0.027016037929698533,5[&type="Marshallese"]:0.19392500915223043)15[&type="Marshallese"]:0.14080327279084304)19[&type="Marshallese"]:0.0;
tree STATE_160000 = (1[&type="Not_Marshallese"]:0.24787911317094835,((((2[&type="Marshallese"]:0.006722111885507531,(3[&type="Marshallese"]:0.010048759541668284,4[&type="Marshallese"]:0.05104875954160826)18[&type="Marshallese"]:0.009673352343986585)13[&type="Marshallese"]:0.1330836989198353,((6[&type="Marshallese"]:0.059425532624325816,7[&type="Marshallese"]:0.07842553262433127)11[&type="Marshallese"]:0.016944712822189678,(8[&type="Not_Marshallese"]:0.022082275869039325,9[&type="Not_Marshallese"]:0.230082275869123)12[&type="Marshallese"]:0.32528796957743433)14[&type="Marshallese"]:0.1344355653589674)16[&type="Marshallese"]:0.0357511008300162,10[&type="Marshallese"]:0.13155691163549)15[&type="Marshallese"]:0.10727767637624896,5[&type="Marshallese"]:0.34783458801166256)17[&type="Marshallese"]:0.03404452515930034)19[&type="Marshallese"]:0.0;tree STATE_10160000 = (1[&type="Not_Marshallese"]:0.24787911317094835,((((2[&type="Marshallese"]:0.006722111885507531,(3[&type="Marshallese"]:0.010048759541668284,4[&type="Marshallese"]:0.05104875954160826)18[&type="Marshallese"]:0.009673352343986585)13[&type="Marshallese"]:0.1330836989198353,((6[&type="Marshallese"]:0.059425532624325816,7[&type="Marshallese"]:0.07842553262433127)11[&type="Marshallese"]:0.016944712822189678,(8[&type="Not_Marshallese"]:0.022082275869039325,9[&type="Not_Marshallese"]:0.230082275869123)12[&type="Marshallese"]:0.32528796957743433)14[&type="Marshallese"]:0.1344355653589674)16[&type="Marshallese"]:0.0357511008300162,10[&type="Marshallese"]:0.13155691163549)15[&type="Marshallese"]:0.10727767637624896,5[&type="Marshallese"]:0.34783458801166256)17[&type="Marshallese"]:0.03404452515930034)19[&type="Marshallese"]:0.0;
tree STATE_170000 = (1[&type="Not_Marshallese"]:0.44168531606986594,((((2[&type="Marshallese"]:0.022203385856899405,((6[&type="Marshallese"]:0.005764801191353086,(8[&type="Not_Marshallese"]:0.03376441734699037,9[&type="Not_Marshallese"]:0.24176441734707405)12[&type="Marshallese"]:0.24300038384432088)11[&type="Marshallese"]:0.011446634617302776,7[&type="Marshallese"]:0.03621143580866132)14[&type="Marshallese"]:0.0759919500483836)16[&type="Marshallese"]:0.007437120896946259,3[&type="Marshallese"]:0.042640506753993)15[&type="Marshallese"]:0.017339154142608892,(4[&type="Marshallese"]:0.08637543150516536,5[&type="Marshallese"]:0.09737543150513261)17[&type="Marshallese"]:0.014604229391376511)18[&type="Marshallese"]:0.10541763569948315,10[&type="Marshallese"]:0.10839729659606867)13[&type="Marshallese"]:0.3582880194738882)19[&type="Marshallese"]:0.0;tree STATE_10170000 = (1[&type="Not_Marshallese"]:0.44168531606986594,((((2[&type="Marshallese"]:0.022203385856899405,((6[&type="Marshallese"]:0.005764801191353086,(8[&type="Not_Marshallese"]:0.03376441734699037,9[&type="Not_Marshallese"]:0.24176441734707405)12[&type="Marshallese"]:0.24300038384432088)11[&type="Marshallese"]:0.011446634617302776,7[&type="Marshallese"]:0.03621143580866132)14[&type="Marshallese"]:0.0759919500483836)16[&type="Marshallese"]:0.007437120896946259,3[&type="Marshallese"]:0.042640506753993)15[&type="Marshallese"]:0.017339154142608892,(4[&type="Marshallese"]:0.08637543150516536,5[&type="Marshallese"]:0.09737543150513261)17[&type="Marshallese"]:0.014604229391376511)18[&type="Marshallese"]:0.10541763569948315,10[&type="Marshallese"]:0.10839729659606867)13[&type="Marshallese"]:0.3582880194738882)19[&type="Marshallese"]:0.0;
tree STATE_180000 = (1[&type="Not_Marshallese"]:0.21170222046561482,((((2[&type="Marshallese"]:0.007705853684760178,4[&type="Marshallese"]:0.06170585368484749)15[&type="Marshallese"]:0.00941802209201048,3[&type="Marshallese"]:0.030123875776917997)16[&type="Marshallese"]:0.09294986487313583,10[&type="Marshallese"]:0.06607374065003746)13[&type="Marshallese"]:0.037914018344149314,(5[&type="Marshallese"]:0.1365213406418745,(6[&type="Marshallese"]:0.0625216052205797,(7[&type="Marshallese"]:0.03769191133238903,(8[&type="Not_Marshallese"]:0.01865148516892018,9[&type="Not_Marshallese"]:0.22665148516900385)12[&type="Marshallese"]:0.27104042616342156)11[&type="Marshallese"]:0.04382969388819613)14[&type="Marshallese"]:0.07999973542138028)17[&type="Marshallese"]:0.07646641835223589)18[&type="Marshallese"]:0.132714461471519)19[&type="Marshallese"]:0.0;tree STATE_10180000 = (1[&type="Not_Marshallese"]:0.21170222046561482,((((2[&type="Marshallese"]:0.007705853684760178,4[&type="Marshallese"]:0.06170585368484749)15[&type="Marshallese"]:0.00941802209201048,3[&type="Marshallese"]:0.030123875776917997)16[&type="Marshallese"]:0.09294986487313583,10[&type="Marshallese"]:0.06607374065003746)13[&type="Marshallese"]:0.037914018344149314,(5[&type="Marshallese"]:0.1365213406418745,(6[&type="Marshallese"]:0.0625216052205797,(7[&type="Marshallese"]:0.03769191133238903,(8[&type="Not_Marshallese"]:0.01865148516892018,9[&type="Not_Marshallese"]:0.22665148516900385)12[&type="Marshallese"]:0.27104042616342156)11[&type="Marshallese"]:0.04382969388819613)14[&type="Marshallese"]:0.07999973542138028)17[&type="Marshallese"]:0.07646641835223589)18[&type="Marshallese"]:0.132714461471519)19[&type="Marshallese"]:0.0;
tree STATE_190000 = (1[&type="Not_Marshallese"]:0.11245510066682685,(((2[&type="Marshallese"]:0.013560525191688377,3[&type="Marshallese"]:0.026560525191835715)18[&type="Marshallese"]:0.0038901077280973917,(4[&type="Marshallese"]:0.0018668747162052801,5[&type="Marshallese"]:0.012866874716172538)16[&type="Marshallese"]:0.0695837582036678)13[&type="Marshallese"]:0.09029362219518688,(((6[&type="Marshallese"]:0.018491379241396322,7[&type="Marshallese"]:0.03749137924140178)11[&type="Marshallese"]:0.005476494404590859,(8[&type="Not_Marshallese"]:0.02041251594924051,9[&type="Not_Marshallese"]:0.22841251594932419)12[&type="Marshallese"]:0.2745553576967048)14[&type="Marshallese"]:0.14448265076203726,10[&type="Marshallese"]:0.05345052440801534)15[&type="Marshallese"]:0.010293730707088278)17[&type="Marshallese"]:0.07371084555181417)19[&type="Marshallese"]:0.0;tree STATE_10190000 = (1[&type="Not_Marshallese"]:0.11245510066682685,(((2[&type="Marshallese"]:0.013560525191688377,3[&type="Marshallese"]:0.026560525191835715)18[&type="Marshallese"]:0.0038901077280973917,(4[&type="Marshallese"]:0.0018668747162052801,5[&type="Marshallese"]:0.012866874716172538)16[&type="Marshallese"]:0.0695837582036678)13[&type="Marshallese"]:0.09029362219518688,(((6[&type="Marshallese"]:0.018491379241396322,7[&type="Marshallese"]:0.03749137924140178)11[&type="Marshallese"]:0.005476494404590859,(8[&type="Not_Marshallese"]:0.02041251594924051,9[&type="Not_Marshallese"]:0.22841251594932419)12[&type="Marshallese"]:0.2745553576967048)14[&type="Marshallese"]:0.14448265076203726,10[&type="Marshallese"]:0.05345052440801534)15[&type="Marshallese"]:0.010293730707088278)17[&type="Marshallese"]:0.07371084555181417)19[&type="Marshallese"]:0.0;
tree STATE_200000 = ((1[&type="Not_Marshallese"]:0.06105093552083507,((2[&type="Marshallese"]:0.06904769795244459,(3[&type="Marshallese"]:0.026550744150349637,(4[&type="Marshallese"]:0.01985821109197683,((6[&type="Marshallese"]:0.01788374833300488,7[&type="Marshallese"]:0.036883748333010336)11[&type="Marshallese"]:4.836225620963308E-4,(8[&type="Not_Marshallese"]:0.10473057748137765,9[&type="Not_Marshallese"]:0.3127305774814613)12[&type="Marshallese"]:0.18463679341368172)14[&type="Marshallese"]:0.01849084019692837)18[&type="Marshallese"]:0.04769253305831278)13[&type="Marshallese"]:0.05549695380224229)15[&type="Marshallese"]:0.0411668424380367,10[&type="Marshallese"]:0.06621454039061225)16[&type="Marshallese"]:0.019836395130313766)17[&type="Marshallese"]:0.0019084816160126472,5[&type="Marshallese"]:0.19695941713686227)19[&type="Marshallese"]:0.0;tree STATE_10200000 = ((1[&type="Not_Marshallese"]:0.06105093552083507,((2[&type="Marshallese"]:0.06904769795244459,(3[&type="Marshallese"]:0.026550744150349637,(4[&type="Marshallese"]:0.01985821109197683,((6[&type="Marshallese"]:0.01788374833300488,7[&type="Marshallese"]:0.036883748333010336)11[&type="Marshallese"]:4.836225620963308E-4,(8[&type="Not_Marshallese"]:0.10473057748137765,9[&type="Not_Marshallese"]:0.3127305774814613)12[&type="Marshallese"]:0.18463679341368172)14[&type="Marshallese"]:0.01849084019692837)18[&type="Marshallese"]:0.04769253305831278)13[&type="Marshallese"]:0.05549695380224229)15[&type="Marshallese"]:0.0411668424380367,10[&type="Marshallese"]:0.06621454039061225)16[&type="Marshallese"]:0.019836395130313766)17[&type="Marshallese"]:0.0019084816160126472,5[&type="Marshallese"]:0.19695941713686227)19[&type="Marshallese"]:0.0;
tree STATE_210000 = (1[&type="Not_Marshallese"]:0.24249975169352778,(((2[&type="Marshallese"]:0.030903849763431746,((6[&type="Marshallese"]:0.002524973366388461,(8[&type="Not_Marshallese"]:0.02814680351608409,9[&type="Not_Marshallese"]:0.23614680351616776)12[&type="Marshallese"]:0.24537816985026253)11[&type="Marshallese"]:0.006274506117420142,7[&type="Marshallese"]:0.02779947948381406)14[&type="Marshallese"]:0.0931043702797632)16[&type="Marshallese"]:0.09845612909187706,5[&type="Marshallese"]:0.19435997885536338)18[&type="Marshallese"]:0.04824160582938297,((3[&type="Marshallese"]:0.03033306151351256,4[&type="Marshallese"]:0.07133306151345253)15[&type="Marshallese"]:0.11304670274529105,10[&type="Marshallese"]:0.08637976425878724)13[&type="Marshallese"]:0.04722182042603551)17[&type="Marshallese"]:0.13389816700879598)19[&type="Marshallese"]:0.0;tree STATE_10210000 = (1[&type="Not_Marshallese"]:0.24249975169352778,(((2[&type="Marshallese"]:0.030903849763431746,((6[&type="Marshallese"]:0.002524973366388461,(8[&type="Not_Marshallese"]:0.02814680351608409,9[&type="Not_Marshallese"]:0.23614680351616776)12[&type="Marshallese"]:0.24537816985026253)11[&type="Marshallese"]:0.006274506117420142,7[&type="Marshallese"]:0.02779947948381406)14[&type="Marshallese"]:0.0931043702797632)16[&type="Marshallese"]:0.09845612909187706,5[&type="Marshallese"]:0.19435997885536338)18[&type="Marshallese"]:0.04824160582938297,((3[&type="Marshallese"]:0.03033306151351256,4[&type="Marshallese"]:0.07133306151345253)15[&type="Marshallese"]:0.11304670274529105,10[&type="Marshallese"]:0.08637976425878724)13[&type="Marshallese"]:0.04722182042603551)17[&type="Marshallese"]:0.13389816700879598)19[&type="Marshallese"]:0.0;
tree STATE_220000 = (1[&type="Not_Marshallese"]:0.24879515421117782,((2[&type="Marshallese"]:0.13758259109727478,(((3[&type="Marshallese"]:0.018363183882847856,(6[&type="Marshallese"]:0.008435558448670055,(7[&type="Marshallese"]:0.024136788166236767,(8[&type="Not_Marshallese"]:0.06548423913671414,9[&type="Not_Marshallese"]:0.2734842391367978)12[&type="Marshallese"]:0.21065254902947533)11[&type="Marshallese"]:0.0032987702824387455)14[&type="Marshallese"]:0.06792762543417052)17[&type="Marshallese"]:0.009809635535077188,4[&type="Marshallese"]:0.06917281941786502)16[&type="Marshallese"]:0.08163359318054608,5[&type="Marshallese"]:0.16180641259837836)18[&type="Marshallese"]:0.04077617849895099)13[&type="Marshallese"]:0.11705379594760146,10[&type="Marshallese"]:0.2106363870450072)15[&type="Marshallese"]:0.06315876716626156)19[&type="Marshallese"]:0.0;tree STATE_10220000 = (1[&type="Not_Marshallese"]:0.24879515421117782,((2[&type="Marshallese"]:0.13758259109727478,(((3[&type="Marshallese"]:0.018363183882847856,(6[&type="Marshallese"]:0.008435558448670055,(7[&type="Marshallese"]:0.024136788166236767,(8[&type="Not_Marshallese"]:0.06548423913671414,9[&type="Not_Marshallese"]:0.2734842391367978)12[&type="Marshallese"]:0.21065254902947533)11[&type="Marshallese"]:0.0032987702824387455)14[&type="Marshallese"]:0.06792762543417052)17[&type="Marshallese"]:0.009809635535077188,4[&type="Marshallese"]:0.06917281941786502)16[&type="Marshallese"]:0.08163359318054608,5[&type="Marshallese"]:0.16180641259837836)18[&type="Marshallese"]:0.04077617849895099)13[&type="Marshallese"]:0.11705379594760146,10[&type="Marshallese"]:0.2106363870450072)15[&type="Marshallese"]:0.06315876716626156)19[&type="Marshallese"]:0.0;
tree STATE_230000 = ((1[&type="Not_Marshallese"]:0.07674157332283837,(((2[&type="Marshallese"]:0.010131538524033923,5[&type="Marshallese"]:0.07513153852408849)16[&type="Marshallese"]:0.030985214015578633,((6[&type="Marshallese"]:0.004256384810596592,(8[&type="Not_Marshallese"]:0.07438897850748383,9[&type="Not_Marshallese"]:0.2823889785075675)12[&type="Marshallese"]:0.20086740630307093)11[&type="Marshallese"]:0.00661784433724355,7[&type="Marshallese"]:0.0298742291478456)14[&type="Marshallese"]:0.10124252339191248)15[&type="Marshallese"]:0.011268969851265243,(3[&type="Marshallese"]:0.009808930378198855,4[&type="Marshallese"]:0.05080893037813883)18[&type="Marshallese"]:0.05557679201282628)17[&type="Marshallese"]:0.09335585093192056)13[&type="Marshallese"]:0.07608022775956569,10[&type="Marshallese"]:0.177821801082495)19[&type="Marshallese"]:0.0;tree STATE_10230000 = ((1[&type="Not_Marshallese"]:0.07674157332283837,(((2[&type="Marshallese"]:0.010131538524033923,5[&type="Marshallese"]:0.07513153852408849)16[&type="Marshallese"]:0.030985214015578633,((6[&type="Marshallese"]:0.004256384810596592,(8[&type="Not_Marshallese"]:0.07438897850748383,9[&type="Not_Marshallese"]:0.2823889785075675)12[&type="Marshallese"]:0.20086740630307093)11[&type="Marshallese"]:0.00661784433724355,7[&type="Marshallese"]:0.0298742291478456)14[&type="Marshallese"]:0.10124252339191248)15[&type="Marshallese"]:0.011268969851265243,(3[&type="Marshallese"]:0.009808930378198855,4[&type="Marshallese"]:0.05080893037813883)18[&type="Marshallese"]:0.05557679201282628)17[&type="Marshallese"]:0.09335585093192056)13[&type="Marshallese"]:0.07608022775956569,10[&type="Marshallese"]:0.177821801082495)19[&type="Marshallese"]:0.0;
tree STATE_240000 = (1[&type="Not_Marshallese"]:0.2900103999882333,(((((2[&type="Marshallese"]:0.021995352007252444,3[&type="Marshallese"]:0.03499535200739978)18[&type="Marshallese"]:0.02009777494188958,5[&type="Marshallese"]:0.1070931269491966)15[&type="Marshallese"]:0.001929077074215635,4[&type="Marshallese"]:0.09802220402344497)16[&type="Marshallese"]:0.01041898184017176,(6[&type="Marshallese"]:0.015957726058661692,(7[&type="Marshallese"]:0.007753572275640386,(8[&type="Not_Marshallese"]:0.10207374329628205,9[&type="Not_Marshallese"]:0.3100737432963657)12[&type="Not_Marshallese"]:0.15767982897931104)14[&type="Marshallese"]:0.027204153783026763)11[&type="Marshallese"]:0.10948345980500779)13[&type="Marshallese"]:0.03519563670344439,10[&type="Marshallese"]:0.04563682256710477)17[&type="Marshallese"]:0.2693735774212195)19[&type="Marshallese"]:0.0;tree STATE_10240000 = (1[&type="Not_Marshallese"]:0.2900103999882333,(((((2[&type="Marshallese"]:0.021995352007252444,3[&type="Marshallese"]:0.03499535200739978)18[&type="Marshallese"]:0.02009777494188958,5[&type="Marshallese"]:0.1070931269491966)15[&type="Marshallese"]:0.001929077074215635,4[&type="Marshallese"]:0.09802220402344497)16[&type="Marshallese"]:0.01041898184017176,(6[&type="Marshallese"]:0.015957726058661692,(7[&type="Marshallese"]:0.007753572275640386,(8[&type="Not_Marshallese"]:0.10207374329628205,9[&type="Not_Marshallese"]:0.3100737432963657)12[&type="Not_Marshallese"]:0.15767982897931104)14[&type="Marshallese"]:0.027204153783026763)11[&type="Marshallese"]:0.10948345980500779)13[&type="Marshallese"]:0.03519563670344439,10[&type="Marshallese"]:0.04563682256710477)17[&type="Marshallese"]:0.2693735774212195)19[&type="Marshallese"]:0.0;
tree STATE_250000 = (1[&type="Not_Marshallese"]:0.21594575947958727,((((2[&type="Marshallese"]:0.004035353430134392,(6[&type="Marshallese"]:0.01681131345361958,(7[&type="Marshallese"]:0.022191434801103804,(8[&type="Not_Marshallese"]:0.06263165538532994,9[&type="Not_Marshallese"]:0.2706316553854136)12[&type="Marshallese"]:0.21155977941572657)14[&type="Marshallese"]:0.013619878652521233)11[&type="Marshallese"]:0.05822403997665487)16[&type="Marshallese"]:0.07301653961871868,5[&type="Marshallese"]:0.14205189304890764)18[&type="Marshallese"]:0.04796086957762724,10[&type="Marshallese"]:0.08101276262661128)17[&type="Marshallese"]:0.04801671309684641,(3[&type="Marshallese"]:0.01899769038034027,4[&type="Marshallese"]:0.059997690380280244)13[&type="Marshallese"]:0.1670317853431338)15[&type="Marshallese"]:0.11191628375622054)19[&type="Marshallese"]:0.0;tree STATE_10250000 = (1[&type="Not_Marshallese"]:0.21594575947958727,((((2[&type="Marshallese"]:0.004035353430134392,(6[&type="Marshallese"]:0.01681131345361958,(7[&type="Marshallese"]:0.022191434801103804,(8[&type="Not_Marshallese"]:0.06263165538532994,9[&type="Not_Marshallese"]:0.2706316553854136)12[&type="Marshallese"]:0.21155977941572657)14[&type="Marshallese"]:0.013619878652521233)11[&type="Marshallese"]:0.05822403997665487)16[&type="Marshallese"]:0.07301653961871868,5[&type="Marshallese"]:0.14205189304890764)18[&type="Marshallese"]:0.04796086957762724,10[&type="Marshallese"]:0.08101276262661128)17[&type="Marshallese"]:0.04801671309684641,(3[&type="Marshallese"]:0.01899769038034027,4[&type="Marshallese"]:0.059997690380280244)13[&type="Marshallese"]:0.1670317853431338)15[&type="Marshallese"]:0.11191628375622054)19[&type="Marshallese"]:0.0;
tree STATE_260000 = (((1[&type="Not_Marshallese"]:0.11888496220517097,((2[&type="Marshallese"]:0.05849269996061501,(4[&type="Marshallese"]:0.02082360710296638,5[&type="Marshallese"]:0.03182360710293364)13[&type="Marshallese"]:0.09166909285773595)17[&type="Marshallese"]:0.018194181701493672,(6[&type="Marshallese"]:0.034073760875059644,(7[&type="Marshallese"]:0.047793153125340604,(8[&type="Not_Marshallese"]:0.06050433486027318,9[&type="Not_Marshallese"]:0.26850433486035685)12[&type="Marshallese"]:0.23928881826502013)14[&type="Marshallese"]:0.005280607749724497)11[&type="Marshallese"]:0.1136131207871891)18[&type="Marshallese"]:0.11119808054302227)16[&type="Marshallese"]:0.008114412177202879,10[&type="Marshallese"]:0.1519993743824648)15[&type="Marshallese"]:0.010343820228230438,3[&type="Marshallese"]:0.2193431946107116)19[&type="Marshallese"]:0.0;tree STATE_10260000 = (((1[&type="Not_Marshallese"]:0.11888496220517097,((2[&type="Marshallese"]:0.05849269996061501,(4[&type="Marshallese"]:0.02082360710296638,5[&type="Marshallese"]:0.03182360710293364)13[&type="Marshallese"]:0.09166909285773595)17[&type="Marshallese"]:0.018194181701493672,(6[&type="Marshallese"]:0.034073760875059644,(7[&type="Marshallese"]:0.047793153125340604,(8[&type="Not_Marshallese"]:0.06050433486027318,9[&type="Not_Marshallese"]:0.26850433486035685)12[&type="Marshallese"]:0.23928881826502013)14[&type="Marshallese"]:0.005280607749724497)11[&type="Marshallese"]:0.1136131207871891)18[&type="Marshallese"]:0.11119808054302227)16[&type="Marshallese"]:0.008114412177202879,10[&type="Marshallese"]:0.1519993743824648)15[&type="Marshallese"]:0.010343820228230438,3[&type="Marshallese"]:0.2193431946107116)19[&type="Marshallese"]:0.0;
tree STATE_270000 = ((1[&type="Not_Marshallese"]:0.1718846897457298,(((2[&type="Marshallese"]:5.617580524761578E-4,((6[&type="Marshallese"]:0.005768773541363015,(8[&type="Not_Marshallese"]:0.03349446655372168,9[&type="Not_Marshallese"]:0.24149446655380535)12[&type="Marshallese"]:0.2432743069875995)11[&type="Marshallese"]:0.012367087088443807,7[&type="Marshallese"]:0.03713586062981228)14[&type="Marshallese"]:0.0534258974228094)17[&type="Marshallese"]:0.01943167756349118,(3[&type="Marshallese"]:0.023606638892236798,4[&type="Marshallese"]:0.06460663889217677)13[&type="Marshallese"]:0.009386796723877877)15[&type="Marshallese"]:0.11324987533659958,10[&type="Marshallese"]:0.08924331095269789)18[&type="Marshallese"]:0.10764137879312285)16[&type="Marshallese"]:0.05779277193847665,5[&type="Marshallese"]:0.363677461684221)19[&type="Marshallese"]:0.0;tree STATE_10270000 = ((1[&type="Not_Marshallese"]:0.1718846897457298,(((2[&type="Marshallese"]:5.617580524761578E-4,((6[&type="Marshallese"]:0.005768773541363015,(8[&type="Not_Marshallese"]:0.03349446655372168,9[&type="Not_Marshallese"]:0.24149446655380535)12[&type="Marshallese"]:0.2432743069875995)11[&type="Marshallese"]:0.012367087088443807,7[&type="Marshallese"]:0.03713586062981228)14[&type="Marshallese"]:0.0534258974228094)17[&type="Marshallese"]:0.01943167756349118,(3[&type="Marshallese"]:0.023606638892236798,4[&type="Marshallese"]:0.06460663889217677)13[&type="Marshallese"]:0.009386796723877877)15[&type="Marshallese"]:0.11324987533659958,10[&type="Marshallese"]:0.08924331095269789)18[&type="Marshallese"]:0.10764137879312285)16[&type="Marshallese"]:0.05779277193847665,5[&type="Marshallese"]:0.363677461684221)19[&type="Marshallese"]:0.0;
tree STATE_280000 = (1[&type="Not_Marshallese"]:0.16200150522186374,(((((2[&type="Marshallese"]:0.0016727390694426525,3[&type="Marshallese"]:0.01467273906958999)18[&type="Marshallese"]:0.08626458892547217,4[&type="Marshallese"]:0.14193732799500214)13[&type="Marshallese"]:0.03338201626233339,5[&type="Marshallese"]:0.1863193442573028)16[&type="Marshallese"]:0.017911378896270813,(6[&type="Marshallese"]:0.05259877457170914,(7[&type="Marshallese"]:0.05043646670674906,(8[&type="Not_Marshallese"]:0.11852421859679241,9[&type="Not_Marshallese"]:0.3265242185968761)12[&type="Marshallese"]:0.18391224810990936)11[&type="Marshallese"]:0.021162307864965535)14[&type="Marshallese"]:0.15763194858194995)17[&type="Marshallese"]:0.005432221512152058,10[&type="Marshallese"]:0.10066294466580206)15[&type="Marshallese"]:0.08633856055615263)19[&type="Marshallese"]:0.0;tree STATE_10280000 = (1[&type="Not_Marshallese"]:0.16200150522186374,(((((2[&type="Marshallese"]:0.0016727390694426525,3[&type="Marshallese"]:0.01467273906958999)18[&type="Marshallese"]:0.08626458892547217,4[&type="Marshallese"]:0.14193732799500214)13[&type="Marshallese"]:0.03338201626233339,5[&type="Marshallese"]:0.1863193442573028)16[&type="Marshallese"]:0.017911378896270813,(6[&type="Marshallese"]:0.05259877457170914,(7[&type="Marshallese"]:0.05043646670674906,(8[&type="Not_Marshallese"]:0.11852421859679241,9[&type="Not_Marshallese"]:0.3265242185968761)12[&type="Marshallese"]:0.18391224810990936)11[&type="Marshallese"]:0.021162307864965535)14[&type="Marshallese"]:0.15763194858194995)17[&type="Marshallese"]:0.005432221512152058,10[&type="Marshallese"]:0.10066294466580206)15[&type="Marshallese"]:0.08633856055615263)19[&type="Marshallese"]:0.0;
tree STATE_290000 = ((1[&type="Not_Marshallese"]:0.19190064086804404,(((2[&type="Marshallese"]:0.0029902819938372183,3[&type="Marshallese"]:0.015990281993984556)16[&type="Marshallese"]:0.09588511929839494,(4[&type="Marshallese"]:0.13979802376946637,(6[&type="Marshallese"]:0.07076127625520423,(7[&type="Marshallese"]:0.006172771857149761,(8[&type="Not_Marshallese"]:0.06033283108863541,9[&type="Not_Marshallese"]:0.2683328310887191)12[&type="Marshallese"]:0.19783994076846706)14[&type="Marshallese"]:0.08358850439805993)11[&type="Marshallese"]:0.08603674751431489)18[&type="Marshallese"]:0.013077377522853095)15[&type="Marshallese"]:0.00809565227133724,5[&type="Marshallese"]:0.17197105356362397)17[&type="Marshallese"]:0.15392958730443462)13[&type="Marshallese"]:0.039359696012427614,10[&type="Marshallese"]:0.2562603368805626)19[&type="Marshallese"]:0.0;tree STATE_10290000 = ((1[&type="Not_Marshallese"]:0.19190064086804404,(((2[&type="Marshallese"]:0.0029902819938372183,3[&type="Marshallese"]:0.015990281993984556)16[&type="Marshallese"]:0.09588511929839494,(4[&type="Marshallese"]:0.13979802376946637,(6[&type="Marshallese"]:0.07076127625520423,(7[&type="Marshallese"]:0.006172771857149761,(8[&type="Not_Marshallese"]:0.06033283108863541,9[&type="Not_Marshallese"]:0.2683328310887191)12[&type="Marshallese"]:0.19783994076846706)14[&type="Marshallese"]:0.08358850439805993)11[&type="Marshallese"]:0.08603674751431489)18[&type="Marshallese"]:0.013077377522853095)15[&type="Marshallese"]:0.00809565227133724,5[&type="Marshallese"]:0.17197105356362397)17[&type="Marshallese"]:0.15392958730443462)13[&type="Marshallese"]:0.039359696012427614,10[&type="Marshallese"]:0.2562603368805626)19[&type="Marshallese"]:0.0;
tree STATE_300000 = ((1[&type="Not_Marshallese"]:0.29115550985130634,((2[&type="Marshallese"]:0.04349639540717609,5[&type="Marshallese"]:0.10849639540723066)16[&type="Marshallese"]:0.002717746588794978,((3[&type="Marshallese"]:0.005247977535293713,4[&type="Marshallese"]:0.046247977535233686)13[&type="Marshallese"]:0.005931199792106434,((6[&type="Marshallese"]:0.03297782529247317,(8[&type="Not_Marshallese"]:0.12488577403003281,9[&type="Not_Marshallese"]:0.3328857740301165)12[&type="Marshallese"]:0.17909205126239852)14[&type="Marshallese"]:0.013043193729591285,7[&type="Marshallese"]:0.06502101902206991)11[&type="Marshallese"]:0.023158158305328413)18[&type="Marshallese"]:0.04803496466871826)15[&type="Marshallese"]:0.31394136785529525)17[&type="Marshallese"]:0.012857226700553337,10[&type="Marshallese"]:0.3290127365519506)19[&type="Marshallese"]:0.0;tree STATE_10300000 = ((1[&type="Not_Marshallese"]:0.29115550985130634,((2[&type="Marshallese"]:0.04349639540717609,5[&type="Marshallese"]:0.10849639540723066)16[&type="Marshallese"]:0.002717746588794978,((3[&type="Marshallese"]:0.005247977535293713,4[&type="Marshallese"]:0.046247977535233686)13[&type="Marshallese"]:0.005931199792106434,((6[&type="Marshallese"]:0.03297782529247317,(8[&type="Not_Marshallese"]:0.12488577403003281,9[&type="Not_Marshallese"]:0.3328857740301165)12[&type="Marshallese"]:0.17909205126239852)14[&type="Marshallese"]:0.013043193729591285,7[&type="Marshallese"]:0.06502101902206991)11[&type="Marshallese"]:0.023158158305328413)18[&type="Marshallese"]:0.04803496466871826)15[&type="Marshallese"]:0.31394136785529525)17[&type="Marshallese"]:0.012857226700553337,10[&type="Marshallese"]:0.3290127365519506)19[&type="Marshallese"]:0.0;
tree STATE_310000 = (1[&type="Not_Marshallese"]:0.22076654864935463,((((2[&type="Marshallese"]:0.025767644160553438,5[&type="Marshallese"]:0.09076764416060801)13[&type="Marshallese"]:0.02334386601166416,(6[&type="Marshallese"]:0.015026865975857673,(7[&type="Marshallese"]:0.005774917321019812,(8[&type="Not_Marshallese"]:0.006330170381039335,9[&type="Not_Marshallese"]:0.214330170381123)12[&type="Marshallese"]:0.2514447469399332)11[&type="Marshallese"]:0.028251948654843317)14[&type="Marshallese"]:0.10508464419649999)16[&type="Marshallese"]:0.006888130663531,(3[&type="Marshallese"]:0.007763107250161494,4[&type="Marshallese"]:0.04876310725010147)15[&type="Marshallese"]:0.06123653358573444)18[&type="Marshallese"]:0.11800585067209113,10[&type="Marshallese"]:0.1300054915079707)17[&type="Marshallese"]:0.11576105714147489)19[&type="Marshallese"]:0.0;tree STATE_10310000 = (1[&type="Not_Marshallese"]:0.22076654864935463,((((2[&type="Marshallese"]:0.025767644160553438,5[&type="Marshallese"]:0.09076764416060801)13[&type="Marshallese"]:0.02334386601166416,(6[&type="Marshallese"]:0.015026865975857673,(7[&type="Marshallese"]:0.005774917321019812,(8[&type="Not_Marshallese"]:0.006330170381039335,9[&type="Not_Marshallese"]:0.214330170381123)12[&type="Marshallese"]:0.2514447469399332)11[&type="Marshallese"]:0.028251948654843317)14[&type="Marshallese"]:0.10508464419649999)16[&type="Marshallese"]:0.006888130663531,(3[&type="Marshallese"]:0.007763107250161494,4[&type="Marshallese"]:0.04876310725010147)15[&type="Marshallese"]:0.06123653358573444)18[&type="Marshallese"]:0.11800585067209113,10[&type="Marshallese"]:0.1300054915079707)17[&type="Marshallese"]:0.11576105714147489)19[&type="Marshallese"]:0.0;
tree STATE_320000 = (((1[&type="Not_Marshallese"]:0.159802667644248,2[&type="Marshallese"]:0.22880266764420798)17[&type="Marshallese"]:0.05664538683807607,10[&type="Marshallese"]:0.24144805448241502)18[&type="Marshallese"]:0.02359635974479546,(((3[&type="Marshallese"]:0.025548823474790927,((6[&type="Marshallese"]:0.015135423735655629,(8[&type="Not_Marshallese"]:0.0901996858468756,9[&type="Not_Marshallese"]:0.2981996858469593)12[&type="Marshallese"]:0.1959357378887382)14[&type="Marshallese"]:0.02094791398628254,7[&type="Marshallese"]:0.055083337721943626)11[&type="Marshallese"]:0.04746548575284548)16[&type="Marshallese"]:0.06736558476739196,4[&type="Marshallese"]:0.13391440824212286)13[&type="Marshallese"]:0.04337793915562371,5[&type="Marshallese"]:0.18829234739771383)15[&type="Marshallese"]:0.18575206682942025)19[&type="Marshallese"]:0.0;tree STATE_10320000 = (((1[&type="Not_Marshallese"]:0.159802667644248,2[&type="Marshallese"]:0.22880266764420798)17[&type="Marshallese"]:0.05664538683807607,10[&type="Marshallese"]:0.24144805448241502)18[&type="Marshallese"]:0.02359635974479546,(((3[&type="Marshallese"]:0.025548823474790927,((6[&type="Marshallese"]:0.015135423735655629,(8[&type="Not_Marshallese"]:0.0901996858468756,9[&type="Not_Marshallese"]:0.2981996858469593)12[&type="Marshallese"]:0.1959357378887382)14[&type="Marshallese"]:0.02094791398628254,7[&type="Marshallese"]:0.055083337721943626)11[&type="Marshallese"]:0.04746548575284548)16[&type="Marshallese"]:0.06736558476739196,4[&type="Marshallese"]:0.13391440824212286)13[&type="Marshallese"]:0.04337793915562371,5[&type="Marshallese"]:0.18829234739771383)15[&type="Marshallese"]:0.18575206682942025)19[&type="Marshallese"]:0.0;
tree STATE_330000 = (1[&type="Not_Marshallese"]:0.18228672645059263,((((2[&type="Marshallese"]:0.010713562970792512,4[&type="Marshallese"]:0.06471356297087982)16[&type="Marshallese"]:0.007473129349108154,(6[&type="Marshallese"]:0.028572152598462908,(7[&type="Marshallese"]:0.03777025237206122,(8[&type="Not_Marshallese"]:0.06610646520549923,9[&type="Not_Marshallese"]:0.2741064652055829)12[&type="Marshallese"]:0.2236637871665147)11[&type="Marshallese"]:0.009801900226407145)14[&type="Marshallese"]:0.06061453972157782)17[&type="Marshallese"]:0.14524673568892632,(3[&type="Marshallese"]:0.14617845615427072,5[&type="Marshallese"]:0.19817845615417795)18[&type="Marshallese"]:0.030254971854703605)13[&type="Marshallese"]:0.06090141202698407,10[&type="Marshallese"]:0.18033484003594202)15[&type="Marshallese"]:0.026951886414741555)19[&type="Marshallese"]:0.0;tree STATE_10330000 = (1[&type="Not_Marshallese"]:0.18228672645059263,((((2[&type="Marshallese"]:0.010713562970792512,4[&type="Marshallese"]:0.06471356297087982)16[&type="Marshallese"]:0.007473129349108154,(6[&type="Marshallese"]:0.028572152598462908,(7[&type="Marshallese"]:0.03777025237206122,(8[&type="Not_Marshallese"]:0.06610646520549923,9[&type="Not_Marshallese"]:0.2741064652055829)12[&type="Marshallese"]:0.2236637871665147)11[&type="Marshallese"]:0.009801900226407145)14[&type="Marshallese"]:0.06061453972157782)17[&type="Marshallese"]:0.14524673568892632,(3[&type="Marshallese"]:0.14617845615427072,5[&type="Marshallese"]:0.19817845615417795)18[&type="Marshallese"]:0.030254971854703605)13[&type="Marshallese"]:0.06090141202698407,10[&type="Marshallese"]:0.18033484003594202)15[&type="Marshallese"]:0.026951886414741555)19[&type="Marshallese"]:0.0;
tree STATE_340000 = (1[&type="Not_Marshallese"]:0.37151416986892405,((2[&type="Marshallese"]:0.16306481822044916,(((3[&type="Marshallese"]:0.0028219167536880363,4[&type="Marshallese"]:0.04382191675362801)11[&type="Marshallese"]:0.04630930648772047,5[&type="Marshallese"]:0.10113122324131574)15[&type="Marshallese"]:0.1213518131583009,(6[&type="Marshallese"]:0.02283156661663477,(7[&type="Marshallese"]:0.025643888273282456,(8[&type="Not_Marshallese"]:0.22278570648625157,9[&type="Not_Marshallese"]:0.43078570648633524)16[&type="Marshallese"]:0.054858181786983595)12[&type="Marshallese"]:0.01618767834335777)13[&type="Marshallese"]:0.20565146978306736)14[&type="Marshallese"]:0.005581781820887088)18[&type="Marshallese"]:0.11913532429936768,10[&type="Marshallese"]:0.2382001425199478)17[&type="Marshallese"]:0.1583140273490672)19[&type="Marshallese"]:0.0;tree STATE_10340000 = (1[&type="Not_Marshallese"]:0.37151416986892405,((2[&type="Marshallese"]:0.16306481822044916,(((3[&type="Marshallese"]:0.0028219167536880363,4[&type="Marshallese"]:0.04382191675362801)11[&type="Marshallese"]:0.04630930648772047,5[&type="Marshallese"]:0.10113122324131574)15[&type="Marshallese"]:0.1213518131583009,(6[&type="Marshallese"]:0.02283156661663477,(7[&type="Marshallese"]:0.025643888273282456,(8[&type="Not_Marshallese"]:0.22278570648625157,9[&type="Not_Marshallese"]:0.43078570648633524)16[&type="Marshallese"]:0.054858181786983595)12[&type="Marshallese"]:0.01618767834335777)13[&type="Marshallese"]:0.20565146978306736)14[&type="Marshallese"]:0.005581781820887088)18[&type="Marshallese"]:0.11913532429936768,10[&type="Marshallese"]:0.2382001425199478)17[&type="Marshallese"]:0.1583140273490672)19[&type="Marshallese"]:0.0;
tree STATE_350000 = (1[&type="Not_Marshallese"]:0.21654078983334446,((((2[&type="Marshallese"]:0.014407211006190579,4[&type="Marshallese"]:0.06840721100627789)16[&type="Marshallese"]:0.02182910032451646,3[&type="Marshallese"]:0.049236311330854377)18[&type="Marshallese"]:0.08427157088917225,10[&type="Marshallese"]:0.07650788222001026)15[&type="Marshallese"]:0.021309638375179074,(5[&type="Marshallese"]:0.2022468407332325,(6[&type="Marshallese"]:0.11915844677554199,(7[&type="Marshallese"]:0.06259850924620447,(8[&type="Not_Marshallese"]:0.07867896857092249,9[&type="Not_Marshallese"]:0.28667896857100617)12[&type="Marshallese"]:0.23591954067523468)11[&type="Marshallese"]:0.07555993752934298)14[&type="Marshallese"]:0.08908839395777601)13[&type="Marshallese"]:0.004570679861880422)17[&type="Marshallese"]:0.14372326923824608)19[&type="Marshallese"]:0.0;tree STATE_10350000 = (1[&type="Not_Marshallese"]:0.21654078983334446,((((2[&type="Marshallese"]:0.014407211006190579,4[&type="Marshallese"]:0.06840721100627789)16[&type="Marshallese"]:0.02182910032451646,3[&type="Marshallese"]:0.049236311330854377)18[&type="Marshallese"]:0.08427157088917225,10[&type="Marshallese"]:0.07650788222001026)15[&type="Marshallese"]:0.021309638375179074,(5[&type="Marshallese"]:0.2022468407332325,(6[&type="Marshallese"]:0.11915844677554199,(7[&type="Marshallese"]:0.06259850924620447,(8[&type="Not_Marshallese"]:0.07867896857092249,9[&type="Not_Marshallese"]:0.28667896857100617)12[&type="Marshallese"]:0.23591954067523468)11[&type="Marshallese"]:0.07555993752934298)14[&type="Marshallese"]:0.08908839395777601)13[&type="Marshallese"]:0.004570679861880422)17[&type="Marshallese"]:0.14372326923824608)19[&type="Marshallese"]:0.0;
tree STATE_360000 = (1[&type="Not_Marshallese"]:0.3823950635107396,((((2[&type="Marshallese"]:0.010649925052113596,(3[&type="Marshallese"]:0.01940192637363658,((6[&type="Marshallese"]:0.02376724633297378,(8[&type="Not_Marshallese"]:0.09528038542407147,9[&type="Not_Marshallese"]:0.30328038542415514)12[&type="Marshallese"]:0.19948686090886047)11[&type="Marshallese"]:0.025702674459317176,7[&type="Marshallese"]:0.06846992079229641)14[&type="Marshallese"]:0.02793200558133835)18[&type="Marshallese"]:0.004247998678624354)15[&type="Marshallese"]:0.001584050257573022,4[&type="Marshallese"]:0.06623397530977393)17[&type="Marshallese"]:0.05367541248557328,5[&type="Marshallese"]:0.13090938779531447)13[&type="Marshallese"]:0.14497209707740566,10[&type="Marshallese"]:0.16688148487279653)16[&type="Marshallese"]:0.24051357863803402)19[&type="Marshallese"]:0.0;tree STATE_10360000 = (1[&type="Not_Marshallese"]:0.3823950635107396,((((2[&type="Marshallese"]:0.010649925052113596,(3[&type="Marshallese"]:0.01940192637363658,((6[&type="Marshallese"]:0.02376724633297378,(8[&type="Not_Marshallese"]:0.09528038542407147,9[&type="Not_Marshallese"]:0.30328038542415514)12[&type="Marshallese"]:0.19948686090886047)11[&type="Marshallese"]:0.025702674459317176,7[&type="Marshallese"]:0.06846992079229641)14[&type="Marshallese"]:0.02793200558133835)18[&type="Marshallese"]:0.004247998678624354)15[&type="Marshallese"]:0.001584050257573022,4[&type="Marshallese"]:0.06623397530977393)17[&type="Marshallese"]:0.05367541248557328,5[&type="Marshallese"]:0.13090938779531447)13[&type="Marshallese"]:0.14497209707740566,10[&type="Marshallese"]:0.16688148487279653)16[&type="Marshallese"]:0.24051357863803402)19[&type="Marshallese"]:0.0;
tree STATE_370000 = ((1[&type="Not_Marshallese"]:0.18418009501426724,((((2[&type="Marshallese"]:0.0028639755811382672,4[&type="Marshallese"]:0.05686397558122558)17[&type="Marshallese"]:0.0027083876471709623,3[&type="Marshallese"]:0.018572363228456568)16[&type="Marshallese"]:0.0912214221765566,5[&type="Marshallese"]:0.1617937854049204)13[&type="Marshallese"]:0.04588267834853954,10[&type="Marshallese"]:0.09867646375353634)15[&type="Marshallese"]:0.11050363126082186)18[&type="Marshallese"]:0.05430543069383886,((6[&type="Marshallese"]:0.021810674276090403,(8[&type="Not_Marshallese"]:0.13798825785684654,9[&type="Not_Marshallese"]:0.3459882578569302)12[&type="Marshallese"]:0.15482241641920202)11[&type="Marshallese"]:0.03658603918001502,7[&type="Marshallese"]:0.07739671345611088)14[&type="Marshallese"]:0.32008881225210073)19[&type="Marshallese"]:0.0;tree STATE_10370000 = ((1[&type="Not_Marshallese"]:0.18418009501426724,((((2[&type="Marshallese"]:0.0028639755811382672,4[&type="Marshallese"]:0.05686397558122558)17[&type="Marshallese"]:0.0027083876471709623,3[&type="Marshallese"]:0.018572363228456568)16[&type="Marshallese"]:0.0912214221765566,5[&type="Marshallese"]:0.1617937854049204)13[&type="Marshallese"]:0.04588267834853954,10[&type="Marshallese"]:0.09867646375353634)15[&type="Marshallese"]:0.11050363126082186)18[&type="Marshallese"]:0.05430543069383886,((6[&type="Marshallese"]:0.021810674276090403,(8[&type="Not_Marshallese"]:0.13798825785684654,9[&type="Not_Marshallese"]:0.3459882578569302)12[&type="Marshallese"]:0.15482241641920202)11[&type="Marshallese"]:0.03658603918001502,7[&type="Marshallese"]:0.07739671345611088)14[&type="Marshallese"]:0.32008881225210073)19[&type="Marshallese"]:0.0;
tree STATE_380000 = (1[&type="Not_Marshallese"]:0.32337173447160306,((((2[&type="Marshallese"]:0.023191892175060236,5[&type="Marshallese"]:0.0881918921751148)13[&type="Marshallese"]:0.011651900159859396,(3[&type="Marshallese"]:0.01392718090331102,((6[&type="Marshallese"]:0.008822100806523958,7[&type="Marshallese"]:0.027822100806529415)11[&type="Marshallese"]:0.012174447520277853,(8[&type="Not_Marshallese"]:0.046184375180450765,9[&type="Not_Marshallese"]:0.25418437518053444)12[&type="Marshallese"]:0.2458121731463092)14[&type="Marshallese"]:0.05093063257650193)15[&type="Marshallese"]:0.03391661143175595)18[&type="Marshallese"]:0.03948446629999858,4[&type="Marshallese"]:0.12832825863500552)16[&type="Marshallese"]:0.10307260679967101,10[&type="Marshallese"]:0.13340086543472018)17[&type="Marshallese"]:0.21497086903697382)19[&type="Marshallese"]:0.0;tree STATE_10380000 = (1[&type="Not_Marshallese"]:0.32337173447160306,((((2[&type="Marshallese"]:0.023191892175060236,5[&type="Marshallese"]:0.0881918921751148)13[&type="Marshallese"]:0.011651900159859396,(3[&type="Marshallese"]:0.01392718090331102,((6[&type="Marshallese"]:0.008822100806523958,7[&type="Marshallese"]:0.027822100806529415)11[&type="Marshallese"]:0.012174447520277853,(8[&type="Not_Marshallese"]:0.046184375180450765,9[&type="Not_Marshallese"]:0.25418437518053444)12[&type="Marshallese"]:0.2458121731463092)14[&type="Marshallese"]:0.05093063257650193)15[&type="Marshallese"]:0.03391661143175595)18[&type="Marshallese"]:0.03948446629999858,4[&type="Marshallese"]:0.12832825863500552)16[&type="Marshallese"]:0.10307260679967101,10[&type="Marshallese"]:0.13340086543472018)17[&type="Marshallese"]:0.21497086903697382)19[&type="Marshallese"]:0.0;
tree STATE_390000 = (1[&type="Not_Marshallese"]:0.16010628036733088,(((2[&type="Marshallese"]:0.013030584244537069,3[&type="Marshallese"]:0.026030584244684407)15[&type="Marshallese"]:0.10460301967820662,(6[&type="Marshallese"]:0.05348402569401567,(7[&type="Marshallese"]:0.020836003399096914,(8[&type="Not_Marshallese"]:0.10984884298455627,9[&type="Not_Marshallese"]:0.31784884298463995)12[&type="Marshallese"]:0.16298716041449335)14[&type="Marshallese"]:0.05164802229492421)11[&type="Marshallese"]:0.13514957822886808)16[&type="Marshallese"]:0.07922185665841619,(4[&type="Marshallese"]:0.19061902047358337,(5[&type="Marshallese"]:0.19683339353847107,10[&type="Marshallese"]:0.08783339353854747)17[&type="Marshallese"]:0.004785626935079557)18[&type="Marshallese"]:0.060236440107663825)13[&type="Marshallese"]:0.03225081978613098)19[&type="Marshallese"]:0.0;tree STATE_10390000 = (1[&type="Not_Marshallese"]:0.16010628036733088,(((2[&type="Marshallese"]:0.013030584244537069,3[&type="Marshallese"]:0.026030584244684407)15[&type="Marshallese"]:0.10460301967820662,(6[&type="Marshallese"]:0.05348402569401567,(7[&type="Marshallese"]:0.020836003399096914,(8[&type="Not_Marshallese"]:0.10984884298455627,9[&type="Not_Marshallese"]:0.31784884298463995)12[&type="Marshallese"]:0.16298716041449335)14[&type="Marshallese"]:0.05164802229492421)11[&type="Marshallese"]:0.13514957822886808)16[&type="Marshallese"]:0.07922185665841619,(4[&type="Marshallese"]:0.19061902047358337,(5[&type="Marshallese"]:0.19683339353847107,10[&type="Marshallese"]:0.08783339353854747)17[&type="Marshallese"]:0.004785626935079557)18[&type="Marshallese"]:0.060236440107663825)13[&type="Marshallese"]:0.03225081978613098)19[&type="Marshallese"]:0.0;
tree STATE_400000 = (1[&type="Not_Marshallese"]:0.1798982772723201,((((2[&type="Marshallese"]:0.013440241385786367,(3[&type="Marshallese"]:0.005678863566284442,4[&type="Marshallese"]:0.046678863566224416)16[&type="Marshallese"]:0.020761377819649263)18[&type="Marshallese"]:0.13601450703386453,(6[&type="Marshallese"]:0.06157756288884886,(7[&type="Marshallese"]:0.06360459913014482,(8[&type="Not_Marshallese"]:0.024084992492454937,9[&type="Not_Marshallese"]:0.2320849924925386)12[&type="Marshallese"]:0.2915196066376426)11[&type="Marshallese"]:0.01697296375870949)14[&type="Marshallese"]:0.1588771855309421)17[&type="Marshallese"]:0.036441066433840374,5[&type="Marshallese"]:0.25089581485354584)13[&type="Marshallese"]:0.005756193778088781,10[&type="Marshallese"]:0.14765200863171102)15[&type="Marshallese"]:0.05724626864070004)19[&type="Marshallese"]:0.0;tree STATE_10400000 = (1[&type="Not_Marshallese"]:0.1798982772723201,((((2[&type="Marshallese"]:0.013440241385786367,(3[&type="Marshallese"]:0.005678863566284442,4[&type="Marshallese"]:0.046678863566224416)16[&type="Marshallese"]:0.020761377819649263)18[&type="Marshallese"]:0.13601450703386453,(6[&type="Marshallese"]:0.06157756288884886,(7[&type="Marshallese"]:0.06360459913014482,(8[&type="Not_Marshallese"]:0.024084992492454937,9[&type="Not_Marshallese"]:0.2320849924925386)12[&type="Marshallese"]:0.2915196066376426)11[&type="Marshallese"]:0.01697296375870949)14[&type="Marshallese"]:0.1588771855309421)17[&type="Marshallese"]:0.036441066433840374,5[&type="Marshallese"]:0.25089581485354584)13[&type="Marshallese"]:0.005756193778088781,10[&type="Marshallese"]:0.14765200863171102)15[&type="Marshallese"]:0.05724626864070004)19[&type="Marshallese"]:0.0;
tree STATE_410000 = (1[&type="Not_Marshallese"]:0.12370039628655083,(((2[&type="Marshallese"]:9.062666326740132E-4,(4[&type="Marshallese"]:0.012772379602832618,((6[&type="Marshallese"]:0.005521010931476222,(8[&type="Not_Marshallese"]:0.133760916962404,9[&type="Not_Marshallese"]:0.34176091696248767)12[&type="Marshallese"]:0.1427600939690304)11[&type="Marshallese"]:2.5953186624627644E-5,7[&type="Marshallese"]:0.024546964118106307)14[&type="Marshallese"]:0.024225415484784518)16[&type="Marshallese"]:0.04213388702992871)15[&type="Marshallese"]:0.030387906357222993,(3[&type="Marshallese"]:0.023201985689318194,5[&type="Marshallese"]:0.07520198568922543)18[&type="Marshallese"]:0.02109218730072615)17[&type="Marshallese"]:0.07906764939335131,10[&type="Marshallese"]:0.06636182238337929)13[&type="Marshallese"]:0.08233857390326249)19[&type="Marshallese"]:0.0;tree STATE_10410000 = (1[&type="Not_Marshallese"]:0.12370039628655083,(((2[&type="Marshallese"]:9.062666326740132E-4,(4[&type="Marshallese"]:0.012772379602832618,((6[&type="Marshallese"]:0.005521010931476222,(8[&type="Not_Marshallese"]:0.133760916962404,9[&type="Not_Marshallese"]:0.34176091696248767)12[&type="Marshallese"]:0.1427600939690304)11[&type="Marshallese"]:2.5953186624627644E-5,7[&type="Marshallese"]:0.024546964118106307)14[&type="Marshallese"]:0.024225415484784518)16[&type="Marshallese"]:0.04213388702992871)15[&type="Marshallese"]:0.030387906357222993,(3[&type="Marshallese"]:0.023201985689318194,5[&type="Marshallese"]:0.07520198568922543)18[&type="Marshallese"]:0.02109218730072615)17[&type="Marshallese"]:0.07906764939335131,10[&type="Marshallese"]:0.06636182238337929)13[&type="Marshallese"]:0.08233857390326249)19[&type="Marshallese"]:0.0;
tree STATE_420000 = ((1[&type="Not_Marshallese"]:0.2745922074993268,10[&type="Marshallese"]:0.29959220749941773)15[&type="Marshallese"]:0.02230083966254015,((2[&type="Marshallese"]:0.06085099723907761,(3[&type="Marshallese"]:0.007746225927547035,(4[&type="Marshallese"]:0.03944533929303007,5[&type="Marshallese"]:0.05044533929299733)16[&type="Marshallese"]:0.00930088663445694)17[&type="Marshallese"]:0.06610477131167791)18[&type="Marshallese"]:0.03358629078686726,((6[&type="Marshallese"]:0.016776242849802614,7[&type="Marshallese"]:0.03577624284980807)11[&type="Marshallese"]:0.05521107340225251,(8[&type="Not_Marshallese"]:0.14903817156203453,9[&type="Not_Marshallese"]:0.3570381715621182)12[&type="Marshallese"]:0.19394914468997876)14[&type="Marshallese"]:0.0934499717740298)13[&type="Marshallese"]:0.27145575913588205)19[&type="Marshallese"]:0.0;tree STATE_10420000 = ((1[&type="Not_Marshallese"]:0.2745922074993268,10[&type="Marshallese"]:0.29959220749941773)15[&type="Marshallese"]:0.02230083966254015,((2[&type="Marshallese"]:0.06085099723907761,(3[&type="Marshallese"]:0.007746225927547035,(4[&type="Marshallese"]:0.03944533929303007,5[&type="Marshallese"]:0.05044533929299733)16[&type="Marshallese"]:0.00930088663445694)17[&type="Marshallese"]:0.06610477131167791)18[&type="Marshallese"]:0.03358629078686726,((6[&type="Marshallese"]:0.016776242849802614,7[&type="Marshallese"]:0.03577624284980807)11[&type="Marshallese"]:0.05521107340225251,(8[&type="Not_Marshallese"]:0.14903817156203453,9[&type="Not_Marshallese"]:0.3570381715621182)12[&type="Marshallese"]:0.19394914468997876)14[&type="Marshallese"]:0.0934499717740298)13[&type="Marshallese"]:0.27145575913588205)19[&type="Marshallese"]:0.0;
tree STATE_430000 = (1[&type="Not_Marshallese"]:0.07401957301503248,((((2[&type="Marshallese"]:0.01775969058579907,3[&type="Marshallese"]:0.03075969058594641)13[&type="Marshallese"]:0.013556084840765092,4[&type="Marshallese"]:0.08531577542665147)15[&type="Marshallese"]:0.006674940725147627,(5[&type="Marshallese"]:0.094448995185764,((6[&type="Marshallese"]:0.009514964942749782,7[&type="Marshallese"]:0.02851496494275524)11[&type="Marshallese"]:0.03851994700921241,(8[&type="Not_Marshallese"]:0.09246381163915213,9[&type="Not_Marshallese"]:0.3004638116392358)12[&type="Marshallese"]:0.22657110031276823)14[&type="Marshallese"]:0.0524140832338873)18[&type="Marshallese"]:0.008541720966002364)17[&type="Marshallese"]:0.09026840587174867,10[&type="Marshallese"]:0.08425912202359143)16[&type="Marshallese"]:0.014760450991532004)19[&type="Marshallese"]:0.0;tree STATE_10430000 = (1[&type="Not_Marshallese"]:0.07401957301503248,((((2[&type="Marshallese"]:0.01775969058579907,3[&type="Marshallese"]:0.03075969058594641)13[&type="Marshallese"]:0.013556084840765092,4[&type="Marshallese"]:0.08531577542665147)15[&type="Marshallese"]:0.006674940725147627,(5[&type="Marshallese"]:0.094448995185764,((6[&type="Marshallese"]:0.009514964942749782,7[&type="Marshallese"]:0.02851496494275524)11[&type="Marshallese"]:0.03851994700921241,(8[&type="Not_Marshallese"]:0.09246381163915213,9[&type="Not_Marshallese"]:0.3004638116392358)12[&type="Marshallese"]:0.22657110031276823)14[&type="Marshallese"]:0.0524140832338873)18[&type="Marshallese"]:0.008541720966002364)17[&type="Marshallese"]:0.09026840587174867,10[&type="Marshallese"]:0.08425912202359143)16[&type="Marshallese"]:0.014760450991532004)19[&type="Marshallese"]:0.0;
tree STATE_440000 = (1[&type="Not_Marshallese"]:0.40563207346222274,(((((2[&type="Marshallese"]:0.028537061625868998,3[&type="Marshallese"]:0.041537061626016336)13[&type="Marshallese"]:0.025911434930390942,((6[&type="Marshallese"]:0.0043907543728060605,7[&type="Marshallese"]:0.023390754372811517)11[&type="Marshallese"]:0.004656631520701449,(8[&type="Not_Marshallese"]:0.030083447051863166,9[&type="Not_Marshallese"]:0.23808344705194684)12[&type="Marshallese"]:0.2499639388416025)14[&type="Marshallese"]:0.11640111066289249)18[&type="Marshallese"]:0.01134038002092963,10[&type="Marshallese"]:0.021788876577320537)15[&type="Marshallese"]:0.003849830169945556,4[&type="Marshallese"]:0.12363870674722244)16[&type="Marshallese"]:0.03297596045497764,5[&type="Marshallese"]:0.16761466720216733)17[&type="Marshallese"]:0.37201740626006996)19[&type="Marshallese"]:0.0;tree STATE_10440000 = (1[&type="Not_Marshallese"]:0.40563207346222274,(((((2[&type="Marshallese"]:0.028537061625868998,3[&type="Marshallese"]:0.041537061626016336)13[&type="Marshallese"]:0.025911434930390942,((6[&type="Marshallese"]:0.0043907543728060605,7[&type="Marshallese"]:0.023390754372811517)11[&type="Marshallese"]:0.004656631520701449,(8[&type="Not_Marshallese"]:0.030083447051863166,9[&type="Not_Marshallese"]:0.23808344705194684)12[&type="Marshallese"]:0.2499639388416025)14[&type="Marshallese"]:0.11640111066289249)18[&type="Marshallese"]:0.01134038002092963,10[&type="Marshallese"]:0.021788876577320537)15[&type="Marshallese"]:0.003849830169945556,4[&type="Marshallese"]:0.12363870674722244)16[&type="Marshallese"]:0.03297596045497764,5[&type="Marshallese"]:0.16761466720216733)17[&type="Marshallese"]:0.37201740626006996)19[&type="Marshallese"]:0.0;
tree STATE_450000 = (1[&type="Not_Marshallese"]:0.20907993095680255,((2[&type="Marshallese"]:0.016882104950020738,((3[&type="Marshallese"]:0.00805241907630172,4[&type="Marshallese"]:0.04905241907624169)15[&type="Marshallese"]:0.004111816915493671,((6[&type="Marshallese"]:0.0017056605798304036,7[&type="Marshallese"]:0.02070566057983586)14[&type="Marshallese"]:0.00619110926029931,(8[&type="Not_Marshallese"]:0.031083063272822703,9[&type="Not_Marshallese"]:0.23908306327290638)12[&type="Marshallese"]:0.24781370656726517)11[&type="Marshallese"]:0.0622674661516584)13[&type="Marshallese"]:0.017717868958372684)18[&type="Marshallese"]:0.2215376794764965,(5[&type="Marshallese"]:0.16768362124309855,10[&type="Marshallese"]:0.058683621243174944)16[&type="Marshallese"]:0.13573616318347326)17[&type="Marshallese"]:0.0396601465302453)19[&type="Marshallese"]:0.0;tree STATE_10450000 = (1[&type="Not_Marshallese"]:0.20907993095680255,((2[&type="Marshallese"]:0.016882104950020738,((3[&type="Marshallese"]:0.00805241907630172,4[&type="Marshallese"]:0.04905241907624169)15[&type="Marshallese"]:0.004111816915493671,((6[&type="Marshallese"]:0.0017056605798304036,7[&type="Marshallese"]:0.02070566057983586)14[&type="Marshallese"]:0.00619110926029931,(8[&type="Not_Marshallese"]:0.031083063272822703,9[&type="Not_Marshallese"]:0.23908306327290638)12[&type="Marshallese"]:0.24781370656726517)11[&type="Marshallese"]:0.0622674661516584)13[&type="Marshallese"]:0.017717868958372684)18[&type="Marshallese"]:0.2215376794764965,(5[&type="Marshallese"]:0.16768362124309855,10[&type="Marshallese"]:0.058683621243174944)16[&type="Marshallese"]:0.13573616318347326)17[&type="Marshallese"]:0.0396601465302453)19[&type="Marshallese"]:0.0;
tree STATE_460000 = (1[&type="Not_Marshallese"]:0.3492359399042858,((((2[&type="Marshallese"]:0.030312541530142956,(3[&type="Marshallese"]:0.0333375609013693,5[&type="Marshallese"]:0.08533756090127653)16[&type="Marshallese"]:0.009974980628920993)13[&type="Marshallese"]:0.028256982099356454,(6[&type="Marshallese"]:0.07959046466981201,(7[&type="Marshallese"]:0.061815543041872756,(8[&type="Not_Marshallese"]:0.019555000544705436,9[&type="Not_Marshallese"]:0.2275550005447891)12[&type="Marshallese"]:0.29426054249712)11[&type="Marshallese"]:0.03677492162794471)14[&type="Marshallese"]:0.04997905895982746)17[&type="Marshallese"]:0.0395902432572689,10[&type="Marshallese"]:0.054159766886899274)15[&type="Marshallese"]:0.00128189437492654,4[&type="Marshallese"]:0.15344166126178216)18[&type="Marshallese"]:0.31879427864255094)19[&type="Marshallese"]:0.0;tree STATE_10460000 = (1[&type="Not_Marshallese"]:0.3492359399042858,((((2[&type="Marshallese"]:0.030312541530142956,(3[&type="Marshallese"]:0.0333375609013693,5[&type="Marshallese"]:0.08533756090127653)16[&type="Marshallese"]:0.009974980628920993)13[&type="Marshallese"]:0.028256982099356454,(6[&type="Marshallese"]:0.07959046466981201,(7[&type="Marshallese"]:0.061815543041872756,(8[&type="Not_Marshallese"]:0.019555000544705436,9[&type="Not_Marshallese"]:0.2275550005447891)12[&type="Marshallese"]:0.29426054249712)11[&type="Marshallese"]:0.03677492162794471)14[&type="Marshallese"]:0.04997905895982746)17[&type="Marshallese"]:0.0395902432572689,10[&type="Marshallese"]:0.054159766886899274)15[&type="Marshallese"]:0.00128189437492654,4[&type="Marshallese"]:0.15344166126178216)18[&type="Marshallese"]:0.31879427864255094)19[&type="Marshallese"]:0.0;
tree STATE_470000 = (1[&type="Not_Marshallese"]:0.10820588578519319,((((2[&type="Marshallese"]:0.022563018113840982,(3[&type="Marshallese"]:0.017311970013789812,5[&type="Marshallese"]:0.06931197001369704)13[&type="Marshallese"]:0.018251048100198508)18[&type="Marshallese"]:0.016657033727836112,4[&type="Marshallese"]:0.0932200518417644)17[&type="Marshallese"]:0.0019049375328317186,(6[&type="Marshallese"]:0.05411553903499067,(7[&type="Marshallese"]:0.057269556730751514,(8[&type="Not_Marshallese"]:0.02036727426827642,9[&type="Not_Marshallese"]:0.2283672742683601)12[&type="Marshallese"]:0.2889022824624278)14[&type="Marshallese"]:0.01584598230424461)11[&type="Marshallese"]:0.05800945033965821)16[&type="Marshallese"]:0.1024277220925226,10[&type="Marshallese"]:0.09955271146716238)15[&type="Marshallese"]:0.03365317431812176)19[&type="Marshallese"]:0.0;tree STATE_10470000 = (1[&type="Not_Marshallese"]:0.10820588578519319,((((2[&type="Marshallese"]:0.022563018113840982,(3[&type="Marshallese"]:0.017311970013789812,5[&type="Marshallese"]:0.06931197001369704)13[&type="Marshallese"]:0.018251048100198508)18[&type="Marshallese"]:0.016657033727836112,4[&type="Marshallese"]:0.0932200518417644)17[&type="Marshallese"]:0.0019049375328317186,(6[&type="Marshallese"]:0.05411553903499067,(7[&type="Marshallese"]:0.057269556730751514,(8[&type="Not_Marshallese"]:0.02036727426827642,9[&type="Not_Marshallese"]:0.2283672742683601)12[&type="Marshallese"]:0.2889022824624278)14[&type="Marshallese"]:0.01584598230424461)11[&type="Marshallese"]:0.05800945033965821)16[&type="Marshallese"]:0.1024277220925226,10[&type="Marshallese"]:0.09955271146716238)15[&type="Marshallese"]:0.03365317431812176)19[&type="Marshallese"]:0.0;
tree STATE_480000 = (1[&type="Not_Marshallese"]:0.22382639888392042,((2[&type="Marshallese"]:0.10152107161986512,(5[&type="Marshallese"]:0.15955238177695785,10[&type="Marshallese"]:0.05055238177703425)18[&type="Marshallese"]:0.006968689842961839)13[&type="Marshallese"]:0.043835774495518565,((3[&type="Marshallese"]:0.014780634849573038,4[&type="Marshallese"]:0.05578063484951301)17[&type="Marshallese"]:0.017022085007290744,((6[&type="Marshallese"]:0.009400583857174516,7[&type="Marshallese"]:0.028400583857179973)14[&type="Marshallese"]:0.03355657934938466,(8[&type="Not_Marshallese"]:0.1184423922208917,9[&type="Not_Marshallese"]:0.3264423922209754)12[&type="Marshallese"]:0.19551477098562564)11[&type="Marshallese"]:0.046845556650297326)16[&type="Marshallese"]:0.12655412625866724)15[&type="Marshallese"]:0.14746955276849671)19[&type="Marshallese"]:0.0;tree STATE_10480000 = (1[&type="Not_Marshallese"]:0.22382639888392042,((2[&type="Marshallese"]:0.10152107161986512,(5[&type="Marshallese"]:0.15955238177695785,10[&type="Marshallese"]:0.05055238177703425)18[&type="Marshallese"]:0.006968689842961839)13[&type="Marshallese"]:0.043835774495518565,((3[&type="Marshallese"]:0.014780634849573038,4[&type="Marshallese"]:0.05578063484951301)17[&type="Marshallese"]:0.017022085007290744,((6[&type="Marshallese"]:0.009400583857174516,7[&type="Marshallese"]:0.028400583857179973)14[&type="Marshallese"]:0.03355657934938466,(8[&type="Not_Marshallese"]:0.1184423922208917,9[&type="Not_Marshallese"]:0.3264423922209754)12[&type="Marshallese"]:0.19551477098562564)11[&type="Marshallese"]:0.046845556650297326)16[&type="Marshallese"]:0.12655412625866724)15[&type="Marshallese"]:0.14746955276849671)19[&type="Marshallese"]:0.0;
tree STATE_490000 = ((((1[&type="Not_Marshallese"]:0.0498721051564579,10[&type="Marshallese"]:0.07487210515654885)17[&type="Marshallese"]:0.005087724116624837,((2[&type="Marshallese"]:0.011463427267524695,(6[&type="Marshallese"]:0.0018851500005238053,(7[&type="Marshallese"]:0.01565983266436005,(8[&type="Not_Marshallese"]:0.03286762308583249,9[&type="Not_Marshallese"]:0.24086762308591617)12[&type="Marshallese"]:0.23479220957848027)11[&type="Marshallese"]:0.005225317336169211)14[&type="Marshallese"]:0.08057827726714095)15[&type="Marshallese"]:0.046423493809291116,4[&type="Marshallese"]:0.11188692107690312)16[&type="Marshallese"]:0.06607290819622691)13[&type="Marshallese"]:0.03465359174375082,3[&type="Marshallese"]:0.17161342101694088)18[&type="Marshallese"]:0.06010945987075356,5[&type="Marshallese"]:0.28372288088760167)19[&type="Marshallese"]:0.0;tree STATE_10490000 = ((((1[&type="Not_Marshallese"]:0.0498721051564579,10[&type="Marshallese"]:0.07487210515654885)17[&type="Marshallese"]:0.005087724116624837,((2[&type="Marshallese"]:0.011463427267524695,(6[&type="Marshallese"]:0.0018851500005238053,(7[&type="Marshallese"]:0.01565983266436005,(8[&type="Not_Marshallese"]:0.03286762308583249,9[&type="Not_Marshallese"]:0.24086762308591617)12[&type="Marshallese"]:0.23479220957848027)11[&type="Marshallese"]:0.005225317336169211)14[&type="Marshallese"]:0.08057827726714095)15[&type="Marshallese"]:0.046423493809291116,4[&type="Marshallese"]:0.11188692107690312)16[&type="Marshallese"]:0.06607290819622691)13[&type="Marshallese"]:0.03465359174375082,3[&type="Marshallese"]:0.17161342101694088)18[&type="Marshallese"]:0.06010945987075356,5[&type="Marshallese"]:0.28372288088760167)19[&type="Marshallese"]:0.0;
tree STATE_500000 = (((1[&type="Not_Marshallese"]:0.10799435067511642,((2[&type="Marshallese"]:0.006058261718913771,3[&type="Marshallese"]:0.01905826171906111)15[&type="Marshallese"]:0.010337802716828826,(4[&type="Marshallese"]:0.05705445349924965,((6[&type="Marshallese"]:0.010902964947693883,7[&type="Marshallese"]:0.02990296494769934)11[&type="Marshallese"]:0.005183504171407005,(8[&type="Not_Marshallese"]:0.19900017796867875,9[&type="Not_Marshallese"]:0.4070001779687624)12[&type="Marshallese"]:0.0880862911503803)14[&type="Marshallese"]:0.05796798438020151)17[&type="Marshallese"]:0.013341610936580262)18[&type="Marshallese"]:0.1605982862393338)16[&type="Marshallese"]:0.09123972573874506,10[&type="Marshallese"]:0.22423407641395243)13[&type="Marshallese"]:0.0995941061587785,5[&type="Marshallese"]:0.43282818257265454)19[&type="Marshallese"]:0.0;tree STATE_10500000 = (((1[&type="Not_Marshallese"]:0.10799435067511642,((2[&type="Marshallese"]:0.006058261718913771,3[&type="Marshallese"]:0.01905826171906111)15[&type="Marshallese"]:0.010337802716828826,(4[&type="Marshallese"]:0.05705445349924965,((6[&type="Marshallese"]:0.010902964947693883,7[&type="Marshallese"]:0.02990296494769934)11[&type="Marshallese"]:0.005183504171407005,(8[&type="Not_Marshallese"]:0.19900017796867875,9[&type="Not_Marshallese"]:0.4070001779687624)12[&type="Marshallese"]:0.0880862911503803)14[&type="Marshallese"]:0.05796798438020151)17[&type="Marshallese"]:0.013341610936580262)18[&type="Marshallese"]:0.1605982862393338)16[&type="Marshallese"]:0.09123972573874506,10[&type="Marshallese"]:0.22423407641395243)13[&type="Marshallese"]:0.0995941061587785,5[&type="Marshallese"]:0.43282818257265454)19[&type="Marshallese"]:0.0;
tree STATE_510000 = (1[&type="Not_Marshallese"]:0.2281151919192842,((2[&type="Marshallese"]:0.1490415409213356,((3[&type="Marshallese"]:0.0238202438412477,(4[&type="Marshallese"]:0.045691280210904184,((6[&type="Marshallese"]:0.016587811072197423,(8[&type="Not_Marshallese"]:0.05698502369461039,9[&type="Not_Marshallese"]:0.26498502369469407)12[&type="Marshallese"]:0.2306027873775452)14[&type="Marshallese"]:8.47593278342107E-4,7[&type="Marshallese"]:0.036435404350544986)11[&type="Marshallese"]:0.045255875860417405)17[&type="Marshallese"]:0.01912896363028349)15[&type="Marshallese"]:0.08094988769741207,10[&type="Marshallese"]:0.0477701315386434)16[&type="Marshallese"]:0.05727140938282316)13[&type="Marshallese"]:0.0675495636234027,5[&type="Marshallese"]:0.28159110454479286)18[&type="Marshallese"]:0.08052408737450589)19[&type="Marshallese"]:0.0;tree STATE_10510000 = (1[&type="Not_Marshallese"]:0.2281151919192842,((2[&type="Marshallese"]:0.1490415409213356,((3[&type="Marshallese"]:0.0238202438412477,(4[&type="Marshallese"]:0.045691280210904184,((6[&type="Marshallese"]:0.016587811072197423,(8[&type="Not_Marshallese"]:0.05698502369461039,9[&type="Not_Marshallese"]:0.26498502369469407)12[&type="Marshallese"]:0.2306027873775452)14[&type="Marshallese"]:8.47593278342107E-4,7[&type="Marshallese"]:0.036435404350544986)11[&type="Marshallese"]:0.045255875860417405)17[&type="Marshallese"]:0.01912896363028349)15[&type="Marshallese"]:0.08094988769741207,10[&type="Marshallese"]:0.0477701315386434)16[&type="Marshallese"]:0.05727140938282316)13[&type="Marshallese"]:0.0675495636234027,5[&type="Marshallese"]:0.28159110454479286)18[&type="Marshallese"]:0.08052408737450589)19[&type="Marshallese"]:0.0;
tree STATE_520000 = (1[&type="Not_Marshallese"]:0.29196421831056096,((((2[&type="Marshallese"]:0.0558200339212539,(3[&type="Marshallese"]:0.06768091892153949,4[&type="Marshallese"]:0.10868091892147946)16[&type="Marshallese"]:0.0011391149998617456)18[&type="Marshallese"]:0.007845752989486976,5[&type="Marshallese"]:0.12866578691079544)15[&type="Marshallese"]:0.015741311597441965,((6[&type="Marshallese"]:0.038960655660910004,(8[&type="Not_Marshallese"]:0.11862193291220263,9[&type="Not_Marshallese"]:0.3266219329122863)12[&type="Marshallese"]:0.19133872274866554)11[&type="Marshallese"]:0.015629262986241566,7[&type="Marshallese"]:0.07358991864715703)14[&type="Marshallese"]:0.09581717986117133)13[&type="Marshallese"]:0.09185119972956479,10[&type="Marshallese"]:0.1272582982378786)17[&type="Marshallese"]:0.18970592007277332)19[&type="Marshallese"]:0.0;tree STATE_10520000 = (1[&type="Not_Marshallese"]:0.29196421831056096,((((2[&type="Marshallese"]:0.0558200339212539,(3[&type="Marshallese"]:0.06768091892153949,4[&type="Marshallese"]:0.10868091892147946)16[&type="Marshallese"]:0.0011391149998617456)18[&type="Marshallese"]:0.007845752989486976,5[&type="Marshallese"]:0.12866578691079544)15[&type="Marshallese"]:0.015741311597441965,((6[&type="Marshallese"]:0.038960655660910004,(8[&type="Not_Marshallese"]:0.11862193291220263,9[&type="Not_Marshallese"]:0.3266219329122863)12[&type="Marshallese"]:0.19133872274866554)11[&type="Marshallese"]:0.015629262986241566,7[&type="Marshallese"]:0.07358991864715703)14[&type="Marshallese"]:0.09581717986117133)13[&type="Marshallese"]:0.09185119972956479,10[&type="Marshallese"]:0.1272582982378786)17[&type="Marshallese"]:0.18970592007277332)19[&type="Marshallese"]:0.0;
tree STATE_530000 = (1[&type="Not_Marshallese"]:0.3741182747540135,((((2[&type="Marshallese"]:0.07372978380736694,((6[&type="Marshallese"]:0.0335504234281685,(8[&type="Not_Marshallese"]:0.07033641192234752,9[&type="Not_Marshallese"]:0.2783364119224312)12[&type="Marshallese"]:0.23421401150577914)14[&type="Marshallese"]:0.04845530079361304,7[&type="Marshallese"]:0.101005724221787)11[&type="Marshallese"]:0.06272405958572547)16[&type="Marshallese"]:0.11341729616157425,5[&type="Marshallese"]:0.25214707996899577)17[&type="Marshallese"]:0.040332966330624,(3[&type="Marshallese"]:0.007046243991871481,4[&type="Marshallese"]:0.048046243991811455)15[&type="Marshallese"]:0.23343380230784105)18[&type="Marshallese"]:0.013442683179077486,10[&type="Marshallese"]:0.19692272947877365)13[&type="Marshallese"]:0.2021955452753308)19[&type="Marshallese"]:0.0;tree STATE_10530000 = (1[&type="Not_Marshallese"]:0.3741182747540135,((((2[&type="Marshallese"]:0.07372978380736694,((6[&type="Marshallese"]:0.0335504234281685,(8[&type="Not_Marshallese"]:0.07033641192234752,9[&type="Not_Marshallese"]:0.2783364119224312)12[&type="Marshallese"]:0.23421401150577914)14[&type="Marshallese"]:0.04845530079361304,7[&type="Marshallese"]:0.101005724221787)11[&type="Marshallese"]:0.06272405958572547)16[&type="Marshallese"]:0.11341729616157425,5[&type="Marshallese"]:0.25214707996899577)17[&type="Marshallese"]:0.040332966330624,(3[&type="Marshallese"]:0.007046243991871481,4[&type="Marshallese"]:0.048046243991811455)15[&type="Marshallese"]:0.23343380230784105)18[&type="Marshallese"]:0.013442683179077486,10[&type="Marshallese"]:0.19692272947877365)13[&type="Marshallese"]:0.2021955452753308)19[&type="Marshallese"]:0.0;
tree STATE_540000 = (1[&type="Not_Marshallese"]:0.21085912272988627,(((2[&type="Marshallese"]:0.04303783718000842,(3[&type="Marshallese"]:0.018887796641140486,(4[&type="Marshallese"]:0.04007357318347571,((6[&type="Marshallese"]:0.017994678642185125,(8[&type="Not_Marshallese"]:0.08055718782278176,9[&type="Not_Marshallese"]:0.28855718782286544)12[&type="Marshallese"]:0.20843749081936153)11[&type="Marshallese"]:0.0013732734636952015,7[&type="Marshallese"]:0.03836795210588578)14[&type="Marshallese"]:0.03770562107764813)18[&type="Marshallese"]:0.01981422345760475)16[&type="Marshallese"]:0.03715004053901527)15[&type="Marshallese"]:0.07956575399699006,10[&type="Marshallese"]:0.07860359117712945)17[&type="Marshallese"]:0.014665541145875927,5[&type="Marshallese"]:0.20226913232292898)13[&type="Marshallese"]:0.14258999040697184)19[&type="Marshallese"]:0.0;tree STATE_10540000 = (1[&type="Not_Marshallese"]:0.21085912272988627,(((2[&type="Marshallese"]:0.04303783718000842,(3[&type="Marshallese"]:0.018887796641140486,(4[&type="Marshallese"]:0.04007357318347571,((6[&type="Marshallese"]:0.017994678642185125,(8[&type="Not_Marshallese"]:0.08055718782278176,9[&type="Not_Marshallese"]:0.28855718782286544)12[&type="Marshallese"]:0.20843749081936153)11[&type="Marshallese"]:0.0013732734636952015,7[&type="Marshallese"]:0.03836795210588578)14[&type="Marshallese"]:0.03770562107764813)18[&type="Marshallese"]:0.01981422345760475)16[&type="Marshallese"]:0.03715004053901527)15[&type="Marshallese"]:0.07956575399699006,10[&type="Marshallese"]:0.07860359117712945)17[&type="Marshallese"]:0.014665541145875927,5[&type="Marshallese"]:0.20226913232292898)13[&type="Marshallese"]:0.14258999040697184)19[&type="Marshallese"]:0.0;
tree STATE_550000 = ((((1[&type="Not_Marshallese"]:0.05629588469008162,((2[&type="Marshallese"]:0.005522748333989913,4[&type="Marshallese"]:0.059522748334077225)16[&type="Marshallese"]:0.09437271833960992,5[&type="Marshallese"]:0.1648954666736544)15[&type="Marshallese"]:0.025400418016441773)17[&type="Marshallese"]:0.00790515523522306,(6[&type="Marshallese"]:0.06384063574343157,(7[&type="Marshallese"]:0.06117908736694955,(8[&type="Not_Marshallese"]:0.1609413790779538,9[&type="Not_Marshallese"]:0.3689413790780375)12[&type="Marshallese"]:0.15223770828894845)11[&type="Marshallese"]:0.021661548376487483)14[&type="Marshallese"]:0.14036040418197315)18[&type="Marshallese"]:6.226832827422868E-4,3[&type="Marshallese"]:0.1468237232081543)13[&type="Marshallese"]:0.3377641132289081,10[&type="Marshallese"]:0.427587836437046)19[&type="Marshallese"]:0.0;tree STATE_10550000 = ((((1[&type="Not_Marshallese"]:0.05629588469008162,((2[&type="Marshallese"]:0.005522748333989913,4[&type="Marshallese"]:0.059522748334077225)16[&type="Marshallese"]:0.09437271833960992,5[&type="Marshallese"]:0.1648954666736544)15[&type="Marshallese"]:0.025400418016441773)17[&type="Marshallese"]:0.00790515523522306,(6[&type="Marshallese"]:0.06384063574343157,(7[&type="Marshallese"]:0.06117908736694955,(8[&type="Not_Marshallese"]:0.1609413790779538,9[&type="Not_Marshallese"]:0.3689413790780375)12[&type="Marshallese"]:0.15223770828894845)11[&type="Marshallese"]:0.021661548376487483)14[&type="Marshallese"]:0.14036040418197315)18[&type="Marshallese"]:6.226832827422868E-4,3[&type="Marshallese"]:0.1468237232081543)13[&type="Marshallese"]:0.3377641132289081,10[&type="Marshallese"]:0.427587836437046)19[&type="Marshallese"]:0.0;
tree STATE_560000 = (1[&type="Not_Marshallese"]:0.12245493636431104,((((2[&type="Marshallese"]:0.016954504091722278,5[&type="Marshallese"]:0.08195450409177685)15[&type="Marshallese"]:0.01917806982593362,((6[&type="Marshallese"]:0.03933706086277622,7[&type="Marshallese"]:0.058337060862781676)11[&type="Marshallese"]:0.019773599020582178,(8[&type="Not_Marshallese"]:0.0371601207594244,9[&type="Not_Marshallese"]:0.24516012075950808)12[&type="Marshallese"]:0.29295053912389213)14[&type="Marshallese"]:0.04802191403443756)18[&type="Marshallese"]:0.03181843329786416,(3[&type="Marshallese"]:0.014998778674655378,4[&type="Marshallese"]:0.05599877867459535)17[&type="Marshallese"]:0.06595222854101201)13[&type="Marshallese"]:0.028163550330734033,10[&type="Marshallese"]:0.052114557546385054)16[&type="Marshallese"]:0.09534037881801694)19[&type="Marshallese"]:0.0;tree STATE_10560000 = (1[&type="Not_Marshallese"]:0.12245493636431104,((((2[&type="Marshallese"]:0.016954504091722278,5[&type="Marshallese"]:0.08195450409177685)15[&type="Marshallese"]:0.01917806982593362,((6[&type="Marshallese"]:0.03933706086277622,7[&type="Marshallese"]:0.058337060862781676)11[&type="Marshallese"]:0.019773599020582178,(8[&type="Not_Marshallese"]:0.0371601207594244,9[&type="Not_Marshallese"]:0.24516012075950808)12[&type="Marshallese"]:0.29295053912389213)14[&type="Marshallese"]:0.04802191403443756)18[&type="Marshallese"]:0.03181843329786416,(3[&type="Marshallese"]:0.014998778674655378,4[&type="Marshallese"]:0.05599877867459535)17[&type="Marshallese"]:0.06595222854101201)13[&type="Marshallese"]:0.028163550330734033,10[&type="Marshallese"]:0.052114557546385054)16[&type="Marshallese"]:0.09534037881801694)19[&type="Marshallese"]:0.0;
tree STATE_570000 = (1[&type="Not_Marshallese"]:0.1658068450263377,(((2[&type="Marshallese"]:0.007315168275614625,5[&type="Marshallese"]:0.0723151682756692)13[&type="Marshallese"]:9.254912933795989E-4,(3[&type="Marshallese"]:0.013909664703651403,(4[&type="Marshallese"]:0.03874136418797247,(6[&type="Marshallese"]:0.01590971609977948,(7[&type="Marshallese"]:0.016174128750769068,(8[&type="Not_Marshallese"]:0.01477230434239199,9[&type="Not_Marshallese"]:0.22277230434247566)12[&type="Marshallese"]:0.2534018244083298)11[&type="Marshallese"]:0.01873558734901587)14[&type="Marshallese"]:0.03983164808824574)15[&type="Marshallese"]:0.016168300515618905)18[&type="Marshallese"]:0.007330994865490159)17[&type="Marshallese"]:0.11189109436119771,10[&type="Marshallese"]:0.0761317539303229)16[&type="Marshallese"]:0.11467509109610574)19[&type="Marshallese"]:0.0;tree STATE_10570000 = (1[&type="Not_Marshallese"]:0.1658068450263377,(((2[&type="Marshallese"]:0.007315168275614625,5[&type="Marshallese"]:0.0723151682756692)13[&type="Marshallese"]:9.254912933795989E-4,(3[&type="Marshallese"]:0.013909664703651403,(4[&type="Marshallese"]:0.03874136418797247,(6[&type="Marshallese"]:0.01590971609977948,(7[&type="Marshallese"]:0.016174128750769068,(8[&type="Not_Marshallese"]:0.01477230434239199,9[&type="Not_Marshallese"]:0.22277230434247566)12[&type="Marshallese"]:0.2534018244083298)11[&type="Marshallese"]:0.01873558734901587)14[&type="Marshallese"]:0.03983164808824574)15[&type="Marshallese"]:0.016168300515618905)18[&type="Marshallese"]:0.007330994865490159)17[&type="Marshallese"]:0.11189109436119771,10[&type="Marshallese"]:0.0761317539303229)16[&type="Marshallese"]:0.11467509109610574)19[&type="Marshallese"]:0.0;
tree STATE_580000 = ((1[&type="Not_Marshallese"]:0.17225196287807143,(((2[&type="Marshallese"]:0.018158275131327284,(3[&type="Marshallese"]:0.016623192989267177,(6[&type="Marshallese"]:0.04602006220671284,(7[&type="Marshallese"]:0.019544058788502516,(8[&type="Not_Marshallese"]:0.0553684460457044,9[&type="Not_Marshallese"]:0.2633684460457881)16[&type="Marshallese"]:0.21617561274275082)12[&type="Marshallese"]:0.04547600341821578)13[&type="Marshallese"]:0.02860313078254706)11[&type="Marshallese"]:0.014535082142207445)14[&type="Marshallese"]:0.015438653332815022,4[&type="Marshallese"]:0.08759692846422962)18[&type="Marshallese"]:0.11762341595315928,5[&type="Marshallese"]:0.21622034441735616)15[&type="Marshallese"]:0.09003161846072982)17[&type="Marshallese"]:9.726995824188567E-4,10[&type="Marshallese"]:0.19822466246058124)19[&type="Marshallese"]:0.0;tree STATE_10580000 = ((1[&type="Not_Marshallese"]:0.17225196287807143,(((2[&type="Marshallese"]:0.018158275131327284,(3[&type="Marshallese"]:0.016623192989267177,(6[&type="Marshallese"]:0.04602006220671284,(7[&type="Marshallese"]:0.019544058788502516,(8[&type="Not_Marshallese"]:0.0553684460457044,9[&type="Not_Marshallese"]:0.2633684460457881)16[&type="Marshallese"]:0.21617561274275082)12[&type="Marshallese"]:0.04547600341821578)13[&type="Marshallese"]:0.02860313078254706)11[&type="Marshallese"]:0.014535082142207445)14[&type="Marshallese"]:0.015438653332815022,4[&type="Marshallese"]:0.08759692846422962)18[&type="Marshallese"]:0.11762341595315928,5[&type="Marshallese"]:0.21622034441735616)15[&type="Marshallese"]:0.09003161846072982)17[&type="Marshallese"]:9.726995824188567E-4,10[&type="Marshallese"]:0.19822466246058124)19[&type="Marshallese"]:0.0;
tree STATE_590000 = ((1[&type="Not_Marshallese"]:0.12278720182629099,((2[&type="Marshallese"]:0.035597447410531724,(4[&type="Marshallese"]:0.054842811188830054,((6[&type="Marshallese"]:0.0031647194943733026,(8[&type="Not_Marshallese"]:0.09352322343884861,9[&type="Not_Marshallese"]:0.3015232234389323)16[&type="Marshallese"]:0.18064149605548285)12[&type="Marshallese"]:0.041116397920497316,7[&type="Marshallese"]:0.06328111741487608)13[&type="Marshallese"]:0.027561693774012186)18[&type="Marshallese"]:0.03475463622178898)17[&type="Marshallese"]:0.0725858856931918,(3[&type="Marshallese"]:0.07573596801031146,5[&type="Marshallese"]:0.1277359680102187)14[&type="Marshallese"]:0.0454473650935594)15[&type="Marshallese"]:0.08360386872252745)11[&type="Marshallese"]:0.16005256790215006,10[&type="Marshallese"]:0.307839769728532)19[&type="Marshallese"]:0.0;tree STATE_10590000 = ((1[&type="Not_Marshallese"]:0.12278720182629099,((2[&type="Marshallese"]:0.035597447410531724,(4[&type="Marshallese"]:0.054842811188830054,((6[&type="Marshallese"]:0.0031647194943733026,(8[&type="Not_Marshallese"]:0.09352322343884861,9[&type="Not_Marshallese"]:0.3015232234389323)16[&type="Marshallese"]:0.18064149605548285)12[&type="Marshallese"]:0.041116397920497316,7[&type="Marshallese"]:0.06328111741487608)13[&type="Marshallese"]:0.027561693774012186)18[&type="Marshallese"]:0.03475463622178898)17[&type="Marshallese"]:0.0725858856931918,(3[&type="Marshallese"]:0.07573596801031146,5[&type="Marshallese"]:0.1277359680102187)14[&type="Marshallese"]:0.0454473650935594)15[&type="Marshallese"]:0.08360386872252745)11[&type="Marshallese"]:0.16005256790215006,10[&type="Marshallese"]:0.307839769728532)19[&type="Marshallese"]:0.0;
tree STATE_600000 = ((1[&type="Not_Marshallese"]:0.28216487304182825,10[&type="Marshallese"]:0.3071648730419192)14[&type="Marshallese"]:0.04095080745344093,((2[&type="Marshallese"]:0.08644281893522887,(3[&type="Marshallese"]:0.07948985702519562,(4[&type="Marshallese"]:0.10597350253980209,5[&type="Marshallese"]:0.11697350253976935)15[&type="Marshallese"]:0.014516354485333505)11[&type="Marshallese"]:0.01995296191018059)18[&type="Marshallese"]:0.02997476547794098,((6[&type="Marshallese"]:0.035558811022940784,(8[&type="Not_Marshallese"]:0.043966253642569064,9[&type="Not_Marshallese"]:0.25196625364265274)16[&type="Marshallese"]:0.2625925573803299)13[&type="Marshallese"]:0.09722516087296462,7[&type="Marshallese"]:0.15178397189591086)12[&type="Marshallese"]:0.054633612517404506)17[&type="Marshallese"]:0.2756980960820593)19[&type="Marshallese"]:0.0;tree STATE_10600000 = ((1[&type="Not_Marshallese"]:0.28216487304182825,10[&type="Marshallese"]:0.3071648730419192)14[&type="Marshallese"]:0.04095080745344093,((2[&type="Marshallese"]:0.08644281893522887,(3[&type="Marshallese"]:0.07948985702519562,(4[&type="Marshallese"]:0.10597350253980209,5[&type="Marshallese"]:0.11697350253976935)15[&type="Marshallese"]:0.014516354485333505)11[&type="Marshallese"]:0.01995296191018059)18[&type="Marshallese"]:0.02997476547794098,((6[&type="Marshallese"]:0.035558811022940784,(8[&type="Not_Marshallese"]:0.043966253642569064,9[&type="Not_Marshallese"]:0.25196625364265274)16[&type="Marshallese"]:0.2625925573803299)13[&type="Marshallese"]:0.09722516087296462,7[&type="Marshallese"]:0.15178397189591086)12[&type="Marshallese"]:0.054633612517404506)17[&type="Marshallese"]:0.2756980960820593)19[&type="Marshallese"]:0.0;
tree STATE_610000 = (1[&type="Not_Marshallese"]:0.2814363978948631,((((2[&type="Marshallese"]:0.0732280569350523,(5[&type="Marshallese"]:0.11933973002314224,((6[&type="Marshallese"]:0.00954115757003976,7[&type="Marshallese"]:0.028541157570045217)14[&type="Marshallese"]:0.012404299221599191,(8[&type="Not_Marshallese"]:0.0733928823674112,9[&type="Not_Marshallese"]:0.2813928823674949)12[&type="Marshallese"]:0.2195525744241859)11[&type="Marshallese"]:0.10339427323158878)17[&type="Marshallese"]:0.018888326911964626)18[&type="Marshallese"]:0.008543177422837944,3[&type="Marshallese"]:0.09477123435803758)15[&type="Marshallese"]:0.01123590182980716,4[&type="Marshallese"]:0.14700713618778471)16[&type="Marshallese"]:0.01952962444377393,10[&type="Marshallese"]:0.0685367606316023)13[&type="Marshallese"]:0.23789963726335173)19[&type="Marshallese"]:0.0;tree STATE_10610000 = (1[&type="Not_Marshallese"]:0.2814363978948631,((((2[&type="Marshallese"]:0.0732280569350523,(5[&type="Marshallese"]:0.11933973002314224,((6[&type="Marshallese"]:0.00954115757003976,7[&type="Marshallese"]:0.028541157570045217)14[&type="Marshallese"]:0.012404299221599191,(8[&type="Not_Marshallese"]:0.0733928823674112,9[&type="Not_Marshallese"]:0.2813928823674949)12[&type="Marshallese"]:0.2195525744241859)11[&type="Marshallese"]:0.10339427323158878)17[&type="Marshallese"]:0.018888326911964626)18[&type="Marshallese"]:0.008543177422837944,3[&type="Marshallese"]:0.09477123435803758)15[&type="Marshallese"]:0.01123590182980716,4[&type="Marshallese"]:0.14700713618778471)16[&type="Marshallese"]:0.01952962444377393,10[&type="Marshallese"]:0.0685367606316023)13[&type="Marshallese"]:0.23789963726335173)19[&type="Marshallese"]:0.0;
tree STATE_620000 = (1[&type="Not_Marshallese"]:0.11138172003553715,(((2[&type="Marshallese"]:0.019664422093203182,(3[&type="Marshallese"]:0.03190565508188836,((6[&type="Marshallese"]:0.011600480926879209,7[&type="Marshallese"]:0.030600480926884666)14[&type="Marshallese"]:0.015174489443350814,(8[&type="Not_Marshallese"]:0.061524686689253594,9[&type="Not_Marshallese"]:0.26952468668933727)12[&type="Marshallese"]:0.2362502836809346)11[&type="Marshallese"]:0.06313068471165106)15[&type="Marshallese"]:7.587670114621581E-4)18[&type="Marshallese"]:0.05688997131141438,(4[&type="Marshallese"]:0.07217125163229354,5[&type="Marshallese"]:0.0831712516322608)13[&type="Marshallese"]:0.05838314177241133)16[&type="Marshallese"]:0.0013924619697412988,10[&type="Marshallese"]:0.033946855374489826)17[&type="Marshallese"]:0.10243486466113827)19[&type="Marshallese"]:0.0;tree STATE_10620000 = (1[&type="Not_Marshallese"]:0.11138172003553715,(((2[&type="Marshallese"]:0.019664422093203182,(3[&type="Marshallese"]:0.03190565508188836,((6[&type="Marshallese"]:0.011600480926879209,7[&type="Marshallese"]:0.030600480926884666)14[&type="Marshallese"]:0.015174489443350814,(8[&type="Not_Marshallese"]:0.061524686689253594,9[&type="Not_Marshallese"]:0.26952468668933727)12[&type="Marshallese"]:0.2362502836809346)11[&type="Marshallese"]:0.06313068471165106)15[&type="Marshallese"]:7.587670114621581E-4)18[&type="Marshallese"]:0.05688997131141438,(4[&type="Marshallese"]:0.07217125163229354,5[&type="Marshallese"]:0.0831712516322608)13[&type="Marshallese"]:0.05838314177241133)16[&type="Marshallese"]:0.0013924619697412988,10[&type="Marshallese"]:0.033946855374489826)17[&type="Marshallese"]:0.10243486466113827)19[&type="Marshallese"]:0.0;
tree STATE_630000 = ((1[&type="Not_Marshallese"]:0.18239362134469306,((2[&type="Marshallese"]:0.09826564087739986,(3[&type="Marshallese"]:0.09265329857711235,(4[&type="Marshallese"]:0.058003607326492124,5[&type="Marshallese"]:0.06900360732645938)13[&type="Marshallese"]:0.0756496912505602)16[&type="Marshallese"]:0.018612342300434848)15[&type="Marshallese"]:0.0023559049887170724,10[&type="Marshallese"]:0.0566215458662479)17[&type="Marshallese"]:0.1507720754785361)18[&type="Marshallese"]:0.004492414778519027,(6[&type="Marshallese"]:0.0035500784153641995,(7[&type="Marshallese"]:0.018093403580671408,(8[&type="Not_Marshallese"]:0.13001347626924287,9[&type="Not_Marshallese"]:0.33801347626932654)12[&type="Marshallese"]:0.14007992731138125)14[&type="Marshallese"]:0.004456674834698249)11[&type="Marshallese"]:0.32333595770794793)19[&type="Marshallese"]:0.0;tree STATE_10630000 = ((1[&type="Not_Marshallese"]:0.18239362134469306,((2[&type="Marshallese"]:0.09826564087739986,(3[&type="Marshallese"]:0.09265329857711235,(4[&type="Marshallese"]:0.058003607326492124,5[&type="Marshallese"]:0.06900360732645938)13[&type="Marshallese"]:0.0756496912505602)16[&type="Marshallese"]:0.018612342300434848)15[&type="Marshallese"]:0.0023559049887170724,10[&type="Marshallese"]:0.0566215458662479)17[&type="Marshallese"]:0.1507720754785361)18[&type="Marshallese"]:0.004492414778519027,(6[&type="Marshallese"]:0.0035500784153641995,(7[&type="Marshallese"]:0.018093403580671408,(8[&type="Not_Marshallese"]:0.13001347626924287,9[&type="Not_Marshallese"]:0.33801347626932654)12[&type="Marshallese"]:0.14007992731138125)14[&type="Marshallese"]:0.004456674834698249)11[&type="Marshallese"]:0.32333595770794793)19[&type="Marshallese"]:0.0;
tree STATE_640000 = (1[&type="Not_Marshallese"]:0.20348262815367668,(((2[&type="Marshallese"]:0.020309596275345676,((6[&type="Marshallese"]:0.0033272746800626085,(8[&type="Not_Marshallese"]:0.08421876790966526,9[&type="Not_Marshallese"]:0.29221876790974893)12[&type="Marshallese"]:0.1901085067703555)11[&type="Marshallese"]:0.0052417532700499425,7[&type="Marshallese"]:0.027569027950118008)14[&type="Marshallese"]:0.08274056832537319)17[&type="Marshallese"]:0.03555110666913475,((3[&type="Marshallese"]:0.039859733660125074,4[&type="Marshallese"]:0.08085973366006505)13[&type="Marshallese"]:0.019463964842720505,5[&type="Marshallese"]:0.11132369850275281)18[&type="Marshallese"]:0.009537004441782182)16[&type="Marshallese"]:0.09947363337665482,10[&type="Marshallese"]:0.11133433632126621)15[&type="Marshallese"]:0.11714829183250142)19[&type="Marshallese"]:0.0;tree STATE_10640000 = (1[&type="Not_Marshallese"]:0.20348262815367668,(((2[&type="Marshallese"]:0.020309596275345676,((6[&type="Marshallese"]:0.0033272746800626085,(8[&type="Not_Marshallese"]:0.08421876790966526,9[&type="Not_Marshallese"]:0.29221876790974893)12[&type="Marshallese"]:0.1901085067703555)11[&type="Marshallese"]:0.0052417532700499425,7[&type="Marshallese"]:0.027569027950118008)14[&type="Marshallese"]:0.08274056832537319)17[&type="Marshallese"]:0.03555110666913475,((3[&type="Marshallese"]:0.039859733660125074,4[&type="Marshallese"]:0.08085973366006505)13[&type="Marshallese"]:0.019463964842720505,5[&type="Marshallese"]:0.11132369850275281)18[&type="Marshallese"]:0.009537004441782182)16[&type="Marshallese"]:0.09947363337665482,10[&type="Marshallese"]:0.11133433632126621)15[&type="Marshallese"]:0.11714829183250142)19[&type="Marshallese"]:0.0;
tree STATE_650000 = (1[&type="Not_Marshallese"]:0.12500320704243617,((((2[&type="Marshallese"]:0.008160089818394223,(3[&type="Marshallese"]:0.015092511788042828,4[&type="Marshallese"]:0.0560925117879828)18[&type="Marshallese"]:0.006067578030498733)13[&type="Marshallese"]:0.05820094956939259,((6[&type="Marshallese"]:0.013073631644625772,7[&type="Marshallese"]:0.03207363164463123)11[&type="Marshallese"]:0.008756413054902656,(8[&type="Not_Marshallese"]:0.009052951017395477,9[&type="Not_Marshallese"]:0.21705295101747915)12[&type="Marshallese"]:0.28377709368209114)14[&type="Marshallese"]:0.11553099468839845)17[&type="Marshallese"]:0.023415778294450962,10[&type="Marshallese"]:0.04577681768236874)15[&type="Marshallese"]:0.016304767170403522,5[&type="Marshallese"]:0.17108158485269587)16[&type="Marshallese"]:0.08792162218975486)19[&type="Marshallese"]:0.0;tree STATE_10650000 = (1[&type="Not_Marshallese"]:0.12500320704243617,((((2[&type="Marshallese"]:0.008160089818394223,(3[&type="Marshallese"]:0.015092511788042828,4[&type="Marshallese"]:0.0560925117879828)18[&type="Marshallese"]:0.006067578030498733)13[&type="Marshallese"]:0.05820094956939259,((6[&type="Marshallese"]:0.013073631644625772,7[&type="Marshallese"]:0.03207363164463123)11[&type="Marshallese"]:0.008756413054902656,(8[&type="Not_Marshallese"]:0.009052951017395477,9[&type="Not_Marshallese"]:0.21705295101747915)12[&type="Marshallese"]:0.28377709368209114)14[&type="Marshallese"]:0.11553099468839845)17[&type="Marshallese"]:0.023415778294450962,10[&type="Marshallese"]:0.04577681768236874)15[&type="Marshallese"]:0.016304767170403522,5[&type="Marshallese"]:0.17108158485269587)16[&type="Marshallese"]:0.08792162218975486)19[&type="Marshallese"]:0.0;
tree STATE_660000 = (1[&type="Not_Marshallese"]:0.2188056763493592,((((2[&type="Marshallese"]:0.0038887239380387406,(6[&type="Marshallese"]:0.045391069928339745,(7[&type="Marshallese"]:0.054790482873216084,(8[&type="Not_Marshallese"]:0.08366219825051341,9[&type="Not_Marshallese"]:0.2916621982505971)12[&type="Marshallese"]:0.22312828462265538)14[&type="Marshallese"]:0.009600587055129117)11[&type="Marshallese"]:0.02949765400983906)13[&type="Marshallese"]:0.010412871334448237,3[&type="Marshallese"]:0.027301595272634316)18[&type="Marshallese"]:0.004650407338414819,(4[&type="Marshallese"]:0.025405785150565685,5[&type="Marshallese"]:0.03640578515053294)17[&type="Marshallese"]:0.04754621746042342)16[&type="Marshallese"]:0.09700571374689382,10[&type="Marshallese"]:0.07195771635792658)15[&type="Marshallese"]:0.17184795999152358)19[&type="Marshallese"]:0.0;tree STATE_10660000 = (1[&type="Not_Marshallese"]:0.2188056763493592,((((2[&type="Marshallese"]:0.0038887239380387406,(6[&type="Marshallese"]:0.045391069928339745,(7[&type="Marshallese"]:0.054790482873216084,(8[&type="Not_Marshallese"]:0.08366219825051341,9[&type="Not_Marshallese"]:0.2916621982505971)12[&type="Marshallese"]:0.22312828462265538)14[&type="Marshallese"]:0.009600587055129117)11[&type="Marshallese"]:0.02949765400983906)13[&type="Marshallese"]:0.010412871334448237,3[&type="Marshallese"]:0.027301595272634316)18[&type="Marshallese"]:0.004650407338414819,(4[&type="Marshallese"]:0.025405785150565685,5[&type="Marshallese"]:0.03640578515053294)17[&type="Marshallese"]:0.04754621746042342)16[&type="Marshallese"]:0.09700571374689382,10[&type="Marshallese"]:0.07195771635792658)15[&type="Marshallese"]:0.17184795999152358)19[&type="Marshallese"]:0.0;
tree STATE_670000 = (1[&type="Not_Marshallese"]:0.19375069724326988,(((2[&type="Marshallese"]:0.023382151111222327,5[&type="Marshallese"]:0.0883821511112769)16[&type="Marshallese"]:0.007060443023784391,(3[&type="Marshallese"]:0.008845242280715149,(4[&type="Marshallese"]:0.04726398701444834,((6[&type="Marshallese"]:0.0025647723236131292,(8[&type="Not_Marshallese"]:0.10496796213684112,9[&type="Not_Marshallese"]:0.3129679621369248)12[&type="Marshallese"]:0.16859681018673017)14[&type="Marshallese"]:0.02102592890230176,7[&type="Marshallese"]:0.04259070122592035)11[&type="Marshallese"]:0.0406732857885862)17[&type="Marshallese"]:0.0025812552662067834)13[&type="Marshallese"]:0.03459735185443891)18[&type="Marshallese"]:0.054437035212836826,10[&type="Marshallese"]:0.04087962934797451)15[&type="Marshallese"]:0.17787106789538631)19[&type="Marshallese"]:0.0;tree STATE_10670000 = (1[&type="Not_Marshallese"]:0.19375069724326988,(((2[&type="Marshallese"]:0.023382151111222327,5[&type="Marshallese"]:0.0883821511112769)16[&type="Marshallese"]:0.007060443023784391,(3[&type="Marshallese"]:0.008845242280715149,(4[&type="Marshallese"]:0.04726398701444834,((6[&type="Marshallese"]:0.0025647723236131292,(8[&type="Not_Marshallese"]:0.10496796213684112,9[&type="Not_Marshallese"]:0.3129679621369248)12[&type="Marshallese"]:0.16859681018673017)14[&type="Marshallese"]:0.02102592890230176,7[&type="Marshallese"]:0.04259070122592035)11[&type="Marshallese"]:0.0406732857885862)17[&type="Marshallese"]:0.0025812552662067834)13[&type="Marshallese"]:0.03459735185443891)18[&type="Marshallese"]:0.054437035212836826,10[&type="Marshallese"]:0.04087962934797451)15[&type="Marshallese"]:0.17787106789538631)19[&type="Marshallese"]:0.0;
tree STATE_680000 = (1[&type="Not_Marshallese"]:0.29629668424806577,((2[&type="Marshallese"]:0.05003616066343375,((3[&type="Marshallese"]:0.00795453927045775,4[&type="Marshallese"]:0.04895453927039772)15[&type="Marshallese"]:0.03813038077548614,(5[&type="Marshallese"]:0.08894450745272753,(6[&type="Marshallese"]:0.055037227127535004,(7[&type="Marshallese"]:0.06953265521964291,(8[&type="Not_Marshallese"]:0.052464350955283234,9[&type="Not_Marshallese"]:0.2604643509553669)12[&type="Marshallese"]:0.2690683042643124)14[&type="Marshallese"]:0.004504571907897548)11[&type="Marshallese"]:0.039907280325278016)13[&type="Marshallese"]:0.009140412593123592)18[&type="Marshallese"]:0.016951240617637198)17[&type="Marshallese"]:0.09118857476538023,10[&type="Marshallese"]:0.09722473542894494)16[&type="Marshallese"]:0.22407194881921177)19[&type="Marshallese"]:0.0;tree STATE_10680000 = (1[&type="Not_Marshallese"]:0.29629668424806577,((2[&type="Marshallese"]:0.05003616066343375,((3[&type="Marshallese"]:0.00795453927045775,4[&type="Marshallese"]:0.04895453927039772)15[&type="Marshallese"]:0.03813038077548614,(5[&type="Marshallese"]:0.08894450745272753,(6[&type="Marshallese"]:0.055037227127535004,(7[&type="Marshallese"]:0.06953265521964291,(8[&type="Not_Marshallese"]:0.052464350955283234,9[&type="Not_Marshallese"]:0.2604643509553669)12[&type="Marshallese"]:0.2690683042643124)14[&type="Marshallese"]:0.004504571907897548)11[&type="Marshallese"]:0.039907280325278016)13[&type="Marshallese"]:0.009140412593123592)18[&type="Marshallese"]:0.016951240617637198)17[&type="Marshallese"]:0.09118857476538023,10[&type="Marshallese"]:0.09722473542894494)16[&type="Marshallese"]:0.22407194881921177)19[&type="Marshallese"]:0.0;
tree STATE_690000 = (1[&type="Not_Marshallese"]:0.30663089486298445,((((2[&type="Marshallese"]:0.007735795622783592,(6[&type="Marshallese"]:0.008338579599110885,(7[&type="Marshallese"]:0.012843192075936039,(8[&type="Not_Marshallese"]:0.04758555755718741,9[&type="Not_Marshallese"]:0.2555855575572711)12[&type="Marshallese"]:0.21725763451870134)11[&type="Marshallese"]:0.014495387523180303)14[&type="Marshallese"]:0.07039721602381277)13[&type="Marshallese"]:0.04207431194770139,(3[&type="Marshallese"]:0.03968791691051787,4[&type="Marshallese"]:0.08068791691045785)15[&type="Marshallese"]:0.02312219066011445)16[&type="Marshallese"]:0.0501051567553602,10[&type="Marshallese"]:0.055915264325976155)17[&type="Marshallese"]:0.002669631819830709,5[&type="Marshallese"]:0.16758489614573047)18[&type="Marshallese"]:0.27304599871726853)19[&type="Marshallese"]:0.0;tree STATE_10690000 = (1[&type="Not_Marshallese"]:0.30663089486298445,((((2[&type="Marshallese"]:0.007735795622783592,(6[&type="Marshallese"]:0.008338579599110885,(7[&type="Marshallese"]:0.012843192075936039,(8[&type="Not_Marshallese"]:0.04758555755718741,9[&type="Not_Marshallese"]:0.2555855575572711)12[&type="Marshallese"]:0.21725763451870134)11[&type="Marshallese"]:0.014495387523180303)14[&type="Marshallese"]:0.07039721602381277)13[&type="Marshallese"]:0.04207431194770139,(3[&type="Marshallese"]:0.03968791691051787,4[&type="Marshallese"]:0.08068791691045785)15[&type="Marshallese"]:0.02312219066011445)16[&type="Marshallese"]:0.0501051567553602,10[&type="Marshallese"]:0.055915264325976155)17[&type="Marshallese"]:0.002669631819830709,5[&type="Marshallese"]:0.16758489614573047)18[&type="Marshallese"]:0.27304599871726853)19[&type="Marshallese"]:0.0;
tree STATE_700000 = (1[&type="Not_Marshallese"]:0.3052870706258347,(((((2[&type="Marshallese"]:0.014212910104305476,4[&type="Marshallese"]:0.06821291010439279)18[&type="Marshallese"]:0.04898533352177903,(6[&type="Marshallese"]:0.0810730068419242,(7[&type="Marshallese"]:0.0982701670766114,(8[&type="Not_Marshallese"]:0.2606996424157055,9[&type="Not_Marshallese"]:0.46869964241578915)12[&type="Marshallese"]:0.08957052466085863)14[&type="Marshallese"]:0.0018028397653182537)11[&type="Marshallese"]:0.05312523678430037)15[&type="Marshallese"]:0.008068848224450531,3[&type="Marshallese"]:0.08426709185068237)17[&type="Marshallese"]:3.606503569952846E-4,5[&type="Marshallese"]:0.1366277422075849)16[&type="Marshallese"]:0.09227344131269088,10[&type="Marshallese"]:0.11990118352035217)13[&type="Marshallese"]:0.2103858871055735)19[&type="Marshallese"]:0.0;tree STATE_10700000 = (1[&type="Not_Marshallese"]:0.3052870706258347,(((((2[&type="Marshallese"]:0.014212910104305476,4[&type="Marshallese"]:0.06821291010439279)18[&type="Marshallese"]:0.04898533352177903,(6[&type="Marshallese"]:0.0810730068419242,(7[&type="Marshallese"]:0.0982701670766114,(8[&type="Not_Marshallese"]:0.2606996424157055,9[&type="Not_Marshallese"]:0.46869964241578915)12[&type="Marshallese"]:0.08957052466085863)14[&type="Marshallese"]:0.0018028397653182537)11[&type="Marshallese"]:0.05312523678430037)15[&type="Marshallese"]:0.008068848224450531,3[&type="Marshallese"]:0.08426709185068237)17[&type="Marshallese"]:3.606503569952846E-4,5[&type="Marshallese"]:0.1366277422075849)16[&type="Marshallese"]:0.09227344131269088,10[&type="Marshallese"]:0.11990118352035217)13[&type="Marshallese"]:0.2103858871055735)19[&type="Marshallese"]:0.0;
tree STATE_710000 = (1[&type="Not_Marshallese"]:0.19257866662789513,(((2[&type="Marshallese"]:0.01143598094318976,(3[&type="Marshallese"]:0.006907052293643301,5[&type="Marshallese"]:0.05890705229355053)18[&type="Marshallese"]:0.017528928649693798)13[&type="Marshallese"]:0.054515827404364,(4[&type="Marshallese"]:0.08402710105709321,((6[&type="Marshallese"]:0.04177114997186071,(8[&type="Not_Marshallese"]:0.12418218172805506,9[&type="Not_Marshallese"]:0.33218218172813874)12[&type="Marshallese"]:0.1885889682437638)14[&type="Marshallese"]:0.017005246898379567,7[&type="Marshallese"]:0.07777639687024573)11[&type="Marshallese"]:0.042250704186905685)16[&type="Marshallese"]:0.035924707290547864)17[&type="Marshallese"]:0.09924277670964932,10[&type="Marshallese"]:0.12119458505733405)15[&type="Marshallese"]:0.09638408157065204)19[&type="Marshallese"]:0.0;tree STATE_10710000 = (1[&type="Not_Marshallese"]:0.19257866662789513,(((2[&type="Marshallese"]:0.01143598094318976,(3[&type="Marshallese"]:0.006907052293643301,5[&type="Marshallese"]:0.05890705229355053)18[&type="Marshallese"]:0.017528928649693798)13[&type="Marshallese"]:0.054515827404364,(4[&type="Marshallese"]:0.08402710105709321,((6[&type="Marshallese"]:0.04177114997186071,(8[&type="Not_Marshallese"]:0.12418218172805506,9[&type="Not_Marshallese"]:0.33218218172813874)12[&type="Marshallese"]:0.1885889682437638)14[&type="Marshallese"]:0.017005246898379567,7[&type="Marshallese"]:0.07777639687024573)11[&type="Marshallese"]:0.042250704186905685)16[&type="Marshallese"]:0.035924707290547864)17[&type="Marshallese"]:0.09924277670964932,10[&type="Marshallese"]:0.12119458505733405)15[&type="Marshallese"]:0.09638408157065204)19[&type="Marshallese"]:0.0;
tree STATE_720000 = (1[&type="Not_Marshallese"]:0.25673384440520686,(((2[&type="Marshallese"]:0.08157172778119104,((4[&type="Marshallese"]:0.010125121939032922,(6[&type="Marshallese"]:0.01982284157251374,(7[&type="Marshallese"]:0.013705450035629896,(8[&type="Not_Marshallese"]:0.05243476125321345,9[&type="Not_Marshallese"]:0.2604347612532971)12[&type="Marshallese"]:0.21327068878236916)11[&type="Marshallese"]:0.0251173915368893)14[&type="Marshallese"]:0.007302280366571934)18[&type="Marshallese"]:0.07308546612370004,5[&type="Marshallese"]:0.09421058806270022)13[&type="Marshallese"]:0.05236113971854539)15[&type="Marshallese"]:0.002092840863688994,3[&type="Marshallese"]:0.09666456864502737)17[&type="Marshallese"]:0.02355669739286448,10[&type="Marshallese"]:0.06322126603787548)16[&type="Marshallese"]:0.21851257836742233)19[&type="Marshallese"]:0.0;tree STATE_10720000 = (1[&type="Not_Marshallese"]:0.25673384440520686,(((2[&type="Marshallese"]:0.08157172778119104,((4[&type="Marshallese"]:0.010125121939032922,(6[&type="Marshallese"]:0.01982284157251374,(7[&type="Marshallese"]:0.013705450035629896,(8[&type="Not_Marshallese"]:0.05243476125321345,9[&type="Not_Marshallese"]:0.2604347612532971)12[&type="Marshallese"]:0.21327068878236916)11[&type="Marshallese"]:0.0251173915368893)14[&type="Marshallese"]:0.007302280366571934)18[&type="Marshallese"]:0.07308546612370004,5[&type="Marshallese"]:0.09421058806270022)13[&type="Marshallese"]:0.05236113971854539)15[&type="Marshallese"]:0.002092840863688994,3[&type="Marshallese"]:0.09666456864502737)17[&type="Marshallese"]:0.02355669739286448,10[&type="Marshallese"]:0.06322126603787548)16[&type="Marshallese"]:0.21851257836742233)19[&type="Marshallese"]:0.0;
tree STATE_730000 = ((1[&type="Not_Marshallese"]:0.09905435506956028,2[&type="Marshallese"]:0.16805435506952027)15[&type="Marshallese"]:0.034754463835471094,((((3[&type="Marshallese"]:0.041218083974849384,((6[&type="Marshallese"]:0.024327009761112794,(8[&type="Not_Marshallese"]:0.05712384395104181,9[&type="Not_Marshallese"]:0.2651238439511255)12[&type="Marshallese"]:0.23820316581002915)11[&type="Marshallese"]:0.006590472044038065,7[&type="Marshallese"]:0.049917481805156316)14[&type="Marshallese"]:0.06830060216969125)18[&type="Marshallese"]:0.021907087014403914,4[&type="Marshallese"]:0.10412517098919327)16[&type="Marshallese"]:0.05401087426235218,10[&type="Marshallese"]:0.06013604525158911)17[&type="Marshallese"]:0.03741502011021114,5[&type="Marshallese"]:0.20655106536172385)13[&type="Marshallese"]:0.06125775354332208)19[&type="Marshallese"]:0.0;tree STATE_10730000 = ((1[&type="Not_Marshallese"]:0.09905435506956028,2[&type="Marshallese"]:0.16805435506952027)15[&type="Marshallese"]:0.034754463835471094,((((3[&type="Marshallese"]:0.041218083974849384,((6[&type="Marshallese"]:0.024327009761112794,(8[&type="Not_Marshallese"]:0.05712384395104181,9[&type="Not_Marshallese"]:0.2651238439511255)12[&type="Marshallese"]:0.23820316581002915)11[&type="Marshallese"]:0.006590472044038065,7[&type="Marshallese"]:0.049917481805156316)14[&type="Marshallese"]:0.06830060216969125)18[&type="Marshallese"]:0.021907087014403914,4[&type="Marshallese"]:0.10412517098919327)16[&type="Marshallese"]:0.05401087426235218,10[&type="Marshallese"]:0.06013604525158911)17[&type="Marshallese"]:0.03741502011021114,5[&type="Marshallese"]:0.20655106536172385)13[&type="Marshallese"]:0.06125775354332208)19[&type="Marshallese"]:0.0;
tree STATE_740000 = (1[&type="Not_Marshallese"]:0.26707473844398066,(((2[&type="Marshallese"]:0.011625594652544313,3[&type="Marshallese"]:0.02462559465269165)15[&type="Marshallese"]:0.054760766793613525,((4[&type="Marshallese"]:0.035098430384325585,((6[&type="Marshallese"]:0.0049841503246120245,7[&type="Marshallese"]:0.02398415032461748)11[&type="Marshallese"]:0.008994006194435133,(8[&type="Not_Marshallese"]:0.10601036742317294,9[&type="Not_Marshallese"]:0.3140103674232566)12[&type="Marshallese"]:0.17896778909583239)14[&type="Marshallese"]:0.03812027386533118)17[&type="Marshallese"]:0.021242977343590153,5[&type="Marshallese"]:0.067341407727883)16[&type="Marshallese"]:0.06404495371832941)13[&type="Marshallese"]:0.08815353780266533,10[&type="Marshallese"]:0.11053989924895413)18[&type="Marshallese"]:0.18153483919511748)19[&type="Marshallese"]:0.0;tree STATE_10740000 = (1[&type="Not_Marshallese"]:0.26707473844398066,(((2[&type="Marshallese"]:0.011625594652544313,3[&type="Marshallese"]:0.02462559465269165)15[&type="Marshallese"]:0.054760766793613525,((4[&type="Marshallese"]:0.035098430384325585,((6[&type="Marshallese"]:0.0049841503246120245,7[&type="Marshallese"]:0.02398415032461748)11[&type="Marshallese"]:0.008994006194435133,(8[&type="Not_Marshallese"]:0.10601036742317294,9[&type="Not_Marshallese"]:0.3140103674232566)12[&type="Marshallese"]:0.17896778909583239)14[&type="Marshallese"]:0.03812027386533118)17[&type="Marshallese"]:0.021242977343590153,5[&type="Marshallese"]:0.067341407727883)16[&type="Marshallese"]:0.06404495371832941)13[&type="Marshallese"]:0.08815353780266533,10[&type="Marshallese"]:0.11053989924895413)18[&type="Marshallese"]:0.18153483919511748)19[&type="Marshallese"]:0.0;
tree STATE_750000 = (1[&type="Not_Marshallese"]:0.26629537478970966,(((2[&type="Marshallese"]:0.031546634351285796,5[&type="Marshallese"]:0.09654663435134037)16[&type="Marshallese"]:8.188800523567519E-5,((3[&type="Marshallese"]:0.0037297818282687745,(6[&type="Marshallese"]:0.03688685583395601,(7[&type="Marshallese"]:0.04742891233335933,(8[&type="Not_Marshallese"]:0.09797968584913785,9[&type="Not_Marshallese"]:0.3059796858492215)12[&type="Marshallese"]:0.20144922648417418)14[&type="Marshallese"]:0.008457943500602139)11[&type="Marshallese"]:0.024842925994305487)17[&type="Marshallese"]:0.03057145870109934,4[&type="Marshallese"]:0.07530124052930809)15[&type="Marshallese"]:0.010327281827300694)18[&type="Marshallese"]:0.1205567367664695,10[&type="Marshallese"]:0.10818525912312194)13[&type="Marshallese"]:0.18311011566667867)19[&type="Marshallese"]:0.0;tree STATE_10750000 = (1[&type="Not_Marshallese"]:0.26629537478970966,(((2[&type="Marshallese"]:0.031546634351285796,5[&type="Marshallese"]:0.09654663435134037)16[&type="Marshallese"]:8.188800523567519E-5,((3[&type="Marshallese"]:0.0037297818282687745,(6[&type="Marshallese"]:0.03688685583395601,(7[&type="Marshallese"]:0.04742891233335933,(8[&type="Not_Marshallese"]:0.09797968584913785,9[&type="Not_Marshallese"]:0.3059796858492215)12[&type="Marshallese"]:0.20144922648417418)14[&type="Marshallese"]:0.008457943500602139)11[&type="Marshallese"]:0.024842925994305487)17[&type="Marshallese"]:0.03057145870109934,4[&type="Marshallese"]:0.07530124052930809)15[&type="Marshallese"]:0.010327281827300694)18[&type="Marshallese"]:0.1205567367664695,10[&type="Marshallese"]:0.10818525912312194)13[&type="Marshallese"]:0.18311011566667867)19[&type="Marshallese"]:0.0;
tree STATE_760000 = (1[&type="Not_Marshallese"]:0.16122383715824096,((2[&type="Marshallese"]:0.06544578843135285,((3[&type="Marshallese"]:0.04311141924174278,(4[&type="Marshallese"]:0.057927568311158195,((6[&type="Marshallese"]:0.01172027682511756,(8[&type="Not_Marshallese"]:0.06036556231784357,9[&type="Not_Marshallese"]:0.26836556231792724)12[&type="Marshallese"]:0.22235471450723215)11[&type="Marshallese"]:0.03506851936613753,7[&type="Marshallese"]:0.06578879619126055)14[&type="Marshallese"]:0.028138772119955857)13[&type="Marshallese"]:0.026183850930524555)17[&type="Marshallese"]:0.024143407023501817,5[&type="Marshallese"]:0.11925482626515183)18[&type="Marshallese"]:0.011190962166255591)15[&type="Marshallese"]:0.16167689083156622,10[&type="Marshallese"]:0.18312267926305004)16[&type="Marshallese"]:0.0031011578952818697)19[&type="Marshallese"]:0.0;tree STATE_10760000 = (1[&type="Not_Marshallese"]:0.16122383715824096,((2[&type="Marshallese"]:0.06544578843135285,((3[&type="Marshallese"]:0.04311141924174278,(4[&type="Marshallese"]:0.057927568311158195,((6[&type="Marshallese"]:0.01172027682511756,(8[&type="Not_Marshallese"]:0.06036556231784357,9[&type="Not_Marshallese"]:0.26836556231792724)12[&type="Marshallese"]:0.22235471450723215)11[&type="Marshallese"]:0.03506851936613753,7[&type="Marshallese"]:0.06578879619126055)14[&type="Marshallese"]:0.028138772119955857)13[&type="Marshallese"]:0.026183850930524555)17[&type="Marshallese"]:0.024143407023501817,5[&type="Marshallese"]:0.11925482626515183)18[&type="Marshallese"]:0.011190962166255591)15[&type="Marshallese"]:0.16167689083156622,10[&type="Marshallese"]:0.18312267926305004)16[&type="Marshallese"]:0.0031011578952818697)19[&type="Marshallese"]:0.0;
tree STATE_770000 = (1[&type="Not_Marshallese"]:0.15455364068331212,(((2[&type="Marshallese"]:0.018981062628719125,(4[&type="Marshallese"]:0.02561632539909009,(6[&type="Marshallese"]:0.024628159503575664,(7[&type="Marshallese"]:0.036831556416597244,(8[&type="Not_Marshallese"]:0.06684064740124313,9[&type="Not_Marshallese"]:0.2748406474013268)12[&type="Marshallese"]:0.22199090901530683)11[&type="Marshallese"]:0.006796603086983877)14[&type="Marshallese"]:0.017988165895567176)16[&type="Marshallese"]:0.04736473722971635)13[&type="Marshallese"]:0.005339243834872165,(3[&type="Marshallese"]:0.03417852646993247,5[&type="Marshallese"]:0.0861785264698397)15[&type="Marshallese"]:0.0031417799938061597)17[&type="Marshallese"]:0.12665039066198314,10[&type="Marshallese"]:0.1069706971257054)18[&type="Marshallese"]:0.07258294355769768)19[&type="Marshallese"]:0.0;tree STATE_10770000 = (1[&type="Not_Marshallese"]:0.15455364068331212,(((2[&type="Marshallese"]:0.018981062628719125,(4[&type="Marshallese"]:0.02561632539909009,(6[&type="Marshallese"]:0.024628159503575664,(7[&type="Marshallese"]:0.036831556416597244,(8[&type="Not_Marshallese"]:0.06684064740124313,9[&type="Not_Marshallese"]:0.2748406474013268)12[&type="Marshallese"]:0.22199090901530683)11[&type="Marshallese"]:0.006796603086983877)14[&type="Marshallese"]:0.017988165895567176)16[&type="Marshallese"]:0.04736473722971635)13[&type="Marshallese"]:0.005339243834872165,(3[&type="Marshallese"]:0.03417852646993247,5[&type="Marshallese"]:0.0861785264698397)15[&type="Marshallese"]:0.0031417799938061597)17[&type="Marshallese"]:0.12665039066198314,10[&type="Marshallese"]:0.1069706971257054)18[&type="Marshallese"]:0.07258294355769768)19[&type="Marshallese"]:0.0;
tree STATE_780000 = (1[&type="Not_Marshallese"]:0.318121808294214,(((((2[&type="Marshallese"]:0.015770317816944823,3[&type="Marshallese"]:0.02877031781709216)17[&type="Marshallese"]:0.005086488062513994,((6[&type="Marshallese"]:0.0030283945097349108,7[&type="Marshallese"]:0.022028394509740368)14[&type="Marshallese"]:0.016640190103719144,(8[&type="Not_Marshallese"]:0.08357135777738711,9[&type="Not_Marshallese"]:0.2915713577774708)12[&type="Marshallese"]:0.2070972268360251)11[&type="Marshallese"]:0.07218822126614483)18[&type="Marshallese"]:2.672632568047062E-4,4[&type="Marshallese"]:0.07512406913635084)15[&type="Marshallese"]:0.0010529494919140348,5[&type="Marshallese"]:0.08717701862823213)16[&type="Marshallese"]:0.06709892129856398,10[&type="Marshallese"]:0.04527593992687251)13[&type="Marshallese"]:0.29784586836743243)19[&type="Marshallese"]:0.0;tree STATE_10780000 = (1[&type="Not_Marshallese"]:0.318121808294214,(((((2[&type="Marshallese"]:0.015770317816944823,3[&type="Marshallese"]:0.02877031781709216)17[&type="Marshallese"]:0.005086488062513994,((6[&type="Marshallese"]:0.0030283945097349108,7[&type="Marshallese"]:0.022028394509740368)14[&type="Marshallese"]:0.016640190103719144,(8[&type="Not_Marshallese"]:0.08357135777738711,9[&type="Not_Marshallese"]:0.2915713577774708)12[&type="Marshallese"]:0.2070972268360251)11[&type="Marshallese"]:0.07218822126614483)18[&type="Marshallese"]:2.672632568047062E-4,4[&type="Marshallese"]:0.07512406913635084)15[&type="Marshallese"]:0.0010529494919140348,5[&type="Marshallese"]:0.08717701862823213)16[&type="Marshallese"]:0.06709892129856398,10[&type="Marshallese"]:0.04527593992687251)13[&type="Marshallese"]:0.29784586836743243)19[&type="Marshallese"]:0.0;
tree STATE_790000 = (1[&type="Not_Marshallese"]:0.16944732688011344,((((2[&type="Marshallese"]:0.008807396373813559,(3[&type="Marshallese"]:0.017287248879441663,4[&type="Marshallese"]:0.05828724887938164)15[&type="Marshallese"]:0.004520147494519233)17[&type="Marshallese"]:0.004250110811595764,(6[&type="Marshallese"]:0.03246425959200061,(7[&type="Marshallese"]:0.022518823604091354,(8[&type="Not_Marshallese"]:0.036662568530473005,9[&type="Not_Marshallese"]:0.24466256853055668)12[&type="Marshallese"]:0.23785625507357105)14[&type="Marshallese"]:0.028945435987914714)11[&type="Marshallese"]:0.051593247593548774)16[&type="Marshallese"]:0.04917253696545798,5[&type="Marshallese"]:0.12723004415092187)13[&type="Marshallese"]:0.12723743837047674,10[&type="Marshallese"]:0.145467482521475)18[&type="Marshallese"]:0.048979844358729374)19[&type="Marshallese"]:0.0;tree STATE_10790000 = (1[&type="Not_Marshallese"]:0.16944732688011344,((((2[&type="Marshallese"]:0.008807396373813559,(3[&type="Marshallese"]:0.017287248879441663,4[&type="Marshallese"]:0.05828724887938164)15[&type="Marshallese"]:0.004520147494519233)17[&type="Marshallese"]:0.004250110811595764,(6[&type="Marshallese"]:0.03246425959200061,(7[&type="Marshallese"]:0.022518823604091354,(8[&type="Not_Marshallese"]:0.036662568530473005,9[&type="Not_Marshallese"]:0.24466256853055668)12[&type="Marshallese"]:0.23785625507357105)14[&type="Marshallese"]:0.028945435987914714)11[&type="Marshallese"]:0.051593247593548774)16[&type="Marshallese"]:0.04917253696545798,5[&type="Marshallese"]:0.12723004415092187)13[&type="Marshallese"]:0.12723743837047674,10[&type="Marshallese"]:0.145467482521475)18[&type="Marshallese"]:0.048979844358729374)19[&type="Marshallese"]:0.0;
tree STATE_800000 = (1[&type="Not_Marshallese"]:0.06278463474001761,(((2[&type="Marshallese"]:0.017374674060904538,(3[&type="Marshallese"]:0.016325749725424332,(6[&type="Marshallese"]:0.020846610055551162,(7[&type="Marshallese"]:0.03811097602248853,(8[&type="Not_Marshallese"]:0.023696630665993645,9[&type="Not_Marshallese"]:0.23169663066607732)12[&type="Marshallese"]:0.2664143453564476)14[&type="Marshallese"]:0.0017356340330680897)11[&type="Marshallese"]:0.053479139669865894)17[&type="Marshallese"]:0.014048924335627544)13[&type="Marshallese"]:0.0340616897898286,(4[&type="Marshallese"]:0.07079162819061957,5[&type="Marshallese"]:0.08179162819058683)18[&type="Marshallese"]:0.034644735660200876)16[&type="Marshallese"]:0.024879811811169716,10[&type="Marshallese"]:0.03231617566203382)15[&type="Marshallese"]:0.05546845907807474)19[&type="Marshallese"]:0.0;tree STATE_10800000 = (1[&type="Not_Marshallese"]:0.06278463474001761,(((2[&type="Marshallese"]:0.017374674060904538,(3[&type="Marshallese"]:0.016325749725424332,(6[&type="Marshallese"]:0.020846610055551162,(7[&type="Marshallese"]:0.03811097602248853,(8[&type="Not_Marshallese"]:0.023696630665993645,9[&type="Not_Marshallese"]:0.23169663066607732)12[&type="Marshallese"]:0.2664143453564476)14[&type="Marshallese"]:0.0017356340330680897)11[&type="Marshallese"]:0.053479139669865894)17[&type="Marshallese"]:0.014048924335627544)13[&type="Marshallese"]:0.0340616897898286,(4[&type="Marshallese"]:0.07079162819061957,5[&type="Marshallese"]:0.08179162819058683)18[&type="Marshallese"]:0.034644735660200876)16[&type="Marshallese"]:0.024879811811169716,10[&type="Marshallese"]:0.03231617566203382)15[&type="Marshallese"]:0.05546845907807474)19[&type="Marshallese"]:0.0;
tree STATE_810000 = (1[&type="Not_Marshallese"]:0.13735759526177094,(((((2[&type="Marshallese"]:4.64944450356497E-4,4[&type="Marshallese"]:0.05446494445044381)13[&type="Marshallese"]:0.0014920080105523814,3[&type="Marshallese"]:0.014956952461056217)16[&type="Marshallese"]:0.07047227226138142,5[&type="Marshallese"]:0.13742922472234487)15[&type="Marshallese"]:0.03868219358421843,((6[&type="Marshallese"]:8.378188984964341E-4,7[&type="Marshallese"]:0.01983781889850189)14[&type="Marshallese"]:0.00803920345321174,(8[&type="Not_Marshallese"]:0.09076297125993449,9[&type="Not_Marshallese"]:0.29876297126001816)12[&type="Marshallese"]:0.18911405109173185)11[&type="Marshallese"]:0.1732343959549406)17[&type="Marshallese"]:0.0061631221091912325,10[&type="Marshallese"]:0.07327454041583092)18[&type="Marshallese"]:0.08908305484603096)19[&type="Marshallese"]:0.0;tree STATE_10810000 = (1[&type="Not_Marshallese"]:0.13735759526177094,(((((2[&type="Marshallese"]:4.64944450356497E-4,4[&type="Marshallese"]:0.05446494445044381)13[&type="Marshallese"]:0.0014920080105523814,3[&type="Marshallese"]:0.014956952461056217)16[&type="Marshallese"]:0.07047227226138142,5[&type="Marshallese"]:0.13742922472234487)15[&type="Marshallese"]:0.03868219358421843,((6[&type="Marshallese"]:8.378188984964341E-4,7[&type="Marshallese"]:0.01983781889850189)14[&type="Marshallese"]:0.00803920345321174,(8[&type="Not_Marshallese"]:0.09076297125993449,9[&type="Not_Marshallese"]:0.29876297126001816)12[&type="Marshallese"]:0.18911405109173185)11[&type="Marshallese"]:0.1732343959549406)17[&type="Marshallese"]:0.0061631221091912325,10[&type="Marshallese"]:0.07327454041583092)18[&type="Marshallese"]:0.08908305484603096)19[&type="Marshallese"]:0.0;
tree STATE_820000 = (1[&type="Not_Marshallese"]:0.24896815795272964,((2[&type="Marshallese"]:0.0875801107539953,((3[&type="Marshallese"]:0.04252005808594561,(4[&type="Marshallese"]:0.028084943064989543,((6[&type="Marshallese"]:2.459352504047829E-4,(8[&type="Not_Marshallese"]:0.08522940831367265,9[&type="Not_Marshallese"]:0.2932294083137563)12[&type="Marshallese"]:0.1860165269366903)14[&type="Marshallese"]:9.695927937979354E-4,7[&type="Marshallese"]:0.020215528044208175)11[&type="Marshallese"]:0.043869415020839575)13[&type="Marshallese"]:0.05543511502089604)18[&type="Marshallese"]:0.04697771811459217,10[&type="Marshallese"]:0.03249777620052141)17[&type="Marshallese"]:0.011082334553604856)16[&type="Marshallese"]:0.08127139821694229,5[&type="Marshallese"]:0.23385150897099216)15[&type="Marshallese"]:0.14911664898175203)19[&type="Marshallese"]:0.0;tree STATE_10820000 = (1[&type="Not_Marshallese"]:0.24896815795272964,((2[&type="Marshallese"]:0.0875801107539953,((3[&type="Marshallese"]:0.04252005808594561,(4[&type="Marshallese"]:0.028084943064989543,((6[&type="Marshallese"]:2.459352504047829E-4,(8[&type="Not_Marshallese"]:0.08522940831367265,9[&type="Not_Marshallese"]:0.2932294083137563)12[&type="Marshallese"]:0.1860165269366903)14[&type="Marshallese"]:9.695927937979354E-4,7[&type="Marshallese"]:0.020215528044208175)11[&type="Marshallese"]:0.043869415020839575)13[&type="Marshallese"]:0.05543511502089604)18[&type="Marshallese"]:0.04697771811459217,10[&type="Marshallese"]:0.03249777620052141)17[&type="Marshallese"]:0.011082334553604856)16[&type="Marshallese"]:0.08127139821694229,5[&type="Marshallese"]:0.23385150897099216)15[&type="Marshallese"]:0.14911664898175203)19[&type="Marshallese"]:0.0;
tree STATE_830000 = (1[&type="Not_Marshallese"]:0.24273407128906044,(((2[&type="Marshallese"]:0.02683475032559801,(3[&type="Marshallese"]:0.014979018217476159,(6[&type="Marshallese"]:0.018963114526110714,(7[&type="Marshallese"]:0.030923602136757378,(8[&type="Not_Marshallese"]:0.031746636321351746,9[&type="Not_Marshallese"]:0.23974663632143542)12[&type="Marshallese"]:0.2511769658153583)11[&type="Marshallese"]:0.007039512389358793)14[&type="Marshallese"]:0.05401590369135817)13[&type="Marshallese"]:0.02485573210826919)17[&type="Marshallese"]:0.005777153148555314,(4[&type="Marshallese"]:0.050054013272790576,5[&type="Marshallese"]:0.061054013272757834)16[&type="Marshallese"]:0.03655789020145006)18[&type="Marshallese"]:0.1427998125650457,10[&type="Marshallese"]:0.13141171603933)15[&type="Marshallese"]:0.1363223552498214)19[&type="Marshallese"]:0.0;tree STATE_10830000 = (1[&type="Not_Marshallese"]:0.24273407128906044,(((2[&type="Marshallese"]:0.02683475032559801,(3[&type="Marshallese"]:0.014979018217476159,(6[&type="Marshallese"]:0.018963114526110714,(7[&type="Marshallese"]:0.030923602136757378,(8[&type="Not_Marshallese"]:0.031746636321351746,9[&type="Not_Marshallese"]:0.23974663632143542)12[&type="Marshallese"]:0.2511769658153583)11[&type="Marshallese"]:0.007039512389358793)14[&type="Marshallese"]:0.05401590369135817)13[&type="Marshallese"]:0.02485573210826919)17[&type="Marshallese"]:0.005777153148555314,(4[&type="Marshallese"]:0.050054013272790576,5[&type="Marshallese"]:0.061054013272757834)16[&type="Marshallese"]:0.03655789020145006)18[&type="Marshallese"]:0.1427998125650457,10[&type="Marshallese"]:0.13141171603933)15[&type="Marshallese"]:0.1363223552498214)19[&type="Marshallese"]:0.0;
tree STATE_840000 = (1[&type="Not_Marshallese"]:0.21528072472470539,(((2[&type="Marshallese"]:0.043677319150691396,(4[&type="Marshallese"]:0.057422571427036884,((6[&type="Marshallese"]:0.00115688914698997,7[&type="Marshallese"]:0.020156889146995427)14[&type="Marshallese"]:0.022767008179294668,(8[&type="Not_Marshallese"]:0.029324706894802655,9[&type="Not_Marshallese"]:0.23732470689488633)12[&type="Marshallese"]:0.26559919043144015)11[&type="Marshallese"]:0.050498674100805)18[&type="Marshallese"]:0.040254747723741824)13[&type="Marshallese"]:0.09504880410684358,(3[&type="Marshallese"]:0.011122118005201242,5[&type="Marshallese"]:0.06312211800510847)16[&type="Marshallese"]:0.14060400525248107)15[&type="Marshallese"]:0.0659466351323722,10[&type="Marshallese"]:0.16067275839003814)17[&type="Marshallese"]:0.0796079663347582)19[&type="Marshallese"]:0.0;tree STATE_10840000 = (1[&type="Not_Marshallese"]:0.21528072472470539,(((2[&type="Marshallese"]:0.043677319150691396,(4[&type="Marshallese"]:0.057422571427036884,((6[&type="Marshallese"]:0.00115688914698997,7[&type="Marshallese"]:0.020156889146995427)14[&type="Marshallese"]:0.022767008179294668,(8[&type="Not_Marshallese"]:0.029324706894802655,9[&type="Not_Marshallese"]:0.23732470689488633)12[&type="Marshallese"]:0.26559919043144015)11[&type="Marshallese"]:0.050498674100805)18[&type="Marshallese"]:0.040254747723741824)13[&type="Marshallese"]:0.09504880410684358,(3[&type="Marshallese"]:0.011122118005201242,5[&type="Marshallese"]:0.06312211800510847)16[&type="Marshallese"]:0.14060400525248107)15[&type="Marshallese"]:0.0659466351323722,10[&type="Marshallese"]:0.16067275839003814)17[&type="Marshallese"]:0.0796079663347582)19[&type="Marshallese"]:0.0;
tree STATE_850000 = (1[&type="Not_Marshallese"]:0.1400161938124087,((((2[&type="Marshallese"]:0.005321539120266228,5[&type="Marshallese"]:0.0703215391203208)15[&type="Marshallese"]:0.02109088334302245,(3[&type="Marshallese"]:0.0011154727426211375,4[&type="Marshallese"]:0.04211547274256111)18[&type="Marshallese"]:0.03829694972081488)16[&type="Marshallese"]:0.06422193650954089,((6[&type="Marshallese"]:0.017522103228269525,7[&type="Marshallese"]:0.03652210322827498)14[&type="Marshallese"]:0.0464919365863915,(8[&type="Not_Marshallese"]:0.003078308889802567,9[&type="Not_Marshallese"]:0.21107830888988624)12[&type="Marshallese"]:0.33193573092481665)11[&type="Marshallese"]:0.0976203191583086)13[&type="Marshallese"]:0.0971868429202376,10[&type="Marshallese"]:0.14382120189319814)17[&type="Marshallese"]:0.02119499191930152)19[&type="Marshallese"]:0.0;tree STATE_10850000 = (1[&type="Not_Marshallese"]:0.1400161938124087,((((2[&type="Marshallese"]:0.005321539120266228,5[&type="Marshallese"]:0.0703215391203208)15[&type="Marshallese"]:0.02109088334302245,(3[&type="Marshallese"]:0.0011154727426211375,4[&type="Marshallese"]:0.04211547274256111)18[&type="Marshallese"]:0.03829694972081488)16[&type="Marshallese"]:0.06422193650954089,((6[&type="Marshallese"]:0.017522103228269525,7[&type="Marshallese"]:0.03652210322827498)14[&type="Marshallese"]:0.0464919365863915,(8[&type="Not_Marshallese"]:0.003078308889802567,9[&type="Not_Marshallese"]:0.21107830888988624)12[&type="Marshallese"]:0.33193573092481665)11[&type="Marshallese"]:0.0976203191583086)13[&type="Marshallese"]:0.0971868429202376,10[&type="Marshallese"]:0.14382120189319814)17[&type="Marshallese"]:0.02119499191930152)19[&type="Marshallese"]:0.0;
tree STATE_860000 = (1[&type="Not_Marshallese"]:0.34639787299214486,(((((2[&type="Marshallese"]:0.006710000109917069,3[&type="Marshallese"]:0.019710000110064407)16[&type="Marshallese"]:0.006492920818044312,((6[&type="Marshallese"]:0.006882450662599071,7[&type="Marshallese"]:0.025882450662604528)14[&type="Marshallese"]:0.006593595037423572,(8[&type="Not_Marshallese"]:0.07707133528537624,9[&type="Not_Marshallese"]:0.2850713352854599)12[&type="Marshallese"]:0.20740471041460457)11[&type="Marshallese"]:0.0707268752280788)17[&type="Marshallese"]:0.002334233716682954,4[&type="Marshallese"]:0.06953715464473165)18[&type="Marshallese"]:0.04748848405118655,5[&type="Marshallese"]:0.12802563869588546)15[&type="Marshallese"]:0.024168017374358808,10[&type="Marshallese"]:0.04319365607032066)13[&type="Marshallese"]:0.32820421692191515)19[&type="Marshallese"]:0.0;tree STATE_10860000 = (1[&type="Not_Marshallese"]:0.34639787299214486,(((((2[&type="Marshallese"]:0.006710000109917069,3[&type="Marshallese"]:0.019710000110064407)16[&type="Marshallese"]:0.006492920818044312,((6[&type="Marshallese"]:0.006882450662599071,7[&type="Marshallese"]:0.025882450662604528)14[&type="Marshallese"]:0.006593595037423572,(8[&type="Not_Marshallese"]:0.07707133528537624,9[&type="Not_Marshallese"]:0.2850713352854599)12[&type="Marshallese"]:0.20740471041460457)11[&type="Marshallese"]:0.0707268752280788)17[&type="Marshallese"]:0.002334233716682954,4[&type="Marshallese"]:0.06953715464473165)18[&type="Marshallese"]:0.04748848405118655,5[&type="Marshallese"]:0.12802563869588546)15[&type="Marshallese"]:0.024168017374358808,10[&type="Marshallese"]:0.04319365607032066)13[&type="Marshallese"]:0.32820421692191515)19[&type="Marshallese"]:0.0;
tree STATE_870000 = (1[&type="Not_Marshallese"]:0.14168323453510867,((((2[&type="Marshallese"]:0.009764363250107988,(3[&type="Marshallese"]:0.0049182096224192895,4[&type="Marshallese"]:0.04591820962235926)18[&type="Marshallese"]:0.017846153627836037)17[&type="Marshallese"]:0.02509447812873966,((6[&type="Marshallese"]:0.04136092925612389,7[&type="Marshallese"]:0.06036092925612935)14[&type="Not_Marshallese"]:0.05039751641700041,(8[&type="Not_Marshallese"]:0.019853176558065733,9[&type="Not_Marshallese"]:0.2278531765581494)12[&type="Marshallese"]:0.34290526911501673)11[&type="Marshallese"]:0.014100395705863411)15[&type="Marshallese"]:0.007754429896366211,5[&type="Marshallese"]:0.10761327127526843)13[&type="Not_Marshallese"]:0.07573571211253716,10[&type="Marshallese"]:0.07434898338788198)16[&type="Marshallese"]:0.09233425114731764)19[&type="Marshallese"]:0.0;tree STATE_10870000 = (1[&type="Not_Marshallese"]:0.14168323453510867,((((2[&type="Marshallese"]:0.009764363250107988,(3[&type="Marshallese"]:0.0049182096224192895,4[&type="Marshallese"]:0.04591820962235926)18[&type="Marshallese"]:0.017846153627836037)17[&type="Marshallese"]:0.02509447812873966,((6[&type="Marshallese"]:0.04136092925612389,7[&type="Marshallese"]:0.06036092925612935)14[&type="Not_Marshallese"]:0.05039751641700041,(8[&type="Not_Marshallese"]:0.019853176558065733,9[&type="Not_Marshallese"]:0.2278531765581494)12[&type="Marshallese"]:0.34290526911501673)11[&type="Marshallese"]:0.014100395705863411)15[&type="Marshallese"]:0.007754429896366211,5[&type="Marshallese"]:0.10761327127526843)13[&type="Not_Marshallese"]:0.07573571211253716,10[&type="Marshallese"]:0.07434898338788198)16[&type="Marshallese"]:0.09233425114731764)19[&type="Marshallese"]:0.0;
tree STATE_880000 = (1[&type="Not_Marshallese"]:0.1906692868780222,(((2[&type="Marshallese"]:0.03202301467372781,(3[&type="Marshallese"]:0.032039568928613926,(4[&type="Marshallese"]:0.0727402568752854,((6[&type="Marshallese"]:0.01657851916083758,7[&type="Marshallese"]:0.035578519160843036)11[&type="Marshallese"]:0.012901177102822625,(8[&type="Not_Marshallese"]:0.018507508408594248,9[&type="Not_Marshallese"]:0.22650750840867792)12[&type="Marshallese"]:0.2819721878550241)14[&type="Marshallese"]:0.06026056061167795)13[&type="Marshallese"]:2.9931205326849675E-4)18[&type="Marshallese"]:0.012983445745261224)15[&type="Marshallese"]:0.02804074986639382,5[&type="Marshallese"]:0.1250637645401762)17[&type="Marshallese"]:0.02678829428865115,10[&type="Marshallese"]:0.04285205882890375)16[&type="Marshallese"]:0.1728172280492094)19[&type="Marshallese"]:0.0;tree STATE_10880000 = (1[&type="Not_Marshallese"]:0.1906692868780222,(((2[&type="Marshallese"]:0.03202301467372781,(3[&type="Marshallese"]:0.032039568928613926,(4[&type="Marshallese"]:0.0727402568752854,((6[&type="Marshallese"]:0.01657851916083758,7[&type="Marshallese"]:0.035578519160843036)11[&type="Marshallese"]:0.012901177102822625,(8[&type="Not_Marshallese"]:0.018507508408594248,9[&type="Not_Marshallese"]:0.22650750840867792)12[&type="Marshallese"]:0.2819721878550241)14[&type="Marshallese"]:0.06026056061167795)13[&type="Marshallese"]:2.9931205326849675E-4)18[&type="Marshallese"]:0.012983445745261224)15[&type="Marshallese"]:0.02804074986639382,5[&type="Marshallese"]:0.1250637645401762)17[&type="Marshallese"]:0.02678829428865115,10[&type="Marshallese"]:0.04285205882890375)16[&type="Marshallese"]:0.1728172280492094)19[&type="Marshallese"]:0.0;
tree STATE_890000 = (1[&type="Not_Marshallese"]:0.058749977195622805,(((2[&type="Marshallese"]:0.0514835637066825,(3[&type="Marshallese"]:0.04481592527305833,(4[&type="Marshallese"]:0.08031537572438896,((6[&type="Marshallese"]:0.01836120347690412,(8[&type="Not_Marshallese"]:0.013472525351303388,9[&type="Not_Marshallese"]:0.22147252535138706)12[&type="Marshallese"]:0.2758886781255589)14[&type="Marshallese"]:0.012042506709874556,7[&type="Marshallese"]:0.04940371018678413)11[&type="Marshallese"]:0.06691166553766303)15[&type="Marshallese"]:0.005500549548609346)16[&type="Marshallese"]:0.019667638433771506)13[&type="Marshallese"]:0.030471701993426303,10[&type="Marshallese"]:0.03795526570023977)17[&type="Marshallese"]:0.01141172237499899,5[&type="Marshallese"]:0.15836698807516236)18[&type="Marshallese"]:0.034382989120474994)19[&type="Marshallese"]:0.0;tree STATE_10890000 = (1[&type="Not_Marshallese"]:0.058749977195622805,(((2[&type="Marshallese"]:0.0514835637066825,(3[&type="Marshallese"]:0.04481592527305833,(4[&type="Marshallese"]:0.08031537572438896,((6[&type="Marshallese"]:0.01836120347690412,(8[&type="Not_Marshallese"]:0.013472525351303388,9[&type="Not_Marshallese"]:0.22147252535138706)12[&type="Marshallese"]:0.2758886781255589)14[&type="Marshallese"]:0.012042506709874556,7[&type="Marshallese"]:0.04940371018678413)11[&type="Marshallese"]:0.06691166553766303)15[&type="Marshallese"]:0.005500549548609346)16[&type="Marshallese"]:0.019667638433771506)13[&type="Marshallese"]:0.030471701993426303,10[&type="Marshallese"]:0.03795526570023977)17[&type="Marshallese"]:0.01141172237499899,5[&type="Marshallese"]:0.15836698807516236)18[&type="Marshallese"]:0.034382989120474994)19[&type="Marshallese"]:0.0;
tree STATE_900000 = (1[&type="Not_Marshallese"]:0.22068352421262138,((((2[&type="Marshallese"]:0.011500301796167345,4[&type="Marshallese"]:0.06550030179625466)16[&type="Marshallese"]:0.003630206681143,(3[&type="Marshallese"]:0.006769084716852225,((6[&type="Marshallese"]:0.020223268699981756,(8[&type="Not_Marshallese"]:0.09701891877323615,9[&type="Not_Marshallese"]:0.3050189187733198)12[&type="Marshallese"]:0.19420434992670377)11[&type="Marshallese"]:0.02874768666749744,7[&type="Marshallese"]:0.06797095536748465)14[&type="Marshallese"]:0.015798129349365753)15[&type="Marshallese"]:0.021361423760605458)13[&type="Marshallese"]:0.058853199184010996,10[&type="Marshallese"]:0.029983707661452308)17[&type="Marshallese"]:0.14784497350637826,5[&type="Marshallese"]:0.2868286811677542)18[&type="Marshallese"]:0.06785484304488176)19[&type="Marshallese"]:0.0;tree STATE_10900000 = (1[&type="Not_Marshallese"]:0.22068352421262138,((((2[&type="Marshallese"]:0.011500301796167345,4[&type="Marshallese"]:0.06550030179625466)16[&type="Marshallese"]:0.003630206681143,(3[&type="Marshallese"]:0.006769084716852225,((6[&type="Marshallese"]:0.020223268699981756,(8[&type="Not_Marshallese"]:0.09701891877323615,9[&type="Not_Marshallese"]:0.3050189187733198)12[&type="Marshallese"]:0.19420434992670377)11[&type="Marshallese"]:0.02874768666749744,7[&type="Marshallese"]:0.06797095536748465)14[&type="Marshallese"]:0.015798129349365753)15[&type="Marshallese"]:0.021361423760605458)13[&type="Marshallese"]:0.058853199184010996,10[&type="Marshallese"]:0.029983707661452308)17[&type="Marshallese"]:0.14784497350637826,5[&type="Marshallese"]:0.2868286811677542)18[&type="Marshallese"]:0.06785484304488176)19[&type="Marshallese"]:0.0;
tree STATE_910000 = (1[&type="Not_Marshallese"]:0.2478233433507303,(((2[&type="Marshallese"]:0.026067824875610768,((3[&type="Marshallese"]:0.00846800184380625,4[&type="Marshallese"]:0.04946800184374622)18[&type="Marshallese"]:0.03015218029689859,5[&type="Marshallese"]:0.09062018214061207)15[&type="Marshallese"]:4.4764273505326635E-4)13[&type="Marshallese"]:0.0017024296103547165,((6[&type="Marshallese"]:0.01921284537403417,(8[&type="Not_Marshallese"]:0.07049984520574348,9[&type="Not_Marshallese"]:0.27849984520582716)12[&type="Marshallese"]:0.21971300016824885)11[&type="Marshallese"]:0.002341468936513602,7[&type="Marshallese"]:0.04055431431055323)14[&type="Marshallese"]:0.07721594017555777)17[&type="Marshallese"]:0.2236424484971522,10[&type="Marshallese"]:0.20741270298324865)16[&type="Marshallese"]:0.0654106403675726)19[&type="Marshallese"]:0.0;tree STATE_10910000 = (1[&type="Not_Marshallese"]:0.2478233433507303,(((2[&type="Marshallese"]:0.026067824875610768,((3[&type="Marshallese"]:0.00846800184380625,4[&type="Marshallese"]:0.04946800184374622)18[&type="Marshallese"]:0.03015218029689859,5[&type="Marshallese"]:0.09062018214061207)15[&type="Marshallese"]:4.4764273505326635E-4)13[&type="Marshallese"]:0.0017024296103547165,((6[&type="Marshallese"]:0.01921284537403417,(8[&type="Not_Marshallese"]:0.07049984520574348,9[&type="Not_Marshallese"]:0.27849984520582716)12[&type="Marshallese"]:0.21971300016824885)11[&type="Marshallese"]:0.002341468936513602,7[&type="Marshallese"]:0.04055431431055323)14[&type="Marshallese"]:0.07721594017555777)17[&type="Marshallese"]:0.2236424484971522,10[&type="Marshallese"]:0.20741270298324865)16[&type="Marshallese"]:0.0654106403675726)19[&type="Marshallese"]:0.0;
tree STATE_920000 = (1[&type="Not_Marshallese"]:0.40805785512530024,(((((2[&type="Marshallese"]:0.021769061895619002,4[&type="Marshallese"]:0.07576906189570631)13[&type="Marshallese"]:0.021046690576024818,((6[&type="Marshallese"]:0.005894177772945208,7[&type="Marshallese"]:0.024894177772950665)11[&type="Marshallese"]:0.020735539090375177,(8[&type="Not_Marshallese"]:0.08491257846014011,9[&type="Not_Marshallese"]:0.2929125784602238)12[&type="Marshallese"]:0.21271713840313844)14[&type="Marshallese"]:0.0871860356084635)15[&type="Marshallese"]:0.01687682843946503,3[&type="Marshallese"]:0.07269258091125619)17[&type="Marshallese"]:0.10206534816095258,5[&type="Marshallese"]:0.226757929072116)18[&type="Marshallese"]:0.07517506227799842,10[&type="Marshallese"]:0.19293299135019082)16[&type="Marshallese"]:0.24012486377520037)19[&type="Marshallese"]:0.0;tree STATE_10920000 = (1[&type="Not_Marshallese"]:0.40805785512530024,(((((2[&type="Marshallese"]:0.021769061895619002,4[&type="Marshallese"]:0.07576906189570631)13[&type="Marshallese"]:0.021046690576024818,((6[&type="Marshallese"]:0.005894177772945208,7[&type="Marshallese"]:0.024894177772950665)11[&type="Marshallese"]:0.020735539090375177,(8[&type="Not_Marshallese"]:0.08491257846014011,9[&type="Not_Marshallese"]:0.2929125784602238)12[&type="Marshallese"]:0.21271713840313844)14[&type="Marshallese"]:0.0871860356084635)15[&type="Marshallese"]:0.01687682843946503,3[&type="Marshallese"]:0.07269258091125619)17[&type="Marshallese"]:0.10206534816095258,5[&type="Marshallese"]:0.226757929072116)18[&type="Marshallese"]:0.07517506227799842,10[&type="Marshallese"]:0.19293299135019082)16[&type="Marshallese"]:0.24012486377520037)19[&type="Marshallese"]:0.0;
tree STATE_930000 = (1[&type="Not_Marshallese"]:0.18319560992231776,((((2[&type="Marshallese"]:0.013765559573385877,(4[&type="Marshallese"]:0.06214712549274559,5[&type="Marshallese"]:0.07314712549271285)13[&type="Marshallese"]:0.005618434080727597)15[&type="Marshallese"]:0.0038687434357712602,3[&type="Marshallese"]:0.030634303009304475)18[&type="Marshallese"]:0.0034144598734452414,((6[&type="Marshallese"]:0.0011304624183426926,(8[&type="Not_Marshallese"]:0.052016649949178095,9[&type="Not_Marshallese"]:0.26001664994926177)12[&type="Marshallese"]:0.22011381246912276)11[&type="Marshallese"]:0.03686206709365325,7[&type="Marshallese"]:0.0569925295120014)14[&type="Marshallese"]:0.0540562333707465)16[&type="Marshallese"]:0.12154606483124031,10[&type="Marshallese"]:0.09859482771397365)17[&type="Marshallese"]:0.10960078220843505)19[&type="Marshallese"]:0.0;tree STATE_10930000 = (1[&type="Not_Marshallese"]:0.18319560992231776,((((2[&type="Marshallese"]:0.013765559573385877,(4[&type="Marshallese"]:0.06214712549274559,5[&type="Marshallese"]:0.07314712549271285)13[&type="Marshallese"]:0.005618434080727597)15[&type="Marshallese"]:0.0038687434357712602,3[&type="Marshallese"]:0.030634303009304475)18[&type="Marshallese"]:0.0034144598734452414,((6[&type="Marshallese"]:0.0011304624183426926,(8[&type="Not_Marshallese"]:0.052016649949178095,9[&type="Not_Marshallese"]:0.26001664994926177)12[&type="Marshallese"]:0.22011381246912276)11[&type="Marshallese"]:0.03686206709365325,7[&type="Marshallese"]:0.0569925295120014)14[&type="Marshallese"]:0.0540562333707465)16[&type="Marshallese"]:0.12154606483124031,10[&type="Marshallese"]:0.09859482771397365)17[&type="Marshallese"]:0.10960078220843505)19[&type="Marshallese"]:0.0;
tree STATE_940000 = (1[&type="Not_Marshallese"]:0.13016045826586098,(((((2[&type="Marshallese"]:0.033434724125597004,(6[&type="Marshallese"]:0.013509165485223185,(7[&type="Marshallese"]:0.03080758561893382,(8[&type="Not_Marshallese"]:0.054988692354667135,9[&type="Not_Marshallese"]:0.2629886923547508)12[&type="Marshallese"]:0.2278188932642194)17[&type="Marshallese"]:0.0017015798662948223)13[&type="Marshallese"]:0.09092555864051388)15[&type="Marshallese"]:0.006903084967056827,4[&type="Marshallese"]:0.09433780909274114)14[&type="Marshallese"]:0.03597560888903728,3[&type="Marshallese"]:0.08931341798183845)18[&type="Marshallese"]:0.003809424653604343,5[&type="Marshallese"]:0.14512284263535002)11[&type="Marshallese"]:0.015257106970109735,10[&type="Marshallese"]:0.05137994960553616)16[&type="Marshallese"]:0.10378050866041577)19[&type="Marshallese"]:0.0;tree STATE_10940000 = (1[&type="Not_Marshallese"]:0.13016045826586098,(((((2[&type="Marshallese"]:0.033434724125597004,(6[&type="Marshallese"]:0.013509165485223185,(7[&type="Marshallese"]:0.03080758561893382,(8[&type="Not_Marshallese"]:0.054988692354667135,9[&type="Not_Marshallese"]:0.2629886923547508)12[&type="Marshallese"]:0.2278188932642194)17[&type="Marshallese"]:0.0017015798662948223)13[&type="Marshallese"]:0.09092555864051388)15[&type="Marshallese"]:0.006903084967056827,4[&type="Marshallese"]:0.09433780909274114)14[&type="Marshallese"]:0.03597560888903728,3[&type="Marshallese"]:0.08931341798183845)18[&type="Marshallese"]:0.003809424653604343,5[&type="Marshallese"]:0.14512284263535002)11[&type="Marshallese"]:0.015257106970109735,10[&type="Marshallese"]:0.05137994960553616)16[&type="Marshallese"]:0.10378050866041577)19[&type="Marshallese"]:0.0;
tree STATE_950000 = (1[&type="Not_Marshallese"]:0.2746393654685292,((((2[&type="Marshallese"]:0.008738305174293526,4[&type="Marshallese"]:0.06273830517438084)13[&type="Marshallese"]:0.013694279499451789,5[&type="Marshallese"]:0.08743258467379988)17[&type="Marshallese"]:0.023823126601671074,3[&type="Marshallese"]:0.05925571127556373)15[&type="Marshallese"]:0.023461504737077976,((6[&type="Marshallese"]:0.060841083195747214,(7[&type="Marshallese"]:0.0458192393684016,(8[&type="Not_Marshallese"]:0.05010202589887003,9[&type="Not_Marshallese"]:0.2581020258989537)12[&type="Marshallese"]:0.24771721346948428)11[&type="Marshallese"]:0.03402184382735107)14[&type="Marshallese"]:0.06461078918766838,10[&type="Marshallese"]:0.010451872383406502)16[&type="Marshallese"]:0.01526534362921883)18[&type="Marshallese"]:0.2739221494559948)19[&type="Marshallese"]:0.0;tree STATE_10950000 = (1[&type="Not_Marshallese"]:0.2746393654685292,((((2[&type="Marshallese"]:0.008738305174293526,4[&type="Marshallese"]:0.06273830517438084)13[&type="Marshallese"]:0.013694279499451789,5[&type="Marshallese"]:0.08743258467379988)17[&type="Marshallese"]:0.023823126601671074,3[&type="Marshallese"]:0.05925571127556373)15[&type="Marshallese"]:0.023461504737077976,((6[&type="Marshallese"]:0.060841083195747214,(7[&type="Marshallese"]:0.0458192393684016,(8[&type="Not_Marshallese"]:0.05010202589887003,9[&type="Not_Marshallese"]:0.2581020258989537)12[&type="Marshallese"]:0.24771721346948428)11[&type="Marshallese"]:0.03402184382735107)14[&type="Marshallese"]:0.06461078918766838,10[&type="Marshallese"]:0.010451872383406502)16[&type="Marshallese"]:0.01526534362921883)18[&type="Marshallese"]:0.2739221494559948)19[&type="Marshallese"]:0.0;
tree STATE_960000 = (1[&type="Not_Marshallese"]:0.14091926515679487,((((2[&type="Marshallese"]:0.005483930892422717,(4[&type="Marshallese"]:0.04453034652727794,((6[&type="Marshallese"]:0.003303039440252231,(8[&type="Not_Marshallese"]:0.0021280348435663288,9[&type="Not_Marshallese"]:0.21012803484365)12[&type="Marshallese"]:0.27217500459664407)14[&type="Marshallese"]:0.04717620612589024,7[&type="Marshallese"]:0.06947924556614793)11[&type="Marshallese"]:0.01105110096118822)15[&type="Marshallese"]:0.014953584365232087)18[&type="Marshallese"]:0.09369428793108714,3[&type="Marshallese"]:0.1121782188236572)13[&type="Marshallese"]:0.04089973530624158,5[&type="Marshallese"]:0.205077954129806)16[&type="Marshallese"]:0.04486049497862954,10[&type="Marshallese"]:0.14093844910851194)17[&type="Marshallese"]:0.024980816048373877)19[&type="Marshallese"]:0.0;tree STATE_10960000 = (1[&type="Not_Marshallese"]:0.14091926515679487,((((2[&type="Marshallese"]:0.005483930892422717,(4[&type="Marshallese"]:0.04453034652727794,((6[&type="Marshallese"]:0.003303039440252231,(8[&type="Not_Marshallese"]:0.0021280348435663288,9[&type="Not_Marshallese"]:0.21012803484365)12[&type="Marshallese"]:0.27217500459664407)14[&type="Marshallese"]:0.04717620612589024,7[&type="Marshallese"]:0.06947924556614793)11[&type="Marshallese"]:0.01105110096118822)15[&type="Marshallese"]:0.014953584365232087)18[&type="Marshallese"]:0.09369428793108714,3[&type="Marshallese"]:0.1121782188236572)13[&type="Marshallese"]:0.04089973530624158,5[&type="Marshallese"]:0.205077954129806)16[&type="Marshallese"]:0.04486049497862954,10[&type="Marshallese"]:0.14093844910851194)17[&type="Marshallese"]:0.024980816048373877)19[&type="Marshallese"]:0.0;
tree STATE_970000 = (1[&type="Not_Marshallese"]:0.4901514052032159,((2[&type="Marshallese"]:0.11679909614618822,(((3[&type="Marshallese"]:0.00345702707790696,((6[&type="Marshallese"]:0.0022334917039846802,7[&type="Marshallese"]:0.021233491703990137)14[&type="Marshallese"]:0.01259034424241584,(8[&type="Not_Marshallese"]:0.05168910014502809,9[&type="Not_Marshallese"]:0.25968910014511176)12[&type="Marshallese"]:0.2341347358013306)11[&type="Marshallese"]:0.04663319113149916)13[&type="Marshallese"]:0.017683426615615172,4[&type="Marshallese"]:0.062140453693462105)18[&type="Marshallese"]:0.08032686407997558,10[&type="Marshallese"]:0.04446731777348134)15[&type="Marshallese"]:0.028331778372837846)16[&type="Marshallese"]:0.06098084857238106,5[&type="Marshallese"]:0.24277994471862385)17[&type="Marshallese"]:0.3813714604846066)19[&type="Marshallese"]:0.0;tree STATE_10970000 = (1[&type="Not_Marshallese"]:0.4901514052032159,((2[&type="Marshallese"]:0.11679909614618822,(((3[&type="Marshallese"]:0.00345702707790696,((6[&type="Marshallese"]:0.0022334917039846802,7[&type="Marshallese"]:0.021233491703990137)14[&type="Marshallese"]:0.01259034424241584,(8[&type="Not_Marshallese"]:0.05168910014502809,9[&type="Not_Marshallese"]:0.25968910014511176)12[&type="Marshallese"]:0.2341347358013306)11[&type="Marshallese"]:0.04663319113149916)13[&type="Marshallese"]:0.017683426615615172,4[&type="Marshallese"]:0.062140453693462105)18[&type="Marshallese"]:0.08032686407997558,10[&type="Marshallese"]:0.04446731777348134)15[&type="Marshallese"]:0.028331778372837846)16[&type="Marshallese"]:0.06098084857238106,5[&type="Marshallese"]:0.24277994471862385)17[&type="Marshallese"]:0.3813714604846066)19[&type="Marshallese"]:0.0;
tree STATE_980000 = ((1[&type="Not_Marshallese"]:0.16260430035514262,((2[&type="Marshallese"]:0.1700383647608671,4[&type="Marshallese"]:0.2240383647609544)17[&type="Marshallese"]:0.03895937541399086,((3[&type="Marshallese"]:0.02110125949762176,5[&type="Marshallese"]:0.07310125949752899)13[&type="Marshallese"]:0.006084897613652718,((6[&type="Marshallese"]:0.04019816402079124,(8[&type="Not_Marshallese"]:0.057967599030704975,9[&type="Not_Marshallese"]:0.26596759903078865)12[&type="Marshallese"]:0.2532305649900444)14[&type="Marshallese"]:0.03148338691616637,7[&type="Marshallese"]:0.09068155093696306)11[&type="Marshallese"]:0.013504606174309597)18[&type="Marshallese"]:0.1948115830637308)16[&type="Marshallese"]:0.02260656018024465)15[&type="Marshallese"]:0.015400181109961997,10[&type="Marshallese"]:0.20300448146519556)19[&type="Marshallese"]:0.0;tree STATE_10980000 = ((1[&type="Not_Marshallese"]:0.16260430035514262,((2[&type="Marshallese"]:0.1700383647608671,4[&type="Marshallese"]:0.2240383647609544)17[&type="Marshallese"]:0.03895937541399086,((3[&type="Marshallese"]:0.02110125949762176,5[&type="Marshallese"]:0.07310125949752899)13[&type="Marshallese"]:0.006084897613652718,((6[&type="Marshallese"]:0.04019816402079124,(8[&type="Not_Marshallese"]:0.057967599030704975,9[&type="Not_Marshallese"]:0.26596759903078865)12[&type="Marshallese"]:0.2532305649900444)14[&type="Marshallese"]:0.03148338691616637,7[&type="Marshallese"]:0.09068155093696306)11[&type="Marshallese"]:0.013504606174309597)18[&type="Marshallese"]:0.1948115830637308)16[&type="Marshallese"]:0.02260656018024465)15[&type="Marshallese"]:0.015400181109961997,10[&type="Marshallese"]:0.20300448146519556)19[&type="Marshallese"]:0.0;
tree STATE_990000 = (1[&type="Not_Marshallese"]:0.3489386788021246,((((2[&type="Marshallese"]:0.005992034516287048,3[&type="Marshallese"]:0.018992034516434386)18[&type="Marshallese"]:8.161858746321693E-4,(4[&type="Marshallese"]:0.05034255393512943,((6[&type="Marshallese"]:0.005694022463158976,7[&type="Marshallese"]:0.024694022463164433)11[&type="Marshallese"]:0.03848577744568382,(8[&type="Not_Marshallese"]:0.054757269715423385,9[&type="Not_Marshallese"]:0.26275726971550706)12[&type="Marshallese"]:0.2604225301933776)14[&type="Marshallese"]:0.023162754026339383)17[&type="Marshallese"]:0.010465666455877098)15[&type="Marshallese"]:0.04319822237372839,5[&type="Marshallese"]:0.11500644276470218)13[&type="Marshallese"]:0.2174131233205211,10[&type="Marshallese"]:0.22341956608529967)16[&type="Marshallese"]:0.15051911271691587)19[&type="Marshallese"]:0.0;tree STATE_10990000 = (1[&type="Not_Marshallese"]:0.3489386788021246,((((2[&type="Marshallese"]:0.005992034516287048,3[&type="Marshallese"]:0.018992034516434386)18[&type="Marshallese"]:8.161858746321693E-4,(4[&type="Marshallese"]:0.05034255393512943,((6[&type="Marshallese"]:0.005694022463158976,7[&type="Marshallese"]:0.024694022463164433)11[&type="Marshallese"]:0.03848577744568382,(8[&type="Not_Marshallese"]:0.054757269715423385,9[&type="Not_Marshallese"]:0.26275726971550706)12[&type="Marshallese"]:0.2604225301933776)14[&type="Marshallese"]:0.023162754026339383)17[&type="Marshallese"]:0.010465666455877098)15[&type="Marshallese"]:0.04319822237372839,5[&type="Marshallese"]:0.11500644276470218)13[&type="Marshallese"]:0.2174131233205211,10[&type="Marshallese"]:0.22341956608529967)16[&type="Marshallese"]:0.15051911271691587)19[&type="Marshallese"]:0.0;
tree STATE_1000000 = (1[&type="Not_Marshallese"]:0.19210611792674404,(((((2[&type="Marshallese"]:0.03467668351784847,(6[&type="Marshallese"]:0.04921245424657239,(7[&type="Marshallese"]:0.06698490528895729,(8[&type="Not_Marshallese"]:0.05570256618138897,9[&type="Not_Marshallese"]:0.26370256618147264)12[&type="Marshallese"]:0.263282339107521)11[&type="Marshallese"]:0.0012275489576205612)14[&type="Marshallese"]:0.056464229271416144)15[&type="Marshallese"]:0.00250720607595889,4[&type="Marshallese"]:0.09118388959389467)16[&type="Marshallese"]:0.008134979791011632,3[&type="Marshallese"]:0.05831886938496633)13[&type="Marshallese"]:0.10826563705260395,10[&type="Marshallese"]:0.10958450643755391)18[&type="Marshallese"]:0.05776218465424077,5[&type="Marshallese"]:0.2763466910917183)17[&type="Marshallese"]:0.04975942683504031)19[&type="Marshallese"]:0.0;tree STATE_11000000 = (1[&type="Not_Marshallese"]:0.19210611792674404,(((((2[&type="Marshallese"]:0.03467668351784847,(6[&type="Marshallese"]:0.04921245424657239,(7[&type="Marshallese"]:0.06698490528895729,(8[&type="Not_Marshallese"]:0.05570256618138897,9[&type="Not_Marshallese"]:0.26370256618147264)12[&type="Marshallese"]:0.263282339107521)11[&type="Marshallese"]:0.0012275489576205612)14[&type="Marshallese"]:0.056464229271416144)15[&type="Marshallese"]:0.00250720607595889,4[&type="Marshallese"]:0.09118388959389467)16[&type="Marshallese"]:0.008134979791011632,3[&type="Marshallese"]:0.05831886938496633)13[&type="Marshallese"]:0.10826563705260395,10[&type="Marshallese"]:0.10958450643755391)18[&type="Marshallese"]:0.05776218465424077,5[&type="Marshallese"]:0.2763466910917183)17[&type="Marshallese"]:0.04975942683504031)19[&type="Marshallese"]:0.0;
tree STATE_1010000 = (1[&type="Not_Marshallese"]:0.3087642791624776,((((2[&type="Marshallese"]:0.07671013617001621,4[&type="Marshallese"]:0.13071013617010352)17[&type="Marshallese"]:0.06266129486699767,(3[&type="Marshallese"]:0.1365075161803635,5[&type="Marshallese"]:0.18850751618027073)18[&type="Marshallese"]:0.015863914856797723)13[&type="Marshallese"]:0.003011231893585986,((6[&type="Marshallese"]:0.019501374307052455,7[&type="Marshallese"]:0.03850137430705791)11[&type="Marshallese"]:0.04576719839617971,(8[&type="Not_Marshallese"]:0.17374689781365815,9[&type="Not_Marshallese"]:0.3817468978137418)12[&type="Marshallese"]:0.16252167488953218)14[&type="Marshallese"]:0.14811409022750777)15[&type="Marshallese"]:0.22492792390082228,10[&type="Marshallese"]:0.3233105868315531)16[&type="Marshallese"]:0.010453692331015452)19[&type="Marshallese"]:0.0;tree STATE_11010000 = (1[&type="Not_Marshallese"]:0.3087642791624776,((((2[&type="Marshallese"]:0.07671013617001621,4[&type="Marshallese"]:0.13071013617010352)17[&type="Marshallese"]:0.06266129486699767,(3[&type="Marshallese"]:0.1365075161803635,5[&type="Marshallese"]:0.18850751618027073)18[&type="Marshallese"]:0.015863914856797723)13[&type="Marshallese"]:0.003011231893585986,((6[&type="Marshallese"]:0.019501374307052455,7[&type="Marshallese"]:0.03850137430705791)11[&type="Marshallese"]:0.04576719839617971,(8[&type="Not_Marshallese"]:0.17374689781365815,9[&type="Not_Marshallese"]:0.3817468978137418)12[&type="Marshallese"]:0.16252167488953218)14[&type="Marshallese"]:0.14811409022750777)15[&type="Marshallese"]:0.22492792390082228,10[&type="Marshallese"]:0.3233105868315531)16[&type="Marshallese"]:0.010453692331015452)19[&type="Marshallese"]:0.0;
tree STATE_1020000 = (((1[&type="Not_Marshallese"]:0.09305990798160513,10[&type="Marshallese"]:0.11805990798169608)15[&type="Marshallese"]:0.022281500830615752,((2[&type="Marshallese"]:0.03449778724235819,(3[&type="Marshallese"]:0.007712913853567205,4[&type="Marshallese"]:0.04871291385350718)16[&type="Marshallese"]:0.039784873388938324)13[&type="Marshallese"]:0.12253035831747183,5[&type="Marshallese"]:0.2220281455598846)17[&type="Marshallese"]:0.02731326325235084)18[&type="Marshallese"]:0.1060188857322305,((6[&type="Marshallese"]:0.004518740263909471,7[&type="Marshallese"]:0.023518740263914928)11[&type="Marshallese"]:0.01775994040375989,(8[&type="Not_Marshallese"]:0.08716885444310496,9[&type="Not_Marshallese"]:0.29516885444318863)12[&type="Marshallese"]:0.20610982622452256)14[&type="Marshallese"]:0.33908161387688207)19[&type="Marshallese"]:0.0;tree STATE_11020000 = (((1[&type="Not_Marshallese"]:0.09305990798160513,10[&type="Marshallese"]:0.11805990798169608)15[&type="Marshallese"]:0.022281500830615752,((2[&type="Marshallese"]:0.03449778724235819,(3[&type="Marshallese"]:0.007712913853567205,4[&type="Marshallese"]:0.04871291385350718)16[&type="Marshallese"]:0.039784873388938324)13[&type="Marshallese"]:0.12253035831747183,5[&type="Marshallese"]:0.2220281455598846)17[&type="Marshallese"]:0.02731326325235084)18[&type="Marshallese"]:0.1060188857322305,((6[&type="Marshallese"]:0.004518740263909471,7[&type="Marshallese"]:0.023518740263914928)11[&type="Marshallese"]:0.01775994040375989,(8[&type="Not_Marshallese"]:0.08716885444310496,9[&type="Not_Marshallese"]:0.29516885444318863)12[&type="Marshallese"]:0.20610982622452256)14[&type="Marshallese"]:0.33908161387688207)19[&type="Marshallese"]:0.0;
tree STATE_1030000 = (((1[&type="Not_Marshallese"]:0.17874355917037543,(4[&type="Marshallese"]:0.17346844947866968,((6[&type="Marshallese"]:0.05695729812344108,7[&type="Marshallese"]:0.07595729812344654)11[&type="Marshallese"]:0.07843157305710013,(8[&type="Not_Marshallese"]:0.05720579962495492,9[&type="Not_Marshallese"]:0.2652057996250386)12[&type="Marshallese"]:0.34918307155554446)14[&type="Marshallese"]:0.05507957829818122)15[&type="Marshallese"]:0.12827510969175304)17[&type="Marshallese"]:0.030673278859688735,5[&type="Marshallese"]:0.3434168380300787)13[&type="Marshallese"]:0.13396443870146046,((2[&type="Marshallese"]:0.009145457932937862,3[&type="Marshallese"]:0.0221454579330852)18[&type="Marshallese"]:0.15340919063158887,10[&type="Marshallese"]:0.1185546485646577)16[&type="Marshallese"]:0.2498266281669579)19[&type="Marshallese"]:0.0;tree STATE_11030000 = (((1[&type="Not_Marshallese"]:0.17874355917037543,(4[&type="Marshallese"]:0.17346844947866968,((6[&type="Marshallese"]:0.05695729812344108,7[&type="Marshallese"]:0.07595729812344654)11[&type="Marshallese"]:0.07843157305710013,(8[&type="Not_Marshallese"]:0.05720579962495492,9[&type="Not_Marshallese"]:0.2652057996250386)12[&type="Marshallese"]:0.34918307155554446)14[&type="Marshallese"]:0.05507957829818122)15[&type="Marshallese"]:0.12827510969175304)17[&type="Marshallese"]:0.030673278859688735,5[&type="Marshallese"]:0.3434168380300787)13[&type="Marshallese"]:0.13396443870146046,((2[&type="Marshallese"]:0.009145457932937862,3[&type="Marshallese"]:0.0221454579330852)18[&type="Marshallese"]:0.15340919063158887,10[&type="Marshallese"]:0.1185546485646577)16[&type="Marshallese"]:0.2498266281669579)19[&type="Marshallese"]:0.0;
tree STATE_1040000 = (1[&type="Not_Marshallese"]:0.13841793506739652,((((2[&type="Marshallese"]:0.008267543618972417,4[&type="Marshallese"]:0.06226754361905973)11[&type="Marshallese"]:0.028788137702945193,3[&type="Marshallese"]:0.05005568132206495)12[&type="Marshallese"]:0.062257711181438746,((6[&type="Marshallese"]:0.034792950410579504,(8[&type="Not_Marshallese"]:0.10143154138305022,9[&type="Not_Marshallese"]:0.3094315413831339)18[&type="Marshallese"]:0.20436140902748745)14[&type="Marshallese"]:0.01830858981638772,7[&type="Marshallese"]:0.07210154022697268)13[&type="Marshallese"]:0.1172118522765292)17[&type="Marshallese"]:0.04575125499298016,(5[&type="Marshallese"]:0.16250699142934566,10[&type="Marshallese"]:0.05350699142942206)15[&type="Marshallese"]:0.04755765606704543)16[&type="Marshallese"]:0.06235328757101999)19[&type="Marshallese"]:0.0;tree STATE_11040000 = (1[&type="Not_Marshallese"]:0.13841793506739652,((((2[&type="Marshallese"]:0.008267543618972417,4[&type="Marshallese"]:0.06226754361905973)11[&type="Marshallese"]:0.028788137702945193,3[&type="Marshallese"]:0.05005568132206495)12[&type="Marshallese"]:0.062257711181438746,((6[&type="Marshallese"]:0.034792950410579504,(8[&type="Not_Marshallese"]:0.10143154138305022,9[&type="Not_Marshallese"]:0.3094315413831339)18[&type="Marshallese"]:0.20436140902748745)14[&type="Marshallese"]:0.01830858981638772,7[&type="Marshallese"]:0.07210154022697268)13[&type="Marshallese"]:0.1172118522765292)17[&type="Marshallese"]:0.04575125499298016,(5[&type="Marshallese"]:0.16250699142934566,10[&type="Marshallese"]:0.05350699142942206)15[&type="Marshallese"]:0.04755765606704543)16[&type="Marshallese"]:0.06235328757101999)19[&type="Marshallese"]:0.0;
tree STATE_1050000 = ((1[&type="Not_Marshallese"]:0.11189224648450435,(((2[&type="Marshallese"]:0.004181092272340092,(6[&type="Marshallese"]:0.04062756229721509,(7[&type="Marshallese"]:0.009115765541916898,(8[&type="Not_Marshallese"]:0.06088311925356732,9[&type="Not_Marshallese"]:0.268883119253651)18[&type="Marshallese"]:0.20023264628830229)13[&type="Marshallese"]:0.05051179675530365)14[&type="Marshallese"]:0.03455352997526506)12[&type="Marshallese"]:0.05494326790536064,(3[&type="Marshallese"]:0.014878200419997545,4[&type="Marshallese"]:0.05587820041993752)11[&type="Marshallese"]:0.05724615975785052)17[&type="Marshallese"]:0.06008407063755716,5[&type="Marshallese"]:0.18420843081531246)15[&type="Marshallese"]:0.06168381566920644)16[&type="Marshallese"]:0.054991004059415816,10[&type="Marshallese"]:0.19188325054401112)19[&type="Marshallese"]:0.0;tree STATE_11050000 = ((1[&type="Not_Marshallese"]:0.11189224648450435,(((2[&type="Marshallese"]:0.004181092272340092,(6[&type="Marshallese"]:0.04062756229721509,(7[&type="Marshallese"]:0.009115765541916898,(8[&type="Not_Marshallese"]:0.06088311925356732,9[&type="Not_Marshallese"]:0.268883119253651)18[&type="Marshallese"]:0.20023264628830229)13[&type="Marshallese"]:0.05051179675530365)14[&type="Marshallese"]:0.03455352997526506)12[&type="Marshallese"]:0.05494326790536064,(3[&type="Marshallese"]:0.014878200419997545,4[&type="Marshallese"]:0.05587820041993752)11[&type="Marshallese"]:0.05724615975785052)17[&type="Marshallese"]:0.06008407063755716,5[&type="Marshallese"]:0.18420843081531246)15[&type="Marshallese"]:0.06168381566920644)16[&type="Marshallese"]:0.054991004059415816,10[&type="Marshallese"]:0.19188325054401112)19[&type="Marshallese"]:0.0;
tree STATE_1060000 = (1[&type="Not_Marshallese"]:0.37927241945085766,(((((2[&type="Marshallese"]:0.028761624895343063,4[&type="Marshallese"]:0.08276162489543037)15[&type="Marshallese"]:0.014903992227697116,(6[&type="Marshallese"]:0.005746642903194432,(7[&type="Marshallese"]:0.009972181804367097,(8[&type="Not_Marshallese"]:0.09183401597933788,9[&type="Not_Marshallese"]:0.29983401597942155)12[&type="Marshallese"]:0.17013816582498192)13[&type="Marshallese"]:0.014774461098832792)17[&type="Marshallese"]:0.10891897421998581)16[&type="Marshallese"]:0.027948481432402916,3[&type="Marshallese"]:0.08461409855559043)14[&type="Marshallese"]:0.0029272472299530783,5[&type="Marshallese"]:0.13954134578545074)11[&type="Marshallese"]:0.15084335699370188,10[&type="Marshallese"]:0.18138470277922902)18[&type="Marshallese"]:0.22288771667171958)19[&type="Marshallese"]:0.0;tree STATE_11060000 = (1[&type="Not_Marshallese"]:0.37927241945085766,(((((2[&type="Marshallese"]:0.028761624895343063,4[&type="Marshallese"]:0.08276162489543037)15[&type="Marshallese"]:0.014903992227697116,(6[&type="Marshallese"]:0.005746642903194432,(7[&type="Marshallese"]:0.009972181804367097,(8[&type="Not_Marshallese"]:0.09183401597933788,9[&type="Not_Marshallese"]:0.29983401597942155)12[&type="Marshallese"]:0.17013816582498192)13[&type="Marshallese"]:0.014774461098832792)17[&type="Marshallese"]:0.10891897421998581)16[&type="Marshallese"]:0.027948481432402916,3[&type="Marshallese"]:0.08461409855559043)14[&type="Marshallese"]:0.0029272472299530783,5[&type="Marshallese"]:0.13954134578545074)11[&type="Marshallese"]:0.15084335699370188,10[&type="Marshallese"]:0.18138470277922902)18[&type="Marshallese"]:0.22288771667171958)19[&type="Marshallese"]:0.0;
tree STATE_1070000 = (1[&type="Not_Marshallese"]:0.20333314284645587,((2[&type="Marshallese"]:0.1425516427672775,((4[&type="Marshallese"]:0.11912714848033046,5[&type="Marshallese"]:0.13012714848029772)17[&type="Marshallese"]:0.02505523330829107,(6[&type="Marshallese"]:0.11846906029944426,(7[&type="Marshallese"]:0.04212380389516035,(8[&type="Not_Marshallese"]:0.12119995378260051,9[&type="Not_Marshallese"]:0.3291999537826842)18[&type="Marshallese"]:0.17292385011251254)13[&type="Marshallese"]:0.09534525640428937)14[&type="Marshallese"]:0.042713321489230016)15[&type="Marshallese"]:0.05236926097874328)12[&type="Marshallese"]:0.029479542388330393,(3[&type="Marshallese"]:0.16473119994996865,10[&type="Marshallese"]:0.10773119994995228)11[&type="Marshallese"]:0.020299985205786575)16[&type="Marshallese"]:0.10030195769080796)19[&type="Marshallese"]:0.0;tree STATE_11070000 = (1[&type="Not_Marshallese"]:0.20333314284645587,((2[&type="Marshallese"]:0.1425516427672775,((4[&type="Marshallese"]:0.11912714848033046,5[&type="Marshallese"]:0.13012714848029772)17[&type="Marshallese"]:0.02505523330829107,(6[&type="Marshallese"]:0.11846906029944426,(7[&type="Marshallese"]:0.04212380389516035,(8[&type="Not_Marshallese"]:0.12119995378260051,9[&type="Not_Marshallese"]:0.3291999537826842)18[&type="Marshallese"]:0.17292385011251254)13[&type="Marshallese"]:0.09534525640428937)14[&type="Marshallese"]:0.042713321489230016)15[&type="Marshallese"]:0.05236926097874328)12[&type="Marshallese"]:0.029479542388330393,(3[&type="Marshallese"]:0.16473119994996865,10[&type="Marshallese"]:0.10773119994995228)11[&type="Marshallese"]:0.020299985205786575)16[&type="Marshallese"]:0.10030195769080796)19[&type="Marshallese"]:0.0;
tree STATE_1080000 = (1[&type="Not_Marshallese"]:0.1833606220825751,(((2[&type="Marshallese"]:0.06997330576705374,10[&type="Marshallese"]:0.025973305767184707)13[&type="Marshallese"]:0.006268380017267927,5[&type="Marshallese"]:0.14124168578437624)17[&type="Marshallese"]:0.06473556026454563,((3[&type="Marshallese"]:7.123542505779179E-4,4[&type="Marshallese"]:0.04171235425051789)18[&type="Marshallese"]:0.11130465309337356,((6[&type="Marshallese"]:0.03810334200334364,7[&type="Marshallese"]:0.0571033420033491)14[&type="Marshallese"]:0.02674908263857756,(8[&type="Not_Marshallese"]:0.034021504534071434,9[&type="Not_Marshallese"]:0.2420215045341551)12[&type="Marshallese"]:0.30183092010780793)11[&type="Marshallese"]:0.105164582702023)15[&type="Marshallese"]:0.04196023870506316)16[&type="Marshallese"]:0.11138337603366777)19[&type="Marshallese"]:0.0;tree STATE_11080000 = (1[&type="Not_Marshallese"]:0.1833606220825751,(((2[&type="Marshallese"]:0.06997330576705374,10[&type="Marshallese"]:0.025973305767184707)13[&type="Marshallese"]:0.006268380017267927,5[&type="Marshallese"]:0.14124168578437624)17[&type="Marshallese"]:0.06473556026454563,((3[&type="Marshallese"]:7.123542505779179E-4,4[&type="Marshallese"]:0.04171235425051789)18[&type="Marshallese"]:0.11130465309337356,((6[&type="Marshallese"]:0.03810334200334364,7[&type="Marshallese"]:0.0571033420033491)14[&type="Marshallese"]:0.02674908263857756,(8[&type="Not_Marshallese"]:0.034021504534071434,9[&type="Not_Marshallese"]:0.2420215045341551)12[&type="Marshallese"]:0.30183092010780793)11[&type="Marshallese"]:0.105164582702023)15[&type="Marshallese"]:0.04196023870506316)16[&type="Marshallese"]:0.11138337603366777)19[&type="Marshallese"]:0.0;
tree STATE_1090000 = (1[&type="Not_Marshallese"]:0.16841405518413788,(((((2[&type="Marshallese"]:0.0020707125781835867,3[&type="Marshallese"]:0.015070712578330925)16[&type="Marshallese"]:4.901001668188298E-4,(6[&type="Marshallese"]:0.006732575012237729,(7[&type="Marshallese"]:0.010662729174949537,(8[&type="Not_Marshallese"]:0.03681504234140959,9[&type="Not_Marshallese"]:0.24481504234149326)12[&type="Marshallese"]:0.22584768683349266)13[&type="Marshallese"]:0.01506984583729365)17[&type="Marshallese"]:0.06682823773290475)11[&type="Marshallese"]:0.022677366403179633,4[&type="Marshallese"]:0.07923817914826936)15[&type="Marshallese"]:0.09131130138494536,10[&type="Marshallese"]:0.07254948053325838)14[&type="Marshallese"]:0.020572617427783713,5[&type="Marshallese"]:0.2021220979609657)18[&type="Marshallese"]:0.10029195722318673)19[&type="Marshallese"]:0.0;tree STATE_11090000 = (1[&type="Not_Marshallese"]:0.16841405518413788,(((((2[&type="Marshallese"]:0.0020707125781835867,3[&type="Marshallese"]:0.015070712578330925)16[&type="Marshallese"]:4.901001668188298E-4,(6[&type="Marshallese"]:0.006732575012237729,(7[&type="Marshallese"]:0.010662729174949537,(8[&type="Not_Marshallese"]:0.03681504234140959,9[&type="Not_Marshallese"]:0.24481504234149326)12[&type="Marshallese"]:0.22584768683349266)13[&type="Marshallese"]:0.01506984583729365)17[&type="Marshallese"]:0.06682823773290475)11[&type="Marshallese"]:0.022677366403179633,4[&type="Marshallese"]:0.07923817914826936)15[&type="Marshallese"]:0.09131130138494536,10[&type="Marshallese"]:0.07254948053325838)14[&type="Marshallese"]:0.020572617427783713,5[&type="Marshallese"]:0.2021220979609657)18[&type="Marshallese"]:0.10029195722318673)19[&type="Marshallese"]:0.0;
tree STATE_1100000 = (1[&type="Not_Marshallese"]:0.23743606354906288,(((2[&type="Marshallese"]:0.03889041604171217,((3[&type="Marshallese"]:0.02508152708369671,4[&type="Marshallese"]:0.06608152708363668)17[&type="Marshallese"]:0.011061656732296532,((6[&type="Marshallese"]:0.022313394085102245,(8[&type="Not_Marshallese"]:0.1336842181522192,9[&type="Not_Marshallese"]:0.3416842181523029)12[&type="Marshallese"]:0.1596291759328412)14[&type="Marshallese"]:0.02640044052923396,7[&type="Marshallese"]:0.06771383461434166)11[&type="Marshallese"]:0.04542934920164976)13[&type="Marshallese"]:0.01574723222586627)15[&type="Marshallese"]:0.11173692520490508,10[&type="Marshallese"]:0.10662734124674822)16[&type="Marshallese"]:0.0383107655033772,5[&type="Marshallese"]:0.253938106750049)18[&type="Marshallese"]:0.11749795679902841)19[&type="Marshallese"]:0.0;tree STATE_11100000 = (1[&type="Not_Marshallese"]:0.23743606354906288,(((2[&type="Marshallese"]:0.03889041604171217,((3[&type="Marshallese"]:0.02508152708369671,4[&type="Marshallese"]:0.06608152708363668)17[&type="Marshallese"]:0.011061656732296532,((6[&type="Marshallese"]:0.022313394085102245,(8[&type="Not_Marshallese"]:0.1336842181522192,9[&type="Not_Marshallese"]:0.3416842181523029)12[&type="Marshallese"]:0.1596291759328412)14[&type="Marshallese"]:0.02640044052923396,7[&type="Marshallese"]:0.06771383461434166)11[&type="Marshallese"]:0.04542934920164976)13[&type="Marshallese"]:0.01574723222586627)15[&type="Marshallese"]:0.11173692520490508,10[&type="Marshallese"]:0.10662734124674822)16[&type="Marshallese"]:0.0383107655033772,5[&type="Marshallese"]:0.253938106750049)18[&type="Marshallese"]:0.11749795679902841)19[&type="Marshallese"]:0.0;
tree STATE_1110000 = (1[&type="Not_Marshallese"]:0.2517176340996047,((((2[&type="Marshallese"]:0.04284483552721596,((6[&type="Marshallese"]:0.003938121013421225,7[&type="Marshallese"]:0.022938121013426682)13[&type="Marshallese"]:0.017396098886041156,(8[&type="Not_Marshallese"]:0.04937087217138897,9[&type="Not_Marshallese"]:0.25737087217147264)12[&type="Not_Marshallese"]:0.24296334772803158)17[&type="Marshallese"]:0.09251061562789364)11[&type="Marshallese"]:0.00967896126277501,(3[&type="Marshallese"]:0.030572425944379367,4[&type="Marshallese"]:0.07157242594431934)16[&type="Marshallese"]:0.034951370845758944)15[&type="Marshallese"]:0.10723510705789485,10[&type="Marshallese"]:0.11575890384801679)18[&type="Marshallese"]:0.007286842445679342,5[&type="Marshallese"]:0.23204574629361974)14[&type="Marshallese"]:0.1536718878059995)19[&type="Marshallese"]:0.0;tree STATE_11110000 = (1[&type="Not_Marshallese"]:0.2517176340996047,((((2[&type="Marshallese"]:0.04284483552721596,((6[&type="Marshallese"]:0.003938121013421225,7[&type="Marshallese"]:0.022938121013426682)13[&type="Marshallese"]:0.017396098886041156,(8[&type="Not_Marshallese"]:0.04937087217138897,9[&type="Not_Marshallese"]:0.25737087217147264)12[&type="Not_Marshallese"]:0.24296334772803158)17[&type="Marshallese"]:0.09251061562789364)11[&type="Marshallese"]:0.00967896126277501,(3[&type="Marshallese"]:0.030572425944379367,4[&type="Marshallese"]:0.07157242594431934)16[&type="Marshallese"]:0.034951370845758944)15[&type="Marshallese"]:0.10723510705789485,10[&type="Marshallese"]:0.11575890384801679)18[&type="Marshallese"]:0.007286842445679342,5[&type="Marshallese"]:0.23204574629361974)14[&type="Marshallese"]:0.1536718878059995)19[&type="Marshallese"]:0.0;
tree STATE_1120000 = (1[&type="Not_Marshallese"]:0.14266507976271403,((((2[&type="Marshallese"]:0.016395524708347486,((6[&type="Marshallese"]:0.0049221333213604335,(8[&type="Not_Marshallese"]:0.12203056676089602,9[&type="Not_Marshallese"]:0.3300305667609797)12[&type="Marshallese"]:0.15389156656042258)13[&type="Marshallese"]:0.029395419572006365,7[&type="Marshallese"]:0.053317552893372255)16[&type="Marshallese"]:0.05307797181512075)11[&type="Marshallese"]:0.004416788834737284,(3[&type="Marshallese"]:0.006605746186367223,5[&type="Marshallese"]:0.058605746186274454)14[&type="Marshallese"]:0.027206567356864886)17[&type="Marshallese"]:0.05473026830717376,4[&type="Marshallese"]:0.12954258185034584)15[&type="Marshallese"]:0.05048425162564418,10[&type="Marshallese"]:0.08202683347603368)18[&type="Marshallese"]:0.0856382462867713)19[&type="Marshallese"]:0.0;tree STATE_11120000 = (1[&type="Not_Marshallese"]:0.14266507976271403,((((2[&type="Marshallese"]:0.016395524708347486,((6[&type="Marshallese"]:0.0049221333213604335,(8[&type="Not_Marshallese"]:0.12203056676089602,9[&type="Not_Marshallese"]:0.3300305667609797)12[&type="Marshallese"]:0.15389156656042258)13[&type="Marshallese"]:0.029395419572006365,7[&type="Marshallese"]:0.053317552893372255)16[&type="Marshallese"]:0.05307797181512075)11[&type="Marshallese"]:0.004416788834737284,(3[&type="Marshallese"]:0.006605746186367223,5[&type="Marshallese"]:0.058605746186274454)14[&type="Marshallese"]:0.027206567356864886)17[&type="Marshallese"]:0.05473026830717376,4[&type="Marshallese"]:0.12954258185034584)15[&type="Marshallese"]:0.05048425162564418,10[&type="Marshallese"]:0.08202683347603368)18[&type="Marshallese"]:0.0856382462867713)19[&type="Marshallese"]:0.0;
tree STATE_1130000 = (1[&type="Not_Marshallese"]:0.2657391217988714,(((((2[&type="Marshallese"]:4.3415289476733676E-4,3[&type="Marshallese"]:0.013434152894914675)11[&type="Marshallese"]:0.0362881335468066,4[&type="Marshallese"]:0.09072228644166125)14[&type="Marshallese"]:0.0221105710753281,5[&type="Marshallese"]:0.12383285751695661)15[&type="Marshallese"]:0.07575716336129668,((6[&type="Marshallese"]:0.021827086099296733,7[&type="Marshallese"]:0.04082708609930219)13[&type="Marshallese"]:0.01135194971493314,(8[&type="Not_Marshallese"]:0.10251892154854708,9[&type="Not_Marshallese"]:0.31051892154863076)12[&type="Marshallese"]:0.20166011426564096)16[&type="Marshallese"]:0.1724109850641089)18[&type="Marshallese"]:3.8370715265745314E-4,10[&type="Marshallese"]:0.09097372803098713)17[&type="Marshallese"]:0.1997653937679752)19[&type="Marshallese"]:0.0;tree STATE_11130000 = (1[&type="Not_Marshallese"]:0.2657391217988714,(((((2[&type="Marshallese"]:4.3415289476733676E-4,3[&type="Marshallese"]:0.013434152894914675)11[&type="Marshallese"]:0.0362881335468066,4[&type="Marshallese"]:0.09072228644166125)14[&type="Marshallese"]:0.0221105710753281,5[&type="Marshallese"]:0.12383285751695661)15[&type="Marshallese"]:0.07575716336129668,((6[&type="Marshallese"]:0.021827086099296733,7[&type="Marshallese"]:0.04082708609930219)13[&type="Marshallese"]:0.01135194971493314,(8[&type="Not_Marshallese"]:0.10251892154854708,9[&type="Not_Marshallese"]:0.31051892154863076)12[&type="Marshallese"]:0.20166011426564096)16[&type="Marshallese"]:0.1724109850641089)18[&type="Marshallese"]:3.8370715265745314E-4,10[&type="Marshallese"]:0.09097372803098713)17[&type="Marshallese"]:0.1997653937679752)19[&type="Marshallese"]:0.0;
tree STATE_1140000 = (1[&type="Not_Marshallese"]:0.22102977015516345,(((((2[&type="Marshallese"]:0.010712947612426693,3[&type="Marshallese"]:0.02371294761257403)14[&type="Marshallese"]:0.08127800668722973,((6[&type="Marshallese"]:0.025001422276917373,(8[&type="Not_Marshallese"]:0.04704856354318837,9[&type="Not_Marshallese"]:0.25504856354327204)12[&type="Marshallese"]:0.24895285873368717)16[&type="Marshallese"]:0.021941823678342853,7[&type="Marshallese"]:0.06594324595526568)13[&type="Marshallese"]:0.11604770834453626)11[&type="Marshallese"]:0.02532545013887666,5[&type="Marshallese"]:0.18231640443858765)17[&type="Not_Marshallese"]:0.011794433213628497,4[&type="Marshallese"]:0.1831108376522489)15[&type="Marshallese"]:0.1371503964381091,10[&type="Marshallese"]:0.22226123409040166)18[&type="Marshallese"]:0.02376853606485274)19[&type="Marshallese"]:0.0;tree STATE_11140000 = (1[&type="Not_Marshallese"]:0.22102977015516345,(((((2[&type="Marshallese"]:0.010712947612426693,3[&type="Marshallese"]:0.02371294761257403)14[&type="Marshallese"]:0.08127800668722973,((6[&type="Marshallese"]:0.025001422276917373,(8[&type="Not_Marshallese"]:0.04704856354318837,9[&type="Not_Marshallese"]:0.25504856354327204)12[&type="Marshallese"]:0.24895285873368717)16[&type="Marshallese"]:0.021941823678342853,7[&type="Marshallese"]:0.06594324595526568)13[&type="Marshallese"]:0.11604770834453626)11[&type="Marshallese"]:0.02532545013887666,5[&type="Marshallese"]:0.18231640443858765)17[&type="Not_Marshallese"]:0.011794433213628497,4[&type="Marshallese"]:0.1831108376522489)15[&type="Marshallese"]:0.1371503964381091,10[&type="Marshallese"]:0.22226123409040166)18[&type="Marshallese"]:0.02376853606485274)19[&type="Marshallese"]:0.0;
tree STATE_1150000 = (1[&type="Not_Marshallese"]:0.43613454944568186,(((((2[&type="Marshallese"]:0.018081709600392015,((6[&type="Marshallese"]:0.005059114687620381,7[&type="Marshallese"]:0.024059114687625838)11[&type="Marshallese"]:0.037660903952340063,(8[&type="Not_Marshallese"]:0.026614536134548228,9[&type="Not_Marshallese"]:0.2346145361346319)12[&type="Marshallese"]:0.2871054825053704)14[&type="Marshallese"]:0.04636169096057163)15[&type="Marshallese"]:0.009976308553971802,4[&type="Marshallese"]:0.08205801815445113)16[&type="Marshallese"]:0.023384584887587656,3[&type="Marshallese"]:0.06444260304209881)18[&type="Marshallese"]:0.1620495626268229,10[&type="Marshallese"]:0.16949216566890535)17[&type="Marshallese"]:0.24055228948925078,5[&type="Marshallese"]:0.5190444551580797)13[&type="Marshallese"]:0.05109009428761668)19[&type="Marshallese"]:0.0;tree STATE_11150000 = (1[&type="Not_Marshallese"]:0.43613454944568186,(((((2[&type="Marshallese"]:0.018081709600392015,((6[&type="Marshallese"]:0.005059114687620381,7[&type="Marshallese"]:0.024059114687625838)11[&type="Marshallese"]:0.037660903952340063,(8[&type="Not_Marshallese"]:0.026614536134548228,9[&type="Not_Marshallese"]:0.2346145361346319)12[&type="Marshallese"]:0.2871054825053704)14[&type="Marshallese"]:0.04636169096057163)15[&type="Marshallese"]:0.009976308553971802,4[&type="Marshallese"]:0.08205801815445113)16[&type="Marshallese"]:0.023384584887587656,3[&type="Marshallese"]:0.06444260304209881)18[&type="Marshallese"]:0.1620495626268229,10[&type="Marshallese"]:0.16949216566890535)17[&type="Marshallese"]:0.24055228948925078,5[&type="Marshallese"]:0.5190444551580797)13[&type="Marshallese"]:0.05109009428761668)19[&type="Marshallese"]:0.0;
tree STATE_1160000 = ((1[&type="Not_Marshallese"]:0.06631207099273351,((((2[&type="Marshallese"]:0.019490705597009494,4[&type="Marshallese"]:0.0734907055970968)14[&type="Marshallese"]:0.02888099126189192,5[&type="Marshallese"]:0.11337169685895598)15[&type="Marshallese"]:0.03842106890747832,3[&type="Marshallese"]:0.09979276576652707)17[&type="Marshallese"]:0.04570079252289816,10[&type="Marshallese"]:0.08849355828940886)18[&type="Marshallese"]:0.002818512703415599)11[&type="Marshallese"]:0.035988455438064504,((6[&type="Marshallese"]:0.05748868003184171,(8[&type="Not_Marshallese"]:0.04562147221410495,9[&type="Not_Marshallese"]:0.2536214722141886)12[&type="Marshallese"]:0.2828672078176949)13[&type="Marshallese"]:0.020927022154137664,7[&type="Marshallese"]:0.09741570218598483)16[&type="Marshallese"]:0.16388482424491868)19[&type="Marshallese"]:0.0;tree STATE_11160000 = ((1[&type="Not_Marshallese"]:0.06631207099273351,((((2[&type="Marshallese"]:0.019490705597009494,4[&type="Marshallese"]:0.0734907055970968)14[&type="Marshallese"]:0.02888099126189192,5[&type="Marshallese"]:0.11337169685895598)15[&type="Marshallese"]:0.03842106890747832,3[&type="Marshallese"]:0.09979276576652707)17[&type="Marshallese"]:0.04570079252289816,10[&type="Marshallese"]:0.08849355828940886)18[&type="Marshallese"]:0.002818512703415599)11[&type="Marshallese"]:0.035988455438064504,((6[&type="Marshallese"]:0.05748868003184171,(8[&type="Not_Marshallese"]:0.04562147221410495,9[&type="Not_Marshallese"]:0.2536214722141886)12[&type="Marshallese"]:0.2828672078176949)13[&type="Marshallese"]:0.020927022154137664,7[&type="Marshallese"]:0.09741570218598483)16[&type="Marshallese"]:0.16388482424491868)19[&type="Marshallese"]:0.0;
tree STATE_1170000 = (1[&type="Not_Marshallese"]:0.29586371861942173,(((2[&type="Marshallese"]:0.05344040047170462,((3[&type="Marshallese"]:0.002411275311689831,4[&type="Marshallese"]:0.043411275311629804)18[&type="Marshallese"]:0.04495798743417434,(6[&type="Marshallese"]:0.043637606622352165,(7[&type="Marshallese"]:0.04587573662230138,(8[&type="Not_Marshallese"]:0.016376274830019716,9[&type="Not_Marshallese"]:0.2243762748301034)12[&type="Marshallese"]:0.2814994617922344)16[&type="Marshallese"]:0.016761870000056245)13[&type="Marshallese"]:0.06173165612350473)15[&type="Marshallese"]:0.019071137725987786)17[&type="Marshallese"]:0.07323495389495605,10[&type="Marshallese"]:0.08267535436679163)11[&type="Marshallese"]:0.038823042531099805,5[&type="Marshallese"]:0.23049839689781504)14[&type="Marshallese"]:0.19936532172162125)19[&type="Marshallese"]:0.0;tree STATE_11170000 = (1[&type="Not_Marshallese"]:0.29586371861942173,(((2[&type="Marshallese"]:0.05344040047170462,((3[&type="Marshallese"]:0.002411275311689831,4[&type="Marshallese"]:0.043411275311629804)18[&type="Marshallese"]:0.04495798743417434,(6[&type="Marshallese"]:0.043637606622352165,(7[&type="Marshallese"]:0.04587573662230138,(8[&type="Not_Marshallese"]:0.016376274830019716,9[&type="Not_Marshallese"]:0.2243762748301034)12[&type="Marshallese"]:0.2814994617922344)16[&type="Marshallese"]:0.016761870000056245)13[&type="Marshallese"]:0.06173165612350473)15[&type="Marshallese"]:0.019071137725987786)17[&type="Marshallese"]:0.07323495389495605,10[&type="Marshallese"]:0.08267535436679163)11[&type="Marshallese"]:0.038823042531099805,5[&type="Marshallese"]:0.23049839689781504)14[&type="Marshallese"]:0.19936532172162125)19[&type="Marshallese"]:0.0;
tree STATE_1180000 = ((1[&type="Not_Marshallese"]:0.11557278922513992,((((2[&type="Marshallese"]:0.01579737411833526,4[&type="Marshallese"]:0.06979737411842257)17[&type="Marshallese"]:0.022501282128906674,3[&type="Marshallese"]:0.051298656247389274)11[&type="Marshallese"]:0.1137372864418511,5[&type="Marshallese"]:0.2170359426891476)14[&type="Marshallese"]:0.007526522813902425,(6[&type="Marshallese"]:0.02054589536679946,(7[&type="Marshallese"]:0.03461615905449922,(8[&type="Not_Marshallese"]:0.049267657822240074,9[&type="Not_Marshallese"]:0.25726765782232375)12[&type="Marshallese"]:0.23734850123221185)16[&type="Marshallese"]:0.004929736312305699)13[&type="Marshallese"]:0.21001657013633607)15[&type="Marshallese"]:0.025010323722104433)18[&type="Marshallese"]:0.05341046030810359,10[&type="Marshallese"]:0.19398324953333446)19[&type="Marshallese"]:0.0;tree STATE_11180000 = ((1[&type="Not_Marshallese"]:0.11557278922513992,((((2[&type="Marshallese"]:0.01579737411833526,4[&type="Marshallese"]:0.06979737411842257)17[&type="Marshallese"]:0.022501282128906674,3[&type="Marshallese"]:0.051298656247389274)11[&type="Marshallese"]:0.1137372864418511,5[&type="Marshallese"]:0.2170359426891476)14[&type="Marshallese"]:0.007526522813902425,(6[&type="Marshallese"]:0.02054589536679946,(7[&type="Marshallese"]:0.03461615905449922,(8[&type="Not_Marshallese"]:0.049267657822240074,9[&type="Not_Marshallese"]:0.25726765782232375)12[&type="Marshallese"]:0.23734850123221185)16[&type="Marshallese"]:0.004929736312305699)13[&type="Marshallese"]:0.21001657013633607)15[&type="Marshallese"]:0.025010323722104433)18[&type="Marshallese"]:0.05341046030810359,10[&type="Marshallese"]:0.19398324953333446)19[&type="Marshallese"]:0.0;
tree STATE_1190000 = (1[&type="Not_Marshallese"]:0.4390195482919439,((((2[&type="Marshallese"]:0.026412402033979987,5[&type="Marshallese"]:0.09141240203403456)11[&type="Marshallese"]:0.028316417270437322,((6[&type="Marshallese"]:0.015622078849355236,7[&type="Marshallese"]:0.03462207884936069)13[&type="Marshallese"]:0.017572267609355097,(8[&type="Not_Marshallese"]:0.1805727055544175,9[&type="Not_Marshallese"]:0.3885727055545012)12[&type="Marshallese"]:0.12362164090425098)16[&type="Marshallese"]:0.09253447284584704)14[&type="Marshallese"]:0.053481463353988734,(3[&type="Marshallese"]:0.0502571293929025,4[&type="Marshallese"]:0.09125712939284247)18[&type="Marshallese"]:0.07095315326565088)17[&type="Marshallese"]:0.03000780717556739,10[&type="Marshallese"]:0.0942180898341044)15[&type="Marshallese"]:0.36980145845793044)19[&type="Marshallese"]:0.0;tree STATE_11190000 = (1[&type="Not_Marshallese"]:0.4390195482919439,((((2[&type="Marshallese"]:0.026412402033979987,5[&type="Marshallese"]:0.09141240203403456)11[&type="Marshallese"]:0.028316417270437322,((6[&type="Marshallese"]:0.015622078849355236,7[&type="Marshallese"]:0.03462207884936069)13[&type="Marshallese"]:0.017572267609355097,(8[&type="Not_Marshallese"]:0.1805727055544175,9[&type="Not_Marshallese"]:0.3885727055545012)12[&type="Marshallese"]:0.12362164090425098)16[&type="Marshallese"]:0.09253447284584704)14[&type="Marshallese"]:0.053481463353988734,(3[&type="Marshallese"]:0.0502571293929025,4[&type="Marshallese"]:0.09125712939284247)18[&type="Marshallese"]:0.07095315326565088)17[&type="Marshallese"]:0.03000780717556739,10[&type="Marshallese"]:0.0942180898341044)15[&type="Marshallese"]:0.36980145845793044)19[&type="Marshallese"]:0.0;
tree STATE_1200000 = (1[&type="Not_Marshallese"]:0.22675763512917824,(((((2[&type="Marshallese"]:0.034370842812845415,4[&type="Marshallese"]:0.08837084281293273)11[&type="Marshallese"]:0.01988483504080152,3[&type="Marshallese"]:0.06725567785379427)14[&type="Marshallese"]:0.009835297473373417,5[&type="Marshallese"]:0.12909097532707492)17[&type="Marshallese"]:0.03552167448213772,10[&type="Marshallese"]:0.05561264980928904)16[&type="Marshallese"]:0.05473523508529854,(6[&type="Marshallese"]:0.12051109260277604,(7[&type="Marshallese"]:0.10807740095242713,(8[&type="Not_Marshallese"]:0.12658819912687752,9[&type="Not_Marshallese"]:0.3345881991269612)18[&type="Marshallese"]:0.2334892018255023)13[&type="Marshallese"]:0.03143369165035437)12[&type="Marshallese"]:0.10483679229182064)15[&type="Marshallese"]:0.1414097502346816)19[&type="Marshallese"]:0.0;tree STATE_11200000 = (1[&type="Not_Marshallese"]:0.22675763512917824,(((((2[&type="Marshallese"]:0.034370842812845415,4[&type="Marshallese"]:0.08837084281293273)11[&type="Marshallese"]:0.01988483504080152,3[&type="Marshallese"]:0.06725567785379427)14[&type="Marshallese"]:0.009835297473373417,5[&type="Marshallese"]:0.12909097532707492)17[&type="Marshallese"]:0.03552167448213772,10[&type="Marshallese"]:0.05561264980928904)16[&type="Marshallese"]:0.05473523508529854,(6[&type="Marshallese"]:0.12051109260277604,(7[&type="Marshallese"]:0.10807740095242713,(8[&type="Not_Marshallese"]:0.12658819912687752,9[&type="Not_Marshallese"]:0.3345881991269612)18[&type="Marshallese"]:0.2334892018255023)13[&type="Marshallese"]:0.03143369165035437)12[&type="Marshallese"]:0.10483679229182064)15[&type="Marshallese"]:0.1414097502346816)19[&type="Marshallese"]:0.0;
tree STATE_1210000 = (1[&type="Not_Marshallese"]:0.20778543549382877,((((2[&type="Marshallese"]:0.0031154543602409657,5[&type="Marshallese"]:0.06811545436029554)11[&type="Marshallese"]:0.03592570654668903,(3[&type="Marshallese"]:0.02870936702035365,4[&type="Marshallese"]:0.06970936702029362)17[&type="Marshallese"]:0.023331793886723684)15[&type="Marshallese"]:0.07339070907700262,((6[&type="Marshallese"]:0.007490564369799502,(8[&type="Not_Marshallese"]:0.13384565782885371,9[&type="Not_Marshallese"]:0.3418456578289374)12[&type="Marshallese"]:0.14464490654090395)13[&type="Marshallese"]:0.028995559960072026,7[&type="Marshallese"]:0.055486124329876985)16[&type="Marshallese"]:0.14694574565420115)14[&type="Marshallese"]:0.030569316166324523,10[&type="Marshallese"]:0.09900118615038811)18[&type="Marshallese"]:0.1337842493435316)19[&type="Marshallese"]:0.0;tree STATE_11210000 = (1[&type="Not_Marshallese"]:0.20778543549382877,((((2[&type="Marshallese"]:0.0031154543602409657,5[&type="Marshallese"]:0.06811545436029554)11[&type="Marshallese"]:0.03592570654668903,(3[&type="Marshallese"]:0.02870936702035365,4[&type="Marshallese"]:0.06970936702029362)17[&type="Marshallese"]:0.023331793886723684)15[&type="Marshallese"]:0.07339070907700262,((6[&type="Marshallese"]:0.007490564369799502,(8[&type="Not_Marshallese"]:0.13384565782885371,9[&type="Not_Marshallese"]:0.3418456578289374)12[&type="Marshallese"]:0.14464490654090395)13[&type="Marshallese"]:0.028995559960072026,7[&type="Marshallese"]:0.055486124329876985)16[&type="Marshallese"]:0.14694574565420115)14[&type="Marshallese"]:0.030569316166324523,10[&type="Marshallese"]:0.09900118615038811)18[&type="Marshallese"]:0.1337842493435316)19[&type="Marshallese"]:0.0;
tree STATE_1220000 = (1[&type="Not_Marshallese"]:0.22708844580757448,((((2[&type="Marshallese"]:0.013308871207762696,4[&type="Marshallese"]:0.06730887120785001)15[&type="Marshallese"]:0.023518047599654923,3[&type="Marshallese"]:0.04982691880756496)16[&type="Marshallese"]:0.10561044175542755,(5[&type="Marshallese"]:0.1935626741418126,10[&type="Marshallese"]:0.084562674141889)14[&type="Marshallese"]:0.013874686421087135)11[&type="Marshallese"]:0.047296733881527664,((6[&type="Marshallese"]:8.547264078991312E-4,(8[&type="Not_Marshallese"]:0.03367394599266246,9[&type="Not_Marshallese"]:0.24167394599274614)18[&type="Marshallese"]:0.23818078041519483)13[&type="Marshallese"]:0.08275215980976941,7[&type="Marshallese"]:0.102606886217674)12[&type="Marshallese"]:0.17712720822684436)17[&type="Marshallese"]:0.10635435136316163)19[&type="Marshallese"]:0.0;tree STATE_11220000 = (1[&type="Not_Marshallese"]:0.22708844580757448,((((2[&type="Marshallese"]:0.013308871207762696,4[&type="Marshallese"]:0.06730887120785001)15[&type="Marshallese"]:0.023518047599654923,3[&type="Marshallese"]:0.04982691880756496)16[&type="Marshallese"]:0.10561044175542755,(5[&type="Marshallese"]:0.1935626741418126,10[&type="Marshallese"]:0.084562674141889)14[&type="Marshallese"]:0.013874686421087135)11[&type="Marshallese"]:0.047296733881527664,((6[&type="Marshallese"]:8.547264078991312E-4,(8[&type="Not_Marshallese"]:0.03367394599266246,9[&type="Not_Marshallese"]:0.24167394599274614)18[&type="Marshallese"]:0.23818078041519483)13[&type="Marshallese"]:0.08275215980976941,7[&type="Marshallese"]:0.102606886217674)12[&type="Marshallese"]:0.17712720822684436)17[&type="Marshallese"]:0.10635435136316163)19[&type="Marshallese"]:0.0;
tree STATE_1230000 = (1[&type="Not_Marshallese"]:0.2880990536281852,(((2[&type="Marshallese"]:0.020529605263989392,(3[&type="Marshallese"]:0.012907668269739991,4[&type="Marshallese"]:0.053907668269679965)18[&type="Marshallese"]:0.02062193699439674)17[&type="Marshallese"]:0.17486998295889133,(5[&type="Marshallese"]:0.2079130775166157,(6[&type="Marshallese"]:0.032748541734541115,(7[&type="Marshallese"]:0.02144758634404187,(8[&type="Not_Marshallese"]:0.14393072657621264,9[&type="Not_Marshallese"]:0.3519307265762963)12[&type="Marshallese"]:0.12951685976778193)13[&type="Marshallese"]:0.030300955390504702)16[&type="Marshallese"]:0.18116453578216007)14[&type="Marshallese"]:0.0524865107063196)15[&type="Marshallese"]:0.0325090466123259,10[&type="Marshallese"]:0.1839086348353376)11[&type="Marshallese"]:0.12919041879293858)19[&type="Marshallese"]:0.0;tree STATE_11230000 = (1[&type="Not_Marshallese"]:0.2880990536281852,(((2[&type="Marshallese"]:0.020529605263989392,(3[&type="Marshallese"]:0.012907668269739991,4[&type="Marshallese"]:0.053907668269679965)18[&type="Marshallese"]:0.02062193699439674)17[&type="Marshallese"]:0.17486998295889133,(5[&type="Marshallese"]:0.2079130775166157,(6[&type="Marshallese"]:0.032748541734541115,(7[&type="Marshallese"]:0.02144758634404187,(8[&type="Not_Marshallese"]:0.14393072657621264,9[&type="Not_Marshallese"]:0.3519307265762963)12[&type="Marshallese"]:0.12951685976778193)13[&type="Marshallese"]:0.030300955390504702)16[&type="Marshallese"]:0.18116453578216007)14[&type="Marshallese"]:0.0524865107063196)15[&type="Marshallese"]:0.0325090466123259,10[&type="Marshallese"]:0.1839086348353376)11[&type="Marshallese"]:0.12919041879293858)19[&type="Marshallese"]:0.0;
tree STATE_1240000 = (1[&type="Not_Marshallese"]:0.25515001955820127,(((2[&type="Marshallese"]:0.024699862283936724,((6[&type="Marshallese"]:0.038965685642275094,7[&type="Marshallese"]:0.05796568564228055)12[&type="Marshallese"]:0.011649398705985137,(8[&type="Not_Marshallese"]:0.14640982417370885,9[&type="Not_Marshallese"]:0.3544098241737925)18[&type="Marshallese"]:0.17520526017450955)13[&type="Marshallese"]:0.045084777935816556)17[&type="Marshallese"]:0.051999196690206584,(3[&type="Marshallese"]:0.0024256930382832165,5[&type="Marshallese"]:0.05442569303819045)14[&type="Marshallese"]:0.08727336593600743)15[&type="Marshallese"]:0.005582627051293421,(4[&type="Marshallese"]:0.12429525681988396,10[&type="Marshallese"]:0.026295256819927615)16[&type="Marshallese"]:0.011986429205640081)11[&type="Marshallese"]:0.24186833353272452)19[&type="Marshallese"]:0.0;tree STATE_11240000 = (1[&type="Not_Marshallese"]:0.25515001955820127,(((2[&type="Marshallese"]:0.024699862283936724,((6[&type="Marshallese"]:0.038965685642275094,7[&type="Marshallese"]:0.05796568564228055)12[&type="Marshallese"]:0.011649398705985137,(8[&type="Not_Marshallese"]:0.14640982417370885,9[&type="Not_Marshallese"]:0.3544098241737925)18[&type="Marshallese"]:0.17520526017450955)13[&type="Marshallese"]:0.045084777935816556)17[&type="Marshallese"]:0.051999196690206584,(3[&type="Marshallese"]:0.0024256930382832165,5[&type="Marshallese"]:0.05442569303819045)14[&type="Marshallese"]:0.08727336593600743)15[&type="Marshallese"]:0.005582627051293421,(4[&type="Marshallese"]:0.12429525681988396,10[&type="Marshallese"]:0.026295256819927615)16[&type="Marshallese"]:0.011986429205640081)11[&type="Marshallese"]:0.24186833353272452)19[&type="Marshallese"]:0.0;
tree STATE_1250000 = (1[&type="Not_Marshallese"]:0.2638241584709935,((((2[&type="Marshallese"]:0.007722942846436376,3[&type="Marshallese"]:0.020722942846583714)14[&type="Marshallese"]:0.03582996664403948,5[&type="Marshallese"]:0.10855290949053042)16[&type="Marshallese"]:0.09796202793334663,(4[&type="Marshallese"]:0.11087663415831817,(6[&type="Marshallese"]:0.0469593573936774,(7[&type="Marshallese"]:0.037310879038661204,(8[&type="Not_Marshallese"]:0.07153730693484806,9[&type="Not_Marshallese"]:0.27953730693493173)18[&type="Marshallese"]:0.21777357210376586)13[&type="Marshallese"]:0.028648478355021656)12[&type="Marshallese"]:0.08091727676469351)15[&type="Marshallese"]:0.08463830326559163)11[&type="Marshallese"]:0.13919625742449737,10[&type="Marshallese"]:0.23671119484845082)17[&type="Marshallese"]:0.052112963622633623)19[&type="Marshallese"]:0.0;tree STATE_11250000 = (1[&type="Not_Marshallese"]:0.2638241584709935,((((2[&type="Marshallese"]:0.007722942846436376,3[&type="Marshallese"]:0.020722942846583714)14[&type="Marshallese"]:0.03582996664403948,5[&type="Marshallese"]:0.10855290949053042)16[&type="Marshallese"]:0.09796202793334663,(4[&type="Marshallese"]:0.11087663415831817,(6[&type="Marshallese"]:0.0469593573936774,(7[&type="Marshallese"]:0.037310879038661204,(8[&type="Not_Marshallese"]:0.07153730693484806,9[&type="Not_Marshallese"]:0.27953730693493173)18[&type="Marshallese"]:0.21777357210376586)13[&type="Marshallese"]:0.028648478355021656)12[&type="Marshallese"]:0.08091727676469351)15[&type="Marshallese"]:0.08463830326559163)11[&type="Marshallese"]:0.13919625742449737,10[&type="Marshallese"]:0.23671119484845082)17[&type="Marshallese"]:0.052112963622633623)19[&type="Marshallese"]:0.0;
tree STATE_1260000 = (1[&type="Not_Marshallese"]:0.2628781401183098,((((2[&type="Marshallese"]:0.08447777103877885,((6[&type="Marshallese"]:0.016977897205135317,7[&type="Marshallese"]:0.035977897205140774)13[&type="Marshallese"]:0.031751937291039756,(8[&type="Not_Marshallese"]:0.00557957623685687,9[&type="Not_Marshallese"]:0.21357957623694054)18[&type="Marshallese"]:0.31415025825927634)12[&type="Marshallese"]:0.10674793654274384)11[&type="Marshallese"]:8.744545650646307E-4,(3[&type="Marshallese"]:0.03805548182531515,4[&type="Marshallese"]:0.07905548182525513)15[&type="Marshallese"]:0.060296743778675665)17[&type="Marshallese"]:0.03057513487283514,5[&type="Marshallese"]:0.1809273604767332)16[&type="Marshallese"]:0.0899164121874142,10[&type="Marshallese"]:0.16184377266422378)14[&type="Marshallese"]:0.12603436745417695)19[&type="Marshallese"]:0.0;tree STATE_11260000 = (1[&type="Not_Marshallese"]:0.2628781401183098,((((2[&type="Marshallese"]:0.08447777103877885,((6[&type="Marshallese"]:0.016977897205135317,7[&type="Marshallese"]:0.035977897205140774)13[&type="Marshallese"]:0.031751937291039756,(8[&type="Not_Marshallese"]:0.00557957623685687,9[&type="Not_Marshallese"]:0.21357957623694054)18[&type="Marshallese"]:0.31415025825927634)12[&type="Marshallese"]:0.10674793654274384)11[&type="Marshallese"]:8.744545650646307E-4,(3[&type="Marshallese"]:0.03805548182531515,4[&type="Marshallese"]:0.07905548182525513)15[&type="Marshallese"]:0.060296743778675665)17[&type="Marshallese"]:0.03057513487283514,5[&type="Marshallese"]:0.1809273604767332)16[&type="Marshallese"]:0.0899164121874142,10[&type="Marshallese"]:0.16184377266422378)14[&type="Marshallese"]:0.12603436745417695)19[&type="Marshallese"]:0.0;
tree STATE_1270000 = (1[&type="Not_Marshallese"]:0.3148024539476587,(((2[&type="Marshallese"]:0.035071184005664335,(3[&type="Marshallese"]:0.03564410078199698,4[&type="Marshallese"]:0.07664410078193695)15[&type="Marshallese"]:0.012427083223814694)17[&type="Marshallese"]:0.049195650433677796,5[&type="Marshallese"]:0.1492668344393967)14[&type="Marshallese"]:0.055140446356768846,(((6[&type="Marshallese"]:0.006941978213854227,(8[&type="Not_Marshallese"]:0.02889241817588964,9[&type="Not_Marshallese"]:0.2368924181759733)18[&type="Marshallese"]:0.24904956003792275)13[&type="Marshallese"]:0.05994447113604173,7[&type="Marshallese"]:0.08588644934990142)12[&type="Marshallese"]:0.14347054177366592,10[&type="Marshallese"]:0.09535699112355278)16[&type="Marshallese"]:5.028967268916329E-5)11[&type="Marshallese"]:0.24439517315150772)19[&type="Marshallese"]:0.0;tree STATE_11270000 = (1[&type="Not_Marshallese"]:0.3148024539476587,(((2[&type="Marshallese"]:0.035071184005664335,(3[&type="Marshallese"]:0.03564410078199698,4[&type="Marshallese"]:0.07664410078193695)15[&type="Marshallese"]:0.012427083223814694)17[&type="Marshallese"]:0.049195650433677796,5[&type="Marshallese"]:0.1492668344393967)14[&type="Marshallese"]:0.055140446356768846,(((6[&type="Marshallese"]:0.006941978213854227,(8[&type="Not_Marshallese"]:0.02889241817588964,9[&type="Not_Marshallese"]:0.2368924181759733)18[&type="Marshallese"]:0.24904956003792275)13[&type="Marshallese"]:0.05994447113604173,7[&type="Marshallese"]:0.08588644934990142)12[&type="Marshallese"]:0.14347054177366592,10[&type="Marshallese"]:0.09535699112355278)16[&type="Marshallese"]:5.028967268916329E-5)11[&type="Marshallese"]:0.24439517315150772)19[&type="Marshallese"]:0.0;
tree STATE_1280000 = (1[&type="Not_Marshallese"]:0.3641442931831267,((((2[&type="Marshallese"]:0.0717249263001396,10[&type="Marshallese"]:0.02772492630027057)14[&type="Marshallese"]:0.010100808922340554,(3[&type="Marshallese"]:0.01484248132320709,4[&type="Marshallese"]:0.055842481323147064)15[&type="Marshallese"]:0.0799832538994204)11[&type="Marshallese"]:0.05517141820725069,5[&type="Marshallese"]:0.20199715342978541)16[&type="Marshallese"]:0.022126580870922785,(6[&type="Marshallese"]:0.013151302539098186,(7[&type="Marshallese"]:0.029774596874531878,(8[&type="Not_Marshallese"]:0.08351557299032264,9[&type="Not_Marshallese"]:0.2915155729904063)18[&type="Marshallese"]:0.19825902388416194)12[&type="Marshallese"]:0.0023767056645717655)13[&type="Marshallese"]:0.2169724317616955)17[&type="Marshallese"]:0.27402055888243304)19[&type="Marshallese"]:0.0;tree STATE_11280000 = (1[&type="Not_Marshallese"]:0.3641442931831267,((((2[&type="Marshallese"]:0.0717249263001396,10[&type="Marshallese"]:0.02772492630027057)14[&type="Marshallese"]:0.010100808922340554,(3[&type="Marshallese"]:0.01484248132320709,4[&type="Marshallese"]:0.055842481323147064)15[&type="Marshallese"]:0.0799832538994204)11[&type="Marshallese"]:0.05517141820725069,5[&type="Marshallese"]:0.20199715342978541)16[&type="Marshallese"]:0.022126580870922785,(6[&type="Marshallese"]:0.013151302539098186,(7[&type="Marshallese"]:0.029774596874531878,(8[&type="Not_Marshallese"]:0.08351557299032264,9[&type="Not_Marshallese"]:0.2915155729904063)18[&type="Marshallese"]:0.19825902388416194)12[&type="Marshallese"]:0.0023767056645717655)13[&type="Marshallese"]:0.2169724317616955)17[&type="Marshallese"]:0.27402055888243304)19[&type="Marshallese"]:0.0;
tree STATE_1290000 = (1[&type="Not_Marshallese"]:0.3104857607325413,((((2[&type="Marshallese"]:0.03981049528695013,((6[&type="Marshallese"]:0.0069004158164062135,(8[&type="Not_Marshallese"]:0.10058383832237461,9[&type="Not_Marshallese"]:0.3085838383224583)18[&type="Marshallese"]:0.17731657749398977)13[&type="Marshallese"]:0.01632428101331529,7[&type="Marshallese"]:0.04222469682972696)12[&type="Marshallese"]:0.08758579845736869)15[&type="Marshallese"]:0.028728315654813597,4[&type="Marshallese"]:0.12253881094185104)11[&type="Marshallese"]:0.014434126185571827,(3[&type="Marshallese"]:0.012257721028241186,5[&type="Marshallese"]:0.06425772102814842)14[&type="Marshallese"]:0.08371521609924171)16[&type="Marshallese"]:0.19391855007469638,10[&type="Marshallese"]:0.2328914872021629)17[&type="Marshallese"]:0.10259427353046935)19[&type="Marshallese"]:0.0;tree STATE_11290000 = (1[&type="Not_Marshallese"]:0.3104857607325413,((((2[&type="Marshallese"]:0.03981049528695013,((6[&type="Marshallese"]:0.0069004158164062135,(8[&type="Not_Marshallese"]:0.10058383832237461,9[&type="Not_Marshallese"]:0.3085838383224583)18[&type="Marshallese"]:0.17731657749398977)13[&type="Marshallese"]:0.01632428101331529,7[&type="Marshallese"]:0.04222469682972696)12[&type="Marshallese"]:0.08758579845736869)15[&type="Marshallese"]:0.028728315654813597,4[&type="Marshallese"]:0.12253881094185104)11[&type="Marshallese"]:0.014434126185571827,(3[&type="Marshallese"]:0.012257721028241186,5[&type="Marshallese"]:0.06425772102814842)14[&type="Marshallese"]:0.08371521609924171)16[&type="Marshallese"]:0.19391855007469638,10[&type="Marshallese"]:0.2328914872021629)17[&type="Marshallese"]:0.10259427353046935)19[&type="Marshallese"]:0.0;
tree STATE_1300000 = ((1[&type="Not_Marshallese"]:0.10446352959177574,(((2[&type="Marshallese"]:0.0020070165234054027,4[&type="Marshallese"]:0.056007016523492714)14[&type="Marshallese"]:0.024267640225624,(5[&type="Marshallese"]:0.08306764286555679,((6[&type="Marshallese"]:0.0212021440509651,(8[&type="Not_Marshallese"]:0.10552561501742502,9[&type="Not_Marshallese"]:0.3135256150175087)18[&type="Marshallese"]:0.18667652903349824)13[&type="Marshallese"]:0.006774083075602455,7[&type="Marshallese"]:0.04697622712657301)12[&type="Marshallese"]:0.06109141573907473)15[&type="Marshallese"]:0.008207013883527181)11[&type="Marshallese"]:0.015022105120847673,3[&type="Marshallese"]:0.05429676187002441)16[&type="Marshallese"]:0.13216676772185865)17[&type="Marshallese"]:0.05569896022698195,10[&type="Marshallese"]:0.18516248981884864)19[&type="Marshallese"]:0.0;tree STATE_11300000 = ((1[&type="Not_Marshallese"]:0.10446352959177574,(((2[&type="Marshallese"]:0.0020070165234054027,4[&type="Marshallese"]:0.056007016523492714)14[&type="Marshallese"]:0.024267640225624,(5[&type="Marshallese"]:0.08306764286555679,((6[&type="Marshallese"]:0.0212021440509651,(8[&type="Not_Marshallese"]:0.10552561501742502,9[&type="Not_Marshallese"]:0.3135256150175087)18[&type="Marshallese"]:0.18667652903349824)13[&type="Marshallese"]:0.006774083075602455,7[&type="Marshallese"]:0.04697622712657301)12[&type="Marshallese"]:0.06109141573907473)15[&type="Marshallese"]:0.008207013883527181)11[&type="Marshallese"]:0.015022105120847673,3[&type="Marshallese"]:0.05429676187002441)16[&type="Marshallese"]:0.13216676772185865)17[&type="Marshallese"]:0.05569896022698195,10[&type="Marshallese"]:0.18516248981884864)19[&type="Marshallese"]:0.0;
tree STATE_1310000 = (1[&type="Not_Marshallese"]:0.27133891237340424,((((2[&type="Marshallese"]:0.002779330723840401,3[&type="Marshallese"]:0.01577933072398774)14[&type="Marshallese"]:0.008546775920391658,(4[&type="Marshallese"]:0.04781301186887177,(6[&type="Marshallese"]:0.021826416139508642,(7[&type="Marshallese"]:0.009573001017894822,(8[&type="Not_Marshallese"]:0.08161940750589647,9[&type="Not_Marshallese"]:0.28961940750598014)18[&type="Marshallese"]:0.17995359351195106)12[&type="Marshallese"]:0.03125341512161928)13[&type="Marshallese"]:0.04298659572941588)11[&type="Marshallese"]:0.017513094775447602)15[&type="Marshallese"]:0.11184655505481356,10[&type="Marshallese"]:0.07917266169917658)17[&type="Marshallese"]:0.1393781896605769,5[&type="Marshallese"]:0.3275508513596771)16[&type="Marshallese"]:0.0777880610137417)19[&type="Marshallese"]:0.0;tree STATE_11310000 = (1[&type="Not_Marshallese"]:0.27133891237340424,((((2[&type="Marshallese"]:0.002779330723840401,3[&type="Marshallese"]:0.01577933072398774)14[&type="Marshallese"]:0.008546775920391658,(4[&type="Marshallese"]:0.04781301186887177,(6[&type="Marshallese"]:0.021826416139508642,(7[&type="Marshallese"]:0.009573001017894822,(8[&type="Not_Marshallese"]:0.08161940750589647,9[&type="Not_Marshallese"]:0.28961940750598014)18[&type="Marshallese"]:0.17995359351195106)12[&type="Marshallese"]:0.03125341512161928)13[&type="Marshallese"]:0.04298659572941588)11[&type="Marshallese"]:0.017513094775447602)15[&type="Marshallese"]:0.11184655505481356,10[&type="Marshallese"]:0.07917266169917658)17[&type="Marshallese"]:0.1393781896605769,5[&type="Marshallese"]:0.3275508513596771)16[&type="Marshallese"]:0.0777880610137417)19[&type="Marshallese"]:0.0;
tree STATE_1320000 = (1[&type="Not_Marshallese"]:0.2142601294106663,((((2[&type="Marshallese"]:0.0012681280898836356,4[&type="Marshallese"]:0.05526812808997095)15[&type="Marshallese"]:0.02712088278283964,3[&type="Marshallese"]:0.04138901087287061)14[&type="Marshallese"]:0.00915788385600158,(5[&type="Marshallese"]:0.09216985248149712,(6[&type="Marshallese"]:0.051992968941626305,(7[&type="Marshallese"]:0.05024869101562146,(8[&type="Not_Marshallese"]:0.0453837452382278,9[&type="Not_Marshallese"]:0.2533837452383115)18[&type="Marshallese"]:0.25686494577734637)12[&type="Marshallese"]:0.0207442779260103)13[&type="Marshallese"]:0.046176883539956304)17[&type="Marshallese"]:0.010377042247282309)16[&type="Marshallese"]:0.12313633631693688,10[&type="Marshallese"]:0.1166832310457927)11[&type="Marshallese"]:0.12257689836496455)19[&type="Marshallese"]:0.0;tree STATE_11320000 = (1[&type="Not_Marshallese"]:0.2142601294106663,((((2[&type="Marshallese"]:0.0012681280898836356,4[&type="Marshallese"]:0.05526812808997095)15[&type="Marshallese"]:0.02712088278283964,3[&type="Marshallese"]:0.04138901087287061)14[&type="Marshallese"]:0.00915788385600158,(5[&type="Marshallese"]:0.09216985248149712,(6[&type="Marshallese"]:0.051992968941626305,(7[&type="Marshallese"]:0.05024869101562146,(8[&type="Not_Marshallese"]:0.0453837452382278,9[&type="Not_Marshallese"]:0.2533837452383115)18[&type="Marshallese"]:0.25686494577734637)12[&type="Marshallese"]:0.0207442779260103)13[&type="Marshallese"]:0.046176883539956304)17[&type="Marshallese"]:0.010377042247282309)16[&type="Marshallese"]:0.12313633631693688,10[&type="Marshallese"]:0.1166832310457927)11[&type="Marshallese"]:0.12257689836496455)19[&type="Marshallese"]:0.0;
tree STATE_1330000 = (1[&type="Not_Marshallese"]:0.1999335141218751,(((((2[&type="Marshallese"]:0.035816558859571024,3[&type="Marshallese"]:0.04881655885971836)17[&type="Marshallese"]:0.03237334300048955,10[&type="Marshallese"]:0.024189901860191543)16[&type="Marshallese"]:0.06649797612656261,4[&type="Marshallese"]:0.1886878779867105)11[&type="Marshallese"]:0.02371935098299338,((6[&type="Marshallese"]:0.02431218047792616,7[&type="Marshallese"]:0.04331218047793162)12[&type="Marshallese"]:0.014577038302392653,(8[&type="Not_Marshallese"]:0.008839481049907394,9[&type="Not_Marshallese"]:0.21683948104999107)18[&type="Marshallese"]:0.3010497377303696)13[&type="Marshallese"]:0.19051801018943781)15[&type="Marshallese"]:0.007010699893802097,5[&type="Marshallese"]:0.23041792886347323)14[&type="Marshallese"]:0.10351558525841642)19[&type="Marshallese"]:0.0;tree STATE_11330000 = (1[&type="Not_Marshallese"]:0.1999335141218751,(((((2[&type="Marshallese"]:0.035816558859571024,3[&type="Marshallese"]:0.04881655885971836)17[&type="Marshallese"]:0.03237334300048955,10[&type="Marshallese"]:0.024189901860191543)16[&type="Marshallese"]:0.06649797612656261,4[&type="Marshallese"]:0.1886878779867105)11[&type="Marshallese"]:0.02371935098299338,((6[&type="Marshallese"]:0.02431218047792616,7[&type="Marshallese"]:0.04331218047793162)12[&type="Marshallese"]:0.014577038302392653,(8[&type="Not_Marshallese"]:0.008839481049907394,9[&type="Not_Marshallese"]:0.21683948104999107)18[&type="Marshallese"]:0.3010497377303696)13[&type="Marshallese"]:0.19051801018943781)15[&type="Marshallese"]:0.007010699893802097,5[&type="Marshallese"]:0.23041792886347323)14[&type="Marshallese"]:0.10351558525841642)19[&type="Marshallese"]:0.0;
tree STATE_1340000 = (1[&type="Not_Marshallese"]:0.17365756114285824,((2[&type="Marshallese"]:0.07908415176071393,(5[&type="Marshallese"]:0.11773345215090902,10[&type="Marshallese"]:0.008733452150985421)15[&type="Marshallese"]:0.026350699609859474)17[&type="Marshallese"]:0.011853257864203548,((3[&type="Marshallese"]:0.0483913215980355,4[&type="Marshallese"]:0.08939132159797547)11[&type="Marshallese"]:0.023150428645686505,((6[&type="Marshallese"]:0.013857951062857254,7[&type="Marshallese"]:0.03285795106286271)13[&type="Marshallese"]:0.042120310221387514,(8[&type="Not_Marshallese"]:0.17041348741264195,9[&type="Not_Marshallese"]:0.3784134874127256)18[&type="Marshallese"]:0.15656477387156098)12[&type="Marshallese"]:0.07356348895946996)14[&type="Marshallese"]:0.03239565938134281)16[&type="Marshallese"]:0.15172015151790075)19[&type="Marshallese"]:0.0;tree STATE_11340000 = (1[&type="Not_Marshallese"]:0.17365756114285824,((2[&type="Marshallese"]:0.07908415176071393,(5[&type="Marshallese"]:0.11773345215090902,10[&type="Marshallese"]:0.008733452150985421)15[&type="Marshallese"]:0.026350699609859474)17[&type="Marshallese"]:0.011853257864203548,((3[&type="Marshallese"]:0.0483913215980355,4[&type="Marshallese"]:0.08939132159797547)11[&type="Marshallese"]:0.023150428645686505,((6[&type="Marshallese"]:0.013857951062857254,7[&type="Marshallese"]:0.03285795106286271)13[&type="Marshallese"]:0.042120310221387514,(8[&type="Not_Marshallese"]:0.17041348741264195,9[&type="Not_Marshallese"]:0.3784134874127256)18[&type="Marshallese"]:0.15656477387156098)12[&type="Marshallese"]:0.07356348895946996)14[&type="Marshallese"]:0.03239565938134281)16[&type="Marshallese"]:0.15172015151790075)19[&type="Marshallese"]:0.0;
tree STATE_1350000 = (1[&type="Not_Marshallese"]:0.16302395663280522,((2[&type="Marshallese"]:0.15956221591385866,((3[&type="Marshallese"]:0.01968075405881764,4[&type="Marshallese"]:0.06068075405875761)17[&type="Marshallese"]:0.00878094338405766,(5[&type="Marshallese"]:0.049216611301898805,((6[&type="Marshallese"]:0.03400257103028881,7[&type="Marshallese"]:0.053002571030294265)12[&type="Marshallese"]:0.0031072001989869147,(8[&type="Not_Marshallese"]:0.0050802989212150595,9[&type="Not_Marshallese"]:0.21308029892129873)18[&type="Marshallese"]:0.3030294723080188)13[&type="Marshallese"]:0.018106840072708574)16[&type="Marshallese"]:0.031245086140883727)15[&type="Marshallese"]:0.1441005184711307)11[&type="Marshallese"]:0.0346301751317909,10[&type="Marshallese"]:0.15019239104578053)14[&type="Marshallese"]:0.037831565587115645)19[&type="Marshallese"]:0.0;tree STATE_11350000 = (1[&type="Not_Marshallese"]:0.16302395663280522,((2[&type="Marshallese"]:0.15956221591385866,((3[&type="Marshallese"]:0.01968075405881764,4[&type="Marshallese"]:0.06068075405875761)17[&type="Marshallese"]:0.00878094338405766,(5[&type="Marshallese"]:0.049216611301898805,((6[&type="Marshallese"]:0.03400257103028881,7[&type="Marshallese"]:0.053002571030294265)12[&type="Marshallese"]:0.0031072001989869147,(8[&type="Not_Marshallese"]:0.0050802989212150595,9[&type="Not_Marshallese"]:0.21308029892129873)18[&type="Marshallese"]:0.3030294723080188)13[&type="Marshallese"]:0.018106840072708574)16[&type="Marshallese"]:0.031245086140883727)15[&type="Marshallese"]:0.1441005184711307)11[&type="Marshallese"]:0.0346301751317909,10[&type="Marshallese"]:0.15019239104578053)14[&type="Marshallese"]:0.037831565587115645)19[&type="Marshallese"]:0.0;
tree STATE_1360000 = (1[&type="Not_Marshallese"]:0.1647112270605421,(((2[&type="Marshallese"]:0.030686817128569133,((3[&type="Marshallese"]:0.024863326232301475,4[&type="Marshallese"]:0.06586332623224145)17[&type="Marshallese"]:0.010498252160243804,5[&type="Marshallese"]:0.08736157839245251)15[&type="Marshallese"]:0.008325238736171192)14[&type="Marshallese"]:0.04104401783415135,10[&type="Marshallese"]:0.027730834962851447)11[&type="Marshallese"]:0.02896537838029456,(6[&type="Marshallese"]:0.01819115416437589,(7[&type="Marshallese"]:0.03251750559444244,(8[&type="Not_Marshallese"]:0.0725544618846512,9[&type="Not_Marshallese"]:0.2805544618847349)18[&type="Marshallese"]:0.21196304370974395)12[&type="Marshallese"]:0.004673648569938904)13[&type="Marshallese"]:0.1535050591787792)16[&type="Marshallese"]:0.13301501371748703)19[&type="Marshallese"]:0.0;tree STATE_11360000 = (1[&type="Not_Marshallese"]:0.1647112270605421,(((2[&type="Marshallese"]:0.030686817128569133,((3[&type="Marshallese"]:0.024863326232301475,4[&type="Marshallese"]:0.06586332623224145)17[&type="Marshallese"]:0.010498252160243804,5[&type="Marshallese"]:0.08736157839245251)15[&type="Marshallese"]:0.008325238736171192)14[&type="Marshallese"]:0.04104401783415135,10[&type="Marshallese"]:0.027730834962851447)11[&type="Marshallese"]:0.02896537838029456,(6[&type="Marshallese"]:0.01819115416437589,(7[&type="Marshallese"]:0.03251750559444244,(8[&type="Not_Marshallese"]:0.0725544618846512,9[&type="Not_Marshallese"]:0.2805544618847349)18[&type="Marshallese"]:0.21196304370974395)12[&type="Marshallese"]:0.004673648569938904)13[&type="Marshallese"]:0.1535050591787792)16[&type="Marshallese"]:0.13301501371748703)19[&type="Marshallese"]:0.0;
tree STATE_1370000 = (1[&type="Not_Marshallese"]:0.13779909389114142,((((2[&type="Marshallese"]:0.018550287717875147,(3[&type="Marshallese"]:0.0015727239543155136,4[&type="Marshallese"]:0.04257272395425549)17[&type="Marshallese"]:0.02997756376370697)14[&type="Marshallese"]:0.012205309412145926,((6[&type="Marshallese"]:0.006812294341870473,7[&type="Marshallese"]:0.02581229434187593)12[&type="Marshallese"]:0.08268194567026776,(8[&type="Not_Marshallese"]:0.03211873962230272,9[&type="Not_Marshallese"]:0.2401187396223864)18[&type="Marshallese"]:0.3283755003897937)13[&type="Marshallese"]:0.012261357118022898)16[&type="Marshallese"]:0.10934915138915402,10[&type="Marshallese"]:0.09610474851930606)15[&type="Marshallese"]:0.02514842601576961,5[&type="Marshallese"]:0.23025317453499927)11[&type="Marshallese"]:0.0415459193561567)19[&type="Marshallese"]:0.0;tree STATE_11370000 = (1[&type="Not_Marshallese"]:0.13779909389114142,((((2[&type="Marshallese"]:0.018550287717875147,(3[&type="Marshallese"]:0.0015727239543155136,4[&type="Marshallese"]:0.04257272395425549)17[&type="Marshallese"]:0.02997756376370697)14[&type="Marshallese"]:0.012205309412145926,((6[&type="Marshallese"]:0.006812294341870473,7[&type="Marshallese"]:0.02581229434187593)12[&type="Marshallese"]:0.08268194567026776,(8[&type="Not_Marshallese"]:0.03211873962230272,9[&type="Not_Marshallese"]:0.2401187396223864)18[&type="Marshallese"]:0.3283755003897937)13[&type="Marshallese"]:0.012261357118022898)16[&type="Marshallese"]:0.10934915138915402,10[&type="Marshallese"]:0.09610474851930606)15[&type="Marshallese"]:0.02514842601576961,5[&type="Marshallese"]:0.23025317453499927)11[&type="Marshallese"]:0.0415459193561567)19[&type="Marshallese"]:0.0;
tree STATE_1380000 = (1[&type="Not_Marshallese"]:0.15083026503268349,(((2[&type="Marshallese"]:0.030557156893921578,3[&type="Marshallese"]:0.043557156894068916)16[&type="Marshallese"]:0.001445281183803937,4[&type="Marshallese"]:0.08600243807781283)14[&type="Marshallese"]:0.06912496415181468,((5[&type="Marshallese"]:0.1272574100424282,((6[&type="Marshallese"]:0.0087863973306182,7[&type="Marshallese"]:0.027786397330623658)13[&type="Marshallese"]:0.03477430131714959,(8[&type="Not_Marshallese"]:0.020054281608229363,9[&type="Not_Marshallese"]:0.22805428160831304)18[&type="Marshallese"]:0.2945064170394966)12[&type="Marshallese"]:0.08969671139474589)11[&type="Marshallese"]:0.03516164421456036,10[&type="Marshallese"]:0.053419054257064946)15[&type="Marshallese"]:0.0037083479726062185)17[&type="Marshallese"]:0.11870286280310327)19[&type="Marshallese"]:0.0;tree STATE_11380000 = (1[&type="Not_Marshallese"]:0.15083026503268349,(((2[&type="Marshallese"]:0.030557156893921578,3[&type="Marshallese"]:0.043557156894068916)16[&type="Marshallese"]:0.001445281183803937,4[&type="Marshallese"]:0.08600243807781283)14[&type="Marshallese"]:0.06912496415181468,((5[&type="Marshallese"]:0.1272574100424282,((6[&type="Marshallese"]:0.0087863973306182,7[&type="Marshallese"]:0.027786397330623658)13[&type="Marshallese"]:0.03477430131714959,(8[&type="Not_Marshallese"]:0.020054281608229363,9[&type="Not_Marshallese"]:0.22805428160831304)18[&type="Marshallese"]:0.2945064170394966)12[&type="Marshallese"]:0.08969671139474589)11[&type="Marshallese"]:0.03516164421456036,10[&type="Marshallese"]:0.053419054257064946)15[&type="Marshallese"]:0.0037083479726062185)17[&type="Marshallese"]:0.11870286280310327)19[&type="Marshallese"]:0.0;
tree STATE_1390000 = (1[&type="Not_Marshallese"]:0.2526588708513279,((((2[&type="Marshallese"]:0.04804304890473998,4[&type="Marshallese"]:0.1020430489048273)11[&type="Marshallese"]:0.017729199541508867,((6[&type="Marshallese"]:0.0011095568671508071,(8[&type="Not_Marshallese"]:0.025033997325028284,9[&type="Not_Marshallese"]:0.23303399732511196)18[&type="Marshallese"]:0.24707555954208069)13[&type="Marshallese"]:0.006165301803677192,7[&type="Marshallese"]:0.026274858670833456)12[&type="Marshallese"]:0.1294973897755609)14[&type="Marshallese"]:0.015769881374785633,(3[&type="Marshallese"]:0.06899391102574626,5[&type="Marshallese"]:0.12099391102565349)17[&type="Marshallese"]:0.025548218795435562)15[&type="Marshallese"]:0.17738271600880462,10[&type="Marshallese"]:0.21492484582997007)16[&type="Marshallese"]:0.06273402502144876)19[&type="Marshallese"]:0.0;tree STATE_11390000 = (1[&type="Not_Marshallese"]:0.2526588708513279,((((2[&type="Marshallese"]:0.04804304890473998,4[&type="Marshallese"]:0.1020430489048273)11[&type="Marshallese"]:0.017729199541508867,((6[&type="Marshallese"]:0.0011095568671508071,(8[&type="Not_Marshallese"]:0.025033997325028284,9[&type="Not_Marshallese"]:0.23303399732511196)18[&type="Marshallese"]:0.24707555954208069)13[&type="Marshallese"]:0.006165301803677192,7[&type="Marshallese"]:0.026274858670833456)12[&type="Marshallese"]:0.1294973897755609)14[&type="Marshallese"]:0.015769881374785633,(3[&type="Marshallese"]:0.06899391102574626,5[&type="Marshallese"]:0.12099391102565349)17[&type="Marshallese"]:0.025548218795435562)15[&type="Marshallese"]:0.17738271600880462,10[&type="Marshallese"]:0.21492484582997007)16[&type="Marshallese"]:0.06273402502144876)19[&type="Marshallese"]:0.0;
tree STATE_1400000 = (1[&type="Not_Marshallese"]:0.12460953405634201,((2[&type="Marshallese"]:0.032980395861618605,((6[&type="Marshallese"]:0.0070616423142499385,7[&type="Marshallese"]:0.026061642314255395)12[&type="Marshallese"]:0.0022398369222474956,(8[&type="Not_Marshallese"]:0.054965824089891535,9[&type="Not_Marshallese"]:0.2629658240899752)18[&type="Marshallese"]:0.22533565514656406)13[&type="Marshallese"]:0.09467891662526123)14[&type="Marshallese"]:0.11582106640346845,(((3[&type="Marshallese"]:0.010669078128116571,4[&type="Marshallese"]:0.051669078128056545)16[&type="Marshallese"]:0.08912134887555767,5[&type="Marshallese"]:0.15179042700358147)17[&type="Marshallese"]:0.019319024333847135,10[&type="Marshallese"]:0.062109451337505006)11[&type="Marshallese"]:0.04269201092771302)15[&type="Marshallese"]:0.04480807179121493)19[&type="Marshallese"]:0.0;tree STATE_11400000 = (1[&type="Not_Marshallese"]:0.12460953405634201,((2[&type="Marshallese"]:0.032980395861618605,((6[&type="Marshallese"]:0.0070616423142499385,7[&type="Marshallese"]:0.026061642314255395)12[&type="Marshallese"]:0.0022398369222474956,(8[&type="Not_Marshallese"]:0.054965824089891535,9[&type="Not_Marshallese"]:0.2629658240899752)18[&type="Marshallese"]:0.22533565514656406)13[&type="Marshallese"]:0.09467891662526123)14[&type="Marshallese"]:0.11582106640346845,(((3[&type="Marshallese"]:0.010669078128116571,4[&type="Marshallese"]:0.051669078128056545)16[&type="Marshallese"]:0.08912134887555767,5[&type="Marshallese"]:0.15179042700358147)17[&type="Marshallese"]:0.019319024333847135,10[&type="Marshallese"]:0.062109451337505006)11[&type="Marshallese"]:0.04269201092771302)15[&type="Marshallese"]:0.04480807179121493)19[&type="Marshallese"]:0.0;
tree STATE_1410000 = (1[&type="Not_Marshallese"]:0.2712877382754525,(((2[&type="Marshallese"]:0.08909267626299622,10[&type="Marshallese"]:0.045092676263127185)17[&type="Marshallese"]:0.0013174260488407752,(3[&type="Marshallese"]:0.00643120224471061,5[&type="Marshallese"]:0.05843120224461784)15[&type="Marshallese"]:0.09697890006727372)14[&type="Marshallese"]:1.8133955481802744E-4,(4[&type="Marshallese"]:0.1260170674240514,(6[&type="Marshallese"]:0.009632164480517347,(7[&type="Marshallese"]:0.021927104605486136,(8[&type="Not_Marshallese"]:0.06111223653627562,9[&type="Not_Marshallese"]:0.2691122365363593)18[&type="Marshallese"]:0.21281486806916322)13[&type="Marshallese"]:0.0067050598750366674)12[&type="Marshallese"]:0.1333849029435868)11[&type="Marshallese"]:0.018574374442690944)16[&type="Marshallese"]:0.24969629640875746)19[&type="Marshallese"]:0.0;tree STATE_11410000 = (1[&type="Not_Marshallese"]:0.2712877382754525,(((2[&type="Marshallese"]:0.08909267626299622,10[&type="Marshallese"]:0.045092676263127185)17[&type="Marshallese"]:0.0013174260488407752,(3[&type="Marshallese"]:0.00643120224471061,5[&type="Marshallese"]:0.05843120224461784)15[&type="Marshallese"]:0.09697890006727372)14[&type="Marshallese"]:1.8133955481802744E-4,(4[&type="Marshallese"]:0.1260170674240514,(6[&type="Marshallese"]:0.009632164480517347,(7[&type="Marshallese"]:0.021927104605486136,(8[&type="Not_Marshallese"]:0.06111223653627562,9[&type="Not_Marshallese"]:0.2691122365363593)18[&type="Marshallese"]:0.21281486806916322)13[&type="Marshallese"]:0.0067050598750366674)12[&type="Marshallese"]:0.1333849029435868)11[&type="Marshallese"]:0.018574374442690944)16[&type="Marshallese"]:0.24969629640875746)19[&type="Marshallese"]:0.0;
tree STATE_1420000 = ((1[&type="Not_Marshallese"]:0.06592466763504334,(((2[&type="Marshallese"]:0.006386941157325854,3[&type="Marshallese"]:0.019386941157473192)11[&type="Marshallese"]:0.03490320046812401,(4[&type="Marshallese"]:0.01563141389871836,5[&type="Marshallese"]:0.02663141389868562)16[&type="Marshallese"]:0.07965872772681881)15[&type="Marshallese"]:0.0076300118217824675,((6[&type="Marshallese"]:0.02564725167155879,7[&type="Marshallese"]:0.04464725167156425)12[&type="Marshallese"]:0.03128682515555081,(8[&type="Not_Marshallese"]:0.07418222699545673,9[&type="Not_Marshallese"]:0.2821822269955404)18[&type="Marshallese"]:0.25375184983161103)13[&type="Marshallese"]:0.06298607662026279)14[&type="Marshallese"]:0.086004514187771)17[&type="Marshallese"]:0.008169576831886682,10[&type="Marshallese"]:0.09909424446702098)19[&type="Marshallese"]:0.0;tree STATE_11420000 = ((1[&type="Not_Marshallese"]:0.06592466763504334,(((2[&type="Marshallese"]:0.006386941157325854,3[&type="Marshallese"]:0.019386941157473192)11[&type="Marshallese"]:0.03490320046812401,(4[&type="Marshallese"]:0.01563141389871836,5[&type="Marshallese"]:0.02663141389868562)16[&type="Marshallese"]:0.07965872772681881)15[&type="Marshallese"]:0.0076300118217824675,((6[&type="Marshallese"]:0.02564725167155879,7[&type="Marshallese"]:0.04464725167156425)12[&type="Marshallese"]:0.03128682515555081,(8[&type="Not_Marshallese"]:0.07418222699545673,9[&type="Not_Marshallese"]:0.2821822269955404)18[&type="Marshallese"]:0.25375184983161103)13[&type="Marshallese"]:0.06298607662026279)14[&type="Marshallese"]:0.086004514187771)17[&type="Marshallese"]:0.008169576831886682,10[&type="Marshallese"]:0.09909424446702098)19[&type="Marshallese"]:0.0;
tree STATE_1430000 = (((1[&type="Not_Marshallese"]:0.05762447935245807,(2[&type="Marshallese"]:0.0852847832256921,(3[&type="Marshallese"]:0.08175207882570368,(4[&type="Marshallese"]:0.03718415008460918,((6[&type="Marshallese"]:0.01211023949479817,(8[&type="Not_Marshallese"]:0.08549922114817177,9[&type="Not_Marshallese"]:0.29349922114825544)18[&type="Marshallese"]:0.19761101834658457)13[&type="Marshallese"]:0.006740107520784244,7[&type="Marshallese"]:0.03785034701558787)12[&type="Marshallese"]:0.03533380306907952)16[&type="Marshallese"]:0.08556792874103447)17[&type="Marshallese"]:0.016532704400135767)14[&type="Marshallese"]:0.041339696126725944)11[&type="Marshallese"]:0.017477478810677405,5[&type="Marshallese"]:0.20910195816315003)15[&type="Marshallese"]:0.1464894109824224,10[&type="Marshallese"]:0.24659136914564883)19[&type="Marshallese"]:0.0;tree STATE_11430000 = (((1[&type="Not_Marshallese"]:0.05762447935245807,(2[&type="Marshallese"]:0.0852847832256921,(3[&type="Marshallese"]:0.08175207882570368,(4[&type="Marshallese"]:0.03718415008460918,((6[&type="Marshallese"]:0.01211023949479817,(8[&type="Not_Marshallese"]:0.08549922114817177,9[&type="Not_Marshallese"]:0.29349922114825544)18[&type="Marshallese"]:0.19761101834658457)13[&type="Marshallese"]:0.006740107520784244,7[&type="Marshallese"]:0.03785034701558787)12[&type="Marshallese"]:0.03533380306907952)16[&type="Marshallese"]:0.08556792874103447)17[&type="Marshallese"]:0.016532704400135767)14[&type="Marshallese"]:0.041339696126725944)11[&type="Marshallese"]:0.017477478810677405,5[&type="Marshallese"]:0.20910195816315003)15[&type="Marshallese"]:0.1464894109824224,10[&type="Marshallese"]:0.24659136914564883)19[&type="Marshallese"]:0.0;
tree STATE_1440000 = (1[&type="Not_Marshallese"]:0.18891968805400616,(((((2[&type="Marshallese"]:0.0032374228876214106,4[&type="Marshallese"]:0.05723742288770872)17[&type="Marshallese"]:0.024521755103413923,3[&type="Marshallese"]:0.04075917799118267)16[&type="Marshallese"]:0.024381940649662814,5[&type="Marshallese"]:0.11714111864075272)15[&type="Marshallese"]:0.02395598454147252,((6[&type="Marshallese"]:0.04655905400382576,(8[&type="Not_Marshallese"]:0.12340759623563419,9[&type="Not_Marshallese"]:0.33140759623571786)18[&type="Marshallese"]:0.19415145776814974)12[&type="Marshallese"]:0.01911250277173071,7[&type="Marshallese"]:0.08467155677556193)13[&type="Marshallese"]:0.08142554640675426)11[&type="Marshallese"]:0.012389076288150336,10[&type="Marshallese"]:0.04448617947045197)14[&type="Marshallese"]:0.16943350858364514)19[&type="Marshallese"]:0.0;tree STATE_11440000 = (1[&type="Not_Marshallese"]:0.18891968805400616,(((((2[&type="Marshallese"]:0.0032374228876214106,4[&type="Marshallese"]:0.05723742288770872)17[&type="Marshallese"]:0.024521755103413923,3[&type="Marshallese"]:0.04075917799118267)16[&type="Marshallese"]:0.024381940649662814,5[&type="Marshallese"]:0.11714111864075272)15[&type="Marshallese"]:0.02395598454147252,((6[&type="Marshallese"]:0.04655905400382576,(8[&type="Not_Marshallese"]:0.12340759623563419,9[&type="Not_Marshallese"]:0.33140759623571786)18[&type="Marshallese"]:0.19415145776814974)12[&type="Marshallese"]:0.01911250277173071,7[&type="Marshallese"]:0.08467155677556193)13[&type="Marshallese"]:0.08142554640675426)11[&type="Marshallese"]:0.012389076288150336,10[&type="Marshallese"]:0.04448617947045197)14[&type="Marshallese"]:0.16943350858364514)19[&type="Marshallese"]:0.0;
tree STATE_1450000 = ((1[&type="Not_Marshallese"]:0.14089350381070098,(((2[&type="Marshallese"]:0.019888024908149227,5[&type="Marshallese"]:0.0848880249082038)17[&type="Marshallese"]:0.012476892451162014,(3[&type="Marshallese"]:6.919363335833317E-5,((6[&type="Marshallese"]:0.003867623191490366,(8[&type="Not_Marshallese"]:0.06155423664395526,9[&type="Not_Marshallese"]:0.26955423664403894)18[&type="Marshallese"]:0.21331338654749327)12[&type="Marshallese"]:0.006982524659957856,7[&type="Marshallese"]:0.02985014785145368)13[&type="Marshallese"]:0.047219045781902835)15[&type="Marshallese"]:0.045295723726100245)16[&type="Marshallese"]:0.01998592185922865,4[&type="Marshallese"]:0.1063508392186272)14[&type="Marshallese"]:0.15754266459212107)11[&type="Marshallese"]:0.08213985354255748,10[&type="Marshallese"]:0.24803335735334942)19[&type="Marshallese"]:0.0;tree STATE_11450000 = ((1[&type="Not_Marshallese"]:0.14089350381070098,(((2[&type="Marshallese"]:0.019888024908149227,5[&type="Marshallese"]:0.0848880249082038)17[&type="Marshallese"]:0.012476892451162014,(3[&type="Marshallese"]:6.919363335833317E-5,((6[&type="Marshallese"]:0.003867623191490366,(8[&type="Not_Marshallese"]:0.06155423664395526,9[&type="Not_Marshallese"]:0.26955423664403894)18[&type="Marshallese"]:0.21331338654749327)12[&type="Marshallese"]:0.006982524659957856,7[&type="Marshallese"]:0.02985014785145368)13[&type="Marshallese"]:0.047219045781902835)15[&type="Marshallese"]:0.045295723726100245)16[&type="Marshallese"]:0.01998592185922865,4[&type="Marshallese"]:0.1063508392186272)14[&type="Marshallese"]:0.15754266459212107)11[&type="Marshallese"]:0.08213985354255748,10[&type="Marshallese"]:0.24803335735334942)19[&type="Marshallese"]:0.0;
tree STATE_1460000 = (1[&type="Not_Marshallese"]:0.07860891566749528,((((2[&type="Marshallese"]:0.014192156644427523,(3[&type="Marshallese"]:0.007121186479827624,4[&type="Marshallese"]:0.0481211864797676)16[&type="Marshallese"]:0.020070970164747237)15[&type="Marshallese"]:0.0011307714085783127,((6[&type="Marshallese"]:0.004877729023114452,(8[&type="Not_Marshallese"]:0.05310611327627085,9[&type="Not_Marshallese"]:0.2611061132763545)18[&type="Marshallese"]:0.22277161574680177)12[&type="Marshallese"]:0.02085606460438061,7[&type="Marshallese"]:0.04473379362750052)13[&type="Marshallese"]:0.06058913442565084)11[&type="Marshallese"]:0.036360352463533974,5[&type="Marshallese"]:0.11668328051659438)17[&type="Marshallese"]:0.03720106089378272,10[&type="Marshallese"]:0.0448843414104535)14[&type="Marshallese"]:0.05872457425713273)19[&type="Marshallese"]:0.0;tree STATE_11460000 = (1[&type="Not_Marshallese"]:0.07860891566749528,((((2[&type="Marshallese"]:0.014192156644427523,(3[&type="Marshallese"]:0.007121186479827624,4[&type="Marshallese"]:0.0481211864797676)16[&type="Marshallese"]:0.020070970164747237)15[&type="Marshallese"]:0.0011307714085783127,((6[&type="Marshallese"]:0.004877729023114452,(8[&type="Not_Marshallese"]:0.05310611327627085,9[&type="Not_Marshallese"]:0.2611061132763545)18[&type="Marshallese"]:0.22277161574680177)12[&type="Marshallese"]:0.02085606460438061,7[&type="Marshallese"]:0.04473379362750052)13[&type="Marshallese"]:0.06058913442565084)11[&type="Marshallese"]:0.036360352463533974,5[&type="Marshallese"]:0.11668328051659438)17[&type="Marshallese"]:0.03720106089378272,10[&type="Marshallese"]:0.0448843414104535)14[&type="Marshallese"]:0.05872457425713273)19[&type="Marshallese"]:0.0;
tree STATE_1470000 = (1[&type="Not_Marshallese"]:0.12864425146375158,((2[&type="Marshallese"]:0.01097921057256901,3[&type="Marshallese"]:0.023979210572716347)16[&type="Marshallese"]:0.1154111391595457,(((4[&type="Marshallese"]:0.018614023492587894,((6[&type="Marshallese"]:0.004567114922464088,7[&type="Marshallese"]:0.023567114922469545)13[&type="Marshallese"]:0.007420472086325736,(8[&type="Not_Marshallese"]:0.04858915308137368,9[&type="Not_Marshallese"]:0.25658915308145736)18[&type="Marshallese"]:0.2343984339273743)12[&type="Marshallese"]:0.02362643648385082)17[&type="Marshallese"]:0.06998622870752713,5[&type="Marshallese"]:0.09960025220008228)11[&type="Marshallese"]:0.033390830840842156,10[&type="Marshallese"]:0.023991083041000838)14[&type="Marshallese"]:0.058399266691244844)15[&type="Marshallese"]:0.07125390173159685)19[&type="Marshallese"]:0.0;tree STATE_11470000 = (1[&type="Not_Marshallese"]:0.12864425146375158,((2[&type="Marshallese"]:0.01097921057256901,3[&type="Marshallese"]:0.023979210572716347)16[&type="Marshallese"]:0.1154111391595457,(((4[&type="Marshallese"]:0.018614023492587894,((6[&type="Marshallese"]:0.004567114922464088,7[&type="Marshallese"]:0.023567114922469545)13[&type="Marshallese"]:0.007420472086325736,(8[&type="Not_Marshallese"]:0.04858915308137368,9[&type="Not_Marshallese"]:0.25658915308145736)18[&type="Marshallese"]:0.2343984339273743)12[&type="Marshallese"]:0.02362643648385082)17[&type="Marshallese"]:0.06998622870752713,5[&type="Marshallese"]:0.09960025220008228)11[&type="Marshallese"]:0.033390830840842156,10[&type="Marshallese"]:0.023991083041000838)14[&type="Marshallese"]:0.058399266691244844)15[&type="Marshallese"]:0.07125390173159685)19[&type="Marshallese"]:0.0;
tree STATE_1480000 = (1[&type="Not_Marshallese"]:0.2917837445010937,((((2[&type="Marshallese"]:0.028971443034576216,(4[&type="Marshallese"]:0.025629646760250147,((6[&type="Marshallese"]:0.01173594021132457,(8[&type="Not_Marshallese"]:0.04993942266371676,9[&type="Not_Marshallese"]:0.25793942266380043)18[&type="Marshallese"]:0.23279651754756597)12[&type="Marshallese"]:0.012579357897831878,7[&type="Marshallese"]:0.043315298109161904)13[&type="Marshallese"]:0.01831434865114645)17[&type="Marshallese"]:0.05734179627441338)16[&type="Marshallese"]:0.026463758010434546,5[&type="Marshallese"]:0.12043520104506533)14[&type="Marshallese"]:0.050425349126470675,3[&type="Marshallese"]:0.11886055017162878)11[&type="Marshallese"]:0.08759236293339079,10[&type="Marshallese"]:0.1494529131050032)15[&type="Marshallese"]:0.16733083139618143)19[&type="Marshallese"]:0.0;tree STATE_11480000 = (1[&type="Not_Marshallese"]:0.2917837445010937,((((2[&type="Marshallese"]:0.028971443034576216,(4[&type="Marshallese"]:0.025629646760250147,((6[&type="Marshallese"]:0.01173594021132457,(8[&type="Not_Marshallese"]:0.04993942266371676,9[&type="Not_Marshallese"]:0.25793942266380043)18[&type="Marshallese"]:0.23279651754756597)12[&type="Marshallese"]:0.012579357897831878,7[&type="Marshallese"]:0.043315298109161904)13[&type="Marshallese"]:0.01831434865114645)17[&type="Marshallese"]:0.05734179627441338)16[&type="Marshallese"]:0.026463758010434546,5[&type="Marshallese"]:0.12043520104506533)14[&type="Marshallese"]:0.050425349126470675,3[&type="Marshallese"]:0.11886055017162878)11[&type="Marshallese"]:0.08759236293339079,10[&type="Marshallese"]:0.1494529131050032)15[&type="Marshallese"]:0.16733083139618143)19[&type="Marshallese"]:0.0;
tree STATE_1490000 = (1[&type="Not_Marshallese"]:0.11879564819861532,((((2[&type="Marshallese"]:0.004848800606725323,(4[&type="Marshallese"]:0.012150071929772577,(6[&type="Marshallese"]:0.003915861814713151,(7[&type="Marshallese"]:0.01627467105839775,(8[&type="Not_Marshallese"]:0.03680069340685832,9[&type="Not_Marshallese"]:0.244800693406942)18[&type="Marshallese"]:0.23147397765149214)12[&type="Marshallese"]:0.006641190756320858)13[&type="Marshallese"]:0.025234210115112177)14[&type="Marshallese"]:0.04669872867704006)15[&type="Marshallese"]:0.017798336243760815,5[&type="Marshallese"]:0.08764713685054071)16[&type="Marshallese"]:0.016645357529629035,3[&type="Marshallese"]:0.05229249438026251)11[&type="Marshallese"]:0.05341014236927555,10[&type="Marshallese"]:0.04870263674952169)17[&type="Marshallese"]:0.09509301144918458)19[&type="Marshallese"]:0.0;tree STATE_11490000 = (1[&type="Not_Marshallese"]:0.11879564819861532,((((2[&type="Marshallese"]:0.004848800606725323,(4[&type="Marshallese"]:0.012150071929772577,(6[&type="Marshallese"]:0.003915861814713151,(7[&type="Marshallese"]:0.01627467105839775,(8[&type="Not_Marshallese"]:0.03680069340685832,9[&type="Not_Marshallese"]:0.244800693406942)18[&type="Marshallese"]:0.23147397765149214)12[&type="Marshallese"]:0.006641190756320858)13[&type="Marshallese"]:0.025234210115112177)14[&type="Marshallese"]:0.04669872867704006)15[&type="Marshallese"]:0.017798336243760815,5[&type="Marshallese"]:0.08764713685054071)16[&type="Marshallese"]:0.016645357529629035,3[&type="Marshallese"]:0.05229249438026251)11[&type="Marshallese"]:0.05341014236927555,10[&type="Marshallese"]:0.04870263674952169)17[&type="Marshallese"]:0.09509301144918458)19[&type="Marshallese"]:0.0;
tree STATE_1500000 = (1[&type="Not_Marshallese"]:0.2492580265859723,(((2[&type="Marshallese"]:0.047193927022999294,(3[&type="Marshallese"]:0.0062048372287772935,((6[&type="Marshallese"]:0.030030820904195288,(8[&type="Not_Marshallese"]:0.21019714757386881,9[&type="Not_Marshallese"]:0.4181971475739525)18[&type="Marshallese"]:0.09083367333028464)13[&type="Marshallese"]:0.011026383004847706,7[&type="Marshallese"]:0.06005720390904845)12[&type="Marshallese"]:0.023147633319727023)14[&type="Marshallese"]:0.05398908979436934)16[&type="Marshallese"]:0.02070046288136762,4[&type="Marshallese"]:0.12189438990445423)17[&type="Marshallese"]:0.11410499667180629,(5[&type="Marshallese"]:0.18999299479086018,10[&type="Marshallese"]:0.08099299479093658)15[&type="Marshallese"]:0.057006391785367594)11[&type="Marshallese"]:0.13625864000975907)19[&type="Marshallese"]:0.0;tree STATE_11500000 = (1[&type="Not_Marshallese"]:0.2492580265859723,(((2[&type="Marshallese"]:0.047193927022999294,(3[&type="Marshallese"]:0.0062048372287772935,((6[&type="Marshallese"]:0.030030820904195288,(8[&type="Not_Marshallese"]:0.21019714757386881,9[&type="Not_Marshallese"]:0.4181971475739525)18[&type="Marshallese"]:0.09083367333028464)13[&type="Marshallese"]:0.011026383004847706,7[&type="Marshallese"]:0.06005720390904845)12[&type="Marshallese"]:0.023147633319727023)14[&type="Marshallese"]:0.05398908979436934)16[&type="Marshallese"]:0.02070046288136762,4[&type="Marshallese"]:0.12189438990445423)17[&type="Marshallese"]:0.11410499667180629,(5[&type="Marshallese"]:0.18999299479086018,10[&type="Marshallese"]:0.08099299479093658)15[&type="Marshallese"]:0.057006391785367594)11[&type="Marshallese"]:0.13625864000975907)19[&type="Marshallese"]:0.0;
tree STATE_1510000 = (1[&type="Not_Marshallese"]:0.17459230183328678,((2[&type="Marshallese"]:0.1870685231682816,((3[&type="Marshallese"]:1.9884153168625573E-4,(6[&type="Marshallese"]:0.032724124873689586,(7[&type="Marshallese"]:0.015688596021905366,(8[&type="Not_Marshallese"]:0.010990937366361614,9[&type="Not_Marshallese"]:0.2189909373664453)18[&type="Marshallese"]:0.25669765865549643)13[&type="Marshallese"]:0.03603552885178968)12[&type="Marshallese"]:0.025474716657989394)15[&type="Marshallese"]:0.0295273128515825,4[&type="Marshallese"]:0.07072615438320873)14[&type="Marshallese"]:0.17034236878516018)16[&type="Marshallese"]:0.02510650192622177,(5[&type="Marshallese"]:0.2136722363134771,10[&type="Marshallese"]:0.10467223631355349)17[&type="Marshallese"]:0.06350278878108084)11[&type="Marshallese"]:0.031417276738743394)19[&type="Marshallese"]:0.0;tree STATE_11510000 = (1[&type="Not_Marshallese"]:0.17459230183328678,((2[&type="Marshallese"]:0.1870685231682816,((3[&type="Marshallese"]:1.9884153168625573E-4,(6[&type="Marshallese"]:0.032724124873689586,(7[&type="Marshallese"]:0.015688596021905366,(8[&type="Not_Marshallese"]:0.010990937366361614,9[&type="Not_Marshallese"]:0.2189909373664453)18[&type="Marshallese"]:0.25669765865549643)13[&type="Marshallese"]:0.03603552885178968)12[&type="Marshallese"]:0.025474716657989394)15[&type="Marshallese"]:0.0295273128515825,4[&type="Marshallese"]:0.07072615438320873)14[&type="Marshallese"]:0.17034236878516018)16[&type="Marshallese"]:0.02510650192622177,(5[&type="Marshallese"]:0.2136722363134771,10[&type="Marshallese"]:0.10467223631355349)17[&type="Marshallese"]:0.06350278878108084)11[&type="Marshallese"]:0.031417276738743394)19[&type="Marshallese"]:0.0;
tree STATE_1520000 = (1[&type="Not_Marshallese"]:0.1527082466004418,(((((2[&type="Marshallese"]:0.008134258619051593,4[&type="Marshallese"]:0.062134258619138905)14[&type="Marshallese"]:0.0010023768620591733,5[&type="Marshallese"]:0.07413663548116534)15[&type="Marshallese"]:0.01629870183976001,3[&type="Marshallese"]:0.038435337321018115)16[&type="Marshallese"]:0.027276133815306136,((6[&type="Marshallese"]:0.019855700051630232,(8[&type="Not_Marshallese"]:0.02575845248604139,9[&type="Not_Marshallese"]:0.23375845248612506)18[&type="Marshallese"]:0.265097247565547)12[&type="Marshallese"]:0.026579416231674313,7[&type="Marshallese"]:0.06543511628331)13[&type="Marshallese"]:0.07727635485301243)11[&type="Marshallese"]:0.09519942363567502,10[&type="Marshallese"]:0.1039108947719829)17[&type="Marshallese"]:0.07379735182854985)19[&type="Marshallese"]:0.0;tree STATE_11520000 = (1[&type="Not_Marshallese"]:0.1527082466004418,(((((2[&type="Marshallese"]:0.008134258619051593,4[&type="Marshallese"]:0.062134258619138905)14[&type="Marshallese"]:0.0010023768620591733,5[&type="Marshallese"]:0.07413663548116534)15[&type="Marshallese"]:0.01629870183976001,3[&type="Marshallese"]:0.038435337321018115)16[&type="Marshallese"]:0.027276133815306136,((6[&type="Marshallese"]:0.019855700051630232,(8[&type="Not_Marshallese"]:0.02575845248604139,9[&type="Not_Marshallese"]:0.23375845248612506)18[&type="Marshallese"]:0.265097247565547)12[&type="Marshallese"]:0.026579416231674313,7[&type="Marshallese"]:0.06543511628331)13[&type="Marshallese"]:0.07727635485301243)11[&type="Marshallese"]:0.09519942363567502,10[&type="Marshallese"]:0.1039108947719829)17[&type="Marshallese"]:0.07379735182854985)19[&type="Marshallese"]:0.0;
tree STATE_1530000 = (((1[&type="Not_Marshallese"]:0.0827647976634649,(2[&type="Marshallese"]:0.08355486084433905,((3[&type="Marshallese"]:0.009194016813835137,((6[&type="Marshallese"]:0.011801515806098783,7[&type="Marshallese"]:0.03080151580610424)13[&type="Marshallese"]:0.025454554478502756,(8[&type="Not_Marshallese"]:0.07503707694823974,9[&type="Not_Marshallese"]:0.2830370769483234)18[&type="Marshallese"]:0.23321899333631996)12[&type="Marshallese"]:0.029937946529226322)14[&type="Marshallese"]:0.018582992161474965,4[&type="Marshallese"]:0.06877700897525008)11[&type="Marshallese"]:0.06877785186917629)17[&type="Marshallese"]:0.06820993681908583)15[&type="Marshallese"]:0.12317910317205771,5[&type="Marshallese"]:0.33994390083553716)16[&type="Marshallese"]:0.02039903994383574,10[&type="Marshallese"]:0.2513429407794493)19[&type="Marshallese"]:0.0;tree STATE_11530000 = (((1[&type="Not_Marshallese"]:0.0827647976634649,(2[&type="Marshallese"]:0.08355486084433905,((3[&type="Marshallese"]:0.009194016813835137,((6[&type="Marshallese"]:0.011801515806098783,7[&type="Marshallese"]:0.03080151580610424)13[&type="Marshallese"]:0.025454554478502756,(8[&type="Not_Marshallese"]:0.07503707694823974,9[&type="Not_Marshallese"]:0.2830370769483234)18[&type="Marshallese"]:0.23321899333631996)12[&type="Marshallese"]:0.029937946529226322)14[&type="Marshallese"]:0.018582992161474965,4[&type="Marshallese"]:0.06877700897525008)11[&type="Marshallese"]:0.06877785186917629)17[&type="Marshallese"]:0.06820993681908583)15[&type="Marshallese"]:0.12317910317205771,5[&type="Marshallese"]:0.33994390083553716)16[&type="Marshallese"]:0.02039903994383574,10[&type="Marshallese"]:0.2513429407794493)19[&type="Marshallese"]:0.0;
tree STATE_1540000 = (1[&type="Not_Marshallese"]:0.15929370739105886,(((2[&type="Marshallese"]:0.0014284591438823435,(3[&type="Marshallese"]:0.00207557827133642,(4[&type="Marshallese"]:0.006083222635123842,(6[&type="Marshallese"]:0.017048290382389475,(7[&type="Marshallese"]:0.010839785899003251,(8[&type="Not_Marshallese"]:0.12737376323579502,9[&type="Not_Marshallese"]:0.3353737632358787)12[&type="Marshallese"]:0.13546602266316093)11[&type="Marshallese"]:0.02520850448339168)14[&type="Marshallese"]:0.006034932252787117)15[&type="Marshallese"]:0.03699235563615255)18[&type="Marshallese"]:0.012352880872693262)16[&type="Marshallese"]:0.04446138372836406,5[&type="Marshallese"]:0.11088984287230097)17[&type="Marshallese"]:0.11499772684314447,10[&type="Marshallese"]:0.11688756971552183)13[&type="Marshallese"]:0.06740613767562798)19[&type="Marshallese"]:0.0;tree STATE_11540000 = (1[&type="Not_Marshallese"]:0.15929370739105886,(((2[&type="Marshallese"]:0.0014284591438823435,(3[&type="Marshallese"]:0.00207557827133642,(4[&type="Marshallese"]:0.006083222635123842,(6[&type="Marshallese"]:0.017048290382389475,(7[&type="Marshallese"]:0.010839785899003251,(8[&type="Not_Marshallese"]:0.12737376323579502,9[&type="Not_Marshallese"]:0.3353737632358787)12[&type="Marshallese"]:0.13546602266316093)11[&type="Marshallese"]:0.02520850448339168)14[&type="Marshallese"]:0.006034932252787117)15[&type="Marshallese"]:0.03699235563615255)18[&type="Marshallese"]:0.012352880872693262)16[&type="Marshallese"]:0.04446138372836406,5[&type="Marshallese"]:0.11088984287230097)17[&type="Marshallese"]:0.11499772684314447,10[&type="Marshallese"]:0.11688756971552183)13[&type="Marshallese"]:0.06740613767562798)19[&type="Marshallese"]:0.0;
tree STATE_1550000 = (1[&type="Not_Marshallese"]:0.1902228535418684,((((2[&type="Marshallese"]:0.06676563430629401,(4[&type="Marshallese"]:0.08091594398372703,5[&type="Marshallese"]:0.09191594398369429)14[&type="Marshallese"]:0.039849690322654285)11[&type="Marshallese"]:0.019166269551269544,3[&type="Marshallese"]:0.09893190385771089)15[&type="Marshallese"]:0.09013300536878632,((6[&type="Marshallese"]:0.014179825785007927,(8[&type="Not_Marshallese"]:0.03438370250831799,9[&type="Not_Marshallese"]:0.24238370250840166)18[&type="Marshallese"]:0.25079612327664813)13[&type="Marshallese"]:0.01538704263481111,7[&type="Marshallese"]:0.048566868419824494)12[&type="Marshallese"]:0.2174980408066709)17[&type="Marshallese"]:0.034718753963216664,10[&type="Marshallese"]:0.1667836631896975)16[&type="Marshallese"]:0.04843919035226185)19[&type="Marshallese"]:0.0;tree STATE_11550000 = (1[&type="Not_Marshallese"]:0.1902228535418684,((((2[&type="Marshallese"]:0.06676563430629401,(4[&type="Marshallese"]:0.08091594398372703,5[&type="Marshallese"]:0.09191594398369429)14[&type="Marshallese"]:0.039849690322654285)11[&type="Marshallese"]:0.019166269551269544,3[&type="Marshallese"]:0.09893190385771089)15[&type="Marshallese"]:0.09013300536878632,((6[&type="Marshallese"]:0.014179825785007927,(8[&type="Not_Marshallese"]:0.03438370250831799,9[&type="Not_Marshallese"]:0.24238370250840166)18[&type="Marshallese"]:0.25079612327664813)13[&type="Marshallese"]:0.01538704263481111,7[&type="Marshallese"]:0.048566868419824494)12[&type="Marshallese"]:0.2174980408066709)17[&type="Marshallese"]:0.034718753963216664,10[&type="Marshallese"]:0.1667836631896975)16[&type="Marshallese"]:0.04843919035226185)19[&type="Marshallese"]:0.0;
tree STATE_1560000 = ((1[&type="Not_Marshallese"]:0.15720206996047115,10[&type="Marshallese"]:0.1822020699605621)15[&type="Marshallese"]:0.041432431872715614,((((2[&type="Marshallese"]:0.029447069797978953,4[&type="Marshallese"]:0.08344706979806626)18[&type="Marshallese"]:0.01619973429117816,3[&type="Marshallese"]:0.05864680408930445)17[&type="Marshallese"]:0.028717992517486413,((6[&type="Marshallese"]:0.008164429615084956,(8[&type="Not_Marshallese"]:0.03759553986899178,9[&type="Not_Marshallese"]:0.24559553986907545)12[&type="Marshallese"]:0.24156888974605134)11[&type="Marshallese"]:0.08002412167233969,7[&type="Marshallese"]:0.1071885512874301)14[&type="Marshallese"]:0.05717624531935894)16[&type="Marshallese"]:0.01512636718446947,5[&type="Marshallese"]:0.15449116379116756)13[&type="Marshallese"]:0.17814333804203375)19[&type="Marshallese"]:0.0;tree STATE_11560000 = ((1[&type="Not_Marshallese"]:0.15720206996047115,10[&type="Marshallese"]:0.1822020699605621)15[&type="Marshallese"]:0.041432431872715614,((((2[&type="Marshallese"]:0.029447069797978953,4[&type="Marshallese"]:0.08344706979806626)18[&type="Marshallese"]:0.01619973429117816,3[&type="Marshallese"]:0.05864680408930445)17[&type="Marshallese"]:0.028717992517486413,((6[&type="Marshallese"]:0.008164429615084956,(8[&type="Not_Marshallese"]:0.03759553986899178,9[&type="Not_Marshallese"]:0.24559553986907545)12[&type="Marshallese"]:0.24156888974605134)11[&type="Marshallese"]:0.08002412167233969,7[&type="Marshallese"]:0.1071885512874301)14[&type="Marshallese"]:0.05717624531935894)16[&type="Marshallese"]:0.01512636718446947,5[&type="Marshallese"]:0.15449116379116756)13[&type="Marshallese"]:0.17814333804203375)19[&type="Marshallese"]:0.0;
tree STATE_1570000 = (1[&type="Not_Marshallese"]:0.41384261375882336,(((2[&type="Marshallese"]:0.08292372052243102,((6[&type="Marshallese"]:0.006280127151405801,7[&type="Marshallese"]:0.025280127151411258)11[&type="Marshallese"]:0.06148174769810888,(8[&type="Not_Marshallese"]:0.09476989856619283,9[&type="Not_Marshallese"]:0.3027698985662765)12[&type="Marshallese"]:0.24399197628328)14[&type="Marshallese"]:0.0861618456730564)16[&type="Marshallese"]:0.03726290209229477,((3[&type="Marshallese"]:0.0016671271433456036,4[&type="Marshallese"]:0.04266712714328558)15[&type="Marshallese"]:0.018504613286752014,5[&type="Marshallese"]:0.07217174043000485)17[&type="Marshallese"]:0.11301488218477551)18[&type="Marshallese"]:0.016432381656210415,10[&type="Marshallese"]:0.09261900427106717)13[&type="Marshallese"]:0.34622360948784714)19[&type="Marshallese"]:0.0;tree STATE_11570000 = (1[&type="Not_Marshallese"]:0.41384261375882336,(((2[&type="Marshallese"]:0.08292372052243102,((6[&type="Marshallese"]:0.006280127151405801,7[&type="Marshallese"]:0.025280127151411258)11[&type="Marshallese"]:0.06148174769810888,(8[&type="Not_Marshallese"]:0.09476989856619283,9[&type="Not_Marshallese"]:0.3027698985662765)12[&type="Marshallese"]:0.24399197628328)14[&type="Marshallese"]:0.0861618456730564)16[&type="Marshallese"]:0.03726290209229477,((3[&type="Marshallese"]:0.0016671271433456036,4[&type="Marshallese"]:0.04266712714328558)15[&type="Marshallese"]:0.018504613286752014,5[&type="Marshallese"]:0.07217174043000485)17[&type="Marshallese"]:0.11301488218477551)18[&type="Marshallese"]:0.016432381656210415,10[&type="Marshallese"]:0.09261900427106717)13[&type="Marshallese"]:0.34622360948784714)19[&type="Marshallese"]:0.0;
tree STATE_1580000 = (1[&type="Not_Marshallese"]:0.1924170032419067,(((2[&type="Marshallese"]:0.03296036616689468,((6[&type="Marshallese"]:0.018685204677599265,(8[&type="Not_Marshallese"]:0.01611805108515349,9[&type="Not_Marshallese"]:0.22411805108523716)12[&type="Marshallese"]:0.2735671535924039)11[&type="Marshallese"]:0.06355324327929435,7[&type="Marshallese"]:0.10123844795689907)14[&type="Marshallese"]:0.021721918210141133)15[&type="Marshallese"]:0.04216436084367636,((3[&type="Marshallese"]:0.021716127584771705,4[&type="Marshallese"]:0.06271612758471168)13[&type="Marshallese"]:0.04295584733046576,5[&type="Marshallese"]:0.1166719749151447)18[&type="Marshallese"]:0.023452752095480922)16[&type="Marshallese"]:0.13223216791867054,10[&type="Marshallese"]:0.16335689492937255)17[&type="Marshallese"]:0.05406010831262509)19[&type="Marshallese"]:0.0;tree STATE_11580000 = (1[&type="Not_Marshallese"]:0.1924170032419067,(((2[&type="Marshallese"]:0.03296036616689468,((6[&type="Marshallese"]:0.018685204677599265,(8[&type="Not_Marshallese"]:0.01611805108515349,9[&type="Not_Marshallese"]:0.22411805108523716)12[&type="Marshallese"]:0.2735671535924039)11[&type="Marshallese"]:0.06355324327929435,7[&type="Marshallese"]:0.10123844795689907)14[&type="Marshallese"]:0.021721918210141133)15[&type="Marshallese"]:0.04216436084367636,((3[&type="Marshallese"]:0.021716127584771705,4[&type="Marshallese"]:0.06271612758471168)13[&type="Marshallese"]:0.04295584733046576,5[&type="Marshallese"]:0.1166719749151447)18[&type="Marshallese"]:0.023452752095480922)16[&type="Marshallese"]:0.13223216791867054,10[&type="Marshallese"]:0.16335689492937255)17[&type="Marshallese"]:0.05406010831262509)19[&type="Marshallese"]:0.0;
tree STATE_1590000 = (1[&type="Not_Marshallese"]:0.21720733277648574,(((2[&type="Marshallese"]:0.01636594514749279,(3[&type="Marshallese"]:0.002340198999170151,(4[&type="Marshallese"]:0.024086448528925497,((6[&type="Marshallese"]:0.01287980158231039,7[&type="Marshallese"]:0.03187980158231585)12[&type="Marshallese"]:0.01072318639658254,(8[&type="Not_Marshallese"]:0.10747450869688868,9[&type="Not_Marshallese"]:0.31547450869697236)18[&type="Marshallese"]:0.1871284792819624)13[&type="Marshallese"]:0.017483460550085317)14[&type="Marshallese"]:0.019253750470184627)17[&type="Marshallese"]:0.027025746148469976)11[&type="Marshallese"]:0.05200050525456146,5[&type="Marshallese"]:0.13336645040210882)16[&type="Marshallese"]:0.11205146361068796,10[&type="Marshallese"]:0.13641791401287318)15[&type="Marshallese"]:0.10578941876370351)19[&type="Marshallese"]:0.0;tree STATE_11590000 = (1[&type="Not_Marshallese"]:0.21720733277648574,(((2[&type="Marshallese"]:0.01636594514749279,(3[&type="Marshallese"]:0.002340198999170151,(4[&type="Marshallese"]:0.024086448528925497,((6[&type="Marshallese"]:0.01287980158231039,7[&type="Marshallese"]:0.03187980158231585)12[&type="Marshallese"]:0.01072318639658254,(8[&type="Not_Marshallese"]:0.10747450869688868,9[&type="Not_Marshallese"]:0.31547450869697236)18[&type="Marshallese"]:0.1871284792819624)13[&type="Marshallese"]:0.017483460550085317)14[&type="Marshallese"]:0.019253750470184627)17[&type="Marshallese"]:0.027025746148469976)11[&type="Marshallese"]:0.05200050525456146,5[&type="Marshallese"]:0.13336645040210882)16[&type="Marshallese"]:0.11205146361068796,10[&type="Marshallese"]:0.13641791401287318)15[&type="Marshallese"]:0.10578941876370351)19[&type="Marshallese"]:0.0;
tree STATE_1600000 = (1[&type="Not_Marshallese"]:0.2995403265024087,(((2[&type="Marshallese"]:0.06276295484427696,5[&type="Marshallese"]:0.12776295484433153)15[&type="Marshallese"]:0.02886860077350295,(3[&type="Marshallese"]:0.04299345358882256,(4[&type="Marshallese"]:0.07542306551295874,((6[&type="Marshallese"]:0.025540649304868435,7[&type="Marshallese"]:0.04454064930487389)12[&type="Marshallese"]:0.01092469733303747,(8[&type="Not_Marshallese"]:0.01784318235624241,9[&type="Not_Marshallese"]:0.22584318235632608)18[&type="Marshallese"]:0.2896221642816217)13[&type="Marshallese"]:0.05595771887510559)14[&type="Marshallese"]:0.008570388075803792)16[&type="Marshallese"]:0.06163810202910469)11[&type="Marshallese"]:0.010710332843125059,10[&type="Marshallese"]:0.05834188846103594)17[&type="Marshallese"]:0.2661984380414637)19[&type="Marshallese"]:0.0;tree STATE_11600000 = (1[&type="Not_Marshallese"]:0.2995403265024087,(((2[&type="Marshallese"]:0.06276295484427696,5[&type="Marshallese"]:0.12776295484433153)15[&type="Marshallese"]:0.02886860077350295,(3[&type="Marshallese"]:0.04299345358882256,(4[&type="Marshallese"]:0.07542306551295874,((6[&type="Marshallese"]:0.025540649304868435,7[&type="Marshallese"]:0.04454064930487389)12[&type="Marshallese"]:0.01092469733303747,(8[&type="Not_Marshallese"]:0.01784318235624241,9[&type="Not_Marshallese"]:0.22584318235632608)18[&type="Marshallese"]:0.2896221642816217)13[&type="Marshallese"]:0.05595771887510559)14[&type="Marshallese"]:0.008570388075803792)16[&type="Marshallese"]:0.06163810202910469)11[&type="Marshallese"]:0.010710332843125059,10[&type="Marshallese"]:0.05834188846103594)17[&type="Marshallese"]:0.2661984380414637)19[&type="Marshallese"]:0.0;
tree STATE_1610000 = (1[&type="Not_Marshallese"]:0.15534754820042251,(((((2[&type="Marshallese"]:0.01596431742138471,4[&type="Marshallese"]:0.06996431742147202)11[&type="Marshallese"]:0.01036975578085464,5[&type="Marshallese"]:0.09133407320229392)16[&type="Marshallese"]:0.017593213274071817,3[&type="Marshallese"]:0.056927286476458505)15[&type="Marshallese"]:0.04128896059421594,((6[&type="Marshallese"]:0.030655375134364005,7[&type="Marshallese"]:0.04965537513436946)12[&type="Marshallese"]:0.08529947244027447,(8[&type="Not_Marshallese"]:0.04560048363892977,9[&type="Not_Marshallese"]:0.25360048363901344)18[&type="Marshallese"]:0.34135436393566687)13[&type="Marshallese"]:0.040261399496028694)14[&type="Marshallese"]:0.11510131822128244,10[&type="Marshallese"]:0.15631756529194052)17[&type="Marshallese"]:0.024029982908572944)19[&type="Marshallese"]:0.0;tree STATE_11610000 = (1[&type="Not_Marshallese"]:0.15534754820042251,(((((2[&type="Marshallese"]:0.01596431742138471,4[&type="Marshallese"]:0.06996431742147202)11[&type="Marshallese"]:0.01036975578085464,5[&type="Marshallese"]:0.09133407320229392)16[&type="Marshallese"]:0.017593213274071817,3[&type="Marshallese"]:0.056927286476458505)15[&type="Marshallese"]:0.04128896059421594,((6[&type="Marshallese"]:0.030655375134364005,7[&type="Marshallese"]:0.04965537513436946)12[&type="Marshallese"]:0.08529947244027447,(8[&type="Not_Marshallese"]:0.04560048363892977,9[&type="Not_Marshallese"]:0.25360048363901344)18[&type="Marshallese"]:0.34135436393566687)13[&type="Marshallese"]:0.040261399496028694)14[&type="Marshallese"]:0.11510131822128244,10[&type="Marshallese"]:0.15631756529194052)17[&type="Marshallese"]:0.024029982908572944)19[&type="Marshallese"]:0.0;
tree STATE_1620000 = ((1[&type="Not_Marshallese"]:0.22308127153731883,(((2[&type="Marshallese"]:0.020771308844482417,4[&type="Marshallese"]:0.07477130884456973)11[&type="Marshallese"]:0.02150887127433443,(3[&type="Marshallese"]:0.02104585027553274,((6[&type="Marshallese"]:7.651283066563708E-4,(8[&type="Not_Marshallese"]:0.07093804158659156,9[&type="Not_Marshallese"]:0.27893804158667523)18[&type="Marshallese"]:0.20082708672002297)12[&type="Marshallese"]:0.012009114666574006,7[&type="Marshallese"]:0.03177424297323583)13[&type="Marshallese"]:0.06627160730229509)17[&type="Marshallese"]:0.034234329843431444)16[&type="Marshallese"]:0.11062356741623924,10[&type="Marshallese"]:0.10890374753518706)15[&type="Marshallese"]:0.13917752400222272)14[&type="Marshallese"]:0.12533715426635283,5[&type="Marshallese"]:0.4824184258036862)19[&type="Marshallese"]:0.0;tree STATE_11620000 = ((1[&type="Not_Marshallese"]:0.22308127153731883,(((2[&type="Marshallese"]:0.020771308844482417,4[&type="Marshallese"]:0.07477130884456973)11[&type="Marshallese"]:0.02150887127433443,(3[&type="Marshallese"]:0.02104585027553274,((6[&type="Marshallese"]:7.651283066563708E-4,(8[&type="Not_Marshallese"]:0.07093804158659156,9[&type="Not_Marshallese"]:0.27893804158667523)18[&type="Marshallese"]:0.20082708672002297)12[&type="Marshallese"]:0.012009114666574006,7[&type="Marshallese"]:0.03177424297323583)13[&type="Marshallese"]:0.06627160730229509)17[&type="Marshallese"]:0.034234329843431444)16[&type="Marshallese"]:0.11062356741623924,10[&type="Marshallese"]:0.10890374753518706)15[&type="Marshallese"]:0.13917752400222272)14[&type="Marshallese"]:0.12533715426635283,5[&type="Marshallese"]:0.4824184258036862)19[&type="Marshallese"]:0.0;
tree STATE_1630000 = (1[&type="Not_Marshallese"]:0.08487672465905238,((((2[&type="Marshallese"]:0.008346317831579464,5[&type="Marshallese"]:0.07334631783163403)15[&type="Marshallese"]:0.027647661206818275,(4[&type="Marshallese"]:0.06247068329148242,((6[&type="Marshallese"]:0.0015198415897572093,(8[&type="Not_Marshallese"]:0.13666173546560106,9[&type="Not_Marshallese"]:0.34466173546568474)18[&type="Marshallese"]:0.1358581061241143)13[&type="Marshallese"]:0.017627501512602783,7[&type="Marshallese"]:0.03814734310236545)12[&type="Marshallese"]:0.06032334018917518)14[&type="Marshallese"]:0.02752329574700263)16[&type="Marshallese"]:0.03728402230496464,3[&type="Marshallese"]:0.08627800134350971)11[&type="Marshallese"]:0.025198322441366994,10[&type="Marshallese"]:0.05447632378486034)17[&type="Marshallese"]:0.055400400874282996)19[&type="Marshallese"]:0.0;tree STATE_11630000 = (1[&type="Not_Marshallese"]:0.08487672465905238,((((2[&type="Marshallese"]:0.008346317831579464,5[&type="Marshallese"]:0.07334631783163403)15[&type="Marshallese"]:0.027647661206818275,(4[&type="Marshallese"]:0.06247068329148242,((6[&type="Marshallese"]:0.0015198415897572093,(8[&type="Not_Marshallese"]:0.13666173546560106,9[&type="Not_Marshallese"]:0.34466173546568474)18[&type="Marshallese"]:0.1358581061241143)13[&type="Marshallese"]:0.017627501512602783,7[&type="Marshallese"]:0.03814734310236545)12[&type="Marshallese"]:0.06032334018917518)14[&type="Marshallese"]:0.02752329574700263)16[&type="Marshallese"]:0.03728402230496464,3[&type="Marshallese"]:0.08627800134350971)11[&type="Marshallese"]:0.025198322441366994,10[&type="Marshallese"]:0.05447632378486034)17[&type="Marshallese"]:0.055400400874282996)19[&type="Marshallese"]:0.0;
tree STATE_1640000 = ((1[&type="Not_Marshallese"]:0.16994934423176666,(2[&type="Marshallese"]:0.1458462649317519,(3[&type="Marshallese"]:0.13956191584333721,(4[&type="Marshallese"]:0.09676822785217443,((6[&type="Marshallese"]:0.0022240183530511937,7[&type="Marshallese"]:0.02122401835305665)13[&type="Marshallese"]:0.03305513245700331,(8[&type="Not_Marshallese"]:0.057629828224398105,9[&type="Not_Marshallese"]:0.2656298282244818)18[&type="Marshallese"]:0.24864932258561456)12[&type="Marshallese"]:0.07848907704217267)11[&type="Marshallese"]:0.08379368799110276)17[&type="Marshallese"]:0.019284349088562025)16[&type="Marshallese"]:0.09310307929997474)15[&type="Marshallese"]:0.07030558760099537,(5[&type="Marshallese"]:0.30887287152865395,10[&type="Marshallese"]:0.19987287152873034)14[&type="Marshallese"]:0.06538206030412264)19[&type="Marshallese"]:0.0;tree STATE_11640000 = ((1[&type="Not_Marshallese"]:0.16994934423176666,(2[&type="Marshallese"]:0.1458462649317519,(3[&type="Marshallese"]:0.13956191584333721,(4[&type="Marshallese"]:0.09676822785217443,((6[&type="Marshallese"]:0.0022240183530511937,7[&type="Marshallese"]:0.02122401835305665)13[&type="Marshallese"]:0.03305513245700331,(8[&type="Not_Marshallese"]:0.057629828224398105,9[&type="Not_Marshallese"]:0.2656298282244818)18[&type="Marshallese"]:0.24864932258561456)12[&type="Marshallese"]:0.07848907704217267)11[&type="Marshallese"]:0.08379368799110276)17[&type="Marshallese"]:0.019284349088562025)16[&type="Marshallese"]:0.09310307929997474)15[&type="Marshallese"]:0.07030558760099537,(5[&type="Marshallese"]:0.30887287152865395,10[&type="Marshallese"]:0.19987287152873034)14[&type="Marshallese"]:0.06538206030412264)19[&type="Marshallese"]:0.0;
tree STATE_1650000 = (1[&type="Not_Marshallese"]:0.20731654815931955,(((2[&type="Marshallese"]:0.03391057425509636,((6[&type="Marshallese"]:0.04001860768951382,7[&type="Marshallese"]:0.059018607689519276)13[&type="Marshallese"]:0.004728664738247179,(8[&type="Not_Marshallese"]:0.10719663629325382,9[&type="Not_Marshallese"]:0.3151966362933375)18[&type="Marshallese"]:0.20855063613446534)12[&type="Marshallese"]:0.060163301827475424)11[&type="Marshallese"]:0.03006502436803693,((3[&type="Marshallese"]:0.0029855185266975948,4[&type="Marshallese"]:0.04398551852663757)15[&type="Marshallese"]:0.04696951298632557,5[&type="Marshallese"]:0.1019550315129304)14[&type="Marshallese"]:0.027020567110257465)16[&type="Marshallese"]:0.06505754873337855,10[&type="Marshallese"]:0.0850331473566428)17[&type="Marshallese"]:0.1472834008027677)19[&type="Marshallese"]:0.0;tree STATE_11650000 = (1[&type="Not_Marshallese"]:0.20731654815931955,(((2[&type="Marshallese"]:0.03391057425509636,((6[&type="Marshallese"]:0.04001860768951382,7[&type="Marshallese"]:0.059018607689519276)13[&type="Marshallese"]:0.004728664738247179,(8[&type="Not_Marshallese"]:0.10719663629325382,9[&type="Not_Marshallese"]:0.3151966362933375)18[&type="Marshallese"]:0.20855063613446534)12[&type="Marshallese"]:0.060163301827475424)11[&type="Marshallese"]:0.03006502436803693,((3[&type="Marshallese"]:0.0029855185266975948,4[&type="Marshallese"]:0.04398551852663757)15[&type="Marshallese"]:0.04696951298632557,5[&type="Marshallese"]:0.1019550315129304)14[&type="Marshallese"]:0.027020567110257465)16[&type="Marshallese"]:0.06505754873337855,10[&type="Marshallese"]:0.0850331473566428)17[&type="Marshallese"]:0.1472834008027677)19[&type="Marshallese"]:0.0;
tree STATE_1660000 = (1[&type="Not_Marshallese"]:0.275931399256064,((((2[&type="Marshallese"]:0.0029796086553061096,3[&type="Marshallese"]:0.015979608655453448)14[&type="Marshallese"]:0.11289124585526544,10[&type="Marshallese"]:0.07187085451070252)15[&type="Marshallese"]:0.07952604422142606,(5[&type="Marshallese"]:0.1975189513090213,((6[&type="Marshallese"]:0.006575526218954741,7[&type="Marshallese"]:0.0255755262189602)12[&type="Marshallese"]:0.012783416561045036,(8[&type="Not_Marshallese"]:0.11896654996780176,9[&type="Not_Marshallese"]:0.32696654996788543)18[&type="Marshallese"]:0.17139239281215618)13[&type="Marshallese"]:0.18416000852910702)17[&type="Marshallese"]:0.06287794742303088)16[&type="Marshallese"]:0.032371041205423334,4[&type="Marshallese"]:0.28176793993750826)11[&type="Marshallese"]:0.11716345931860306)19[&type="Marshallese"]:0.0;tree STATE_11660000 = (1[&type="Not_Marshallese"]:0.275931399256064,((((2[&type="Marshallese"]:0.0029796086553061096,3[&type="Marshallese"]:0.015979608655453448)14[&type="Marshallese"]:0.11289124585526544,10[&type="Marshallese"]:0.07187085451070252)15[&type="Marshallese"]:0.07952604422142606,(5[&type="Marshallese"]:0.1975189513090213,((6[&type="Marshallese"]:0.006575526218954741,7[&type="Marshallese"]:0.0255755262189602)12[&type="Marshallese"]:0.012783416561045036,(8[&type="Not_Marshallese"]:0.11896654996780176,9[&type="Not_Marshallese"]:0.32696654996788543)18[&type="Marshallese"]:0.17139239281215618)13[&type="Marshallese"]:0.18416000852910702)17[&type="Marshallese"]:0.06287794742303088)16[&type="Marshallese"]:0.032371041205423334,4[&type="Marshallese"]:0.28176793993750826)11[&type="Marshallese"]:0.11716345931860306)19[&type="Marshallese"]:0.0;
tree STATE_1670000 = (1[&type="Not_Marshallese"]:0.1731700462208855,((((2[&type="Marshallese"]:0.004717237626133186,4[&type="Marshallese"]:0.0587172376262205)16[&type="Marshallese"]:0.0012121470698145398,((6[&type="Marshallese"]:0.024803547112610458,7[&type="Marshallese"]:0.043803547112615915)12[&type="Marshallese"]:0.014602218157406255,(8[&type="Not_Marshallese"]:0.06326498202436687,9[&type="Not_Marshallese"]:0.27126498202445054)18[&type="Marshallese"]:0.247140783245608)13[&type="Marshallese"]:0.037523619426071075)14[&type="Marshallese"]:0.02287944110311746,3[&type="Marshallese"]:0.04180882579921252)17[&type="Marshallese"]:0.1542573190861184,(5[&type="Marshallese"]:0.1649949352184944,10[&type="Marshallese"]:0.055994935218570796)11[&type="Marshallese"]:0.08307120966674375)15[&type="Marshallese"]:0.0591039013356619)19[&type="Marshallese"]:0.0;tree STATE_11670000 = (1[&type="Not_Marshallese"]:0.1731700462208855,((((2[&type="Marshallese"]:0.004717237626133186,4[&type="Marshallese"]:0.0587172376262205)16[&type="Marshallese"]:0.0012121470698145398,((6[&type="Marshallese"]:0.024803547112610458,7[&type="Marshallese"]:0.043803547112615915)12[&type="Marshallese"]:0.014602218157406255,(8[&type="Not_Marshallese"]:0.06326498202436687,9[&type="Not_Marshallese"]:0.27126498202445054)18[&type="Marshallese"]:0.247140783245608)13[&type="Marshallese"]:0.037523619426071075)14[&type="Marshallese"]:0.02287944110311746,3[&type="Marshallese"]:0.04180882579921252)17[&type="Marshallese"]:0.1542573190861184,(5[&type="Marshallese"]:0.1649949352184944,10[&type="Marshallese"]:0.055994935218570796)11[&type="Marshallese"]:0.08307120966674375)15[&type="Marshallese"]:0.0591039013356619)19[&type="Marshallese"]:0.0;
tree STATE_1680000 = (1[&type="Not_Marshallese"]:0.5940514813628315,(((((2[&type="Marshallese"]:0.022977100257976057,3[&type="Marshallese"]:0.035977100258123396)11[&type="Marshallese"]:0.018982508908819695,((6[&type="Marshallese"]:0.014919271937598289,(8[&type="Not_Marshallese"]:0.04178624360260816,9[&type="Not_Marshallese"]:0.24978624360269183)18[&type="Marshallese"]:0.2441330283349483)13[&type="Marshallese"]:0.035666647417623765,7[&type="Marshallese"]:0.06958591935522751)12[&type="Marshallese"]:0.06237368981171376)15[&type="Marshallese"]:0.0626225190021642,5[&type="Marshallese"]:0.16958212816901452)17[&type="Marshallese"]:0.11397995456561638,10[&type="Marshallese"]:0.1745620827347073)16[&type="Marshallese"]:0.01032252081523799,4[&type="Marshallese"]:0.28288460354990164)14[&type="Marshallese"]:0.43416687781297714)19[&type="Marshallese"]:0.0;tree STATE_11680000 = (1[&type="Not_Marshallese"]:0.5940514813628315,(((((2[&type="Marshallese"]:0.022977100257976057,3[&type="Marshallese"]:0.035977100258123396)11[&type="Marshallese"]:0.018982508908819695,((6[&type="Marshallese"]:0.014919271937598289,(8[&type="Not_Marshallese"]:0.04178624360260816,9[&type="Not_Marshallese"]:0.24978624360269183)18[&type="Marshallese"]:0.2441330283349483)13[&type="Marshallese"]:0.035666647417623765,7[&type="Marshallese"]:0.06958591935522751)12[&type="Marshallese"]:0.06237368981171376)15[&type="Marshallese"]:0.0626225190021642,5[&type="Marshallese"]:0.16958212816901452)17[&type="Marshallese"]:0.11397995456561638,10[&type="Marshallese"]:0.1745620827347073)16[&type="Marshallese"]:0.01032252081523799,4[&type="Marshallese"]:0.28288460354990164)14[&type="Marshallese"]:0.43416687781297714)19[&type="Marshallese"]:0.0;
tree STATE_1690000 = (1[&type="Not_Marshallese"]:0.3411671841473308,((((2[&type="Marshallese"]:0.04243653837096728,((6[&type="Marshallese"]:0.01846856559266552,7[&type="Marshallese"]:0.03746856559267098)13[&type="Marshallese"]:0.04546043635893493,(8[&type="Not_Marshallese"]:0.06093273451641795,9[&type="Not_Marshallese"]:0.2689327345165016)18[&type="Marshallese"]:0.27399626743514066)12[&type="Marshallese"]:0.04950753641950689)16[&type="Marshallese"]:0.13994527932529444,3[&type="Marshallese"]:0.19538181769640905)17[&type="Marshallese"]:0.05569184084397161,10[&type="Marshallese"]:0.1940736585403643)14[&type="Marshallese"]:0.005969821259899533,(4[&type="Marshallese"]:0.1500066979518958,5[&type="Marshallese"]:0.16100669795186306)15[&type="Marshallese"]:0.14803678184832436)11[&type="Marshallese"]:0.16612370434715795)19[&type="Marshallese"]:0.0;tree STATE_11690000 = (1[&type="Not_Marshallese"]:0.3411671841473308,((((2[&type="Marshallese"]:0.04243653837096728,((6[&type="Marshallese"]:0.01846856559266552,7[&type="Marshallese"]:0.03746856559267098)13[&type="Marshallese"]:0.04546043635893493,(8[&type="Not_Marshallese"]:0.06093273451641795,9[&type="Not_Marshallese"]:0.2689327345165016)18[&type="Marshallese"]:0.27399626743514066)12[&type="Marshallese"]:0.04950753641950689)16[&type="Marshallese"]:0.13994527932529444,3[&type="Marshallese"]:0.19538181769640905)17[&type="Marshallese"]:0.05569184084397161,10[&type="Marshallese"]:0.1940736585403643)14[&type="Marshallese"]:0.005969821259899533,(4[&type="Marshallese"]:0.1500066979518958,5[&type="Marshallese"]:0.16100669795186306)15[&type="Marshallese"]:0.14803678184832436)11[&type="Marshallese"]:0.16612370434715795)19[&type="Marshallese"]:0.0;
tree STATE_1700000 = (1[&type="Not_Marshallese"]:0.3552811357564083,((((2[&type="Marshallese"]:0.001525755012669272,4[&type="Marshallese"]:0.055525755012756584)16[&type="Marshallese"]:0.036823708694489254,3[&type="Marshallese"]:0.051349463707305865)17[&type="Marshallese"]:0.059390786656574934,(6[&type="Marshallese"]:0.025913469951703405,(7[&type="Marshallese"]:0.044577584712605756,(8[&type="Not_Marshallese"]:0.07635277207409896,9[&type="Not_Marshallese"]:0.28435277207418264)18[&type="Marshallese"]:0.2202248126384595)13[&type="Marshallese"]:3.358852391031064E-4)12[&type="Marshallese"]:0.14282678041217012)14[&type="Marshallese"]:0.0636704430975944,(5[&type="Marshallese"]:0.19542949642090068,10[&type="Marshallese"]:0.08642949642097708)11[&type="Marshallese"]:0.030981197040481745)15[&type="Marshallese"]:0.2628704422950404)19[&type="Marshallese"]:0.0;tree STATE_11700000 = (1[&type="Not_Marshallese"]:0.3552811357564083,((((2[&type="Marshallese"]:0.001525755012669272,4[&type="Marshallese"]:0.055525755012756584)16[&type="Marshallese"]:0.036823708694489254,3[&type="Marshallese"]:0.051349463707305865)17[&type="Marshallese"]:0.059390786656574934,(6[&type="Marshallese"]:0.025913469951703405,(7[&type="Marshallese"]:0.044577584712605756,(8[&type="Not_Marshallese"]:0.07635277207409896,9[&type="Not_Marshallese"]:0.28435277207418264)18[&type="Marshallese"]:0.2202248126384595)13[&type="Marshallese"]:3.358852391031064E-4)12[&type="Marshallese"]:0.14282678041217012)14[&type="Marshallese"]:0.0636704430975944,(5[&type="Marshallese"]:0.19542949642090068,10[&type="Marshallese"]:0.08642949642097708)11[&type="Marshallese"]:0.030981197040481745)15[&type="Marshallese"]:0.2628704422950404)19[&type="Marshallese"]:0.0;
tree STATE_1710000 = (1[&type="Not_Marshallese"]:0.1796863536187694,(((2[&type="Marshallese"]:0.027589644649262834,(3[&type="Marshallese"]:0.004398912464179006,(4[&type="Marshallese"]:0.009410034541167733,(6[&type="Marshallese"]:0.015232181723248861,(7[&type="Marshallese"]:0.025489329622969126,(8[&type="Not_Marshallese"]:0.10421286153541837,9[&type="Not_Marshallese"]:0.31221286153550204)18[&type="Marshallese"]:0.17327646808750347)12[&type="Marshallese"]:0.008742852100285192)13[&type="Marshallese"]:0.011177852817971623)16[&type="Marshallese"]:0.035988877922951246)17[&type="Marshallese"]:0.03619073218523117)15[&type="Marshallese"]:0.011229387172736804,5[&type="Marshallese"]:0.10381903182205421)11[&type="Marshallese"]:0.11567702192321438,10[&type="Marshallese"]:0.11049605374534499)14[&type="Marshallese"]:0.09419029987351535)19[&type="Marshallese"]:0.0;tree STATE_11710000 = (1[&type="Not_Marshallese"]:0.1796863536187694,(((2[&type="Marshallese"]:0.027589644649262834,(3[&type="Marshallese"]:0.004398912464179006,(4[&type="Marshallese"]:0.009410034541167733,(6[&type="Marshallese"]:0.015232181723248861,(7[&type="Marshallese"]:0.025489329622969126,(8[&type="Not_Marshallese"]:0.10421286153541837,9[&type="Not_Marshallese"]:0.31221286153550204)18[&type="Marshallese"]:0.17327646808750347)12[&type="Marshallese"]:0.008742852100285192)13[&type="Marshallese"]:0.011177852817971623)16[&type="Marshallese"]:0.035988877922951246)17[&type="Marshallese"]:0.03619073218523117)15[&type="Marshallese"]:0.011229387172736804,5[&type="Marshallese"]:0.10381903182205421)11[&type="Marshallese"]:0.11567702192321438,10[&type="Marshallese"]:0.11049605374534499)14[&type="Marshallese"]:0.09419029987351535)19[&type="Marshallese"]:0.0;
tree STATE_1720000 = ((1[&type="Not_Marshallese"]:0.2617224227374141,(((2[&type="Marshallese"]:0.007398035853969587,3[&type="Marshallese"]:0.020398035854116925)11[&type="Marshallese"]:0.027505226284963658,(4[&type="Marshallese"]:0.062095923586169666,(6[&type="Marshallese"]:0.038616121945405535,(7[&type="Marshallese"]:0.023192612433548976,(8[&type="Not_Marshallese"]:0.18117285488331453,9[&type="Not_Marshallese"]:0.3891728548833982)18[&type="Marshallese"]:0.09401975755018716)13[&type="Marshallese"]:0.034423509511862016)12[&type="Marshallese"]:0.04047980164081688)17[&type="Marshallese"]:0.02680733855285089)15[&type="Marshallese"]:0.10033145258094966,5[&type="Marshallese"]:0.20023471471993748)14[&type="Marshallese"]:0.19548770801749116)16[&type="Marshallese"]:0.052749046700173774,10[&type="Marshallese"]:0.3394714694376788)19[&type="Marshallese"]:0.0;tree STATE_11720000 = ((1[&type="Not_Marshallese"]:0.2617224227374141,(((2[&type="Marshallese"]:0.007398035853969587,3[&type="Marshallese"]:0.020398035854116925)11[&type="Marshallese"]:0.027505226284963658,(4[&type="Marshallese"]:0.062095923586169666,(6[&type="Marshallese"]:0.038616121945405535,(7[&type="Marshallese"]:0.023192612433548976,(8[&type="Not_Marshallese"]:0.18117285488331453,9[&type="Not_Marshallese"]:0.3891728548833982)18[&type="Marshallese"]:0.09401975755018716)13[&type="Marshallese"]:0.034423509511862016)12[&type="Marshallese"]:0.04047980164081688)17[&type="Marshallese"]:0.02680733855285089)15[&type="Marshallese"]:0.10033145258094966,5[&type="Marshallese"]:0.20023471471993748)14[&type="Marshallese"]:0.19548770801749116)16[&type="Marshallese"]:0.052749046700173774,10[&type="Marshallese"]:0.3394714694376788)19[&type="Marshallese"]:0.0;
tree STATE_1730000 = (1[&type="Not_Marshallese"]:0.35320993550472246,(((2[&type="Marshallese"]:0.108386511014818,(3[&type="Marshallese"]:0.11056830565275055,(4[&type="Marshallese"]:0.08483526955068121,((6[&type="Marshallese"]:0.020991330873784853,7[&type="Marshallese"]:0.03999133087379031)13[&type="Marshallese"]:0.012854736243719744,(8[&type="Not_Marshallese"]:0.03645239213969176,9[&type="Not_Marshallese"]:0.24445239213977543)18[&type="Marshallese"]:0.268393674977771)12[&type="Marshallese"]:0.06798920243322937)11[&type="Marshallese"]:0.06673303610200931)16[&type="Marshallese"]:0.010818205362214783)14[&type="Marshallese"]:0.03013711006970443,5[&type="Marshallese"]:0.203523621084577)15[&type="Marshallese"]:0.052386165661271855,10[&type="Marshallese"]:0.14690978674592525)17[&type="Marshallese"]:0.23130014875888816)19[&type="Marshallese"]:0.0;tree STATE_11730000 = (1[&type="Not_Marshallese"]:0.35320993550472246,(((2[&type="Marshallese"]:0.108386511014818,(3[&type="Marshallese"]:0.11056830565275055,(4[&type="Marshallese"]:0.08483526955068121,((6[&type="Marshallese"]:0.020991330873784853,7[&type="Marshallese"]:0.03999133087379031)13[&type="Marshallese"]:0.012854736243719744,(8[&type="Not_Marshallese"]:0.03645239213969176,9[&type="Not_Marshallese"]:0.24445239213977543)18[&type="Marshallese"]:0.268393674977771)12[&type="Marshallese"]:0.06798920243322937)11[&type="Marshallese"]:0.06673303610200931)16[&type="Marshallese"]:0.010818205362214783)14[&type="Marshallese"]:0.03013711006970443,5[&type="Marshallese"]:0.203523621084577)15[&type="Marshallese"]:0.052386165661271855,10[&type="Marshallese"]:0.14690978674592525)17[&type="Marshallese"]:0.23130014875888816)19[&type="Marshallese"]:0.0;
tree STATE_1740000 = (1[&type="Not_Marshallese"]:0.26483652291158843,((((2[&type="Marshallese"]:0.027478721753740554,(4[&type="Marshallese"]:0.04079702944687269,(6[&type="Marshallese"]:0.04740717340596867,(7[&type="Marshallese"]:0.036515591070657494,(8[&type="Not_Marshallese"]:0.11742854809782938,9[&type="Not_Marshallese"]:0.32542854809791305)18[&type="Marshallese"]:0.17108704297278082)12[&type="Marshallese"]:0.029891582335316635)13[&type="Marshallese"]:0.010389856040956769)16[&type="Marshallese"]:0.040681692306955175)11[&type="Marshallese"]:0.005798577742134325,5[&type="Marshallese"]:0.09827729949592945)14[&type="Marshallese"]:0.00241067583665322,3[&type="Marshallese"]:0.04868797533267544)15[&type="Marshallese"]:0.1351463365944393,10[&type="Marshallese"]:0.12683431192709838)17[&type="Marshallese"]:0.163002210984581)19[&type="Marshallese"]:0.0;tree STATE_11740000 = (1[&type="Not_Marshallese"]:0.26483652291158843,((((2[&type="Marshallese"]:0.027478721753740554,(4[&type="Marshallese"]:0.04079702944687269,(6[&type="Marshallese"]:0.04740717340596867,(7[&type="Marshallese"]:0.036515591070657494,(8[&type="Not_Marshallese"]:0.11742854809782938,9[&type="Not_Marshallese"]:0.32542854809791305)18[&type="Marshallese"]:0.17108704297278082)12[&type="Marshallese"]:0.029891582335316635)13[&type="Marshallese"]:0.010389856040956769)16[&type="Marshallese"]:0.040681692306955175)11[&type="Marshallese"]:0.005798577742134325,5[&type="Marshallese"]:0.09827729949592945)14[&type="Marshallese"]:0.00241067583665322,3[&type="Marshallese"]:0.04868797533267544)15[&type="Marshallese"]:0.1351463365944393,10[&type="Marshallese"]:0.12683431192709838)17[&type="Marshallese"]:0.163002210984581)19[&type="Marshallese"]:0.0;
tree STATE_1750000 = (1[&type="Not_Marshallese"]:0.10333001113547668,((((2[&type="Marshallese"]:0.033222633786684,(3[&type="Marshallese"]:0.0023594358695950834,4[&type="Marshallese"]:0.04335943586953506)17[&type="Marshallese"]:0.04386319791723625)15[&type="Marshallese"]:0.014526906264898831,(6[&type="Marshallese"]:0.030768028031087136,(7[&type="Marshallese"]:0.02267235364761383,(8[&type="Not_Marshallese"]:0.03900948030109236,9[&type="Not_Marshallese"]:0.24700948030117603)18[&type="Not_Marshallese"]:0.23566287334647418)12[&type="Marshallese"]:0.027095674383478763)13[&type="Marshallese"]:0.08798151202063575)16[&type="Marshallese"]:0.011869322155027673,5[&type="Marshallese"]:0.12461886220666507)11[&type="Marshallese"]:0.07657546383462843,10[&type="Marshallese"]:0.0921943260413699)14[&type="Marshallese"]:0.036135685094197734)19[&type="Marshallese"]:0.0;tree STATE_11750000 = (1[&type="Not_Marshallese"]:0.10333001113547668,((((2[&type="Marshallese"]:0.033222633786684,(3[&type="Marshallese"]:0.0023594358695950834,4[&type="Marshallese"]:0.04335943586953506)17[&type="Marshallese"]:0.04386319791723625)15[&type="Marshallese"]:0.014526906264898831,(6[&type="Marshallese"]:0.030768028031087136,(7[&type="Marshallese"]:0.02267235364761383,(8[&type="Not_Marshallese"]:0.03900948030109236,9[&type="Not_Marshallese"]:0.24700948030117603)18[&type="Not_Marshallese"]:0.23566287334647418)12[&type="Marshallese"]:0.027095674383478763)13[&type="Marshallese"]:0.08798151202063575)16[&type="Marshallese"]:0.011869322155027673,5[&type="Marshallese"]:0.12461886220666507)11[&type="Marshallese"]:0.07657546383462843,10[&type="Marshallese"]:0.0921943260413699)14[&type="Marshallese"]:0.036135685094197734)19[&type="Marshallese"]:0.0;
tree STATE_1760000 = (1[&type="Not_Marshallese"]:0.2243836220732649,((((2[&type="Marshallese"]:0.027770625821326722,(6[&type="Marshallese"]:0.0243457575047471,(7[&type="Marshallese"]:0.027981177081134567,(8[&type="Not_Marshallese"]:0.02550345282826616,9[&type="Not_Marshallese"]:0.23350345282834983)18[&type="Marshallese"]:0.2544777242528211)12[&type="Marshallese"]:0.01536458042361799)13[&type="Marshallese"]:0.07442486831671968)15[&type="Marshallese"]:0.014394668413011624,3[&type="Marshallese"]:0.055165294234485684)17[&type="Marshallese"]:0.020860220422695863,4[&type="Marshallese"]:0.11702551465712152)11[&type="Marshallese"]:0.1453995037454423,(5[&type="Marshallese"]:0.17368811417269303,10[&type="Marshallese"]:0.06468811417276943)14[&type="Marshallese"]:0.09973690422983805)16[&type="Marshallese"]:0.08495860367074837)19[&type="Marshallese"]:0.0;tree STATE_11760000 = (1[&type="Not_Marshallese"]:0.2243836220732649,((((2[&type="Marshallese"]:0.027770625821326722,(6[&type="Marshallese"]:0.0243457575047471,(7[&type="Marshallese"]:0.027981177081134567,(8[&type="Not_Marshallese"]:0.02550345282826616,9[&type="Not_Marshallese"]:0.23350345282834983)18[&type="Marshallese"]:0.2544777242528211)12[&type="Marshallese"]:0.01536458042361799)13[&type="Marshallese"]:0.07442486831671968)15[&type="Marshallese"]:0.014394668413011624,3[&type="Marshallese"]:0.055165294234485684)17[&type="Marshallese"]:0.020860220422695863,4[&type="Marshallese"]:0.11702551465712152)11[&type="Marshallese"]:0.1453995037454423,(5[&type="Marshallese"]:0.17368811417269303,10[&type="Marshallese"]:0.06468811417276943)14[&type="Marshallese"]:0.09973690422983805)16[&type="Marshallese"]:0.08495860367074837)19[&type="Marshallese"]:0.0;
tree STATE_1770000 = (1[&type="Not_Marshallese"]:0.24219162939433925,((((2[&type="Marshallese"]:0.005986024172732307,3[&type="Marshallese"]:0.018986024172879645)16[&type="Marshallese"]:0.004307343493407334,(4[&type="Marshallese"]:0.05743841670167005,((6[&type="Marshallese"]:0.00685990145251919,(8[&type="Not_Marshallese"]:0.1020671516571457,9[&type="Not_Marshallese"]:0.31006715165722937)18[&type="Marshallese"]:0.17579274979533166)12[&type="Marshallese"]:0.025550658750984667,7[&type="Marshallese"]:0.051410560203509315)13[&type="Marshallese"]:0.04202785649821894)17[&type="Marshallese"]:0.006854950964556905)11[&type="Marshallese"]:0.18789155337045782,10[&type="Marshallese"]:0.15418492103672843)15[&type="Marshallese"]:0.025433803290209833,5[&type="Marshallese"]:0.28861872432686186)14[&type="Marshallese"]:0.08757290506749194)19[&type="Marshallese"]:0.0;tree STATE_11770000 = (1[&type="Not_Marshallese"]:0.24219162939433925,((((2[&type="Marshallese"]:0.005986024172732307,3[&type="Marshallese"]:0.018986024172879645)16[&type="Marshallese"]:0.004307343493407334,(4[&type="Marshallese"]:0.05743841670167005,((6[&type="Marshallese"]:0.00685990145251919,(8[&type="Not_Marshallese"]:0.1020671516571457,9[&type="Not_Marshallese"]:0.31006715165722937)18[&type="Marshallese"]:0.17579274979533166)12[&type="Marshallese"]:0.025550658750984667,7[&type="Marshallese"]:0.051410560203509315)13[&type="Marshallese"]:0.04202785649821894)17[&type="Marshallese"]:0.006854950964556905)11[&type="Marshallese"]:0.18789155337045782,10[&type="Marshallese"]:0.15418492103672843)15[&type="Marshallese"]:0.025433803290209833,5[&type="Marshallese"]:0.28861872432686186)14[&type="Marshallese"]:0.08757290506749194)19[&type="Marshallese"]:0.0;
tree STATE_1780000 = (1[&type="Not_Marshallese"]:0.06856860990242952,((((2[&type="Marshallese"]:0.004903954328623117,((6[&type="Marshallese"]:0.005093448521377775,(8[&type="Not_Marshallese"]:0.11698312403543143,9[&type="Not_Marshallese"]:0.3249831240355151)18[&type="Marshallese"]:0.1591103244859045)13[&type="Marshallese"]:0.02760514781019424,7[&type="Marshallese"]:0.05169859633157747)12[&type="Marshallese"]:0.04320535799719116)16[&type="Marshallese"]:0.047117684097869095,(4[&type="Marshallese"]:0.05077942439823635,5[&type="Marshallese"]:0.06177942439820361)11[&type="Not_Marshallese"]:0.05524221402834317)17[&type="Marshallese"]:0.0029148042712352495,3[&type="Marshallese"]:0.0679364426978748)14[&type="Marshallese"]:0.04541565444302165,10[&type="Marshallese"]:0.056352097140880075)15[&type="Marshallese"]:0.0372165127616404)19[&type="Marshallese"]:0.0;tree STATE_11780000 = (1[&type="Not_Marshallese"]:0.06856860990242952,((((2[&type="Marshallese"]:0.004903954328623117,((6[&type="Marshallese"]:0.005093448521377775,(8[&type="Not_Marshallese"]:0.11698312403543143,9[&type="Not_Marshallese"]:0.3249831240355151)18[&type="Marshallese"]:0.1591103244859045)13[&type="Marshallese"]:0.02760514781019424,7[&type="Marshallese"]:0.05169859633157747)12[&type="Marshallese"]:0.04320535799719116)16[&type="Marshallese"]:0.047117684097869095,(4[&type="Marshallese"]:0.05077942439823635,5[&type="Marshallese"]:0.06177942439820361)11[&type="Not_Marshallese"]:0.05524221402834317)17[&type="Marshallese"]:0.0029148042712352495,3[&type="Marshallese"]:0.0679364426978748)14[&type="Marshallese"]:0.04541565444302165,10[&type="Marshallese"]:0.056352097140880075)15[&type="Marshallese"]:0.0372165127616404)19[&type="Marshallese"]:0.0;
tree STATE_1790000 = ((1[&type="Not_Marshallese"]:0.20396224300231047,((6[&type="Marshallese"]:0.004449058233169989,(8[&type="Not_Marshallese"]:0.06324002580134302,9[&type="Not_Marshallese"]:0.2712400258014267)18[&type="Marshallese"]:0.21220903243178513)12[&type="Marshallese"]:0.007696920253450978,7[&type="Marshallese"]:0.031145978486626424)13[&type="Marshallese"]:0.33181626451578955)14[&type="Marshallese"]:0.0060955775111456445,((((2[&type="Marshallese"]:0.004249706303462664,4[&type="Marshallese"]:0.058249706303549975)15[&type="Marshallese"]:0.002475879422798033,3[&type="Marshallese"]:0.019725585726408035)16[&type="Marshallese"]:0.09177590006604908,5[&type="Marshallese"]:0.16350148579236434)17[&type="Marshallese"]:0.16593957510829005,10[&type="Marshallese"]:0.2204410609007308)11[&type="Marshallese"]:0.014616759612816277)19[&type="Marshallese"]:0.0;tree STATE_11790000 = ((1[&type="Not_Marshallese"]:0.20396224300231047,((6[&type="Marshallese"]:0.004449058233169989,(8[&type="Not_Marshallese"]:0.06324002580134302,9[&type="Not_Marshallese"]:0.2712400258014267)18[&type="Marshallese"]:0.21220903243178513)12[&type="Marshallese"]:0.007696920253450978,7[&type="Marshallese"]:0.031145978486626424)13[&type="Marshallese"]:0.33181626451578955)14[&type="Marshallese"]:0.0060955775111456445,((((2[&type="Marshallese"]:0.004249706303462664,4[&type="Marshallese"]:0.058249706303549975)15[&type="Marshallese"]:0.002475879422798033,3[&type="Marshallese"]:0.019725585726408035)16[&type="Marshallese"]:0.09177590006604908,5[&type="Marshallese"]:0.16350148579236434)17[&type="Marshallese"]:0.16593957510829005,10[&type="Marshallese"]:0.2204410609007308)11[&type="Marshallese"]:0.014616759612816277)19[&type="Marshallese"]:0.0;
tree STATE_1800000 = ((1[&type="Not_Marshallese"]:0.11006885546860701,(((2[&type="Marshallese"]:0.0015842356410842307,3[&type="Marshallese"]:0.014584235641231569)15[&type="Marshallese"]:0.003241131474315817,(4[&type="Marshallese"]:0.01384200965085347,(6[&type="Marshallese"]:0.02349237217674849,(7[&type="Marshallese"]:0.0323501111769216,(8[&type="Not_Marshallese"]:0.07996141404587681,9[&type="Not_Marshallese"]:0.2879614140459605)18[&type="Marshallese"]:0.2043886971309975)12[&type="Marshallese"]:0.010142260999832342)13[&type="Marshallese"]:0.007349637474157733)14[&type="Marshallese"]:0.04498335746463389)11[&type="Marshallese"]:0.06207809188989,5[&type="Marshallese"]:0.13190345900534461)17[&type="Marshallese"]:0.11216539646327695)16[&type="Marshallese"]:0.10382004705420611,10[&type="Marshallese"]:0.23888890252290407)19[&type="Marshallese"]:0.0;tree STATE_11800000 = ((1[&type="Not_Marshallese"]:0.11006885546860701,(((2[&type="Marshallese"]:0.0015842356410842307,3[&type="Marshallese"]:0.014584235641231569)15[&type="Marshallese"]:0.003241131474315817,(4[&type="Marshallese"]:0.01384200965085347,(6[&type="Marshallese"]:0.02349237217674849,(7[&type="Marshallese"]:0.0323501111769216,(8[&type="Not_Marshallese"]:0.07996141404587681,9[&type="Not_Marshallese"]:0.2879614140459605)18[&type="Marshallese"]:0.2043886971309975)12[&type="Marshallese"]:0.010142260999832342)13[&type="Marshallese"]:0.007349637474157733)14[&type="Marshallese"]:0.04498335746463389)11[&type="Marshallese"]:0.06207809188989,5[&type="Marshallese"]:0.13190345900534461)17[&type="Marshallese"]:0.11216539646327695)16[&type="Marshallese"]:0.10382004705420611,10[&type="Marshallese"]:0.23888890252290407)19[&type="Marshallese"]:0.0;
tree STATE_1810000 = (1[&type="Not_Marshallese"]:0.253596782679664,(((2[&type="Marshallese"]:0.03789553753474051,((3[&type="Marshallese"]:1.2734775508171925E-4,(6[&type="Marshallese"]:0.02677391828626985,(7[&type="Marshallese"]:0.043082617177136684,(8[&type="Not_Marshallese"]:0.10540713661788331,9[&type="Not_Marshallese"]:0.313407136617967)18[&type="Marshallese"]:0.18967548055920608)13[&type="Marshallese"]:0.002691301109138622)12[&type="Marshallese"]:0.031353429468804594)16[&type="Marshallese"]:0.03085803782228569,4[&type="Marshallese"]:0.07198538557730738)17[&type="Marshallese"]:0.01991015195752044)11[&type="Marshallese"]:0.1497335843878702,5[&type="Marshallese"]:0.2526291219226653)15[&type="Marshallese"]:0.12010569046562114,10[&type="Marshallese"]:0.2637348123883628)14[&type="Marshallese"]:0.014861970291392135)19[&type="Marshallese"]:0.0;tree STATE_11810000 = (1[&type="Not_Marshallese"]:0.253596782679664,(((2[&type="Marshallese"]:0.03789553753474051,((3[&type="Marshallese"]:1.2734775508171925E-4,(6[&type="Marshallese"]:0.02677391828626985,(7[&type="Marshallese"]:0.043082617177136684,(8[&type="Not_Marshallese"]:0.10540713661788331,9[&type="Not_Marshallese"]:0.313407136617967)18[&type="Marshallese"]:0.18967548055920608)13[&type="Marshallese"]:0.002691301109138622)12[&type="Marshallese"]:0.031353429468804594)16[&type="Marshallese"]:0.03085803782228569,4[&type="Marshallese"]:0.07198538557730738)17[&type="Marshallese"]:0.01991015195752044)11[&type="Marshallese"]:0.1497335843878702,5[&type="Marshallese"]:0.2526291219226653)15[&type="Marshallese"]:0.12010569046562114,10[&type="Marshallese"]:0.2637348123883628)14[&type="Marshallese"]:0.014861970291392135)19[&type="Marshallese"]:0.0;
tree STATE_1820000 = (1[&type="Not_Marshallese"]:0.08887771469027472,((2[&type="Marshallese"]:0.037261094059098165,(3[&type="Marshallese"]:0.023632178142028448,(4[&type="Marshallese"]:0.006835626919351134,((6[&type="Marshallese"]:0.011722657123536706,7[&type="Marshallese"]:0.030722657123542163)12[&type="Marshallese"]:0.0018848783782657863,(8[&type="Not_Marshallese"]:0.06243873978140768,9[&type="Not_Marshallese"]:0.27043873978149136)18[&type="Marshallese"]:0.22216879572035297)13[&type="Marshallese"]:0.010228091417601393)15[&type="Marshallese"]:0.05779655122261729)17[&type="Marshallese"]:0.026628915917217055)16[&type="Marshallese"]:0.10472793841630679,(5[&type="Marshallese"]:0.20557863720897496,10[&type="Marshallese"]:0.09657863720905135)11[&type="Marshallese"]:0.0014103952664845654)14[&type="Marshallese"]:0.015888682214829752)19[&type="Marshallese"]:0.0;tree STATE_11820000 = (1[&type="Not_Marshallese"]:0.08887771469027472,((2[&type="Marshallese"]:0.037261094059098165,(3[&type="Marshallese"]:0.023632178142028448,(4[&type="Marshallese"]:0.006835626919351134,((6[&type="Marshallese"]:0.011722657123536706,7[&type="Marshallese"]:0.030722657123542163)12[&type="Marshallese"]:0.0018848783782657863,(8[&type="Not_Marshallese"]:0.06243873978140768,9[&type="Not_Marshallese"]:0.27043873978149136)18[&type="Marshallese"]:0.22216879572035297)13[&type="Marshallese"]:0.010228091417601393)15[&type="Marshallese"]:0.05779655122261729)17[&type="Marshallese"]:0.026628915917217055)16[&type="Marshallese"]:0.10472793841630679,(5[&type="Marshallese"]:0.20557863720897496,10[&type="Marshallese"]:0.09657863720905135)11[&type="Marshallese"]:0.0014103952664845654)14[&type="Marshallese"]:0.015888682214829752)19[&type="Marshallese"]:0.0;
tree STATE_1830000 = (1[&type="Not_Marshallese"]:0.10504631222761052,(((2[&type="Marshallese"]:0.019213037585002257,5[&type="Marshallese"]:0.08421303758505683)14[&type="Marshallese"]:0.06303323608551192,10[&type="Marshallese"]:0.03824627367064515)16[&type="Marshallese"]:0.05059785924290372,((3[&type="Marshallese"]:0.11136457204100125,((6[&type="Marshallese"]:0.006588388806257617,(8[&type="Not_Marshallese"]:0.026681476249342417,9[&type="Not_Marshallese"]:0.2346814762494261)18[&type="Marshallese"]:0.25090691255687336)12[&type="Marshallese"]:0.052108548979057645,7[&type="Marshallese"]:0.07769693778532072)13[&type="Marshallese"]:0.11066763425567872)17[&type="Marshallese"]:0.02898257584036057,4[&type="Marshallese"]:0.1813471478813018)11[&type="Marshallese"]:0.005496985032203416)15[&type="Marshallese"]:0.0412021793141526)19[&type="Marshallese"]:0.0;tree STATE_11830000 = (1[&type="Not_Marshallese"]:0.10504631222761052,(((2[&type="Marshallese"]:0.019213037585002257,5[&type="Marshallese"]:0.08421303758505683)14[&type="Marshallese"]:0.06303323608551192,10[&type="Marshallese"]:0.03824627367064515)16[&type="Marshallese"]:0.05059785924290372,((3[&type="Marshallese"]:0.11136457204100125,((6[&type="Marshallese"]:0.006588388806257617,(8[&type="Not_Marshallese"]:0.026681476249342417,9[&type="Not_Marshallese"]:0.2346814762494261)18[&type="Marshallese"]:0.25090691255687336)12[&type="Marshallese"]:0.052108548979057645,7[&type="Marshallese"]:0.07769693778532072)13[&type="Marshallese"]:0.11066763425567872)17[&type="Marshallese"]:0.02898257584036057,4[&type="Marshallese"]:0.1813471478813018)11[&type="Marshallese"]:0.005496985032203416)15[&type="Marshallese"]:0.0412021793141526)19[&type="Marshallese"]:0.0;
tree STATE_1840000 = (1[&type="Not_Marshallese"]:0.42098805470725975,(((((2[&type="Marshallese"]:0.004815902541676298,4[&type="Marshallese"]:0.05881590254176361)14[&type="Marshallese"]:0.0017207122053102264,3[&type="Marshallese"]:0.019536614747133862)17[&type="Marshallese"]:0.009586863401791379,((6[&type="Marshallese"]:0.012362143353862376,7[&type="Marshallese"]:0.03136214335386783)12[&type="Marshallese"]:0.010864077231250213,(8[&type="Not_Marshallese"]:0.06300208346423286,9[&type="Not_Marshallese"]:0.27100208346431653)18[&type="Marshallese"]:0.2312241371208379)13[&type="Marshallese"]:0.06389725756380538)15[&type="Marshallese"]:0.09185573154764615,10[&type="Marshallese"]:0.06397920969655502)16[&type="Marshallese"]:0.027708383223860822,5[&type="Marshallese"]:0.20068759292033944)11[&type="Marshallese"]:0.35430046178693486)19[&type="Marshallese"]:0.0;tree STATE_11840000 = (1[&type="Not_Marshallese"]:0.42098805470725975,(((((2[&type="Marshallese"]:0.004815902541676298,4[&type="Marshallese"]:0.05881590254176361)14[&type="Marshallese"]:0.0017207122053102264,3[&type="Marshallese"]:0.019536614747133862)17[&type="Marshallese"]:0.009586863401791379,((6[&type="Marshallese"]:0.012362143353862376,7[&type="Marshallese"]:0.03136214335386783)12[&type="Marshallese"]:0.010864077231250213,(8[&type="Not_Marshallese"]:0.06300208346423286,9[&type="Not_Marshallese"]:0.27100208346431653)18[&type="Marshallese"]:0.2312241371208379)13[&type="Marshallese"]:0.06389725756380538)15[&type="Marshallese"]:0.09185573154764615,10[&type="Marshallese"]:0.06397920969655502)16[&type="Marshallese"]:0.027708383223860822,5[&type="Marshallese"]:0.20068759292033944)11[&type="Marshallese"]:0.35430046178693486)19[&type="Marshallese"]:0.0;
tree STATE_1850000 = (1[&type="Not_Marshallese"]:0.13522590188932238,(((2[&type="Marshallese"]:0.002649376377839463,3[&type="Marshallese"]:0.0156493763779868)16[&type="Marshallese"]:0.05212627297564787,((4[&type="Marshallese"]:0.0949496399242904,(6[&type="Marshallese"]:0.054508590526802236,(7[&type="Marshallese"]:0.0601923476297217,(8[&type="Not_Marshallese"]:0.051713096755187316,9[&type="Not_Marshallese"]:0.259713096755271)18[&type="Marshallese"]:0.2604792508744871)13[&type="Marshallese"]:0.013316242897085995)12[&type="Marshallese"]:0.05744104939754091)11[&type="Marshallese"]:0.0017796281509482315,5[&type="Marshallese"]:0.10772926807520589)17[&type="Marshallese"]:0.012046381278336016)14[&type="Marshallese"]:0.055698088011709834,10[&type="Marshallese"]:0.06647373736532813)15[&type="Marshallese"]:0.09375216452408519)19[&type="Marshallese"]:0.0;tree STATE_11850000 = (1[&type="Not_Marshallese"]:0.13522590188932238,(((2[&type="Marshallese"]:0.002649376377839463,3[&type="Marshallese"]:0.0156493763779868)16[&type="Marshallese"]:0.05212627297564787,((4[&type="Marshallese"]:0.0949496399242904,(6[&type="Marshallese"]:0.054508590526802236,(7[&type="Marshallese"]:0.0601923476297217,(8[&type="Not_Marshallese"]:0.051713096755187316,9[&type="Not_Marshallese"]:0.259713096755271)18[&type="Marshallese"]:0.2604792508744871)13[&type="Marshallese"]:0.013316242897085995)12[&type="Marshallese"]:0.05744104939754091)11[&type="Marshallese"]:0.0017796281509482315,5[&type="Marshallese"]:0.10772926807520589)17[&type="Marshallese"]:0.012046381278336016)14[&type="Marshallese"]:0.055698088011709834,10[&type="Marshallese"]:0.06647373736532813)15[&type="Marshallese"]:0.09375216452408519)19[&type="Marshallese"]:0.0;
tree STATE_1860000 = (1[&type="Not_Marshallese"]:0.29116284509434043,((((2[&type="Marshallese"]:0.01682519363440138,3[&type="Marshallese"]:0.02982519363454872)16[&type="Marshallese"]:0.06856188932715968,5[&type="Marshallese"]:0.15038708296161563)17[&type="Marshallese"]:0.01252124739968763,((6[&type="Marshallese"]:0.0010568193101437862,7[&type="Marshallese"]:0.020056819310149243)12[&type="Marshallese"]:0.06901982247537941,(8[&type="Not_Marshallese"]:0.08732712827637296,9[&type="Not_Marshallese"]:0.29532712827645663)18[&type="Marshallese"]:0.2537495135091084)13[&type="Marshallese"]:0.09883168857586555)15[&type="Marshallese"]:0.025275964482972202,(4[&type="Marshallese"]:0.15358018491684455,10[&type="Marshallese"]:0.05558018491688821)14[&type="Marshallese"]:0.023604109927463646)11[&type="Marshallese"]:0.23697855025007952)19[&type="Marshallese"]:0.0;tree STATE_11860000 = (1[&type="Not_Marshallese"]:0.29116284509434043,((((2[&type="Marshallese"]:0.01682519363440138,3[&type="Marshallese"]:0.02982519363454872)16[&type="Marshallese"]:0.06856188932715968,5[&type="Marshallese"]:0.15038708296161563)17[&type="Marshallese"]:0.01252124739968763,((6[&type="Marshallese"]:0.0010568193101437862,7[&type="Marshallese"]:0.020056819310149243)12[&type="Marshallese"]:0.06901982247537941,(8[&type="Not_Marshallese"]:0.08732712827637296,9[&type="Not_Marshallese"]:0.29532712827645663)18[&type="Marshallese"]:0.2537495135091084)13[&type="Marshallese"]:0.09883168857586555)15[&type="Marshallese"]:0.025275964482972202,(4[&type="Marshallese"]:0.15358018491684455,10[&type="Marshallese"]:0.05558018491688821)14[&type="Marshallese"]:0.023604109927463646)11[&type="Marshallese"]:0.23697855025007952)19[&type="Marshallese"]:0.0;
tree STATE_1870000 = (1[&type="Not_Marshallese"]:0.26862214624329983,(((((2[&type="Marshallese"]:0.016713603058426618,4[&type="Marshallese"]:0.07071360305851393)17[&type="Marshallese"]:0.015396226603936358,((6[&type="Marshallese"]:0.008715880358301176,7[&type="Marshallese"]:0.027715880358306633)12[&type="Marshallese"]:0.020507583811256946,(8[&type="Not_Marshallese"]:0.11532537012461624,9[&type="Not_Marshallese"]:0.3233253701246999)18[&type="Marshallese"]:0.18489809404490004)13[&type="Marshallese"]:0.07388636549294492)14[&type="Marshallese"]:0.003105597483348821,3[&type="Marshallese"]:0.048215427145859135)11[&type="Marshallese"]:0.04215096945244268,10[&type="Marshallese"]:0.03336639659828544)15[&type="Marshallese"]:0.20342112086708997,5[&type="Marshallese"]:0.345787517465299)16[&type="Marshallese"]:0.05683462877801537)19[&type="Marshallese"]:0.0;tree STATE_11870000 = (1[&type="Not_Marshallese"]:0.26862214624329983,(((((2[&type="Marshallese"]:0.016713603058426618,4[&type="Marshallese"]:0.07071360305851393)17[&type="Marshallese"]:0.015396226603936358,((6[&type="Marshallese"]:0.008715880358301176,7[&type="Marshallese"]:0.027715880358306633)12[&type="Marshallese"]:0.020507583811256946,(8[&type="Not_Marshallese"]:0.11532537012461624,9[&type="Not_Marshallese"]:0.3233253701246999)18[&type="Marshallese"]:0.18489809404490004)13[&type="Marshallese"]:0.07388636549294492)14[&type="Marshallese"]:0.003105597483348821,3[&type="Marshallese"]:0.048215427145859135)11[&type="Marshallese"]:0.04215096945244268,10[&type="Marshallese"]:0.03336639659828544)15[&type="Marshallese"]:0.20342112086708997,5[&type="Marshallese"]:0.345787517465299)16[&type="Marshallese"]:0.05683462877801537)19[&type="Marshallese"]:0.0;
tree STATE_1880000 = ((1[&type="Not_Marshallese"]:0.16791183300112245,10[&type="Marshallese"]:0.1929118330012134)14[&type="Marshallese"]:0.07853773457977298,((2[&type="Marshallese"]:0.011643535009981387,(3[&type="Marshallese"]:0.02055325763999538,(4[&type="Marshallese"]:0.06141460473625038,(6[&type="Marshallese"]:0.0076166051546000535,(7[&type="Marshallese"]:0.018981378146928185,(8[&type="Not_Marshallese"]:0.015421178624084236,9[&type="Not_Marshallese"]:0.2234211786241679)18[&type="Marshallese"]:0.2555601995227966)12[&type="Marshallese"]:0.007635227007677325)13[&type="Marshallese"]:0.07079799958170307)11[&type="Marshallese"]:1.3865290368497707E-4)16[&type="Marshallese"]:0.004090277370133344)17[&type="Marshallese"]:0.1468732770280783,5[&type="Marshallese"]:0.22351681203811424)15[&type="Not_Marshallese"]:0.15693275554279573)19[&type="Marshallese"]:0.0;tree STATE_11880000 = ((1[&type="Not_Marshallese"]:0.16791183300112245,10[&type="Marshallese"]:0.1929118330012134)14[&type="Marshallese"]:0.07853773457977298,((2[&type="Marshallese"]:0.011643535009981387,(3[&type="Marshallese"]:0.02055325763999538,(4[&type="Marshallese"]:0.06141460473625038,(6[&type="Marshallese"]:0.0076166051546000535,(7[&type="Marshallese"]:0.018981378146928185,(8[&type="Not_Marshallese"]:0.015421178624084236,9[&type="Not_Marshallese"]:0.2234211786241679)18[&type="Marshallese"]:0.2555601995227966)12[&type="Marshallese"]:0.007635227007677325)13[&type="Marshallese"]:0.07079799958170307)11[&type="Marshallese"]:1.3865290368497707E-4)16[&type="Marshallese"]:0.004090277370133344)17[&type="Marshallese"]:0.1468732770280783,5[&type="Marshallese"]:0.22351681203811424)15[&type="Not_Marshallese"]:0.15693275554279573)19[&type="Marshallese"]:0.0;
tree STATE_1890000 = (1[&type="Not_Marshallese"]:0.40611758668020914,(((2[&type="Marshallese"]:0.05311270265317769,(3[&type="Marshallese"]:0.0020848473676363666,(4[&type="Marshallese"]:0.03378962149922293,(6[&type="Marshallese"]:0.029189959400950483,(7[&type="Marshallese"]:0.031010630318094146,(8[&type="Not_Marshallese"]:0.04608110456082304,9[&type="Not_Marshallese"]:0.2540811045609067)18[&type="Marshallese"]:0.2369295257572238)12[&type="Not_Marshallese"]:0.017179329082861794)13[&type="Marshallese"]:0.0215996620983252)11[&type="Marshallese"]:0.009295225868353407)14[&type="Marshallese"]:0.06402785528568866)17[&type="Marshallese"]:0.03246753781270384,5[&type="Marshallese"]:0.1505802404659361)16[&type="Marshallese"]:0.02748143135744452,10[&type="Marshallese"]:0.06906167182345702)15[&type="Marshallese"]:0.3620559148568431)19[&type="Marshallese"]:0.0;tree STATE_11890000 = (1[&type="Not_Marshallese"]:0.40611758668020914,(((2[&type="Marshallese"]:0.05311270265317769,(3[&type="Marshallese"]:0.0020848473676363666,(4[&type="Marshallese"]:0.03378962149922293,(6[&type="Marshallese"]:0.029189959400950483,(7[&type="Marshallese"]:0.031010630318094146,(8[&type="Not_Marshallese"]:0.04608110456082304,9[&type="Not_Marshallese"]:0.2540811045609067)18[&type="Marshallese"]:0.2369295257572238)12[&type="Not_Marshallese"]:0.017179329082861794)13[&type="Marshallese"]:0.0215996620983252)11[&type="Marshallese"]:0.009295225868353407)14[&type="Marshallese"]:0.06402785528568866)17[&type="Marshallese"]:0.03246753781270384,5[&type="Marshallese"]:0.1505802404659361)16[&type="Marshallese"]:0.02748143135744452,10[&type="Marshallese"]:0.06906167182345702)15[&type="Marshallese"]:0.3620559148568431)19[&type="Marshallese"]:0.0;
tree STATE_1900000 = (1[&type="Not_Marshallese"]:0.25148371319113005,(((((2[&type="Marshallese"]:0.014435647815037811,3[&type="Marshallese"]:0.02743564781518515)14[&type="Marshallese"]:0.017547143835114465,4[&type="Marshallese"]:0.08598279165023959)11[&type="Marshallese"]:0.018398144130717053,5[&type="Marshallese"]:0.1153809357809239)17[&type="Marshallese"]:0.09745247536412416,((6[&type="Marshallese"]:0.0274273597537954,7[&type="Marshallese"]:0.046427359753800856)13[&type="Marshallese"]:0.021809663137918767,(8[&type="Not_Marshallese"]:0.018780441618595045,9[&type="Not_Marshallese"]:0.22678044161867872)18[&type="Marshallese"]:0.3014565812730773)12[&type="Marshallese"]:0.16959638825341938)16[&type="Marshallese"]:0.02683319483492841,10[&type="Marshallese"]:0.13066660598005286)15[&type="Marshallese"]:0.14581710721116814)19[&type="Marshallese"]:0.0;tree STATE_11900000 = (1[&type="Not_Marshallese"]:0.25148371319113005,(((((2[&type="Marshallese"]:0.014435647815037811,3[&type="Marshallese"]:0.02743564781518515)14[&type="Marshallese"]:0.017547143835114465,4[&type="Marshallese"]:0.08598279165023959)11[&type="Marshallese"]:0.018398144130717053,5[&type="Marshallese"]:0.1153809357809239)17[&type="Marshallese"]:0.09745247536412416,((6[&type="Marshallese"]:0.0274273597537954,7[&type="Marshallese"]:0.046427359753800856)13[&type="Marshallese"]:0.021809663137918767,(8[&type="Not_Marshallese"]:0.018780441618595045,9[&type="Not_Marshallese"]:0.22678044161867872)18[&type="Marshallese"]:0.3014565812730773)12[&type="Marshallese"]:0.16959638825341938)16[&type="Marshallese"]:0.02683319483492841,10[&type="Marshallese"]:0.13066660598005286)15[&type="Marshallese"]:0.14581710721116814)19[&type="Marshallese"]:0.0;
tree STATE_1910000 = (1[&type="Not_Marshallese"]:0.5297125945648204,((((2[&type="Marshallese"]:0.007649986409516196,(6[&type="Marshallese"]:0.02207895168016394,(7[&type="Marshallese"]:0.03718440054004796,(8[&type="Not_Marshallese"]:0.07777178615840086,9[&type="Not_Marshallese"]:0.28577178615848453)18[&type="Marshallese"]:0.2114126143815998)13[&type="Marshallese"]:0.0038945511401214383)12[&type="Not_Marshallese"]:0.05657103472949232)11[&type="Marshallese"]:0.07390314332805747,10[&type="Marshallese"]:0.03755312973770464)14[&type="Marshallese"]:0.020899501702143275,(3[&type="Marshallese"]:0.10001020501198721,4[&type="Marshallese"]:0.14101020501192718)17[&type="Marshallese"]:0.015442426427877076)15[&type="Marshallese"]:0.29952369488947306,5[&type="Marshallese"]:0.4669763263292446)16[&type="Not_Marshallese"]:0.19673626823559043)19[&type="Marshallese"]:0.0;tree STATE_11910000 = (1[&type="Not_Marshallese"]:0.5297125945648204,((((2[&type="Marshallese"]:0.007649986409516196,(6[&type="Marshallese"]:0.02207895168016394,(7[&type="Marshallese"]:0.03718440054004796,(8[&type="Not_Marshallese"]:0.07777178615840086,9[&type="Not_Marshallese"]:0.28577178615848453)18[&type="Marshallese"]:0.2114126143815998)13[&type="Marshallese"]:0.0038945511401214383)12[&type="Not_Marshallese"]:0.05657103472949232)11[&type="Marshallese"]:0.07390314332805747,10[&type="Marshallese"]:0.03755312973770464)14[&type="Marshallese"]:0.020899501702143275,(3[&type="Marshallese"]:0.10001020501198721,4[&type="Marshallese"]:0.14101020501192718)17[&type="Marshallese"]:0.015442426427877076)15[&type="Marshallese"]:0.29952369488947306,5[&type="Marshallese"]:0.4669763263292446)16[&type="Not_Marshallese"]:0.19673626823559043)19[&type="Marshallese"]:0.0;
tree STATE_1920000 = (1[&type="Not_Marshallese"]:0.14623774141848034,((((2[&type="Marshallese"]:0.019928708553327623,3[&type="Marshallese"]:0.03292870855347496)17[&type="Marshallese"]:0.0013714544237507509,(4[&type="Marshallese"]:0.05181008302799339,((6[&type="Marshallese"]:0.016414730677456912,7[&type="Marshallese"]:0.03541473067746237)13[&type="Marshallese"]:0.00783990715167071,(8[&type="Not_Marshallese"]:0.04954136503097739,9[&type="Not_Marshallese"]:0.25754136503106106)18[&type="Marshallese"]:0.2457132727981084)12[&type="Marshallese"]:0.04455544519891852)16[&type="Marshallese"]:0.023490079949172293)14[&type="Marshallese"]:0.02603810109457605,5[&type="Marshallese"]:0.112338264071709)15[&type="Marshallese"]:0.07765767305696236,10[&type="Marshallese"]:0.08099593712874775)11[&type="Marshallese"]:0.09024180428982354)19[&type="Marshallese"]:0.0;tree STATE_11920000 = (1[&type="Not_Marshallese"]:0.14623774141848034,((((2[&type="Marshallese"]:0.019928708553327623,3[&type="Marshallese"]:0.03292870855347496)17[&type="Marshallese"]:0.0013714544237507509,(4[&type="Marshallese"]:0.05181008302799339,((6[&type="Marshallese"]:0.016414730677456912,7[&type="Marshallese"]:0.03541473067746237)13[&type="Marshallese"]:0.00783990715167071,(8[&type="Not_Marshallese"]:0.04954136503097739,9[&type="Not_Marshallese"]:0.25754136503106106)18[&type="Marshallese"]:0.2457132727981084)12[&type="Marshallese"]:0.04455544519891852)16[&type="Marshallese"]:0.023490079949172293)14[&type="Marshallese"]:0.02603810109457605,5[&type="Marshallese"]:0.112338264071709)15[&type="Marshallese"]:0.07765767305696236,10[&type="Marshallese"]:0.08099593712874775)11[&type="Marshallese"]:0.09024180428982354)19[&type="Marshallese"]:0.0;
tree STATE_1930000 = (1[&type="Not_Marshallese"]:0.1798728893873407,(((((2[&type="Marshallese"]:0.00665049667149431,3[&type="Marshallese"]:0.01965049667164165)16[&type="Marshallese"]:0.0036903617848060843,4[&type="Marshallese"]:0.0643408584563877)17[&type="Marshallese"]:2.902991018816081E-4,((6[&type="Marshallese"]:0.01883632826985221,(8[&type="Not_Marshallese"]:0.10988813693196892,9[&type="Not_Marshallese"]:0.3178881369320526)18[&type="Marshallese"]:0.17994819133784146)13[&type="Marshallese"]:0.0010001580010191025,7[&type="Marshallese"]:0.03883648627087677)12[&type="Marshallese"]:0.06179467128745075)11[&type="Marshallese"]:0.03699851141869048,5[&type="Marshallese"]:0.11262966897692706)14[&type="Marshallese"]:0.05502239216068605,10[&type="Marshallese"]:0.058652061137689504)15[&type="Marshallese"]:0.14622082824974214)19[&type="Marshallese"]:0.0;tree STATE_11930000 = (1[&type="Not_Marshallese"]:0.1798728893873407,(((((2[&type="Marshallese"]:0.00665049667149431,3[&type="Marshallese"]:0.01965049667164165)16[&type="Marshallese"]:0.0036903617848060843,4[&type="Marshallese"]:0.0643408584563877)17[&type="Marshallese"]:2.902991018816081E-4,((6[&type="Marshallese"]:0.01883632826985221,(8[&type="Not_Marshallese"]:0.10988813693196892,9[&type="Not_Marshallese"]:0.3178881369320526)18[&type="Marshallese"]:0.17994819133784146)13[&type="Marshallese"]:0.0010001580010191025,7[&type="Marshallese"]:0.03883648627087677)12[&type="Marshallese"]:0.06179467128745075)11[&type="Marshallese"]:0.03699851141869048,5[&type="Marshallese"]:0.11262966897692706)14[&type="Marshallese"]:0.05502239216068605,10[&type="Marshallese"]:0.058652061137689504)15[&type="Marshallese"]:0.14622082824974214)19[&type="Marshallese"]:0.0;
tree STATE_1940000 = (1[&type="Not_Marshallese"]:0.2659055668996685,(((((2[&type="Marshallese"]:0.01825979754286422,((6[&type="Marshallese"]:0.012687193548999554,(8[&type="Not_Marshallese"]:0.12534120909456176,9[&type="Not_Marshallese"]:0.33334120909464543)18[&type="Marshallese"]:0.15834598445439596)12[&type="Marshallese"]:0.02061591631962917,7[&type="Marshallese"]:0.05230310986863418)13[&type="Marshallese"]:0.05595668767437556)16[&type="Marshallese"]:0.019327533513508688,4[&type="Marshallese"]:0.09158733105646022)17[&type="Marshallese"]:0.004660537891265415,3[&type="Marshallese"]:0.05524786894778566)15[&type="Marshallese"]:0.027524187214224338,5[&type="Marshallese"]:0.13477205616191723)14[&type="Marshallese"]:0.2570947690437758,10[&type="Marshallese"]:0.28286682520576945)11[&type="Marshallese"]:0.008038741693989992)19[&type="Marshallese"]:0.0;tree STATE_11940000 = (1[&type="Not_Marshallese"]:0.2659055668996685,(((((2[&type="Marshallese"]:0.01825979754286422,((6[&type="Marshallese"]:0.012687193548999554,(8[&type="Not_Marshallese"]:0.12534120909456176,9[&type="Not_Marshallese"]:0.33334120909464543)18[&type="Marshallese"]:0.15834598445439596)12[&type="Marshallese"]:0.02061591631962917,7[&type="Marshallese"]:0.05230310986863418)13[&type="Marshallese"]:0.05595668767437556)16[&type="Marshallese"]:0.019327533513508688,4[&type="Marshallese"]:0.09158733105646022)17[&type="Marshallese"]:0.004660537891265415,3[&type="Marshallese"]:0.05524786894778566)15[&type="Marshallese"]:0.027524187214224338,5[&type="Marshallese"]:0.13477205616191723)14[&type="Marshallese"]:0.2570947690437758,10[&type="Marshallese"]:0.28286682520576945)11[&type="Marshallese"]:0.008038741693989992)19[&type="Marshallese"]:0.0;
tree STATE_1950000 = ((1[&type="Not_Marshallese"]:0.12046260116414209,((((2[&type="Marshallese"]:0.02429213975546274,4[&type="Marshallese"]:0.07829213975555005)17[&type="Marshallese"]:0.07796716025370831,((6[&type="Marshallese"]:0.04024938833683955,7[&type="Marshallese"]:0.05924938833684501)13[&type="Marshallese"]:0.031162028159189115,(8[&type="Not_Marshallese"]:0.07419194872933704,9[&type="Not_Marshallese"]:0.2821919487294207)18[&type="Marshallese"]:0.2682194677666498)12[&type="Marshallese"]:0.10184788351328244)14[&type="Marshallese"]:0.04125152700609391,10[&type="Marshallese"]:0.09951082701539593)15[&type="Marshallese"]:0.0013291013704097576,3[&type="Marshallese"]:0.15783992838582206)16[&type="Marshallese"]:0.04462267277842735)11[&type="Marshallese"]:0.1097030326484153,5[&type="Marshallese"]:0.36416563381257194)19[&type="Marshallese"]:0.0;tree STATE_11950000 = ((1[&type="Not_Marshallese"]:0.12046260116414209,((((2[&type="Marshallese"]:0.02429213975546274,4[&type="Marshallese"]:0.07829213975555005)17[&type="Marshallese"]:0.07796716025370831,((6[&type="Marshallese"]:0.04024938833683955,7[&type="Marshallese"]:0.05924938833684501)13[&type="Marshallese"]:0.031162028159189115,(8[&type="Not_Marshallese"]:0.07419194872933704,9[&type="Not_Marshallese"]:0.2821919487294207)18[&type="Marshallese"]:0.2682194677666498)12[&type="Marshallese"]:0.10184788351328244)14[&type="Marshallese"]:0.04125152700609391,10[&type="Marshallese"]:0.09951082701539593)15[&type="Marshallese"]:0.0013291013704097576,3[&type="Marshallese"]:0.15783992838582206)16[&type="Marshallese"]:0.04462267277842735)11[&type="Marshallese"]:0.1097030326484153,5[&type="Marshallese"]:0.36416563381257194)19[&type="Marshallese"]:0.0;
tree STATE_1960000 = ((1[&type="Not_Marshallese"]:0.1848875601819887,(((2[&type="Marshallese"]:0.09817469339001428,(3[&type="Marshallese"]:0.059678856916032474,4[&type="Marshallese"]:0.10067885691597245)11[&type="Marshallese"]:0.05149583647412914)15[&type="Marshallese"]:0.012159997814745638,10[&type="Marshallese"]:0.06633469120489088)14[&type="Marshallese"]:0.036036213328371924,(6[&type="Marshallese"]:0.03919415045299812,(7[&type="Marshallese"]:0.043451467455672965,(8[&type="Not_Marshallese"]:0.07410626426496164,9[&type="Not_Marshallese"]:0.2821062642650453)18[&type="Marshallese"]:0.22134520319066403)13[&type="Marshallese"]:0.014742682997330614)12[&type="Marshallese"]:0.17817675408027378)16[&type="Marshallese"]:0.10751665564881685)17[&type="Marshallese"]:0.08732471624967264,5[&type="Marshallese"]:0.4062122764316759)19[&type="Marshallese"]:0.0;tree STATE_11960000 = ((1[&type="Not_Marshallese"]:0.1848875601819887,(((2[&type="Marshallese"]:0.09817469339001428,(3[&type="Marshallese"]:0.059678856916032474,4[&type="Marshallese"]:0.10067885691597245)11[&type="Marshallese"]:0.05149583647412914)15[&type="Marshallese"]:0.012159997814745638,10[&type="Marshallese"]:0.06633469120489088)14[&type="Marshallese"]:0.036036213328371924,(6[&type="Marshallese"]:0.03919415045299812,(7[&type="Marshallese"]:0.043451467455672965,(8[&type="Not_Marshallese"]:0.07410626426496164,9[&type="Not_Marshallese"]:0.2821062642650453)18[&type="Marshallese"]:0.22134520319066403)13[&type="Marshallese"]:0.014742682997330614)12[&type="Marshallese"]:0.17817675408027378)16[&type="Marshallese"]:0.10751665564881685)17[&type="Marshallese"]:0.08732471624967264,5[&type="Marshallese"]:0.4062122764316759)19[&type="Marshallese"]:0.0;
tree STATE_1970000 = (1[&type="Not_Marshallese"]:0.30461209519540366,((((2[&type="Marshallese"]:0.008186831029230901,((6[&type="Marshallese"]:0.009667801227707495,(8[&type="Not_Marshallese"]:0.03682086686602071,9[&type="Not_Marshallese"]:0.24482086686610438)18[&type="Marshallese"]:0.24384693436164495)13[&type="Marshallese"]:0.02796485614994859,7[&type="Marshallese"]:0.056632657377661544)12[&type="Marshallese"]:0.041554173651714876)16[&type="Marshallese"]:0.09243226816210659,(3[&type="Marshallese"]:0.016067111276082402,4[&type="Marshallese"]:0.057067111276022375)15[&type="Marshallese"]:0.09755198791540243)17[&type="Marshallese"]:0.02374333504506998,5[&type="Marshallese"]:0.18936243423646204)11[&type="Marshallese"]:0.10642138365003895,10[&type="Marshallese"]:0.18678381788657739)14[&type="Marshallese"]:0.14282827730891723)19[&type="Marshallese"]:0.0;tree STATE_11970000 = (1[&type="Not_Marshallese"]:0.30461209519540366,((((2[&type="Marshallese"]:0.008186831029230901,((6[&type="Marshallese"]:0.009667801227707495,(8[&type="Not_Marshallese"]:0.03682086686602071,9[&type="Not_Marshallese"]:0.24482086686610438)18[&type="Marshallese"]:0.24384693436164495)13[&type="Marshallese"]:0.02796485614994859,7[&type="Marshallese"]:0.056632657377661544)12[&type="Marshallese"]:0.041554173651714876)16[&type="Marshallese"]:0.09243226816210659,(3[&type="Marshallese"]:0.016067111276082402,4[&type="Marshallese"]:0.057067111276022375)15[&type="Marshallese"]:0.09755198791540243)17[&type="Marshallese"]:0.02374333504506998,5[&type="Marshallese"]:0.18936243423646204)11[&type="Marshallese"]:0.10642138365003895,10[&type="Marshallese"]:0.18678381788657739)14[&type="Marshallese"]:0.14282827730891723)19[&type="Marshallese"]:0.0;
tree STATE_1980000 = ((1[&type="Not_Marshallese"]:0.1281775406361847,(((2[&type="Marshallese"]:0.01197685911859514,(3[&type="Marshallese"]:0.004484706647327252,((6[&type="Marshallese"]:0.005154718865795882,7[&type="Marshallese"]:0.02415471886580134)12[&type="Marshallese"]:0.03405787933547266,(8[&type="Not_Marshallese"]:0.05969053841133609,9[&type="Not_Marshallese"]:0.26769053841141977)18[&type="Marshallese"]:0.2505220597898906)13[&type="Marshallese"]:0.02327210844605143)16[&type="Marshallese"]:0.020492152471415226)14[&type="Marshallese"]:0.05464451661772085,4[&type="Marshallese"]:0.1206213757364033)11[&type="Marshallese"]:0.07761792631110775,5[&type="Marshallese"]:0.20923930204747831)15[&type="Marshallese"]:0.05293823858872093)17[&type="Marshallese"]:0.05029702104444933,10[&type="Marshallese"]:0.20347456168072497)19[&type="Marshallese"]:0.0;tree STATE_11980000 = ((1[&type="Not_Marshallese"]:0.1281775406361847,(((2[&type="Marshallese"]:0.01197685911859514,(3[&type="Marshallese"]:0.004484706647327252,((6[&type="Marshallese"]:0.005154718865795882,7[&type="Marshallese"]:0.02415471886580134)12[&type="Marshallese"]:0.03405787933547266,(8[&type="Not_Marshallese"]:0.05969053841133609,9[&type="Not_Marshallese"]:0.26769053841141977)18[&type="Marshallese"]:0.2505220597898906)13[&type="Marshallese"]:0.02327210844605143)16[&type="Marshallese"]:0.020492152471415226)14[&type="Marshallese"]:0.05464451661772085,4[&type="Marshallese"]:0.1206213757364033)11[&type="Marshallese"]:0.07761792631110775,5[&type="Marshallese"]:0.20923930204747831)15[&type="Marshallese"]:0.05293823858872093)17[&type="Marshallese"]:0.05029702104444933,10[&type="Marshallese"]:0.20347456168072497)19[&type="Marshallese"]:0.0;
tree STATE_1990000 = (1[&type="Not_Marshallese"]:0.3371890710249609,((((2[&type="Marshallese"]:0.027943477436962683,5[&type="Marshallese"]:0.09294347743701725)14[&type="Marshallese"]:7.306368943933439E-4,(4[&type="Marshallese"]:0.020441039854595444,((6[&type="Marshallese"]:0.01204136033803166,7[&type="Marshallese"]:0.031041360338037116)13[&type="Marshallese"]:0.002750148106287209,(8[&type="Not_Marshallese"]:0.1255467250159819,9[&type="Not_Marshallese"]:0.3335467250160656)18[&type="Marshallese"]:0.16024478342829512)12[&type="Marshallese"]:0.022649531410329327)11[&type="Marshallese"]:0.062233074476847894)16[&type="Marshallese"]:0.001566089863280884,3[&type="Marshallese"]:0.04324020419478425)15[&type="Marshallese"]:0.07452288924249106,10[&type="Marshallese"]:0.06076309343725894)17[&type="Marshallese"]:0.3014259775877929)19[&type="Marshallese"]:0.0;tree STATE_11990000 = (1[&type="Not_Marshallese"]:0.3371890710249609,((((2[&type="Marshallese"]:0.027943477436962683,5[&type="Marshallese"]:0.09294347743701725)14[&type="Marshallese"]:7.306368943933439E-4,(4[&type="Marshallese"]:0.020441039854595444,((6[&type="Marshallese"]:0.01204136033803166,7[&type="Marshallese"]:0.031041360338037116)13[&type="Marshallese"]:0.002750148106287209,(8[&type="Not_Marshallese"]:0.1255467250159819,9[&type="Not_Marshallese"]:0.3335467250160656)18[&type="Marshallese"]:0.16024478342829512)12[&type="Marshallese"]:0.022649531410329327)11[&type="Marshallese"]:0.062233074476847894)16[&type="Marshallese"]:0.001566089863280884,3[&type="Marshallese"]:0.04324020419478425)15[&type="Marshallese"]:0.07452288924249106,10[&type="Marshallese"]:0.06076309343725894)17[&type="Marshallese"]:0.3014259775877929)19[&type="Marshallese"]:0.0;
tree STATE_2000000 = ((1[&type="Not_Marshallese"]:0.12683564470115527,((2[&type="Marshallese"]:0.0615846693055615,(3[&type="Marshallese"]:0.02004975902944972,4[&type="Marshallese"]:0.061049759029389694)11[&type="Marshallese"]:0.05453491027625912)17[&type="Marshallese"]:0.12803653504238488,10[&type="Marshallese"]:0.14562120434807735)15[&type="Marshallese"]:0.006214440353168871)14[&type="Marshallese"]:0.005846057090757362,(5[&type="Marshallese"]:0.14286787175349835,((6[&type="Marshallese"]:0.003371926632070421,7[&type="Marshallese"]:0.022371926632075878)13[&type="Marshallese"]:4.8307259437541106E-4,(8[&type="Not_Marshallese"]:0.020599597791393726,9[&type="Not_Marshallese"]:0.2285995977914774)18[&type="Marshallese"]:0.25425540143501024)12[&type="Marshallese"]:0.14501287252713801)16[&type="Marshallese"]:0.12381383003842883)19[&type="Marshallese"]:0.0;tree STATE_12000000 = ((1[&type="Not_Marshallese"]:0.12683564470115527,((2[&type="Marshallese"]:0.0615846693055615,(3[&type="Marshallese"]:0.02004975902944972,4[&type="Marshallese"]:0.061049759029389694)11[&type="Marshallese"]:0.05453491027625912)17[&type="Marshallese"]:0.12803653504238488,10[&type="Marshallese"]:0.14562120434807735)15[&type="Marshallese"]:0.006214440353168871)14[&type="Marshallese"]:0.005846057090757362,(5[&type="Marshallese"]:0.14286787175349835,((6[&type="Marshallese"]:0.003371926632070421,7[&type="Marshallese"]:0.022371926632075878)13[&type="Marshallese"]:4.8307259437541106E-4,(8[&type="Not_Marshallese"]:0.020599597791393726,9[&type="Not_Marshallese"]:0.2285995977914774)18[&type="Marshallese"]:0.25425540143501024)12[&type="Marshallese"]:0.14501287252713801)16[&type="Marshallese"]:0.12381383003842883)19[&type="Marshallese"]:0.0;
tree STATE_2010000 = (1[&type="Not_Marshallese"]:0.24234987387378282,((((2[&type="Marshallese"]:8.050086862120276E-4,(3[&type="Marshallese"]:0.00675425401790164,4[&type="Marshallese"]:0.04775425401784161)17[&type="Marshallese"]:0.007050754668457726)11[&type="Marshallese"]:0.08542386296330884,5[&type="Marshallese"]:0.15122887164957544)14[&type="Marshallese"]:0.027131914743933172,10[&type="Marshallese"]:0.069360786393585)15[&type="Marshallese"]:0.022743980944761377,((6[&type="Marshallese"]:0.06032371119192137,7[&type="Marshallese"]:0.07932371119192683)12[&type="Marshallese"]:0.024817196430289457,(8[&type="Not_Marshallese"]:0.09340630888689888,9[&type="Not_Marshallese"]:0.30140630888698255)18[&type="Marshallese"]:0.2627345987352701)13[&type="Marshallese"]:0.12196385971614465)16[&type="Marshallese"]:0.17524510653552738)19[&type="Marshallese"]:0.0;tree STATE_12010000 = (1[&type="Not_Marshallese"]:0.24234987387378282,((((2[&type="Marshallese"]:8.050086862120276E-4,(3[&type="Marshallese"]:0.00675425401790164,4[&type="Marshallese"]:0.04775425401784161)17[&type="Marshallese"]:0.007050754668457726)11[&type="Marshallese"]:0.08542386296330884,5[&type="Marshallese"]:0.15122887164957544)14[&type="Marshallese"]:0.027131914743933172,10[&type="Marshallese"]:0.069360786393585)15[&type="Marshallese"]:0.022743980944761377,((6[&type="Marshallese"]:0.06032371119192137,7[&type="Marshallese"]:0.07932371119192683)12[&type="Marshallese"]:0.024817196430289457,(8[&type="Not_Marshallese"]:0.09340630888689888,9[&type="Not_Marshallese"]:0.30140630888698255)18[&type="Marshallese"]:0.2627345987352701)13[&type="Marshallese"]:0.12196385971614465)16[&type="Marshallese"]:0.17524510653552738)19[&type="Marshallese"]:0.0;
tree STATE_2020000 = (1[&type="Not_Marshallese"]:0.35867954191926155,(((2[&type="Marshallese"]:0.055494900478182396,((4[&type="Marshallese"]:0.05638120844392225,(6[&type="Marshallese"]:5.697786217333523E-4,(7[&type="Marshallese"]:0.002357953919828071,(8[&type="Not_Marshallese"]:0.039058767722586374,9[&type="Not_Marshallese"]:0.24705876772267005)18[&type="Marshallese"]:0.2152991861971944)12[&type="Marshallese"]:0.01721182470191074)13[&type="Marshallese"]:0.07281142982224165)17[&type="Marshallese"]:0.013129105986934064,5[&type="Marshallese"]:0.08051031443082357)16[&type="Marshallese"]:0.039984586047413395)14[&type="Marshallese"]:0.02401318429906818,3[&type="Marshallese"]:0.09250808477739791)15[&type="Marshallese"]:0.04866976334947659,10[&type="Marshallese"]:0.08417784812685813)11[&type="Marshallese"]:0.29950169379249436)19[&type="Marshallese"]:0.0;tree STATE_12020000 = (1[&type="Not_Marshallese"]:0.35867954191926155,(((2[&type="Marshallese"]:0.055494900478182396,((4[&type="Marshallese"]:0.05638120844392225,(6[&type="Marshallese"]:5.697786217333523E-4,(7[&type="Marshallese"]:0.002357953919828071,(8[&type="Not_Marshallese"]:0.039058767722586374,9[&type="Not_Marshallese"]:0.24705876772267005)18[&type="Marshallese"]:0.2152991861971944)12[&type="Marshallese"]:0.01721182470191074)13[&type="Marshallese"]:0.07281142982224165)17[&type="Marshallese"]:0.013129105986934064,5[&type="Marshallese"]:0.08051031443082357)16[&type="Marshallese"]:0.039984586047413395)14[&type="Marshallese"]:0.02401318429906818,3[&type="Marshallese"]:0.09250808477739791)15[&type="Marshallese"]:0.04866976334947659,10[&type="Marshallese"]:0.08417784812685813)11[&type="Marshallese"]:0.29950169379249436)19[&type="Marshallese"]:0.0;
tree STATE_2030000 = (1[&type="Not_Marshallese"]:0.34437080466181136,(((((2[&type="Marshallese"]:0.008119879455051437,3[&type="Marshallese"]:0.021119879455198776)14[&type="Marshallese"]:0.02160936077430886,(6[&type="Marshallese"]:0.012790937069379893,(7[&type="Marshallese"]:0.03044114752568744,(8[&type="Not_Marshallese"]:0.01860775370663001,9[&type="Not_Marshallese"]:0.22660775370671368)18[&type="Marshallese"]:0.26383339381901016)13[&type="Marshallese"]:0.0013497895436979102)12[&type="Marshallese"]:0.08793830316012047)17[&type="Marshallese"]:0.01318326163830641,4[&type="Marshallese"]:0.09691250186775402)16[&type="Marshallese"]:0.029067631956079643,5[&type="Marshallese"]:0.13698013382380092)11[&type="Marshallese"]:0.05838805685952275,10[&type="Marshallese"]:0.08636819068340007)15[&type="Marshallese"]:0.28300261397850224)19[&type="Marshallese"]:0.0;tree STATE_12030000 = (1[&type="Not_Marshallese"]:0.34437080466181136,(((((2[&type="Marshallese"]:0.008119879455051437,3[&type="Marshallese"]:0.021119879455198776)14[&type="Marshallese"]:0.02160936077430886,(6[&type="Marshallese"]:0.012790937069379893,(7[&type="Marshallese"]:0.03044114752568744,(8[&type="Not_Marshallese"]:0.01860775370663001,9[&type="Not_Marshallese"]:0.22660775370671368)18[&type="Marshallese"]:0.26383339381901016)13[&type="Marshallese"]:0.0013497895436979102)12[&type="Marshallese"]:0.08793830316012047)17[&type="Marshallese"]:0.01318326163830641,4[&type="Marshallese"]:0.09691250186775402)16[&type="Marshallese"]:0.029067631956079643,5[&type="Marshallese"]:0.13698013382380092)11[&type="Marshallese"]:0.05838805685952275,10[&type="Marshallese"]:0.08636819068340007)15[&type="Marshallese"]:0.28300261397850224)19[&type="Marshallese"]:0.0;
tree STATE_2040000 = ((1[&type="Not_Marshallese"]:0.11521501912622778,((2[&type="Marshallese"]:0.04567442271487521,3[&type="Marshallese"]:0.058674422715022545)16[&type="Marshallese"]:0.008278106929871965,(4[&type="Marshallese"]:0.08289478426835895,(5[&type="Marshallese"]:0.09104907743208046,(6[&type="Marshallese"]:0.010322378586120229,(7[&type="Marshallese"]:0.024254224344421482,(8[&type="Not_Marshallese"]:0.052164792380564595,9[&type="Not_Marshallese"]:0.26016479238064827)18[&type="Marshallese"]:0.2240894319638096)13[&type="Marshallese"]:0.005068154241704204)12[&type="Marshallese"]:0.08672669884604572)17[&type="Marshallese"]:0.0028457068362457427)14[&type="Marshallese"]:0.025057745376475538)11[&type="Marshallese"]:0.1302624894814406)15[&type="Marshallese"]:0.00548675109320218,10[&type="Marshallese"]:0.1457017702195209)19[&type="Marshallese"]:0.0;tree STATE_12040000 = ((1[&type="Not_Marshallese"]:0.11521501912622778,((2[&type="Marshallese"]:0.04567442271487521,3[&type="Marshallese"]:0.058674422715022545)16[&type="Marshallese"]:0.008278106929871965,(4[&type="Marshallese"]:0.08289478426835895,(5[&type="Marshallese"]:0.09104907743208046,(6[&type="Marshallese"]:0.010322378586120229,(7[&type="Marshallese"]:0.024254224344421482,(8[&type="Not_Marshallese"]:0.052164792380564595,9[&type="Not_Marshallese"]:0.26016479238064827)18[&type="Marshallese"]:0.2240894319638096)13[&type="Marshallese"]:0.005068154241704204)12[&type="Marshallese"]:0.08672669884604572)17[&type="Marshallese"]:0.0028457068362457427)14[&type="Marshallese"]:0.025057745376475538)11[&type="Marshallese"]:0.1302624894814406)15[&type="Marshallese"]:0.00548675109320218,10[&type="Marshallese"]:0.1457017702195209)19[&type="Marshallese"]:0.0;
tree STATE_2050000 = ((1[&type="Not_Marshallese"]:0.18883037801417857,((2[&type="Marshallese"]:0.09324072702604469,10[&type="Marshallese"]:0.04924072702617566)15[&type="Marshallese"]:0.004021453505934192,((3[&type="Marshallese"]:0.005924826434600017,4[&type="Marshallese"]:0.04692482643453999)17[&type="Marshallese"]:0.06023971738046063,((6[&type="Marshallese"]:0.017262378724161864,7[&type="Marshallese"]:0.03626237872416732)12[&type="Marshallese"]:0.016315939340999674,(8[&type="Not_Marshallese"]:0.03189121634807432,9[&type="Not_Marshallese"]:0.239891216348158)18[&type="Marshallese"]:0.27268710171704535)13[&type="Marshallese"]:0.09058622574989184)14[&type="Marshallese"]:0.04409763671706557)11[&type="Marshallese"]:0.16056819748215967)16[&type="Marshallese"]:0.05110659904197634,5[&type="Marshallese"]:0.37393697705616946)19[&type="Marshallese"]:0.0;tree STATE_12050000 = ((1[&type="Not_Marshallese"]:0.18883037801417857,((2[&type="Marshallese"]:0.09324072702604469,10[&type="Marshallese"]:0.04924072702617566)15[&type="Marshallese"]:0.004021453505934192,((3[&type="Marshallese"]:0.005924826434600017,4[&type="Marshallese"]:0.04692482643453999)17[&type="Marshallese"]:0.06023971738046063,((6[&type="Marshallese"]:0.017262378724161864,7[&type="Marshallese"]:0.03626237872416732)12[&type="Marshallese"]:0.016315939340999674,(8[&type="Not_Marshallese"]:0.03189121634807432,9[&type="Not_Marshallese"]:0.239891216348158)18[&type="Marshallese"]:0.27268710171704535)13[&type="Marshallese"]:0.09058622574989184)14[&type="Marshallese"]:0.04409763671706557)11[&type="Marshallese"]:0.16056819748215967)16[&type="Marshallese"]:0.05110659904197634,5[&type="Marshallese"]:0.37393697705616946)19[&type="Marshallese"]:0.0;
tree STATE_2060000 = (1[&type="Not_Marshallese"]:0.27009387908831994,(((2[&type="Marshallese"]:0.01717047254905435,(4[&type="Marshallese"]:0.0037700821304890164,(6[&type="Marshallese"]:6.865110171166977E-4,(7[&type="Marshallese"]:0.012883399029540388,(8[&type="Not_Marshallese"]:0.019147541057846357,9[&type="Not_Marshallese"]:0.22714754105793003)18[&type="Marshallese"]:0.24573585797164674)12[&type="Marshallese"]:0.006803111987581767)13[&type="Marshallese"]:0.02008357111342507)17[&type="Marshallese"]:0.06740039041865264)11[&type="Marshallese"]:0.06569121933185351,(3[&type="Marshallese"]:0.0452275232608933,5[&type="Marshallese"]:0.09722752326080053)14[&type="Marshallese"]:0.0506341686201619)15[&type="Marshallese"]:0.061511395760205145,10[&type="Marshallese"]:0.10037308764124397)16[&type="Marshallese"]:0.19472079144716692)19[&type="Marshallese"]:0.0;tree STATE_12060000 = (1[&type="Not_Marshallese"]:0.27009387908831994,(((2[&type="Marshallese"]:0.01717047254905435,(4[&type="Marshallese"]:0.0037700821304890164,(6[&type="Marshallese"]:6.865110171166977E-4,(7[&type="Marshallese"]:0.012883399029540388,(8[&type="Not_Marshallese"]:0.019147541057846357,9[&type="Not_Marshallese"]:0.22714754105793003)18[&type="Marshallese"]:0.24573585797164674)12[&type="Marshallese"]:0.006803111987581767)13[&type="Marshallese"]:0.02008357111342507)17[&type="Marshallese"]:0.06740039041865264)11[&type="Marshallese"]:0.06569121933185351,(3[&type="Marshallese"]:0.0452275232608933,5[&type="Marshallese"]:0.09722752326080053)14[&type="Marshallese"]:0.0506341686201619)15[&type="Marshallese"]:0.061511395760205145,10[&type="Marshallese"]:0.10037308764124397)16[&type="Marshallese"]:0.19472079144716692)19[&type="Marshallese"]:0.0;
tree STATE_2070000 = (1[&type="Not_Marshallese"]:0.29182064374981764,((((2[&type="Marshallese"]:0.004856136338761363,5[&type="Marshallese"]:0.06985613633881593)11[&type="Marshallese"]:0.05479831116366851,((6[&type="Marshallese"]:0.018445335850184263,(8[&type="Not_Marshallese"]:0.05069793150061902,9[&type="Not_Marshallese"]:0.2586979315007027)18[&type="Marshallese"]:0.2387474043495234)12[&type="Marshallese"]:0.036040873357383596,7[&type="Marshallese"]:0.07348620920757332)13[&type="Marshallese"]:0.07616823829500208)16[&type="Marshallese"]:0.03924584675052534,(3[&type="Marshallese"]:0.01220234674522902,4[&type="Marshallese"]:0.053202346745168994)17[&type="Marshallese"]:0.09969794750787353)14[&type="Marshallese"]:0.1938728942633896,10[&type="Marshallese"]:0.24877318851647579)15[&type="Marshallese"]:0.06804745523343281)19[&type="Marshallese"]:0.0;tree STATE_12070000 = (1[&type="Not_Marshallese"]:0.29182064374981764,((((2[&type="Marshallese"]:0.004856136338761363,5[&type="Marshallese"]:0.06985613633881593)11[&type="Marshallese"]:0.05479831116366851,((6[&type="Marshallese"]:0.018445335850184263,(8[&type="Not_Marshallese"]:0.05069793150061902,9[&type="Not_Marshallese"]:0.2586979315007027)18[&type="Marshallese"]:0.2387474043495234)12[&type="Marshallese"]:0.036040873357383596,7[&type="Marshallese"]:0.07348620920757332)13[&type="Marshallese"]:0.07616823829500208)16[&type="Marshallese"]:0.03924584675052534,(3[&type="Marshallese"]:0.01220234674522902,4[&type="Marshallese"]:0.053202346745168994)17[&type="Marshallese"]:0.09969794750787353)14[&type="Marshallese"]:0.1938728942633896,10[&type="Marshallese"]:0.24877318851647579)15[&type="Marshallese"]:0.06804745523343281)19[&type="Marshallese"]:0.0;
tree STATE_2080000 = ((1[&type="Not_Marshallese"]:0.19591995997912426,10[&type="Marshallese"]:0.2209199599792152)14[&type="Marshallese"]:0.018177608753081054,(((2[&type="Marshallese"]:0.03187824226432712,(3[&type="Marshallese"]:0.03691738351228435,4[&type="Marshallese"]:0.07791738351222433)11[&type="Marshallese"]:0.007960858752190103)15[&type="Marshallese"]:0.06367846942378041,5[&type="Marshallese"]:0.1605567116881621)16[&type="Marshallese"]:0.02404959415757768,((6[&type="Marshallese"]:0.006891030287899447,(8[&type="Not_Marshallese"]:0.02318867284268933,9[&type="Not_Marshallese"]:0.231188672842773)18[&type="Marshallese"]:0.2547023574451683)12[&type="Marshallese"]:0.08697609623757713,7[&type="Marshallese"]:0.11286712652548203)13[&type="Marshallese"]:0.0967391793203487)17[&type="Marshallese"]:0.16349126288648008)19[&type="Marshallese"]:0.0;tree STATE_12080000 = ((1[&type="Not_Marshallese"]:0.19591995997912426,10[&type="Marshallese"]:0.2209199599792152)14[&type="Marshallese"]:0.018177608753081054,(((2[&type="Marshallese"]:0.03187824226432712,(3[&type="Marshallese"]:0.03691738351228435,4[&type="Marshallese"]:0.07791738351222433)11[&type="Marshallese"]:0.007960858752190103)15[&type="Marshallese"]:0.06367846942378041,5[&type="Marshallese"]:0.1605567116881621)16[&type="Marshallese"]:0.02404959415757768,((6[&type="Marshallese"]:0.006891030287899447,(8[&type="Not_Marshallese"]:0.02318867284268933,9[&type="Not_Marshallese"]:0.231188672842773)18[&type="Marshallese"]:0.2547023574451683)12[&type="Marshallese"]:0.08697609623757713,7[&type="Marshallese"]:0.11286712652548203)13[&type="Marshallese"]:0.0967391793203487)17[&type="Marshallese"]:0.16349126288648008)19[&type="Marshallese"]:0.0;
tree STATE_2090000 = (1[&type="Not_Marshallese"]:0.41016028975689456,(((2[&type="Marshallese"]:0.04726169132783509,((3[&type="Marshallese"]:0.011710951357150723,4[&type="Marshallese"]:0.052710951357090696)17[&type="Marshallese"]:0.0032676196540676328,((6[&type="Marshallese"]:0.0018120114845303625,7[&type="Marshallese"]:0.02081201148453582)12[&type="Marshallese"]:0.02703755429884347,(8[&type="Not_Marshallese"]:0.053033601206275316,9[&type="Not_Marshallese"]:0.261033601206359)18[&type="Marshallese"]:0.24681596457705668)13[&type="Marshallese"]:0.04412900522783725)16[&type="Marshallese"]:0.04528312031676407)14[&type="Marshallese"]:0.03168118157369937,5[&type="Marshallese"]:0.14394287290158903)11[&type="Marshallese"]:0.04565253311396267,10[&type="Marshallese"]:0.08059540601562809)15[&type="Marshallese"]:0.3545648837413574)19[&type="Marshallese"]:0.0;tree STATE_12090000 = (1[&type="Not_Marshallese"]:0.41016028975689456,(((2[&type="Marshallese"]:0.04726169132783509,((3[&type="Marshallese"]:0.011710951357150723,4[&type="Marshallese"]:0.052710951357090696)17[&type="Marshallese"]:0.0032676196540676328,((6[&type="Marshallese"]:0.0018120114845303625,7[&type="Marshallese"]:0.02081201148453582)12[&type="Marshallese"]:0.02703755429884347,(8[&type="Not_Marshallese"]:0.053033601206275316,9[&type="Not_Marshallese"]:0.261033601206359)18[&type="Marshallese"]:0.24681596457705668)13[&type="Marshallese"]:0.04412900522783725)16[&type="Marshallese"]:0.04528312031676407)14[&type="Marshallese"]:0.03168118157369937,5[&type="Marshallese"]:0.14394287290158903)11[&type="Marshallese"]:0.04565253311396267,10[&type="Marshallese"]:0.08059540601562809)15[&type="Marshallese"]:0.3545648837413574)19[&type="Marshallese"]:0.0;
tree STATE_2100000 = (1[&type="Not_Marshallese"]:0.34361665780180595,(((((2[&type="Marshallese"]:0.01022757308707234,4[&type="Marshallese"]:0.06422757308715965)16[&type="Marshallese"]:0.016295483030078994,5[&type="Marshallese"]:0.0915230561172059)14[&type="Marshallese"]:0.006141221042394673,((6[&type="Marshallese"]:0.042732634443074735,7[&type="Marshallese"]:0.06173263444308019)13[&type="Marshallese"]:0.01204882835274268,(8[&type="Not_Marshallese"]:0.17529020622650426,9[&type="Not_Marshallese"]:0.38329020622658794)18[&type="Marshallese"]:0.15049125656927131)12[&type="Marshallese"]:0.048882814363868654)15[&type="Marshallese"]:0.04597193857368964,3[&type="Marshallese"]:0.09163621573338299)11[&type="Marshallese"]:0.15917552753565356,10[&type="Marshallese"]:0.19381174326902018)17[&type="Marshallese"]:0.17480491453287672)19[&type="Marshallese"]:0.0;tree STATE_12100000 = (1[&type="Not_Marshallese"]:0.34361665780180595,(((((2[&type="Marshallese"]:0.01022757308707234,4[&type="Marshallese"]:0.06422757308715965)16[&type="Marshallese"]:0.016295483030078994,5[&type="Marshallese"]:0.0915230561172059)14[&type="Marshallese"]:0.006141221042394673,((6[&type="Marshallese"]:0.042732634443074735,7[&type="Marshallese"]:0.06173263444308019)13[&type="Marshallese"]:0.01204882835274268,(8[&type="Not_Marshallese"]:0.17529020622650426,9[&type="Not_Marshallese"]:0.38329020622658794)18[&type="Marshallese"]:0.15049125656927131)12[&type="Marshallese"]:0.048882814363868654)15[&type="Marshallese"]:0.04597193857368964,3[&type="Marshallese"]:0.09163621573338299)11[&type="Marshallese"]:0.15917552753565356,10[&type="Marshallese"]:0.19381174326902018)17[&type="Marshallese"]:0.17480491453287672)19[&type="Marshallese"]:0.0;
tree STATE_2110000 = (1[&type="Not_Marshallese"]:0.24331562387830352,(((2[&type="Marshallese"]:0.1780921820889969,((3[&type="Marshallese"]:0.03984030409577899,(6[&type="Marshallese"]:0.06070607820271423,(7[&type="Marshallese"]:0.031150901658453023,(8[&type="Not_Marshallese"]:0.06128146333592693,9[&type="Not_Marshallese"]:0.2692814633360106)18[&type="Marshallese"]:0.2218694383224788)12[&type="Marshallese"]:0.048555176544266665)13[&type="Marshallese"]:0.03713422589305748)14[&type="Marshallese"]:0.03840805373167544,4[&type="Marshallese"]:0.1192483578273944)17[&type="Marshallese"]:0.11284382426168982)16[&type="Marshallese"]:0.007575907117497671,5[&type="Marshallese"]:0.25066808920654915)11[&type="Marshallese"]:0.01352590917235219,10[&type="Marshallese"]:0.15519399837897774)15[&type="Marshallese"]:0.11312162549941673)19[&type="Marshallese"]:0.0;tree STATE_12110000 = (1[&type="Not_Marshallese"]:0.24331562387830352,(((2[&type="Marshallese"]:0.1780921820889969,((3[&type="Marshallese"]:0.03984030409577899,(6[&type="Marshallese"]:0.06070607820271423,(7[&type="Marshallese"]:0.031150901658453023,(8[&type="Not_Marshallese"]:0.06128146333592693,9[&type="Not_Marshallese"]:0.2692814633360106)18[&type="Marshallese"]:0.2218694383224788)12[&type="Marshallese"]:0.048555176544266665)13[&type="Marshallese"]:0.03713422589305748)14[&type="Marshallese"]:0.03840805373167544,4[&type="Marshallese"]:0.1192483578273944)17[&type="Marshallese"]:0.11284382426168982)16[&type="Marshallese"]:0.007575907117497671,5[&type="Marshallese"]:0.25066808920654915)11[&type="Marshallese"]:0.01352590917235219,10[&type="Marshallese"]:0.15519399837897774)15[&type="Marshallese"]:0.11312162549941673)19[&type="Marshallese"]:0.0;
tree STATE_2120000 = ((1[&type="Not_Marshallese"]:0.10950097375578483,((2[&type="Marshallese"]:0.05174252867188589,4[&type="Marshallese"]:0.1057425286719732)11[&type="Marshallese"]:0.028702014780028096,((3[&type="Marshallese"]:0.045047231938834864,((6[&type="Marshallese"]:0.002512525601071791,7[&type="Marshallese"]:0.021512525601077248)13[&type="Marshallese"]:0.006697446454864031,(8[&type="Not_Marshallese"]:0.011554531873768314,9[&type="Not_Marshallese"]:0.219554531873852)18[&type="Marshallese"]:0.26865544018212567)12[&type="Marshallese"]:0.09383725988289177)17[&type="Marshallese"]:0.011952458347908035,5[&type="Marshallese"]:0.10899969028665013)14[&type="Marshallese"]:0.036444853165318425)15[&type="Marshallese"]:0.09805643030383082)16[&type="Marshallese"]:0.06430283752549903,10[&type="Marshallese"]:0.1988038112813748)19[&type="Marshallese"]:0.0;tree STATE_12120000 = ((1[&type="Not_Marshallese"]:0.10950097375578483,((2[&type="Marshallese"]:0.05174252867188589,4[&type="Marshallese"]:0.1057425286719732)11[&type="Marshallese"]:0.028702014780028096,((3[&type="Marshallese"]:0.045047231938834864,((6[&type="Marshallese"]:0.002512525601071791,7[&type="Marshallese"]:0.021512525601077248)13[&type="Marshallese"]:0.006697446454864031,(8[&type="Not_Marshallese"]:0.011554531873768314,9[&type="Not_Marshallese"]:0.219554531873852)18[&type="Marshallese"]:0.26865544018212567)12[&type="Marshallese"]:0.09383725988289177)17[&type="Marshallese"]:0.011952458347908035,5[&type="Marshallese"]:0.10899969028665013)14[&type="Marshallese"]:0.036444853165318425)15[&type="Marshallese"]:0.09805643030383082)16[&type="Marshallese"]:0.06430283752549903,10[&type="Marshallese"]:0.1988038112813748)19[&type="Marshallese"]:0.0;
tree STATE_2130000 = (1[&type="Not_Marshallese"]:0.6499739313532751,((((2[&type="Marshallese"]:0.08261182874603279,(3[&type="Marshallese"]:0.02175623485878353,4[&type="Marshallese"]:0.0627562348587235)16[&type="Marshallese"]:0.0738555938873966)17[&type="Marshallese"]:0.11387890619557162,((6[&type="Marshallese"]:0.019135245930172295,(8[&type="Not_Marshallese"]:0.05837050821999451,9[&type="Not_Marshallese"]:0.2663705082200782)18[&type="Marshallese"]:0.23176473771013595)12[&type="Marshallese"]:0.1032158340091735,7[&type="Marshallese"]:0.14135107993935125)13[&type="Marshallese"]:0.14513965500239867)15[&type="Marshallese"]:0.15960167144911042,5[&type="Marshallese"]:0.4210924063907694)11[&type="Marshallese"]:0.03998026038216751,10[&type="Marshallese"]:0.3520726667730133)14[&type="Marshallese"]:0.32290126458035273)19[&type="Marshallese"]:0.0;tree STATE_12130000 = (1[&type="Not_Marshallese"]:0.6499739313532751,((((2[&type="Marshallese"]:0.08261182874603279,(3[&type="Marshallese"]:0.02175623485878353,4[&type="Marshallese"]:0.0627562348587235)16[&type="Marshallese"]:0.0738555938873966)17[&type="Marshallese"]:0.11387890619557162,((6[&type="Marshallese"]:0.019135245930172295,(8[&type="Not_Marshallese"]:0.05837050821999451,9[&type="Not_Marshallese"]:0.2663705082200782)18[&type="Marshallese"]:0.23176473771013595)12[&type="Marshallese"]:0.1032158340091735,7[&type="Marshallese"]:0.14135107993935125)13[&type="Marshallese"]:0.14513965500239867)15[&type="Marshallese"]:0.15960167144911042,5[&type="Marshallese"]:0.4210924063907694)11[&type="Marshallese"]:0.03998026038216751,10[&type="Marshallese"]:0.3520726667730133)14[&type="Marshallese"]:0.32290126458035273)19[&type="Marshallese"]:0.0;
tree STATE_2140000 = ((1[&type="Not_Marshallese"]:0.10087000071969732,5[&type="Marshallese"]:0.23487000071971187)16[&type="Marshallese"]:0.023736976259768117,(((2[&type="Marshallese"]:0.0020221191518652315,3[&type="Marshallese"]:0.01502211915201257)15[&type="Marshallese"]:0.015881864966968195,4[&type="Marshallese"]:0.07190398411892074)14[&type="Marshallese"]:0.08732647217733891,((6[&type="Marshallese"]:0.10185440277147517,(7[&type="Marshallese"]:0.05918639782039081,(8[&type="Not_Marshallese"]:0.06839239719282403,9[&type="Not_Marshallese"]:0.2763923971929077)18[&type="Marshallese"]:0.2427940006275195)12[&type="Marshallese"]:0.061668004951089817)13[&type="Marshallese"]:0.04298441578260126,10[&type="Marshallese"]:0.029838818554067337)11[&type="Marshallese"]:0.03139163774223597)17[&type="Marshallese"]:0.08837652068325308)19[&type="Marshallese"]:0.0;tree STATE_12140000 = ((1[&type="Not_Marshallese"]:0.10087000071969732,5[&type="Marshallese"]:0.23487000071971187)16[&type="Marshallese"]:0.023736976259768117,(((2[&type="Marshallese"]:0.0020221191518652315,3[&type="Marshallese"]:0.01502211915201257)15[&type="Marshallese"]:0.015881864966968195,4[&type="Marshallese"]:0.07190398411892074)14[&type="Marshallese"]:0.08732647217733891,((6[&type="Marshallese"]:0.10185440277147517,(7[&type="Marshallese"]:0.05918639782039081,(8[&type="Not_Marshallese"]:0.06839239719282403,9[&type="Not_Marshallese"]:0.2763923971929077)18[&type="Marshallese"]:0.2427940006275195)12[&type="Marshallese"]:0.061668004951089817)13[&type="Marshallese"]:0.04298441578260126,10[&type="Marshallese"]:0.029838818554067337)11[&type="Marshallese"]:0.03139163774223597)17[&type="Marshallese"]:0.08837652068325308)19[&type="Marshallese"]:0.0;
tree STATE_2150000 = ((1[&type="Not_Marshallese"]:0.3833673028804052,10[&type="Marshallese"]:0.40836730288049616)11[&type="Marshallese"]:0.1293654948409897,((2[&type="Marshallese"]:0.06546442445940615,(3[&type="Marshallese"]:0.014289175764667372,5[&type="Marshallese"]:0.0662891757645746)17[&type="Marshallese"]:0.06417524869488611)16[&type="Marshallese"]:0.15916145706060902,(4[&type="Marshallese"]:0.1642730273086488,((6[&type="Marshallese"]:0.019193812968693102,7[&type="Marshallese"]:0.03819381296869856)13[&type="Marshallese"]:0.005786149152082476,(8[&type="Not_Marshallese"]:0.0934487584078248,9[&type="Not_Marshallese"]:0.30144875840790847)18[&type="Marshallese"]:0.20253120371290895)12[&type="Marshallese"]:0.15629306518792596)15[&type="Marshallese"]:0.11435285421145369)14[&type="Marshallese"]:0.3571069162013397)19[&type="Marshallese"]:0.0;tree STATE_12150000 = ((1[&type="Not_Marshallese"]:0.3833673028804052,10[&type="Marshallese"]:0.40836730288049616)11[&type="Marshallese"]:0.1293654948409897,((2[&type="Marshallese"]:0.06546442445940615,(3[&type="Marshallese"]:0.014289175764667372,5[&type="Marshallese"]:0.0662891757645746)17[&type="Marshallese"]:0.06417524869488611)16[&type="Marshallese"]:0.15916145706060902,(4[&type="Marshallese"]:0.1642730273086488,((6[&type="Marshallese"]:0.019193812968693102,7[&type="Marshallese"]:0.03819381296869856)13[&type="Marshallese"]:0.005786149152082476,(8[&type="Not_Marshallese"]:0.0934487584078248,9[&type="Not_Marshallese"]:0.30144875840790847)18[&type="Marshallese"]:0.20253120371290895)12[&type="Marshallese"]:0.15629306518792596)15[&type="Marshallese"]:0.11435285421145369)14[&type="Marshallese"]:0.3571069162013397)19[&type="Marshallese"]:0.0;
tree STATE_2160000 = (1[&type="Not_Marshallese"]:0.3638633622072428,(((((2[&type="Marshallese"]:0.01603969051377907,((6[&type="Marshallese"]:0.02007409696464968,7[&type="Marshallese"]:0.039074096964655136)13[&type="Marshallese"]:0.05049330497513638,(8[&type="Not_Marshallese"]:0.09554966971527423,9[&type="Not_Marshallese"]:0.3035496697153579)18[&type="Marshallese"]:0.24601773222447)12[&type="Marshallese"]:0.016472288574133076)17[&type="Marshallese"]:0.01975926975435205,4[&type="Marshallese"]:0.08979896026821843)16[&type="Marshallese"]:0.03287535504021444,3[&type="Marshallese"]:0.0816743153084929)14[&type="Marshallese"]:0.04484131268004221,10[&type="Marshallese"]:0.06951562798851874)15[&type="Marshallese"]:0.26600324706491163,5[&type="Marshallese"]:0.44451887505335397)11[&type="Marshallese"]:0.053344487153903386)19[&type="Marshallese"]:0.0;tree STATE_12160000 = (1[&type="Not_Marshallese"]:0.3638633622072428,(((((2[&type="Marshallese"]:0.01603969051377907,((6[&type="Marshallese"]:0.02007409696464968,7[&type="Marshallese"]:0.039074096964655136)13[&type="Marshallese"]:0.05049330497513638,(8[&type="Not_Marshallese"]:0.09554966971527423,9[&type="Not_Marshallese"]:0.3035496697153579)18[&type="Marshallese"]:0.24601773222447)12[&type="Marshallese"]:0.016472288574133076)17[&type="Marshallese"]:0.01975926975435205,4[&type="Marshallese"]:0.08979896026821843)16[&type="Marshallese"]:0.03287535504021444,3[&type="Marshallese"]:0.0816743153084929)14[&type="Marshallese"]:0.04484131268004221,10[&type="Marshallese"]:0.06951562798851874)15[&type="Marshallese"]:0.26600324706491163,5[&type="Marshallese"]:0.44451887505335397)11[&type="Marshallese"]:0.053344487153903386)19[&type="Marshallese"]:0.0;
tree STATE_2170000 = (1[&type="Not_Marshallese"]:0.4122878876138627,(((2[&type="Marshallese"]:0.003432661023073713,4[&type="Marshallese"]:0.057432661023161025)15[&type="Marshallese"]:0.2851225670439992,(3[&type="Marshallese"]:0.035462621232125624,(5[&type="Marshallese"]:0.08732678859221077,((6[&type="Marshallese"]:0.026500364168511203,7[&type="Marshallese"]:0.04550036416851666)12[&type="Marshallese"]:0.007021312126398338,(8[&type="Not_Marshallese"]:0.04155746881749761,9[&type="Not_Marshallese"]:0.24955746881758128)18[&type="Marshallese"]:0.2629642074773701)13[&type="Marshallese"]:0.05980511229738672)16[&type="Marshallese"]:1.358326398220866E-4)11[&type="Marshallese"]:0.2660926068350946)17[&type="Marshallese"]:0.013552904401375465,10[&type="Marshallese"]:0.25810813246857933)14[&type="Marshallese"]:0.17917975514537432)19[&type="Marshallese"]:0.0;tree STATE_12170000 = (1[&type="Not_Marshallese"]:0.4122878876138627,(((2[&type="Marshallese"]:0.003432661023073713,4[&type="Marshallese"]:0.057432661023161025)15[&type="Marshallese"]:0.2851225670439992,(3[&type="Marshallese"]:0.035462621232125624,(5[&type="Marshallese"]:0.08732678859221077,((6[&type="Marshallese"]:0.026500364168511203,7[&type="Marshallese"]:0.04550036416851666)12[&type="Marshallese"]:0.007021312126398338,(8[&type="Not_Marshallese"]:0.04155746881749761,9[&type="Not_Marshallese"]:0.24955746881758128)18[&type="Marshallese"]:0.2629642074773701)13[&type="Marshallese"]:0.05980511229738672)16[&type="Marshallese"]:1.358326398220866E-4)11[&type="Marshallese"]:0.2660926068350946)17[&type="Marshallese"]:0.013552904401375465,10[&type="Marshallese"]:0.25810813246857933)14[&type="Marshallese"]:0.17917975514537432)19[&type="Marshallese"]:0.0;
tree STATE_2180000 = (((1[&type="Not_Marshallese"]:0.2086314560355217,10[&type="Marshallese"]:0.23363145603561264)14[&type="Marshallese"]:0.03881111688191541,5[&type="Marshallese"]:0.38144257291745165)16[&type="Marshallese"]:0.007816683082512044,((2[&type="Marshallese"]:0.03618233530652959,((6[&type="Marshallese"]:0.0374194393533539,7[&type="Marshallese"]:0.05641943935335936)13[&type="Marshallese"]:0.01985888232821964,(8[&type="Not_Marshallese"]:0.09366291799010779,9[&type="Not_Marshallese"]:0.30166291799019146)18[&type="Marshallese"]:0.23461540369142392)12[&type="Marshallese"]:0.04990401362509611)17[&type="Marshallese"]:0.06798813787247404,(3[&type="Marshallese"]:0.02057447387016087,4[&type="Marshallese"]:0.06157447387010084)15[&type="Marshallese"]:0.0965959993089901)11[&type="Marshallese"]:0.2200887828209055)19[&type="Marshallese"]:0.0;tree STATE_12180000 = (((1[&type="Not_Marshallese"]:0.2086314560355217,10[&type="Marshallese"]:0.23363145603561264)14[&type="Marshallese"]:0.03881111688191541,5[&type="Marshallese"]:0.38144257291745165)16[&type="Marshallese"]:0.007816683082512044,((2[&type="Marshallese"]:0.03618233530652959,((6[&type="Marshallese"]:0.0374194393533539,7[&type="Marshallese"]:0.05641943935335936)13[&type="Marshallese"]:0.01985888232821964,(8[&type="Not_Marshallese"]:0.09366291799010779,9[&type="Not_Marshallese"]:0.30166291799019146)18[&type="Marshallese"]:0.23461540369142392)12[&type="Marshallese"]:0.04990401362509611)17[&type="Marshallese"]:0.06798813787247404,(3[&type="Marshallese"]:0.02057447387016087,4[&type="Marshallese"]:0.06157447387010084)15[&type="Marshallese"]:0.0965959993089901)11[&type="Marshallese"]:0.2200887828209055)19[&type="Marshallese"]:0.0;
tree STATE_2190000 = (1[&type="Not_Marshallese"]:0.17015837930800848,(((((2[&type="Marshallese"]:0.028250029631598284,4[&type="Marshallese"]:0.0822500296316856)13[&type="Marshallese"]:0.005563950428573827,5[&type="Marshallese"]:0.09881398006022668)17[&type="Marshallese"]:0.03494400710874612,3[&type="Marshallese"]:0.08175798716906557)16[&type="Marshallese"]:0.026609999233301762,10[&type="Marshallese"]:0.05136798640235096)15[&type="Marshallese"]:0.08352779994184856,((6[&type="Marshallese"]:0.040771279155714324,7[&type="Marshallese"]:0.05977127915571978)14[&type="Marshallese"]:0.02785359479548344,(8[&type="Not_Marshallese"]:0.04051921854672477,9[&type="Not_Marshallese"]:0.24851921854680845)12[&type="Marshallese"]:0.2991056554044311)11[&type="Marshallese"]:0.18127091239301085)18[&type="Marshallese"]:0.06026259296389991)19[&type="Marshallese"]:0.0;tree STATE_12190000 = (1[&type="Not_Marshallese"]:0.17015837930800848,(((((2[&type="Marshallese"]:0.028250029631598284,4[&type="Marshallese"]:0.0822500296316856)13[&type="Marshallese"]:0.005563950428573827,5[&type="Marshallese"]:0.09881398006022668)17[&type="Marshallese"]:0.03494400710874612,3[&type="Marshallese"]:0.08175798716906557)16[&type="Marshallese"]:0.026609999233301762,10[&type="Marshallese"]:0.05136798640235096)15[&type="Marshallese"]:0.08352779994184856,((6[&type="Marshallese"]:0.040771279155714324,7[&type="Marshallese"]:0.05977127915571978)14[&type="Marshallese"]:0.02785359479548344,(8[&type="Not_Marshallese"]:0.04051921854672477,9[&type="Not_Marshallese"]:0.24851921854680845)12[&type="Marshallese"]:0.2991056554044311)11[&type="Marshallese"]:0.18127091239301085)18[&type="Marshallese"]:0.06026259296389991)19[&type="Marshallese"]:0.0;
tree STATE_2200000 = (1[&type="Not_Marshallese"]:0.2294156592247636,(((2[&type="Marshallese"]:0.04530665657467148,4[&type="Marshallese"]:0.09930665657475879)15[&type="Marshallese"]:0.03676807053082576,((3[&type="Marshallese"]:0.0168696552406552,((6[&type="Marshallese"]:0.0018529983315424547,(8[&type="Not_Marshallese"]:0.16715195621506063,9[&type="Not_Marshallese"]:0.3751519562151443)18[&type="Marshallese"]:0.10570104211643999)13[&type="Marshallese"]:0.027110941381415732,7[&type="Marshallese"]:0.047963939712963644)12[&type="Marshallese"]:0.04590571552768974)11[&type="Marshallese"]:0.05002040193991153,5[&type="Marshallese"]:0.11889005718047396)14[&type="Marshallese"]:0.028184669925077843)16[&type="Marshallese"]:0.14239684066573466,10[&type="Marshallese"]:0.18047156777136286)17[&type="Marshallese"]:0.07394409145349168)19[&type="Marshallese"]:0.0;tree STATE_12200000 = (1[&type="Not_Marshallese"]:0.2294156592247636,(((2[&type="Marshallese"]:0.04530665657467148,4[&type="Marshallese"]:0.09930665657475879)15[&type="Marshallese"]:0.03676807053082576,((3[&type="Marshallese"]:0.0168696552406552,((6[&type="Marshallese"]:0.0018529983315424547,(8[&type="Not_Marshallese"]:0.16715195621506063,9[&type="Not_Marshallese"]:0.3751519562151443)18[&type="Marshallese"]:0.10570104211643999)13[&type="Marshallese"]:0.027110941381415732,7[&type="Marshallese"]:0.047963939712963644)12[&type="Marshallese"]:0.04590571552768974)11[&type="Marshallese"]:0.05002040193991153,5[&type="Marshallese"]:0.11889005718047396)14[&type="Marshallese"]:0.028184669925077843)16[&type="Marshallese"]:0.14239684066573466,10[&type="Marshallese"]:0.18047156777136286)17[&type="Marshallese"]:0.07394409145349168)19[&type="Marshallese"]:0.0;
tree STATE_2210000 = (1[&type="Not_Marshallese"]:0.28783240463132553,((((2[&type="Marshallese"]:0.08009274367703323,(3[&type="Marshallese"]:0.0031837155964928865,4[&type="Marshallese"]:0.04418371559643286)15[&type="Marshallese"]:0.08990902808068768)17[&type="Marshallese"]:0.01840046708869114,((6[&type="Marshallese"]:0.015075100607669034,7[&type="Marshallese"]:0.03407510060767449)13[&type="Marshallese"]:0.05293433269350989,(8[&type="Not_Marshallese"]:0.07225956933053906,9[&type="Not_Marshallese"]:0.28025956933062274)18[&type="Marshallese"]:0.266749863970598)12[&type="Marshallese"]:0.10148377746468551)14[&type="Marshallese"]:0.050294086111608016,10[&type="Marshallese"]:0.10478729687746335)11[&type="Marshallese"]:0.18925764024873526,5[&type="Marshallese"]:0.4030449371261222)16[&type="Marshallese"]:0.01878746750521787)19[&type="Marshallese"]:0.0;tree STATE_12210000 = (1[&type="Not_Marshallese"]:0.28783240463132553,((((2[&type="Marshallese"]:0.08009274367703323,(3[&type="Marshallese"]:0.0031837155964928865,4[&type="Marshallese"]:0.04418371559643286)15[&type="Marshallese"]:0.08990902808068768)17[&type="Marshallese"]:0.01840046708869114,((6[&type="Marshallese"]:0.015075100607669034,7[&type="Marshallese"]:0.03407510060767449)13[&type="Marshallese"]:0.05293433269350989,(8[&type="Not_Marshallese"]:0.07225956933053906,9[&type="Not_Marshallese"]:0.28025956933062274)18[&type="Marshallese"]:0.266749863970598)12[&type="Marshallese"]:0.10148377746468551)14[&type="Marshallese"]:0.050294086111608016,10[&type="Marshallese"]:0.10478729687746335)11[&type="Marshallese"]:0.18925764024873526,5[&type="Marshallese"]:0.4030449371261222)16[&type="Marshallese"]:0.01878746750521787)19[&type="Marshallese"]:0.0;
tree STATE_2220000 = ((1[&type="Not_Marshallese"]:0.09471178935544333,(((2[&type="Marshallese"]:0.017069039625512317,4[&type="Marshallese"]:0.07106903962559963)18[&type="Marshallese"]:0.08215760173619258,(3[&type="Marshallese"]:0.10254087255333033,(6[&type="Marshallese"]:0.019392629351206614,(7[&type="Marshallese"]:0.03174432958828377,(8[&type="Not_Marshallese"]:0.07037022630514728,9[&type="Not_Marshallese"]:0.27837022630523095)12[&type="Marshallese"]:0.2133741032830892)11[&type="Marshallese"]:0.0066482997629283)14[&type="Marshallese"]:0.14114824320211644)15[&type="Marshallese"]:0.0096857688085219)16[&type="Marshallese"]:0.016384069151822778,5[&type="Marshallese"]:0.18061071051358224)13[&type="Marshallese"]:0.048101078841875644)17[&type="Marshallese"]:0.16130558809552287,10[&type="Marshallese"]:0.28101737745105715)19[&type="Marshallese"]:0.0;tree STATE_12220000 = ((1[&type="Not_Marshallese"]:0.09471178935544333,(((2[&type="Marshallese"]:0.017069039625512317,4[&type="Marshallese"]:0.07106903962559963)18[&type="Marshallese"]:0.08215760173619258,(3[&type="Marshallese"]:0.10254087255333033,(6[&type="Marshallese"]:0.019392629351206614,(7[&type="Marshallese"]:0.03174432958828377,(8[&type="Not_Marshallese"]:0.07037022630514728,9[&type="Not_Marshallese"]:0.27837022630523095)12[&type="Marshallese"]:0.2133741032830892)11[&type="Marshallese"]:0.0066482997629283)14[&type="Marshallese"]:0.14114824320211644)15[&type="Marshallese"]:0.0096857688085219)16[&type="Marshallese"]:0.016384069151822778,5[&type="Marshallese"]:0.18061071051358224)13[&type="Marshallese"]:0.048101078841875644)17[&type="Marshallese"]:0.16130558809552287,10[&type="Marshallese"]:0.28101737745105715)19[&type="Marshallese"]:0.0;
tree STATE_2230000 = (1[&type="Not_Marshallese"]:0.1656315912682158,((((2[&type="Marshallese"]:0.015154361173914332,(3[&type="Marshallese"]:0.019330520400193785,4[&type="Marshallese"]:0.06033052040013376)15[&type="Marshallese"]:0.008823840773867886)17[&type="Marshallese"]:0.06939214941067828,(6[&type="Marshallese"]:0.05110556216082096,(7[&type="Marshallese"]:0.016935047388691338,(8[&type="Not_Marshallese"]:0.11895580510147136,9[&type="Not_Marshallese"]:0.32695580510155503)12[&type="Marshallese"]:0.1499792422871727)11[&type="Marshallese"]:0.05317051477213508)14[&type="Marshallese"]:0.10444094842391172)16[&type="Marshallese"]:0.01289829655256447,5[&type="Marshallese"]:0.16244480713721166)18[&type="Marshallese"]:0.03314704928100931,10[&type="Marshallese"]:0.08659185641829736)13[&type="Marshallese"]:0.10403973485000939)19[&type="Marshallese"]:0.0;tree STATE_12230000 = (1[&type="Not_Marshallese"]:0.1656315912682158,((((2[&type="Marshallese"]:0.015154361173914332,(3[&type="Marshallese"]:0.019330520400193785,4[&type="Marshallese"]:0.06033052040013376)15[&type="Marshallese"]:0.008823840773867886)17[&type="Marshallese"]:0.06939214941067828,(6[&type="Marshallese"]:0.05110556216082096,(7[&type="Marshallese"]:0.016935047388691338,(8[&type="Not_Marshallese"]:0.11895580510147136,9[&type="Not_Marshallese"]:0.32695580510155503)12[&type="Marshallese"]:0.1499792422871727)11[&type="Marshallese"]:0.05317051477213508)14[&type="Marshallese"]:0.10444094842391172)16[&type="Marshallese"]:0.01289829655256447,5[&type="Marshallese"]:0.16244480713721166)18[&type="Marshallese"]:0.03314704928100931,10[&type="Marshallese"]:0.08659185641829736)13[&type="Marshallese"]:0.10403973485000939)19[&type="Marshallese"]:0.0;
tree STATE_2240000 = (1[&type="Not_Marshallese"]:0.24077234949540938,((((2[&type="Marshallese"]:0.012217529713118958,4[&type="Marshallese"]:0.06621752971320627)16[&type="Marshallese"]:0.04246081569913995,3[&type="Marshallese"]:0.06767834541240625)17[&type="Marshallese"]:0.010286068745372967,(6[&type="Marshallese"]:0.08245153251324011,(7[&type="Marshallese"]:0.09000133627842033,(8[&type="Not_Marshallese"]:0.2411374189741025,9[&type="Not_Marshallese"]:0.4491374189741862)12[&type="Marshallese"]:0.10086391730427052)11[&type="Marshallese"]:0.011450196234825238)14[&type="Marshallese"]:0.05351288164453183)18[&type="Marshallese"]:0.12105704224699909,(5[&type="Marshallese"]:0.22179036051174195,10[&type="Marshallese"]:0.11279036051181834)13[&type="Marshallese"]:0.029231095892943593)15[&type="Marshallese"]:0.12375089309073839)19[&type="Marshallese"]:0.0;tree STATE_12240000 = (1[&type="Not_Marshallese"]:0.24077234949540938,((((2[&type="Marshallese"]:0.012217529713118958,4[&type="Marshallese"]:0.06621752971320627)16[&type="Marshallese"]:0.04246081569913995,3[&type="Marshallese"]:0.06767834541240625)17[&type="Marshallese"]:0.010286068745372967,(6[&type="Marshallese"]:0.08245153251324011,(7[&type="Marshallese"]:0.09000133627842033,(8[&type="Not_Marshallese"]:0.2411374189741025,9[&type="Not_Marshallese"]:0.4491374189741862)12[&type="Marshallese"]:0.10086391730427052)11[&type="Marshallese"]:0.011450196234825238)14[&type="Marshallese"]:0.05351288164453183)18[&type="Marshallese"]:0.12105704224699909,(5[&type="Marshallese"]:0.22179036051174195,10[&type="Marshallese"]:0.11279036051181834)13[&type="Marshallese"]:0.029231095892943593)15[&type="Marshallese"]:0.12375089309073839)19[&type="Marshallese"]:0.0;
tree STATE_2250000 = ((1[&type="Not_Marshallese"]:0.1457496786277951,(((3[&type="Marshallese"]:0.030039933977283217,4[&type="Marshallese"]:0.07103993397722319)13[&type="Marshallese"]:3.0348833199234093E-4,((6[&type="Marshallese"]:0.03424932877821185,(8[&type="Not_Marshallese"]:0.05732202947080228,9[&type="Not_Marshallese"]:0.26532202947088596)12[&type="Marshallese"]:0.24792729930736773)14[&type="Marshallese"]:0.010342123139922554,7[&type="Marshallese"]:0.06359145191813986)11[&type="Marshallese"]:0.043751970391133876)17[&type="Marshallese"]:0.07298414132444286,5[&type="Marshallese"]:0.15532756363362565)18[&type="Marshallese"]:0.12442211499418399)16[&type="Marshallese"]:0.03274868079689708,(2[&type="Marshallese"]:0.1581897194589007,10[&type="Marshallese"]:0.11418971945903167)15[&type="Marshallese"]:0.08930863996575145)19[&type="Marshallese"]:0.0;tree STATE_12250000 = ((1[&type="Not_Marshallese"]:0.1457496786277951,(((3[&type="Marshallese"]:0.030039933977283217,4[&type="Marshallese"]:0.07103993397722319)13[&type="Marshallese"]:3.0348833199234093E-4,((6[&type="Marshallese"]:0.03424932877821185,(8[&type="Not_Marshallese"]:0.05732202947080228,9[&type="Not_Marshallese"]:0.26532202947088596)12[&type="Marshallese"]:0.24792729930736773)14[&type="Marshallese"]:0.010342123139922554,7[&type="Marshallese"]:0.06359145191813986)11[&type="Marshallese"]:0.043751970391133876)17[&type="Marshallese"]:0.07298414132444286,5[&type="Marshallese"]:0.15532756363362565)18[&type="Marshallese"]:0.12442211499418399)16[&type="Marshallese"]:0.03274868079689708,(2[&type="Marshallese"]:0.1581897194589007,10[&type="Marshallese"]:0.11418971945903167)15[&type="Marshallese"]:0.08930863996575145)19[&type="Marshallese"]:0.0;
tree STATE_2260000 = ((((1[&type="Not_Marshallese"]:0.14505775146805577,10[&type="Marshallese"]:0.17005775146814672)13[&type="Marshallese"]:0.004269956048820522,((6[&type="Marshallese"]:0.061935731359262114,7[&type="Marshallese"]:0.08093573135926757)16[&type="Marshallese"]:0.02628041264905845,(8[&type="Not_Marshallese"]:0.20233565122626873,9[&type="Not_Marshallese"]:0.4103356512263524)12[&type="Marshallese"]:0.15688049278201)14[&type="Marshallese"]:0.20111156350865578)18[&type="Marshallese"]:0.0273814705286628,(2[&type="Marshallese"]:0.0029586125168847843,4[&type="Marshallese"]:0.056958612516972096)17[&type="Marshallese"]:0.2427505655286143)11[&type="Marshallese"]:0.0020840215261794803,(3[&type="Marshallese"]:0.17954508088257337,5[&type="Marshallese"]:0.2315450808824806)15[&type="Marshallese"]:0.08124811868925252)19[&type="Marshallese"]:0.0;tree STATE_12260000 = ((((1[&type="Not_Marshallese"]:0.14505775146805577,10[&type="Marshallese"]:0.17005775146814672)13[&type="Marshallese"]:0.004269956048820522,((6[&type="Marshallese"]:0.061935731359262114,7[&type="Marshallese"]:0.08093573135926757)16[&type="Marshallese"]:0.02628041264905845,(8[&type="Not_Marshallese"]:0.20233565122626873,9[&type="Not_Marshallese"]:0.4103356512263524)12[&type="Marshallese"]:0.15688049278201)14[&type="Marshallese"]:0.20111156350865578)18[&type="Marshallese"]:0.0273814705286628,(2[&type="Marshallese"]:0.0029586125168847843,4[&type="Marshallese"]:0.056958612516972096)17[&type="Marshallese"]:0.2427505655286143)11[&type="Marshallese"]:0.0020840215261794803,(3[&type="Marshallese"]:0.17954508088257337,5[&type="Marshallese"]:0.2315450808824806)15[&type="Marshallese"]:0.08124811868925252)19[&type="Marshallese"]:0.0;
tree STATE_2270000 = ((1[&type="Not_Marshallese"]:0.07152076771368587,((((2[&type="Marshallese"]:0.010619128936077638,4[&type="Marshallese"]:0.06461912893616495)17[&type="Marshallese"]:0.03779219770587916,3[&type="Marshallese"]:0.061411326642104136)16[&type="Marshallese"]:0.049814423368492955,((6[&type="Marshallese"]:0.026114995708882316,(8[&type="Not_Marshallese"]:0.10990574049851004,9[&type="Not_Marshallese"]:0.3179057404985937)12[&type="Marshallese"]:0.18720925521033044)14[&type="Marshallese"]:0.025042591264328395,7[&type="Marshallese"]:0.07015758697321617)11[&type="Marshallese"]:0.1180681630373791)15[&type="Marshallese"]:0.030810568295758345,10[&type="Marshallese"]:0.08503631830633906)13[&type="Marshallese"]:0.011484449407437758)18[&type="Marshallese"]:0.0037892987280646606,5[&type="Marshallese"]:0.20931006644176509)19[&type="Marshallese"]:0.0;tree STATE_12270000 = ((1[&type="Not_Marshallese"]:0.07152076771368587,((((2[&type="Marshallese"]:0.010619128936077638,4[&type="Marshallese"]:0.06461912893616495)17[&type="Marshallese"]:0.03779219770587916,3[&type="Marshallese"]:0.061411326642104136)16[&type="Marshallese"]:0.049814423368492955,((6[&type="Marshallese"]:0.026114995708882316,(8[&type="Not_Marshallese"]:0.10990574049851004,9[&type="Not_Marshallese"]:0.3179057404985937)12[&type="Marshallese"]:0.18720925521033044)14[&type="Marshallese"]:0.025042591264328395,7[&type="Marshallese"]:0.07015758697321617)11[&type="Marshallese"]:0.1180681630373791)15[&type="Marshallese"]:0.030810568295758345,10[&type="Marshallese"]:0.08503631830633906)13[&type="Marshallese"]:0.011484449407437758)18[&type="Marshallese"]:0.0037892987280646606,5[&type="Marshallese"]:0.20931006644176509)19[&type="Marshallese"]:0.0;
tree STATE_2280000 = (1[&type="Not_Marshallese"]:0.19501094193319912,(((((2[&type="Marshallese"]:6.787260688839725E-4,3[&type="Marshallese"]:0.01367872606903131)15[&type="Marshallese"]:0.028795835556070792,4[&type="Marshallese"]:0.08347456162504208)14[&type="Marshallese"]:0.02460845213361018,((6[&type="Marshallese"]:0.007852399157615375,7[&type="Marshallese"]:0.026852399157620832)12[&type="Marshallese"]:0.003381059695164834,(8[&type="Not_Marshallese"]:0.13172639024678018,9[&type="Not_Marshallese"]:0.33972639024686385)18[&type="Marshallese"]:0.1505070686059582)13[&type="Marshallese"]:0.1138495549059248)11[&type="Marshallese"]:0.1302758795005231,5[&type="Marshallese"]:0.24935889325914262)17[&type="Marshallese"]:0.07021577371896515,10[&type="Marshallese"]:0.21057466697818417)16[&type="Marshallese"]:0.009436274955105906)19[&type="Marshallese"]:0.0;tree STATE_12280000 = (1[&type="Not_Marshallese"]:0.19501094193319912,(((((2[&type="Marshallese"]:6.787260688839725E-4,3[&type="Marshallese"]:0.01367872606903131)15[&type="Marshallese"]:0.028795835556070792,4[&type="Marshallese"]:0.08347456162504208)14[&type="Marshallese"]:0.02460845213361018,((6[&type="Marshallese"]:0.007852399157615375,7[&type="Marshallese"]:0.026852399157620832)12[&type="Marshallese"]:0.003381059695164834,(8[&type="Not_Marshallese"]:0.13172639024678018,9[&type="Not_Marshallese"]:0.33972639024686385)18[&type="Marshallese"]:0.1505070686059582)13[&type="Marshallese"]:0.1138495549059248)11[&type="Marshallese"]:0.1302758795005231,5[&type="Marshallese"]:0.24935889325914262)17[&type="Marshallese"]:0.07021577371896515,10[&type="Marshallese"]:0.21057466697818417)16[&type="Marshallese"]:0.009436274955105906)19[&type="Marshallese"]:0.0;
tree STATE_2290000 = (1[&type="Not_Marshallese"]:0.18374109266937166,(((2[&type="Marshallese"]:0.017336494622694043,(3[&type="Marshallese"]:0.015564024374163155,(6[&type="Marshallese"]:0.045019947847316444,(7[&type="Marshallese"]:0.022379523591376904,(8[&type="Not_Marshallese"]:0.02580248966154927,9[&type="Not_Marshallese"]:0.23380248966163295)18[&type="Marshallese"]:0.24857703392978034)12[&type="Marshallese"]:0.041640424255945)13[&type="Marshallese"]:0.028544076526839435)15[&type="Marshallese"]:0.014772470248678227)14[&type="Marshallese"]:0.08531299279445426,(4[&type="Marshallese"]:0.03935916829607322,5[&type="Marshallese"]:0.05035916829604048)11[&type="Marshallese"]:0.11729031912116239)16[&type="Marshallese"]:0.05315214971859794,10[&type="Marshallese"]:0.11180163713587721)17[&type="Marshallese"]:0.0969394555335854)19[&type="Marshallese"]:0.0;tree STATE_12290000 = (1[&type="Not_Marshallese"]:0.18374109266937166,(((2[&type="Marshallese"]:0.017336494622694043,(3[&type="Marshallese"]:0.015564024374163155,(6[&type="Marshallese"]:0.045019947847316444,(7[&type="Marshallese"]:0.022379523591376904,(8[&type="Not_Marshallese"]:0.02580248966154927,9[&type="Not_Marshallese"]:0.23380248966163295)18[&type="Marshallese"]:0.24857703392978034)12[&type="Marshallese"]:0.041640424255945)13[&type="Marshallese"]:0.028544076526839435)15[&type="Marshallese"]:0.014772470248678227)14[&type="Marshallese"]:0.08531299279445426,(4[&type="Marshallese"]:0.03935916829607322,5[&type="Marshallese"]:0.05035916829604048)11[&type="Marshallese"]:0.11729031912116239)16[&type="Marshallese"]:0.05315214971859794,10[&type="Marshallese"]:0.11180163713587721)17[&type="Marshallese"]:0.0969394555335854)19[&type="Marshallese"]:0.0;
[truncated: 45,922,875 more chars]
