# Supplementary material for: Repeated introductions and intensive community transmission fueled a mumps virus outbreak in Washington State
Source: eLife. 2021 Apr 19;10:e66448. doi: 10.7554/eLife.66448 (PMC8079146; doi:10.7554/eLife.66448)
Supplement: Figure 5—figure supplement 2—source data 1. [file elife-66448-fig5-figsupp2-data1.zip]

Archive with 27 entries (26 files):
- xml-and-combined-run-results-subsampled/
- xml-and-combined-run-results-subsampled/2020-07-20-mumps-mtt-hot-chain-combined-2bc-arkansas-69.typedNode.no-metadata.trees.no-metadata.mcc.tree
- xml-and-combined-run-results-subsampled/2020-07-20-mumps-mtt-hot-chain-combined-3ac.log
- __MACOSX/xml-and-combined-run-results-subsampled/._2020-07-20-mumps-mtt-hot-chain-combined-3ac.log
- xml-and-combined-run-results-subsampled/2020-07-20-mumps-mtt-hot-chain-2c.no-metadata.xml
- xml-and-combined-run-results-subsampled/2020-07-20-mumps-mtt-hot-chain-1a.no-metadata.xml
- __MACOSX/xml-and-combined-run-results-subsampled/._2020-07-20-mumps-mtt-hot-chain-1a.no-metadata.xml
- xml-and-combined-run-results-subsampled/2020-07-20-mumps-mtt-hot-chain-combined-2bc-arkansas-8.typedNode.no-metadata.trees
- xml-and-combined-run-results-subsampled/2020-07-20-mumps-mtt-hot-chain-3b.no-metadata.xml
- xml-and-combined-run-results-subsampled/2020-07-20-mumps-mtt-hot-chain-3c.no-metadata.xml
- xml-and-combined-run-results-subsampled/2020-07-20-mumps-mtt-hot-chain-combined-3ac-arkansas-8.typedNode.no-metadata.trees.no-metadata.mcc.tree
- xml-and-combined-run-results-subsampled/2020-07-20-mumps-mtt-hot-chain-combined-3ac-arkansas-69.typedNode.no-metadata.trees.no-metadata.mcc.tree
- xml-and-combined-run-results-subsampled/2020-07-20-mumps-mtt-hot-chain-2b.no-metadata.xml
- xml-and-combined-run-results-subsampled/2020-07-20-mumps-mtt-hot-chain-combined-2bc-arkansas-69.typedNode.no-metadata.trees
- xml-and-combined-run-results-subsampled/2020-07-20-mumps-mtt-hot-chain-3a.no-metadata.xml
- xml-and-combined-run-results-subsampled/2020-07-20-mumps-mtt-hot-chain-combined-2bc-arkansas-10.typedNode.no-metadata.trees.no-metadata.mcc.tree
- xml-and-combined-run-results-subsampled/2020-07-20-mumps-mtt-hot-chain-combined-3ac-arkansas-10.typedNode.no-metadata.trees
- xml-and-combined-run-results-subsampled/2020-07-20-mumps-mtt-hot-chain-combined-2bc.log
- __MACOSX/xml-and-combined-run-results-subsampled/._2020-07-20-mumps-mtt-hot-chain-combined-2bc.log
- xml-and-combined-run-results-subsampled/2020-07-20-mumps-mtt-hot-chain-combined-3ac-arkansas-8.typedNode.no-metadata.trees
- xml-and-combined-run-results-subsampled/2020-07-20-mumps-mtt-hot-chain-1b.no-metadata.xml
- xml-and-combined-run-results-subsampled/2020-07-20-mumps-mtt-hot-chain-2a.no-metadata.xml
- xml-and-combined-run-results-subsampled/2020-07-20-mumps-mtt-hot-chain-1c.no-metadata.xml
- xml-and-combined-run-results-subsampled/2020-07-20-mumps-mtt-hot-chain-combined-2bc-arkansas-10.typedNode.no-metadata.trees
- xml-and-combined-run-results-subsampled/2020-07-20-mumps-mtt-hot-chain-combined-2bc-arkansas-8.typedNode.no-metadata.trees.no-metadata.mcc.tree
- xml-and-combined-run-results-subsampled/2020-07-20-mumps-mtt-hot-chain-combined-3ac-arkansas-10.typedNode.no-metadata.trees.no-metadata.mcc.tree
- xml-and-combined-run-results-subsampled/2020-07-20-mumps-mtt-hot-chain-combined-3ac-arkansas-69.typedNode.no-metadata.trees
