# Supplementary material for: Repeated introductions and intensive community transmission fueled a mumps virus outbreak in Washington State
Source: eLife. 2021 Apr 19;10:e66448. doi: 10.7554/eLife.66448 (PMC8079146; doi:10.7554/eLife.66448)
Supplement: Figure 5—figure supplement 2—source data 1. [file elife-66448-fig5-figsupp2-data1.zip › xml-and-combined-run-results-subsampled/2020-07-20-mumps-mtt-hot-chain-combined-3ac.log]

Sample	posterior	likelihood	prior	treeLikelihood.mumps-wa-clade-arkansas_10-2020-02-03	treeHeight.t:mumps-wa-clade-arkansas_10-2020-02-03	treeLength.t:mumps-wa-clade-arkansas_10-2020-02-03	Tree.t:mumps-wa-clade-arkansas_10-2020-02-03.length_Marshallese	Tree.t:mumps-wa-clade-arkansas_10-2020-02-03.length_Not_Marshallese	Tree.t:mumps-wa-clade-arkansas_10-2020-02-03.count_Marshallese_to_Not_Marshallese	Tree.t:mumps-wa-clade-arkansas_10-2020-02-03.count_Not_Marshallese_to_Marshallese	Tree.t:mumps-wa-clade-arkansas_10-2020-02-03.count_Marshallese	Tree.t:mumps-wa-clade-arkansas_10-2020-02-03.count_Not_Marshallese	rootTypeLogger.t:mumps-wa-clade-arkansas_10-2020-02-03	treeLikelihood.mumps-wa-clade-arkansas_8-2020-02-03	treeHeight.t:mumps-wa-clade-arkansas_8-2020-02-03	treeLength.t:mumps-wa-clade-arkansas_8-2020-02-03	Tree.t:mumps-wa-clade-arkansas_8-2020-02-03.length_Marshallese	Tree.t:mumps-wa-clade-arkansas_8-2020-02-03.length_Not_Marshallese	Tree.t:mumps-wa-clade-arkansas_8-2020-02-03.count_Marshallese_to_Not_Marshallese	Tree.t:mumps-wa-clade-arkansas_8-2020-02-03.count_Not_Marshallese_to_Marshallese	Tree.t:mumps-wa-clade-arkansas_8-2020-02-03.count_Marshallese	Tree.t:mumps-wa-clade-arkansas_8-2020-02-03.count_Not_Marshallese	rootTypeLogger.t:mumps-wa-clade-arkansas_8-2020-02-03	treeLikelihood.mumps-wa-clade-arkansas_69-2020-02-03	treeHeight.t:mumps-wa-clade-arkansas_69-2020-02-03	treeLength.t:mumps-wa-clade-arkansas_69-2020-02-03	Tree.t:mumps-wa-clade-arkansas_69-2020-02-03.length_Marshallese	Tree.t:mumps-wa-clade-arkansas_69-2020-02-03.length_Not_Marshallese	Tree.t:mumps-wa-clade-arkansas_69-2020-02-03.count_Marshallese_to_Not_Marshallese	Tree.t:mumps-wa-clade-arkansas_69-2020-02-03.count_Not_Marshallese_to_Marshallese	Tree.t:mumps-wa-clade-arkansas_69-2020-02-03.count_Marshallese	Tree.t:mumps-wa-clade-arkansas_69-2020-02-03.count_Not_Marshallese	rootTypeLogger.t:mumps-wa-clade-arkansas_69-2020-02-03	migModel.t:mumps-wa-clade-arkansas_10-2020-02-03.popSizeScaleFactor	migModel.t:mumps-wa-clade-arkansas_10-2020-02-03.popSize_Marshallese	migModel.t:mumps-wa-clade-arkansas_10-2020-02-03.popSize_Not_Marshallese	migModel.t:mumps-wa-clade-arkansas_10-2020-02-03.rateMatrixScaleFactor	migModel.t:mumps-wa-clade-arkansas_10-2020-02-03.rateMatrix_Marshallese_Not_Marshallese	migModel.t:mumps-wa-clade-arkansas_10-2020-02-03.rateMatrix_Not_Marshallese_Marshallese	migModel.t:mumps-wa-clade-arkansas_8-2020-02-03.popSizeScaleFactor	migModel.t:mumps-wa-clade-arkansas_8-2020-02-03.popSize_Marshallese	migModel.t:mumps-wa-clade-arkansas_8-2020-02-03.popSize_Not_Marshallese	migModel.t:mumps-wa-clade-arkansas_8-2020-02-03.rateMatrixScaleFactor	migModel.t:mumps-wa-clade-arkansas_8-2020-02-03.rateMatrix_Marshallese_Not_Marshallese	migModel.t:mumps-wa-clade-arkansas_8-2020-02-03.rateMatrix_Not_Marshallese_Marshallese	migModel.t:mumps-wa-clade-arkansas_69-2020-02-03.popSizeScaleFactor	migModel.t:mumps-wa-clade-arkansas_69-2020-02-03.popSize_Marshallese	migModel.t:mumps-wa-clade-arkansas_69-2020-02-03.popSize_Not_Marshallese	migModel.t:mumps-wa-clade-arkansas_69-2020-02-03.rateMatrixScaleFactor
0	-61617.707629025936	-61656.38395815453	38.67632912859679	-19590.25683692839	0.7765808795215714	1.3106504913699246	1.1105399413155863	0.2001105500543381	1	4	5	0	0	-20345.592906486483	0.6504612084094745	2.3084099200205177	1.7556472641285046	0.5527626558920131	3	7	7	0	0	-21720.53421473966	0.9376806505085827	6.9185096977217135	3.7871915125036577	3.1313181852180563	3	21	44	9	0	1.0	0.20618781027630123	0.7997651658012739	1.0	1.0238267502013974	5.751484316767591	1.0	0.20618781027630123	0.7997651658012739	1.0	1.0238267502013974	5.751484316767591	1.0	0.20618781027630123	0.7997651658012739	1.0
5000	-61619.13728577946	-61646.49178977961	27.35450400014728	-19590.184988836056	1.232577162602363	2.1007073019375873	2.0587737086421694	0.04193359329541785	0	3	5	0	0	-20340.15212837071	0.43565414909289385	1.350036255010061	1.0543770323623227	0.29565922264773836	0	3	6	1	0	-21716.154672572848	0.8759957904489086	6.975974498225832	3.8995789271186307	3.076395571107202	3	21	44	9	0	1.0	0.2081449941790272	0.4019111689055846	1.0	1.0712958774229113	6.638059971499463	1.0	0.2081449941790272	0.4019111689055846	1.0	1.0712958774229113	6.638059971499463	1.0	0.2081449941790272	0.4019111689055846	1.0
10000	-61603.64701135656	-61644.75307579409	41.10606443753464	-19587.34920642213	0.8869341638276951	1.3849669882006173	1.3005298945940056	0.08443709360661159	0	3	5	0	0	-20340.969684801286	0.5751482338998254	1.6873253244911277	1.2178414928912982	0.4694838315998296	0	3	6	1	0	-21716.434184570673	0.887546911349827	6.690629583373208	3.4191949421965058	3.271434641176703	4	23	45	8	0	1.0	0.20915268184675936	0.678827149400329	1.0	0.9579129917255382	6.339572951099169	1.0	0.20915268184675936	0.678827149400329	1.0	0.9579129917255382	6.339572951099169	1.0	0.20915268184675936	0.678827149400329	1.0
15000	-61601.94378743927	-61653.666701799055	51.722914359785236	-19588.569206537588	0.8683307336105176	1.2830509365475145	0.9422483270733133	0.34080260947420127	0	3	5	0	0	-20342.976098350944	0.6838633409731053	1.6779825328972415	1.2260669354655747	0.4519155974316672	1	5	7	0	0	-21722.12139691052	1.1360556439926146	7.2092241478154175	3.9377428309079816	3.271481316907435	4	24	46	7	0	1.0	0.15939246110291838	1.2962242722122592	1.0	0.8486606207435419	5.772972156738185	1.0	0.15939246110291838	1.2962242722122592	1.0	0.8486606207435419	5.772972156738185	1.0	0.15939246110291838	1.2962242722122592	1.0
20000	-61605.731648522815	-61653.019399650235	47.287751127421075	-19591.21941778505	0.8232001150693249	1.5740153821751204	1.256999478116969	0.31701590405815144	0	3	5	0	0	-20341.16515527815	0.47295621215609385	1.53629653977183	1.010673962347778	0.5256225774240518	0	4	7	0	0	-21720.63482658704	1.0388682698118852	7.154377218821342	3.9270926063808993	3.227284612440441	5	25	46	7	0	1.0	0.15901092745878148	1.5516521603417215	1.0	1.027214171563264	6.72539475933031	1.0	0.15901092745878148	1.5516521603417215	1.0	1.027214171563264	6.72539475933031	1.0	0.15901092745878148	1.5516521603417215	1.0
25000	-61632.095546601995	-61649.608433712	17.512887110002037	-19588.492372762095	0.8753284612183992	1.543429162648866	1.1291297743962594	0.41429938825260626	0	2	4	1	0	-20341.997306119167	0.4893181322738045	1.607537527729295	1.2486799703451208	0.35885755738417463	1	4	6	1	0	-21719.118754830735	0.8707479578952445	6.65485195631993	4.58821119726618	2.0666407590537514	2	20	44	9	0	1.0	0.3289880531162363	0.4030212990376947	1.0	0.5444958929204436	9.185434512105436	1.0	0.3289880531162363	0.4030212990376947	1.0	0.5444958929204436	9.185434512105436	1.0	0.3289880531162363	0.4030212990376947	1.0
30000	-61606.897587895524	-61646.69244122326	39.79485332773679	-19587.080930169654	0.832705047758271	1.26079242149199	1.2098120948741866	0.050980326617803266	2	5	5	0	0	-20341.40360192951	0.4601580419878454	1.5244796473169682	1.1103675421792347	0.41411210513773355	0	4	7	0	0	-21718.207909124096	0.8538999564844749	6.79661393433616	4.502255914111422	2.2943580202247373	1	24	49	4	0	1.0	0.32639679555104384	0.7545493835265352	1.0	0.48074072177328925	9.258357491109834	1.0	0.32639679555104384	0.7545493835265352	1.0	0.48074072177328925	9.258357491109834	1.0	0.32639679555104384	0.7545493835265352	1.0
35000	-61626.35835148051	-61654.30854646713	27.95019498662628	-19589.510844735323	0.8784911797499113	1.458322719321255	1.115349748554097	0.34297297076715805	1	4	5	0	0	-20339.483963260955	0.5861588797233085	1.7808752439042352	1.341281446886949	0.4395937970172863	1	5	7	0	0	-21725.313738470853	0.8994730690366557	7.7868569978047315	4.384092632978357	3.402764364826372	4	26	48	5	0	1.0	0.26293499267868997	2.231997455555592	1.0	0.29567465167870705	6.839253517416425	1.0	0.26293499267868997	2.231997455555592	1.0	0.29567465167870705	6.839253517416425	1.0	0.26293499267868997	2.231997455555592	1.0
40000	-61604.51094980281	-61646.07518976749	41.56423996468474	-19588.61070705444	0.9308835506648058	1.8088109498655478	1.6332450485192198	0.17556590134632785	0	3	5	0	0	-20336.303107516505	0.502218634450431	1.3148065546739423	0.8589740037666447	0.45583255090729746	2	6	7	0	0	-21721.16137519655	0.9235275329870049	7.643785897252336	4.027099848427331	3.616686048825007	6	30	50	3	0	1.0	0.25701474691566195	3.7980961933130826	1.0	1.1188013319489916	9.528803144457033	1.0	0.25701474691566195	3.7980961933130826	1.0	1.1188013319489916	9.528803144457033	1.0	0.25701474691566195	3.7980961933130826	1.0
45000	-61606.262678946965	-61639.48161556264	33.21893661567622	-19587.26771568683	0.9142561858661343	1.5156739981721976	1.2232797247109208	0.29239427346127667	1	4	5	0	0	-20335.83517283835	0.4450138280764789	1.4940788297012217	1.2118814581473987	0.2821973715538232	2	6	7	0	0	-21716.37872703746	0.8759398701810069	7.800703018991413	4.637113076417146	3.1635899425742693	5	29	50	3	0	1.0	0.31558819220070633	1.89490788597942	1.0	1.1483293030972064	8.210342723299778	1.0	0.31558819220070633	1.89490788597942	1.0	1.1483293030972064	8.210342723299778	1.0	0.31558819220070633	1.89490788597942	1.0
50000	-61640.5578062354	-61644.482564603706	3.9247583683023874	-19587.09309207431	1.0271609999271527	1.958241483795659	1.6386696668996272	0.31957181689603187	0	2	4	1	0	-20337.86426616249	0.4012592441576265	1.1661842415013308	0.8936372389033134	0.2725470025980174	1	5	7	0	0	-21719.52520636691	1.1166502821909878	8.421880077233006	6.183013020287588	2.2388670569454177	1	23	48	5	0	1.0	0.49675512450518133	0.8307146293557388	1.0	0.22396048213226774	6.513026295080116	1.0	0.49675512450518133	0.8307146293557388	1.0	0.22396048213226774	6.513026295080116	1.0	0.49675512450518133	0.8307146293557388	1.0
55000	-61620.68643443625	-61650.107362092545	29.4209276562976	-19588.146779517763	0.8957722942017922	1.6551776461193421	1.4108246864810312	0.2443529596383109	0	3	5	0	0	-20339.461770126625	0.4706410270737829	1.4968576106426354	0.9165404793495707	0.5803171312930646	0	4	7	0	0	-21722.498812448157	1.030882085591611	8.275677214061426	4.778363925968387	3.497313288093037	0	24	50	3	0	1.0	0.2630094749945711	3.2142766319334637	1.0	0.15506252571482623	6.689714919671767	1.0	0.2630094749945711	3.2142766319334637	1.0	0.15506252571482623	6.689714919671767	1.0	0.2630094749945711	3.2142766319334637	1.0
60000	-61560.89350688237	-61638.60504733539	77.71154045301964	-19588.98834156341	1.0431507573859584	1.8251110581929861	1.4142111276693339	0.4108999305236522	5	8	5	0	0	-20337.80531662779	0.35978792837964946	1.1868797245396279	0.8673480551882116	0.31953166935141597	1	5	7	0	0	-21711.81138914419	0.9321105256587048	7.845567236913858	4.935524314685428	2.9100429222284325	15	41	52	1	0	1.0	0.3424643552469247	1.6016471397310807	1.0	2.4735810201420216	11.13624814621856	1.0	0.3424643552469247	1.6016471397310807	1.0	2.4735810201420216	11.13624814621856	1.0	0.3424643552469247	1.6016471397310807	1.0
65000	-61621.83075892618	-61640.35894815596	18.528189229778235	-19588.238252022595	1.0800619343509692	2.10001561350056	1.745028701139097	0.35498691236146285	1	4	5	0	0	-20339.622156986345	0.8534690119441616	2.470315903235492	1.5970220974676212	0.8732938057678712	0	4	7	0	0	-21712.498539147025	1.0830845179439963	8.927911264851186	6.458016413415475	2.469894851435713	10	36	52	1	0	1.0	0.39167421990592494	1.3117433351953849	1.0	0.6780452436967536	11.155684417777403	1.0	0.39167421990592494	1.3117433351953849	1.0	0.6780452436967536	11.155684417777403	1.0	0.39167421990592494	1.3117433351953849	1.0
70000	-61585.961837985604	-61633.66290200161	47.701064016006114	-19588.69178719349	1.1166278302868105	2.036494220071069	1.6415333713576428	0.39496084871342607	2	5	5	0	0	-20337.579800478965	0.5301454445337965	1.869801293901646	1.277603639377893	0.5921976545237528	2	6	7	0	0	-21707.391314329165	1.0341895292281125	7.821836324992098	4.885752455565964	2.936083869426135	9	34	51	2	0	1.0	0.3008581771003895	2.717769884320128	1.0	1.9892420859821325	8.706330690157717	1.0	0.3008581771003895	2.717769884320128	1.0	1.9892420859821325	8.706330690157717	1.0	0.3008581771003895	2.717769884320128	1.0
75000	-61606.24323737966	-61634.65013728978	28.406899910116593	-19587.339609915954	0.7697260801885738	1.2494244775386791	1.098628154812857	0.15079632272582227	0	3	5	0	0	-20337.214515036907	0.5075214453183465	1.8041584362322838	1.2598951267960556	0.5442633094362286	2	5	6	1	0	-21710.096012336908	0.9148778265712687	7.3133367666511235	4.970791273425859	2.342545493225264	7	29	48	5	0	1.0	0.37073595094384326	0.9805190397379605	1.0	1.033694236651585	9.034144360798107	1.0	0.37073595094384326	0.9805190397379605	1.0	1.033694236651585	9.034144360798107	1.0	0.37073595094384326	0.9805190397379605	1.0
80000	-61600.23178049596	-61642.25471769828	42.02293720231377	-19587.83371564285	0.8373671771002444	1.5410153571243232	0.8585280087925593	0.6824873483317638	1	3	4	1	0	-20339.110026001257	0.3575481708398638	1.0248275620610743	0.8355658516959535	0.18926171036512052	1	5	7	0	0	-21715.310976054174	0.8819711392380917	7.040982900245799	4.46032343682243	2.580659463423369	4	29	51	2	0	1.0	0.281531425655539	1.3792395270840885	1.0	1.035064556385738	7.184808287516719	1.0	0.281531425655539	1.3792395270840885	1.0	1.035064556385738	7.184808287516719	1.0	0.281531425655539	1.3792395270840885	1.0
85000	-61645.81405566414	-61647.53317714247	1.7191214783278177	-19590.429380014204	0.9599248090610508	1.914067717351504	1.682038743401649	0.23202897394985497	0	3	5	0	0	-20336.997869912866	0.4425690310298065	1.5618990523363796	1.3440142748215926	0.21788477751478694	0	4	7	0	0	-21720.105927215394	1.1478737321799508	9.543497218770403	6.588123030612111	2.955374188158294	3	27	50	3	0	1.0	0.565572358034883	1.4919322747906616	1.0	0.527632999863818	8.836032037524207	1.0	0.565572358034883	1.4919322747906616	1.0	0.527632999863818	8.836032037524207	1.0	0.565572358034883	1.4919322747906616	1.0
90000	-61619.14154387165	-61650.05797240869	30.916428537040748	-19590.48409198266	0.8325796705031099	1.4084604329904022	0.9473697301769485	0.4610907028134537	2	5	5	0	0	-20340.210772126968	0.44195089460283926	1.3824275380273021	0.8979813263973161	0.48444621162998613	1	5	7	0	0	-21719.36310829907	0.9634631535024211	8.730798526282976	5.0351487893521885	3.6956497369307884	11	31	46	7	0	1.0	0.2989372737591125	1.4167857090694267	1.0	1.6489208839155074	7.516661422644506	1.0	0.2989372737591125	1.4167857090694267	1.0	1.6489208839155074	7.516661422644506	1.0	0.2989372737591125	1.4167857090694267	1.0
95000	-61623.86788042867	-61643.8979169806	20.030036551926706	-19587.769940499307	0.8323948702336506	1.5821416211941102	1.370278785068983	0.21186283612512705	0	3	5	0	0	-20338.767140007476	0.49623299574332297	1.3996822644016453	1.1684073823728331	0.23127488202881222	0	2	5	2	0	-21717.36083647381	0.9615818667347065	8.182916997824819	4.53658392937449	3.6463330684503283	9	28	45	8	0	1.0	0.2608397569810537	0.9640983036707961	1.0	1.0796555583207719	7.170641148915851	1.0	0.2608397569810537	0.9640983036707961	1.0	1.0796555583207719	7.170641148915851	1.0	0.2608397569810537	0.9640983036707961	1.0
100000	-61613.366941532324	-61641.85866420953	28.491722677208244	-19588.772567356766	1.0838987076550763	1.8139637947869287	1.2408325672936498	0.5731312274932789	3	6	5	0	0	-20337.504051910717	0.4891675817427604	1.5618591946037559	1.0677279667798025	0.4941312278239535	2	6	7	0	0	-21715.58204494205	0.9165765698385433	8.048168357496799	4.553594800680198	3.494573556816602	10	26	42	11	0	1.0	0.2528137041801806	0.8891591543271627	1.0	2.0148059618970144	6.979745718791876	1.0	0.2528137041801806	0.8891591543271627	1.0	2.0148059618970144	6.979745718791876	1.0	0.2528137041801806	0.8891591543271627	1.0
105000	-61638.23482837105	-61643.637706078516	5.402877707461762	-19588.79950920047	1.047311132860738	2.466677365710264	2.1142827042075734	0.3523946615026908	0	3	5	0	0	-20337.632978371403	0.4159970879839538	1.3432610711883641	0.8848001392697624	0.4584609319186016	0	3	6	1	0	-21717.20521850664	1.1816918902655935	8.891992002876243	5.712146923011576	3.1798450798646694	1	24	49	4	0	1.0	0.36642000878831804	1.04342906450846	1.0	0.26555644590130684	6.937566831145737	1.0	0.36642000878831804	1.04342906450846	1.0	0.26555644590130684	6.937566831145737	1.0	0.36642000878831804	1.04342906450846	1.0
110000	-61643.85394426754	-61641.64519772072	-2.208746546820299	-19586.863352321267	1.0999324077770665	2.335264261219523	2.168477182177311	0.16678707904221168	1	4	5	0	0	-20338.07667226213	0.8505688004603534	2.8804682114003652	2.008279101093921	0.8721891103064441	1	5	7	0	0	-21716.705173137318	1.2577970856007512	9.585708686799146	6.304635997994408	3.281072688804735	0	25	51	2	0	1.0	0.5028480010531641	2.5893113124460587	1.0	0.1855715971286104	4.8001727199091055	1.0	0.5028480010531641	2.5893113124460587	1.0	0.1855715971286104	4.8001727199091055	1.0	0.5028480010531641	2.5893113124460587	1.0
115000	-61641.33662504532	-61648.953345570495	7.616720525180367	-19587.62733198107	1.070265471195318	2.22051080523637	2.012355207697858	0.20815559753851254	1	4	5	0	0	-20339.091014138	0.38189351864569915	1.228865724628382	0.9064899737126533	0.3223757509157289	0	4	7	0	0	-21722.234999451422	1.271701013309823	10.122521605427897	7.07747145197624	3.045050153451659	0	26	52	1	0	1.0	0.4796197361100714	2.49908519817537	1.0	0.07756910855441261	7.338608867446573	1.0	0.4796197361100714	2.49908519817537	1.0	0.07756910855441261	7.338608867446573	1.0	0.4796197361100714	2.49908519817537	1.0
120000	-61633.416558428326	-61650.04581652087	16.629258092540496	-19587.438104339857	0.8942421415926847	1.877513532755027	1.6068376943992022	0.27067583835582465	0	3	5	0	0	-20338.580844048352	0.5259734331605714	1.8686173521557548	1.2214590757217982	0.6471582764339563	0	4	7	0	0	-21724.026868132663	1.2425479773352872	9.473583191337202	6.583976477820395	2.8896067135168093	0	26	52	1	0	1.0	0.4298002126797808	2.258156571262725	1.0	0.012292068186099857	7.146672532459915	1.0	0.4298002126797808	2.258156571262725	1.0	0.012292068186099857	7.146672532459915	1.0	0.4298002126797808	2.258156571262725	1.0
125000	-61653.18714822163	-61648.38847194414	-4.798676277492392	-19587.627019412437	0.8448144557504366	1.4178368437257953	1.2766550352427037	0.14118180848309186	1	4	5	0	0	-20339.620076408984	0.543668742769872	1.9878199547792104	1.5024854102885752	0.48533454449063523	0	4	7	0	0	-21721.14137612272	1.1794894346717202	9.754715537108378	6.784643956240861	2.9700715808675193	1	24	49	4	0	1.0	0.5639417420188991	1.1580338161123103	1.0	0.08781476122073355	6.097152098424159	1.0	0.5639417420188991	1.1580338161123103	1.0	0.08781476122073355	6.097152098424159	1.0	0.5639417420188991	1.1580338161123103	1.0
130000	-61642.731276413535	-61652.59504966612	9.86377325258534	-19588.494661729863	1.081475195108281	2.3062279777433243	1.8807438547190363	0.4254841230242883	0	3	5	0	0	-20339.079186638362	0.7115834342929802	2.408043198782334	1.5075979421164403	0.9004452566658938	0	4	7	0	0	-21725.021201297892	1.4224975048742496	9.407127188836926	6.586071513144672	2.8210556756922514	0	26	52	1	0	1.0	0.4320481782015959	3.937748208173136	1.0	0.0067357208447433245	7.1808777597278635	1.0	0.4320481782015959	3.937748208173136	1.0	0.0067357208447433245	7.1808777597278635	1.0	0.4320481782015959	3.937748208173136	1.0
135000	-61626.94427570036	-61645.5733974336	18.629121733237024	-19588.398188784948	0.8198069950734271	1.4051146403252344	1.2765546883230312	0.12855995200220338	0	3	5	0	0	-20337.152082344208	0.6455791130677433	1.9193172363176632	1.5613729426464449	0.35794429367121816	0	3	6	1	0	-21720.02312630444	1.0430274835192925	8.005030415764208	4.894470180855554	3.110560234908655	1	24	49	4	0	1.0	0.25641064788677304	3.2523753018114494	1.0	0.19071637827152566	5.751931685338863	1.0	0.25641064788677304	3.2523753018114494	1.0	0.19071637827152566	5.751931685338863	1.0	0.25641064788677304	3.2523753018114494	1.0
140000	-61636.65894160822	-61640.38467385173	3.72573224351233	-19588.541785482248	0.9649360347428085	1.978496195897388	1.3043008861478311	0.674195309749557	0	2	4	1	0	-20339.841067178062	0.5530934877353522	1.910501163203285	1.644931755147416	0.2655694080558687	0	4	7	0	0	-21712.00182119142	0.9462702550596481	7.58533695283705	4.989370706938399	2.5959662458986554	2	24	48	5	0	1.0	0.3576392132931688	0.8901998042271344	1.0	0.2768718295065923	6.383174971508368	1.0	0.3576392132931688	0.8901998042271344	1.0	0.2768718295065923	6.383174971508368	1.0	0.3576392132931688	0.8901998042271344	1.0
145000	-61618.153798921456	-61645.882901204655	27.72910228319965	-19588.382354208	0.8386255901321185	1.39989257547523	1.3359075513456786	0.06398502412955158	0	3	5	0	0	-20342.005160530494	0.4863607015733848	1.4255661181994277	0.985221025885836	0.44034509231359154	0	4	7	0	0	-21715.495386466162	1.12682375679502	7.178439660992943	4.71362767170321	2.464811989289735	1	22	47	6	0	1.0	0.26227805579353825	0.8808151785696515	1.0	0.17409385014216258	10.161919431038026	1.0	0.26227805579353825	0.8808151785696515	1.0	0.17409385014216258	10.161919431038026	1.0	0.26227805579353825	0.8808151785696515	1.0
150000	-61634.34296321731	-61639.16131359458	4.818350377275424	-19587.242677990776	0.9982965639438488	1.7052193015852999	1.477856903126102	0.22736239845919767	0	3	5	0	0	-20337.3686807979	0.5815156581216679	1.8573365795242118	1.1269602233267568	0.7303763561974552	0	4	7	0	0	-21714.549954805905	1.2748192225718749	9.5966363348909	6.792242671741124	2.804393663149773	0	25	51	2	0	1.0	0.5453471670849878	1.613401170614699	1.0	0.033220154038230136	7.327983271409014	1.0	0.5453471670849878	1.613401170614699	1.0	0.033220154038230136	7.327983271409014	1.0	0.5453471670849878	1.613401170614699	1.0
155000	-61596.02980099099	-61636.86254493232	40.832743941333995	-19588.378052482687	0.8792676807110347	1.518798726959633	0.8086632620490531	0.71013546491058	2	4	4	1	0	-20337.070712915352	0.3849682729142076	1.2915869588518067	0.9549818448708288	0.33660511398097814	0	4	7	0	0	-21711.413779534283	0.9293936999169624	6.846429613346918	3.823621772054198	3.022807841292721	7	28	47	6	0	1.0	0.20825925683129615	2.2696117533390563	1.0	1.207276798172582	7.5201747862492265	1.0	0.20825925683129615	2.2696117533390563	1.0	1.207276798172582	7.5201747862492265	1.0	0.20825925683129615	2.2696117533390563	1.0
160000	-61582.80726173466	-61640.98456968171	58.17730794704069	-19588.734975426913	0.9320294588976109	1.5417436813375116	0.9555917543868839	0.5861519269506277	1	4	5	0	0	-20336.032559882664	0.35462697369244656	1.037188506927907	0.5856135516303358	0.45157495529757097	0	4	7	0	0	-21716.217034372134	1.0000620658991237	8.12952875817919	3.9288615213434146	4.200667236835773	9	31	48	5	0	1.0	0.1748319080536959	5.373245552847714	1.0	1.2624008245460419	5.9501184759003305	1.0	0.1748319080536959	5.373245552847714	1.0	1.2624008245460419	5.9501184759003305	1.0	0.1748319080536959	5.373245552847714	1.0
165000	-61631.68605203591	-61647.9223640898	16.236312053888902	-19587.43016478039	0.9966411171845677	1.6571713202848435	1.0814837210327917	0.5756875992520518	0	3	5	0	0	-20339.66132369067	0.6510429234824798	2.3598188148599335	1.3480421687590627	1.0117766461008713	0	4	7	0	0	-21720.83087561874	1.3317470115273853	9.135295455800332	5.714946710456997	3.420348745343335	3	26	49	4	0	1.0	0.22614566165868316	2.2248380867851667	1.0	0.03801374448292587	4.976541097728499	1.0	0.22614566165868316	2.2248380867851667	1.0	0.03801374448292587	4.976541097728499	1.0	0.22614566165868316	2.2248380867851667	1.0
170000	-61630.41888910981	-61648.45881553923	18.039926429418827	-19586.760208996908	0.9914471227545975	1.577217975149721	1.182621638319358	0.39459633683036316	0	3	5	0	0	-20338.361394422103	0.5826825334551027	1.8163366001318049	0.8391354756375641	0.9772011244942406	0	2	5	2	0	-21723.337212120216	1.1884011195501412	8.646776585359898	5.32554329214647	3.32123329321343	0	22	48	5	0	1.0	0.2621301745131256	0.9546205561452632	1.0	0.11814823148732653	5.2023424034353445	1.0	0.2621301745131256	0.9546205561452632	1.0	0.11814823148732653	5.2023424034353445	1.0	0.2621301745131256	0.9546205561452632	1.0
175000	-61624.12754478611	-61649.86816167504	25.74061688892515	-19588.333127798032	1.2653197010767834	2.5028554017498443	1.547268491071973	0.9555869106778712	1	3	4	1	0	-20338.756653131757	0.50874307464079	1.816307824924576	1.2271411036131286	0.5891667213114473	0	4	7	0	0	-21722.778380745254	1.088527547766904	8.063841808702648	5.4044503275917535	2.659391481110896	1	26	51	2	0	1.0	0.29855443141870674	1.046939536540961	1.0	0.1458789871732883	6.081138103532592	1.0	0.29855443141870674	1.046939536540961	1.0	0.1458789871732883	6.081138103532592	1.0	0.29855443141870674	1.046939536540961	1.0
180000	-61630.02453185873	-61647.491810025385	17.467278166648843	-19586.52664153439	0.9336213110207784	1.4379862331537308	1.0376311127059046	0.4003551204478261	0	2	4	1	0	-20338.54112719065	0.46393071247848944	1.6727405868188332	1.0114075503761346	0.6613330364426986	0	3	6	1	0	-21722.42404130034	1.1479240336558039	8.640663981951407	5.0326897729579265	3.607974208993481	1	25	50	3	0	1.0	0.29271904456968234	1.240397706610569	1.0	0.05124599180591303	5.18385852439374	1.0	0.29271904456968234	1.240397706610569	1.0	0.05124599180591303	5.18385852439374	1.0	0.29271904456968234	1.240397706610569	1.0
185000	-61629.77739480311	-61647.79723055654	18.01983575343108	-19590.735237808505	0.8166978731904172	1.5168077034096688	1.2115841562913312	0.3052235471183371	0	3	5	0	0	-20339.226746830653	0.4160937668572181	1.4141776033051108	1.114772597568553	0.2994050057365579	1	5	7	0	0	-21717.835245917384	1.153390275936244	9.272163894245747	4.823200450473334	4.44896344377241	9	28	45	8	0	1.0	0.2529659229590189	1.1761368809644408	1.0	1.2548296075845269	7.5045710073330465	1.0	0.2529659229590189	1.1761368809644408	1.0	1.2548296075845269	7.5045710073330465	1.0	0.2529659229590189	1.1761368809644408	1.0
190000	-61625.53361701002	-61649.85946468683	24.325847676812543	-19590.035618877246	0.8189054144809534	1.3629186172465748	0.9928419071711114	0.3700767100754631	0	3	5	0	0	-20338.189127180107	0.4506337351373776	1.5133533270180415	0.9915495787786452	0.5218037482393962	0	4	7	0	0	-21721.634718629484	1.0270054013969014	8.154869788069544	5.056370043241273	3.0984997448282727	0	24	50	3	0	1.0	0.25040487704644543	1.809241381394237	1.0	0.14932431833462015	5.094347804678932	1.0	0.25040487704644543	1.809241381394237	1.0	0.14932431833462015	5.094347804678932	1.0	0.25040487704644543	1.809241381394237	1.0
195000	-61633.039595082984	-61648.657762816685	15.618167733698982	-19588.754238496305	0.8865434728585492	1.5816851014168365	1.232204862373322	0.3494802390435141	0	3	5	0	0	-20340.828170679837	0.5069700281015327	1.378799149038858	0.9683433271166862	0.4104558219221715	2	6	7	0	0	-21719.07535364055	1.0664935295113753	9.255693171699566	4.459629503379349	4.796063668320216	10	24	40	13	0	1.0	0.27262807898071534	1.2717619336768162	1.0	1.2988069889291531	5.537281183988565	1.0	0.27262807898071534	1.2717619336768162	1.0	1.2988069889291531	5.537281183988565	1.0	0.27262807898071534	1.2717619336768162	1.0
200000	-61630.12615444286	-61641.137397461775	11.011243018910216	-19588.955177808522	1.095893757012393	2.3493292448778678	2.018666388190225	0.330662856687643	2	5	5	0	0	-20339.996328447858	0.5865741971860099	1.9462055059313177	1.2361837313827722	0.7100217745485459	2	6	7	0	0	-21712.185891205394	1.0504354021708489	8.988945930993047	4.506098205848173	4.482847725144876	7	26	45	8	0	1.0	0.36973482846703276	1.7799239984675095	1.0	1.4025401823856285	6.382213232076946	1.0	0.36973482846703276	1.7799239984675095	1.0	1.4025401823856285	6.382213232076946	1.0	0.36973482846703276	1.7799239984675095	1.0
205000	-61611.115012413735	-61648.69925221837	37.584239804640276	-19587.377981451675	1.0076748718535256	1.6643848910744596	1.1391281339190762	0.5252567571553833	4	7	5	0	0	-20342.14879236658	0.816554557315627	2.2796116202986845	1.7227993205828394	0.5568122997158451	1	5	7	0	0	-21719.172478400116	1.0333701991203066	8.713835419001557	4.793534114091302	3.9203013049102515	8	31	49	4	0	1.0	0.2750413493640387	2.490112304154944	1.0	1.676002461708199	6.527052404412266	1.0	0.2750413493640387	2.490112304154944	1.0	1.676002461708199	6.527052404412266	1.0	0.2750413493640387	2.490112304154944	1.0
210000	-61601.09263174502	-61648.74444224424	47.65181049922415	-19590.624758835314	1.2735447580913177	2.799528897882017	2.062074095261393	0.737454802620624	5	8	5	0	0	-20338.906932407426	0.4962941482552641	1.535914280063562	0.8618623405689467	0.674051939494615	0	4	7	0	0	-21719.2127510015	1.0442195810004409	8.062066731743924	4.451003238234446	3.6110634935094783	10	32	48	5	0	1.0	0.22104988239701737	1.2233986078746504	1.0	1.8316267245767597	7.9765234016689055	1.0	0.22104988239701737	1.2233986078746504	1.0	1.8316267245767597	7.9765234016689055	1.0	0.22104988239701737	1.2233986078746504	1.0
215000	-61563.88335048496	-61643.19573267203	79.31238218706606	-19586.751935421504	0.8699448142340557	1.3782481360729042	0.9403622907820656	0.43788584529083846	3	5	4	1	0	-20336.483908383874	0.49643387277656115	1.3394820081313004	1.0109329912434861	0.3285490168878143	1	5	7	0	0	-21719.959888866648	1.0328613431679627	7.773246516778736	3.904768146438771	3.8684783703399654	15	37	48	5	0	1.0	0.21821014985009657	1.0624827038149818	1.0	2.660473526140925	7.826875576708189	1.0	0.21821014985009657	1.0624827038149818	1.0	2.660473526140925	7.826875576708189	1.0	0.21821014985009657	1.0624827038149818	1.0
220000	-61578.07863266778	-61646.672384325895	68.5937516581186	-19587.9850341937	0.837695620355735	1.5729514992661389	1.3678656462020846	0.20508585306405408	1	4	5	0	0	-20339.290217626367	0.4569272319345176	1.4828640720867927	0.8905859926803099	0.592278079406483	2	5	6	1	0	-21719.39713250583	1.019712029793426	8.227864247175331	4.463686096633646	3.764178150541685	17	41	50	3	0	1.0	0.26393210427544594	2.5754384501344156	1.0	3.4688000133385954	10.815616032707362	1.0	0.26393210427544594	2.5754384501344156	1.0	3.4688000133385954	10.815616032707362	1.0	0.26393210427544594	2.5754384501344156	1.0
225000	-61608.4244436026	-61646.81888389593	38.394440293337055	-19587.397278695873	0.8569186475877694	1.3299362019052179	0.7334249762726913	0.5965112256325265	1	3	4	1	0	-20338.59566876291	0.6183270042563126	1.9378738647483313	1.4392921891560868	0.49858167559224426	1	5	7	0	0	-21720.82593643715	1.032466840376705	8.583697109196699	4.301341710644849	4.28235539855185	11	33	48	5	0	1.0	0.28293832863789037	2.1170932562794276	1.0	1.9822916070483818	5.686492156153442	1.0	0.28293832863789037	2.1170932562794276	1.0	1.9822916070483818	5.686492156153442	1.0	0.28293832863789037	2.1170932562794276	1.0
230000	-61614.839582554945	-61650.84005374621	36.00047119126223	-19586.93395073343	0.830565745378979	1.4201811287339807	1.2862172895615878	0.1339638391723927	0	3	5	0	0	-20339.50529645411	0.48660860655463106	1.741330103159309	1.2772523714892785	0.4640777316700304	0	4	7	0	0	-21724.40080655867	0.9612593542433794	8.013201976451953	4.669386600882826	3.343815375569121	7	31	50	3	0	1.0	0.29483067398476076	1.860810898597144	1.0	1.3486136246315508	8.536000957953584	1.0	0.29483067398476076	1.860810898597144	1.0	1.3486136246315508	8.536000957953584	1.0	0.29483067398476076	1.860810898597144	1.0
235000	-61620.46245707392	-61654.00342423787	33.540967163951834	-19591.10959193646	0.7043482891214122	1.0914804834038419	0.8975806115576852	0.19389987184615676	1	2	4	1	1	-20340.29559238252	0.33567266557441244	0.9252014177315192	0.384732145073414	0.5404692726581051	0	3	6	1	0	-21722.598239918887	0.9600455813420373	7.900996302615255	4.3421227701017395	3.5588735325135126	9	30	47	6	0	1.0	0.2935567715176529	1.2332601798041123	1.0	1.0317026223195758	6.875785274760862	1.0	0.2935567715176529	1.2332601798041123	1.0	1.0317026223195758	6.875785274760862	1.0	0.2935567715176529	1.2332601798041123	1.0
240000	-61606.98049443639	-61645.63614258021	38.655648143814105	-19588.922030617825	0.9131607191961304	1.6315891979454207	1.1027869751564139	0.5288022227890072	0	3	5	0	0	-20337.926682053505	0.5763825235636292	1.6458597641327701	0.9752993968671357	0.6705603672656343	0	4	7	0	0	-21718.78742990888	0.9754229329179551	7.730614960769825	4.534592191260815	3.1960227695090095	8	31	49	4	0	1.0	0.2516512997268264	1.1070141318209799	1.0	1.0858386849209307	6.8660655447914385	1.0	0.2516512997268264	1.1070141318209799	1.0	1.0858386849209307	6.8660655447914385	1.0	0.2516512997268264	1.1070141318209799	1.0
245000	-61602.9410952011	-61644.081780026725	41.140684825621165	-19588.45776360106	0.7561198184051662	1.0864776643480716	0.6662993774414792	0.4201782869065924	0	2	4	1	0	-20337.76854657175	0.4567150539651185	1.4270324100532101	0.6693800304559535	0.7576523795972567	2	6	7	0	0	-21717.855469853916	0.9306664001296143	7.659732429904121	4.138256976334294	3.5214754535698245	10	32	48	5	0	1.0	0.2828999271275885	1.5272293953021876	1.0	1.821893059512844	6.860428243601886	1.0	0.2828999271275885	1.5272293953021876	1.0	1.821893059512844	6.860428243601886	1.0	0.2828999271275885	1.5272293953021876	1.0
250000	-61607.91636036701	-61645.19461184619	37.27825147918522	-19587.246240400596	0.8262173701159837	1.296778005053352	0.872699557386971	0.4240784476663809	0	2	4	1	0	-20337.70062373379	0.45136132777303584	1.6682035702613773	1.1345389108478614	0.5336646594135162	2	5	6	1	0	-21720.247747711805	0.9006002381999398	7.383122316516064	4.355714759864686	3.0274075566513794	9	32	49	4	0	1.0	0.2823550308951019	1.5311717625815906	1.0	1.5275310445331869	5.759536588450942	1.0	0.2823550308951019	1.5311717625815906	1.0	1.5275310445331869	5.759536588450942	1.0	0.2823550308951019	1.5311717625815906	1.0
255000	-61614.32386630471	-61646.59745991403	32.27359360932279	-19588.683405704392	1.0916813226927509	1.9072037079988036	1.3749710694820259	0.5322326385167774	1	4	5	0	0	-20337.9097605575	0.3953132055770082	1.3816061370244652	1.0015382461461988	0.38006789087826653	0	4	7	0	0	-21720.00429365214	1.0513213194133766	7.831415952814579	4.627890940430634	3.2035250123839476	11	31	46	7	0	1.0	0.35486630509508055	1.0548515288309008	1.0	1.584892239180018	5.896802753568409	1.0	0.35486630509508055	1.0548515288309008	1.0	1.584892239180018	5.896802753568409	1.0	0.35486630509508055	1.0548515288309008	1.0
260000	-61649.595468221116	-61646.94844233732	-2.647025883795769	-19590.250931046532	0.8093711055253021	1.3486640249857884	1.0729070814462183	0.2757569435395703	0	3	5	0	0	-20341.881706076485	0.5705923449777202	1.661969570338074	1.4757504699884323	0.18621910034964123	0	4	7	0	0	-21714.815805214304	1.116881892164893	9.333842296468235	6.023475567449235	3.310366729018999	7	26	45	8	0	1.0	0.5392432840096515	0.8463069290772269	1.0	1.1529760545362606	7.451541187368477	1.0	0.5392432840096515	0.8463069290772269	1.0	1.1529760545362606	7.451541187368477	1.0	0.5392432840096515	0.8463069290772269	1.0
265000	-61650.92537960645	-61640.20567999637	-10.71969961008068	-19588.12910034957	1.1144438428494121	2.0870924422476347	1.8374471961853607	0.24964524606227395	1	4	5	0	0	-20338.489275453147	0.5777989784169145	1.761313570176921	1.5559655817393916	0.2053479884375293	1	5	7	0	0	-21713.58730419365	1.0758620442884097	9.510774849267786	6.334764605583293	3.176010243684494	5	25	46	7	0	1.0	0.5343793078862614	0.6637462853586216	1.0	0.5706376439027555	7.519365891437166	1.0	0.5343793078862614	0.6637462853586216	1.0	0.5706376439027555	7.519365891437166	1.0	0.5343793078862614	0.6637462853586216	1.0
270000	-61595.04584103416	-61642.089735530055	47.043894495892324	-19589.06969042744	0.9137681480206447	1.931021949987997	1.5514938126037316	0.379528137384265	1	4	5	0	0	-20337.216264264298	0.396526940317031	1.306924162752585	0.8612860339004942	0.4456381288520909	0	4	7	0	0	-21715.80378083832	1.1024908134724989	7.267962189462164	4.224696483678714	3.043265705783452	6	29	49	4	0	1.0	0.19110691039452377	2.9613590687880693	1.0	1.3793990313086293	7.354650873191307	1.0	0.19110691039452377	2.9613590687880693	1.0	1.3793990313086293	7.354650873191307	1.0	0.19110691039452377	2.9613590687880693	1.0
275000	-61590.83117737287	-61644.500047387475	53.66887001460582	-19587.53854768206	0.8993281284254327	1.6343019753318104	1.4050030611378972	0.2292989141939137	1	4	5	0	0	-20340.649757244923	0.5465248150155364	1.738583597319109	1.2230894761497602	0.5154941211693489	2	5	6	1	0	-21716.311742460497	1.1909450974571516	7.326184126280597	4.824808693855848	2.5013754324247506	6	32	52	1	0	1.0	0.28492958871754215	2.5889126072536333	1.0	0.6705077174275421	10.988994323117508	1.0	0.28492958871754215	2.5889126072536333	1.0	0.6705077174275421	10.988994323117508	1.0	0.28492958871754215	2.5889126072536333	1.0
280000	-61611.728887013225	-61644.95923774915	33.230350735923835	-19591.260744748917	0.9396081845053441	1.9254598599326025	1.6969559691085774	0.22850389082402534	0	3	5	0	0	-20340.742309291196	0.6224461425594017	2.0112689056050366	1.4732720188355821	0.5379968867694545	0	4	7	0	0	-21712.956183709044	0.94005272006997	7.038523038426725	4.796651691097493	2.2418713473292327	1	27	52	1	0	1.0	0.3149818593906607	4.446914606880066	1.0	0.5280257590952194	10.32375327063143	1.0	0.3149818593906607	4.446914606880066	1.0	0.5280257590952194	10.32375327063143	1.0	0.3149818593906607	4.446914606880066	1.0
285000	-61599.16679709587	-61640.58146565257	41.41466855669227	-19587.65047828114	0.7833742983724401	1.3019147605977168	0.6093138478803481	0.6926009127173683	1	4	5	0	0	-20338.580813360124	0.39124315453702435	1.27336944389531	0.766503749764339	0.5068656941309712	1	4	6	1	0	-21714.350174011306	0.8588356294308362	7.042492371705187	4.854075793834276	2.188416577870909	2	29	53	0	0	1.0	0.325143040883547	2.0334205837128723	1.0	0.5115242047131674	7.697083549206223	1.0	0.325143040883547	2.0334205837128723	1.0	0.5115242047131674	7.697083549206223	1.0	0.325143040883547	2.0334205837128723	1.0
290000	-61607.232337612964	-61647.13773664019	39.905399027220454	-19588.38307403088	0.7777508823294322	1.3452502817092848	1.11456762204384	0.2306826596654446	0	3	5	0	0	-20340.67120230526	0.4447726066922641	1.5411173312311237	0.8216292779647075	0.7194880532664163	1	5	7	0	0	-21718.08346030405	0.8620018327441178	7.581130032856883	4.570742750200566	3.0103872826563176	4	30	52	1	0	1.0	0.32248716282271894	2.013627697162433	1.0	1.0636693527603351	8.434424690583915	1.0	0.32248716282271894	2.013627697162433	1.0	1.0636693527603351	8.434424690583915	1.0	0.32248716282271894	2.013627697162433	1.0
295000	-61615.51829411453	-61642.94559152827	27.42729741373222	-19590.851036498243	0.6990347435861336	1.2169794437050379	0.9185492277089071	0.29843021599613084	0	3	5	0	0	-20338.180027308787	0.4373813319350361	1.380850630100799	1.1240015294550447	0.2568491006457544	0	4	7	0	0	-21713.914527721237	0.9056442898954867	8.203156179351888	5.748509718554442	2.4546464607974467	4	31	53	0	0	1.0	0.3213005319955608	1.7181735037658534	1.0	0.5308088450188618	10.958591581976586	1.0	0.3213005319955608	1.7181735037658534	1.0	0.5308088450188618	10.958591581976586	1.0	0.3213005319955608	1.7181735037658534	1.0
300000	-61614.23539792316	-61639.827566629145	25.592168705982928	-19590.810163191218	1.1658072178686405	2.4188276114618312	1.7995262461129293	0.6193013653489019	0	3	5	0	0	-20338.348595396837	0.4037768319954814	1.3551068968934934	0.8630957428634145	0.49201115403007856	0	4	7	0	0	-21710.668808041093	0.8914057515513684	7.788569898846686	5.166290213717291	2.622279685129395	5	31	52	1	0	1.0	0.31681111212236934	1.7294427107261932	1.0	1.0950905422571178	10.160510722148597	1.0	0.31681111212236934	1.7294427107261932	1.0	1.0950905422571178	10.160510722148597	1.0	0.31681111212236934	1.7294427107261932	1.0
305000	-61614.19128839419	-61642.575744625545	28.384456231355756	-19590.79150669051	0.9383931624738481	1.6753960175997746	1.4043063438123293	0.27108967378744553	0	3	5	0	0	-20338.136087786675	0.3689099850885239	1.2346214028347786	1.0668930679834563	0.16772833485132238	0	4	7	0	0	-21713.648150148358	0.8868254976287077	7.677798356082617	5.053233803493128	2.6245645525894874	5	31	52	1	0	1.0	0.3334765628463026	2.117780098570208	1.0	0.2735611380702489	10.094967382207704	1.0	0.3334765628463026	2.117780098570208	1.0	0.2735611380702489	10.094967382207704	1.0	0.3334765628463026	2.117780098570208	1.0
310000	-61683.049857311715	-61649.42935442266	-33.620502889057875	-19592.242650535052	1.323949016962808	2.657090900517227	2.0085960277585158	0.6484948727587119	1	3	4	1	0	-20337.42344998464	0.46349752773267067	1.6592132412415093	1.2593849605721052	0.39982828066940446	0	3	6	1	0	-21719.763253902966	1.0212257731893088	10.562022898231671	6.029048706694528	4.532974191537141	3	21	44	9	0	1.0	0.4545391347646912	0.9115223824076913	1.0	0.6159487731435997	4.9742165054592595	1.0	0.4545391347646912	0.9115223824076913	1.0	0.6159487731435997	4.9742165054592595	1.0	0.4545391347646912	0.9115223824076913	1.0
315000	-61619.67636150997	-61649.13235226234	29.455990752371193	-19589.003860321543	0.98207352819123	1.9284507916600528	1.4606760007960353	0.46777479086401724	1	4	5	0	0	-20339.78892452701	0.7473798126367291	2.0285098782114535	1.6732155397603274	0.35529433845112623	0	4	7	0	0	-21720.33956741379	0.8727604352724129	7.410972446582975	4.767785083075656	2.64318736350732	2	27	51	2	0	1.0	0.3103604158896887	1.4762960640916627	1.0	0.18997115344998633	7.434517487781509	1.0	0.3103604158896887	1.4762960640916627	1.0	0.18997115344998633	7.434517487781509	1.0	0.3103604158896887	1.4762960640916627	1.0
320000	-61664.476602405164	-61652.849762954924	-11.626839450243942	-19586.600742266084	0.9894961601194667	1.8283060628560965	1.4611190026407048	0.3671870602153917	2	5	5	0	0	-20338.181604588226	0.5730052345016003	1.9094470450627488	1.1627085820747907	0.7467384629879581	1	5	7	0	0	-21728.067416100614	1.0908353962657558	10.414086076133637	5.458276832367667	4.9558092437659695	4	23	45	8	0	1.0	0.35393765773089836	1.6586068774771299	1.0	1.0584340409476856	4.74141247567011	1.0	0.35393765773089836	1.6586068774771299	1.0	1.0584340409476856	4.74141247567011	1.0	0.35393765773089836	1.6586068774771299	1.0
325000	-61667.74742973656	-61661.93108836468	-5.816341371877961	-19589.408608051996	0.8000148429079316	1.4475947225889771	1.326074925163745	0.12151979742523239	0	3	5	0	0	-20345.614730014837	0.7302735465348918	2.24247386940427	2.037995039241392	0.2044788301628779	1	5	7	0	0	-21726.90775029785	1.098911945524808	10.460046652423802	5.817373671733289	4.642672980690514	4	27	49	4	0	1.0	0.4075721869740449	1.9353165506113947	1.0	0.582066880168655	5.560479829311407	1.0	0.4075721869740449	1.9353165506113947	1.0	0.582066880168655	5.560479829311407	1.0	0.4075721869740449	1.9353165506113947	1.0
330000	-61617.77336240642	-61655.78673979624	38.01337738981657	-19593.84722138356	1.0938459211937464	2.2047488481720654	1.8441173084611608	0.3606315397109048	0	3	5	0	0	-20340.007338070664	0.4481964245266321	1.6181718466582211	0.8602065841149857	0.7579652625432355	1	5	7	0	0	-21721.93218034201	0.7847196520559828	7.074408185860772	3.933020305983198	3.1413878798775725	3	28	51	2	0	1.0	0.21026470154369709	2.5181199616559	1.0	0.9930030697916024	7.5666882192170295	1.0	0.21026470154369709	2.5181199616559	1.0	0.9930030697916024	7.5666882192170295	1.0	0.21026470154369709	2.5181199616559	1.0
335000	-61576.029796626426	-61639.164204833374	63.1344082069448	-19587.657075742307	0.8387337438752616	1.4181810118148515	1.1400061627005154	0.27817484911433615	1	4	5	0	0	-20337.804438476818	0.36460873125743176	1.1076321485835505	0.9345872931350289	0.17304485544852155	1	5	7	0	0	-21713.70269061425	0.816171879329488	7.056822334181095	3.6720153142008742	3.3848070199802205	6	31	51	2	0	1.0	0.21525243498926735	2.3160125938238125	1.0	0.6045414573299495	7.391356293680052	1.0	0.21525243498926735	2.3160125938238125	1.0	0.6045414573299495	7.391356293680052	1.0	0.21525243498926735	2.3160125938238125	1.0
340000	-61649.212273570665	-61642.24643021556	-6.965843355111923	-19588.65732077636	1.0057197610785749	2.1632862417668406	2.067609500957683	0.09567674080915806	0	3	5	0	0	-20338.70665293103	0.6294427082725327	2.3390417321877655	1.8392819014178832	0.49975983076988256	0	4	7	0	0	-21714.88245650817	0.9932242251091404	9.517725963845844	6.963581838266349	2.554144125579497	2	27	51	2	0	1.0	0.5059363496344814	3.2344488039921657	1.0	0.30616856596163144	8.923107413093694	1.0	0.5059363496344814	3.2344488039921657	1.0	0.30616856596163144	8.923107413093694	1.0	0.5059363496344814	3.2344488039921657	1.0
345000	-61619.52655347458	-61648.78878953201	29.262236057430858	-19589.23547424208	0.9639108715184287	1.9738987270867263	1.6417446748480904	0.33215405223863603	2	5	5	0	0	-20338.960142769287	0.6189064885704165	2.0353482650384587	1.7644425343821375	0.2709057306563217	0	4	7	0	0	-21720.593172520646	0.8751857266297751	7.7748234834361085	4.579324569244584	3.195498914191525	5	30	51	2	0	1.0	0.2811923119422348	2.4337742237696998	1.0	0.8729749290531286	7.695063430919686	1.0	0.2811923119422348	2.4337742237696998	1.0	0.8729749290531286	7.695063430919686	1.0	0.2811923119422348	2.4337742237696998	1.0
350000	-61613.92759583074	-61646.718478964656	32.790883133914065	-19588.498130531592	0.8896832279410505	1.621632474204209	1.5824501377076614	0.03918233649654749	0	3	5	0	0	-20338.999716451122	0.5845861139328474	1.765682867980666	1.3198413640484263	0.44584150393223937	0	4	7	0	0	-21719.22063198195	0.9646119197386432	8.080672814176602	4.835620554741391	3.245052259435207	4	29	51	2	0	1.0	0.2795466108502655	1.9157906808927574	1.0	0.2693646622156968	7.781930717517317	1.0	0.2795466108502655	1.9157906808927574	1.0	0.2693646622156968	7.781930717517317	1.0	0.2795466108502655	1.9157906808927574	1.0
355000	-61628.07339089369	-61644.44544324164	16.37205234794861	-19589.425077218857	1.011315585972997	1.9118031425244641	1.5132559162223458	0.3985472263021184	2	5	5	0	0	-20339.370690445663	0.3847452077346274	1.465552034606962	0.7558186880137744	0.7097333465931878	0	4	7	0	0	-21715.649675577115	0.9140385659325445	7.997368694625163	5.461307799095405	2.536060895529758	2	27	51	2	0	1.0	0.32661430719783985	1.910409577600531	1.0	0.3525839101519024	8.624165602781385	1.0	0.32661430719783985	1.910409577600531	1.0	0.3525839101519024	8.624165602781385	1.0	0.32661430719783985	1.910409577600531	1.0
360000	-61634.0418571782	-61658.60122037084	24.559363192636695	-19589.069093468966	1.1787767829283518	2.177855361216085	1.9412080327733023	0.23664732844278225	1	4	5	0	0	-20340.054852323097	0.4342047963202229	1.444966979655688	1.016767545993563	0.42819943366212493	0	4	7	0	0	-21729.47727457877	1.024509622615384	7.686657189632174	4.56713031944879	3.1195268701833845	4	26	48	5	0	1.0	0.3199264586568895	1.8712914813487522	1.0	0.5414824606993566	6.539436989814351	1.0	0.3199264586568895	1.8712914813487522	1.0	0.5414824606993566	6.539436989814351	1.0	0.3199264586568895	1.8712914813487522	1.0
365000	-61645.097064801936	-61646.086803289014	0.989738487079376	-19587.328543121967	0.918301710283946	1.7375705757094095	1.487437530111595	0.2501330455978147	2	5	5	0	0	-20337.734112272086	0.45021454230994823	1.4185855194607435	0.8362668877677198	0.5823186316930238	1	4	6	1	0	-21721.024147894954	0.9171684518700672	8.70408985488729	5.835208922720942	2.8688809321663467	0	24	50	3	0	1.0	0.3687343822154208	1.706100220240123	1.0	0.7860716213144001	7.466484346229026	1.0	0.3687343822154208	1.706100220240123	1.0	0.7860716213144001	7.466484346229026	1.0	0.3687343822154208	1.706100220240123	1.0
370000	-61654.33387973762	-61644.96827207826	-9.365607659358139	-19588.641672066577	1.32259509140667	2.813574676860234	2.501812910959451	0.31176176590078236	0	3	5	0	0	-20339.109201440024	0.49823127410733514	1.9292066649940578	1.3878787544602573	0.541327910533801	0	4	7	0	0	-21717.217398571665	0.9880612427471951	9.598000613123354	5.5162746185512335	4.0817259945721185	2	23	47	6	0	1.0	0.3682050920924094	1.4132980541131894	1.0	0.28002268130544766	4.515637530992552	1.0	0.3682050920924094	1.4132980541131894	1.0	0.28002268130544766	4.515637530992552	1.0	0.3682050920924094	1.4132980541131894	1.0
375000	-61628.58099806562	-61652.86874085612	24.28774279050645	-19589.581211636345	0.889772559527286	1.836170094385842	1.6151944503677114	0.22097564401813077	0	3	5	0	0	-20339.45193313443	0.4064029498093092	1.411570479819765	0.8883878404299662	0.5231826393897987	0	4	7	0	0	-21723.835596085348	0.9387867619058455	7.797243954594549	5.268432347828281	2.52881160676627	1	26	51	2	0	1.0	0.337719840746431	1.0655261366104085	1.0	0.11355826787027391	9.793142949342998	1.0	0.337719840746431	1.0655261366104085	1.0	0.11355826787027391	9.793142949342998	1.0	0.337719840746431	1.0655261366104085	1.0
380000	-61646.92761527386	-61646.703748106665	-0.2238671671919361	-19587.352890238137	0.9873278940988061	1.6283821578995115	1.5981141877450864	0.030267970154425373	0	3	5	0	0	-20341.51566649649	0.8199984649022657	2.5894965394970306	1.753697713753425	0.8357988257436052	0	4	7	0	0	-21717.835191372043	1.1650509712070445	8.855258236105048	5.725169660411564	3.1300885756934846	0	22	48	5	0	1.0	0.38654701258387847	1.7142310125224032	1.0	0.1005716365547742	6.7658074323977955	1.0	0.38654701258387847	1.7142310125224032	1.0	0.1005716365547742	6.7658074323977955	1.0	0.38654701258387847	1.7142310125224032	1.0
385000	-61622.398746910265	-61654.473234540026	32.07448762976346	-19590.75457169439	1.175821096671906	2.0466261152774208	1.91352382392859	0.13310229134883053	2	5	5	0	0	-20339.62474598293	0.39308599053449433	1.391399090369944	0.7494998968701656	0.6418991934997785	1	5	7	0	0	-21724.09391686271	1.2231695285914224	7.890717137618146	4.600153521840544	3.2905636157776	3	24	47	6	0	1.0	0.2614334728843297	0.6595587403109383	1.0	0.7546661726954533	6.671433831303802	1.0	0.2614334728843297	0.6595587403109383	1.0	0.7546661726954533	6.671433831303802	1.0	0.2614334728843297	0.6595587403109383	1.0
390000	-61607.63610361339	-61649.84135922614	42.205255612753795	-19590.169823013086	0.8233560094043092	1.4483711611618606	1.1480951127010681	0.30027604846079226	0	3	5	0	0	-20338.018823337723	0.3361904611312052	0.8770614904187695	0.5803200273428107	0.2967414630759587	0	4	7	0	0	-21721.652712875333	1.070564292303002	7.744267216825154	4.210363526813419	3.533903690011735	3	24	47	6	0	1.0	0.23582747725231912	1.633378584120959	1.0	0.3333056630969634	6.130380030423102	1.0	0.23582747725231912	1.633378584120959	1.0	0.3333056630969634	6.130380030423102	1.0	0.23582747725231912	1.633378584120959	1.0
395000	-61600.31447261777	-61645.884658660914	45.57018604314453	-19590.957084187514	0.8138462335497908	1.34465939189293	1.0630455778874155	0.2816138140055144	1	4	5	0	0	-20337.73510825459	0.44030083909343765	1.3804056619975613	0.990682903897977	0.3897227580995843	0	4	7	0	0	-21717.19246621881	0.9502317852483707	7.191185628437998	4.229835821825793	2.961349806612204	2	26	50	3	0	1.0	0.28297470379757106	1.2588240147760499	1.0	0.5299939035296731	7.022118108474322	1.0	0.28297470379757106	1.2588240147760499	1.0	0.5299939035296731	7.022118108474322	1.0	0.28297470379757106	1.2588240147760499	1.0
400000	-61619.79888616999	-61649.97496805527	30.17608188527869	-19588.330658662388	0.7218922181411689	1.1401533357724978	0.8435896251988217	0.29656371057367614	1	4	5	0	0	-20338.92434183296	0.4503363324241324	1.5948452872395924	0.849374373761814	0.7454709134777784	1	4	6	1	0	-21722.719967559926	0.9635332994662729	7.4883162294657115	4.506077024749739	2.9822392047159747	3	24	47	6	0	1.0	0.2256592313265425	1.3596287494619108	1.0	0.8723645851341127	6.700130718277802	1.0	0.2256592313265425	1.3596287494619108	1.0	0.8723645851341127	6.700130718277802	1.0	0.2256592313265425	1.3596287494619108	1.0
405000	-61655.60978771378	-61639.75684000076	-15.852947713018473	-19589.8550118112	0.9978410976119518	1.7883638757679854	1.2630856045103844	0.5252782712576008	0	3	5	0	0	-20338.44872537823	0.45503022014661754	1.458495989058058	1.0082173470870035	0.4502786419710543	0	4	7	0	0	-21711.45310281133	1.0589031580800758	9.969399301381602	6.559028672130982	3.410370629250618	4	26	48	5	0	1.0	0.5483252235388689	2.680028186873637	1.0	0.3233441329730427	6.124566137749519	1.0	0.5483252235388689	2.680028186873637	1.0	0.3233441329730427	6.124566137749519	1.0	0.5483252235388689	2.680028186873637	1.0
410000	-61669.90307670495	-61657.9448623974	-11.95821430754483	-19590.717593233243	1.0461930280608533	2.086742366625604	1.8928908838736116	0.19385148275199263	0	3	5	0	0	-20341.542314383336	0.5143934767989312	2.0333473374535505	1.2595740657282923	0.7737732717252583	0	4	7	0	0	-21725.684954780827	1.1702720369967066	10.328666657431206	7.005673619940411	3.322993037490797	0	25	51	2	0	1.0	0.5568263806850033	1.6535463640006496	1.0	0.06396946364501858	4.993435819401768	1.0	0.5568263806850033	1.6535463640006496	1.0	0.06396946364501858	4.993435819401768	1.0	0.5568263806850033	1.6535463640006496	1.0
415000	-61644.85627025917	-61645.84965869626	0.9933884370828387	-19588.317505544375	0.9656356194730061	1.8781369493364215	1.5868751461379884	0.29126180319843303	1	4	5	0	0	-20338.686297110973	0.477389759177434	1.5948343054889276	1.0873456682530116	0.5074886372359159	0	3	6	1	0	-21718.845856040905	1.093322039986988	8.56352122203723	5.072789141853754	3.490732080183477	3	19	42	11	0	1.0	0.3290112436465769	0.7060717712534365	1.0	0.4684728501652514	4.512455553189733	1.0	0.3290112436465769	0.7060717712534365	1.0	0.4684728501652514	4.512455553189733	1.0	0.3290112436465769	0.7060717712534365	1.0
420000	-61657.483528458804	-61648.624076653505	-8.859451805298857	-19588.390757461788	1.2080057113165588	2.536161509111742	2.1232265973665823	0.41293491174516006	1	4	5	0	0	-20338.375011208278	0.47257033453392117	1.5091610304985617	1.2624424246944503	0.2467186058041111	1	5	7	0	0	-21721.858307983443	1.339632198146717	10.886374241425258	7.413112825955598	3.4732614154696613	1	26	51	2	0	1.0	0.5827920924333945	2.41412166933113	1.0	0.32736470850114174	6.738219495951229	1.0	0.5827920924333945	2.41412166933113	1.0	0.32736470850114174	6.738219495951229	1.0	0.5827920924333945	2.41412166933113	1.0
425000	-61645.69390023091	-61645.93183917001	0.23793893909594788	-19588.13184311971	0.9108961042619674	1.4570939232008293	0.9853362027089083	0.47175772049192094	0	3	5	0	0	-20342.01466202799	0.5755586939292014	2.093381355003764	1.650971849682843	0.4424095053209209	0	4	7	0	0	-21715.785334022312	0.9413129685060414	8.28659826509964	5.655319323618968	2.6312789414806765	1	22	47	6	0	1.0	0.4604879855581972	1.2507052158447824	1.0	0.22920303641982373	5.698762783155132	1.0	0.4604879855581972	1.2507052158447824	1.0	0.22920303641982373	5.698762783155132	1.0	0.4604879855581972	1.2507052158447824	1.0
430000	-61641.01500319519	-61640.93161205812	-0.08339113707066659	-19589.327568266694	0.8679477572107664	1.671509509620182	1.4199032304351606	0.2516062791850213	0	3	5	0	0	-20338.020470014973	0.3557639449349177	1.1667117939076064	0.6731549057332635	0.4935568881743428	1	5	7	0	0	-21713.583573776454	1.2692785833506954	9.559721694205134	5.855342608419084	3.704379085786052	5	23	44	9	0	1.0	0.3394776891642599	1.2670621956057568	1.0	0.28129011434742907	4.047463817529948	1.0	0.3394776891642599	1.2670621956057568	1.0	0.28129011434742907	4.047463817529948	1.0	0.3394776891642599	1.2670621956057568	1.0
435000	-61683.81796667982	-61660.414963808915	-23.403002870900917	-19595.06200755972	1.3351756307351534	2.681904664889747	1.7840993696680054	0.8978052952217419	1	3	4	1	0	-20336.68642710067	0.82360281163095	2.558328326854233	1.926532520756287	0.6317958060979462	0	4	7	0	0	-21728.666529148526	1.3735773039184862	11.032982319048326	6.799118546219202	4.2338637728291255	2	22	46	7	0	1.0	0.49585460846588186	1.0394479133817185	1.0	0.19678598146336607	4.448367318483956	1.0	0.49585460846588186	1.0394479133817185	1.0	0.19678598146336607	4.448367318483956	1.0	0.49585460846588186	1.0394479133817185	1.0
440000	-61657.335387416926	-61642.21797906481	-15.117408352120643	-19589.13392117943	1.2098457738698696	2.4311185413916965	1.8650357887133784	0.5660827526783183	1	4	5	0	0	-20336.01453051515	0.44379854127402857	1.4325593816281792	1.0656462284461647	0.3669131531820147	0	4	7	0	0	-21717.069527370237	1.4666690344809348	11.055926209634556	6.891204412231348	4.1647217974032085	3	22	45	8	0	1.0	0.4900429399765698	0.8037657507294712	1.0	0.28496848739200825	4.62454916628526	1.0	0.4900429399765698	0.8037657507294712	1.0	0.28496848739200825	4.62454916628526	1.0	0.4900429399765698	0.8037657507294712	1.0
445000	-61643.21730568862	-61643.050513070644	-0.16679261797195588	-19588.35706470099	1.1161207828335504	2.0140861365849196	1.6559274321903545	0.3581587043945651	0	2	4	1	0	-20336.357952295115	0.608412823401837	1.7682792481974465	1.5427757502504222	0.22550349794702373	1	4	6	1	0	-21718.335496074542	0.9754237866942311	8.218845589947437	5.610007959697401	2.608837630250033	0	22	48	5	0	1.0	0.5248526851364143	1.5590616848722256	1.0	0.3673118562929342	5.407569234555747	1.0	0.5248526851364143	1.5590616848722256	1.0	0.3673118562929342	5.407569234555747	1.0	0.5248526851364143	1.5590616848722256	1.0
450000	-61646.8676389537	-61650.03595581504	3.1683168613417014	-19590.62272349086	0.9616099496334534	1.8714485983024023	1.3426428178671683	0.528805780435234	0	3	5	0	0	-20340.77461312454	0.6790688927158651	2.1664265303939096	1.5649226726812593	0.6015038577126506	0	3	6	1	0	-21718.63861919964	0.9238379167410035	8.11801477599526	5.121427405715877	2.996587370279383	1	23	48	5	0	1.0	0.39611370632944226	1.2226756607855191	1.0	0.26765224296291273	6.636560440923537	1.0	0.39611370632944226	1.2226756607855191	1.0	0.26765224296291273	6.636560440923537	1.0	0.39611370632944226	1.2226756607855191	1.0
455000	-61645.931414893625	-61651.16740966761	5.235994773981716	-19590.276031882713	0.9744566857790317	1.9717538347219508	1.4447464012295705	0.5270074334923802	0	3	5	0	0	-20342.37547133543	0.58954545842205	2.0645888593850996	1.6794129794743335	0.3851758799107661	0	4	7	0	0	-21718.51590644947	0.9179106687604386	7.905081220210191	5.446068905014244	2.4590123151959475	0	22	48	5	0	1.0	0.42789523256682904	0.8672578396843623	1.0	0.30661048764093424	6.470239087479654	1.0	0.42789523256682904	0.8672578396843623	1.0	0.30661048764093424	6.470239087479654	1.0	0.42789523256682904	0.8672578396843623	1.0
460000	-61639.892876743346	-61643.09703991069	3.2041631673410524	-19588.367976747726	0.7618929495856176	1.5006487730573603	1.2986461635518787	0.20200260950548193	0	3	5	0	0	-20335.959271428528	0.5279407360497266	1.8769307477608184	1.3187391569252724	0.5581915908355463	0	4	7	0	0	-21718.76979173443	0.9516279864174091	8.357860277214645	5.728632285171647	2.6292279920429977	2	25	49	4	0	1.0	0.5607569477525084	0.8540597371028468	1.0	0.04558435335444239	6.0719916834041	1.0	0.5607569477525084	0.8540597371028468	1.0	0.04558435335444239	6.0719916834041	1.0	0.5607569477525084	0.8540597371028468	1.0
465000	-61676.211584925426	-61645.12375507156	-31.087829853866985	-19588.66410639991	1.1766917334438542	2.9192628398189697	2.5211577141572534	0.39810512566171663	0	3	5	0	0	-20337.747212663322	0.7186909736875448	2.7767805789063558	2.449783697204701	0.3269968817016543	0	4	7	0	0	-21718.71243600832	1.1425274149294333	11.602818548876737	6.5593725456757435	5.043446003200992	2	22	46	7	0	1.0	0.4959149887693913	2.2486948692323296	1.0	0.2795964850554664	4.289344090144026	1.0	0.4959149887693913	2.2486948692323296	1.0	0.2795964850554664	4.289344090144026	1.0	0.4959149887693913	2.2486948692323296	1.0
470000	-61635.78130066444	-61641.62460403245	5.843303368002231	-19589.332274828423	1.177332522832589	2.0229012146709504	1.8091742615960331	0.2137269530749173	0	3	5	0	0	-20338.815041661433	0.5299388843452314	2.025441383125889	1.6181799325610082	0.40726145056488094	0	4	7	0	0	-21713.477287542588	1.0492529184584947	8.483593596892545	5.868294409568692	2.6152991873238505	4	27	49	4	0	1.0	0.45976469340515996	1.5564574639351838	1.0	0.6452997370472688	5.63339075032834	1.0	0.45976469340515996	1.5564574639351838	1.0	0.6452997370472688	5.63339075032834	1.0	0.45976469340515996	1.5564574639351838	1.0
475000	-61650.99099395823	-61642.95088245433	-8.040111503899272	-19588.743894125593	1.539613694030794	2.887387761369704	2.0284408987152407	0.8589468626544631	4	7	5	0	0	-20337.06005895137	0.5863084222076403	1.9880634067507303	1.0706590075451654	0.917404399205565	1	5	7	0	0	-21717.146929377366	1.075752248875562	10.997136985435743	6.455159356006309	4.541977629429433	3	26	49	4	0	1.0	0.43929852152271576	4.434613716844022	1.0	0.810146898944413	5.622608782785674	1.0	0.43929852152271576	4.434613716844022	1.0	0.810146898944413	5.622608782785674	1.0	0.43929852152271576	4.434613716844022	1.0
480000	-61653.04221971804	-61639.09411743305	-13.948102284989154	-19589.0927414078	0.896006605676004	1.5405277990403592	1.2585880331545662	0.2819397658857929	0	3	5	0	0	-20337.043896556595	0.4642348901745461	1.9214781674399704	1.2440399702634037	0.677438197176567	0	4	7	0	0	-21712.95747946865	1.0766570835805997	10.778009823960948	6.7442549210937095	4.03375490286724	4	28	50	3	0	1.0	0.48190533012676523	2.5218338471569854	1.0	0.8721122985142764	5.78066463694954	1.0	0.48190533012676523	2.5218338471569854	1.0	0.8721122985142764	5.78066463694954	1.0	0.48190533012676523	2.5218338471569854	1.0
485000	-61624.95319411093	-61641.82050826134	16.867314150408205	-19588.911611611413	1.2930850776006706	2.541023409687755	2.25083393804666	0.29018947164109543	1	4	5	0	0	-20337.334441765808	0.4440165389255186	1.642302800010631	0.9172235329494344	0.7250792670611965	1	5	7	0	0	-21715.574454884125	1.5156692456186762	10.588236746032122	6.952241859700675	3.6359948863314466	13	37	50	3	0	1.0	0.5013010336104458	3.1512221376517964	1.0	2.192351523133138	8.339279808889513	1.0	0.5013010336104458	3.1512221376517964	1.0	2.192351523133138	8.339279808889513	1.0	0.5013010336104458	3.1512221376517964	1.0
490000	-61643.162329289415	-61645.500515853564	2.3381865641500035	-19588.966298286083	0.9226697368188479	2.0266559790821876	1.83474097406743	0.19191500501475742	0	3	5	0	0	-20338.339475274137	0.5891881717273513	2.108361982828691	1.718566936217162	0.38979504661152875	0	4	7	0	0	-21718.194742293344	1.2025186129071148	9.334751654771743	6.378591120643754	2.956160534127995	1	26	51	2	0	1.0	0.3976021370431319	1.4406367718744861	1.0	0.33851351077966574	6.463991509048561	1.0	0.3976021370431319	1.4406367718744861	1.0	0.33851351077966574	6.463991509048561	1.0	0.3976021370431319	1.4406367718744861	1.0
495000	-61621.46278620386	-61636.46580449988	15.003018296016947	-19587.582817149356	0.7851644550322544	1.3466640520737405	1.1029503904615923	0.24371366161214816	0	3	5	0	0	-20337.55753724501	0.38255294169754855	1.2406227818452238	0.9876740162945006	0.2529487655507231	0	4	7	0	0	-21711.325450105513	1.3108306655501472	9.79029104870154	6.621800542348942	3.1684905063525957	5	31	52	1	0	1.0	0.44153534961651053	2.54884977189537	1.0	0.48298388815271176	7.146900039721549	1.0	0.44153534961651053	2.54884977189537	1.0	0.48298388815271176	7.146900039721549	1.0	0.44153534961651053	2.54884977189537	1.0
500000	-61615.0971106978	-61640.267357549004	25.170246851202375	-19588.159446145895	0.9139000073554824	1.5112815600304055	1.2842970548795583	0.22698450515084723	0	3	5	0	0	-20339.47061295993	0.6305403908427641	1.8428188822691567	1.390630864498303	0.4521880177708537	0	4	7	0	0	-21712.63729844318	1.1076414743037852	8.307469322485002	5.194737589264149	3.112731733220855	3	27	50	3	0	1.0	0.3358048261845586	1.3989262552034296	1.0	0.36087588757108763	7.604419466766074	1.0	0.3358048261845586	1.3989262552034296	1.0	0.36087588757108763	7.604419466766074	1.0	0.3358048261845586	1.3989262552034296	1.0
505000	-61645.775116443445	-61642.288374216936	-3.4867422265081647	-19589.05594735902	1.2318838926854896	2.6425177617735915	2.559892550651605	0.08262521112198645	0	3	5	0	0	-20337.878059275597	0.46757288151504833	1.804473093379732	1.4141126740748722	0.3903604193048592	0	4	7	0	0	-21715.35436758232	1.0483524571164111	9.73842964667278	6.321363657777011	3.4170659888957657	0	27	53	0	0	1.0	0.6285610507564462	3.3095458487041176	1.0	0.059868203885840555	10.8697841223135	1.0	0.6285610507564462	3.3095458487041176	1.0	0.059868203885840555	10.8697841223135	1.0	0.6285610507564462	3.3095458487041176	1.0
510000	-61632.013705280006	-61640.196121456065	8.182416176063244	-19587.74648763382	0.7767696028465566	1.201791560681359	1.0022706050277654	0.1995209556535935	0	3	5	0	0	-20335.3766269555	0.4533170404210101	1.236356699256941	0.8620109540186291	0.37434574523831177	0	3	6	1	0	-21717.073006866744	1.1552863026666707	9.311226327199323	5.456580892987715	3.854645434211605	4	26	48	5	0	1.0	0.3457837825263572	1.1201862668628564	1.0	0.29453712367978235	7.088260350146974	1.0	0.3457837825263572	1.1201862668628564	1.0	0.29453712367978235	7.088260350146974	1.0	0.3457837825263572	1.1201862668628564	1.0
515000	-61631.825948600366	-61643.871576373334	12.045627772969793	-19590.0550389561	1.1242130676522482	2.4788216628382056	2.0993841857475193	0.3794374770906859	0	3	5	0	0	-20336.53125057156	0.553693484569959	1.7417826553045703	1.2196389167210087	0.5221437385835618	1	5	7	0	0	-21717.285286845672	1.226198579652199	9.493127696105338	5.922377924080096	3.5707497720252404	3	29	52	1	0	1.0	0.42026388672236675	1.6350372889300657	1.0	0.6327148073502027	7.147484103182121	1.0	0.42026388672236675	1.6350372889300657	1.0	0.6327148073502027	7.147484103182121	1.0	0.42026388672236675	1.6350372889300657	1.0
520000	-61637.8324273579	-61642.57952853763	4.747101179734082	-19587.1629533117	0.8872425755471625	1.5096220810795233	1.4129432434955802	0.0966788375839432	0	3	5	0	0	-20338.747124769852	0.43545095288193236	1.4103176781999762	1.0775510673516193	0.332766610848357	0	4	7	0	0	-21716.669450456073	1.2125719624694118	10.367688171751535	5.892219036570437	4.4754691351811	2	27	51	2	0	1.0	0.43854952363853267	3.6616695518221003	1.0	0.4950838841936945	6.0157186113446555	1.0	0.43854952363853267	3.6616695518221003	1.0	0.4950838841936945	6.0157186113446555	1.0	0.43854952363853267	3.6616695518221003	1.0
525000	-61642.91760123867	-61646.91736911668	3.9997678780152333	-19588.48206655135	1.0640501353608487	1.8651462881808911	1.3239963805701422	0.5411499076107491	1	4	5	0	0	-20335.858161649387	0.5493739766642298	1.9473280457803432	1.4586007256719968	0.48872732010834646	2	6	7	0	0	-21722.57714091594	1.1680771419287763	9.480096483922821	5.795974816146073	3.684121667776746	2	26	50	3	0	1.0	0.44432545977520765	3.634228086899141	1.0	0.6754059178661449	6.926341057157762	1.0	0.44432545977520765	3.634228086899141	1.0	0.6754059178661449	6.926341057157762	1.0	0.44432545977520765	3.634228086899141	1.0
530000	-61633.99829733157	-61643.20734642232	9.209049090748689	-19586.84642283349	0.9753462880048885	1.679311836818059	1.3649298315096292	0.31438200530842975	0	3	5	0	0	-20336.86695351847	0.4334817803617761	1.5394163784431514	0.928350249858164	0.6110661285849875	0	4	7	0	0	-21719.493970070365	1.054203177972851	8.63972028953161	5.597353400023664	3.042366889507945	0	22	48	5	0	1.0	0.3229744374670444	0.8625415794125757	1.0	0.06734056909787513	5.39475524626317	1.0	0.3229744374670444	0.8625415794125757	1.0	0.06734056909787513	5.39475524626317	1.0	0.3229744374670444	0.8625415794125757	1.0
535000	-61656.432091863586	-61649.97664728877	-6.455444574817816	-19586.806971756374	0.8183171212186999	1.5006079684307152	1.2183183300235756	0.28228963840713955	0	3	5	0	0	-20338.222093415287	0.4607963969274325	1.6199984920797252	1.086787099600516	0.5332113924792092	0	4	7	0	0	-21724.947582117115	1.5859244989527062	10.944835891104152	5.727717341441199	5.217118549662949	6	25	45	8	0	1.0	0.3807479940754977	1.8075124025265543	1.0	0.4820002060552086	3.460993165720415	1.0	0.3807479940754977	1.8075124025265543	1.0	0.4820002060552086	3.460993165720415	1.0	0.3807479940754977	1.8075124025265543	1.0
540000	-61648.00206235503	-61653.75949834271	5.757435987681804	-19587.274780212843	0.9470834740646967	1.5698692204461013	1.1435376258026602	0.42633159464344106	1	4	5	0	0	-20336.995524102345	0.45373796269882155	1.3959287444057424	1.2394479853334044	0.15648075907233774	0	3	6	1	0	-21729.48919402752	1.1717948023395177	9.922637545796562	6.194919485759875	3.727718060036687	8	30	48	5	0	1.0	0.4362664394262394	2.356823180114201	1.0	0.8874654349894311	6.6299865044253385	1.0	0.4362664394262394	2.356823180114201	1.0	0.8874654349894311	6.6299865044253385	1.0	0.4362664394262394	2.356823180114201	1.0
545000	-61629.905610775066	-61652.289745476024	22.384134700956807	-19588.46755932215	0.9499347927261986	1.7788075419444627	1.6097242456528034	0.1690832962916588	0	3	5	0	0	-20339.177993707493	0.48236244739287404	1.8094099068159992	1.2350246801101163	0.5743852267058831	0	4	7	0	0	-21724.644192446387	1.0420358480559109	7.900864826129261	5.5300816237552635	2.3707832023739996	0	22	48	5	0	1.0	0.2879796137261854	0.9955366630446966	1.0	0.0029563068481903896	6.538020696850469	1.0	0.2879796137261854	0.9955366630446966	1.0	0.0029563068481903896	6.538020696850469	1.0	0.2879796137261854	0.9955366630446966	1.0
550000	-61625.999352127095	-61646.5938168811	20.594464754003642	-19589.319301005165	0.8780281416757474	1.6699253480615819	1.3203414648204475	0.34958388324113443	0	3	5	0	0	-20337.410862986413	0.5713923688775742	1.7843373599537493	1.4146883942367827	0.3696489657169666	0	4	7	0	0	-21719.863652889522	0.8406957785039272	7.120199599024728	4.623424617645776	2.496774981378948	0	20	46	7	0	1.0	0.29168320959549227	0.8441133893530217	1.0	0.0011974860018175574	5.997662730426596	1.0	0.29168320959549227	0.8441133893530217	1.0	0.0011974860018175574	5.997662730426596	1.0	0.29168320959549227	0.8441133893530217	1.0
555000	-61627.32043424479	-61649.845802553886	22.52536830909029	-19592.133912434638	1.0952055857174794	2.258328789388221	1.8252957155688683	0.43303307381935313	0	3	5	0	0	-20336.98454241762	0.40669844008366884	1.3776181011223145	0.9657437472593303	0.4118743538629843	0	4	7	0	0	-21720.727347701624	0.9341759403016936	7.254599194430737	4.49956066049023	2.7550385339405055	0	20	46	7	0	1.0	0.26605048899438644	1.159295476195047	1.0	0.01320357089789449	5.981234568661533	1.0	0.26605048899438644	1.159295476195047	1.0	0.01320357089789449	5.981234568661533	1.0	0.26605048899438644	1.159295476195047	1.0
560000	-61625.538455657435	-61643.622030371145	18.08357471371206	-19588.262397680515	0.8885928554757231	1.5072227128434696	1.2848165865467998	0.22240612629667014	0	3	5	0	0	-20336.57706063269	0.5424380795976403	1.7159517570221152	1.3998613742895554	0.31609038273255985	0	3	6	1	0	-21718.782572057935	0.9725951087265897	7.607364202235125	5.138581052376418	2.4687831498587056	0	22	48	5	0	1.0	0.3155880574161686	1.0387156767082526	1.0	0.03434868139087966	8.930799186755525	1.0	0.3155880574161686	1.0387156767082526	1.0	0.03434868139087966	8.930799186755525	1.0	0.3155880574161686	1.0387156767082526	1.0
565000	-61621.487627763694	-61646.532810542034	25.04518277833826	-19588.81689282641	0.8254215252043393	1.455841461755965	1.1868891012153113	0.2689523605406535	0	3	5	0	0	-20337.92441795162	0.3898870212891106	1.4355771484603999	0.9198885609506507	0.5156885875097492	0	4	7	0	0	-21719.791499764004	0.9231320031396866	7.539960177566115	5.526704911667273	2.013255265898841	0	24	50	3	0	1.0	0.31716345517920463	1.7144362795298236	1.0	0.11498797964456356	6.398735967539223	1.0	0.31716345517920463	1.7144362795298236	1.0	0.11498797964456356	6.398735967539223	1.0	0.31716345517920463	1.7144362795298236	1.0
570000	-61645.37411230312	-61638.9695987841	-6.404513519023944	-19587.65144580698	1.113092734736496	2.2676753825884033	1.5961056850620623	0.6715696975263412	2	5	5	0	0	-20335.863725097326	0.6612889559609475	1.9649812824339694	1.5990686337352242	0.36591264869874535	0	4	7	0	0	-21715.45442787979	1.4221742777118493	12.084157237535676	7.24778042522645	4.836376812309226	9	34	51	2	0	1.0	0.49468827877407406	5.8349593213352	1.0	1.4545070846260504	6.958455672106689	1.0	0.49468827877407406	5.8349593213352	1.0	1.4545070846260504	6.958455672106689	1.0	0.49468827877407406	5.8349593213352	1.0
575000	-61619.106800689406	-61649.76727726062	30.660476571209472	-19588.469889036744	0.8663104281217248	1.4437179852186754	1.261896135369009	0.18182184984966682	0	3	5	0	0	-20336.213024926135	0.4107170545719958	1.2377716021585397	0.7417936329447872	0.4959779692137526	0	3	6	1	0	-21725.08436329774	0.9457116112479943	6.903899083967268	4.7769129631162315	2.1269861208510363	0	22	48	5	0	1.0	0.3210539700788707	0.5978670119607822	1.0	0.11206409813546525	8.283253023383587	1.0	0.3210539700788707	0.5978670119607822	1.0	0.11206409813546525	8.283253023383587	1.0	0.3210539700788707	0.5978670119607822	1.0
580000	-61611.996994268906	-61641.890505909665	29.893511640758458	-19593.446398631648	1.053930800896087	1.7526660389767268	1.3699120838931789	0.3827539550835478	2	5	5	0	0	-20336.606363967876	0.41360306040934053	1.0408092265467495	0.7638423666087149	0.27696685993803455	0	4	7	0	0	-21711.837743310138	0.9148951050275413	6.878187744773456	4.6219053086835915	2.256282436089863	2	23	47	6	0	1.0	0.3236960692421116	0.821952203656977	1.0	0.3545263573271586	8.502379290890106	1.0	0.3236960692421116	0.821952203656977	1.0	0.3545263573271586	8.502379290890106	1.0	0.3236960692421116	0.821952203656977	1.0
585000	-61650.170346988394	-61637.89913970367	-12.271207284723282	-19586.94555498022	0.9135984601980601	1.524557441816187	1.2138484276246415	0.31070901419154523	0	2	4	1	0	-20336.03235499887	0.5621219798334504	1.7913591893488934	1.226147969870436	0.5652112194784575	1	4	6	1	0	-21714.921229724576	1.29694354109062	10.186239022003923	6.58244385252979	3.6037951694741324	1	25	50	3	0	1.0	0.5280281947502437	1.1437570313249357	1.0	0.1138328840561257	5.449281057868919	1.0	0.5280281947502437	1.1437570313249357	1.0	0.1138328840561257	5.449281057868919	1.0	0.5280281947502437	1.1437570313249357	1.0
590000	-61628.021517538946	-61649.744346311796	21.72282877284805	-19588.85978397663	1.0784029748784831	2.088349449172826	1.8362477899909546	0.2521016591818712	0	3	5	0	0	-20336.690006243112	0.38794269972700945	1.345223215934432	0.9451587723632993	0.4000644435711326	0	4	7	0	0	-21724.194556092058	1.2809979627927752	8.034462032327848	5.833939545098711	2.2005224872291382	3	22	45	8	0	1.0	0.35596109480846316	0.4061572284135476	1.0	0.17308731977675826	8.33918737878619	1.0	0.35596109480846316	0.4061572284135476	1.0	0.17308731977675826	8.33918737878619	1.0	0.35596109480846316	0.4061572284135476	1.0
595000	-61628.27368683497	-61652.92215824507	24.64847141010452	-19587.677382639056	0.9202294581054982	1.6474814509523332	1.5730242313013012	0.07445721965103211	0	3	5	0	0	-20339.87351892384	0.5337498265699345	1.6196438286432884	1.4479626342607812	0.17168119438250687	0	4	7	0	0	-21725.37125668217	1.0625322095334058	7.566750289892574	5.195882998904683	2.370867290987893	5	25	46	7	0	1.0	0.31092417191460486	0.9456479425110049	1.0	0.23846232365950326	5.372210032692258	1.0	0.31092417191460486	0.9456479425110049	1.0	0.23846232365950326	5.372210032692258	1.0	0.31092417191460486	0.9456479425110049	1.0
600000	-61608.48981721662	-61650.54613779335	42.05632057673424	-19590.772063057153	0.8663450052362092	1.821805779693176	1.582936105953761	0.23886967373941514	1	4	5	0	0	-20337.82919514826	0.40945911584153877	1.4680786285471028	0.9211237722757009	0.5469548562714017	1	5	7	0	0	-21721.944879587936	0.9587664157299038	7.004171444975409	5.029994803442156	1.9741766415332536	2	28	52	1	0	1.0	0.2815294853015075	1.1153403502283925	1.0	0.4599582776700777	11.88751882173616	1.0	0.2815294853015075	1.1153403502283925	1.0	0.4599582776700777	11.88751882173616	1.0	0.2815294853015075	1.1153403502283925	1.0
605000	-61628.03905401762	-61655.710347333836	27.671293316213706	-19591.57981577446	1.2398493642785955	2.1821539459268298	2.009318413086236	0.17283553284059402	0	3	5	0	0	-20337.449056655343	0.45892711563753485	1.4731419100520684	1.2178910726274745	0.25525083742459354	0	4	7	0	0	-21726.68147490403	0.8753616414054692	7.43235379227351	5.777690121880757	1.6546636703927515	0	25	51	2	0	1.0	0.39373656975121124	0.858377767511708	1.0	0.08220706696082389	11.876003239718312	1.0	0.39373656975121124	0.858377767511708	1.0	0.08220706696082389	11.876003239718312	1.0	0.39373656975121124	0.858377767511708	1.0
610000	-61639.21139273504	-61649.86136568002	10.649972944982638	-19588.427256487477	1.1457988032795015	2.1406678158770203	1.8132214754435947	0.3274463404334256	0	3	5	0	0	-20338.70360501356	0.46715914316462975	1.6165713997286895	1.099923130241049	0.5166482694876404	0	4	7	0	0	-21722.73050417898	0.9392583853067255	8.107867656995987	5.740048039036095	2.367819617959893	0	25	51	2	0	1.0	0.5030278323432001	0.9742012525595267	1.0	0.010789218988675239	11.820562563242063	1.0	0.5030278323432001	0.9742012525595267	1.0	0.010789218988675239	11.820562563242063	1.0	0.5030278323432001	0.9742012525595267	1.0
615000	-61629.189712345484	-61640.792191221626	11.602478876139761	-19588.131327568495	0.7922610298900971	1.2971134606319588	1.2507424507141538	0.04637100991780506	0	3	5	0	0	-20339.991819942345	0.4631957907255799	1.502766654716933	1.2204443660508344	0.2823222886660983	0	4	7	0	0	-21712.669043710783	0.8908596195400638	7.63423633443002	5.962629600091185	1.6716067343388357	0	24	50	3	0	1.0	0.47762743136382785	1.7112735555162928	1.0	0.039899722662238374	11.653126561200782	1.0	0.47762743136382785	1.7112735555162928	1.0	0.039899722662238374	11.653126561200782	1.0	0.47762743136382785	1.7112735555162928	1.0
620000	-61634.27951136417	-61651.82276278043	17.543251416258833	-19588.20054156458	0.7931188269239559	1.160042319377701	0.7794410605499611	0.3806012588277399	1	3	4	1	0	-20338.724565302356	0.4023160817133345	1.4252965297618014	0.9372250041959865	0.4880715255658147	0	4	7	0	0	-21724.89765591349	1.2330822302526707	9.955023673616616	4.497000657693407	5.458023015923208	9	28	45	8	0	1.0	0.19885016307442774	3.4705206407733935	1.0	1.485810633586871	4.805457026536992	1.0	0.19885016307442774	3.4705206407733935	1.0	1.485810633586871	4.805457026536992	1.0	0.19885016307442774	3.4705206407733935	1.0
625000	-61621.74704517254	-61640.994852041295	19.247806868755713	-19589.01183557488	1.0350951529852337	1.8965904466815564	1.5099412173127136	0.3866492293688424	0	3	5	0	0	-20339.00377222788	0.46521452910694183	1.4271573443748196	1.0868281564037126	0.3403291879711069	0	4	7	0	0	-21712.979244238537	0.8956719552242511	6.811190999392304	5.256543133287183	1.5546478661051206	2	26	50	3	0	1.0	0.4050182223358398	1.0275844814034563	1.0	0.330214369814102	14.812253855100636	1.0	0.4050182223358398	1.0275844814034563	1.0	0.330214369814102	14.812253855100636	1.0	0.4050182223358398	1.0275844814034563	1.0
630000	-61632.59479404437	-61643.53669269479	10.941898650416856	-19589.379386166765	0.9528290368518847	1.616505928618336	0.9535041084746695	0.6630018201436667	0	3	5	0	0	-20338.915995458803	0.45172153433441126	1.359070226503517	1.023092552441727	0.33597767406179024	0	3	6	1	0	-21715.24131106922	0.9546177631342098	7.318663778388631	5.340159741170014	1.9785040372186167	1	25	50	3	0	1.0	0.5381594701929248	0.7888152596816567	1.0	0.12853697547729873	11.095304621926958	1.0	0.5381594701929248	0.7888152596816567	1.0	0.12853697547729873	11.095304621926958	1.0	0.5381594701929248	0.7888152596816567	1.0
635000	-61624.5851376635	-61658.708016121935	34.12287845844069	-19592.75865554249	0.8178704426537271	1.4362500935083429	1.1386006135119449	0.2976494799963978	0	3	5	0	0	-20343.12418664137	0.6692964609637192	2.078855430193073	1.4397973269234792	0.6390581032695941	0	4	7	0	0	-21722.82517393807	1.0514423965608088	8.905118796188518	4.980176145330365	3.9249426508581515	7	32	51	2	0	1.0	0.23992835962093975	2.026447837553357	1.0	0.45325213793007707	7.011974169186057	1.0	0.23992835962093975	2.026447837553357	1.0	0.45325213793007707	7.011974169186057	1.0	0.23992835962093975	2.026447837553357	1.0
640000	-61649.80271285178	-61649.18835651426	-0.6143563375164991	-19587.54797064106	0.9079846913002183	1.705042198738431	1.4006656749628936	0.30437652377553714	0	3	5	0	0	-20338.99786842823	0.5352053795081657	1.8105146525651263	1.6219573014900064	0.1885573510751201	0	4	7	0	0	-21722.642517444972	1.1292675394287828	9.337276428862317	6.582716614390802	2.754559814471515	3	27	50	3	0	1.0	0.5296003305084993	1.1028553964926884	1.0	0.17389504576715745	11.803239756856588	1.0	0.5296003305084993	1.1028553964926884	1.0	0.17389504576715745	11.803239756856588	1.0	0.5296003305084993	1.1028553964926884	1.0
645000	-61612.82831941373	-61655.228769604626	42.40045019089091	-19589.682026327435	0.7862489835878086	1.1633100495375581	0.9376919743206129	0.22561807521694513	1	4	5	0	0	-20343.065209735825	0.5681658460047126	1.9644580525844102	1.4299318594132515	0.5345261931711587	1	5	7	0	0	-21722.481533541366	1.124655634269706	8.84641701705873	5.025753635356341	3.820663381702394	6	33	53	0	0	1.0	0.3282051499935444	2.925622894968345	1.0	0.8293391847331348	7.434823147453994	1.0	0.3282051499935444	2.925622894968345	1.0	0.8293391847331348	7.434823147453994	1.0	0.3282051499935444	2.925622894968345	1.0
650000	-61620.57953081713	-61653.71459557368	33.13506475654521	-19592.409499757294	1.1045143430011886	2.353988615363254	1.914609416452861	0.43937919891039295	1	4	5	0	0	-20339.52012063576	0.3836007386038804	1.2689428164999432	1.0301960597804762	0.23874675671946713	2	6	7	0	0	-21721.784975180617	1.1540898844832972	9.364428069589525	5.6219947955104494	3.742433274079077	7	33	52	1	0	1.0	0.3300816676163899	2.7106545653704446	1.0	1.7618239803454696	7.7477226144930595	1.0	0.3300816676163899	2.7106545653704446	1.0	1.7618239803454696	7.7477226144930595	1.0	0.3300816676163899	2.7106545653704446	1.0
655000	-61619.49684638442	-61649.64544625661	30.1485998721895	-19588.62861770959	0.879771240123361	1.3840684480595886	1.2112275795903376	0.17284086846925106	0	3	5	0	0	-20338.3003284601	0.565678742834161	1.9118756956968719	1.2927213358160816	0.6191543598807903	2	6	7	0	0	-21722.71650008692	1.2451771543242318	9.295391636311814	5.717932695033076	3.5774589412787363	8	34	52	1	0	1.0	0.4320712675822485	1.684928623085651	1.0	1.1260477786818868	8.394958649067817	1.0	0.4320712675822485	1.684928623085651	1.0	1.1260477786818868	8.394958649067817	1.0	0.4320712675822485	1.684928623085651	1.0
660000	-61660.407492196515	-61645.99803196505	-14.409460231463333	-19587.961872398013	1.1165114112421086	2.259266052451343	1.8647306908070338	0.3945353616443092	0	3	5	0	0	-20337.64864479287	0.5203021694311136	1.7275388244833616	1.2900991766279453	0.43743964785541634	0	4	7	0	0	-21720.387514774167	1.3885556476541716	10.795774840179583	7.046205168894491	3.749569671285088	5	28	49	4	0	1.0	0.5634452379673117	1.5199553968605448	1.0	0.6612467131182431	7.65081800808879	1.0	0.5634452379673117	1.5199553968605448	1.0	0.6612467131182431	7.65081800808879	1.0	0.5634452379673117	1.5199553968605448	1.0
665000	-61625.31574462049	-61650.567798678516	25.252054058020217	-19588.913520319078	0.9965081682156537	1.9406607227877193	1.650676223680645	0.289984499107074	3	6	5	0	0	-20340.03263222039	0.6478277072986279	1.8940376811615875	1.5803669613636246	0.31367071979796285	0	4	7	0	0	-21721.62164613904	1.0234090976065726	7.907078459496663	4.796927322887369	3.1101511366092955	4	26	48	5	0	1.0	0.28026542986955477	0.9584493137100792	1.0	0.665043649873598	6.67294482475982	1.0	0.28026542986955477	0.9584493137100792	1.0	0.665043649873598	6.67294482475982	1.0	0.28026542986955477	0.9584493137100792	1.0
670000	-61628.8874085311	-61648.64311481851	19.755706287402226	-19587.268657278455	0.7549126710533247	1.116128884008885	0.9377815681225599	0.17834731588632524	0	3	5	0	0	-20341.228703577166	0.5144018074672987	1.947796611856286	1.066121491873742	0.8816751199825439	1	5	7	0	0	-21720.145753962886	1.0439504960301347	8.610678767489903	4.41965233769745	4.191026429792453	9	28	45	8	0	1.0	0.2569095625654512	0.6968896653144936	1.0	1.6069360541978888	6.1942464340313945	1.0	0.2569095625654512	0.6968896653144936	1.0	1.6069360541978888	6.1942464340313945	1.0	0.2569095625654512	0.6968896653144936	1.0
675000	-61615.186215505906	-61644.56180680666	29.375591300751992	-19588.414919482988	0.9863745326062423	1.7620498758247938	1.0717790449185594	0.6902708309062346	2	5	5	0	0	-20338.894508788486	0.4643056577169534	1.4419406910192492	0.879041749560546	0.5628989414587035	0	4	7	0	0	-21717.25237853519	0.9706879097704387	7.730440073525818	4.090189922225955	3.640250151299863	9	29	46	7	0	1.0	0.2527350690432599	2.004560117576805	1.0	1.358091238020693	6.150987780661648	1.0	0.2527350690432599	2.004560117576805	1.0	1.358091238020693	6.150987780661648	1.0	0.2527350690432599	2.004560117576805	1.0
680000	-61621.87889222532	-61650.10810968354	28.229217458217594	-19587.801586731304	0.9732940899931252	1.7381297779041591	1.5017474702187747	0.23638230768538454	0	3	5	0	0	-20341.351403977256	0.7079130353667559	2.2401408597505617	1.8581672728296599	0.3819735869209016	1	5	7	0	0	-21720.955118974984	0.8993927329483106	7.615252206198315	4.5139757595183765	3.101276446679938	9	30	47	6	0	1.0	0.32069248102119147	0.8850563252162638	1.0	1.1523294840957978	7.191655427547649	1.0	0.32069248102119147	0.8850563252162638	1.0	1.1523294840957978	7.191655427547649	1.0	0.32069248102119147	0.8850563252162638	1.0
685000	-61613.021509966085	-61643.50531654767	30.483806581584673	-19588.269758385963	0.8373153181096511	1.5123906598565797	1.0521025683089915	0.4602880915475882	1	4	5	0	0	-20338.115180426266	0.35493534804224525	0.9140493477373228	0.41051261274815903	0.5035367349891637	1	3	5	2	0	-21717.120377735442	0.86943768438193	7.358576358781342	4.606262759690602	2.7523135990907397	6	27	47	6	0	1.0	0.29946886173515147	0.6967920899965462	1.0	1.7608546757554235	8.24571091862767	1.0	0.29946886173515147	0.6967920899965462	1.0	1.7608546757554235	8.24571091862767	1.0	0.29946886173515147	0.6967920899965462	1.0
690000	-61627.54820136525	-61638.36357262853	10.81537126327716	-19589.303551703422	0.9548759618095062	1.7586774208516929	1.585566249919509	0.1731111709321838	0	3	5	0	0	-20338.012481418467	0.34251195588318945	0.9682503947340182	0.6669492947532025	0.3013010999808158	0	3	6	1	0	-21711.04753950664	0.9767553910193518	7.4867499200388385	4.879997715098753	2.606752204940085	4	19	41	12	0	1.0	0.29864782138483775	0.6687688014904911	1.0	0.849542449756466	6.19292645745737	1.0	0.29864782138483775	0.6687688014904911	1.0	0.849542449756466	6.19292645745737	1.0	0.29864782138483775	0.6687688014904911	1.0
695000	-61617.48186331093	-61637.28743697613	19.805573665195542	-19588.953608144533	0.7621031014770534	1.3765963858343944	1.226684054779989	0.14991233105440516	2	5	5	0	0	-20338.808091768497	0.4133707655262895	1.2881183446116902	0.8735973551775287	0.4145209894341616	0	4	7	0	0	-21709.525737063097	1.057788200263461	8.121706552736734	5.045802924015131	3.075903628721604	3	25	48	5	0	1.0	0.3705558512790966	1.2702177842181455	1.0	1.0693506813248799	6.1191557546045265	1.0	0.3705558512790966	1.2702177842181455	1.0	1.0693506813248799	6.1191557546045265	1.0	0.3705558512790966	1.2702177842181455	1.0
700000	-61599.07088162708	-61640.28036727618	41.20948564910122	-19588.11312631516	0.785218414153481	1.186733079517582	0.9446114316825784	0.24212164783500334	0	3	5	0	0	-20339.593368941274	0.41224878234593054	1.0096527924436507	0.8161569775763327	0.19349581486731773	0	3	6	1	0	-21712.573872019744	1.0514109522895498	7.5602950317663495	5.020206245930297	2.540088785836053	3	29	52	1	0	1.0	0.2526151317068676	1.8324067298424564	1.0	0.5186135306553841	11.238666401975419	1.0	0.2526151317068676	1.8324067298424564	1.0	0.5186135306553841	11.238666401975419	1.0	0.2526151317068676	1.8324067298424564	1.0
705000	-61598.24345309875	-61651.62510502968	53.3816519309252	-19588.33202397188	0.7771492822295488	1.3159462153338033	1.1206912364624295	0.19525497887137383	0	3	5	0	0	-20338.302696863844	0.4994030734325662	1.4360211736334199	1.0634422039786338	0.3725789696547861	1	5	7	0	0	-21724.99038419395	1.0644521122518387	7.103872178537197	4.738878633947774	2.364993544589428	5	29	50	3	0	1.0	0.24698990565810786	2.5981160676543364	1.0	0.6001771235161633	9.934456953502806	1.0	0.24698990565810786	2.5981160676543364	1.0	0.6001771235161633	9.934456953502806	1.0	0.24698990565810786	2.5981160676543364	1.0
710000	-61600.74792685471	-61659.24975120602	58.501824351314426	-19589.4532296963	0.7363707102339774	1.1160559285403404	0.9305890213601888	0.18546690718015169	2	5	5	0	0	-20338.80645312484	0.45978430813239907	1.3255955747086476	0.939430181471608	0.38616539323703947	1	5	7	0	0	-21730.990068384886	0.9656671766575978	6.8382030568286485	4.531539597264106	2.3066634595645423	3	28	51	2	0	1.0	0.21415812495852082	2.678197835869631	1.0	0.8879241932733942	13.265155127145682	1.0	0.21415812495852082	2.678197835869631	1.0	0.8879241932733942	13.265155127145682	1.0	0.21415812495852082	2.678197835869631	1.0
715000	-61583.96412581344	-61653.42078634611	69.45666053267195	-19588.621819741726	0.8075463819029656	1.1879894802859612	0.8958694962158009	0.2921199840701604	1	4	5	0	0	-20338.420949778447	0.4339378606142116	1.2274991036519758	0.8264902457349478	0.4010088579170278	1	4	6	1	0	-21726.37801682594	0.8508385606405569	6.31213777737333	3.6484711884620777	2.663666588911252	4	28	50	3	0	1.0	0.21296552056871773	1.5186733395563639	1.0	0.7987643388443759	7.817076067249091	1.0	0.21296552056871773	1.5186733395563639	1.0	0.7987643388443759	7.817076067249091	1.0	0.21296552056871773	1.5186733395563639	1.0
720000	-61605.484907449405	-61667.60346244101	62.11855499160211	-19591.186723940882	0.7428356441433827	1.30317501143562	0.9310771807265512	0.3720978307090688	0	3	5	0	0	-20341.551173005788	0.4667658239166681	1.2551545888799813	0.8307362910923435	0.4244182977876378	0	4	7	0	0	-21734.86556549434	1.0279207244337463	6.502226248945449	4.634706136543415	1.8675201124020349	0	25	51	2	0	1.0	0.21821831766260127	1.0259352460265727	1.0	0.06770188720881407	7.757802513100457	1.0	0.21821831766260127	1.0259352460265727	1.0	0.06770188720881407	7.757802513100457	1.0	0.21821831766260127	1.0259352460265727	1.0
725000	-61606.474111038784	-61658.631768193954	52.15765715517028	-19587.88952679481	0.7656552022368945	1.1306750604996312	1.0618525556950986	0.06882250480453281	0	3	5	0	0	-20341.23043821221	0.5277955422317941	1.9335771818892704	1.7242500760790946	0.20932710581017588	0	4	7	0	0	-21729.511803186935	0.948529698573302	6.693026865021645	4.517592743879714	2.175434121141931	0	26	52	1	0	1.0	0.21420480941847084	2.2473616280773547	1.0	0.04069984352204759	10.333467295022592	1.0	0.21420480941847084	2.2473616280773547	1.0	0.04069984352204759	10.333467295022592	1.0	0.21420480941847084	2.2473616280773547	1.0
730000	-61603.4117524218	-61654.64688918249	51.23513676069324	-19590.040211515065	0.8140183143551525	1.3830078121375116	1.0606055271578514	0.32240228497966017	0	3	5	0	0	-20338.67003378283	0.4773571613779893	1.432624352288624	0.9645529447130583	0.4680714075755658	0	4	7	0	0	-21725.936643884597	0.8877650758764106	7.054912802208192	4.64389094291894	2.411021859289248	1	28	53	0	0	1.0	0.21788368027696775	2.7971896659026165	1.0	0.01285994670758948	8.726622155507494	1.0	0.21788368027696775	2.7971896659026165	1.0	0.01285994670758948	8.726622155507494	1.0	0.21788368027696775	2.7971896659026165	1.0
735000	-61593.313461158315	-61656.918433728744	63.60497257042728	-19590.0122278706	0.8223883549454116	1.434227960389425	1.1475024391690514	0.28672552122037365	0	3	5	0	0	-20338.61529962314	0.376461485501267	1.2786428367121565	0.915128160055771	0.3635146766563853	0	4	7	0	0	-21728.290906235005	0.8914221343091314	6.35469692204999	4.087030799064295	2.267666122985694	0	26	52	1	0	1.0	0.2379531476091807	3.197498290026668	1.0	0.0018840437244259797	8.123346954323587	1.0	0.2379531476091807	3.197498290026668	1.0	0.0018840437244259797	8.123346954323587	1.0	0.2379531476091807	3.197498290026668	1.0
740000	-61593.745263987825	-61652.94062178748	59.195357799654616	-19591.11150438235	0.803588035891986	1.3925284130985853	1.233726488218899	0.15880192487968633	0	3	5	0	0	-20338.040285629577	0.4072767704698768	1.2038512973999773	1.0243182794764158	0.1795330179235614	0	4	7	0	0	-21723.788831775553	0.9174511722069183	6.264535132475576	4.548203717693918	1.7163314147816597	0	26	52	1	0	1.0	0.2217970581576684	3.179226578456387	1.0	0.009162577450142359	13.771028984313826	1.0	0.2217970581576684	3.179226578456387	1.0	0.009162577450142359	13.771028984313826	1.0	0.2217970581576684	3.179226578456387	1.0
745000	-61584.87724285515	-61650.12979777351	65.25255491835696	-19589.418358970168	0.8240188127044035	1.4346025704594711	1.3117828790448591	0.12281969141461209	0	3	5	0	0	-20338.9112486089	0.5188684188143172	1.4647402999263193	1.1982577612788239	0.2664825386474955	0	4	7	0	0	-21721.800190194434	0.9005070872353534	6.313926253257712	4.089987413224813	2.2239388400328988	0	26	52	1	0	1.0	0.24397394689310392	3.4789714765764863	1.0	0.015400816469774772	8.574598309697498	1.0	0.24397394689310392	3.4789714765764863	1.0	0.015400816469774772	8.574598309697498	1.0	0.24397394689310392	3.4789714765764863	1.0
750000	-61596.9589837095	-61650.790947667316	53.83196395781962	-19590.38246504761	0.9067244033157669	1.6282412251085792	1.2930506917169633	0.33519053339161586	0	3	5	0	0	-20337.784208546782	0.473009027857476	1.4553524677132965	1.1658770113805392	0.2894754563327573	0	4	7	0	0	-21722.62427407292	0.9019427300717575	6.802596198161651	4.662007205301332	2.1405889928603203	0	27	53	0	0	1.0	0.19627251627152914	5.798885759882296	1.0	0.009565025108702177	10.20514029943153	1.0	0.19627251627152914	5.798885759882296	1.0	0.009565025108702177	10.20514029943153	1.0	0.19627251627152914	5.798885759882296	1.0
755000	-61581.75167223137	-61656.44404475954	74.69237252817756	-19591.416139909856	1.150400231479441	2.0961602014226295	1.9059956279815595	0.19016457344107007	0	3	5	0	0	-20339.2973309997	0.4503377297419494	1.4176922550883857	1.2500138509479957	0.16767840414038968	0	4	7	0	0	-21725.730573849985	0.8814181003884095	6.11292098212153	3.5899602175120044	2.522960764609526	0	27	53	0	0	1.0	0.19824616915441648	2.823239758850064	1.0	0.034432824726238646	9.109090536060311	1.0	0.19824616915441648	2.823239758850064	1.0	0.034432824726238646	9.109090536060311	1.0	0.19824616915441648	2.823239758850064	1.0
760000	-61589.82914538694	-61653.732703696005	63.90355830906711	-19588.050683982296	0.7605768002065769	1.105944379219319	0.9700058946449972	0.13593848457432195	0	3	5	0	0	-20340.592623859335	0.43614783334577584	1.3472379013100104	1.2224006748166678	0.12483722649334247	0	4	7	0	0	-21725.08939585438	0.9269843127526112	6.717613105885205	4.3092836288399665	2.4083294770452364	1	28	53	0	0	1.0	0.19184145506664632	2.0259009529675196	1.0	0.7065033468260731	10.329596067658725	1.0	0.19184145506664632	2.0259009529675196	1.0	0.7065033468260731	10.329596067658725	1.0	0.19184145506664632	2.0259009529675196	1.0
765000	-61595.13611836995	-61659.86850648433	64.73238811437905	-19587.217073301723	0.8930539193623528	1.5084153761554238	1.3453171113951385	0.1630982647602855	0	3	5	0	0	-20337.930282557467	0.42982717791089164	1.3584921106648267	1.0217515030449489	0.3367406076198777	0	4	7	0	0	-21734.72115062514	0.8973301462030425	6.317964401893308	3.9421026608731666	2.3758617410201417	1	27	52	1	0	1.0	0.16978440505959566	5.559110058653131	1.0	0.16889358942338217	10.295452209866072	1.0	0.16978440505959566	5.559110058653131	1.0	0.16889358942338217	10.295452209866072	1.0	0.16978440505959566	5.559110058653131	1.0
770000	-61567.15729900864	-61654.90616707428	87.74886806564244	-19589.208613047525	0.7840595594786053	1.2939287217135065	0.9710948196846444	0.32283390202886225	1	4	5	0	0	-20338.81818229658	0.3306198185689449	0.9480817746765482	0.7122239946275581	0.23585778004899013	0	4	7	0	0	-21726.87937173018	0.8882660079926865	6.032331496060441	3.7849233795063717	2.2474081165540696	1	28	53	0	0	1.0	0.16857046966067984	1.8107083523170293	1.0	0.18396128302476014	12.615140484945758	1.0	0.16857046966067984	1.8107083523170293	1.0	0.18396128302476014	12.615140484945758	1.0	0.16857046966067984	1.8107083523170293	1.0
775000	-61586.100595932854	-61660.14082331273	74.04022737987871	-19591.38989470387	0.8795290392526035	1.5752344534286988	1.2877700849567417	0.28746436847195733	0	3	5	0	0	-20339.844731643014	0.4061226299632063	1.4556821668871938	1.1190962019724247	0.3365859649147692	1	5	7	0	0	-21728.906196965843	0.8549613119316277	6.224920956333224	3.716665826295594	2.5082551300376275	4	30	52	1	0	1.0	0.1691135788515816	2.3091624947905123	1.0	0.6267907532748527	11.986327277645275	1.0	0.1691135788515816	2.3091624947905123	1.0	0.6267907532748527	11.986327277645275	1.0	0.1691135788515816	2.3091624947905123	1.0
780000	-61581.68572856683	-61649.661947616	67.97621904916824	-19588.693481622264	0.7397761502651558	1.087869774105973	0.8299471536322913	0.2579226204736816	0	3	5	0	0	-20337.248923883988	0.3708275786229396	1.122794082521485	0.6757317713097248	0.44706231121176015	0	4	7	0	0	-21723.71954210975	0.8744498406712333	6.246065125100377	3.85466221655874	2.391402908541636	1	27	52	1	0	1.0	0.20335327775139492	3.69201275226778	1.0	0.6043122124478311	9.192780747898833	1.0	0.20335327775139492	3.69201275226778	1.0	0.6043122124478311	9.192780747898833	1.0	0.20335327775139492	3.69201275226778	1.0
785000	-61556.543348830906	-61654.89469816636	98.35134933545483	-19592.581018381326	0.8492857152607215	1.5462902534439924	1.1312390075601562	0.4150512458838363	1	4	5	0	0	-20338.53139376425	0.34506410114437736	0.9211407263100118	0.7632902747908138	0.15785045151919813	1	5	7	0	0	-21723.782286020785	0.8420409592337633	5.53522376870656	2.880755610050538	2.6544681586560217	4	29	51	2	0	1.0	0.1495899441757414	2.1402503124987264	1.0	1.4268553390056884	11.164836686030107	1.0	0.1495899441757414	2.1402503124987264	1.0	1.4268553390056884	11.164836686030107	1.0	0.1495899441757414	2.1402503124987264	1.0
790000	-61567.82511141843	-61648.31693820967	80.49182679123763	-19590.513099171007	0.7271902973514716	0.9457305896737989	0.785746002171906	0.15998458750189268	0	3	5	0	0	-20338.90569720074	0.3550551482405094	1.0677370957030985	0.7405233604504531	0.32721373525264585	0	4	7	0	0	-21718.89814183792	0.7948481265686539	5.548289663430602	3.319663265769324	2.2286263976612783	4	28	50	3	0	1.0	0.14453955132949012	0.7943780596034316	1.0	1.6639006661172697	11.447571250768918	1.0	0.14453955132949012	0.7943780596034316	1.0	1.6639006661172697	11.447571250768918	1.0	0.14453955132949012	0.7943780596034316	1.0
795000	-61552.24870905981	-61645.096948692924	92.84823963311511	-19588.13039231128	0.8896746973901908	1.5585711163488085	1.1233089833811611	0.4352621329676472	1	4	5	0	0	-20336.127195835874	0.343349209992244	0.904586753909062	0.6336814634764592	0.27090529043260264	1	5	7	0	0	-21720.83936054577	0.8468059349684939	5.686166179332503	3.579191971991344	2.10697420734116	4	31	53	0	0	1.0	0.15817877752593432	1.5329161900955646	1.0	0.46403232666008076	9.975081256756976	1.0	0.15817877752593432	1.5329161900955646	1.0	0.46403232666008076	9.975081256756976	1.0	0.15817877752593432	1.5329161900955646	1.0
800000	-61569.409248798904	-61648.88828082117	79.47903202226543	-19588.232272732952	0.905569527994657	1.323780389924941	1.0258754028531385	0.29790498707180246	0	3	5	0	0	-20339.083902857947	0.40410463565864385	1.0546197531822967	0.6366537788782032	0.41796597430409366	0	4	7	0	0	-21721.572105230272	0.8580222659382866	5.465638210097877	3.5546567524100494	1.9109814576878281	2	27	51	2	0	1.0	0.13175030374111435	1.7319277048871902	1.0	0.7768708814870293	12.243592646904753	1.0	0.13175030374111435	1.7319277048871902	1.0	0.7768708814870293	12.243592646904753	1.0	0.13175030374111435	1.7319277048871902	1.0
805000	-61559.33066678065	-61653.91108204055	94.58041525989906	-19589.775790068674	0.7302055041302054	1.1761658519826044	1.0434508799800715	0.1327149720025329	1	4	5	0	0	-20337.61323673403	0.3978096313666975	1.0224841720710462	0.6781766381663481	0.34430753390469815	0	4	7	0	0	-21726.52205523784	0.8816103850258472	5.746348343986991	3.6324814984072034	2.113866845579789	5	31	52	1	0	1.0	0.13528067075910546	1.832761343852664	1.0	0.595309369908724	12.385643386582032	1.0	0.13528067075910546	1.832761343852664	1.0	0.595309369908724	12.385643386582032	1.0	0.13528067075910546	1.832761343852664	1.0
810000	-61562.179207023604	-61655.83277572697	93.65356870336484	-19591.399043057812	0.7718204039086307	1.25526083537399	1.2118553861671053	0.043405449206884696	0	3	5	0	0	-20338.420590499532	0.3710665539546754	1.2734346458985941	0.860337535862786	0.4130971100358082	0	4	7	0	0	-21726.013142169624	0.9207021052848118	5.874232010838586	3.518006754613737	2.3562252562248487	4	31	53	0	0	1.0	0.1642667656471832	1.139150923626247	1.0	1.1662809026284127	12.74857635742537	1.0	0.1642667656471832	1.139150923626247	1.0	1.1662809026284127	12.74857635742537	1.0	0.1642667656471832	1.139150923626247	1.0
815000	-61563.11680945235	-61648.571511822636	85.4547023702862	-19591.35811466285	0.8667753427419114	1.4701261654605426	1.1868094325523166	0.2833167329082259	0	3	5	0	0	-20337.132681191066	0.37616719270482163	0.933485787131159	0.6911561357486518	0.24232965138250734	0	4	7	0	0	-21720.08071596872	0.8361126445786368	5.698147655006533	3.7520184677863337	1.946129187220199	4	31	53	0	0	1.0	0.15291324391417024	4.698035308487791	1.0	1.66791645675562	7.929702248037693	1.0	0.15291324391417024	4.698035308487791	1.0	1.66791645675562	7.929702248037693	1.0	0.15291324391417024	4.698035308487791	1.0
820000	-61565.02071259162	-61646.44854044044	81.42782784882155	-19591.836470951974	1.0263490833357674	1.9328535296676064	1.2505502758110492	0.6823032538565572	1	4	5	0	0	-20339.139203655635	0.3674107871472145	0.9977013431518567	0.577416952069699	0.4202843910821577	0	3	6	1	0	-21715.47286583283	0.8339259406717562	5.9863325926626025	3.5875715323200064	2.398761060342598	4	31	53	0	0	1.0	0.1529559066194877	1.4068367539892424	1.0	1.878214303311402	7.849803447161072	1.0	0.1529559066194877	1.4068367539892424	1.0	1.878214303311402	7.849803447161072	1.0	0.1529559066194877	1.4068367539892424	1.0
825000	-61546.12034293358	-61645.27773736385	99.15739443027356	-19588.501772079064	0.828429843404107	1.2144183484211184	0.9863343514808834	0.22808399694023496	0	3	5	0	0	-20337.53758243184	0.42757167434709864	1.4615497134303355	0.8351006467678478	0.6264490666624876	0	4	7	0	0	-21719.23838285295	0.8139470427022643	5.54387102344729	3.0262590267755636	2.5176119966717265	4	30	52	1	0	1.0	0.12913278369701478	2.458960890122388	1.0	0.6270783447695124	9.610870494164384	1.0	0.12913278369701478	2.458960890122388	1.0	0.6270783447695124	9.610870494164384	1.0	0.12913278369701478	2.458960890122388	1.0
830000	-61566.597299959925	-61650.06096558685	83.46366562692424	-19589.130448089472	0.8731769382896368	1.567636842662047	1.0875158588387048	0.480120983823342	1	4	5	0	0	-20338.75120095516	0.38350902055827396	1.182151881548274	0.5993539834626777	0.5827978980855965	1	5	7	0	0	-21722.17931654221	0.7850611193424762	5.606787664266135	3.1902808810615433	2.4165067832045892	3	27	50	3	0	1.0	0.12351490386880302	1.750091603776814	1.0	0.9416992325187008	9.568544926173162	1.0	0.12351490386880302	1.750091603776814	1.0	0.9416992325187008	9.568544926173162	1.0	0.12351490386880302	1.750091603776814	1.0
835000	-61583.87813666454	-61652.97723086398	69.09909419943754	-19589.33452403007	0.748917568122873	1.2174797499988348	0.9196242093322308	0.2978555406666042	2	5	5	0	0	-20340.044669591374	0.464600985038889	1.3619084357216513	0.849356905661699	0.5125515300599525	0	4	7	0	0	-21723.598037242537	0.8039557956571628	5.735630730953218	3.116494342510091	2.6191363884431285	3	25	48	5	0	1.0	0.11547107369793157	2.3542759868515795	1.0	0.9999428508114969	10.335414621280092	1.0	0.11547107369793157	2.3542759868515795	1.0	0.9999428508114969	10.335414621280092	1.0	0.11547107369793157	2.3542759868515795	1.0
840000	-61564.054669459125	-61649.03488107112	84.98021161199463	-19588.905186091848	0.7336468562577877	1.0609053331436382	0.7808689033097213	0.28003642983391686	0	3	5	0	0	-20336.937610632624	0.41131820905385863	1.0984269932887103	0.7744105548902219	0.3240164383984885	0	4	7	0	0	-21723.19208434665	0.8484219726305091	5.8461898364985165	3.2354387515271963	2.6107510849713202	4	28	50	3	0	1.0	0.12525342829763378	2.598801355857098	1.0	0.24916525021095148	8.159920269238155	1.0	0.12525342829763378	2.598801355857098	1.0	0.24916525021095148	8.159920269238155	1.0	0.12525342829763378	2.598801355857098	1.0
845000	-61572.6370340848	-61655.02425609277	82.38722200797024	-19589.114363176832	1.0607624720879867	1.618407160548643	1.0513558800338705	0.5670512805147725	1	3	4	1	0	-20336.89678036064	0.3541761019909373	1.0710353592775816	0.4436363852619539	0.6273989740156277	0	4	7	0	0	-21729.0131125553	0.8478350705114449	5.963635860989442	3.0428474561391416	2.9207884048503003	2	27	51	2	0	1.0	0.12375840082053863	1.8312410915506199	1.0	0.34637669641992475	8.258493820064068	1.0	0.12375840082053863	1.8312410915506199	1.0	0.34637669641992475	8.258493820064068	1.0	0.12375840082053863	1.8312410915506199	1.0
850000	-61589.51264722076	-61658.90378493216	69.39113771139559	-19590.690297724595	0.9726395114073417	1.7117945659851563	1.1395417269394539	0.5722528390457027	0	3	5	0	0	-20340.447799463785	0.4128621948579464	1.4026777320616577	0.7012224932171943	0.7014552388444634	1	5	7	0	0	-21727.765687743784	0.8721687150594344	6.2451371509861415	3.59104509049304	2.6540920604931024	2	27	51	2	0	1.0	0.12412113041801058	2.2229865845426198	1.0	0.3870739473937263	6.812691782609502	1.0	0.12412113041801058	2.2229865845426198	1.0	0.3870739473937263	6.812691782609502	1.0	0.12412113041801058	2.2229865845426198	1.0
855000	-61560.33616197747	-61664.28762109581	103.95145911833637	-19589.509938489915	0.7148756235581786	1.026296307021628	0.9244562988302089	0.10184000819141914	0	3	5	0	0	-20339.28794264685	0.3724026974444355	0.970933939343918	0.8033025934056464	0.16763134593827161	0	4	7	0	0	-21735.489739959048	0.8738912369943108	5.707272147054237	3.588076857826045	2.119195289228191	5	32	53	0	0	1.0	0.12372528170073352	3.2976683200228627	1.0	1.0233427603848189	12.85801727159132	1.0	0.12372528170073352	3.2976683200228627	1.0	1.0233427603848189	12.85801727159132	1.0	0.12372528170073352	3.2976683200228627	1.0
860000	-61549.221913168905	-61647.01217801159	97.79026484268087	-19588.645956996865	0.775896077788864	1.131929955759977	0.8584778976848357	0.2734520580751411	1	4	5	0	0	-20337.103772641676	0.40849247378632514	1.0045592747711047	0.6862693948592591	0.31828987991184565	1	5	7	0	0	-21721.262448373047	0.8892170242158618	5.9289848880115645	3.186194134800184	2.7427907532113824	4	29	51	2	0	1.0	0.1333978771395514	1.9032835419562302	1.0	1.4712122252100661	8.158004254665752	1.0	0.1333978771395514	1.9032835419562302	1.0	1.4712122252100661	8.158004254665752	1.0	0.1333978771395514	1.9032835419562302	1.0
865000	-61564.878250077265	-61652.918094662295	88.03984458503328	-19588.153899894955	0.8264739175920733	1.2538763338315793	1.022521130921977	0.231355202909602	0	3	5	0	0	-20338.60174834908	0.39331815243474677	1.2232284978040746	0.6290223531189847	0.5942061446850899	0	4	7	0	0	-21726.162446418264	0.897279116707215	6.35116355416766	3.4300315036360374	2.921132050531622	4	30	52	1	0	1.0	0.1642684013436306	1.9416488719775142	1.0	1.2190750462770503	7.648196471184471	1.0	0.1642684013436306	1.9416488719775142	1.0	1.2190750462770503	7.648196471184471	1.0	0.1642684013436306	1.9416488719775142	1.0
870000	-61587.4931864695	-61657.04319027034	69.55000380084192	-19589.13552683886	0.8344040270727944	1.518603928780215	1.3322496188954553	0.18635430988475998	0	3	5	0	0	-20338.745153007218	0.3842448429239296	1.4221582625712132	0.9953772192945095	0.4267810432767034	2	6	7	0	0	-21729.16251042426	0.8879487706601351	6.180888508954108	3.86518167207432	2.3157068368797877	2	28	52	1	0	1.0	0.17142474396515497	2.9987907892658137	1.0	1.0664753899856483	8.355856393527514	1.0	0.17142474396515497	2.9987907892658137	1.0	1.0664753899856483	8.355856393527514	1.0	0.17142474396515497	2.9987907892658137	1.0
875000	-61599.69190168328	-61652.65406740991	52.96216572662355	-19587.216976720545	0.9305877682510079	1.5917896927992001	1.2339663579005076	0.35782333489869245	0	3	5	0	0	-20338.69769459056	0.4317473785061606	1.1753770124936458	0.5101992391311396	0.6651777733625062	0	2	5	2	0	-21726.7393960988	0.9581225532091087	6.723466177327108	4.3807113968208125	2.3427547805062945	1	28	53	0	0	1.0	0.17333600710508504	2.420692390017401	1.0	0.5425229413097101	9.137831140451821	1.0	0.17333600710508504	2.420692390017401	1.0	0.5425229413097101	9.137831140451821	1.0	0.17333600710508504	2.420692390017401	1.0
880000	-61575.762419176026	-61644.22908654454	68.46666736851294	-19589.014106575032	0.9553445766904882	1.747136876045168	1.0516797108250249	0.695457165220143	1	4	5	0	0	-20337.163416660722	0.38980848513141503	1.1460936762141223	0.8120670428471761	0.33402663336694616	0	4	7	0	0	-21718.05156330878	0.9335193665319148	6.6136621776405615	3.923206585815273	2.6904555918252884	2	29	53	0	0	1.0	0.21091924582418364	4.296615232297982	1.0	0.468935767279065	5.1812591311993845	1.0	0.21091924582418364	4.296615232297982	1.0	0.468935767279065	5.1812591311993845	1.0	0.21091924582418364	4.296615232297982	1.0
885000	-61599.01605592522	-61659.07089680565	60.05484088043077	-19588.19426914931	0.7165492639906329	1.0374450682860163	0.746426438985494	0.29101862930052225	0	3	5	0	0	-20342.718905642447	0.4595331311021224	1.269761443230795	0.8537731186354054	0.4159883245953895	0	4	7	0	0	-21728.157722013897	0.9735989193062733	6.924850353707345	4.278348758247566	2.6465015954597773	2	28	52	1	0	1.0	0.2169919478845524	1.9723801105462055	1.0	0.050227618482362776	10.501055876251913	1.0	0.2169919478845524	1.9723801105462055	1.0	0.050227618482362776	10.501055876251913	1.0	0.2169919478845524	1.9723801105462055	1.0
890000	-61663.955584586976	-61648.23914675393	-15.71643783305198	-19589.24190173349	1.0651692809440572	2.3930184221758166	1.9322812722771365	0.46073714989867987	1	4	5	0	0	-20336.84366002923	0.590855061987729	1.9069591476813037	1.4834308632811872	0.4235282844001167	0	4	7	0	0	-21722.153584991203	1.7292412043000067	11.594661974719095	8.98778854722648	2.606873427492619	3	28	51	2	0	1.0	0.6135430970502896	1.0208270226338805	1.0	0.22181726225055984	8.061620675147928	1.0	0.6135430970502896	1.0208270226338805	1.0	0.22181726225055984	8.061620675147928	1.0	0.6135430970502896	1.0208270226338805	1.0
895000	-61578.95239133893	-61645.45876822957	66.50637689064138	-19587.897408288412	0.9660135734540022	1.6546094982170882	1.2528734259245062	0.4017360722925819	0	3	5	0	0	-20337.65227583177	0.3286909388035248	0.7714785126827035	0.4068048580544114	0.36467365462829215	0	4	7	0	0	-21719.909084109386	0.9547958829205174	6.969168621192275	3.9669013589894924	3.002267262202783	3	27	50	3	0	1.0	0.1755978637350988	0.9991484159028207	1.0	0.492065983260372	9.070844719202485	1.0	0.1755978637350988	0.9991484159028207	1.0	0.492065983260372	9.070844719202485	1.0	0.1755978637350988	0.9991484159028207	1.0
900000	-61561.39795271625	-61643.756122047125	82.3581693308709	-19589.429778696118	1.0953756060975053	1.9413172225789548	1.7615769306863491	0.17974029189260585	2	5	5	0	0	-20335.56984321507	0.37648963313710626	1.1427362120199671	0.7412011065385598	0.40153510548140714	0	4	7	0	0	-21718.756500135936	0.9611151905729239	6.740243523524655	3.958000425020214	2.782243098504441	11	35	50	3	0	1.0	0.16432770001424254	0.9954117279515051	1.0	1.5266798484040949	14.18588721397399	1.0	0.16432770001424254	0.9954117279515051	1.0	1.5266798484040949	14.18588721397399	1.0	0.16432770001424254	0.9954117279515051	1.0
905000	-61587.61799342408	-61644.68175945327	57.06376602919156	-19589.048332794315	1.2320893473917718	2.2096616800353504	1.717036202146615	0.4926254778887357	5	8	5	0	0	-20337.673906471635	0.6030048253686903	1.6895448298678346	0.4373839533368874	1.2521608765309469	2	4	6	1	1	-21717.95952018732	0.9768336591905166	8.212629363844268	4.28921223420819	3.9234171296360754	10	32	48	5	0	1.0	0.1955734664957751	1.134880644806147	1.0	2.387092690417554	7.754103324031316	1.0	0.1955734664957751	1.134880644806147	1.0	2.387092690417554	7.754103324031316	1.0	0.1955734664957751	1.134880644806147	1.0
910000	-61640.00974153532	-61645.12050541073	5.110763875403159	-19587.23643939479	1.0863416467837148	2.1112121351121877	1.800161855409653	0.3110502797025348	1	4	5	0	0	-20336.487326278802	0.5035101838525144	1.726555686935412	1.3477018446008497	0.3788538423345622	0	4	7	0	0	-21721.396739737138	1.2133727668554881	9.98932312845196	7.043876816258209	2.9454463121937513	0	26	52	1	0	1.0	0.4409595117819523	2.2690628660886776	1.0	0.08918206866260088	8.510628805390034	1.0	0.4409595117819523	2.2690628660886776	1.0	0.08918206866260088	8.510628805390034	1.0	0.4409595117819523	2.2690628660886776	1.0
915000	-61588.29154486809	-61649.48189088977	61.19034602168679	-19588.766656270054	1.1883533505533497	2.0315049754897068	1.334537719519387	0.6969672559703199	3	6	5	0	0	-20337.353149519593	0.4060638254374381	1.5519646044782216	1.0000798875669754	0.5518847169112461	1	5	7	0	0	-21723.362085100125	1.0147127604894097	8.171755273588794	4.613468579873787	3.5582866937150106	7	33	52	1	0	1.0	0.16255785759421537	3.3480515734293608	1.0	1.6571181464866362	6.8688659739803475	1.0	0.16255785759421537	3.3480515734293608	1.0	1.6571181464866362	6.8688659739803475	1.0	0.16255785759421537	3.3480515734293608	1.0
920000	-61590.86275823722	-61649.89036125593	59.0276030187061	-19589.077620210956	0.9631993203690908	1.6089156862494502	1.2421470275511475	0.3667686586983029	2	5	5	0	0	-20336.038114015104	0.6446493748676144	2.074045119633038	1.3088837329364214	0.7651613866966166	1	5	7	0	0	-21724.77462702987	1.063049437256881	7.966941112068167	4.69783378832447	3.2691073237436976	3	30	53	0	0	1.0	0.18052025017441367	1.8599019507373924	1.0	1.110353874845419	6.825056719477084	1.0	0.18052025017441367	1.8599019507373924	1.0	1.110353874845419	6.825056719477084	1.0	0.18052025017441367	1.8599019507373924	1.0
925000	-61591.866107739734	-61650.48358078251	58.617473042774904	-19590.3252961462	1.120935364278557	2.1618154040728403	2.0943989974981365	0.06741640657470414	1	4	5	0	0	-20337.623525678613	0.4723135014728734	1.4968926664599869	1.1852991165208127	0.3115935499391741	0	4	7	0	0	-21722.534758957696	1.0590506155708865	7.883758937294954	4.439986995832797	3.4437719414621544	2	29	53	0	0	1.0	0.23976393120920678	2.060519514439792	1.0	0.3562544202514364	8.50718039228717	1.0	0.23976393120920678	2.060519514439792	1.0	0.3562544202514364	8.50718039228717	1.0	0.23976393120920678	2.060519514439792	1.0
930000	-61596.5123835681	-61648.353671814286	51.84128824618477	-19589.403566216053	0.6815831117374956	0.8867314637287814	0.5226451836454369	0.36408628008334476	2	4	4	1	0	-20337.829399440474	0.4362162191057345	1.3510977659394294	0.9995481690152551	0.3515495969241742	0	4	7	0	0	-21721.12070615776	1.0937431549677286	8.089419466295253	4.73650278919243	3.352916677102818	2	29	53	0	0	1.0	0.22742263816191455	2.0107802756277215	1.0	1.092085360788855	8.376022055373635	1.0	0.22742263816191455	2.0107802756277215	1.0	1.092085360788855	8.376022055373635	1.0	0.22742263816191455	2.0107802756277215	1.0
935000	-61612.61777026895	-61648.576265723714	35.95849545476045	-19587.009264669956	1.1224936426748524	2.005771485269682	1.761462156908798	0.24430932836088398	1	4	5	0	0	-20336.105708956708	0.47304010768312027	1.6205873948619574	0.9178739334735332	0.7027134613884242	0	4	7	0	0	-21725.46129209705	1.1317397457490888	8.636688545294124	4.602388180391456	4.034300364902669	5	29	50	3	0	1.0	0.24700641841741097	2.757360313324283	1.0	1.167075096961661	5.793011742978291	1.0	0.24700641841741097	2.757360313324283	1.0	1.167075096961661	5.793011742978291	1.0	0.24700641841741097	2.757360313324283	1.0
940000	-61619.058777128805	-61649.59120641748	30.53242928867266	-19586.91019580419	0.9695392171049007	1.756133007880465	1.633329050713088	0.12280395716737658	1	4	5	0	0	-20339.994378369847	0.42721833701694334	1.3948568094584715	0.9717931245330527	0.42306368492541885	0	3	6	1	0	-21722.686632243443	1.1314829673462317	9.004142076392004	5.592824770990987	3.4113173054010146	5	32	53	0	0	1.0	0.32329684593834807	1.7387837519388933	1.0	0.6719599754723681	7.060517419445115	1.0	0.32329684593834807	1.7387837519388933	1.0	0.6719599754723681	7.060517419445115	1.0	0.32329684593834807	1.7387837519388933	1.0
945000	-61643.289338833245	-61644.316750325524	1.0274114922829263	-19590.243946133178	0.8070755743879011	1.2958218002815796	1.1394265488779762	0.15639525140360352	0	3	5	0	0	-20339.5302257688	0.7876956516064075	2.2859375794591106	1.6016883097682824	0.684249269690828	2	6	7	0	0	-21714.542578423538	1.188989007270435	10.686134573761274	7.092121453088664	3.594013120672613	2	28	52	1	0	1.0	0.5410878784526741	2.7752550054337384	1.0	0.660885329431099	7.269060206328627	1.0	0.5410878784526741	2.7752550054337384	1.0	0.660885329431099	7.269060206328627	1.0	0.5410878784526741	2.7752550054337384	1.0
950000	-61648.889841760014	-61648.32204291949	-0.5677988405216317	-19587.17943540828	0.9268016124120944	1.6888155712771449	1.3428990132116922	0.34591655806545246	0	3	5	0	0	-20339.171800709802	0.602176538962985	1.6941420949806023	1.2173612277231753	0.47678086725742697	0	4	7	0	0	-21721.97080680141	1.1248178498056378	10.162870053905893	6.53630091142848	3.6265691424774165	3	28	51	2	0	1.0	0.5216458662124176	2.867479029793593	1.0	0.26488410470715035	7.394808580453143	1.0	0.5216458662124176	2.867479029793593	1.0	0.26488410470715035	7.394808580453143	1.0	0.5216458662124176	2.867479029793593	1.0
955000	-61635.19573912882	-61648.05647666824	12.860737539415393	-19588.8939452136	0.8161126783986836	1.422704152350434	1.0677105210493405	0.35499363130109357	0	3	5	0	0	-20337.81569939578	0.4038529161981958	1.4224097221121756	0.9753283324527515	0.4470813896594239	0	4	7	0	0	-21721.346832058854	1.1215761277390188	9.336256015183107	6.476533704318129	2.8597223108649783	3	30	53	0	0	1.0	0.3578490530146911	4.0224024370808555	1.0	0.44747542953758057	10.594784751750106	1.0	0.3578490530146911	4.0224024370808555	1.0	0.44747542953758057	10.594784751750106	1.0	0.3578490530146911	4.0224024370808555	1.0
960000	-61647.819793126306	-61650.83848844836	3.018695322051213	-19587.566498990418	0.8191553362948336	1.4456165534681364	1.2983381817749484	0.147278371693188	0	3	5	0	0	-20341.673793231046	0.5870433364000303	2.2075376353143086	1.5102278315124344	0.6973098038018744	0	4	7	0	0	-21721.598196226896	1.1304800726670399	9.699571854428422	6.642196598168734	3.057375256259688	5	30	51	2	0	1.0	0.5204781291804306	1.3290935698174382	1.0	0.43061313950472563	9.286992149696163	1.0	0.5204781291804306	1.3290935698174382	1.0	0.43061313950472563	9.286992149696163	1.0	0.5204781291804306	1.3290935698174382	1.0
965000	-61663.79706923125	-61643.052207305445	-20.74486192580636	-19588.5224602153	1.0030248817812812	2.376290750467508	1.7350805693969304	0.6412101810705777	0	3	5	0	0	-20337.16345422161	0.45325186362799985	1.6794743226936981	1.24922260206444	0.43025172062925787	0	4	7	0	0	-21717.36629286853	1.2413771955867963	11.34095446548271	7.87043439881315	3.470520066669559	1	26	51	2	0	1.0	0.6115723946437689	2.661266420895352	1.0	0.1830232995154074	5.743737321607539	1.0	0.6115723946437689	2.661266420895352	1.0	0.1830232995154074	5.743737321607539	1.0	0.6115723946437689	2.661266420895352	1.0
970000	-61642.25371849133	-61648.703378623846	6.449660132518046	-19587.733403791015	1.2828014704182744	2.761821026299516	2.268594676884648	0.4932263494148683	1	4	5	0	0	-20340.647066923764	0.7077415089997735	1.9401490230039689	1.5483331515417538	0.3918158714622152	0	4	7	0	0	-21720.32290790906	1.0479378112825077	9.206761753987642	6.089895990548318	3.116865763439323	1	25	50	3	0	1.0	0.4091721913690264	1.9850585571563877	1.0	0.32054021456615583	6.320464337851593	1.0	0.4091721913690264	1.9850585571563877	1.0	0.32054021456615583	6.320464337851593	1.0	0.4091721913690264	1.9850585571563877	1.0
975000	-61652.773168932785	-61642.02257868374	-10.75059024904265	-19586.473059218635	0.9548609923471777	1.6440722015462819	1.385743817736239	0.2583283838100429	0	3	5	0	0	-20336.833159881993	0.8415212387147495	2.3381870514727803	2.1237623878711167	0.214424663601663	1	5	7	0	0	-21718.716359583104	1.1339650483448096	10.678227338981069	6.944047936352112	3.7341794026289596	2	26	50	3	0	1.0	0.4923759608921005	2.5885318872703618	1.0	0.08447472428016072	5.888870904282836	1.0	0.4923759608921005	2.5885318872703618	1.0	0.08447472428016072	5.888870904282836	1.0	0.4923759608921005	2.5885318872703618	1.0
980000	-61670.5458720809	-61647.679311151325	-22.866560929574078	-19589.71966297014	1.212807983293679	2.5046748523654507	2.2066860382426796	0.29798881412277123	0	3	5	0	0	-20336.87924031612	0.6720445355013577	2.0514650136518955	1.4109643283304483	0.6405006853214472	0	3	6	1	0	-21721.080407865073	1.1245214424152552	10.974957769172331	6.594253653161653	4.3807041160106746	5	27	48	5	0	1.0	0.543687200424386	3.2953190772465777	1.0	0.3394849187381683	5.147643974868659	1.0	0.543687200424386	3.2953190772465777	1.0	0.3394849187381683	5.147643974868659	1.0	0.543687200424386	3.2953190772465777	1.0
985000	-61628.49865891793	-61643.87001073707	15.371351819134553	-19589.23805745157	1.073940469103237	2.042728535267714	1.6075032297082945	0.4352253055594194	1	4	5	0	0	-20337.53147664219	0.36283688887908067	1.3362262386268617	0.7218718516151484	0.6143543870117132	0	4	7	0	0	-21717.100476643307	0.9731662598783597	7.999000374703855	5.590701041082052	2.4082993336218013	1	25	50	3	0	1.0	0.36924974873687766	1.2121287745551825	1.0	0.08796193158558269	5.8824224651456225	1.0	0.36924974873687766	1.2121287745551825	1.0	0.08796193158558269	5.8824224651456225	1.0	0.36924974873687766	1.2121287745551825	1.0
990000	-61635.15590511825	-61637.13530765122	1.9794025329706137	-19591.838333187192	1.1491129343409572	2.5848400862726058	2.170649214785388	0.41419087148721767	0	3	5	0	0	-20337.93734720264	0.5470517820437556	1.6135577783858874	1.0855732581567792	0.5279845202291081	0	3	6	1	0	-21707.359627261394	1.0667410869515648	8.79906985618563	5.915713133553462	2.8833567226321684	2	26	50	3	0	1.0	0.4511205098511816	1.3413087556126597	1.0	0.15209052563231043	7.3171196126252935	1.0	0.4511205098511816	1.3413087556126597	1.0	0.15209052563231043	7.3171196126252935	1.0	0.4511205098511816	1.3413087556126597	1.0
995000	-61666.47143344976	-61647.040227696656	-19.431205753108184	-19590.004939779632	0.9978066823001293	2.2174419864659427	1.9573478576060548	0.26009412885988775	0	3	5	0	0	-20338.410840065404	0.5437898221717649	2.0651878016567684	1.5201217675690017	0.5450660340877663	0	4	7	0	0	-21718.624447851624	1.35724800526072	11.132065150638699	6.910855089371806	4.221210061266899	3	25	48	5	0	1.0	0.4419342289188191	1.035588494881484	1.0	0.3691735036142252	5.623223900228463	1.0	0.4419342289188191	1.035588494881484	1.0	0.3691735036142252	5.623223900228463	1.0	0.4419342289188191	1.035588494881484	1.0
1000000	-61648.22164552603	-61645.12551928521	-3.0961262408178145	-19588.21697204753	0.7797011322139696	1.2262795537280278	0.6787015557124548	0.547577998015573	0	2	4	1	0	-20339.829736632408	0.4138988473246046	1.415601624084144	1.0548090135754227	0.3607926105087214	0	4	7	0	0	-21717.078810605275	0.9887882820509764	8.382332476259569	5.4869296421511295	2.8954028341084372	2	20	44	9	0	1.0	0.46292218941194063	0.5930478747693654	1.0	0.48229035301992024	5.717177135644418	1.0	0.46292218941194063	0.5930478747693654	1.0	0.48229035301992024	5.717177135644418	1.0	0.46292218941194063	0.5930478747693654	1.0
1005000	-61699.11207527326	-61641.74439959928	-57.36767567397987	-19586.856444091132	1.2616111241928314	2.6659994333262573	1.7864538077698333	0.8795456255564243	1	4	5	0	0	-20337.08713697749	0.8807464935323187	3.3096674541972684	2.5161486929473864	0.7935187612498819	0	4	7	0	0	-21717.800818530664	1.4961111299083314	15.309120647880487	9.02905513138029	6.280065516500198	2	28	52	1	0	1.0	0.7509004848512003	4.784514588374423	1.0	0.48321667749203584	4.028397046317425	1.0	0.7509004848512003	4.784514588374423	1.0	0.48321667749203584	4.028397046317425	1.0	0.7509004848512003	4.784514588374423	1.0
1010000	-61658.628807512505	-61636.632016754986	-21.99679075752164	-19586.53811315432	0.9685128219116167	1.6148890914666585	1.0012987006271115	0.6135903908395468	0	2	4	1	0	-20338.458101669916	0.4650648037664404	1.77274761977282	1.1831365158263396	0.5896111039464806	0	4	7	0	0	-21711.635801930744	1.2648381644674278	10.665357538367541	7.928570384587248	2.7367871537802886	1	26	51	2	0	1.0	0.7739305870443297	3.0633085253899197	1.0	0.209183350836725	8.023675922334125	1.0	0.7739305870443297	3.0633085253899197	1.0	0.209183350836725	8.023675922334125	1.0	0.7739305870443297	3.0633085253899197	1.0
1015000	-61641.94613923088	-61655.859280689314	13.913141458435915	-19589.275056237257	0.7455193424119057	1.3846276256092636	1.2017262841593486	0.1829013414499148	0	3	5	0	0	-20338.66254339831	0.5833604974377659	1.8260425799339695	0.8836751527329758	0.9423674272009939	0	2	5	2	0	-21727.92168105375	1.0183748291197898	7.683677877171459	4.775599119828248	2.908078757343207	2	20	44	9	0	1.0	0.308855694329164	0.8499092891107927	1.0	0.13573459844313157	4.671798460354187	1.0	0.308855694329164	0.8499092891107927	1.0	0.13573459844313157	4.671798460354187	1.0	0.308855694329164	0.8499092891107927	1.0
1020000	-61644.78669724529	-61662.992421554285	18.205724308992586	-19588.684723421884	1.0875109498393398	1.961693984980127	1.5335098718256168	0.4281841131545101	1	4	5	0	0	-20342.737987662127	0.7714507692775424	2.2412237326630584	1.353506146971943	0.8877175856911155	1	5	7	0	0	-21731.569710470274	1.012329201453099	7.848003841511475	3.957172681012196	3.89083116049928	5	20	41	12	0	1.0	0.17733122184109265	0.8123878142566223	1.0	1.0034482466531012	5.7501716995915135	1.0	0.17733122184109265	0.8123878142566223	1.0	1.0034482466531012	5.7501716995915135	1.0	0.17733122184109265	0.8123878142566223	1.0
1025000	-61626.63901974312	-61660.869464210475	34.23044446735523	-19589.516243610196	0.737612320518431	1.0902698975868597	0.7681577655695604	0.32211213201729927	0	3	5	0	0	-20339.27974774789	0.4597450460716194	1.191250103344723	0.6367940692064911	0.5544560341382316	1	3	5	2	0	-21732.07347285239	1.0313700777205856	8.04636961970935	4.153366736786842	3.89300288292251	4	23	45	8	0	1.0	0.18112036945226867	1.2035206478542637	1.0	1.1411697624258936	5.6985789816081445	1.0	0.18112036945226867	1.2035206478542637	1.0	1.1411697624258936	5.6985789816081445	1.0	0.18112036945226867	1.2035206478542637	1.0
1030000	-61608.80176628899	-61646.71355749022	37.91179120123161	-19589.848800755426	0.7716568634724937	1.3854342223912712	1.1472041374429234	0.2382300849483478	1	4	5	0	0	-20337.89035997378	0.559361014730092	1.6251365852125983	1.3061248286019829	0.3190117566106153	0	4	7	0	0	-21718.97439676102	1.1969685025253554	8.946770744609422	5.045196037409248	3.9015747072001714	4	29	51	2	0	1.0	0.24947376626121331	3.2887418165720708	1.0	0.3826183372351248	5.83326418323099	1.0	0.24947376626121331	3.2887418165720708	1.0	0.3826183372351248	5.83326418323099	1.0	0.24947376626121331	3.2887418165720708	1.0
1035000	-61612.61041991779	-61646.43555302374	33.82513310594159	-19589.68467821436	0.991280058943488	1.9520469245319423	1.48810558012649	0.46394134440545237	2	5	5	0	0	-20338.39373163999	0.5667434166044183	1.988453811034631	1.2756681682737174	0.7127856427609137	0	4	7	0	0	-21718.357143169396	1.325619216972955	9.171394916589303	5.359197148790473	3.812197767798832	4	31	53	0	0	1.0	0.2740521428980996	3.8543186070765	1.0	0.6492096535637673	7.946203347025615	1.0	0.2740521428980996	3.8543186070765	1.0	0.6492096535637673	7.946203347025615	1.0	0.2740521428980996	3.8543186070765	1.0
1040000	-61616.1390677477	-61644.2160807788	28.077013031102208	-19589.3894852622	0.8789830989958316	1.5447329818091142	1.3938972359873623	0.15083574582175208	0	3	5	0	0	-20337.915937775462	0.4881722772275413	1.5225738052014	0.9592691305126246	0.5633046746887751	0	4	7	0	0	-21716.910657741133	1.3052907373032672	9.243114503953205	5.769518267799754	3.4735962361534516	5	30	51	2	0	1.0	0.27126563869606574	2.4178102034486386	1.0	0.5685014121423567	8.027828609713273	1.0	0.27126563869606574	2.4178102034486386	1.0	0.5685014121423567	8.027828609713273	1.0	0.27126563869606574	2.4178102034486386	1.0
1045000	-61619.61547834141	-61642.77094102028	23.155462678868098	-19589.640815254763	0.9497559224660802	1.6313200309815832	1.352590408050477	0.27872962293110637	0	3	5	0	0	-20337.57877137021	0.4352309279616038	1.2292946508289098	0.7853268520822725	0.4439677987466372	1	4	6	1	0	-21715.551354395302	1.2459727024468488	9.427430794731547	5.171779098845381	4.255651695886166	3	26	49	4	0	1.0	0.23740609723741812	2.1477610809872165	1.0	0.4189342167674343	4.164263569022244	1.0	0.23740609723741812	2.1477610809872165	1.0	0.4189342167674343	4.164263569022244	1.0	0.23740609723741812	2.1477610809872165	1.0
1050000	-61657.29897558498	-61648.896430124856	-8.402545460122528	-19588.107308273014	1.1393721760339126	2.343705134529934	1.7809248970018141	0.5627802375281197	0	3	5	0	0	-20340.013753293966	0.5564913346273425	2.139687569491743	1.677247313126998	0.46244025636474523	0	4	7	0	0	-21720.775368557875	1.1494518514980971	10.790862477753652	7.0900033011122146	3.7008591766414365	2	28	52	1	0	1.0	0.40287686446551674	2.7794508529949704	1.0	0.19996381585884632	6.157782346116388	1.0	0.40287686446551674	2.7794508529949704	1.0	0.19996381585884632	6.157782346116388	1.0	0.40287686446551674	2.7794508529949704	1.0
1055000	-61658.548917481	-61645.621938732555	-12.926978748443439	-19587.28746420132	1.0125840301814524	2.148210805248217	1.6500998014836403	0.49811100376457673	0	3	5	0	0	-20339.323792977117	0.49465393091504994	1.756790190950527	0.9955433833326279	0.7612468076178989	0	4	7	0	0	-21719.010681554115	1.1376919041362754	10.31772665877568	5.625673101075138	4.692053557700544	2	25	49	4	0	1.0	0.6162689447425608	2.6187792358643915	1.0	0.5189612335240885	5.123135493674306	1.0	0.6162689447425608	2.6187792358643915	1.0	0.5189612335240885	5.123135493674306	1.0	0.6162689447425608	2.6187792358643915	1.0
1060000	-61667.20277152812	-61642.088305953795	-25.11446557432857	-19586.581795967744	1.1012014968149166	2.356678914410246	1.6823928006808297	0.6742861137294163	0	3	5	0	0	-20340.330489855485	0.5809563843236617	2.0546357971956013	1.2043015604551024	0.8503342367404993	0	4	7	0	0	-21715.17602013057	1.1206486582766135	11.074094957529734	6.026501243188363	5.047593714341366	5	25	46	7	0	1.0	0.4269659550103321	2.619336295567222	1.0	0.29708195949586413	3.129810874094225	1.0	0.4269659550103321	2.619336295567222	1.0	0.29708195949586413	3.129810874094225	1.0	0.4269659550103321	2.619336295567222	1.0
1065000	-61666.35665780526	-61655.782067610766	-10.574590194495318	-19588.009851285402	1.0721718104113835	2.4883955933748245	1.781778649441299	0.7066169439335256	2	5	5	0	0	-20341.566095209324	0.5668636268771516	1.9355726617807343	1.203799052277355	0.7317736095033789	0	4	7	0	0	-21726.20612111604	1.1533160454969442	9.661288521802025	5.490972192561709	4.170316329240312	1	21	46	7	0	1.0	0.3817054262362394	3.107697668278292	1.0	0.4560484700588577	2.7545589566139173	1.0	0.3817054262362394	3.107697668278292	1.0	0.4560484700588577	2.7545589566139173	1.0	0.3817054262362394	3.107697668278292	1.0
1070000	-61657.207141293795	-61636.61056273226	-20.59657856153067	-19590.158759172635	1.2322034094063659	2.2386447872993034	1.9292610412220765	0.3093837460772272	2	5	5	0	0	-20339.551625654778	0.4497340341817468	1.3087116258898188	0.94635319370119	0.36235843218862873	0	3	6	1	0	-21706.90017790485	1.1759376040688927	11.126843711939117	7.943353071294569	3.1834906406445476	2	27	51	2	0	1.0	0.5116731395011394	1.1340477064112442	1.0	0.21484930893423726	5.609607436201533	1.0	0.5116731395011394	1.1340477064112442	1.0	0.21484930893423726	5.609607436201533	1.0	0.5116731395011394	1.1340477064112442	1.0
1075000	-61651.64596986592	-61633.80144877407	-17.84452109184103	-19586.582218559477	0.9368523606617266	1.6849945555952237	1.1724877085039922	0.5125068470912313	0	2	4	1	0	-20337.940899551217	0.5032909146688476	1.739519992946257	1.420798239139383	0.3187217538068735	1	5	7	0	0	-21709.278330663383	0.9870553663146979	10.822138583544739	6.373170613296876	4.448967970247862	5	29	50	3	0	1.0	0.4383487732303335	2.7210483209993392	1.0	0.29585444303876873	4.084402209611601	1.0	0.4383487732303335	2.7210483209993392	1.0	0.29585444303876873	4.084402209611601	1.0	0.4383487732303335	2.7210483209993392	1.0
1080000	-61644.43100818229	-61646.25643808824	1.8254299059485843	-19588.454321628673	0.8086115942693084	1.3795245404821177	1.1062830908086638	0.2732414496734539	0	3	5	0	0	-20337.611634245783	0.4766480626478373	1.7659603593209945	1.2345173093493311	0.5314430499716633	1	5	7	0	0	-21720.190482213784	1.2772393303971197	10.188002767193806	6.722922931310363	3.46507983588344	2	26	50	3	0	1.0	0.4029750559308528	1.390391122329442	1.0	0.6854323000751164	6.653107540389686	1.0	0.4029750559308528	1.390391122329442	1.0	0.6854323000751164	6.653107540389686	1.0	0.4029750559308528	1.390391122329442	1.0
1085000	-61644.85872921853	-61647.25914099906	2.4004117805204626	-19589.97917588945	1.0821439839002123	2.166368625617041	1.9418941038327424	0.22447452178429866	0	3	5	0	0	-20338.14716610072	0.5393167419871674	1.8614345684238356	1.556259044806837	0.3051755236169985	1	5	7	0	0	-21719.132799008887	1.1095357728904667	9.494879994652946	6.420876571420536	3.0740034232324103	1	26	51	2	0	1.0	0.46178680132501687	1.4515588320637562	1.0	0.22273783925514876	6.898430848904012	1.0	0.46178680132501687	1.4515588320637562	1.0	0.22273783925514876	6.898430848904012	1.0	0.46178680132501687	1.4515588320637562	1.0
1090000	-61631.43902929674	-61644.20595329972	12.76692400298537	-19589.34374761124	0.8748476766989578	1.655033584279376	1.517761584332717	0.13727199994665887	0	3	5	0	0	-20337.813083535664	0.48345770771199276	1.597695475312995	1.264862768084341	0.332832707228654	0	4	7	0	0	-21717.04912215282	1.1621685507989434	8.892883453949768	5.331093647600203	3.561789806349561	3	23	46	7	0	1.0	0.272634317378398	1.21662857051495	1.0	0.5875852989292083	6.884072221356215	1.0	0.272634317378398	1.21662857051495	1.0	0.5875852989292083	6.884072221356215	1.0	0.272634317378398	1.21662857051495	1.0
1095000	-61638.011544351175	-61640.337275835074	2.325731483899334	-19589.898864318628	0.8115232214113538	1.3358017055521583	1.0176603466319394	0.318141358920219	1	2	4	1	1	-20337.040813253112	0.6086841935161958	1.9931108521569334	1.4386802356128667	0.5544306165440669	1	4	6	1	0	-21713.39759826333	1.16616305851954	9.722614154928046	6.35827412938246	3.3643400255455855	3	29	52	1	0	1.0	0.36019168459939377	1.8869543373074888	1.0	0.4914429224301681	6.238515538143835	1.0	0.36019168459939377	1.8869543373074888	1.0	0.4914429224301681	6.238515538143835	1.0	0.36019168459939377	1.8869543373074888	1.0
1100000	-61655.22832783755	-61642.42637575799	-12.801952079556798	-19587.7379145654	0.9654197284576247	1.8306228656712351	1.2100900631434404	0.6205328025277947	0	2	4	1	0	-20340.82777683382	0.6906800124326504	2.66569702989597	2.0787114892839282	0.5869855406120417	0	4	7	0	0	-21713.860684358766	1.2661583208189255	10.415683612167497	6.800207613277238	3.6154759988902527	0	26	52	1	0	1.0	0.48768844854693505	1.7995276583169337	1.0	0.08241129807959466	6.160634325792567	1.0	0.48768844854693505	1.7995276583169337	1.0	0.08241129807959466	6.160634325792567	1.0	0.48768844854693505	1.7995276583169337	1.0
1105000	-61657.46843388377	-61645.76525058065	-11.703183303118655	-19590.464575498485	0.9664740850058687	2.4639110683142595	1.9691568481655557	0.4947542201487036	0	3	5	0	0	-20340.45126907712	0.6289290159123752	2.3464616350164778	2.0867827838005186	0.259678851215959	0	4	7	0	0	-21714.84940600504	1.3589293375829108	11.566747833894622	8.328364355797392	3.2383834780972323	0	27	53	0	0	1.0	0.6377921013780826	5.431896777416447	1.0	0.05450052807083617	6.120706868750035	1.0	0.6377921013780826	5.431896777416447	1.0	0.05450052807083617	6.120706868750035	1.0	0.6377921013780826	5.431896777416447	1.0
1110000	-61635.91656005255	-61657.233094376585	21.316534324034777	-19588.150875028394	0.9995445345975384	1.7664699175779899	1.2687526296601361	0.4977172879178535	0	3	5	0	0	-20338.562905960593	0.8387488628841171	3.065796778247809	1.5629542980234359	1.5028424802243732	1	5	7	0	0	-21730.51931338759	1.005251492420218	7.978233620126649	4.877952499900094	3.1002811202265557	7	29	48	5	0	1.0	0.3174741212568524	3.059704035272605	1.0	1.2571753019056728	6.208544928122746	1.0	0.3174741212568524	3.059704035272605	1.0	1.2571753019056728	6.208544928122746	1.0	0.3174741212568524	3.059704035272605	1.0
1115000	-61622.72716448575	-61649.927125738075	27.199961252327803	-19587.824185702702	1.044476179159401	1.6962272169393473	1.0405845865912813	0.6556426303480659	0	2	4	1	0	-20336.15389153434	0.4537814075194382	1.287078235102808	0.795601367896885	0.4914768672059228	1	5	7	0	0	-21725.949048501036	1.0550067278372448	7.927456490452251	4.231050539598574	3.696405950853676	8	26	44	9	0	1.0	0.21933115224761277	1.3159506106045242	1.0	1.1634154512474881	6.43058824437493	1.0	0.21933115224761277	1.3159506106045242	1.0	1.1634154512474881	6.43058824437493	1.0	0.21933115224761277	1.3159506106045242	1.0
1120000	-61676.04546822362	-61649.49997026839	-26.545497955233337	-19587.94204563617	1.0136471612674802	1.9755363926438199	1.698807156875655	0.27672923576816455	1	4	5	0	0	-20341.884203519596	0.7832956299235023	2.421030102946481	1.8274324999178517	0.593597603028629	0	4	7	0	0	-21719.673721112627	1.1507437272499639	11.954207565920258	7.477983778303262	4.476223787616996	8	30	48	5	0	1.0	0.80940038211364	2.3669658236765003	1.0	1.0102286705680423	7.14327813255731	1.0	0.80940038211364	2.3669658236765003	1.0	1.0102286705680423	7.14327813255731	1.0	0.80940038211364	2.3669658236765003	1.0
1125000	-61609.250969763976	-61645.54769941274	36.29672964876002	-19592.43809923995	0.8573894712092733	1.460709267753825	1.177820742372691	0.28288852538113407	2	5	5	0	0	-20339.891559287917	0.5335521849597321	1.7614504283195487	0.8982305447191485	0.8632198836004	2	6	7	0	0	-21713.218040884873	0.9909380232306436	7.801422038902896	4.4424998511136105	3.3589221877892843	5	26	47	6	0	1.0	0.3247028051028425	1.359434126391376	1.0	1.3594539654909552	6.361876655015534	1.0	0.3247028051028425	1.359434126391376	1.0	1.3594539654909552	6.361876655015534	1.0	0.3247028051028425	1.359434126391376	1.0
1130000	-61610.13738349773	-61640.80374526078	30.666361763057985	-19586.21538773502	0.8250889909129839	1.1960143397996512	0.7140048484292288	0.4820094913704225	0	2	4	1	0	-20338.566418066628	0.4499911100250318	1.5621364317507018	0.8653281604752474	0.6968082712754544	0	3	6	1	0	-21716.02193945913	0.9724779813307702	7.494579645092261	4.381400226353092	3.1131794187391684	5	28	49	4	0	1.0	0.23345130770390418	1.1291517385170051	1.0	0.9962742362167303	6.450311885340884	1.0	0.23345130770390418	1.1291517385170051	1.0	0.9962742362167303	6.450311885340884	1.0	0.23345130770390418	1.1291517385170051	1.0
1135000	-61611.997090129626	-61643.43100407159	31.433913941968118	-19586.282732362917	0.9889722277040417	1.894931884125999	1.135060699207754	0.7598711849182451	0	2	4	1	0	-20338.082538750732	0.36101813884534356	1.1463332401322037	0.7616253808556646	0.38470785927653917	0	4	7	0	0	-21719.065732957944	0.986580171507197	7.7732979071741735	3.8057271143413853	3.967570792832789	8	27	45	8	0	1.0	0.21618748356436648	1.184373545294033	1.0	0.8504742776307392	6.4464959876330425	1.0	0.21618748356436648	1.184373545294033	1.0	0.8504742776307392	6.4464959876330425	1.0	0.21618748356436648	1.184373545294033	1.0
1140000	-61621.63577352503	-61649.81493459898	28.17916107395034	-19589.39579701764	0.87642716601847	1.8377118956874121	1.6674944713575786	0.17021742432983342	3	6	5	0	0	-20337.01058558347	0.4203502904845636	1.539529282649975	0.8304156836873144	0.7091135989626607	0	4	7	0	0	-21723.408551997865	0.9894008395770246	8.095454972538892	3.5900778152514192	4.505377157287477	7	24	43	10	0	1.0	0.2164842548160799	2.52081984304106	1.0	1.489697480534056	4.465794836711864	1.0	0.2164842548160799	2.52081984304106	1.0	1.489697480534056	4.465794836711864	1.0	0.2164842548160799	2.52081984304106	1.0
1145000	-61665.91231778533	-61645.25551349595	-20.656804289388372	-19586.13239894533	1.0011470260619462	1.858713412322147	1.2837422055406602	0.5749712067814868	1	4	5	0	0	-20339.21649443683	0.6185464969544346	2.1098560284087253	1.272839973230111	0.8370160551786147	2	4	6	1	1	-21719.906620113787	1.2469287807071658	10.752685841537474	6.544959681490471	4.207726160047005	8	25	43	10	0	1.0	0.456924144048961	0.9111882415750697	1.0	1.3595589980362117	4.345130204735501	1.0	0.456924144048961	0.9111882415750697	1.0	1.3595589980362117	4.345130204735501	1.0	0.456924144048961	0.9111882415750697	1.0
1150000	-61659.16119928696	-61648.40640961204	-10.754789674917518	-19589.96333642552	0.8793998676930526	1.8471191012582933	1.4734892651977827	0.3736298360605109	2	4	4	1	0	-20337.657451429415	0.40811031342816945	1.0983856348672358	0.853347638833927	0.24503799603330892	0	4	7	0	0	-21720.785621757106	1.0201456209872204	8.948896747394329	4.809713275194306	4.139183472200021	5	22	43	10	0	1.0	0.38312835307195164	1.3217363903374968	1.0	2.237482016890653	4.3952150888273875	1.0	0.38312835307195164	1.3217363903374968	1.0	2.237482016890653	4.3952150888273875	1.0	0.38312835307195164	1.3217363903374968	1.0
1155000	-61650.1028853043	-61642.88849873491	-7.214386569393423	-19587.68662660206	1.0528203060698869	2.131751583011521	1.5868528032586537	0.544898779752867	0	3	5	0	0	-20338.897715928288	0.6197172453671934	2.408209705095108	1.4495806181361526	0.9586290869589555	1	5	7	0	0	-21716.30415620456	1.1079170732731198	10.61516968512293	4.970972847163974	5.644196837958956	16	31	41	12	0	1.0	0.33731560187704746	1.5813344082822405	1.0	2.7947963279559707	5.4105747266575435	1.0	0.33731560187704746	1.5813344082822405	1.0	2.7947963279559707	5.4105747266575435	1.0	0.33731560187704746	1.5813344082822405	1.0
1160000	-61665.70109474707	-61648.43418382165	-17.266910925421477	-19590.752519822712	1.0425065580245432	2.0220555175434884	1.1706490942121301	0.8514064233313584	3	6	5	0	0	-20340.186810096886	0.5534946616192057	1.8686118450399969	1.424214287868834	0.4443975571711628	3	7	7	0	0	-21717.49485390205	1.128840546730146	10.171343960959069	6.015957435408184	4.155386525550882	6	23	43	10	0	1.0	0.4698325279392737	0.8579436978200942	1.0	1.8569720876909603	6.172014845788273	1.0	0.4698325279392737	0.8579436978200942	1.0	1.8569720876909603	6.172014845788273	1.0	0.4698325279392737	0.8579436978200942	1.0
1165000	-61669.332075505765	-61648.45430984943	-20.877765656328975	-19589.591145222865	1.0200471935203121	2.350810854388281	2.039454620813894	0.31135623357438713	0	3	5	0	0	-20336.522848725297	0.487642405877512	1.993658616264573	1.724718716996128	0.2689398992684451	0	4	7	0	0	-21722.340315901267	1.0270806322454065	9.801624460526359	6.256695781980965	3.5449286785453933	10	27	43	10	0	1.0	0.5552875935582716	0.7222104911164412	1.0	1.5684283972874329	6.077818792555985	1.0	0.5552875935582716	0.7222104911164412	1.0	1.5684283972874329	6.077818792555985	1.0	0.5552875935582716	0.7222104911164412	1.0
1170000	-61668.654740713304	-61659.42768148678	-9.22705922652893	-19588.83448845884	0.8586497877985061	1.582532859538278	0.8639940657015437	0.7185387938367344	1	3	4	1	0	-20340.56408896244	0.6796121887744898	2.6832915223754705	2.2308162122675066	0.4524753101079629	4	8	7	0	0	-21730.029104065496	1.374277593003071	12.426493413823508	7.7514161069079215	4.675077306915591	19	39	46	7	0	1.0	0.6668957705806751	1.4150141023544722	1.0	2.081291715557752	5.308049213995317	1.0	0.6668957705806751	1.4150141023544722	1.0	2.081291715557752	5.308049213995317	1.0	0.6668957705806751	1.4150141023544722	1.0
1175000	-61666.1304697085	-61647.139768031906	-18.99070167659059	-19590.167660107505	1.046391655136384	1.9861793345545051	1.874818107899406	0.11136122665509919	0	3	5	0	0	-20339.886766280393	0.732396440442623	2.455036599058766	1.7489646549856923	0.7060719440730738	1	5	7	0	0	-21717.08534164401	1.0436787591564372	10.086867928587761	5.83228754541779	4.254580383169968	2	25	49	4	0	1.0	0.6327008715422545	1.649099115827718	1.0	0.5376999501778841	6.639184568868986	1.0	0.6327008715422545	1.649099115827718	1.0	0.5376999501778841	6.639184568868986	1.0	0.6327008715422545	1.649099115827718	1.0
1180000	-61653.7335505105	-61648.17958720322	-5.55396330727402	-19587.490055588245	0.9741050863636146	1.6924699848496159	1.1586506973048682	0.5338192875447478	0	3	5	0	0	-20340.688572518327	0.7108080671418242	1.9741141325421419	1.2594107127162848	0.7147034198258566	0	4	7	0	0	-21720.000959096647	1.1169059556068408	10.025120002792939	6.3410702967018375	3.6840497060911037	9	30	47	6	0	1.0	0.43927290597115054	1.2168734378048354	1.0	1.2544107804216627	5.757101374886916	1.0	0.43927290597115054	1.2168734378048354	1.0	1.2544107804216627	5.757101374886916	1.0	0.43927290597115054	1.2168734378048354	1.0
1185000	-61645.085355617346	-61648.22876531628	3.1434096989312117	-19587.12748666442	0.9749020195220104	1.868591188855007	1.1998717615670929	0.6687194272879142	3	6	5	0	0	-20340.14978044827	0.5333864297446392	1.2936982824738767	1.074992505279771	0.21870577719410572	0	4	7	0	0	-21720.951498203587	1.2785611037655953	11.366940298846915	6.768675456304024	4.598264842542891	9	33	50	3	0	1.0	0.39605131867769916	3.0158376651574312	1.0	2.007416026722412	6.253844992806433	1.0	0.39605131867769916	3.0158376651574312	1.0	2.007416026722412	6.253844992806433	1.0	0.39605131867769916	3.0158376651574312	1.0
1190000	-61658.08934138312	-61644.49776130085	-13.591580082273133	-19590.339733617275	1.141559101608987	2.1986929245676574	1.5585913007796859	0.6401016237879716	1	4	5	0	0	-20339.972579155175	0.49666652041876125	1.6788055711255485	0.7060070551006097	0.972798516024939	1	4	6	1	0	-21714.185448528402	1.0793971525153312	10.777188224755738	4.436996651559534	6.340191573196201	9	23	40	13	0	1.0	0.27259574228428074	2.148800478655888	1.0	0.8244774316002058	3.2727676744107823	1.0	0.27259574228428074	2.148800478655888	1.0	0.8244774316002058	3.2727676744107823	1.0	0.27259574228428074	2.148800478655888	1.0
1195000	-61661.33671707609	-61646.41371192162	-14.923005154470676	-19591.794882532984	0.8068964384121666	1.466801428081541	0.947493044735003	0.519308383346538	2	5	5	0	0	-20338.38860403534	0.4603628484226601	1.934995806670414	0.9771649180896567	0.9578308885807572	0	4	7	0	0	-21716.2302253533	1.1344342236107705	10.375667365140583	5.114912430774896	5.260754934365686	7	21	40	13	0	1.0	0.3267812706999416	1.682320454852225	1.0	1.121161079312792	3.3210164934607307	1.0	0.3267812706999416	1.682320454852225	1.0	1.121161079312792	3.3210164934607307	1.0	0.3267812706999416	1.682320454852225	1.0
1200000	-61658.3238372335	-61653.454938571595	-4.868898661908761	-19587.652764723887	1.1617617068041084	2.2837257688175434	1.9603503351016096	0.3233754337159335	0	3	5	0	0	-20337.653547902868	0.6237363497912152	1.9486472897632143	1.854012308720367	0.0946349810428473	0	4	7	0	0	-21728.14862594484	1.0820034051882341	9.432491195708645	6.387224436127363	3.045266759581282	1	25	50	3	0	1.0	0.6240231782859688	2.029267458819455	1.0	0.18357484033761795	6.798806763326394	1.0	0.6240231782859688	2.029267458819455	1.0	0.18357484033761795	6.798806763326394	1.0	0.6240231782859688	2.029267458819455	1.0
1205000	-61664.19459380814	-61653.25512883683	-10.939464971314122	-19589.61991653437	1.029497566822796	2.41323047127741	2.090252271211118	0.3229782000662914	1	4	5	0	0	-20338.188270782706	0.5149667500578747	1.81055142024753	1.5219129991253337	0.2886384211221962	0	4	7	0	0	-21725.446941519745	1.09517204660424	10.622480688274457	5.523355888434974	5.099124799839485	12	29	43	10	0	1.0	0.31487003587982176	1.6467837736545585	1.0	1.4081166967510554	5.687028488319715	1.0	0.31487003587982176	1.6467837736545585	1.0	1.4081166967510554	5.687028488319715	1.0	0.31487003587982176	1.6467837736545585	1.0
1210000	-61638.05424329708	-61657.9576535964	19.903410299316015	-19589.342075731798	1.0187034388869622	1.6975286328033339	1.1571064242614857	0.5404222085418483	2	5	5	0	0	-20340.636163577976	0.5234139248397371	1.816533565866528	1.23475530632687	0.5817782595396586	1	5	7	0	0	-21727.979414286623	0.9924531944629084	8.830587150587021	4.3421998417508885	4.488387308836133	8	27	45	8	0	1.0	0.33202913842761017	2.6903311404506995	1.0	1.3738957571637536	7.373623868862354	1.0	0.33202913842761017	2.6903311404506995	1.0	1.3738957571637536	7.373623868862354	1.0	0.33202913842761017	2.6903311404506995	1.0
1215000	-61632.83791177865	-61653.43524430176	20.597332523110467	-19588.59521866742	1.101295893170867	2.0695315890937462	1.1678075911999866	0.9017239978937599	1	3	4	1	0	-20336.90500000554	0.5522439916090344	1.9467947458466488	1.2057479368833592	0.7410468089632899	0	4	7	0	0	-21727.9350256288	1.0089810722423123	8.371848615946758	4.535994775649355	3.8358538402974034	6	27	47	6	0	1.0	0.23467932788469173	2.0695177001586997	1.0	1.02580381392869	4.454703715371324	1.0	0.23467932788469173	2.0695177001586997	1.0	1.02580381392869	4.454703715371324	1.0	0.23467932788469173	2.0695177001586997	1.0
1220000	-61647.87396947646	-61644.64648323903	-3.227486237435655	-19591.430674564668	0.8466245907913518	1.9025995001795954	1.623667712077593	0.2789317881020025	1	4	5	0	0	-20337.22994674182	0.41260126424552596	1.262223950132869	0.9941417401449266	0.2680822099879424	0	4	7	0	0	-21715.985861932542	1.2679014024037087	10.510199676613983	8.889734890187825	1.6204647864261572	0	27	53	0	0	1.0	0.7908993068283235	2.4095404858250533	1.0	0.1553725851557117	9.325516084779332	1.0	0.7908993068283235	2.4095404858250533	1.0	0.1553725851557117	9.325516084779332	1.0	0.7908993068283235	2.4095404858250533	1.0
1225000	-61629.44338848904	-61644.498234451996	15.054845962955582	-19587.564168628294	0.8508723238592559	1.2344756070933984	0.6106973717417489	0.6237782353516496	2	4	4	1	0	-20339.04453227202	0.4155592394445153	1.3755834331326744	0.6468838018309362	0.7286996313017382	0	4	7	0	0	-21717.889533551686	0.9542383444497038	9.15981567686394	4.48152220792404	4.6782934689399	11	28	43	10	0	1.0	0.33813060237389564	1.9085506692146563	1.0	2.337531261834849	5.845077930598329	1.0	0.33813060237389564	1.9085506692146563	1.0	2.337531261834849	5.845077930598329	1.0	0.33813060237389564	1.9085506692146563	1.0
1230000	-61609.41623878451	-61636.64858461618	27.232345831671392	-19589.69726977459	0.7397374555712185	1.1788401451680364	0.9116221789026742	0.2672179662653622	1	4	5	0	0	-20337.5544550534	0.4328429634366532	1.3725540059404526	0.7905503738600045	0.582003632080448	0	4	7	0	0	-21709.396859788187	1.0014332125543142	8.822986152528674	4.998868918822398	3.8241172337062794	9	32	49	4	0	1.0	0.33372434715061106	2.923971261463878	1.0	1.3137992882634846	6.597440129527548	1.0	0.33372434715061106	2.923971261463878	1.0	1.3137992882634846	6.597440129527548	1.0	0.33372434715061106	2.923971261463878	1.0
1235000	-61614.53549686315	-61645.77626534361	31.240768480453944	-19590.048581952844	0.8173250309090347	1.4453675828832404	1.0735089336198944	0.371858649263346	1	4	5	0	0	-20339.82605473573	0.5657354265985497	1.607184680837553	1.4564414038886917	0.1507432769488613	1	5	7	0	0	-21715.901628655036	1.0669849796117983	9.33934807654929	5.055221972039726	4.284126104509566	9	34	51	2	0	1.0	0.3348773311871336	3.7459651677026593	1.0	1.4732945771698165	6.087919234391949	1.0	0.3348773311871336	3.7459651677026593	1.0	1.4732945771698165	6.087919234391949	1.0	0.3348773311871336	3.7459651677026593	1.0
1240000	-61595.465801453516	-61646.21808407748	50.75228262396507	-19587.483545522762	0.9814481477818303	1.7014261424498425	1.3330656172777897	0.36836052517205264	3	6	5	0	0	-20337.52926040082	0.43022658247121826	1.6320923507136544	0.9436774257428666	0.6884149249707878	3	7	7	0	0	-21721.205278153902	1.0431474241362992	9.016557726019176	4.505907790104838	4.510649935914339	14	37	49	4	0	1.0	0.28641551281248356	2.593605265983639	1.0	2.652523449343778	8.34771437692892	1.0	0.28641551281248356	2.593605265983639	1.0	2.652523449343778	8.34771437692892	1.0	0.28641551281248356	2.593605265983639	1.0
1245000	-61608.83540605819	-61640.95102590647	32.11561984827923	-19589.16112464533	1.0299596366562074	1.9494703043390427	1.1513468270314062	0.7981234773076364	2	4	4	1	0	-20337.0057601206	0.4122576618559785	1.3161629054695263	0.9962856528027864	0.31987725266674005	0	4	7	0	0	-21714.784141140546	1.322054192036395	9.288766526375113	5.601386169000392	3.687380357374717	11	33	48	5	0	1.0	0.27547148882181277	1.9061906884390556	1.0	1.2332097163758307	8.981822232544674	1.0	0.27547148882181277	1.9061906884390556	1.0	1.2332097163758307	8.981822232544674	1.0	0.27547148882181277	1.9061906884390556	1.0
1250000	-61611.15600980526	-61649.97196413883	38.81595433357485	-19591.063478612567	0.9516756008290822	2.133943597119026	1.549308914962693	0.5846346821563329	1	4	5	0	0	-20340.267467394668	0.6164637514709863	1.5435608523767463	1.0518285803545184	0.4917322720222277	0	4	7	0	0	-21718.64101813159	1.0057221000117633	8.235639257041623	4.573814827947958	3.661824429093665	9	32	49	4	0	1.0	0.28791657496429285	1.5616316835638968	1.0	1.8666774875703473	7.1420511090011	1.0	0.28791657496429285	1.5616316835638968	1.0	1.8666774875703473	7.1420511090011	1.0	0.28791657496429285	1.5616316835638968	1.0
1255000	-61628.334052326376	-61635.956410772465	7.622358446090164	-19588.93970128349	0.7843120704376003	1.458170231729937	1.2345199283627784	0.2236503033671587	0	3	5	0	0	-20337.168778037558	0.48639196708060994	1.7001014064890634	1.2062448934188488	0.49385651307021483	0	4	7	0	0	-21709.84793145142	0.994702873868383	8.646386805201987	5.010745893879362	3.635640911322623	3	25	48	5	0	1.0	0.38361444320355825	2.200964661678339	1.0	1.3702329676849438	7.059406955146334	1.0	0.38361444320355825	2.200964661678339	1.0	1.3702329676849438	7.059406955146334	1.0	0.38361444320355825	2.200964661678339	1.0
1260000	-61625.16612889587	-61642.282886259454	17.116757363585357	-19588.978800027522	1.0963780470290299	2.059643588539373	1.5771182566140798	0.48252533192529323	1	4	5	0	0	-20335.88603070947	0.3543394403235171	1.1618889433177433	0.693903609896664	0.46798533342107906	0	4	7	0	0	-21717.41805552246	1.0186175879530481	8.770519839030422	5.203329215455958	3.5671906235744673	5	29	50	3	0	1.0	0.2481675734930357	1.642385382058297	1.0	1.7613524972894044	7.33344533381812	1.0	0.2481675734930357	1.642385382058297	1.0	1.7613524972894044	7.33344533381812	1.0	0.2481675734930357	1.642385382058297	1.0
1265000	-61618.95741839942	-61637.73925274153	18.781834342109885	-19587.432283213355	0.8622981897705437	1.302603782848236	1.020267646184391	0.2823361366638447	1	4	5	0	0	-20337.15876275972	0.377886167102846	1.3992444221939482	0.9822536941536073	0.416990728040341	0	4	7	0	0	-21713.148206768452	1.033520173381458	8.926031198884617	5.744836820854746	3.181194378029871	8	32	50	3	0	1.0	0.41437929825211856	2.108463265649685	1.0	1.2399072757357386	9.364702053251817	1.0	0.41437929825211856	2.108463265649685	1.0	1.2399072757357386	9.364702053251817	1.0	0.41437929825211856	2.108463265649685	1.0
1270000	-61627.16563898235	-61643.29334940914	16.127710426790596	-19588.558059948908	0.9335115773011136	1.8723687819461006	1.2758278915039534	0.5965408904421472	1	4	5	0	0	-20339.28637204268	0.5259592308027697	1.8575413718731402	1.2421580522381879	0.6153833196349521	1	5	7	0	0	-21715.448917417558	1.0795140532418748	9.020182987945267	5.882104860056432	3.138078127888836	7	30	49	4	0	1.0	0.4017787623755583	1.4504258593595198	1.0	1.2638584193290763	8.231837466774062	1.0	0.4017787623755583	1.4504258593595198	1.0	1.2638584193290763	8.231837466774062	1.0	0.4017787623755583	1.4504258593595198	1.0
1275000	-61682.29031813391	-61646.49008706963	-35.800231064286066	-19589.542503470817	1.3177827528586399	3.0886554713356196	2.148357078443965	0.9402983928916551	1	4	5	0	0	-20341.339513309795	0.6848257481106858	2.6347978169569717	1.519328891759812	1.1154689251971595	0	4	7	0	0	-21715.608070289018	1.1075345422371075	10.577444257050207	7.531734195298966	3.045710061751244	0	23	49	4	0	1.0	0.5777407071845133	1.7865566349528965	1.0	0.26180266844730515	4.31311968258969	1.0	0.5777407071845133	1.7865566349528965	1.0	0.26180266844730515	4.31311968258969	1.0	0.5777407071845133	1.7865566349528965	1.0
1280000	-61638.54463065714	-61644.34057172673	5.795941069594417	-19589.87414368008	0.7760853507972358	1.6857077769457127	1.4652967810750512	0.22041099587066149	1	4	5	0	0	-20339.484669472684	0.48011515717232206	1.617288441411287	0.9840314548517595	0.6332569865595273	0	4	7	0	0	-21714.98175857397	1.143141808054972	8.830113451471298	5.948169446652123	2.881944004819176	4	28	50	3	0	1.0	0.4040842930141047	1.6175497506477965	1.0	0.5738111287836523	9.776001822386228	1.0	0.4040842930141047	1.6175497506477965	1.0	0.5738111287836523	9.776001822386228	1.0	0.4040842930141047	1.6175497506477965	1.0
1285000	-61655.034051342576	-61651.6256435601	-3.408407782473791	-19586.91475875976	1.1838063873209577	2.085133769354379	1.4885021595188586	0.5966316098355207	1	3	4	1	0	-20339.60799805582	0.6604656004624246	2.1743918986804185	1.4724021508141423	0.7019897478662758	1	4	6	1	0	-21725.10288674452	1.1236423584756348	9.552704704291813	6.039598164264745	3.513106540027067	7	29	48	5	0	1.0	0.42285197652843504	1.46418717941027	1.0	0.7174869819470012	7.8994508199178926	1.0	0.42285197652843504	1.46418717941027	1.0	0.7174869819470012	7.8994508199178926	1.0	0.42285197652843504	1.46418717941027	1.0
1290000	-61678.80497401798	-61662.90104569167	-15.903928326305959	-19588.85369565356	0.9152421122535224	1.6984044377213001	0.9539929201655843	0.7444115175557158	0	2	4	1	0	-20342.399280474576	0.5793537681181069	1.7810181637484725	1.291262868297308	0.4897552954511649	0	4	7	0	0	-21731.648069563536	1.4376140930292642	10.99653364100518	7.851662025573535	3.144871615431643	1	26	51	2	0	1.0	0.5327719340809783	1.0006856540065996	1.0	0.1533432441292329	5.533308020878795	1.0	0.5327719340809783	1.0006856540065996	1.0	0.1533432441292329	5.533308020878795	1.0	0.5327719340809783	1.0006856540065996	1.0
1295000	-61639.147030778695	-61650.42742484285	11.280394064150169	-19586.78838722864	0.9169215076919889	1.477021385089143	1.0031971871708532	0.4738241979182898	2	5	5	0	0	-20338.095103270876	0.5170683334218661	1.8830952909985892	1.347155815041803	0.5359394759567857	1	4	6	1	0	-21725.543934343335	1.1598449084593137	8.841781280735724	6.249118481186582	2.592662799549144	3	28	51	2	0	1.0	0.42027397934342436	2.3994577935121257	1.0	0.5982306633252864	8.413534879201249	1.0	0.42027397934342436	2.3994577935121257	1.0	0.5982306633252864	8.413534879201249	1.0	0.42027397934342436	2.3994577935121257	1.0
1300000	-61643.31782302257	-61652.30859285218	8.990769829613836	-19586.408053376734	0.9926249394514238	1.8893332281237907	1.5991022432684945	0.2902309848552961	0	3	5	0	0	-20339.62591811899	0.6328412410273783	2.109494584567817	1.5615212477146292	0.5479733368531875	0	4	7	0	0	-21726.274621356464	1.1885860502320917	9.044478361145849	6.438566691892013	2.605911669253837	0	25	51	2	0	1.0	0.471877190232252	2.8925394290885347	1.0	0.0062184442389084625	8.223177357483378	1.0	0.471877190232252	2.8925394290885347	1.0	0.0062184442389084625	8.223177357483378	1.0	0.471877190232252	2.8925394290885347	1.0
1305000	-61620.74599252057	-61646.461834763846	25.71584224327545	-19587.397005819494	0.86057603603083	1.6673012926520823	1.2956662802225376	0.3716350124295447	0	3	5	0	0	-20341.402797809544	0.5830955186105077	1.9232814879804345	1.548456759882699	0.37482472809773537	0	4	7	0	0	-21717.66203113481	1.114390178878487	8.29966873197104	5.268310226361509	3.031358505609533	0	26	52	1	0	1.0	0.3344087312047028	1.183699877875207	1.0	0.007939671118262897	8.656679180202383	1.0	0.3344087312047028	1.183699877875207	1.0	0.007939671118262897	8.656679180202383	1.0	0.3344087312047028	1.183699877875207	1.0
1310000	-61617.23816903292	-61645.84503397469	28.6068649417727	-19587.143087081928	0.9376344766185126	1.7876649017465183	1.6858677614876272	0.10179714025889117	0	3	5	0	0	-20336.267523359544	0.4217115242444299	1.210807998910282	1.002097958720798	0.20871004018948414	0	4	7	0	0	-21722.43442353322	1.0896747893865242	8.144833926561324	5.726437287011849	2.4183966395494774	0	25	51	2	0	1.0	0.3155382176019984	2.5047875526321097	1.0	0.020669273402020127	8.891434954031427	1.0	0.3155382176019984	2.5047875526321097	1.0	0.020669273402020127	8.891434954031427	1.0	0.3155382176019984	2.5047875526321097	1.0
1315000	-61649.00215148543	-61646.7235430006	-2.278608484835509	-19591.014304857512	0.9086040185207582	2.008326333596984	1.7366968198764767	0.271629513720507	0	3	5	0	0	-20341.33047863358	0.5486083318831605	1.7456552154964289	1.5287345523010916	0.2169206631953374	0	4	7	0	0	-21714.37875950951	0.9957086534063881	8.288010883449438	5.843893117266294	2.4441177661831444	3	25	48	5	0	1.0	0.5810484371457342	1.023731038258308	1.0	0.21682373630712076	7.714402255664986	1.0	0.5810484371457342	1.023731038258308	1.0	0.21682373630712076	7.714402255664986	1.0	0.5810484371457342	1.023731038258308	1.0
1320000	-61600.718899209416	-61642.4926622785	41.77376306908613	-19591.210015444394	1.0428326555905838	1.9268185006178915	1.5526365360947683	0.37418196452312313	0	3	5	0	0	-20336.586964042115	0.4003236068630694	1.2056682861117745	1.083987242583401	0.12168104352837329	0	4	7	0	0	-21714.69568279199	0.796030578579203	6.789206428411086	4.7659685968988095	2.023237831512277	0	27	53	0	0	1.0	0.35503338192513156	4.392879572300448	1.0	0.024997217363538677	7.562674321096254	1.0	0.35503338192513156	4.392879572300448	1.0	0.024997217363538677	7.562674321096254	1.0	0.35503338192513156	4.392879572300448	1.0
1325000	-61668.26455031691	-61658.64872101613	-9.615829300785563	-19587.737710654754	1.0261500245452875	1.8331706690391776	1.417252590071429	0.4159180789677486	0	3	5	0	0	-20337.64939363598	0.41466532289103475	1.3227477816919275	0.9345096194961051	0.3882381621958223	0	3	6	1	0	-21733.261616725395	1.0114081921947924	8.840820962506571	6.3942017803408735	2.4466191821656977	1	23	48	5	0	1.0	0.5428828446983589	0.7104977880419833	1.0	0.08236667242520399	5.202391019481051	1.0	0.5428828446983589	0.7104977880419833	1.0	0.08236667242520399	5.202391019481051	1.0	0.5428828446983589	0.7104977880419833	1.0
1330000	-61612.17801872053	-61654.905642460166	42.72762373963382	-19589.28346532432	1.1355986306003862	2.034297579275317	1.7215089704906725	0.31278860878464443	0	3	5	0	0	-20342.715241594302	0.7346841568632252	1.8379153074164933	1.6604179272342807	0.17749738018221267	0	4	7	0	0	-21722.906935541545	1.1207230476946122	7.273661779389196	5.234221392184715	2.039440387204481	0	25	51	2	0	1.0	0.27538706519064526	1.2603385684891615	1.0	0.11446886242547681	8.543560887434486	1.0	0.27538706519064526	1.2603385684891615	1.0	0.11446886242547681	8.543560887434486	1.0	0.27538706519064526	1.2603385684891615	1.0
1335000	-61615.78346608604	-61655.95788453963	40.174418453593766	-19587.799209122506	0.8815908560570737	1.3471143023387109	1.027572167194684	0.3195421351440267	0	3	5	0	0	-20339.820982607125	0.4337392432090113	1.2833554018472397	0.982920621526989	0.30043478032025095	0	4	7	0	0	-21728.337692810004	1.018103264577847	7.067835998331657	4.6276065278972505	2.440229470434402	1	25	50	3	0	1.0	0.301200166017405	2.0166280477090193	1.0	0.4265698443768561	8.407932167473463	1.0	0.301200166017405	2.0166280477090193	1.0	0.4265698443768561	8.407932167473463	1.0	0.301200166017405	2.0166280477090193	1.0
1340000	-61596.36615529485	-61651.50982644947	55.1436711546238	-19590.156261689655	0.9455318060827531	1.7430075539185654	1.6214225154614401	0.12158503845712522	0	3	5	0	0	-20338.98770069718	0.39009903502547943	1.2191586928082079	0.9595404540111894	0.2596182387970188	1	5	7	0	0	-21722.365864062635	0.9798876150848321	6.876788791034249	4.9420422392376615	1.9347465517965858	1	28	53	0	0	1.0	0.2610789324833125	2.688920802244977	1.0	0.6379584135182589	13.790908595950802	1.0	0.2610789324833125	2.688920802244977	1.0	0.6379584135182589	13.790908595950802	1.0	0.2610789324833125	2.688920802244977	1.0
1345000	-61576.66939780619	-61639.863560680635	63.194162874447116	-19588.662288248637	0.8930761801894503	1.561613144479715	1.1523356063403605	0.4092775381393544	0	3	5	0	0	-20339.694833205525	0.39884533542654843	1.2198870945707339	0.8847218219464079	0.33516527262432566	2	6	7	0	0	-21711.506439226472	0.9787873010078585	6.707446851645787	4.6011198522531735	2.106326999392612	8	34	52	1	0	1.0	0.25896624185471306	4.055416126196448	1.0	1.5905767962722879	9.02280928988274	1.0	0.25896624185471306	4.055416126196448	1.0	1.5905767962722879	9.02280928988274	1.0	0.25896624185471306	4.055416126196448	1.0
1350000	-61581.946317314054	-61647.89682574457	65.95050843051393	-19590.736980828282	0.9868951243707805	1.5280978419840938	1.3209288171744298	0.20716902480966384	0	3	5	0	0	-20337.682569505963	0.49098795994727207	1.5464373234672433	1.0867708452615499	0.45966647820569323	1	5	7	0	0	-21719.477275410318	1.0445445468571442	6.787444827838413	4.703487522463166	2.083957305375247	6	33	53	0	0	1.0	0.2534074518311402	2.1818093051845784	1.0	1.1167183002330403	10.835189990407704	1.0	0.2534074518311402	2.1818093051845784	1.0	1.1167183002330403	10.835189990407704	1.0	0.2534074518311402	2.1818093051845784	1.0
1355000	-61604.86827174453	-61649.413082466	44.544810721466156	-19589.738491861608	0.9224569159667206	1.4345328920391345	1.1352427833299477	0.2992901087091868	0	3	5	0	0	-20338.42670035018	0.4067205827273264	1.4021916901519422	0.9516215083917594	0.4505701817601829	0	4	7	0	0	-21721.24789025421	1.0574156013317093	7.164839180544939	4.8089296077211126	2.3559095728238275	2	28	52	1	0	1.0	0.35968478888559463	3.8470944787240287	1.0	0.31211422438429554	7.7928322644571235	1.0	0.35968478888559463	3.8470944787240287	1.0	0.31211422438429554	7.7928322644571235	1.0	0.35968478888559463	3.8470944787240287	1.0
1360000	-61567.23427289571	-61641.746561942346	74.51228904664042	-19588.822396392283	0.8152945258247798	1.1037021726680452	1.0487217477430417	0.05498042492500348	0	3	5	0	0	-20337.993726705845	0.46259177196882373	1.3370624775540567	1.2384481471757804	0.09861433037827597	0	4	7	0	0	-21714.930438844225	1.0832202611840147	6.716243467176611	4.61320422463043	2.10303924254618	1	28	53	0	0	1.0	0.24162200915255064	1.1805878203423603	1.0	0.1962557118883332	11.535085073886604	1.0	0.24162200915255064	1.1805878203423603	1.0	0.1962557118883332	11.535085073886604	1.0	0.24162200915255064	1.1805878203423603	1.0
1365000	-61578.713418737214	-61645.97124220959	67.25782347237788	-19591.81991117258	0.7105926865955873	1.1542240891052136	1.0319944213869088	0.1222296677183048	0	3	5	0	0	-20335.37912045062	0.3561588618221076	0.9998898510211238	0.6416178327747479	0.3582720182463758	0	3	6	1	0	-21718.772210586383	1.0246921236727105	6.574667513075914	4.203344541032713	2.3713229720432016	1	27	52	1	0	1.0	0.18853421298214726	1.3823357219278558	1.0	0.16460266685491565	7.356712557300081	1.0	0.18853421298214726	1.3823357219278558	1.0	0.16460266685491565	7.356712557300081	1.0	0.18853421298214726	1.3823357219278558	1.0
1370000	-61581.04045648173	-61650.01724927181	68.9767927900827	-19588.995635053452	0.769696840267862	1.3234333794750466	1.0781733758471757	0.24526000362787093	0	3	5	0	0	-20339.009103052358	0.4452978531906639	1.1930282060779338	0.9856291642513596	0.20739904182657454	0	4	7	0	0	-21722.012511166	0.8946932276957323	6.073959321405363	3.939874936046661	2.1340843853587024	1	26	51	2	0	1.0	0.22099235436914708	1.2225929658159835	1.0	0.28884060764679553	7.319217634450805	1.0	0.22099235436914708	1.2225929658159835	1.0	0.28884060764679553	7.319217634450805	1.0	0.22099235436914708	1.2225929658159835	1.0
1375000	-61571.1566184009	-61645.184925819456	74.02830741855612	-19589.788699022116	0.7237144031067707	1.0746834781091112	0.8913976996075486	0.1832857785015627	0	3	5	0	0	-20337.053539233275	0.35835345163364535	1.0591432367004026	0.6676473332066568	0.39149590349374586	1	5	7	0	0	-21718.34268756407	0.9308244192414945	6.114503025740294	3.8866082223015845	2.2278948034387103	2	28	52	1	0	1.0	0.1938333962471008	1.8046699565025812	1.0	0.9623843803545218	14.4373049563312	1.0	0.1938333962471008	1.8046699565025812	1.0	0.9623843803545218	14.4373049563312	1.0	0.1938333962471008	1.8046699565025812	1.0
1380000	-61576.37306502583	-61650.73140752142	74.35834249559187	-19590.11945038228	0.943945277283004	1.4406073819401861	1.09178463469974	0.34882274724044615	0	3	5	0	0	-20339.75129571599	0.47276363502508045	1.4523249160115719	1.1274190291740658	0.32490588683750643	0	4	7	0	0	-21720.860661423158	0.9035240438761466	5.749223167185146	3.870427073620655	1.878796093564492	2	28	52	1	0	1.0	0.19484241196138588	1.2421854693190568	1.0	0.7194515016187536	8.781606345289989	1.0	0.19484241196138588	1.2421854693190568	1.0	0.7194515016187536	8.781606345289989	1.0	0.19484241196138588	1.2421854693190568	1.0
1385000	-61568.06551580738	-61642.05100237667	73.98548656929253	-19586.98196833127	0.9077083821097632	1.5056074357870357	1.2938585464824015	0.2117488893046341	0	3	5	0	0	-20337.08819691546	0.4557568622484174	1.5651741745066983	1.2454428580267138	0.31973131647998476	0	4	7	0	0	-21717.98083712994	0.8950782530844773	6.030868064213269	4.213756539058909	1.8171115251543606	3	30	53	0	0	1.0	0.19369218766469384	2.1809247568270225	1.0	0.40246008353719204	10.739407675120594	1.0	0.19369218766469384	2.1809247568270225	1.0	0.40246008353719204	10.739407675120594	1.0	0.19369218766469384	2.1809247568270225	1.0
1390000	-61570.709161366794	-61641.0980833078	70.38892194100517	-19588.29953407101	0.7739812361501727	1.1854714803672657	1.0524294396352318	0.13304204073203385	0	3	5	0	0	-20338.773448760723	0.3764505338125904	1.146054254484463	0.927154966934258	0.21889928755020477	1	5	7	0	0	-21714.02510047606	0.9113757855999197	6.128180096882112	3.937279578418268	2.1909005184638444	3	28	51	2	0	1.0	0.22087202118926919	0.7911377193723325	1.0	1.1640549532627051	8.087177715018909	1.0	0.22087202118926919	0.7911377193723325	1.0	1.1640549532627051	8.087177715018909	1.0	0.22087202118926919	0.7911377193723325	1.0
1395000	-61588.13499256605	-61650.210477144574	62.07548457852875	-19591.192815309467	0.9770976011043646	1.7139990470459863	1.5283719574647334	0.18562708958125296	4	7	5	0	0	-20338.777376393366	0.3676346191122224	1.1748995837448535	0.8680388666708152	0.30686071707403817	0	4	7	0	0	-21720.24028544174	0.9860753147408824	6.295701225663695	4.345279155734329	1.9504220699293657	2	26	50	3	0	1.0	0.19618900906247	0.928724405233285	1.0	1.063715189227859	10.057627437986492	1.0	0.19618900906247	0.928724405233285	1.0	1.063715189227859	10.057627437986492	1.0	0.19618900906247	0.928724405233285	1.0
1400000	-61594.04180894923	-61651.5576911421	57.51588219287001	-19594.024495191305	1.2019804916217065	2.1206105454568873	1.9821588493469582	0.13845169610992933	0	3	5	0	0	-20339.621113882382	0.42633718539655563	1.22395052336475	0.9822632931530466	0.24168723021170366	0	4	7	0	0	-21717.912082068415	0.932894580637827	6.334282721519002	4.23374220555132	2.100540515967683	3	27	50	3	0	1.0	0.3032369927348881	0.8110224722253511	1.0	0.47269998344990416	8.25130987149714	1.0	0.3032369927348881	0.8110224722253511	1.0	0.47269998344990416	8.25130987149714	1.0	0.3032369927348881	0.8110224722253511	1.0
1405000	-61605.004656243036	-61641.65130329243	36.64664704939159	-19588.21831451127	0.9738383398904182	1.6539542585011073	1.2524344561507292	0.4015198023503779	0	3	5	0	0	-20336.328763136324	0.4115864037462014	1.1055027606802785	0.7461229913841876	0.3593797692960909	0	2	5	2	0	-21717.104225644838	0.9811426761206666	6.908554649741471	4.464196478643231	2.444358171098238	1	24	49	4	0	1.0	0.291256984723536	0.3817051727310599	1.0	0.4698516499814699	8.357312267591567	1.0	0.291256984723536	0.3817051727310599	1.0	0.4698516499814699	8.357312267591567	1.0	0.291256984723536	0.3817051727310599	1.0
1410000	-61603.40182911846	-61638.05091699732	34.6490878788627	-19587.899192898534	0.7973605893330742	1.366400617123319	1.0847427982084654	0.28165781891485353	0	3	5	0	0	-20338.485281549434	0.396039476614889	1.2129490951733397	0.8814735056703251	0.3314755895030147	0	4	7	0	0	-21711.66644254935	0.9101549756448488	7.1235896568074715	5.07440377336547	2.0491858834420036	0	26	52	1	0	1.0	0.2962912567539881	0.993577660815216	1.0	0.25143947817137946	7.414720466111623	1.0	0.2962912567539881	0.993577660815216	1.0	0.25143947817137946	7.414720466111623	1.0	0.2962912567539881	0.993577660815216	1.0
1415000	-61612.52715023403	-61638.93453734064	26.407387106606002	-19588.303540891426	0.7355857646437862	1.0311453676098914	0.7011475825056033	0.32999778510428823	1	4	5	0	0	-20338.10108650257	0.3514818766233395	1.0503548927707413	0.6605747243159632	0.38978016845477803	1	4	6	1	0	-21712.529909946636	0.9113669942497324	7.160652154678273	4.851838372886331	2.3088137817919394	0	24	50	3	0	1.0	0.2971454370008198	0.7721897911106228	1.0	0.7478112432841614	9.41713641414324	1.0	0.2971454370008198	0.7721897911106228	1.0	0.7478112432841614	9.41713641414324	1.0	0.2971454370008198	0.7721897911106228	1.0
1420000	-61617.259849638314	-61645.81905894776	28.5592093094481	-19588.232791409606	1.1263432582661208	2.26426399360576	1.5450694241561873	0.7191945694495726	0	3	5	0	0	-20336.459227926913	0.5729986214959872	1.7495971027452593	1.2061894153741157	0.5434076873711432	0	4	7	0	0	-21721.127039611238	1.0243830642058176	7.095639058595002	4.82375279545815	2.271886263136854	2	25	49	4	0	1.0	0.34471068255127135	1.3916915858141077	1.0	0.18831128358339563	5.806853103951836	1.0	0.34471068255127135	1.3916915858141077	1.0	0.18831128358339563	5.806853103951836	1.0	0.34471068255127135	1.3916915858141077	1.0
1425000	-61620.05760586072	-61643.05797033303	23.000364472309137	-19588.17780014138	0.7807305792732111	1.3176918035124567	1.231214049815232	0.08647775369722456	0	3	5	0	0	-20338.89860648586	0.44664093895534085	1.718568423298974	1.050212265513454	0.6683561577855196	0	4	7	0	0	-21715.981563705787	0.9864117671069926	7.030041139925221	4.395566265945254	2.6344748739799657	1	22	47	6	0	1.0	0.3388987690716587	1.1864007055380423	1.0	0.4945250964289253	5.906437200764688	1.0	0.3388987690716587	1.1864007055380423	1.0	0.4945250964289253	5.906437200764688	1.0	0.3388987690716587	1.1864007055380423	1.0
1430000	-61602.02614902627	-61652.79024323527	50.764094208997946	-19588.057836207223	0.8741975903851855	1.250003607956602	1.2152840074106077	0.034719600545994184	0	3	5	0	0	-20343.89313967402	0.43631525713439695	1.2822381582397857	0.9083311721125822	0.37390698612720386	0	4	7	0	0	-21720.839267354022	0.9316498818620271	7.248965324036347	4.46470773118582	2.7842575928505293	2	27	51	2	0	1.0	0.22425226374040239	1.48113727942403	1.0	0.4950329173195948	9.248159379198844	1.0	0.22425226374040239	1.48113727942403	1.0	0.4950329173195948	9.248159379198844	1.0	0.22425226374040239	1.48113727942403	1.0
1435000	-61594.14129221897	-61648.32252708607	54.181234867103264	-19589.258829781942	0.9228493015525486	1.6991144584552376	1.449044784313389	0.2500696741418488	0	3	5	0	0	-20336.690545651396	0.41366749501399164	1.3943098058485073	0.8131586594969117	0.5811511463515957	1	5	7	0	0	-21722.37315165273	0.9278599078159255	6.501865798384977	3.8650569486870823	2.6368088496978936	2	25	49	4	0	1.0	0.19295519302895944	0.9103586179843081	1.0	0.9470939474501481	7.091390242742835	1.0	0.19295519302895944	0.9103586179843081	1.0	0.9470939474501481	7.091390242742835	1.0	0.19295519302895944	0.9103586179843081	1.0
1440000	-61592.55760625938	-61640.65787861673	48.10027235734892	-19587.968658339967	0.8604564029571803	1.3438120174274708	1.1367969549524957	0.2070150624749753	1	4	5	0	0	-20339.816676895236	0.3483612465472305	0.8832732113817072	0.578901881351199	0.3043713300305083	0	4	7	0	0	-21712.872543381527	0.9600060821415143	6.816121032855138	4.3164582749057505	2.499662757949386	1	25	50	3	0	1.0	0.22607844650160303	1.6267626370498043	1.0	0.08437683134626338	9.310971142908132	1.0	0.22607844650160303	1.6267626370498043	1.0	0.08437683134626338	9.310971142908132	1.0	0.22607844650160303	1.6267626370498043	1.0
1445000	-61577.528061757184	-61632.65354092524	55.12547916805596	-19586.909722447654	0.7716945920400329	1.1543453660206078	0.8866126447329208	0.2677327212876872	0	3	5	0	0	-20335.90390656338	0.3453076286591637	1.128636362822595	0.751957710665299	0.3766786521572958	0	4	7	0	0	-21709.83991191421	0.9380940416407554	6.684340279896389	4.49745057180048	2.18688970809591	0	27	53	0	0	1.0	0.22915567664893247	1.8730289788488352	1.0	0.04648582167604709	7.631338420283458	1.0	0.22915567664893247	1.8730289788488352	1.0	0.04648582167604709	7.631338420283458	1.0	0.22915567664893247	1.8730289788488352	1.0
1450000	-61597.44840218107	-61639.9072894079	42.45888722682527	-19588.20785326284	0.9581984505907973	1.6554665607813623	1.4611711670290317	0.19429539375233046	0	3	5	0	0	-20338.7997006632	0.5858863025295225	1.8313470837506314	1.4297981942292683	0.40154888952136336	0	4	7	0	0	-21712.89973548186	0.9755902780029864	7.119681209536706	4.14023660896613	2.9794446005705764	0	26	52	1	0	1.0	0.25593127236381896	5.772960193181062	1.0	0.11761041179619647	7.4185521550502	1.0	0.25593127236381896	5.772960193181062	1.0	0.11761041179619647	7.4185521550502	1.0	0.25593127236381896	5.772960193181062	1.0
1455000	-61592.18908728498	-61636.31015502787	44.12106774288898	-19586.341143648875	0.837915331942143	1.3735990035863979	1.0278135272935665	0.3457854762928311	0	3	5	0	0	-20337.886456746797	0.41606204978971373	1.4815142954536684	0.8307555210631898	0.6507587743904786	1	5	7	0	0	-21712.0825546322	0.9305337951201519	6.85779852246198	4.5719570025250125	2.2858415199369686	0	26	52	1	0	1.0	0.2517425290949576	1.5154500656821037	1.0	0.09260645157718575	8.603861787583737	1.0	0.2517425290949576	1.5154500656821037	1.0	0.09260645157718575	8.603861787583737	1.0	0.2517425290949576	1.5154500656821037	1.0
1460000	-61590.63536067636	-61640.99094464677	50.355583970414315	-19587.468397332552	0.8724352118392223	1.4127995351850178	1.1421678397592623	0.2706316954257556	0	3	5	0	0	-20338.198083691812	0.40646331510343797	1.4324671433163667	1.014173842749889	0.4182933005664774	0	4	7	0	0	-21715.324463622408	0.9040403360211868	6.572204231350397	4.1620755231685385	2.4101287081818565	1	26	51	2	0	1.0	0.2739260695416127	2.5749039498755817	1.0	0.3326412686235922	10.930059266865772	1.0	0.2739260695416127	2.5749039498755817	1.0	0.3326412686235922	10.930059266865772	1.0	0.2739260695416127	2.5749039498755817	1.0
1465000	-61597.069208858826	-61650.197618524195	53.128409665366874	-19591.70677403104	0.9423795023224983	2.016895406551506	1.6673194547377568	0.3495759518137495	0	3	5	0	0	-20340.294108897135	0.4700243104235735	1.6201030590242982	1.0980743269368007	0.5220287320874976	0	4	7	0	0	-21718.196735596015	0.8970000557432862	6.638285770883926	4.424128902824858	2.2141568680590678	0	27	53	0	0	1.0	0.21081184021876928	1.5464779030045959	1.0	0.3411937201417184	8.875890893319424	1.0	0.21081184021876928	1.5464779030045959	1.0	0.3411937201417184	8.875890893319424	1.0	0.21081184021876928	1.5464779030045959	1.0
1470000	-61586.25564580069	-61646.8927830811	60.6371372804127	-19588.66442078151	0.9131814884454421	1.6751472700720051	1.5220255367359155	0.1531217333360897	0	3	5	0	0	-20338.781019597776	0.37272569695948804	0.9771244187224271	0.7804501207887795	0.1966742979336476	0	4	7	0	0	-21719.44734270181	0.8949847975674006	6.9909529188789845	4.40863663014659	2.5823162887323936	2	29	53	0	0	1.0	0.2123421793325665	1.8478874157170957	1.0	0.2552432009760665	7.862656098742071	1.0	0.2123421793325665	1.8478874157170957	1.0	0.2552432009760665	7.862656098742071	1.0	0.2123421793325665	1.8478874157170957	1.0
1475000	-61624.65468150594	-61639.56921516058	14.914533654640401	-19586.50833299403	0.873912589303182	1.3249852199623642	0.7957300309529561	0.5292551890094078	1	2	4	1	1	-20336.85743686626	0.5411955839185498	1.6780321034427519	1.0666192149198985	0.6114128885228534	2	6	7	0	0	-21716.20344530029	1.0733776889205267	9.347285173482739	5.139033695532275	4.208251477950467	6	28	48	5	0	1.0	0.24861401687203258	3.0718025888118072	1.0	1.6892614523841536	4.612660978029996	1.0	0.24861401687203258	3.0718025888118072	1.0	1.6892614523841536	4.612660978029996	1.0	0.24861401687203258	3.0718025888118072	1.0
1480000	-61583.977583307205	-61642.810322216224	58.83273890901849	-19588.17983507629	0.7938623636238881	1.1814275826157261	1.1551479379209133	0.026279644694812736	0	3	5	0	0	-20336.799061115576	0.370626557224728	1.2695050389144857	0.8175079686126185	0.45199707030186737	1	5	7	0	0	-21717.83142602436	0.8515037350077229	6.9586441263616265	3.95976592104732	2.9988782053143064	2	27	51	2	0	1.0	0.18326843555495342	2.5271640725764284	1.0	0.4572054375914047	7.692207419421597	1.0	0.18326843555495342	2.5271640725764284	1.0	0.4572054375914047	7.692207419421597	1.0	0.18326843555495342	2.5271640725764284	1.0
1485000	-61604.50869932761	-61643.16778321576	38.65908388814876	-19587.82684292627	1.0361349648402685	1.7239511849732718	1.6253611870555027	0.098589997917769	1	4	5	0	0	-20339.959357101456	0.42104662987116453	1.4301559545248028	0.8931621499758855	0.5369938045489171	0	4	7	0	0	-21715.381583188027	0.8340894043959575	6.971428657835181	4.307403765150689	2.664024892684491	3	29	52	1	0	1.0	0.27693002787562127	6.151878249171651	1.0	0.7067670710816579	6.9523624597987	1.0	0.27693002787562127	6.151878249171651	1.0	0.7067670710816579	6.9523624597987	1.0	0.27693002787562127	6.151878249171651	1.0
1490000	-61601.71028123764	-61641.651921879486	39.9416406418479	-19588.52974318528	0.8065096735572799	1.3464205290152096	0.9697375516899824	0.3766829773252272	0	3	5	0	0	-20339.994266969003	0.4136278660234798	1.3012782428370921	0.9362581399541556	0.3650201028829363	1	5	7	0	0	-21713.1279117252	1.1088351623979467	8.625894201496195	4.9777503128148375	3.6481438886813544	9	33	50	3	0	1.0	0.27494732835467206	3.5795743813573053	1.0	0.8967845256925763	6.681619880696196	1.0	0.27494732835467206	3.5795743813573053	1.0	0.8967845256925763	6.681619880696196	1.0	0.27494732835467206	3.5795743813573053	1.0
1495000	-61612.609140772496	-61638.898859213645	26.289718441150736	-19589.20116774496	0.8278283960027674	1.6586402489995091	1.1626999184991704	0.495940330500339	1	4	5	0	0	-20337.730760350747	0.4106970331860823	1.3968564801664396	1.003452397191916	0.39340408297452356	1	5	7	0	0	-21711.96693111793	0.9990986562349343	8.110877659945512	4.7955111073945735	3.3153665525509397	6	28	48	5	0	1.0	0.2799563996112516	2.323284254944921	1.0	1.600465884084085	7.336247067716862	1.0	0.2799563996112516	2.323284254944921	1.0	1.600465884084085	7.336247067716862	1.0	0.2799563996112516	2.323284254944921	1.0
1500000	-61605.116990665454	-61641.914143764065	36.797153098610366	-19589.19447882097	0.8925930194041546	1.8023954277567187	1.5067240587285085	0.29567136902821056	0	3	5	0	0	-20338.1691129992	0.5646590543619682	1.6936855909327413	1.033649840632474	0.6600357503002676	1	5	7	0	0	-21714.5505519439	0.8468785464083523	7.042512020572626	4.44384806384306	2.598663956729566	4	27	49	4	0	1.0	0.3034558647419737	1.2681610225595061	1.0	0.2614077482270966	8.264253815614488	1.0	0.3034558647419737	1.2681610225595061	1.0	0.2614077482270966	8.264253815614488	1.0	0.3034558647419737	1.2681610225595061	1.0
1505000	-61608.01622548843	-61640.15461625983	32.138390771407174	-19588.010957133447	0.8627734170440178	1.4514600119868688	0.8775340809803257	0.573925931006543	1	3	4	1	0	-20338.827930443513	0.4721632557202448	1.4056988749824952	0.7275586880197982	0.6781401869626971	1	5	7	0	0	-21713.315728682872	0.8655360569444832	7.8524802046807025	4.298296600977246	3.554183603703456	6	30	50	3	0	1.0	0.2878226732988211	0.9964739758611505	1.0	0.983041913524603	6.841973516299623	1.0	0.2878226732988211	0.9964739758611505	1.0	0.983041913524603	6.841973516299623	1.0	0.2878226732988211	0.9964739758611505	1.0
1510000	-61587.901362286255	-61643.51070067745	55.60933839119138	-19587.417766838455	0.8121194539045578	1.166999451977072	1.03740370051365	0.12959575146342203	1	4	5	0	0	-20338.232065527576	0.43843814365205175	1.5715909320528787	1.2616332270677704	0.309957704985108	2	6	7	0	0	-21717.86086831142	0.9807202997373156	8.290158860649738	4.480046834718219	3.81011202593152	8	34	52	1	0	1.0	0.2542811233222064	5.339094862716721	1.0	1.984684225844083	9.027587669595304	1.0	0.2542811233222064	5.339094862716721	1.0	1.984684225844083	9.027587669595304	1.0	0.2542811233222064	5.339094862716721	1.0
1515000	-61569.66236238189	-61636.632651167485	66.97028878559834	-19586.61092789681	0.82299115666189	1.2039575296274592	1.0120057192974539	0.19195181033000522	2	5	5	0	0	-20337.33770368485	0.42157285983630055	1.3644199293019414	0.8258598413079001	0.5385600879940416	1	5	7	0	0	-21712.684019585828	1.0027361329973035	8.122687247121233	4.485325367302025	3.637361879819209	11	36	51	2	0	1.0	0.19263039678491173	4.282259363439072	1.0	1.840496090069758	11.380412165919582	1.0	0.19263039678491173	4.282259363439072	1.0	1.840496090069758	11.380412165919582	1.0	0.19263039678491173	4.282259363439072	1.0
1520000	-61617.380833812655	-61643.12007305231	25.739239239655774	-19588.796626673404	0.9150609206972423	1.588334912699188	1.1299815020714323	0.45835341062775514	1	3	4	1	0	-20336.68954859153	0.47793562351140845	1.5113247153020457	1.2386911422094666	0.2726335730925795	1	5	7	0	0	-21717.633897787382	0.9950435186941379	8.011213745122705	5.651561082550723	2.3596526625719836	5	30	51	2	0	1.0	0.4007371687534472	2.418093320227405	1.0	1.2227299753690415	10.046197205523898	1.0	0.4007371687534472	2.418093320227405	1.0	1.2227299753690415	10.046197205523898	1.0	0.4007371687534472	2.418093320227405	1.0
1525000	-61603.66195860718	-61643.61090761221	39.948949005025796	-19589.032469413436	0.9234388885212275	1.9184120271870597	1.4189644901351368	0.4994475370519224	1	4	5	0	0	-20337.527349058357	0.49899829101759136	1.7737177477967914	1.0139694543918245	0.7597482934049667	2	6	7	0	0	-21717.051089140416	0.9565027810391559	8.449865649196257	5.0715583576899625	3.3783072915062946	9	35	52	1	0	1.0	0.29795332686795756	4.7336059587485755	1.0	1.5801151192449274	6.479977703775724	1.0	0.29795332686795756	4.7336059587485755	1.0	1.5801151192449274	6.479977703775724	1.0	0.29795332686795756	4.7336059587485755	1.0
1530000	-61603.93127042877	-61641.385050004865	37.45377957608833	-19590.56999917629	1.1145484343028325	2.229123637513321	1.7221117535165646	0.5070118839967566	1	4	5	0	0	-20335.566628671244	0.42473877751796424	1.4090736956766505	0.8696687903548801	0.5394049053217702	1	5	7	0	0	-21715.24842215733	1.009544215598119	8.243794900728746	4.976687487386218	3.2671074133425275	5	31	52	1	0	1.0	0.2954114560284821	6.1036799365477075	1.0	0.4990674650667856	7.21311270209741	1.0	0.2954114560284821	6.1036799365477075	1.0	0.4990674650667856	7.21311270209741	1.0	0.2954114560284821	6.1036799365477075	1.0
1535000	-61607.558337430906	-61645.38034826079	37.822010829886516	-19588.186469597524	0.7836151162936612	1.221558514675639	1.066923703743758	0.15463481093188097	0	3	5	0	0	-20337.39789826593	0.5180681688418004	1.7910546080077365	0.7392060944414184	1.0518485135663178	0	4	7	0	0	-21719.79598039734	1.122912955387152	8.112938309292387	4.776417385408295	3.3365209238840943	3	27	50	3	0	1.0	0.20960324023235197	1.9187290836967936	1.0	0.17248325871541256	7.826774998042492	1.0	0.20960324023235197	1.9187290836967936	1.0	0.17248325871541256	7.826774998042492	1.0	0.20960324023235197	1.9187290836967936	1.0
1540000	-61586.15833156394	-61638.06710832725	51.90877676330673	-19587.13277587659	0.7734060135559442	1.060507089268558	0.9728356181406408	0.08767147112791723	0	3	5	0	0	-20338.072316973532	0.4695916878506383	1.4646597227263123	1.057023689056758	0.4076360336695541	0	4	7	0	0	-21712.862015477123	1.24243898769506	8.083466174604412	4.794270513649184	3.2891956609552278	2	28	52	1	0	1.0	0.23231336451376028	2.6262652462035634	1.0	0.1788029707398364	7.847263666701201	1.0	0.23231336451376028	2.6262652462035634	1.0	0.1788029707398364	7.847263666701201	1.0	0.23231336451376028	2.6262652462035634	1.0
1545000	-61608.21208421818	-61641.180759894545	32.9686756763639	-19587.322538684664	1.0943587839693492	1.8447772608807735	1.7551824998883698	0.08959476099240385	0	3	5	0	0	-20337.614895607836	0.48629080837224115	1.88130939199208	1.536439949764282	0.3448694422277982	0	4	7	0	0	-21716.243325602052	0.9225157453623758	7.8130656559577165	4.688749611568737	3.1243160443889826	6	32	52	1	0	1.0	0.32946884797853426	2.3253998015509	1.0	0.8127067353860452	8.637415433572604	1.0	0.32946884797853426	2.3253998015509	1.0	0.8127067353860452	8.637415433572604	1.0	0.32946884797853426	2.3253998015509	1.0
1550000	-61610.958536784616	-61644.630969794	33.67243300938486	-19589.79674664912	1.123015458944869	2.072641664081141	1.4461221076527675	0.6265195564283735	1	4	5	0	0	-20338.06936065549	0.37896586530449156	1.1848724213777	0.898101376363567	0.286771045014133	0	4	7	0	0	-21716.764862489395	0.9374370387255284	8.0960838780496	4.927618607483777	3.168465270565824	6	32	52	1	0	1.0	0.3328339076085447	1.8008840391712007	1.0	0.6479439833568983	7.916450555367053	1.0	0.3328339076085447	1.8008840391712007	1.0	0.6479439833568983	7.916450555367053	1.0	0.3328339076085447	1.8008840391712007	1.0
1555000	-61620.3640376056	-61655.26617656958	34.902138963978814	-19588.702036005066	0.9907052836009882	1.7394096784477031	1.48720504182698	0.25220463662072284	0	3	5	0	0	-20340.75868615854	0.5430921552198507	1.8441433712744715	1.6559261448711609	0.18821722640331112	0	4	7	0	0	-21725.80545440597	1.179477808693713	8.069968956667005	4.92349679933792	3.1464721573290872	0	25	51	2	0	1.0	0.30630229971694	2.8037529425145338	1.0	0.22058112574741942	6.3690544436530026	1.0	0.30630229971694	2.8037529425145338	1.0	0.22058112574741942	6.3690544436530026	1.0	0.30630229971694	2.8037529425145338	1.0
1560000	-61628.487735485076	-61657.37801122525	28.89027574017293	-19593.482570390777	0.8089188240803071	1.6721668299352708	1.3610553350062005	0.3111114949290703	0	3	5	0	0	-20337.63355607368	0.5555372572530739	1.809736755730892	1.6345476484883203	0.17518910724257153	0	4	7	0	0	-21726.26188476079	0.9317572222128657	7.95305418781414	5.039541581478318	2.9135126063358214	5	30	51	2	0	1.0	0.38099663863612154	2.1406130199455125	1.0	0.6057077772895034	7.7008327914139105	1.0	0.38099663863612154	2.1406130199455125	1.0	0.6057077772895034	7.7008327914139105	1.0	0.38099663863612154	2.1406130199455125	1.0
1565000	-61611.116014986466	-61651.054023663135	39.938008676668815	-19589.795624613547	0.8613884878515059	1.319419385169184	1.1871674128720502	0.13225197229713387	0	3	5	0	0	-20339.82916226719	0.5351123737261215	1.6730923449076642	1.008785086262548	0.6643072586451159	0	4	7	0	0	-21721.429236782402	1.0204189984496508	7.896124869348872	5.381076531142003	2.5150483382068693	6	32	52	1	0	1.0	0.29171975133097117	1.1463641683378767	1.0	0.6090923143315947	9.179603421544973	1.0	0.29171975133097117	1.1463641683378767	1.0	0.6090923143315947	9.179603421544973	1.0	0.29171975133097117	1.1463641683378767	1.0
1570000	-61598.28366721597	-61648.769817963184	50.48615074721744	-19588.6539148228	0.84248035171362	1.3056035155228574	1.0823958501479587	0.22320766537489833	1	4	5	0	0	-20338.826085297504	0.4322938395724328	1.3613967985148456	0.7460400575328315	0.615356740982014	0	4	7	0	0	-21721.289817842884	1.0281859320383162	7.4721230453688054	4.96886039309251	2.503262652276296	5	31	52	1	0	1.0	0.2683610932756986	2.6209887284928013	1.0	0.794543384209718	11.575333592294228	1.0	0.2683610932756986	2.6209887284928013	1.0	0.794543384209718	11.575333592294228	1.0	0.2683610932756986	2.6209887284928013	1.0
1575000	-61633.107326689336	-61647.258309519224	14.150982829885105	-19587.12607469394	0.9974247770899536	2.0458748024242244	1.4191525114226295	0.6267222910015946	0	2	4	1	0	-20339.00075621459	0.5891306583767246	1.9080790204217712	1.2148777777449304	0.6932012426768408	0	4	7	0	0	-21721.131478610696	1.0711243085807323	8.376178279734322	5.006945159764124	3.3692331199702017	0	24	50	3	0	1.0	0.3155491559863612	1.0890739845419264	1.0	0.08647638904819768	5.140584138317059	1.0	0.3155491559863612	1.0890739845419264	1.0	0.08647638904819768	5.140584138317059	1.0	0.3155491559863612	1.0890739845419264	1.0
1580000	-61612.548281807096	-61647.86542080513	35.31713899803526	-19589.022287568147	0.8906219479389336	1.4360368438081963	1.070774169804228	0.3652626740039683	1	4	5	0	0	-20337.461908831465	0.5308045278284479	1.4216645365743321	1.206246448139919	0.215418088434413	0	4	7	0	0	-21721.381224405523	0.8624879651355488	7.455814248202335	4.413298812046688	3.042515436155646	6	27	47	6	0	1.0	0.2602323719333633	1.0152569092249992	1.0	0.8702103800554157	9.685070471357337	1.0	0.2602323719333633	1.0152569092249992	1.0	0.8702103800554157	9.685070471357337	1.0	0.2602323719333633	1.0152569092249992	1.0
1585000	-61628.353975599326	-61647.25033020503	18.896354605703813	-19587.36845394174	0.9366737131007763	1.6684051295958695	1.1119234568105034	0.5564816727853663	2	4	4	1	0	-20341.411013402227	0.5015721468207056	1.5424110105136535	1.240857735316558	0.3015532751970952	0	4	7	0	0	-21718.470862861068	1.0187563122402967	7.802381427636392	4.46689095639731	3.33549047123908	5	23	44	9	0	1.0	0.28639870666646977	0.9451948343355615	1.0	1.004103002785412	5.55366635790954	1.0	0.28639870666646977	0.9451948343355615	1.0	1.004103002785412	5.55366635790954	1.0	0.28639870666646977	0.9451948343355615	1.0
1590000	-61606.62692168649	-61649.083115656846	42.456193970354676	-19590.95184163336	0.9348113758841309	1.5503152518437444	1.0844824318969706	0.4658328199467737	1	4	5	0	0	-20339.745486974713	0.5729943431706411	2.0537097521473924	1.2253062384581839	0.8284035136892082	1	5	7	0	0	-21718.385787048777	0.9955664873854125	8.542888216688308	4.9389707032685335	3.6039175134197765	11	35	50	3	0	1.0	0.30523917072290485	2.248231854757386	1.0	1.2230223910459133	6.117670469119831	1.0	0.30523917072290485	2.248231854757386	1.0	1.2230223910459133	6.117670469119831	1.0	0.30523917072290485	2.248231854757386	1.0
1595000	-61620.30647810225	-61654.361381239476	34.05490313722708	-19591.453462625326	0.9138006891741501	1.6662996319557244	1.3069457644355396	0.3593538675201849	2	5	5	0	0	-20339.914676615525	0.4220538138889428	1.5878781550425227	0.8856406620605382	0.7022374929819848	0	4	7	0	0	-21722.993241998625	1.1468865290161028	8.597946479688273	4.9097456170915414	3.688200862596732	9	32	49	4	0	1.0	0.2727652616943968	1.7242216995117339	1.0	0.6896446828792626	9.470635565469252	1.0	0.2727652616943968	1.7242216995117339	1.0	0.6896446828792626	9.470635565469252	1.0	0.2727652616943968	1.7242216995117339	1.0
1600000	-61617.91872993706	-61650.88475104105	32.96602110398699	-19590.610931044772	0.9349045550634318	1.9493913180440292	1.6651002039807796	0.2842911140632497	2	5	5	0	0	-20342.292687740326	0.5584692395208061	2.0557650688177844	1.317632625433247	0.7381324433845365	0	3	6	1	0	-21717.981132255947	0.9957454774889307	7.770548436674117	5.052584458327248	2.7179639783468708	5	31	52	1	0	1.0	0.27473215529229994	2.050214625741924	1.0	0.8568478384085757	6.022723798696646	1.0	0.27473215529229994	2.050214625741924	1.0	0.8568478384085757	6.022723798696646	1.0	0.27473215529229994	2.050214625741924	1.0
1605000	-61614.096323164165	-61647.1361094522	33.03978628803513	-19589.479967774147	0.7643188726628478	1.1210959850097262	0.868330688075322	0.2527652969344042	0	3	5	0	0	-20336.322649434347	0.4099860224902364	1.4191036201605511	0.8116262414658841	0.6074773786946669	0	3	6	1	0	-21721.333492243706	0.9388580481609444	8.073264577104071	4.8528225676100085	3.2204420094940645	4	28	50	3	0	1.0	0.28224795194449354	1.2415547477490358	1.0	0.7660988366922008	6.090017019045797	1.0	0.28224795194449354	1.2415547477490358	1.0	0.7660988366922008	6.090017019045797	1.0	0.28224795194449354	1.2415547477490358	1.0
1610000	-61624.16963049225	-61646.30844668075	22.138816188494665	-19589.117359773427	1.0472029883007758	2.191009522338798	1.5382127570116662	0.6527967653271322	1	4	5	0	0	-20337.917497036717	0.58539708282401	2.14739988777259	1.0163330682946357	1.131066819477955	0	4	7	0	0	-21719.27358987061	0.9268661165374563	7.92014796462615	4.697085474394907	3.2230624902312446	3	26	49	4	0	1.0	0.29381559783683403	1.2130252650578164	1.0	1.0264610983456623	7.389889674906945	1.0	0.29381559783683403	1.2130252650578164	1.0	1.0264610983456623	7.389889674906945	1.0	0.29381559783683403	1.2130252650578164	1.0
1615000	-61635.79995154221	-61637.63911001681	1.8391584746022998	-19588.787015331094	0.9945599991925698	2.1831048821117363	1.7665908072641099	0.4165140748476268	0	3	5	0	0	-20336.891279359268	0.4737529169854941	1.6460353464141357	0.9034499498682431	0.7425853965458928	0	3	6	1	0	-21711.960815326445	1.0924955455766348	9.06563973217032	6.411469470133957	2.654170262036367	0	26	52	1	0	1.0	0.500602710486779	3.5199560249866435	1.0	0.02342675145542835	7.211237602952632	1.0	0.500602710486779	3.5199560249866435	1.0	0.02342675145542835	7.211237602952632	1.0	0.500602710486779	3.5199560249866435	1.0
1620000	-61639.53737600466	-61657.82757032467	18.29019432001097	-19592.21465237905	1.3529655044509579	2.8164941828685204	2.5353900971052212	0.2811040857632988	1	4	5	0	0	-20338.358698105814	0.5501550060897727	1.863801198721038	1.5862238064303331	0.277577392290705	0	4	7	0	0	-21727.254219839804	0.9570641413449836	7.474225893999999	4.763968997774254	2.710256896225742	4	23	45	8	0	1.0	0.30166711551831943	0.82074834452374	1.0	0.7513008718805203	9.243562618397876	1.0	0.30166711551831943	0.82074834452374	1.0	0.7513008718805203	9.243562618397876	1.0	0.30166711551831943	0.82074834452374	1.0
1625000	-61594.29224176998	-61648.69541110317	54.40316933318801	-19587.98264034082	0.7552481867163369	1.2021629722237703	0.9214792420605448	0.2806837301632258	1	4	5	0	0	-20339.863302361126	0.3465918898141917	1.005207430080426	0.6291076966521867	0.3760997334282393	0	4	7	0	0	-21720.84946840122	0.9197761252631962	6.637020506112195	3.5754205937956494	3.061599912316548	9	25	42	11	0	1.0	0.15063527314009179	0.5064422802972234	1.0	1.5653536022433898	8.200409830310196	1.0	0.15063527314009179	0.5064422802972234	1.0	1.5653536022433898	8.200409830310196	1.0	0.15063527314009179	0.5064422802972234	1.0
1630000	-61585.99460457708	-61637.98166846414	51.98706388706002	-19588.40951150766	0.7838613977580798	1.3712319322833593	0.7000409091954336	0.6711910230879257	2	4	4	1	0	-20336.04690205677	0.3377564502575996	1.0308196404162615	0.653570708968219	0.3772489314480426	1	4	6	1	0	-21713.525254899716	0.9661428139911941	6.481581362042007	3.7683930968763906	2.7131882651656176	7	28	47	6	0	1.0	0.18182253696164283	0.6448832756015811	1.0	2.264018525340045	7.943219012841531	1.0	0.18182253696164283	0.6448832756015811	1.0	2.264018525340045	7.943219012841531	1.0	0.18182253696164283	0.6448832756015811	1.0
1635000	-61574.42564349975	-61645.60588501289	71.18024151313537	-19587.403083223122	0.9295994152841224	1.8132487223012557	1.1044463243609766	0.7088023979402791	5	7	4	1	0	-20336.695287195646	0.3472172992826092	1.103431364701932	0.38424631050216607	0.719185054199766	0	4	7	0	0	-21721.50751459412	0.9387913690707789	6.540456479258079	3.3534480687715558	3.1870084104865244	9	30	47	6	0	1.0	0.19047862987977288	1.2354287576245737	1.0	2.7969553311364925	7.468513479617898	1.0	0.19047862987977288	1.2354287576245737	1.0	2.7969553311364925	7.468513479617898	1.0	0.19047862987977288	1.2354287576245737	1.0
1640000	-61575.388400416996	-61651.342970859965	75.95457044296566	-19586.65125709562	0.8667539546559648	1.287050113149585	0.999602947506847	0.2874471656427381	1	4	5	0	0	-20338.319825081788	0.3876317622576884	1.4332555378023364	1.1213626692033238	0.31189286859901283	1	5	7	0	0	-21726.371888682563	1.1698081785872734	7.054860500631868	4.071715784137447	2.9831447164944205	8	32	50	3	0	1.0	0.1798392389480819	1.158394370038839	1.0	1.7032952540579767	8.394305444935723	1.0	0.1798392389480819	1.158394370038839	1.0	1.7032952540579767	8.394305444935723	1.0	0.1798392389480819	1.158394370038839	1.0
1645000	-61565.55840882795	-61641.780517077445	76.22210824949192	-19587.5708362609	0.7286335945084581	1.1042947480742566	0.9246985782639319	0.17959616981032467	1	4	5	0	0	-20337.209595291723	0.35486065988467297	0.931675255515888	0.5538006676658034	0.3778745878500847	1	5	7	0	0	-21717.00008552482	1.1341589223407353	7.2227069477513135	4.330535110783696	2.892171836967618	10	33	49	4	0	1.0	0.2015492020181141	1.2704776763634837	1.0	1.4222784696366868	10.44421995197371	1.0	0.2015492020181141	1.2704776763634837	1.0	1.4222784696366868	10.44421995197371	1.0	0.2015492020181141	1.2704776763634837	1.0
1650000	-61583.21729238401	-61643.532333202194	60.31504081818487	-19587.217159377877	0.9862054546870548	1.7925879496277006	1.5744036883565116	0.21818426127118884	2	4	4	1	0	-20336.773297335487	0.4758462223364723	1.628726727062343	1.0037911804592718	0.624935546603071	1	5	7	0	0	-21719.541876488827	1.0123351872508417	7.075011448508655	3.83513738242896	3.2398740660796967	6	31	51	2	0	1.0	0.1717386319651755	0.7304730605593457	1.0	1.2147071699170366	8.450746999293788	1.0	0.1717386319651755	0.7304730605593457	1.0	1.2147071699170366	8.450746999293788	1.0	0.1717386319651755	0.7304730605593457	1.0
1655000	-61578.73471564012	-61639.98833159579	61.25361595566726	-19588.35569214903	0.8227139267916683	1.2905497577664113	1.1304411154689729	0.1601086422974385	0	3	5	0	0	-20336.82220073838	0.4062718440492563	1.2611780966529715	0.7681741280002758	0.4930039686526957	1	4	6	1	0	-21714.810438708384	0.936771353382585	6.89192666672064	4.044474002189508	2.8474526645311324	6	32	52	1	0	1.0	0.20932392675686412	1.7268125725284451	1.0	0.7532068157717989	11.557227911824693	1.0	0.20932392675686412	1.7268125725284451	1.0	0.7532068157717989	11.557227911824693	1.0	0.20932392675686412	1.7268125725284451	1.0
1660000	-61584.21498046359	-61647.73985559774	63.52487513415006	-19588.54060412495	0.994198877091312	1.6877909004789022	1.2451538672054525	0.44263703327344983	0	3	5	0	0	-20337.989466659812	0.4094762900332657	1.2278265628851552	0.9179535130004968	0.30987304988465836	0	4	7	0	0	-21721.209784812978	0.9266208369541482	6.780095443871489	3.75748404290605	3.0226114009654395	5	30	51	2	0	1.0	0.1888930779071113	2.677543298146079	1.0	0.46046597259452077	9.3866102166434	1.0	0.1888930779071113	2.677543298146079	1.0	0.46046597259452077	9.3866102166434	1.0	0.1888930779071113	2.677543298146079	1.0
1665000	-61563.62950977321	-61647.06575503996	83.43624526675556	-19588.027487889878	0.775475313330968	1.1896543872429872	0.9515375900048069	0.23811679723818044	0	3	5	0	0	-20337.662575529303	0.3119443442713174	0.880867770796258	0.48462336260073663	0.3962444081955212	0	4	7	0	0	-21721.375691620786	0.8411236933388634	6.408620019630719	3.3553463919516884	3.0532736276790313	4	30	52	1	0	1.0	0.13015661408521456	2.6427488628115845	1.0	0.33113963151742565	8.991309617531567	1.0	0.13015661408521456	2.6427488628115845	1.0	0.33113963151742565	8.991309617531567	1.0	0.13015661408521456	2.6427488628115845	1.0
1670000	-61571.05335183326	-61646.89581904127	75.84246720800878	-19589.564984849225	0.796240064208239	1.4275220379042035	1.3324933092296423	0.09502872867456132	0	3	5	0	0	-20337.55296508389	0.3684234437433015	1.1639024187863751	0.6258920098146485	0.5380104089717264	3	6	6	1	0	-21719.77786910815	0.8386013666639913	6.6974695373324264	3.681257560249827	3.016211977082601	5	32	53	0	0	1.0	0.155871806356089	2.8351728326381	1.0	2.422842483647146	9.435349359226416	1.0	0.155871806356089	2.8351728326381	1.0	2.422842483647146	9.435349359226416	1.0	0.155871806356089	2.8351728326381	1.0
1675000	-61583.07454637989	-61649.61611516497	66.54156878508537	-19588.524478487623	0.8006015815161965	1.29033620811887	1.1337742884394573	0.1565619196794129	0	3	5	0	0	-20336.134674548764	0.38663362263449497	1.0544962803907083	0.8138635960638709	0.24063268432683757	0	4	7	0	0	-21724.956962128585	0.91941205173981	7.153098707966813	4.386699782961417	2.7663989250053946	3	30	53	0	0	1.0	0.19679140024793837	2.314899381073313	1.0	0.8807411109213273	9.454034587273616	1.0	0.19679140024793837	2.314899381073313	1.0	0.8807411109213273	9.454034587273616	1.0	0.19679140024793837	2.314899381073313	1.0
1680000	-61591.860678125486	-61645.90777081203	54.04709268654361	-19586.86119727566	0.7713200277176581	1.1406187739214506	0.8612616181305767	0.27935715579087395	1	4	5	0	0	-20337.548487348216	0.39845363496869785	1.4427750755052287	1.1333870209443087	0.30938805456092006	0	4	7	0	0	-21721.498086188152	0.8473673104750448	7.391682660247416	4.431014114455017	2.9606685457924025	6	33	53	0	0	1.0	0.24414634401903623	2.4462048844946978	1.0	1.501058743782538	6.589314122383135	1.0	0.24414634401903623	2.4462048844946978	1.0	1.501058743782538	6.589314122383135	1.0	0.24414634401903623	2.4462048844946978	1.0
1685000	-61639.302284016994	-61639.363771478456	0.06148746146036199	-19587.587864997007	0.9851697992077784	2.1996575888388428	1.326112231641391	0.8735453571974517	0	2	4	1	0	-20335.962861807337	0.44655205776773055	1.5075736331980933	1.0771472472227934	0.43042638597530025	0	4	7	0	0	-21715.813044674112	1.1065734006712855	9.177241802047062	6.112058768738312	3.0651830333087475	0	24	50	3	0	1.0	0.4513209099652929	0.9281657378568899	1.0	0.16607417515527773	6.798742266070538	1.0	0.4513209099652929	0.9281657378568899	1.0	0.16607417515527773	6.798742266070538	1.0	0.4513209099652929	0.9281657378568899	1.0
1690000	-61627.17069005469	-61652.846629261236	25.675939206540214	-19589.143959917696	0.883704692500433	1.401746672659022	1.045467176428958	0.35627949623006394	0	2	4	1	0	-20338.746500602323	0.4362932085341597	1.5821638055653722	0.8475354894989453	0.7346283160664266	0	3	6	1	0	-21724.956168741217	0.9683794059174943	7.266342530975329	4.164204965399755	3.102137565575573	6	28	48	5	0	1.0	0.32489633527334244	1.3360868378186797	1.0	1.5306226462028767	4.374975477830201	1.0	0.32489633527334244	1.3360868378186797	1.0	1.5306226462028767	4.374975477830201	1.0	0.32489633527334244	1.3360868378186797	1.0
1695000	-61604.42198378078	-61644.69366842578	40.2716846449984	-19588.347063755533	0.8559189902534678	1.6417686249938943	1.4044289325573769	0.23733969243651729	0	3	5	0	0	-20336.223895728046	0.5275930399105315	1.5705527962273171	0.8412467206481526	0.7293060755791644	0	4	7	0	0	-21720.12270894221	1.0129995321474337	8.500723747075225	4.256120393131917	4.244603353943306	10	35	51	2	0	1.0	0.32528548254169226	3.3528904301843503	1.0	1.5287915235318308	5.054455266128965	1.0	0.32528548254169226	3.3528904301843503	1.0	1.5287915235318308	5.054455266128965	1.0	0.32528548254169226	3.3528904301843503	1.0
1700000	-61593.10711630296	-61642.625839026776	49.518722723810654	-19587.56458476868	0.9004196402179426	1.4790617587645485	1.1173962411801024	0.3616655175844461	0	3	5	0	0	-20336.763180865342	0.5125990301940391	1.4809035350221686	1.1611706198254519	0.3197329151967166	0	4	7	0	0	-21718.298073392747	1.0282379558405752	8.754758789596728	4.29263483377231	4.462123955824421	11	35	50	3	0	1.0	0.23642391701648405	2.5813468172890133	1.0	2.073922788759825	7.85624516079494	1.0	0.23642391701648405	2.5813468172890133	1.0	2.073922788759825	7.85624516079494	1.0	0.23642391701648405	2.5813468172890133	1.0
1705000	-61564.52946817544	-61634.64396941583	70.11450124039611	-19587.844448921416	0.9906670552952095	1.8101376933348408	1.459152031801648	0.3509856615331927	2	5	5	0	0	-20336.416786372163	0.569974299721613	1.5106215109362453	1.0213000835128736	0.4893214274233722	3	6	6	1	0	-21710.382734122257	0.8910540921723517	7.783185434544975	4.046391861063791	3.736793573481185	10	35	51	2	0	1.0	0.20909307998920512	2.955769342056009	1.0	2.2503041537513826	7.921720605488664	1.0	0.20909307998920512	2.955769342056009	1.0	2.2503041537513826	7.921720605488664	1.0	0.20909307998920512	2.955769342056009	1.0
1710000	-61587.00168241489	-61637.35153989433	50.34985747943645	-19586.90016157797	0.8800143582121226	1.6264242009697305	1.1955418990041973	0.4308823019655331	2	5	5	0	0	-20339.3199807831	0.41203267034712554	1.4832792598348195	1.0027139192821939	0.4805653405526255	1	5	7	0	0	-21711.13139753326	0.8760381591341397	7.821030882292215	3.5994118222782205	4.2216190600139925	11	31	46	7	0	1.0	0.21144663137224912	0.9588213153078324	1.0	2.1656783373760513	7.843903438006801	1.0	0.21144663137224912	0.9588213153078324	1.0	2.1656783373760513	7.843903438006801	1.0	0.21144663137224912	0.9588213153078324	1.0
1715000	-61595.87866741439	-61643.3200931262	47.44142571181003	-19590.49443779201	0.7867725013668102	1.2592968301173677	0.85431334227728	0.40498348784008775	3	6	5	0	0	-20335.800422340784	0.42162892645519057	1.1257154395837938	0.672166478889906	0.45354896069388784	1	4	6	1	0	-21717.025232993405	0.8773292783735623	8.168482903821507	3.88823184751919	4.280251056302318	10	30	46	7	0	1.0	0.2132635613428027	1.368926193852015	1.0	1.9701745866881712	7.223974681462296	1.0	0.2132635613428027	1.368926193852015	1.0	1.9701745866881712	7.223974681462296	1.0	0.2132635613428027	1.368926193852015	1.0
1720000	-61610.76973329973	-61643.12489162886	32.35515832913467	-19588.082374637448	1.0159223854752226	2.0429747735020305	1.9000333741434812	0.14294139935854933	0	3	5	0	0	-20338.643803299805	0.5754303929259277	1.9032431607268256	1.5842469790097402	0.31899618171708544	0	4	7	0	0	-21716.398713691608	0.9888418926357075	7.31512760761095	5.102910673527733	2.212216934083222	1	26	51	2	0	1.0	0.3424792897646803	1.1448126176514797	1.0	0.16748380458353587	10.622213062905743	1.0	0.3424792897646803	1.1448126176514797	1.0	0.16748380458353587	10.622213062905743	1.0	0.3424792897646803	1.1448126176514797	1.0
1725000	-61599.68780264156	-61640.400342239926	40.7125395983645	-19587.385483071936	0.8526176647070968	1.6138317288449218	1.253865996049139	0.35996573279578264	2	5	5	0	0	-20338.98603868813	0.4110905263612108	1.3316305390855157	0.9657967800722759	0.36583375901324	0	3	6	1	0	-21714.028820479863	0.8198810938893254	7.4362765187783495	3.9631958457995675	3.473080672978781	6	29	49	4	0	1.0	0.1887709022230141	1.769468435421409	1.0	0.7572389695567967	7.3720326844669675	1.0	0.1887709022230141	1.769468435421409	1.0	0.7572389695567967	7.3720326844669675	1.0	0.1887709022230141	1.769468435421409	1.0
1730000	-61577.85383901363	-61638.28256629786	60.42872728422565	-19587.516381914364	0.8010292794847149	1.2636579008284536	1.1531003183091126	0.11055758251934106	1	4	5	0	0	-20337.57007531511	0.418307181319836	1.4217660215623011	0.8658379907958371	0.555928030766464	0	4	7	0	0	-21713.196109068384	0.8192666884100525	7.2998233800251064	3.7712103122047305	3.528613067820375	9	33	50	3	0	1.0	0.1875728777783499	3.494793519247163	1.0	1.5488803835578517	5.3308867380453835	1.0	0.1875728777783499	3.494793519247163	1.0	1.5488803835578517	5.3308867380453835	1.0	0.1875728777783499	3.494793519247163	1.0
1735000	-61579.72048874253	-61642.25833564192	62.53784689938726	-19588.278418815575	0.7398311878848158	1.1565552454992114	0.8959599144240218	0.2605953310751896	1	4	5	0	0	-20340.022237384695	0.5450406460306967	1.7752833566691242	1.1255900840746698	0.6496932725944542	2	6	7	0	0	-21713.957679441646	0.8418192326380572	7.224473387692141	4.081648770073212	3.1428246176189303	6	32	52	1	0	1.0	0.17659985356187305	2.2095293074536224	1.0	2.298119001969798	7.141747967047348	1.0	0.17659985356187305	2.2095293074536224	1.0	2.298119001969798	7.141747967047348	1.0	0.17659985356187305	2.2095293074536224	1.0
1740000	-61603.68652081777	-61636.50964579415	32.823124976377514	-19589.766893187683	0.7135040644552175	1.0276032654553529	0.618260515837285	0.4093427496180679	1	3	4	1	0	-20338.44480253071	0.38085016793675575	1.2043175568701732	0.6335776066839536	0.5707399501862196	1	3	5	2	0	-21708.297950075754	0.9078593788440751	7.394470002667331	3.9892802376287806	3.4051897650385516	4	26	48	5	0	1.0	0.2087141916897419	1.5589460376138222	1.0	0.9122820331321	6.376310272560848	1.0	0.2087141916897419	1.5589460376138222	1.0	0.9122820331321	6.376310272560848	1.0	0.2087141916897419	1.5589460376138222	1.0
1745000	-61648.473391638436	-61641.592112285914	-6.88127935251894	-19588.909525640825	1.0878197981856415	2.401259148448956	2.32760133382508	0.07365781462387638	0	3	5	0	0	-20337.790039269894	0.6139610093310015	2.0112546953630623	1.5264023016180472	0.4848523937450148	1	3	5	2	0	-21714.892547375195	1.154722542349982	8.838901768901177	6.171233381494989	2.6676683874061933	2	24	48	5	0	1.0	0.5330625996315501	0.8950562007353468	1.0	0.18053410219757393	8.830712866143674	1.0	0.5330625996315501	0.8950562007353468	1.0	0.18053410219757393	8.830712866143674	1.0	0.5330625996315501	0.8950562007353468	1.0
1750000	-61585.0105719427	-61642.36355588764	57.35298394493894	-19590.235299254444	0.9099508245365241	1.3775054006721086	1.0188466523918631	0.3586587482802457	1	4	5	0	0	-20337.284916265944	0.3480008964061375	1.1366136854771498	0.8885485560665529	0.24806512941059675	0	4	7	0	0	-21714.843340367246	0.8646279562810045	6.97592896747035	3.741739894679689	3.2341890727906595	8	29	47	6	0	1.0	0.19114281606588848	0.9078977219906377	1.0	1.2686531855147436	7.484677553165478	1.0	0.19114281606588848	0.9078977219906377	1.0	1.2686531855147436	7.484677553165478	1.0	0.19114281606588848	0.9078977219906377	1.0
1755000	-61603.9923900697	-61636.00317360915	32.010783539441874	-19588.658724477064	0.7954782689489006	1.4011356778904918	0.9416939289198736	0.4594417489706182	0	3	5	0	0	-20338.26062556245	0.46397494335613426	1.4234568033549753	0.8264526680997124	0.5970041352552627	0	4	7	0	0	-21709.083823569636	0.8795321125132317	7.428879930317176	3.926610603829347	3.5022693264878315	10	28	44	9	0	1.0	0.2505096236880863	1.3647301328238812	1.0	1.1978598300745915	4.768728470040971	1.0	0.2505096236880863	1.3647301328238812	1.0	1.1978598300745915	4.768728470040971	1.0	0.2505096236880863	1.3647301328238812	1.0
1760000	-61621.07285579691	-61644.57021764347	23.497361846561553	-19586.523870933754	0.771160673131838	1.0724318822689727	0.5992091785644345	0.4732227037045381	0	2	4	1	0	-20336.48757805678	0.5162219791197188	1.5624467355576357	1.3187715489534917	0.24367518660414414	0	4	7	0	0	-21721.55876865294	0.9197842667958673	7.143743777080532	3.8408443617221275	3.3028994153584064	3	23	46	7	0	1.0	0.25055065557203826	2.1479753020815173	1.0	1.1340136048280136	6.968922019739039	1.0	0.25055065557203826	2.1479753020815173	1.0	1.1340136048280136	6.968922019739039	1.0	0.25055065557203826	2.1479753020815173	1.0
1765000	-61598.992716288936	-61651.568710612926	52.575994323990145	-19591.381603944443	0.9935432673798701	1.7051068534029246	1.4975212364245478	0.20758561697837688	1	4	5	0	0	-20337.519191029038	0.5807824981294742	1.6414330341584762	0.9368283001822544	0.7046047339762219	1	5	7	0	0	-21722.667915639446	0.8619017042905444	7.06778991834708	3.6214281261623578	3.4463617921847227	8	31	49	4	0	1.0	0.25095226331654835	4.854045254346367	1.0	1.4003258614819352	6.975716450570145	1.0	0.25095226331654835	4.854045254346367	1.0	1.4003258614819352	6.975716450570145	1.0	0.25095226331654835	4.854045254346367	1.0
1770000	-61583.947786535966	-61644.781275218666	60.83348868269676	-19587.981840972745	0.8969606295064015	1.8158168682592266	1.5653689580202994	0.25044791023892754	3	6	5	0	0	-20334.91824008424	0.4036770315265309	1.2803510191007077	0.6997879999622658	0.5805630191384417	2	5	6	1	0	-21721.88119416168	0.9219352720469943	7.821908989945882	3.976014225143338	3.8458947648025443	11	36	51	2	0	1.0	0.2255831592344551	4.549991908418106	1.0	1.9973548076746672	5.566269188560295	1.0	0.2255831592344551	4.549991908418106	1.0	1.9973548076746672	5.566269188560295	1.0	0.2255831592344551	4.549991908418106	1.0
1775000	-61600.29065658887	-61645.04279336834	44.75213677946915	-19586.99185856934	0.8864116034725076	1.6935488979153028	1.5292922673689409	0.16425663054636208	1	4	5	0	0	-20337.93342098595	0.3923058423834936	1.2986079271874802	0.3528880470338283	0.945719880153652	0	3	6	1	0	-21720.117513813053	0.8657038307495192	7.8340906559888905	4.235743829340877	3.5983468266480134	8	33	51	2	0	1.0	0.21610240652907145	4.399268568379172	1.0	1.37064290382403	6.610752620438766	1.0	0.21610240652907145	4.399268568379172	1.0	1.37064290382403	6.610752620438766	1.0	0.21610240652907145	4.399268568379172	1.0
1780000	-61551.62502213117	-61633.6283332827	82.00331115152676	-19588.15881642551	0.7836096853276249	1.3196381044952332	1.0279576518634683	0.2916804526317647	2	5	5	0	0	-20338.33520847086	0.4454238696805426	1.6141351335558742	0.7129403561115168	0.9011947774443576	2	6	7	0	0	-21707.134308386336	0.8089572149096685	7.093447437476933	3.0760690630794176	4.017378374397516	11	33	48	5	0	1.0	0.18087037386745095	2.3730425620134223	1.0	2.9918809197735685	6.14141639981237	1.0	0.18087037386745095	2.3730425620134223	1.0	2.9918809197735685	6.14141639981237	1.0	0.18087037386745095	2.3730425620134223	1.0
1785000	-61590.16313524327	-61643.02199056449	52.85885532122204	-19590.821212933093	1.200352069083217	2.110171116536563	1.551505421823435	0.5586656947131279	5	8	5	0	0	-20337.31875869539	0.4054708969032645	1.0674918253082761	0.7156974069338662	0.35179441837441006	2	6	7	0	0	-21714.882018936012	0.8028111450037945	7.565381234243176	3.16668574630519	4.398695487937988	10	27	43	10	0	1.0	0.1776881339073276	2.6345271149422027	1.0	3.0043369427985285	7.2957070752842785	1.0	0.1776881339073276	2.6345271149422027	1.0	3.0043369427985285	7.2957070752842785	1.0	0.1776881339073276	2.6345271149422027	1.0
1790000	-61654.29415474622	-61644.6969620479	-9.597192698319313	-19588.941292482203	0.8625518014149496	1.531968958062347	1.232823359852235	0.2991455982101123	0	3	5	0	0	-20339.105289799325	0.414293228182086	1.6510047153390492	0.6196557938062384	1.031348921532811	0	4	7	0	0	-21716.65037976637	1.0834983293272817	9.866995773725833	5.627460408613559	4.239535365112269	5	24	45	8	0	1.0	0.46405867292739966	1.4735902826621978	1.0	0.8976842483102397	5.135116138957992	1.0	0.46405867292739966	1.4735902826621978	1.0	0.8976842483102397	5.135116138957992	1.0	0.46405867292739966	1.4735902826621978	1.0
1795000	-61591.85019302699	-61641.50768600985	49.657492982859445	-19587.34132816893	0.9467253452319031	1.6900045097442191	1.2864979263249587	0.4035065834192604	4	7	5	0	0	-20336.759530671698	0.4324462687618974	1.4375170801532233	0.7676556163566233	0.6698614637965999	0	4	7	0	0	-21717.406827169223	0.898469094223864	8.526308361532227	4.396890146666639	4.129418214865588	15	37	48	5	0	1.0	0.23803787855738226	4.394016864138279	1.0	2.9888243735948055	6.721423523631245	1.0	0.23803787855738226	4.394016864138279	1.0	2.9888243735948055	6.721423523631245	1.0	0.23803787855738226	4.394016864138279	1.0
1800000	-61576.88932688985	-61657.990580346	81.10125345615232	-19593.588231474667	1.0533065766328031	2.0056406449711175	1.1383390209118565	0.8673016240592614	6	8	4	1	0	-20339.49950282037	0.3909412126921865	1.2221725071650598	0.6251130403893991	0.5970594667756607	3	7	7	0	0	-21724.902846050965	0.9619836340774035	8.293238385127994	4.1069920378676645	4.18624634726033	16	39	49	4	0	1.0	0.2513090032901126	4.244447350190997	1.0	4.7792003044015585	8.238028408660792	1.0	0.2513090032901126	4.244447350190997	1.0	4.7792003044015585	8.238028408660792	1.0	0.2513090032901126	4.244447350190997	1.0
1805000	-61594.491213620735	-61645.42967091402	50.93845729328406	-19588.87684079712	0.9168662392496542	1.6800389455949798	1.381969262277984	0.2980696833169958	2	5	5	0	0	-20335.61116113247	0.49350952544861654	1.3412843411185977	0.8958367290562499	0.44544761206234784	0	4	7	0	0	-21720.941668984433	0.9293418771755834	8.61690311500977	4.371102767218305	4.245800347791467	13	36	49	4	0	1.0	0.22460364265467164	3.2803635872414274	1.0	1.861131748458737	7.822111718535202	1.0	0.22460364265467164	3.2803635872414274	1.0	1.861131748458737	7.822111718535202	1.0	0.22460364265467164	3.2803635872414274	1.0
1810000	-61614.71327980098	-61643.97550603456	29.262226233586862	-19589.403565297413	0.7760434874160687	1.2698456087396555	0.968400994205336	0.3014446145343194	1	4	5	0	0	-20337.987106608893	0.38083920005713834	1.0876196430891902	0.8711351616225478	0.21648448146664265	0	4	7	0	0	-21716.58483412826	0.9756154338276283	9.2142189036519	5.237935221444129	3.9762836822077743	13	35	48	5	0	1.0	0.2664691213701406	3.858525346807891	1.0	1.6740460025354897	6.006637367931425	1.0	0.2664691213701406	3.858525346807891	1.0	1.6740460025354897	6.006637367931425	1.0	0.2664691213701406	3.858525346807891	1.0
1815000	-61616.83994823335	-61647.17230175671	30.33235352336257	-19587.721040143068	0.7584538573780858	1.200196506376513	1.014465426590482	0.18573107978603115	1	4	5	0	0	-20339.671185846375	0.41895866952266353	1.2382800723655232	0.99525417612176	0.24302589624376328	0	4	7	0	0	-21719.780075767274	0.9290644443762475	8.326756595770311	5.08599349053063	3.2407631052396813	5	29	50	3	0	1.0	0.28876978096747863	1.732231926399572	1.0	0.9016542350168473	8.306787830749258	1.0	0.28876978096747863	1.732231926399572	1.0	0.9016542350168473	8.306787830749258	1.0	0.28876978096747863	1.732231926399572	1.0
1820000	-61634.01475251061	-61638.06541102499	4.050658514382899	-19588.10161676895	0.9716816240041373	2.0679407263316776	1.6246767991850588	0.44326392714661883	0	2	4	1	0	-20336.401847803565	0.4934920043760883	1.4491167325787058	1.2654592026098195	0.1836575299688863	0	4	7	0	0	-21713.561946452468	0.9396825220554627	8.538385025084288	6.185417154172786	2.352967870911499	0	25	51	2	0	1.0	0.4605270724683749	0.7336290553865011	1.0	0.11951548664113215	8.438036465636731	1.0	0.4605270724683749	0.7336290553865011	1.0	0.11951548664113215	8.438036465636731	1.0	0.4605270724683749	0.7336290553865011	1.0
1825000	-61633.41916039908	-61640.36458338602	6.945422986942596	-19586.615232211014	0.867359587601304	1.4563308288204935	1.374123565445281	0.08220726337521264	0	3	5	0	0	-20338.855724056597	0.47968120398603686	1.304527166912444	0.9989951510862214	0.3055320158262227	0	3	6	1	0	-21714.89362711841	1.035678592085883	8.519865288744594	6.5662256474382374	1.953639641306355	1	27	52	1	0	1.0	0.4575823260566088	2.3534299568023322	1.0	0.057781976064788944	9.498879414274406	1.0	0.4575823260566088	2.3534299568023322	1.0	0.057781976064788944	9.498879414274406	1.0	0.4575823260566088	2.3534299568023322	1.0
1830000	-61627.55705300029	-61641.19337907058	13.636326070295954	-19587.54818277613	0.9081993086350428	1.4707107621017357	1.2250656373936097	0.24564512470812586	0	3	5	0	0	-20336.200822606497	0.4267207981414061	1.2588196266947906	0.911537069214247	0.3472825574805438	0	3	6	1	0	-21717.444373687962	0.9627824352069404	8.006712213743679	5.690745560428353	2.3159666533153267	0	25	51	2	0	1.0	0.43210946737429196	3.2595671058168585	1.0	0.12059066695400787	9.841149547493647	1.0	0.43210946737429196	3.2595671058168585	1.0	0.12059066695400787	9.841149547493647	1.0	0.43210946737429196	3.2595671058168585	1.0
1835000	-61692.30072979509	-61651.323898415154	-40.97683137993816	-19588.919214407	1.3340176202966685	2.511190991044096	1.9925382281418078	0.5186527629022881	0	2	4	1	0	-20338.179263674152	0.8155313749106722	2.8634119487616276	2.0560949037885585	0.8073170449730689	0	2	5	2	0	-21724.22542033401	0.9913405031268101	9.810305509782458	6.157400757062405	3.652904752720053	2	19	43	10	0	1.0	0.6881346526565097	0.45189620365621014	1.0	0.25465943981683137	4.54087186432525	1.0	0.6881346526565097	0.45189620365621014	1.0	0.25465943981683137	4.54087186432525	1.0	0.6881346526565097	0.45189620365621014	1.0
1840000	-61639.655046721484	-61651.538758155366	11.883711433884564	-19589.843363889122	1.1259080006693392	2.397351223907918	1.5673879853505948	0.829963238557323	0	3	5	0	0	-20337.806061065374	0.5462323767159721	1.9108031635796185	1.0817708134660613	0.829032350113557	0	4	7	0	0	-21723.88933320087	1.0325878669472874	9.059930958974984	5.741482564800487	3.3184483941744953	2	27	51	2	0	1.0	0.32708297633079114	4.148392069292733	1.0	0.0836914568466	7.040327313914182	1.0	0.32708297633079114	4.148392069292733	1.0	0.0836914568466	7.040327313914182	1.0	0.32708297633079114	4.148392069292733	1.0
1845000	-61639.908622160336	-61650.668718352405	10.76009619206816	-19590.563361336808	1.10364520223363	2.291231257881164	1.8858234315419728	0.4054078263391914	0	3	5	0	0	-20341.830812083037	0.7909641802215687	2.604652293823413	2.0982015307151842	0.5064507631082287	0	4	7	0	0	-21718.27454493256	0.8469816004363144	8.105675268666221	5.289634000951001	2.8160412677152205	1	27	52	1	0	1.0	0.34818925569805037	6.669598019609526	1.0	0.24979107053244054	7.432937239265592	1.0	0.34818925569805037	6.669598019609526	1.0	0.24979107053244054	7.432937239265592	1.0	0.34818925569805037	6.669598019609526	1.0
1850000	-61625.46792738675	-61644.7838142415	19.315886854748	-19588.21857337246	0.9603226212507072	1.5129967907148012	1.1275330445735303	0.3854637461412709	0	2	4	1	0	-20337.583279460316	0.35885898863477367	1.0113053777564105	0.7398382899553513	0.27146708780105905	0	4	7	0	0	-21718.981961408725	0.8448047951593252	8.084641943426089	4.508603398596823	3.576038544829266	3	27	50	3	0	1.0	0.26047454729192404	6.968466611178593	1.0	0.3862949659633954	8.28995142755132	1.0	0.26047454729192404	6.968466611178593	1.0	0.3862949659633954	8.28995142755132	1.0	0.26047454729192404	6.968466611178593	1.0
1855000	-61645.5758758172	-61657.26597502075	11.690099203548924	-19593.281062441096	1.0523095074599778	1.958114257826833	1.8995952115708161	0.05851904625601696	0	3	5	0	0	-20340.401089140996	0.6727339878467035	2.0724494135481115	1.327154133285497	0.7452952802626143	1	4	6	1	0	-21723.583823438665	0.9210053797613562	8.302636085864052	5.884604738064202	2.4180313477998467	2	28	52	1	0	1.0	0.46798581696437425	1.9740276571417512	1.0	0.3750688983786442	7.2225716780617475	1.0	0.46798581696437425	1.9740276571417512	1.0	0.3750688983786442	7.2225716780617475	1.0	0.46798581696437425	1.9740276571417512	1.0
1860000	-61625.60826001788	-61645.77778899728	20.169528979404145	-19586.89197034978	1.026443280828225	1.720718114512605	1.2555838117744658	0.4651343027381388	0	3	5	0	0	-20339.31123528386	0.5547310034432815	2.228125946208248	1.2140985063291136	1.014027439879134	0	4	7	0	0	-21719.574583363632	0.9592712871785428	8.344761762795253	5.415001576289414	2.929760186505838	5	32	53	0	0	1.0	0.42882323286737606	3.254515759504957	1.0	0.9749195066550383	7.552743189367216	1.0	0.42882323286737606	3.254515759504957	1.0	0.9749195066550383	7.552743189367216	1.0	0.42882323286737606	3.254515759504957	1.0
1865000	-61633.65230791344	-61643.99626334242	10.343955428979019	-19587.769040030922	0.8641425759963056	1.5410840981871679	1.2394826765841531	0.3016014216030145	1	4	5	0	0	-20339.06944105098	0.4701655305329494	1.7183824784594997	1.2923856508936296	0.42599682756587015	0	4	7	0	0	-21717.15778226052	0.8651101011204103	8.344928538618337	5.061520378859051	3.2834081597592877	4	27	49	4	0	1.0	0.4304149670842776	3.4091395272999416	1.0	0.5458479314444933	6.43005410785937	1.0	0.4304149670842776	3.4091395272999416	1.0	0.5458479314444933	6.43005410785937	1.0	0.4304149670842776	3.4091395272999416	1.0
1870000	-61649.80271837126	-61649.662843299426	-0.139875071836701	-19587.695479699963	1.1211029901630631	1.9519022486554576	1.7109249820397512	0.24097726661570673	1	4	5	0	0	-20336.113127482724	0.5031698964804044	1.5921160460856716	1.103992664486225	0.48812338159944646	1	4	6	1	0	-21725.85423611674	0.9339279533656735	8.275449366335996	4.303659148006489	3.971790218329505	9	20	37	16	0	1.0	0.3650559267549573	0.763233795840628	1.0	1.2397315323963938	4.737191648320408	1.0	0.3650559267549573	0.763233795840628	1.0	1.2397315323963938	4.737191648320408	1.0	0.3650559267549573	0.763233795840628	1.0
1875000	-61622.47312072463	-61644.81409469073	22.340973966099433	-19588.90310028659	0.8423580755480289	1.5065093736351027	1.245895950656363	0.2606134229787399	1	4	5	0	0	-20338.70600837233	0.5179546634035956	1.787372197035738	1.1423125593122314	0.6450596377235064	1	5	7	0	0	-21717.204986031815	1.1854791762117718	9.373052637231352	5.657509069334372	3.7155435678969795	5	29	50	3	0	1.0	0.3387334525974071	1.65634221880923	1.0	0.7937076420198832	6.850738183721112	1.0	0.3387334525974071	1.65634221880923	1.0	0.7937076420198832	6.850738183721112	1.0	0.3387334525974071	1.65634221880923	1.0
1880000	-61635.76393290316	-61643.43799853187	7.674065628707435	-19587.9769200436	0.8030643714067774	1.2065734932880907	1.0008049210843946	0.2057685722036963	1	4	5	0	0	-20337.86685734574	0.49123845727666016	1.9534756450394009	0.9932201040855025	0.9602555409538983	0	4	7	0	0	-21717.59422114253	1.2739001700557109	9.48370612984325	5.662798591202507	3.8209075386407445	3	26	49	4	0	1.0	0.3557641653576941	3.2291402383048586	1.0	0.14914202110275052	6.7605054297984495	1.0	0.3557641653576941	3.2291402383048586	1.0	0.14914202110275052	6.7605054297984495	1.0	0.3557641653576941	3.2291402383048586	1.0
1885000	-61637.37309602445	-61637.8664410053	0.49334498085233136	-19587.68774941171	0.998612395904415	1.7398741302000866	1.30747624125787	0.43239788894221637	1	4	5	0	0	-20336.87666499154	0.4434238096697074	1.5430354747339927	1.0459817983322215	0.4970536764017714	0	4	7	0	0	-21713.302026602054	1.0929752203269232	9.271280360235458	6.039682212164322	3.2315981480711358	2	26	50	3	0	1.0	0.45815383331677706	4.073888843913327	1.0	0.3843566776277537	6.88399092162697	1.0	0.45815383331677706	4.073888843913327	1.0	0.3843566776277537	6.88399092162697	1.0	0.45815383331677706	4.073888843913327	1.0
1890000	-61630.57761076636	-61648.85728315248	18.279672386115337	-19589.01860116437	1.4113643694021107	2.6275444194030344	1.825341070550292	0.8022033488527418	0	3	5	0	0	-20339.34634411078	0.8253997296221686	2.6678869905036535	1.7283964361963058	0.939490554307348	1	5	7	0	0	-21720.492337877327	0.9854784431174488	8.40063153018115	5.126511942216479	3.274119587964668	7	30	49	4	0	1.0	0.3608797035370506	2.1004228133667744	1.0	0.7304772830772361	7.090298837256356	1.0	0.3608797035370506	2.1004228133667744	1.0	0.7304772830772361	7.090298837256356	1.0	0.3608797035370506	2.1004228133667744	1.0
1895000	-61624.6260389519	-61644.75346160176	20.1274226498562	-19591.706820207663	1.1421203822835113	2.4890070138152236	2.4222500217746816	0.06675699204054181	0	3	5	0	0	-20336.861894978178	0.5002163212844624	1.416308465433478	0.9666744468392559	0.44963401859422225	0	4	7	0	0	-21716.18474641592	0.952126620630954	8.262743198543733	5.032880086485755	3.2298631120579797	2	25	49	4	0	1.0	0.2974435979277837	1.8560742147280556	1.0	0.5367498181178536	5.833438230895586	1.0	0.2974435979277837	1.8560742147280556	1.0	0.5367498181178536	5.833438230895586	1.0	0.2974435979277837	1.8560742147280556	1.0
1900000	-61617.405691547945	-61640.98724562921	23.581554081259952	-19589.59289533191	1.002714604419562	1.8036845067087341	1.4892044224831977	0.3144800842255362	0	3	5	0	0	-20337.65885475789	0.4457829928099693	1.527022207836668	1.198653599826863	0.32836860800980505	0	4	7	0	0	-21713.735495539404	0.9816873639187692	8.571672382580669	5.583313713234258	2.9883586693464097	1	27	52	1	0	1.0	0.3764865422649639	1.9634703023998334	1.0	0.4510302773136563	7.405344001764552	1.0	0.3764865422649639	1.9634703023998334	1.0	0.4510302773136563	7.405344001764552	1.0	0.3764865422649639	1.9634703023998334	1.0
1905000	-61626.47428655114	-61640.853583189644	14.379296638503941	-19589.175858031507	1.1542134766244925	2.2960421037242162	1.7653347406105442	0.5307073631136722	1	4	5	0	0	-20336.02961218714	0.3546833636624012	1.1499912310292262	0.6928589139397404	0.45713231708948554	0	4	7	0	0	-21715.648112970994	0.9037355598459315	7.641682567888074	5.281897035189764	2.359785532698311	1	24	49	4	0	1.0	0.36424682399268576	1.6776756270536286	1.0	0.4424550761006552	8.891446853817634	1.0	0.36424682399268576	1.6776756270536286	1.0	0.4424550761006552	8.891446853817634	1.0	0.36424682399268576	1.6776756270536286	1.0
1910000	-61614.56403349685	-61644.74052506207	30.176491565222133	-19587.32485388413	0.8879759428303998	1.3679483652340907	1.2849430695542872	0.08300529567980346	0	3	5	0	0	-20336.570327310335	0.43473639187101754	1.347120956646731	0.95234689516637	0.39477406148036076	0	3	6	1	0	-21720.845343867608	0.8832744116391228	7.408781203948056	4.85754964352662	2.5512315604214337	5	29	50	3	0	1.0	0.3783494713378785	1.2428864928883394	1.0	1.0841539469075683	9.027483948003352	1.0	0.3783494713378785	1.2428864928883394	1.0	1.0841539469075683	9.027483948003352	1.0	0.3783494713378785	1.2428864928883394	1.0
1915000	-61600.893479477476	-61645.37494908941	44.48146961193392	-19588.522931839805	0.9516834602611159	1.7120446680990842	1.363693690502625	0.34835097759645917	1	4	5	0	0	-20339.231920257494	0.39134689667465045	1.3942371234199995	1.072752089797912	0.3214850336220876	0	4	7	0	0	-21717.62009699211	0.8432111593606573	7.401670410696623	4.6444751482518285	2.7571952624447924	7	32	51	2	0	1.0	0.31840426714931697	1.7065343954406904	1.0	0.8473231929002685	9.77923666977915	1.0	0.31840426714931697	1.7065343954406904	1.0	0.8473231929002685	9.77923666977915	1.0	0.31840426714931697	1.7065343954406904	1.0
1920000	-61604.13154046747	-61652.20124987142	48.06970940394693	-19588.085751706003	0.8819761542139066	1.4926778863957377	1.0938075087407002	0.3988703776550374	0	3	5	0	0	-20338.73850789877	0.4075635836223188	0.9978232622400283	0.8010925923721629	0.19673066986786536	0	4	7	0	0	-21725.376990266646	0.8506194460207629	7.259757044453857	3.936499085647208	3.323257958806646	3	28	51	2	0	1.0	0.27125376156061914	2.383475471473511	1.0	0.738630702454419	9.63947879470487	1.0	0.27125376156061914	2.383475471473511	1.0	0.738630702454419	9.63947879470487	1.0	0.27125376156061914	2.383475471473511	1.0
1925000	-61667.74433567694	-61644.93365481333	-22.810680863615175	-19589.09091878016	1.253740713503259	2.934577753155384	2.40088562130196	0.5336921318534237	2	5	5	0	0	-20339.494071148474	0.6633032455325921	3.079048559298398	2.2482362053964025	0.8308123539019958	2	6	7	0	0	-21716.348664884696	1.2061843861308645	10.918073853547437	7.490705962462228	3.4273678910852077	10	29	45	8	0	1.0	0.6288622522025105	1.4899754702748813	1.0	0.8184744578414697	7.00907433795074	1.0	0.6288622522025105	1.4899754702748813	1.0	0.8184744578414697	7.00907433795074	1.0	0.6288622522025105	1.4899754702748813	1.0
1930000	-61594.85978112105	-61655.09445747921	60.23467635815794	-19586.64372031468	0.8283640768739112	1.3953690188499936	1.0302149873516027	0.365154031498391	0	2	4	1	0	-20338.64689518506	0.44918593768401627	1.4998221441502408	1.0784729174838128	0.42134922666642805	1	5	7	0	0	-21729.803841979472	0.860746592192891	6.494257310918099	4.09408284778015	2.400174463137948	3	30	53	0	0	1.0	0.17379416475782256	3.175911606818602	1.0	1.415553428288114	9.669637836476564	1.0	0.17379416475782256	3.175911606818602	1.0	1.415553428288114	9.669637836476564	1.0	0.17379416475782256	3.175911606818602	1.0
1935000	-61576.87653826624	-61647.36260906619	70.48607079995065	-19588.986625145422	0.8234407535470127	1.4337213735571899	1.215549625534762	0.21817174802242822	0	3	5	0	0	-20337.758878398545	0.44970113767821057	1.3055243390716094	1.1062090482117242	0.19931529085988514	2	6	7	0	0	-21720.617105522226	0.8398440834942235	6.43672719488454	3.5507402659035057	2.8859869289810343	5	30	51	2	0	1.0	0.19089635448140901	1.4666456249672477	1.0	0.49539213399452187	9.575759308655536	1.0	0.19089635448140901	1.4666456249672477	1.0	0.49539213399452187	9.575759308655536	1.0	0.19089635448140901	1.4666456249672477	1.0
1940000	-61579.95243566714	-61644.40787556464	64.45543989750158	-19587.575266896332	0.8837924816790833	1.3620204810095322	1.0640905197885533	0.2979299612209788	0	3	5	0	0	-20338.56465603797	0.47878046754279374	1.3328769908618798	0.8406156596099434	0.4922613312519364	1	5	7	0	0	-21718.267952630336	0.8393185716666031	6.507135833488611	3.7444221947672305	2.762713638721381	5	29	50	3	0	1.0	0.15937910069281108	1.9152241855048444	1.0	1.7276301801657374	9.594558519374743	1.0	0.15937910069281108	1.9152241855048444	1.0	1.7276301801657374	9.594558519374743	1.0	0.15937910069281108	1.9152241855048444	1.0
1945000	-61588.2791478395	-61651.022643228906	62.74349538940511	-19587.811443912473	0.7841568673911967	1.1302258646962238	0.8888423539231172	0.24138351077310638	1	4	5	0	0	-20339.63579191922	0.5137724460206267	1.7992890285485923	1.2063454707579768	0.5929435577906154	1	5	7	0	0	-21723.57540739721	0.8565142843886432	6.068924559373999	3.6270579052186154	2.4418666541553855	6	29	49	4	0	1.0	0.23839801093339463	1.3554891903395028	1.0	1.5307896321926786	10.287438650096808	1.0	0.23839801093339463	1.3554891903395028	1.0	1.5307896321926786	10.287438650096808	1.0	0.23839801093339463	1.3554891903395028	1.0
1950000	-61686.4605256875	-61649.614214428184	-36.846311259314795	-19594.44732729545	1.3973945309449283	3.7103887495451664	3.1953356945986666	0.5150530549464993	2	5	5	0	0	-20338.878855638308	0.7759194091787203	2.5848953002553454	1.9177371357911224	0.6671581644642228	0	4	7	0	0	-21716.288031494427	1.0592786142139037	11.308880336422078	7.276150689190639	4.03272964723144	5	27	48	5	0	1.0	0.5812876542930943	4.138821799858185	1.0	0.6410362837061913	4.846825269166519	1.0	0.5812876542930943	4.138821799858185	1.0	0.6410362837061913	4.846825269166519	1.0	0.5812876542930943	4.138821799858185	1.0
1955000	-61580.89816195007	-61643.79555118903	62.89738923896554	-19590.625073930758	0.7419475818166037	1.1189731424500193	0.9507548818604483	0.168218260589571	0	3	5	0	0	-20338.34925669384	0.3876528481693811	1.0463485817240932	0.8614389285540998	0.18490965316999325	0	4	7	0	0	-21714.821220564434	0.8487424887681815	6.367607706169359	3.8238459139707004	2.543761792198658	5	29	50	3	0	1.0	0.22066618311785902	1.0854392051701045	1.0	1.0444517643864244	8.169148106995134	1.0	0.22066618311785902	1.0854392051701045	1.0	1.0444517643864244	8.169148106995134	1.0	0.22066618311785902	1.0854392051701045	1.0
1960000	-61600.71496473639	-61645.48787906602	44.77291432963382	-19592.211174921402	1.1666334053411491	2.005397030335227	1.6077822254898966	0.39761480484533057	1	4	5	0	0	-20338.130033086352	0.45309846623696437	1.3606883646955017	1.159531073075744	0.2011572916197577	0	4	7	0	0	-21715.146671058264	0.8674702775716825	6.530721165192912	4.705185577759011	1.825535587433901	3	26	49	4	0	1.0	0.32987520802297643	0.5226735230687921	1.0	0.7791638737886213	9.07538357474694	1.0	0.32987520802297643	0.5226735230687921	1.0	0.7791638737886213	9.07538357474694	1.0	0.32987520802297643	0.5226735230687921	1.0
1965000	-61589.66510109303	-61645.66151698791	55.99641589487544	-19588.292632500652	0.7834087709561697	1.2734734297333041	1.0332500915392133	0.24022333819409078	1	4	5	0	0	-20339.41283650856	0.43507656422241314	1.3758545860137215	0.9985351537291604	0.37731943228456105	2	6	7	0	0	-21717.95604797869	0.8216823357436372	6.849633124567163	4.240994745942835	2.608638378624325	2	28	52	1	0	1.0	0.23478105780890632	1.482916606134025	1.0	0.3204085521698164	9.037397178004335	1.0	0.23478105780890632	1.482916606134025	1.0	0.3204085521698164	9.037397178004335	1.0	0.23478105780890632	1.482916606134025	1.0
1970000	-61655.05526038675	-61652.142420421354	-2.9128399653951575	-19590.161479726154	0.7980878122271161	1.4468298465074394	1.2796574706804216	0.16717237582701786	0	3	5	0	0	-20345.639505843978	0.8054057578268707	2.7898589846707957	1.7031491845909068	1.0867098000798887	1	5	7	0	0	-21716.341434851223	1.1802285683787357	10.143856901655795	6.313148647642597	3.8307082540131994	7	31	50	3	0	1.0	0.37620267561834836	0.9745596919135169	1.0	0.31539022577573733	5.987314164578846	1.0	0.37620267561834836	0.9745596919135169	1.0	0.31539022577573733	5.987314164578846	1.0	0.37620267561834836	0.9745596919135169	1.0
1975000	-61583.90586824829	-61647.61112962183	63.70526137354289	-19588.901177638127	0.9033987348280549	1.4305021600073617	1.307763852064497	0.12273830794286492	0	3	5	0	0	-20341.11301578272	0.46399085281812136	1.3662849572738187	0.9140521944179361	0.4522327628558826	0	4	7	0	0	-21717.596936200982	0.8443262229790643	6.303733258467439	3.8709601780152223	2.4327730804522156	1	26	51	2	0	1.0	0.23554488236534724	1.5522731562834164	1.0	0.0891523737949985	6.676762029656662	1.0	0.23554488236534724	1.5522731562834164	1.0	0.0891523737949985	6.676762029656662	1.0	0.23554488236534724	1.5522731562834164	1.0
1980000	-61596.91516983032	-61649.22351280422	52.308342973905205	-19591.748648675934	0.7684227117948723	1.2905028001028966	1.1650431057833388	0.12545969431955806	0	3	5	0	0	-20340.012257680304	0.5787577139897665	1.7462718635411933	1.467787874059206	0.2784839894819874	0	4	7	0	0	-21717.462606447985	0.8580102857310945	6.58916646256025	4.401480684444051	2.1876857781161974	1	26	51	2	0	1.0	0.24902511786730142	1.5096019507722354	1.0	0.2159591037932117	9.432365648554137	1.0	0.24902511786730142	1.5096019507722354	1.0	0.2159591037932117	9.432365648554137	1.0	0.24902511786730142	1.5096019507722354	1.0
1985000	-61588.99922649477	-61655.61407630706	66.6148498122893	-19589.451253742827	0.8555102969859693	1.6097439711648536	1.0482995609655608	0.5614444101992927	2	5	5	0	0	-20342.550767069508	0.45821589022848364	1.4063054411484108	1.0949463716840215	0.3113590694643895	0	4	7	0	0	-21723.612055494727	0.8419041410925399	6.205793393800073	3.508069479103768	2.697723914696308	3	27	50	3	0	1.0	0.20024791062247985	1.7498456142003094	1.0	0.5994280476890262	9.363284158786174	1.0	0.20024791062247985	1.7498456142003094	1.0	0.5994280476890262	9.363284158786174	1.0	0.20024791062247985	1.7498456142003094	1.0
1990000	-61586.42055656364	-61647.678614890116	61.25805832647882	-19589.477848309754	0.7898466843689865	1.3110310027197558	1.0430558807370203	0.2679751219827353	0	3	5	0	0	-20337.897676218636	0.4222900003145247	1.2302508670517487	1.0486471418562677	0.18160372519548096	0	4	7	0	0	-21720.303090361725	0.8351910045485431	5.947711914477989	3.6132451515526838	2.3344667629253055	1	24	49	4	0	1.0	0.17767919056155	1.2060355880189058	1.0	0.17501057322028374	6.162220309394511	1.0	0.17767919056155	1.2060355880189058	1.0	0.17501057322028374	6.162220309394511	1.0	0.17767919056155	1.2060355880189058	1.0
1995000	-61596.485793780404	-61649.32242561207	52.83663183165939	-19589.216435795628	0.9092387715909509	1.6614820217098343	1.2954916197452637	0.3659904019645704	1	4	5	0	0	-20337.6854303425	0.3646057671293478	1.2328415914838595	0.8660764757598651	0.3667651157239943	0	4	7	0	0	-21722.420559473936	0.8384702183672442	6.405843583780378	4.217116005794015	2.1887275779863646	0	25	51	2	0	1.0	0.2632724809175994	1.2664602211967078	1.0	0.5202878764859545	6.229150825421993	1.0	0.2632724809175994	1.2664602211967078	1.0	0.5202878764859545	6.229150825421993	1.0	0.2632724809175994	1.2664602211967078	1.0
2000000	-61646.66688074483	-61637.47890727829	-9.187973466545369	-19588.360340802694	1.0580791591126615	2.1121779697735032	1.868020544912429	0.2441574248610742	0	3	5	0	0	-20339.449809356	0.5550990953414578	1.9875719558893374	1.730035917130095	0.25753603875924264	3	7	7	0	0	-21709.66875711959	0.991156030660905	9.806485960175033	6.951192750319784	2.8552932098552484	3	28	51	2	0	1.0	0.4603339847884077	1.0744580539310604	1.0	0.7004988857558746	7.255139193055426	1.0	0.4603339847884077	1.0744580539310604	1.0	0.7004988857558746	7.255139193055426	1.0	0.4603339847884077	1.0744580539310604	1.0
2005000	-61579.15698211671	-61646.38740209795	67.2304199812435	-19593.034762703115	0.9819753075487717	2.037218148538986	1.821808981523012	0.2154091670159741	0	3	5	0	0	-20338.08949464523	0.337436178917611	0.8765524872809192	0.6969992252670195	0.17955326201389954	0	4	7	0	0	-21715.263144749602	0.8846539261697193	5.993417224543082	4.1844454210562185	1.8089718034868634	1	27	52	1	0	1.0	0.22020076577270348	0.7068962225121833	1.0	0.07832623727511992	11.175352831186139	1.0	0.22020076577270348	0.7068962225121833	1.0	0.07832623727511992	11.175352831186139	1.0	0.22020076577270348	0.7068962225121833	1.0
2010000	-61660.82520885691	-61651.392974912	-9.432233944910193	-19588.42419617341	0.9886238548068377	2.1414967200431536	1.6205680161763198	0.5209287038668335	0	3	5	0	0	-20342.38696824547	0.6479918132492074	2.0227587557536717	1.7771746314824233	0.2455841242712485	0	4	7	0	0	-21720.58181049312	1.0842791214972403	10.128611904895543	6.444029593189116	3.6845823117064285	2	26	50	3	0	1.0	0.5954115085226898	3.2737293920604427	1.0	0.2704945165160657	5.220086234215639	1.0	0.5954115085226898	3.2737293920604427	1.0	0.2704945165160657	5.220086234215639	1.0	0.5954115085226898	3.2737293920604427	1.0
2015000	-61615.01626006267	-61644.969796488265	29.95353642559138	-19588.582491136312	0.9270126268277661	1.4157884336234363	0.6505858987991477	0.7652025348242886	0	2	4	1	0	-20342.59925975693	0.6322484672033302	1.9479516087183966	1.7216502255963562	0.2263013831220402	1	5	7	0	0	-21713.788045595018	0.8392081840690142	6.570709998224046	4.759533468477951	1.811176529746091	1	27	52	1	0	1.0	0.2946255721880799	1.5601226005981055	1.0	0.7951004073784972	10.911796821242467	1.0	0.2946255721880799	1.5601226005981055	1.0	0.7951004073784972	10.911796821242467	1.0	0.2946255721880799	1.5601226005981055	1.0
2020000	-61597.82078513835	-61654.63158527235	56.810800134002115	-19590.696990611606	1.2328048921306194	2.1866229229508543	2.046992210409168	0.13963071254168713	0	3	5	0	0	-20341.702473043017	0.5567725786326604	1.5306641221258455	1.2332467212225295	0.2974174009033159	0	4	7	0	0	-21722.232121617726	0.8894545930424026	6.576283023330763	4.545043253114206	2.031239770216559	4	29	51	2	0	1.0	0.2993421702782721	1.7635174476885314	1.0	0.5675982385763462	9.273379520445442	1.0	0.2993421702782721	1.7635174476885314	1.0	0.5675982385763462	9.273379520445442	1.0	0.2993421702782721	1.7635174476885314	1.0
2025000	-61592.179456086116	-61647.238225845336	55.05876975921727	-19590.13610884422	0.925100408294418	1.5807977554645785	1.3878044486804897	0.19299330678408896	0	3	5	0	0	-20339.80795726857	0.4624812021239057	1.4184073048158874	1.302529014054133	0.11587829076175418	0	4	7	0	0	-21717.294159732544	0.8934888841107785	6.46501081672139	4.54256060573269	1.9224502109887038	2	28	52	1	0	1.0	0.2954070094733914	2.0780024610998864	1.0	0.6235620410811015	9.121769327158487	1.0	0.2954070094733914	2.0780024610998864	1.0	0.6235620410811015	9.121769327158487	1.0	0.2954070094733914	2.0780024610998864	1.0
2030000	-61610.980809071	-61655.12153487371	44.14072580271194	-19592.420431431492	1.0141706979411111	1.7869713574111217	1.5870786793613318	0.19989267804978977	0	3	5	0	0	-20341.088618777016	0.5126257438587112	1.694871841769906	1.1448576329702351	0.5500142087996709	0	4	7	0	0	-21721.6124846652	0.9058015151167399	6.852003091117325	4.23822828635218	2.6137748047651477	2	26	50	3	0	1.0	0.23375905525292714	2.030769101318591	1.0	0.4490461344334372	8.579695862840769	1.0	0.23375905525292714	2.030769101318591	1.0	0.4490461344334372	8.579695862840769	1.0	0.23375905525292714	2.030769101318591	1.0
2035000	-61618.0595892151	-61660.51152959965	42.45194038454538	-19589.71982190634	0.8391423246773958	1.4159262319072985	1.1020108446339942	0.31391538727330426	0	3	5	0	0	-20341.082570377675	0.49993633275052646	1.8120633351255349	1.0928625067072917	0.7192008284182432	0	4	7	0	0	-21729.709137315636	0.9227423406017601	6.868053481497695	4.649927735020582	2.2181257464771127	2	26	50	3	0	1.0	0.28405908931308105	1.693253669439321	1.0	0.5249030694667173	8.419020886381373	1.0	0.28405908931308105	1.693253669439321	1.0	0.5249030694667173	8.419020886381373	1.0	0.28405908931308105	1.693253669439321	1.0
2040000	-61599.696981643996	-61652.59609554418	52.899113900182485	-19593.438305455704	0.7066953505186113	1.2214072902057713	0.8073726846106892	0.414034605595082	0	3	5	0	0	-20340.29535422829	0.41992884907836503	1.3441141947320974	0.9434212733141009	0.4006929214179966	2	5	6	1	0	-21718.86243586018	1.0650947007271716	6.8709051179212794	4.367498644701679	2.5034064732196	6	31	51	2	0	1.0	0.2892201738039799	0.6863136332648926	1.0	0.792507149220493	8.378716951099015	1.0	0.2892201738039799	0.6863136332648926	1.0	0.792507149220493	8.378716951099015	1.0	0.2892201738039799	0.6863136332648926	1.0
2045000	-61628.53043080969	-61655.688564091906	27.15813328221402	-19592.015460543018	1.0459098544722	2.059310501698606	1.5743469991685592	0.4849635025300474	0	3	5	0	0	-20339.74837532069	0.5546763784150369	1.5859488364726984	0.8334405417831645	0.752508294689534	0	2	5	2	0	-21723.9247282282	1.1556044678393085	7.6172340094501365	5.336736007626494	2.2804980018236467	0	27	53	0	0	1.0	0.3484381399498556	1.1331218989015654	1.0	0.4757185150016698	7.634087902748884	1.0	0.3484381399498556	1.1331218989015654	1.0	0.4757185150016698	7.634087902748884	1.0	0.3484381399498556	1.1331218989015654	1.0
2050000	-61603.35142816035	-61647.27798879557	43.92656063522238	-19589.565475944786	0.8602178033772526	1.4403462601312638	1.3460513727163597	0.0942948874149043	0	3	5	0	0	-20340.574472901666	0.5502862619994944	1.7587363901355708	1.5700433392531516	0.1886930508824191	0	4	7	0	0	-21717.138039949117	1.1483623117883004	7.5098300140080525	5.256167157798406	2.2536628562096452	1	28	53	0	0	1.0	0.2818574203809028	3.0633291308854083	1.0	0.4227543391169496	6.80842455414381	1.0	0.2818574203809028	3.0633291308854083	1.0	0.4227543391169496	6.80842455414381	1.0	0.2818574203809028	3.0633291308854083	1.0
2055000	-61606.007824265	-61655.591486732235	49.58366246723582	-19590.044699439954	0.9320436704896816	1.4814617684061018	1.1500844836816015	0.3313772847244999	0	3	5	0	0	-20341.30462539542	0.3490465297236963	0.8766961514644892	0.6978864028069054	0.17880974865758387	0	4	7	0	0	-21724.242161896862	1.1882909290053658	7.517982390872033	5.151507953250596	2.366474437621436	2	28	52	1	0	1.0	0.24311364678662498	1.6951107967121126	1.0	0.3789616595050569	7.828537317821491	1.0	0.24311364678662498	1.6951107967121126	1.0	0.3789616595050569	7.828537317821491	1.0	0.24311364678662498	1.6951107967121126	1.0
2060000	-61641.418436593245	-61657.792721195394	16.374284602149018	-19589.20566489562	0.8616361741880443	1.6101050406108814	1.101091067919901	0.5090139726909803	0	2	4	1	0	-20341.4662032068	0.5316166051268906	1.4850295055823146	1.2691753286568344	0.21585417692547995	0	3	6	1	0	-21727.120853092973	1.0879584177256756	7.834073305277441	5.422537144398686	2.411536160878753	0	24	50	3	0	1.0	0.3956833694397926	0.5989133292156182	1.0	0.040243030049945665	8.526103893958132	1.0	0.3956833694397926	0.5989133292156182	1.0	0.040243030049945665	8.526103893958132	1.0	0.3956833694397926	0.5989133292156182	1.0
2065000	-61632.85034465869	-61646.627908386086	13.77756372739516	-19589.361714642586	1.1074410302857942	2.0307971600179497	1.4617393169463342	0.5690578430716156	0	2	4	1	0	-20338.344494760044	0.6751873670746683	2.1668734773948564	1.8582339149869864	0.3086395624078695	1	5	7	0	0	-21718.921698983453	0.9697188052349548	7.472621587346947	5.38129473869046	2.091326848656486	1	24	49	4	0	1.0	0.47655259407842937	0.5856655301785952	1.0	0.22380331525388722	8.27763297490808	1.0	0.47655259407842937	0.5856655301785952	1.0	0.22380331525388722	8.27763297490808	1.0	0.47655259407842937	0.5856655301785952	1.0
2070000	-61673.72589635782	-61633.74771195329	-39.97818440453115	-19588.17617751986	0.9202406610848145	1.9828908235945226	1.8461222784590743	0.13676854513544834	0	3	5	0	0	-20335.866912793997	0.5783209872380091	2.0768500183034817	1.287347781594644	0.789502236708838	0	4	7	0	0	-21709.70462163943	1.4247544864166177	12.489114139319028	9.406413052002836	3.082701087316187	1	25	50	3	0	1.0	0.7680521978913166	3.286097665241563	1.0	0.21118869034654075	7.785746544568671	1.0	0.7680521978913166	3.286097665241563	1.0	0.21118869034654075	7.785746544568671	1.0	0.7680521978913166	3.286097665241563	1.0
2075000	-61655.179550363835	-61659.049151942134	3.8696015782994877	-19592.572571648965	1.1560034085081174	2.7833019557385743	2.3467804562098786	0.4365214995286959	2	5	5	0	0	-20340.183429652552	0.6949843622857432	2.023825784385221	1.834417885515851	0.1894078988693701	0	4	7	0	0	-21726.29315064062	0.9753653930346001	8.725712981353817	6.055870479973581	2.669842501380237	2	26	50	3	0	1.0	0.3331337023331704	0.5246193202309147	1.0	0.1851420614475467	8.138952151966263	1.0	0.3331337023331704	0.5246193202309147	1.0	0.1851420614475467	8.138952151966263	1.0	0.3331337023331704	0.5246193202309147	1.0
2080000	-61628.952743178896	-61655.71881018087	26.7660670019735	-19588.7498091447	1.1347888697104658	1.9465840664984122	1.533737000607168	0.4128470658912443	2	5	5	0	0	-20339.054968385593	0.4756981092266186	1.760711388738958	0.9955638581580104	0.7651475305809472	0	4	7	0	0	-21727.914032650577	1.0247908815627769	8.766469091284485	5.4987738860795545	3.267695205204933	7	31	50	3	0	1.0	0.39878792485033454	3.124384224011955	1.0	1.1131038043235146	8.357667575373178	1.0	0.39878792485033454	3.124384224011955	1.0	1.1131038043235146	8.357667575373178	1.0	0.39878792485033454	3.124384224011955	1.0
2085000	-61673.57920460794	-61646.13549507501	-27.443709532927652	-19587.98190600402	1.0237920817374588	2.2799212258718637	2.170039243675389	0.10988198219647483	2	5	5	0	0	-20338.205325741823	0.6556711655003685	2.496120820317335	1.8568440711504803	0.6392767491668548	2	6	7	0	0	-21719.948263329163	1.1662739919004164	10.833675072587576	8.15436430791478	2.679310764672796	3	26	49	4	0	1.0	0.8711229948758564	1.4642294069526771	1.0	0.20011597825993738	7.348054143847282	1.0	0.8711229948758564	1.4642294069526771	1.0	0.20011597825993738	7.348054143847282	1.0	0.8711229948758564	1.4642294069526771	1.0
2090000	-61665.5499386856	-61641.85749916971	-23.692439515893167	-19589.77606430458	0.8874330886632487	2.038189407080253	1.61455151139969	0.42363789568056337	0	3	5	0	0	-20339.489998133795	0.5448053415064493	1.9708701089825857	1.3485617355864599	0.6223083733961251	0	4	7	0	0	-21712.59143673134	1.099687232669032	10.942252221735613	8.05253636590668	2.889715855828933	3	29	52	1	0	1.0	0.6784783006472687	1.8715170935922167	1.0	0.21512301329943045	7.187260557787091	1.0	0.6784783006472687	1.8715170935922167	1.0	0.21512301329943045	7.187260557787091	1.0	0.6784783006472687	1.8715170935922167	1.0
2095000	-61665.221925791564	-61647.59769002715	-17.62423576441177	-19588.859874597623	0.9177672908156373	1.9610546085206888	1.5721817997135674	0.38887280880712105	0	3	5	0	0	-20339.158402412595	0.5706949044182937	2.0906615269806714	1.236151235640643	0.8545102913400282	1	4	6	1	0	-21719.579413016938	0.9431527524904545	8.925380379613737	6.498588694078158	2.426791685535576	0	24	50	3	0	1.0	0.7246471790483501	0.834709620628089	1.0	0.04523792632771315	5.977034365496203	1.0	0.7246471790483501	0.834709620628089	1.0	0.04523792632771315	5.977034365496203	1.0	0.7246471790483501	0.834709620628089	1.0
2100000	-61674.1410245728	-61647.199095974254	-26.94192859854106	-19588.667085188583	1.0260937528830403	2.6505478687203388	2.146286281337165	0.5042615873831734	1	4	5	0	0	-20338.049330827478	0.69164494729835	2.609889172441194	2.0566253674103687	0.5532638050308254	0	4	7	0	0	-21720.48267995819	1.6142491967963815	12.392748612289225	7.149147762181291	5.243600850107935	6	27	47	6	0	1.0	0.45507669611075824	2.1264081251163205	1.0	0.5138191068539752	6.6355698232225055	1.0	0.45507669611075824	2.1264081251163205	1.0	0.5138191068539752	6.6355698232225055	1.0	0.45507669611075824	2.1264081251163205	1.0
2105000	-61656.43367099744	-61644.508522277734	-11.925148719702289	-19586.81441094361	0.9497715778587543	1.6082403460711343	1.545762398554694	0.06247794751644039	0	3	5	0	0	-20337.308719429686	0.514460789790168	1.8836672621843498	1.510122832928523	0.37354442925582665	0	4	7	0	0	-21720.385391904438	1.2142080913533544	9.952805976908376	7.839888112418042	2.1129178644903313	0	25	51	2	0	1.0	0.8021701188804263	0.972492902790549	1.0	0.015653352737714718	8.248876951920668	1.0	0.8021701188804263	0.972492902790549	1.0	0.015653352737714718	8.248876951920668	1.0	0.8021701188804263	0.972492902790549	1.0
2110000	-61690.96915659429	-61649.54009642874	-41.429060165553594	-19591.4931442917	1.0697237592267799	2.7278840198357317	2.1797649671954744	0.5481190526402573	1	4	5	0	0	-20336.610028247265	0.43266999499291176	1.4219095286442869	1.1470883827269	0.2748211459173866	0	4	7	0	0	-21721.436923889778	1.4997249452218333	12.713908523968383	8.792509003553395	3.9213995204149885	1	23	48	5	0	1.0	0.7053323262311428	2.2992795377819184	1.0	0.39431592167275764	4.676122823671064	1.0	0.7053323262311428	2.2992795377819184	1.0	0.39431592167275764	4.676122823671064	1.0	0.7053323262311428	2.2992795377819184	1.0
2115000	-61670.298454313204	-61645.236041130964	-25.062413182243418	-19589.768656215707	0.9363586011751788	1.9940676333049998	1.758224126669256	0.23584350663574383	0	3	5	0	0	-20338.789457890063	0.44793742235790196	1.5995867039778806	1.2428983324141005	0.35668837156377986	0	4	7	0	0	-21716.677927025194	1.0403791159968168	10.141473248063269	7.763520443068685	2.3779528049945853	2	26	50	3	0	1.0	0.7018726306533317	0.8226722963723805	1.0	0.19719947666934878	6.8767465846303715	1.0	0.7018726306533317	0.8226722963723805	1.0	0.19719947666934878	6.8767465846303715	1.0	0.7018726306533317	0.8226722963723805	1.0
2120000	-61652.65424181414	-61647.03086886474	-5.623372949396617	-19588.00528604899	0.9025512915307402	1.5170922586331401	1.3050037419934393	0.21208851663970088	0	3	5	0	0	-20340.323272730584	1.0243121816554936	2.7920657590525106	2.107675924353156	0.6843898346993547	0	4	7	0	0	-21718.702310085173	1.1322884209026443	9.506230500899713	7.292822395231622	2.2134081056680928	1	27	52	1	0	1.0	0.6698641669163252	3.3411381113758525	1.0	0.18417026741431308	7.205341700705925	1.0	0.6698641669163252	3.3411381113758525	1.0	0.18417026741431308	7.205341700705925	1.0	0.6698641669163252	3.3411381113758525	1.0
2125000	-61663.34731571389	-61641.9464188528	-21.400896861086572	-19589.95165568455	0.9404688834862688	1.9268503646700341	1.6096008328109725	0.31724953185906124	0	3	5	0	0	-20337.537129862278	0.4217790723255123	1.3423164109616368	1.1576513833580337	0.1846650276036029	0	4	7	0	0	-21714.457633305974	1.3462470684383872	11.826833159144952	8.123694989405383	3.703138169739569	4	29	51	2	0	1.0	0.6644469699082035	3.560325148667655	1.0	0.32620050650027005	7.4705777051985205	1.0	0.6644469699082035	3.560325148667655	1.0	0.32620050650027005	7.4705777051985205	1.0	0.6644469699082035	3.560325148667655	1.0
2130000	-61660.7439594785	-61642.80980677382	-17.93415270468201	-19588.79393695803	1.3973682985483087	2.9209655000518673	2.7039395492426657	0.2170259508092017	0	3	5	0	0	-20340.396697762637	1.0016437639007856	2.724726875614275	2.3984132792929356	0.3263135963213396	0	4	7	0	0	-21713.61917205315	1.0830667880235543	10.908869126177573	8.604895134413376	2.303973991764191	3	30	53	0	0	1.0	0.7340394851624117	1.474931496472596	1.0	0.12132362732666803	8.49374777397925	1.0	0.7340394851624117	1.474931496472596	1.0	0.12132362732666803	8.49374777397925	1.0	0.7340394851624117	1.474931496472596	1.0
2135000	-61661.81892981946	-61651.387860632014	-10.431069187445287	-19592.473452075006	1.0232995906402154	2.2606202091921137	1.862692363128772	0.3979278460633422	0	2	4	1	0	-20339.6392395598	0.4155927670991461	1.4344066886490143	0.9757216782545495	0.4586850103944654	0	4	7	0	0	-21719.275168997206	0.9070550084932781	8.752633819967611	5.7424122694486135	3.010221550518998	1	25	50	3	0	1.0	0.7035963802465238	1.2425149918464677	1.0	0.029914728235359015	6.37191467906609	1.0	0.7035963802465238	1.2425149918464677	1.0	0.029914728235359015	6.37191467906609	1.0	0.7035963802465238	1.2425149918464677	1.0
2140000	-61652.0328972824	-61648.38192124173	-3.6509760406712806	-19588.730610400988	1.140327930523692	2.6004729679368452	2.5332652216242693	0.06720774631257598	0	3	5	0	0	-20337.93609124023	0.44442407811397255	1.6386902183195347	1.4297841933594055	0.20890602496012903	0	3	6	1	0	-21721.715219600508	1.0697925737900864	9.176902867703376	7.2317390399701855	1.9451638277331895	2	27	51	2	0	1.0	0.6525151871426845	0.8362978907652846	1.0	0.1887543844254661	10.774438178368436	1.0	0.6525151871426845	0.8362978907652846	1.0	0.1887543844254661	10.774438178368436	1.0	0.6525151871426845	0.8362978907652846	1.0
2145000	-61631.87448084925	-61650.32478177488	18.450300925632167	-19588.647706299016	0.9206734014473458	1.6408700905207254	1.3564586242886045	0.2844114662321214	2	5	5	0	0	-20336.498874291756	0.42316506672302256	1.4954745988377276	1.153653199245999	0.34182139959172864	0	3	6	1	0	-21725.178201184106	0.8848954742901363	7.423570943535983	5.330045700002685	2.0935252435333	2	25	49	4	0	1.0	0.4219034926278545	0.7828566243283785	1.0	0.42604495266236536	6.631508591303694	1.0	0.4219034926278545	0.7828566243283785	1.0	0.42604495266236536	6.631508591303694	1.0	0.4219034926278545	0.7828566243283785	1.0
2150000	-61644.86920053234	-61653.20227224393	8.333071711592522	-19586.596082564636	0.9110676929531105	1.4384442756700153	1.132336730827536	0.30610754484247915	0	2	4	1	0	-20337.528856815963	0.4143423869348628	1.6121560067073606	0.9238278641441834	0.6883281425631772	0	4	7	0	0	-21729.077332863337	0.9987820394861553	7.809524669236014	5.495763714773961	2.3137609544620554	1	23	48	5	0	1.0	0.35659147861282553	0.8766659777882176	1.0	0.0938105906561332	7.117984627123372	1.0	0.35659147861282553	0.8766659777882176	1.0	0.0938105906561332	7.117984627123372	1.0	0.35659147861282553	0.8766659777882176	1.0
2155000	-61645.35252504301	-61648.50498107513	3.152456032122495	-19590.179601972333	1.0160307549336096	2.157431142048	1.953820695917846	0.2036104461301541	0	3	5	0	0	-20341.93901465296	0.5701327531215512	1.8064993031281276	1.5920247752372758	0.21447452789085186	0	4	7	0	0	-21716.386364449838	1.1708413098132637	9.296362042478746	6.260835628274451	3.0355264142042935	0	25	51	2	0	1.0	0.508534136826286	2.9409428788272574	1.0	0.02485931825445875	5.239969123914105	1.0	0.508534136826286	2.9409428788272574	1.0	0.02485931825445875	5.239969123914105	1.0	0.508534136826286	2.9409428788272574	1.0
2160000	-61647.524302683676	-61651.84691005884	4.322607375166592	-19587.556705890707	0.948396155625224	1.6253056216743338	1.343342477546026	0.2819631441283075	0	3	5	0	0	-20339.553730843323	0.6062793072836777	2.3648475893573955	1.999559682242644	0.36528790711475156	0	4	7	0	0	-21724.736473324818	0.9757424385694734	9.195838541579247	6.280463081061159	2.915375460518087	0	25	51	2	0	1.0	0.5009954944781019	1.5461768656817407	1.0	0.021878845219713863	6.508086835592749	1.0	0.5009954944781019	1.5461768656817407	1.0	0.021878845219713863	6.508086835592749	1.0	0.5009954944781019	1.5461768656817407	1.0
2165000	-61626.4730568065	-61644.161716370916	17.688659564418536	-19591.71862896661	0.7921587402551505	1.6522044671782061	1.5771736247845665	0.07503084239363993	0	3	5	0	0	-20337.75579443028	0.39293404213251004	1.20853030867306	0.9710265419629769	0.2375037667100831	0	4	7	0	0	-21714.687292974028	0.9946024307081615	8.262336905224892	6.141686838890033	2.120650066334858	1	27	52	1	0	1.0	0.4041689346967796	2.6129663050813705	1.0	0.11635624804730786	8.212091799165115	1.0	0.4041689346967796	2.6129663050813705	1.0	0.11635624804730786	8.212091799165115	1.0	0.4041689346967796	2.6129663050813705	1.0
2170000	-61658.30965243848	-61651.182326481285	-7.127325957197505	-19588.401409240072	0.9120876971066113	1.7367253279836903	1.2017654984018824	0.5349598295818078	0	2	4	1	0	-20339.244110723987	0.5493080709083825	1.79512106793524	1.0922988354051744	0.7028222325300659	0	2	5	2	0	-21723.53680651723	1.1289371302661664	8.883644427526818	5.642076523932406	3.2415679035944134	0	22	48	5	0	1.0	0.39835925656734045	1.407656115158362	1.0	0.009820139138221901	4.457664835575098	1.0	0.39835925656734045	1.407656115158362	1.0	0.009820139138221901	4.457664835575098	1.0	0.39835925656734045	1.407656115158362	1.0
2175000	-61654.98565036921	-61644.87047471501	-10.115175654202384	-19587.575672429834	1.0644454197020075	2.310378408217413	1.64063075882131	0.669747649396103	1	3	4	1	0	-20338.310972438805	0.7685170358637348	2.510939329045206	1.7384938676010795	0.7724454614441265	0	4	7	0	0	-21718.98382984637	1.1527703722383178	9.601947182201876	6.416261413309767	3.1856857688921094	0	24	50	3	0	1.0	0.39675616734915176	1.6997153630628694	1.0	0.02765967783431418	6.645536328240892	1.0	0.39675616734915176	1.6997153630628694	1.0	0.02765967783431418	6.645536328240892	1.0	0.39675616734915176	1.6997153630628694	1.0
2180000	-61644.07821389414	-61650.32997804553	6.251764151383413	-19590.926033280837	1.0489744473643137	1.9665657658056481	1.459506378082242	0.5070593877234064	0	3	5	0	0	-20338.924021140578	0.4620275647944874	1.5298548989326786	1.0751134608280406	0.4547414381046381	0	4	7	0	0	-21720.479923624112	0.9798916040018184	8.441354864672354	5.793688182940246	2.647666681732109	1	24	49	4	0	1.0	0.40674184127454516	1.3108244035506083	1.0	0.377426042131605	6.401141731773199	1.0	0.40674184127454516	1.3108244035506083	1.0	0.377426042131605	6.401141731773199	1.0	0.40674184127454516	1.3108244035506083	1.0
2185000	-61636.32001357897	-61644.9257266019	8.605713022928818	-19588.445793603358	1.132825736600882	1.9432896469847343	1.5874651846815189	0.3558244623032155	0	3	5	0	0	-20337.55613510882	0.39110206715567614	1.4252969258598482	0.8563570745652445	0.5689398512946036	0	4	7	0	0	-21718.923797889718	0.8586468058360945	8.564263052320058	5.7636833997382695	2.8005796525817894	0	27	53	0	0	1.0	0.38345986990232	1.0138578240342624	1.0	0.05362708990111088	7.484891660456922	1.0	0.38345986990232	1.0138578240342624	1.0	0.05362708990111088	7.484891660456922	1.0	0.38345986990232	1.0138578240342624	1.0
2190000	-61645.09224313599	-61652.68042129245	7.588178156458236	-19588.28264390474	1.1087178092033094	2.3306946372670767	1.776001591521915	0.5546930457451619	0	2	4	1	0	-20336.167003532104	0.4828670076631911	1.5057897317559419	1.045419988481823	0.46036974327411906	0	3	6	1	0	-21728.2307738556	0.9173939318314079	8.180643357966733	5.405355498790865	2.7752878591758696	0	25	51	2	0	1.0	0.438274397345025	0.9283403453667427	1.0	0.0509416411942835	7.318302381175447	1.0	0.438274397345025	0.9283403453667427	1.0	0.0509416411942835	7.318302381175447	1.0	0.438274397345025	0.9283403453667427	1.0
2195000	-61627.065486361724	-61640.281533606656	13.216047244933037	-19589.177906053093	1.0385502057343186	1.937737575168827	1.736230468169882	0.20150710699894553	0	3	5	0	0	-20335.597289368874	0.4370493178408734	1.4068056905147581	1.0655173268670348	0.3412883636477232	1	5	7	0	0	-21715.506338184685	1.121431988392791	9.617583133125743	6.291804356842467	3.325778776283275	5	31	52	1	0	1.0	0.37108214821239394	1.8573154123388267	1.0	0.5979200076522355	6.387719773801657	1.0	0.37108214821239394	1.8573154123388267	1.0	0.5979200076522355	6.387719773801657	1.0	0.37108214821239394	1.8573154123388267	1.0
2200000	-61646.94502681942	-61664.33273405708	17.387707237661473	-19590.291090624505	0.9026503697374105	1.6873919485568218	1.5145262928614631	0.17286565569535875	0	3	5	0	0	-20339.857547298965	0.49637291761990443	1.731253602206933	1.224799645276393	0.5064539569305402	0	4	7	0	0	-21734.184096133617	0.9563279240833461	7.266820593388566	4.614762547390078	2.6520580459984866	4	23	45	8	0	1.0	0.3189626405909379	0.5611957410706394	1.0	0.23446151479561117	7.105651437655869	1.0	0.3189626405909379	0.5611957410706394	1.0	0.23446151479561117	7.105651437655869	1.0	0.3189626405909379	0.5611957410706394	1.0
2205000	-61641.20440593469	-61665.136816624916	23.9324106902287	-19590.736540651447	0.8786681703212156	1.7782988181477162	1.4477733642083979	0.3305254539393184	0	3	5	0	0	-20343.741918480835	0.6680263995945905	2.0380026263667443	1.6802905111902262	0.35771211517651813	1	5	7	0	0	-21730.658357492634	1.0856424582641615	7.613172486805724	5.125281503164761	2.487890983640965	2	26	50	3	0	1.0	0.37322500964135197	0.5433404046732444	1.0	0.4938794791191495	8.207304067366664	1.0	0.37322500964135197	0.5433404046732444	1.0	0.4938794791191495	8.207304067366664	1.0	0.37322500964135197	0.5433404046732444	1.0
2210000	-61642.39638583895	-61642.5263399352	0.12995409624758292	-19588.529989440027	1.0054859164420493	1.9323954493488884	1.7113376278350243	0.22105782151386413	0	3	5	0	0	-20339.450103331805	0.7557236011986219	2.8441441555915894	1.6066138578062987	1.2375302977852911	3	7	7	0	0	-21714.54624716337	1.023334351600113	9.344368214667904	6.61037958378499	2.7339886308829104	5	30	51	2	0	1.0	0.4472245681642126	1.9216043630624393	1.0	0.7243152787233863	7.232886259335828	1.0	0.4472245681642126	1.9216043630624393	1.0	0.7243152787233863	7.232886259335828	1.0	0.4472245681642126	1.9216043630624393	1.0
2215000	-61633.339786124474	-61642.64187603754	9.302089913061543	-19589.0517879801	1.163230970148253	2.2808295417402227	1.8782229925185703	0.40260654922165257	1	4	5	0	0	-20341.073242452778	0.5530466878112227	1.8729548436219943	1.451125388237098	0.42182945538489597	3	7	7	0	0	-21712.516845604656	1.02847270339079	9.070744044727899	6.085637637077534	2.9851064076503673	2	26	50	3	0	1.0	0.43226428648012155	1.4783390057671046	1.0	0.6013977455682722	8.032535326324926	1.0	0.43226428648012155	1.4783390057671046	1.0	0.6013977455682722	8.032535326324926	1.0	0.43226428648012155	1.4783390057671046	1.0
2220000	-61605.473337347634	-61639.37940498142	33.90606763378255	-19588.54294746872	0.8388484402765907	1.4849350633826544	1.1679803592437779	0.3169547041388763	0	3	5	0	0	-20338.332539602136	0.5112948184410537	1.5333122416969693	1.2510279126936297	0.28228432900333944	1	5	7	0	0	-21712.503917910562	0.851651225756496	6.902171869712708	4.440283551375097	2.4618883183376115	3	27	50	3	0	1.0	0.3096025677374476	0.37631269903183157	1.0	0.624663364179578	8.881504935414004	1.0	0.3096025677374476	0.37631269903183157	1.0	0.624663364179578	8.881504935414004	1.0	0.3096025677374476	0.37631269903183157	1.0
2225000	-61588.162265852705	-61642.525027232376	54.362761379670665	-19590.143676079737	0.8210514942537349	1.5403459020192436	1.1850078937990867	0.35533800822015704	0	3	5	0	0	-20339.429010747113	0.46380332320439416	1.5991692883090949	1.1520392891550584	0.44712999915403656	0	4	7	0	0	-21712.95234040553	0.9377838026672741	6.797092401025232	4.627156141069654	2.169936259955578	3	30	53	0	0	1.0	0.2364534586804888	1.8179578414806326	1.0	0.2143885774514072	8.935353558810053	1.0	0.2364534586804888	1.8179578414806326	1.0	0.2143885774514072	8.935353558810053	1.0	0.2364534586804888	1.8179578414806326	1.0
2230000	-61592.58603106148	-61647.7572064383	55.17117537681531	-19591.26238704482	0.8061818334415767	1.3955271990460836	1.1921843067421398	0.20334289230394367	1	4	5	0	0	-20339.985809615187	0.42062658926275415	1.442251786352982	0.8180151001032216	0.62423668624976	1	5	7	0	0	-21716.509009778296	0.8704261818649326	6.568182409208701	4.26873900357848	2.299443405630218	4	30	52	1	0	1.0	0.23769893039733192	1.9655510611438938	1.0	1.325559131963428	10.838256559293177	1.0	0.23769893039733192	1.9655510611438938	1.0	1.325559131963428	10.838256559293177	1.0	0.23769893039733192	1.9655510611438938	1.0
2235000	-61592.71315764765	-61650.89117706471	58.17801941705352	-19590.840632512965	0.9492152124849041	1.7842926040588805	1.3359945874583345	0.4482980166005457	2	5	5	0	0	-20338.644625858684	0.3725739850723059	1.111577268169543	0.8643614993554731	0.24721576881406998	0	4	7	0	0	-21721.405918693064	0.9042497051248256	6.771492999795243	4.153453486542025	2.6180395132532177	3	30	53	0	0	1.0	0.2938244795174617	4.673924570976568	1.0	0.5935356483321226	8.443114201054327	1.0	0.2938244795174617	4.673924570976568	1.0	0.5935356483321226	8.443114201054327	1.0	0.2938244795174617	4.673924570976568	1.0
2240000	-61590.063330941644	-61647.074819415546	57.01148847390462	-19588.154283718894	0.7681079550849598	1.2072773080297425	1.0343302439839555	0.17294706404578702	0	3	5	0	0	-20341.083689307656	0.5503000100058998	1.3454012879475143	0.8926012149735763	0.45280007297393826	1	5	7	0	0	-21717.836846388993	0.8179311896007885	6.460118237747771	4.397091782791343	2.063026454956426	7	32	51	2	0	1.0	0.2741824591430632	1.7741359349321104	1.0	0.8502023419699984	9.893768620627466	1.0	0.2741824591430632	1.7741359349321104	1.0	0.8502023419699984	9.893768620627466	1.0	0.2741824591430632	1.7741359349321104	1.0
2245000	-61607.463019805975	-61645.3647026884	37.90168288242359	-19588.80324167858	1.0367744785668072	1.7174576691314665	1.322088454040876	0.39536921509059086	0	3	5	0	0	-20339.595781630742	0.4305039046473967	1.4211619181568778	1.1301845769000582	0.29097734125681934	1	5	7	0	0	-21716.96567937908	0.8765070692059317	6.964109902235467	4.2512669085532035	2.7128429936822664	5	29	50	3	0	1.0	0.2532715390945083	4.190617546240568	1.0	0.8433051884765566	6.281975499043421	1.0	0.2532715390945083	4.190617546240568	1.0	0.8433051884765566	6.281975499043421	1.0	0.2532715390945083	4.190617546240568	1.0
2250000	-61625.335072572874	-61645.955125541484	20.62005296860704	-19587.574430737845	0.8259953149603465	1.3525011549850612	1.2060779692952384	0.14642318568982282	1	4	5	0	0	-20338.69462618653	0.4577324377763142	1.7403796448070485	1.4738819921259019	0.26649765268114645	0	4	7	0	0	-21719.686068617106	0.9437199098564352	7.7992204013526125	4.935837711651485	2.86338268970113	6	29	49	4	0	1.0	0.2767210048085898	2.1258104585306743	1.0	1.25458106481508	8.61636517266478	1.0	0.2767210048085898	2.1258104585306743	1.0	1.25458106481508	8.61636517266478	1.0	0.2767210048085898	2.1258104585306743	1.0
2255000	-61611.523665004745	-61647.414136673455	35.89047166870835	-19590.524449955974	1.0180769634960607	1.7624127573670072	1.2048834568533882	0.5575293005136183	2	5	5	0	0	-20339.72913632317	0.5198486349639526	1.8584265460519473	1.2751040897510568	0.5833224563008905	2	6	7	0	0	-21717.160550394306	0.8444314329604274	7.654471909872853	4.099963601503255	3.5545083083696003	7	28	47	6	0	1.0	0.2839020869875408	1.4209411839486548	1.0	1.145604255664496	8.112145464237813	1.0	0.2839020869875408	1.4209411839486548	1.0	1.145604255664496	8.112145464237813	1.0	0.2839020869875408	1.4209411839486548	1.0
2260000	-61614.60854848985	-61638.650903968686	24.042355478834224	-19588.430631432362	1.126436454606464	2.048668734187655	1.9255101118518338	0.12315862233582087	0	3	5	0	0	-20336.562703211475	0.466857438236127	1.4523715731602853	1.1982388408258322	0.25413273233445305	0	4	7	0	0	-21713.65756932485	1.117383627588579	8.208175251723949	5.9426802148048985	2.2654950369190496	0	26	52	1	0	1.0	0.37721543586378387	1.824941728918544	1.0	0.07706224661427492	7.643077570660324	1.0	0.37721543586378387	1.824941728918544	1.0	0.07706224661427492	7.643077570660324	1.0	0.37721543586378387	1.824941728918544	1.0
2265000	-61607.10766229856	-61648.82745878441	41.719796485856236	-19590.903764880633	0.9560574859505504	1.6395251170384477	1.353424921794212	0.2861001952442358	1	4	5	0	0	-20337.388995843037	0.42743040032773	1.3104636620036734	0.9882789424744849	0.3221847195291885	1	5	7	0	0	-21720.534698060743	0.8561783849443634	7.385942181167405	4.12380868086636	3.262133500301042	6	29	49	4	0	1.0	0.21527551729610794	2.3290103749489037	1.0	0.689477488037467	9.530686386625655	1.0	0.21527551729610794	2.3290103749489037	1.0	0.689477488037467	9.530686386625655	1.0	0.21527551729610794	2.3290103749489037	1.0
2270000	-61644.561459339384	-61646.83943719121	2.2779778518240095	-19588.250763221273	0.9819607938687429	2.1254829783503997	2.0116492955954843	0.11383368275491501	0	3	5	0	0	-20337.297217566866	0.393823847441982	1.3031930033848624	0.9107750996962121	0.39241790368865004	0	4	7	0	0	-21721.29145640307	1.2196174552944097	9.109400269728138	6.675146349138759	2.434253920589383	0	24	50	3	0	1.0	0.33738658532726173	1.0122395602856404	1.0	0.05895695549962391	6.395075562936659	1.0	0.33738658532726173	1.0122395602856404	1.0	0.05895695549962391	6.395075562936659	1.0	0.33738658532726173	1.0122395602856404	1.0
2275000	-61587.45340006031	-61654.84277225392	67.38937219360865	-19590.454578358116	1.1242113418710618	2.0366940488407166	1.3835650783339069	0.6531289705068101	2	5	5	0	0	-20337.7095425545	0.3542044344880861	1.0990392566165534	0.9322203830041285	0.16681887361242492	0	4	7	0	0	-21726.678651341303	1.0451896513381285	7.9054910966755045	3.9779241058777948	3.927566990797713	9	33	50	3	0	1.0	0.15872230516421776	2.0311648207370725	1.0	1.897160835884269	7.237021198265295	1.0	0.15872230516421776	2.0311648207370725	1.0	1.897160835884269	7.237021198265295	1.0	0.15872230516421776	2.0311648207370725	1.0
2280000	-61598.16179657063	-61657.984341707815	59.82254513718411	-19589.346202633067	0.7855681859011329	1.2249205990818304	0.9448534854724984	0.28006711360933234	1	4	5	0	0	-20336.479989427422	0.4589467391543596	1.31056792445898	0.9147166677054269	0.39585125675355315	0	4	7	0	0	-21732.158149647326	1.0942466003735078	7.910144247573008	3.447784114961803	4.462360132611201	9	28	45	8	0	1.0	0.12463772459380994	1.6037009292590838	1.0	2.1340945097220434	7.215095460583592	1.0	0.12463772459380994	1.6037009292590838	1.0	2.1340945097220434	7.215095460583592	1.0	0.12463772459380994	1.6037009292590838	1.0
2285000	-61619.043822591164	-61650.796594800864	31.75277220970283	-19590.897797685313	1.2133465268909835	2.322954044074219	1.3053266822604452	1.0176273618137732	4	7	5	0	0	-20336.90996669232	0.41167076439245853	1.2403033510795285	0.6642636789975117	0.5760396720820167	0	3	6	1	0	-21722.98883042323	1.0199344845304816	7.965172128872047	4.519801080666927	3.4453710482051196	6	27	47	6	0	1.0	0.28278631041420826	1.1190932150443087	1.0	2.1207345879551527	6.902713654329269	1.0	0.28278631041420826	1.1190932150443087	1.0	2.1207345879551527	6.902713654329269	1.0	0.28278631041420826	1.1190932150443087	1.0
2290000	-61604.08391956484	-61649.44839603733	45.36447647249516	-19589.915632424894	1.0671996345470853	1.7196341132834658	1.2274051961755699	0.49222891710789607	1	4	5	0	0	-20336.80943934983	0.3775775241087483	1.1684476467004523	0.9310545668333418	0.23739307986711028	0	4	7	0	0	-21722.72332426261	1.080499001445912	7.471574528111622	3.9826072578036316	3.4889672703079926	5	25	46	7	0	1.0	0.1824903275653626	0.81768090998597	1.0	0.7541637152976299	6.420312373838743	1.0	0.1824903275653626	0.81768090998597	1.0	0.7541637152976299	6.420312373838743	1.0	0.1824903275653626	0.81768090998597	1.0
2295000	-61622.997973731	-61647.52810404461	24.530130313614844	-19588.038508723654	0.8708185143977212	1.425388924457497	1.0574472347145787	0.3679416897429183	1	3	4	1	0	-20338.090862487767	0.4914592731334138	1.534876889360147	0.6871764324033471	0.8477004569567999	1	3	5	2	0	-21721.3987328332	1.0182441628213104	7.388876342889555	4.223017919179094	3.165858423710461	4	23	45	8	0	1.0	0.2243690326926132	0.7996522287871607	1.0	0.6199593106579344	6.240619906742989	1.0	0.2243690326926132	0.7996522287871607	1.0	0.6199593106579344	6.240619906742989	1.0	0.2243690326926132	0.7996522287871607	1.0
2300000	-61641.78185049233	-61648.59095661948	6.809106127152168	-19587.839899521867	0.8531826445038156	1.3049697828676106	0.9881284423637885	0.3168413405038219	0	2	4	1	0	-20335.867236610906	0.48624251642173033	1.4561582297385947	0.9972168418475226	0.458941387891072	0	2	5	2	0	-21724.88382048671	1.2077204424405172	8.54388407142221	6.141605813569992	2.402278257852222	0	25	51	2	0	1.0	0.4213840055690111	0.7283995735513181	1.0	0.0049633985299059186	6.027802917199096	1.0	0.4213840055690111	0.7283995735513181	1.0	0.0049633985299059186	6.027802917199096	1.0	0.4213840055690111	0.7283995735513181	1.0
2305000	-61648.018531942485	-61650.70024453208	2.681712589600163	-19592.865556970777	1.106637280351653	2.1394730290052273	2.0005735520708705	0.13889947693435678	0	3	5	0	0	-20337.7206002821	0.7650646937525396	2.5276697188783515	1.5309021808123473	0.9967675380660045	0	4	7	0	0	-21720.11408727921	1.0933047587978961	8.51001418110093	5.446695000521467	3.063319180579464	0	19	45	8	0	1.0	0.39107979561260464	1.168171849501394	1.0	0.02224742606313171	6.046745744313692	1.0	0.39107979561260464	1.168171849501394	1.0	0.02224742606313171	6.046745744313692	1.0	0.39107979561260464	1.168171849501394	1.0
2310000	-61625.72286839438	-61656.88321904694	31.160350652559288	-19592.78696201177	0.8946128024928883	1.751575630921623	1.2384907741461808	0.5130848567754424	2	5	5	0	0	-20340.13907094988	0.5203755684360565	1.9383446356943104	1.1668955799130667	0.7714490557812436	0	4	7	0	0	-21723.957186085285	1.0749947488033114	8.369672295351515	5.233668166697346	3.1360041286541698	4	29	51	2	0	1.0	0.2579845130569698	2.074017240076373	1.0	1.0116486940021878	8.81788158258453	1.0	0.2579845130569698	2.074017240076373	1.0	1.0116486940021878	8.81788158258453	1.0	0.2579845130569698	2.074017240076373	1.0
2315000	-61631.147256973374	-61654.31796088208	23.17070390870847	-19589.82942986338	0.7782740059445713	1.3428488950474198	1.0287119250919785	0.31413696995544116	0	3	5	0	0	-20340.067362318314	0.45909923278525827	1.4326761377747026	1.167206715194297	0.2654694225804053	0	4	7	0	0	-21724.421168700384	1.0913330840481785	8.771306648061067	4.762659066928157	4.008647581132911	8	27	45	8	0	1.0	0.25893313467124884	1.245019996747157	1.0	1.1796900376410495	6.683873373335618	1.0	0.25893313467124884	1.245019996747157	1.0	1.1796900376410495	6.683873373335618	1.0	0.25893313467124884	1.245019996747157	1.0
2320000	-61631.00071104489	-61647.76475737599	16.764046331095432	-19588.04352180667	0.8686770010513508	1.6679643169734018	1.3055418362051405	0.36242248076826133	2	5	5	0	0	-20336.745670826254	0.5363774462993045	1.6810323263267293	1.1027677293411642	0.5782645969855653	0	4	7	0	0	-21722.97556474307	1.0089112999811618	8.321265372063529	4.708407676492079	3.6128576955714466	8	26	44	9	0	1.0	0.3271075284369328	0.7583257283190462	1.0	0.8637658527013626	6.242959451213333	1.0	0.3271075284369328	0.7583257283190462	1.0	0.8637658527013626	6.242959451213333	1.0	0.3271075284369328	0.7583257283190462	1.0
2325000	-61654.43168036691	-61655.78856558996	1.3568852230476613	-19588.7978425319	1.0616004361010782	2.1490131962915107	1.5937031615925497	0.5553100346989611	1	4	5	0	0	-20338.97977337074	0.6261621809268165	2.288275054367946	1.4901680422419106	0.7981070121260362	1	5	7	0	0	-21728.01094968732	1.1089742257952278	9.527067568195433	6.216419975972781	3.3106475922226535	4	27	49	4	0	1.0	0.40621370951233104	2.37012523997808	1.0	0.9211384702928851	7.813387427347832	1.0	0.40621370951233104	2.37012523997808	1.0	0.9211384702928851	7.813387427347832	1.0	0.40621370951233104	2.37012523997808	1.0
2330000	-61655.68436143751	-61648.65563537559	-7.028726061924823	-19586.544434209507	1.1242656525882329	2.319423170278177	1.820966810436983	0.4984563598411941	0	2	4	1	0	-20338.48561929521	0.6107673899260837	2.378248772222196	1.4974419311481928	0.8808068410740034	2	6	7	0	0	-21723.62558187087	0.9982521965959336	9.712145547861187	6.152796608684764	3.5593489391764255	4	27	49	4	0	1.0	0.3981665559556977	1.6941360635482186	1.0	0.5325768075105638	5.9511513019686175	1.0	0.3981665559556977	1.6941360635482186	1.0	0.5325768075105638	5.9511513019686175	1.0	0.3981665559556977	1.6941360635482186	1.0
2335000	-61651.75490392857	-61659.3734959404	7.618592011830546	-19588.873175210538	1.1899012023975566	2.062533716556334	1.4241686380298224	0.6383650785265115	0	2	4	1	0	-20340.557577315987	0.9110607092807458	2.391906729428568	1.5803441484793765	0.8115625809491915	4	8	7	0	0	-21729.942743413878	0.9572514850802529	9.156349152762107	4.617928360760754	4.538420792001355	4	24	46	7	0	1.0	0.2987194570704369	1.6518536307698537	1.0	0.9538295203916074	3.4685220077205914	1.0	0.2987194570704369	1.6518536307698537	1.0	0.9538295203916074	3.4685220077205914	1.0	0.2987194570704369	1.6518536307698537	1.0
2340000	-61659.46022783864	-61653.18288941939	-6.2773384192483626	-19591.03078876194	1.4134799757954322	3.076117859578319	2.0902571138125747	0.985860745765744	1	4	5	0	0	-20339.04533031724	0.6485960924399731	2.507328625932604	1.8250548034552758	0.6822738224773286	0	4	7	0	0	-21723.106770340208	1.1550625403244081	10.091171520702572	5.020893215483303	5.070278305219267	6	26	46	7	0	1.0	0.3307686576670879	2.928907028884655	1.0	0.9561781569707029	4.430877511460203	1.0	0.3307686576670879	2.928907028884655	1.0	0.9561781569707029	4.430877511460203	1.0	0.3307686576670879	2.928907028884655	1.0
2345000	-61639.788894111836	-61647.86162628341	8.072732171574415	-19591.975292300307	1.1002402184214444	2.170065317903092	1.8902473386883352	0.27981797921475693	1	4	5	0	0	-20338.786655211614	0.3406515279342256	1.1527179736258302	0.7766006686807215	0.3761173049451083	1	5	7	0	0	-21717.099678771487	1.150916892468962	10.152598908090791	4.813906344530282	5.338692563560511	12	30	44	9	0	1.0	0.32745310308428893	2.2117356953175262	1.0	1.1864382127116468	5.805075727345546	1.0	0.32745310308428893	2.2117356953175262	1.0	1.1864382127116468	5.805075727345546	1.0	0.32745310308428893	2.2117356953175262	1.0
2350000	-61651.39029705855	-61651.00456538653	-0.3857316720152584	-19588.57582621667	0.7865354394435028	1.4490155512383298	1.1180015170824427	0.33101403415588715	0	3	5	0	0	-20336.980745483725	0.43870723205283124	1.4883117791658185	1.2422667229649025	0.24604505620091607	0	4	7	0	0	-21725.447993686135	1.0219524939863225	9.952296303511861	5.916514188817277	4.035782114694585	4	29	51	2	0	1.0	0.4306163530703911	3.748481769107328	1.0	0.5394118421812729	7.714142276422565	1.0	0.4306163530703911	3.748481769107328	1.0	0.5394118421812729	7.714142276422565	1.0	0.4306163530703911	3.748481769107328	1.0
2355000	-61635.371917209115	-61655.53549258776	20.16357537865013	-19590.07047454934	0.7829422979312316	1.5338935028492013	1.1768530908124126	0.3570404120367891	1	4	5	0	0	-20342.162582786437	0.7598053243025147	3.1061272503621056	1.495983090163865	1.6101441601982405	2	5	6	1	0	-21723.30243525199	1.1710204866647955	9.361299375683275	4.70504708280004	4.656252292883237	10	30	46	7	0	1.0	0.26643501291679783	1.631696868854835	1.0	1.832579978809771	5.319814596937402	1.0	0.26643501291679783	1.631696868854835	1.0	1.832579978809771	5.319814596937402	1.0	0.26643501291679783	1.631696868854835	1.0
2360000	-61635.29890769606	-61649.6312460355	14.332338339436323	-19588.230507890494	0.8999150559744177	1.589332932276265	1.1498619360818623	0.43947099619440255	1	4	5	0	0	-20340.068572917786	0.6599352591818329	2.3687135445617455	1.7654010030816023	0.6033125414801432	0	4	7	0	0	-21721.33216522722	1.0911519187054866	9.370588405254306	5.67174067225621	3.6988477329980984	8	31	49	4	0	1.0	0.33587000574930237	1.3790364314001644	1.0	1.4166723167394022	5.389567291144046	1.0	0.33587000574930237	1.3790364314001644	1.0	1.4166723167394022	5.389567291144046	1.0	0.33587000574930237	1.3790364314001644	1.0
2365000	-61613.60632814786	-61646.75728354699	33.15095539913372	-19589.126993669346	1.040207695564939	1.9168357951511772	1.7231281535090448	0.19370764164213233	0	3	5	0	0	-20341.531556195234	0.5515823762992715	1.840763302769443	1.2819182553817674	0.5588450473876758	3	7	7	0	0	-21716.09873368242	1.119651912882488	8.505451119843126	5.758334393298099	2.747116726545028	8	32	50	3	0	1.0	0.33701565582996873	3.210770708147801	1.0	1.3824689870639122	9.504328492004415	1.0	0.33701565582996873	3.210770708147801	1.0	1.3824689870639122	9.504328492004415	1.0	0.33701565582996873	3.210770708147801	1.0
2370000	-61594.86983973024	-61650.36842829875	55.49858856850875	-19588.67983282608	0.8178978958733183	1.5047610963200138	1.2429383670043503	0.26182272931566347	2	5	5	0	0	-20338.417260943632	0.5244662036707581	1.8740405586972864	0.9217465257760744	0.9522940329212123	2	6	7	0	0	-21723.27133452904	1.4038920328866538	8.622904687283805	5.1310273944392755	3.491877292844527	10	34	50	3	0	1.0	0.23842968601264117	1.9806610480498088	1.0	2.005330122093561	9.598794149026068	1.0	0.23842968601264117	1.9806610480498088	1.0	2.005330122093561	9.598794149026068	1.0	0.23842968601264117	1.9806610480498088	1.0
2375000	-61626.2790750788	-61641.999817364405	15.720742285610111	-19588.616172725553	0.8133644792444548	1.4301862125481644	1.157309056987271	0.2728771555608931	0	3	5	0	0	-20336.658217809996	0.3943243713074103	1.3656240058836921	0.8154118351949975	0.5502121706886945	0	4	7	0	0	-21716.725426828856	0.8750396222381361	8.722575004348363	5.173487768485372	3.5490872358629897	2	28	52	1	0	1.0	0.31174942808832423	5.110013831301729	1.0	0.9345808775561464	6.280499207596171	1.0	0.31174942808832423	5.110013831301729	1.0	0.9345808775561464	6.280499207596171	1.0	0.31174942808832423	5.110013831301729	1.0
2380000	-61585.19856532181	-61653.60512552	68.40656019818944	-19587.505115823453	0.8121997947053339	1.3774271334400843	1.06400748233879	0.31341965110129444	0	3	5	0	0	-20338.54593944412	0.44361655652193044	1.3670550989593222	1.1239472644541526	0.24310783450516935	0	4	7	0	0	-21727.55407025242	1.378154153952405	8.481264714172836	4.358069673930319	4.123195040242515	10	35	51	2	0	1.0	0.1857197337786092	2.9864341358306676	1.0	1.4256595927859455	8.553889527519212	1.0	0.1857197337786092	2.9864341358306676	1.0	1.4256595927859455	8.553889527519212	1.0	0.1857197337786092	2.9864341358306676	1.0
2385000	-61587.127867462834	-61647.32195956844	60.194092105606266	-19589.236350908883	0.9310399632469925	1.6724946388758757	1.5223561009652617	0.15013853791061388	0	3	5	0	0	-20338.18394703009	0.36442388020203154	0.9547578046670125	0.8130404386801878	0.1417173659868249	0	4	7	0	0	-21719.90166162947	1.3682519739837107	8.689398341565255	4.474578862965982	4.214819478599275	8	34	52	1	0	1.0	0.22603484675775995	4.007570708766653	1.0	1.1227830412749487	7.420481818757208	1.0	0.22603484675775995	4.007570708766653	1.0	1.1227830412749487	7.420481818757208	1.0	0.22603484675775995	4.007570708766653	1.0
2390000	-61630.505271219445	-61654.34050656558	23.83523534613913	-19589.239192808975	0.9962214114504319	1.79252811447472	1.1017112150978061	0.6908168993769139	1	4	5	0	0	-20337.25900793932	0.5138552445235799	1.8149697700687193	0.7446991250997763	1.0702706449689428	1	4	6	1	0	-21727.84230581729	1.1944407301193793	8.801472692346588	5.487198876108319	3.314273816238268	3	28	51	2	0	1.0	0.3007121706670598	2.506729602441104	1.0	0.574371202673433	5.399466751631121	1.0	0.3007121706670598	2.506729602441104	1.0	0.574371202673433	5.399466751631121	1.0	0.3007121706670598	2.506729602441104	1.0
2395000	-61585.0377746771	-61642.7249264207	57.68715174360423	-19587.949070329843	0.9709374179867069	1.7143832955766998	1.5175151365153252	0.19686815906137456	1	4	5	0	0	-20336.312058733278	0.4347238843070202	1.2297890856874538	0.9206252752058127	0.3091638104816411	2	5	6	1	0	-21718.463797357574	1.2243902752186338	8.11497397755975	5.029555560705464	3.0854184168542877	11	35	50	3	0	1.0	0.31711146723110417	1.3633318733368045	1.0	1.4027055582888945	9.206600017872258	1.0	0.31711146723110417	1.3633318733368045	1.0	1.4027055582888945	9.206600017872258	1.0	0.31711146723110417	1.3633318733368045	1.0
2400000	-61616.54735273224	-61644.34692881367	27.799576081431603	-19591.21735455121	1.0928163832486701	2.3839611119695636	2.133964689295102	0.2499964226744616	0	3	5	0	0	-20338.546116395028	0.46318297684394866	1.2728928445192733	0.9574976468485289	0.3153951976707444	0	4	7	0	0	-21714.58345786743	1.0095851385839436	8.40500628006596	5.257777689150217	3.1472285909157436	8	32	50	3	0	1.0	0.33006388309110607	1.545451160767215	1.0	0.7520973274246363	10.731527572406762	1.0	0.33006388309110607	1.545451160767215	1.0	0.7520973274246363	10.731527572406762	1.0	0.33006388309110607	1.545451160767215	1.0
2405000	-61598.37200188565	-61636.08018165192	37.708179766278015	-19586.735619041083	0.7934268557889093	1.3709621741240852	1.2744521019307244	0.09651007219336065	0	3	5	0	0	-20335.316069781973	0.41976783067941653	1.2173844237223375	0.8030990930198961	0.41428533070244133	0	4	7	0	0	-21714.028492828867	1.0594041412903	8.701212475245956	5.264623744473494	3.4365887307724625	9	34	51	2	0	1.0	0.29574898355873575	3.1329361801774818	1.0	1.2806987222964712	8.6288784242061	1.0	0.29574898355873575	3.1329361801774818	1.0	1.2806987222964712	8.6288784242061	1.0	0.29574898355873575	3.1329361801774818	1.0
2410000	-61654.73832442217	-61653.48640205625	-1.251922365917883	-19587.199264973202	0.926056127943706	1.5605461963935165	1.301053319980429	0.2594928764130874	0	3	5	0	0	-20337.62988570581	0.41112929039983426	1.2540642590792876	0.9261582565091943	0.3279060025700934	0	4	7	0	0	-21728.65725137724	1.0146386868115644	10.429482040317007	5.045037075298694	5.384444965018313	5	25	46	7	0	1.0	0.25531318887949506	2.2287618421346265	1.0	0.7421329420443452	3.8536695313561875	1.0	0.25531318887949506	2.2287618421346265	1.0	0.7421329420443452	3.8536695313561875	1.0	0.25531318887949506	2.2287618421346265	1.0
2415000	-61621.97374364968	-61644.85560292429	22.881859274609553	-19588.67462923544	0.8605596035681722	1.5460047735780957	1.271155950348306	0.27484882322978976	0	3	5	0	0	-20340.64587862646	0.916775250233121	2.501571810370848	2.0630227462746107	0.4385490640962371	1	5	7	0	0	-21715.535095062398	1.097104723067925	9.159323515743896	5.202614389496706	3.9567091262471914	8	33	51	2	0	1.0	0.31563198982897855	2.9641467447714107	1.0	1.4370373996834696	7.54785290803994	1.0	0.31563198982897855	2.9641467447714107	1.0	1.4370373996834696	7.54785290803994	1.0	0.31563198982897855	2.9641467447714107	1.0
2420000	-61651.772655004585	-61644.38872630308	-7.383928701505191	-19590.77928814753	1.225612941184845	2.828022036347071	1.4628619675871222	1.365160068759948	4	7	5	0	0	-20338.241805098765	0.5586246220164389	2.2769926815623585	0.9995263537859836	1.2774663277763754	3	5	5	2	0	-21715.367633056787	1.0516774969615748	9.894310680425493	3.9189976907088626	5.975312989716635	10	22	38	15	0	1.0	0.25473976903745976	1.3578623009763824	1.0	1.3621503892774116	3.9577154886041312	1.0	0.25473976903745976	1.3578623009763824	1.0	1.3621503892774116	3.9577154886041312	1.0	0.25473976903745976	1.3578623009763824	1.0
2425000	-61653.094028402644	-61640.47933981748	-12.614688585160868	-19588.728525072744	1.0114722646177094	2.0723514993398116	1.4814987153278878	0.5908527840119236	1	4	5	0	0	-20338.862298168347	0.4119403336576659	1.3737250525656002	0.7300979305277628	0.6436271220378373	2	5	6	1	0	-21712.888516576393	1.0695238462389225	9.871636267109533	4.456222498119171	5.41541376899036	8	22	40	13	0	1.0	0.4118269698740354	2.1287657374133313	1.0	1.811711753697394	3.84322561633268	1.0	0.4118269698740354	2.1287657374133313	1.0	1.811711753697394	3.84322561633268	1.0	0.4118269698740354	2.1287657374133313	1.0
2430000	-61632.83824449806	-61652.19395554472	19.355711046656054	-19589.900144562263	1.033046722057138	1.9305291221439773	1.3326692138824614	0.597859908261516	1	3	4	1	0	-20342.342338752977	0.5060243839319538	1.6303364914931207	1.0236042416785487	0.6067322498145719	0	4	7	0	0	-21719.951472229477	1.0830560719836855	9.252455503297387	5.035164000141803	4.217291503155582	6	29	49	4	0	1.0	0.3046083126784825	1.4347394501454682	1.0	0.5732282231092138	5.817527390193819	1.0	0.3046083126784825	1.4347394501454682	1.0	0.5732282231092138	5.817527390193819	1.0	0.3046083126784825	1.4347394501454682	1.0
2435000	-61659.92681763854	-61644.97394973687	-14.952867901666306	-19589.149970172988	0.9471449210595798	1.6975600846487602	1.5738914977058531	0.12366858694290667	1	4	5	0	0	-20340.491195790983	1.110807222714313	3.2825046928467323	2.5011710863629437	0.7813336064837879	2	6	7	0	0	-21715.332783772894	1.0068760602489262	10.539466722435469	4.917998487034262	5.621468235401204	10	26	42	11	0	1.0	0.34543160774536147	2.855743597879882	1.0	0.7522602077956705	4.888546023036608	1.0	0.34543160774536147	2.855743597879882	1.0	0.7522602077956705	4.888546023036608	1.0	0.34543160774536147	2.855743597879882	1.0
2440000	-61617.9892907393	-61642.41859628427	24.429305544966866	-19586.701806532823	0.8506252587510876	1.3059998957490018	0.8690921944492512	0.43690770129975054	1	3	4	1	0	-20338.119026410983	0.4815836825195239	1.5839547742731919	1.1829918422489822	0.4009629320242096	1	5	7	0	0	-21717.597763340462	1.1047999372867578	8.673505532402695	4.890316901690229	3.7831886307124654	8	30	48	5	0	1.0	0.24435898233579476	3.0995455650225265	1.0	2.0736252066700027	5.8962613299975075	1.0	0.24435898233579476	3.0995455650225265	1.0	2.0736252066700027	5.8962613299975075	1.0	0.24435898233579476	3.0995455650225265	1.0
2445000	-61634.66985974859	-61655.23940818953	20.569548440942995	-19587.721742484213	0.9842449845878236	1.6972639106841045	0.8838719498482158	0.8133919608358887	1	4	5	0	0	-20337.314454179435	0.5354371901452536	1.5600673059117705	0.7178589694355895	0.8422083364761808	3	6	6	1	0	-21730.203211525884	1.47401081040345	10.895583177254089	3.8796660725737517	7.015917104680337	12	25	39	14	0	1.0	0.13822871915201612	2.69649138764175	1.0	1.4251579815160922	3.013181041706502	1.0	0.13822871915201612	2.69649138764175	1.0	1.4251579815160922	3.013181041706502	1.0	0.13822871915201612	2.69649138764175	1.0
2450000	-61583.276830863506	-61647.59031744517	64.31348658166127	-19588.624495741158	0.8746901183987719	1.4402767635439333	0.8538484255475814	0.5864283379963517	2	5	5	0	0	-20340.52560006523	0.6635885651251987	2.118853780585916	1.304400449536849	0.8144533310490667	3	7	7	0	0	-21718.44022163878	1.1747699406908272	9.416382472111604	4.166165240744219	5.250217231367385	11	34	49	4	0	1.0	0.15456288429375303	3.3735199068958255	1.0	2.505633754806097	5.620795629359893	1.0	0.15456288429375303	3.3735199068958255	1.0	2.505633754806097	5.620795629359893	1.0	0.15456288429375303	3.3735199068958255	1.0
2455000	-61583.718569281584	-61645.62600170531	61.90743242372187	-19587.69316415782	0.7691005076984652	1.3143392527115245	0.9209691463093985	0.39337010640212583	2	5	5	0	0	-20338.42563524106	0.44833906000248847	1.4679340651137496	0.6497456150663738	0.8181884500473757	0	4	7	0	0	-21719.507202306424	1.1628839737994447	9.044218507047647	3.6575225912094624	5.386695915838184	12	33	47	6	0	1.0	0.1497069705175275	2.799209298407884	1.0	2.2142625158136893	5.5514952203588175	1.0	0.1497069705175275	2.799209298407884	1.0	2.2142625158136893	5.5514952203588175	1.0	0.1497069705175275	2.799209298407884	1.0
2460000	-61581.986816145065	-61648.525506518024	66.5386903729588	-19588.662467044527	0.8284001211006838	1.5004206619683962	1.124643375837199	0.3757772861311971	0	3	5	0	0	-20338.98507495677	0.3318733570384089	0.919277863792865	0.6079730700595631	0.311304793733302	0	4	7	0	0	-21720.877964516727	1.1529305970190786	8.80652942592009	3.4063124256575987	5.400217000262493	11	33	48	5	0	1.0	0.13530893712767816	2.1579458440809858	1.0	2.7912798526576017	6.395651013520251	1.0	0.13530893712767816	2.1579458440809858	1.0	2.7912798526576017	6.395651013520251	1.0	0.13530893712767816	2.1579458440809858	1.0
2465000	-61553.30603444839	-61647.074706415755	93.76867196736691	-19589.15370098361	0.8737556781591412	1.5704929930567035	0.9028258565736459	0.667667136483058	4	7	5	0	0	-20338.43619537296	0.3695768368368639	1.059722807076211	0.7416594052031422	0.3180634018730689	1	5	7	0	0	-21719.48481005918	1.1443945778563855	8.50460927125025	3.5540987916662945	4.950510479583957	14	36	48	5	0	1.0	0.1267121093351181	3.2290627188254875	1.0	3.303724335340822	8.189151673332448	1.0	0.1267121093351181	3.2290627188254875	1.0	3.303724335340822	8.189151673332448	1.0	0.1267121093351181	3.2290627188254875	1.0
2470000	-61575.9918522939	-61640.42791322936	64.43606093546302	-19587.927161739808	1.0443092361934607	1.694968326735882	1.2556791985851952	0.4392891281506867	2	5	5	0	0	-20337.264062211867	0.37680374063749766	1.2657946520629966	0.9320236861431168	0.3337709659198797	1	5	7	0	0	-21715.236689277684	1.143839710479157	8.731684778492282	3.877250310352275	4.854434468140007	12	35	49	4	0	1.0	0.12708394054605002	2.3693527074106577	1.0	3.1358589120981257	8.165191272276914	1.0	0.12708394054605002	2.3693527074106577	1.0	3.1358589120981257	8.165191272276914	1.0	0.12708394054605002	2.3693527074106577	1.0
2475000	-61570.200409925485	-61641.031628091834	70.83121816634713	-19586.841878775387	0.8921143189500071	1.3544496076242893	1.1772153905447404	0.17723421707954873	3	6	5	0	0	-20336.26553506314	0.5840322139438303	1.684147952286398	0.9788669181423372	0.705281034144061	2	6	7	0	0	-21717.924214253304	1.1448663302284439	8.297874694085934	4.0492780800923285	4.248596613993605	11	34	49	4	0	1.0	0.14519477265495842	1.946079614417361	1.0	2.4375386560367156	8.120533292002383	1.0	0.14519477265495842	1.946079614417361	1.0	2.4375386560367156	8.120533292002383	1.0	0.14519477265495842	1.946079614417361	1.0
2480000	-61599.846602950376	-61640.190682507775	40.34407955739658	-19588.11269982805	0.975010438842216	1.8611232916638984	1.3331812993646046	0.527941992299294	1	4	5	0	0	-20336.03944259362	0.41984100716358214	1.4565927233950666	0.9646484147566973	0.49194430863836924	0	4	7	0	0	-21716.038540086105	1.112780798051058	8.43442833799882	4.072580417151479	4.36184792084734	11	31	46	7	0	1.0	0.22871899484707853	3.1555014991723516	1.0	2.4112141414899426	5.9106765174718605	1.0	0.22871899484707853	3.1555014991723516	1.0	2.4112141414899426	5.9106765174718605	1.0	0.22871899484707853	3.1555014991723516	1.0
2485000	-61610.272188052666	-61640.5318532761	30.259665223432894	-19589.14610652765	1.146155426946118	2.115776647867526	1.845934317363187	0.26984233050433903	2	5	5	0	0	-20340.641683673282	0.5574276413411026	1.6938509107760384	1.0271058559509676	0.6667450548250711	1	5	7	0	0	-21710.744063075163	1.1368903567843418	8.709547178946908	5.042490296487762	3.667056882459146	4	28	50	3	0	1.0	0.26559130015482374	3.8041187642259864	1.0	1.4067419679905275	5.916828139232729	1.0	0.26559130015482374	3.8041187642259864	1.0	1.4067419679905275	5.916828139232729	1.0	0.26559130015482374	3.8041187642259864	1.0
2490000	-61599.7053631288	-61637.03741316049	37.33205003168786	-19587.826850500493	0.9080332391253795	1.6967250910694482	1.3231170747598389	0.3736080163096096	2	5	5	0	0	-20336.915351659063	0.4700211271458592	1.367033880778758	0.7834693913384125	0.5835644894403456	2	3	5	2	1	-21712.295211000932	1.1325101946764773	7.470425759689408	5.007020503277702	2.463405256411704	5	28	49	4	0	1.0	0.2802077578049573	0.9256268667270715	1.0	1.6070390081355228	9.366608387544488	1.0	0.2802077578049573	0.9256268667270715	1.0	1.6070390081355228	9.366608387544488	1.0	0.2802077578049573	0.9256268667270715	1.0
2495000	-61674.10653603076	-61641.847235746725	-32.25930028403791	-19586.911837285446	0.9766677465849902	2.190642938609657	1.7217548725008402	0.46888806610881684	2	3	3	2	0	-20340.0813975241	0.8777936016009241	3.1224075622191854	1.9076063782653017	1.2148011839538835	4	7	6	1	0	-21714.854000937175	1.2650913161058892	12.088245908896344	5.726647394769959	6.3615985141263875	12	26	40	13	0	1.0	0.4048906836144357	1.2737113959938693	1.0	1.6655229933796232	4.918251631405933	1.0	0.4048906836144357	1.2737113959938693	1.0	1.6655229933796232	4.918251631405933	1.0	0.4048906836144357	1.2737113959938693	1.0
2500000	-61589.10849868082	-61638.38665801231	49.27815933148366	-19588.906904957366	1.0219957632350778	1.893406584690575	1.7473010290470534	0.14610555564352146	1	4	5	0	0	-20338.72351211351	0.5036009034627449	1.813274053025111	1.3444405710150136	0.46883348201009767	2	6	7	0	0	-21710.756240941435	1.2501581393865702	8.499647461711746	4.988882624751687	3.510764836960058	12	37	51	2	0	1.0	0.30341202426435854	2.0699211660388825	1.0	1.710301949356865	8.208904712014538	1.0	0.30341202426435854	2.0699211660388825	1.0	1.710301949356865	8.208904712014538	1.0	0.30341202426435854	2.0699211660388825	1.0
2505000	-61604.76075512402	-61638.19334315577	33.43258803174571	-19589.580004779815	0.8898952405970264	1.6177945129383822	1.2242061696302429	0.3935883433081392	0	3	5	0	0	-20337.895602949335	0.3412306214587293	1.1522713358021566	0.9690010468880386	0.18327028891411817	0	4	7	0	0	-21710.717735426628	1.1704278903426881	8.020996797759246	4.716710013661959	3.3042867840972883	6	28	48	5	0	1.0	0.24798533537694364	1.2938190068590703	1.0	1.0572564062530039	6.874026357212321	1.0	0.24798533537694364	1.2938190068590703	1.0	1.0572564062530039	6.874026357212321	1.0	0.24798533537694364	1.2938190068590703	1.0
2510000	-61712.760669753836	-61649.954373862456	-62.80629589137804	-19587.907322048202	1.04184884879003	2.7509862471854127	2.1918914875440603	0.5590947596413518	1	4	5	0	0	-20343.603006833615	1.0656812639626427	3.8588736924179106	2.6730206867689668	1.1858530056489434	5	9	7	0	0	-21718.444044980643	1.2548284087594979	14.804456431367846	8.155025858309116	6.6494305730587335	8	26	44	9	0	1.0	0.769563991810983	2.44840598243266	1.0	0.930008915756656	3.1746882179672595	1.0	0.769563991810983	2.44840598243266	1.0	0.930008915756656	3.1746882179672595	1.0	0.769563991810983	2.44840598243266	1.0
2515000	-61607.514219662145	-61643.11228896509	35.59806930294031	-19589.67657060697	0.9179410982692264	1.6426383917599043	1.2281051753392154	0.41453321642068913	1	4	5	0	0	-20336.382366755286	0.43635960220875497	1.5965092549893165	1.2203686635820965	0.3761405914072203	1	5	7	0	0	-21717.053351602826	1.2483466916676296	8.418087022318064	4.648174550262658	3.7699124720554074	5	27	48	5	0	1.0	0.260843264634848	1.2548143693098608	1.0	0.5938211997593256	8.002890097017211	1.0	0.260843264634848	1.2548143693098608	1.0	0.5938211997593256	8.002890097017211	1.0	0.260843264634848	1.2548143693098608	1.0
2520000	-61604.28460817061	-61645.061907370524	40.7772991999175	-19589.555726901577	0.8958103962560771	1.7885559413273362	1.4751790455797789	0.3133768957475575	0	3	5	0	0	-20338.901732924773	0.47007860122624334	1.4761699562300457	1.136431027621008	0.33973892860903765	0	3	6	1	0	-21716.604447544178	1.154151568375058	8.392729345096098	4.405312576739567	3.9874167683565336	3	29	52	1	0	1.0	0.24672859919372542	1.6747164639116154	1.0	0.3834212878696367	6.642583970619124	1.0	0.24672859919372542	1.6747164639116154	1.0	0.3834212878696367	6.642583970619124	1.0	0.24672859919372542	1.6747164639116154	1.0
2525000	-61612.821919902395	-61647.86963342422	35.04771352182707	-19587.925234569848	0.8162402429104054	1.5035988889086613	1.4146023230350726	0.08899656587358867	0	3	5	0	0	-20336.931146058396	0.4155464442065087	1.2910878664429046	0.8282352309065748	0.46285263553632977	0	4	7	0	0	-21723.013252795976	1.2453410832650051	8.607442006922252	4.463678385329625	4.143763621592628	6	28	48	5	0	1.0	0.22796392139701008	2.7387055781407974	1.0	0.8551487780234316	7.053420456556395	1.0	0.22796392139701008	2.7387055781407974	1.0	0.8551487780234316	7.053420456556395	1.0	0.22796392139701008	2.7387055781407974	1.0
2530000	-61612.728900854505	-61650.491523124554	37.76262227005067	-19587.85088867651	0.8602761428418467	1.612797526224932	1.3200420030929165	0.2927555231320156	0	3	5	0	0	-20337.54393773584	0.39352762794513524	1.3842649680872374	0.9149103904498848	0.4693545776373527	0	4	7	0	0	-21725.096696712208	1.2048660004493101	8.524649699924588	4.224238087761333	4.3004116121632565	7	28	47	6	0	1.0	0.1733002715305818	2.696853211628035	1.0	0.4091132959527033	5.57731775594228	1.0	0.1733002715305818	2.696853211628035	1.0	0.4091132959527033	5.57731775594228	1.0	0.1733002715305818	2.696853211628035	1.0
2535000	-61622.63358532085	-61648.95699075337	26.323405432525714	-19588.898914114587	0.8913608126174348	1.4988203746466704	1.172748639996121	0.32607173465054967	0	3	5	0	0	-20338.569192910178	0.4453992348288621	1.436711863661873	0.8516649646611093	0.5850468990007636	1	5	7	0	0	-21721.48888372861	1.0874210336596517	8.176162947657058	4.990376313690751	3.1857866339663072	4	26	48	5	0	1.0	0.25375404917548083	1.5630355042706274	1.0	1.0295276658845176	7.231310878280449	1.0	0.25375404917548083	1.5630355042706274	1.0	1.0295276658845176	7.231310878280449	1.0	0.25375404917548083	1.5630355042706274	1.0
2540000	-61650.50104973017	-61645.68607069939	-4.814979030778998	-19588.347246688034	0.9731459135489464	1.8294975824368835	1.7002907440492954	0.1292068383875881	0	3	5	0	0	-20338.37115187747	0.7658590687655794	2.0545730816821104	1.803070622605551	0.251502459076559	0	3	6	1	0	-21718.967672133884	1.1821427552373807	10.267036980552774	6.298974064836775	3.968062915715997	1	25	50	3	0	1.0	0.46122381231121007	3.7595072724072205	1.0	0.4776141018912415	7.787551653713114	1.0	0.46122381231121007	3.7595072724072205	1.0	0.4776141018912415	7.787551653713114	1.0	0.46122381231121007	3.7595072724072205	1.0
2545000	-61637.5518724335	-61647.642771719926	10.09089928642453	-19590.2294426367	0.910459061767206	1.643581424561234	1.11638272505886	0.5271986995023737	0	3	5	0	0	-20337.828885846877	0.5276163216104347	1.8928856675821129	1.3063423101622549	0.586543357419858	0	4	7	0	0	-21719.584443236345	1.069920465959194	10.170980524695908	5.71267146405743	4.458309060638477	3	30	53	0	0	1.0	0.4319315318202263	4.466040027975636	1.0	0.658800794071009	6.311160204491246	1.0	0.4319315318202263	4.466040027975636	1.0	0.658800794071009	6.311160204491246	1.0	0.4319315318202263	4.466040027975636	1.0
2550000	-61654.3443278984	-61643.94958190499	-10.394745993403626	-19587.991537059705	0.8343751221906138	1.3349461370416917	0.8883789411338123	0.4465671959078799	1	4	5	0	0	-20339.82349502121	0.5191266013332294	2.1392138236563425	1.5248407461275517	0.6143730775287912	1	5	7	0	0	-21716.134549824077	0.979277274379474	9.788496723428807	6.383044478420206	3.4054522450086013	3	28	51	2	0	1.0	0.5902760436484997	6.603032643218067	1.0	0.44627024284138805	6.196805991368826	1.0	0.5902760436484997	6.603032643218067	1.0	0.44627024284138805	6.196805991368826	1.0	0.5902760436484997	6.603032643218067	1.0
2555000	-61636.43968785382	-61659.967968374214	23.528280520400518	-19590.575624581285	0.7900685001254198	1.0942893428498688	0.7944862639793366	0.29980307887053237	1	3	4	1	0	-20339.68739846022	0.46733010294195243	1.5072681942951376	1.2603985473571562	0.24686964693798108	0	4	7	0	0	-21729.70494533271	0.9658064398622102	7.603376841738638	4.017672001492562	3.585704840246077	12	25	39	14	0	1.0	0.2761040355895091	0.6450929523384887	1.0	2.3733945836516694	7.047280478596066	1.0	0.2761040355895091	0.6450929523384887	1.0	2.3733945836516694	7.047280478596066	1.0	0.2761040355895091	0.6450929523384887	1.0
2560000	-61663.48426095919	-61647.30883412582	-16.175426833366352	-19588.747534813992	1.0046267460193279	1.8769146828967118	1.2791352023862224	0.5977794805104897	0	3	5	0	0	-20341.22689162378	0.6588510018277327	2.3947953695889224	1.483496971090609	0.9112983984983134	1	5	7	0	0	-21717.334407688046	1.0215176853423678	10.912854440810134	7.393672784214597	3.5191816565955394	5	32	53	0	0	1.0	0.5673552693134775	5.235720280477437	1.0	0.5944610213114894	7.571283042584525	1.0	0.5673552693134775	5.235720280477437	1.0	0.5944610213114894	7.571283042584525	1.0	0.5673552693134775	5.235720280477437	1.0
2565000	-61627.680208500155	-61656.57630372497	28.896095224815888	-19588.661124544484	1.002528168645482	1.7461112464947535	1.0267571216345008	0.7193541248602525	2	5	5	0	0	-20339.173862530108	0.4727841430861785	1.6449169158242094	1.017812880763511	0.6271040350606982	1	4	6	1	0	-21728.741316650387	0.8620431110185444	7.243991284013981	4.0479627612439515	3.196028522770031	6	24	44	9	0	1.0	0.23892025366159944	1.2233272626604879	1.0	1.003025286203523	6.161683911227381	1.0	0.23892025366159944	1.2233272626604879	1.0	1.003025286203523	6.161683911227381	1.0	0.23892025366159944	1.2233272626604879	1.0
2570000	-61633.19955483978	-61665.92681518641	32.72726034662977	-19591.069226973555	0.8359520696013888	1.564285462893244	1.336786231539686	0.22749923135355798	0	3	5	0	0	-20340.047183249655	0.47968502885231007	1.5516890141099722	0.818089329343294	0.7335996847666781	0	4	7	0	0	-21734.81040496319	0.9910577707903063	6.622335545646322	4.344826803919579	2.2775087417267414	0	22	48	5	0	1.0	0.21895392934020302	0.4036042158426484	1.0	0.2885991364345514	4.774474380308727	1.0	0.21895392934020302	0.4036042158426484	1.0	0.2885991364345514	4.774474380308727	1.0	0.21895392934020302	0.4036042158426484	1.0
2575000	-61616.71981497255	-61650.32831610585	33.60850113329661	-19588.80703097041	0.7911818532724658	1.2362597365894323	0.9265489016041148	0.3097108349853176	0	3	5	0	0	-20338.90929332619	0.38768501031620645	1.1292793744357417	0.802439865693102	0.3268395087426396	0	4	7	0	0	-21722.611991809255	0.9262549859074063	6.442852449772584	4.127079013550234	2.3157734362223508	2	23	47	6	0	1.0	0.18529679497511564	0.7462420171588017	1.0	0.2870380219803202	6.115362852041081	1.0	0.18529679497511564	0.7462420171588017	1.0	0.2870380219803202	6.115362852041081	1.0	0.18529679497511564	0.7462420171588017	1.0
2580000	-61604.48776785487	-61649.85503229029	45.36726443541291	-19588.34113007756	0.782054961113999	1.268991863196831	0.9983647901207993	0.270627073076032	0	3	5	0	0	-20338.680701740683	0.3881196675059566	0.9763823638928237	0.7931496845666979	0.18323267932612597	1	5	7	0	0	-21722.833200472043	0.9205381529419676	6.679197144579543	4.095964477267596	2.5832326673119486	3	22	45	8	0	1.0	0.23349158764273806	0.5672537808417195	1.0	0.4951792147505928	7.402753913729335	1.0	0.23349158764273806	0.5672537808417195	1.0	0.4951792147505928	7.402753913729335	1.0	0.23349158764273806	0.5672537808417195	1.0
2585000	-61584.24874867265	-61651.49059886861	67.24185019595193	-19589.715605937356	0.7856351760717976	1.2595053811185517	1.024343486855575	0.23516189426297707	0	3	5	0	0	-20338.560734147723	0.3332894374295367	0.91999650980039	0.5844535893618958	0.3355429204384942	0	4	7	0	0	-21723.214258783533	0.8979579225556397	5.997660160058381	4.067764318985336	1.929895841073046	2	28	52	1	0	1.0	0.16792422836736293	0.8218046361548466	1.0	0.31790104825902904	9.555662161841052	1.0	0.16792422836736293	0.8218046361548466	1.0	0.31790104825902904	9.555662161841052	1.0	0.16792422836736293	0.8218046361548466	1.0
2590000	-61585.13797909339	-61648.36700690826	63.22902781486248	-19589.05338857065	0.8323514645873452	1.399711096278268	1.2469766359974244	0.15273446028084353	0	3	5	0	0	-20339.33720918685	0.4490296394826418	1.2464914010502557	0.7376340217081534	0.5088573793421025	0	4	7	0	0	-21719.97640915075	1.0299010306584069	6.7761916293532165	4.627754415565462	2.1484372137877563	3	30	53	0	0	1.0	0.2291669913449829	3.2905099391212067	1.0	0.5324928784913847	10.018471617349125	1.0	0.2291669913449829	3.2905099391212067	1.0	0.5324928784913847	10.018471617349125	1.0	0.2291669913449829	3.2905099391212067	1.0
2595000	-61601.81709866084	-61651.655186159915	49.838087499076785	-19588.449967207187	0.9135085042629086	1.4343619998122246	1.199457465734147	0.2349045340780779	0	3	5	0	0	-20339.18792441516	0.48774919929791904	1.6857650987469817	1.3284498005480454	0.35731529819893637	1	5	7	0	0	-21724.017294537567	1.0969684118913725	7.023056693187928	4.777111997617437	2.245944695570494	2	28	52	1	0	1.0	0.24347844854143927	1.7181915341438805	1.0	0.5235839601209709	9.988388737292546	1.0	0.24347844854143927	1.7181915341438805	1.0	0.5235839601209709	9.988388737292546	1.0	0.24347844854143927	1.7181915341438805	1.0
2600000	-61613.83170889795	-61658.84500481922	45.013295921261864	-19589.546271928426	0.8506467222894928	1.621342001224452	1.5348273647082262	0.08651463651622578	0	3	5	0	0	-20344.011057847925	0.5442306746431005	1.2697917995265877	0.9452919025136373	0.3244998970129504	0	3	6	1	0	-21725.287675042866	1.113144286655828	6.980582765426015	4.449653911806118	2.530928853619896	4	27	49	4	0	1.0	0.24310392362871064	1.6778580089694413	1.0	0.43762833540134755	7.393350451580342	1.0	0.24310392362871064	1.6778580089694413	1.0	0.43762833540134755	7.393350451580342	1.0	0.24310392362871064	1.6778580089694413	1.0
2605000	-61611.96218712354	-61650.0684875078	38.10630038425608	-19589.03755257224	0.8708181997406119	1.6201145530188017	1.3739777407109444	0.24613681230785736	0	3	5	0	0	-20338.687468221615	0.42829476627687124	1.5671624991583262	1.1306563282555815	0.4365061709027445	2	6	7	0	0	-21722.343466713945	0.9556030270612547	7.161620700730683	5.126009759383649	2.0356109413470334	2	28	52	1	0	1.0	0.3894716316102757	3.1332946267578645	1.0	0.36004413557151554	7.514194214993444	1.0	0.3894716316102757	3.1332946267578645	1.0	0.36004413557151554	7.514194214993444	1.0	0.3894716316102757	3.1332946267578645	1.0
2610000	-61631.41746841743	-61655.89946428918	24.481995871750286	-19591.62854934938	0.9418411603957918	2.124240974260395	1.875983029472358	0.2482579447880369	1	4	5	0	0	-20340.101433014694	0.4963419530545585	1.6162213662296052	1.4801339896350854	0.13608737659451958	0	4	7	0	0	-21724.169481925106	1.0571245491935553	8.002727196491437	5.636857491932789	2.3658697045586528	2	28	52	1	0	1.0	0.41074455450501374	3.658240445921545	1.0	0.2528493610474704	11.8602587427727	1.0	0.41074455450501374	3.658240445921545	1.0	0.2528493610474704	11.8602587427727	1.0	0.41074455450501374	3.658240445921545	1.0
2615000	-61630.23486839149	-61649.84719041682	19.6123220253276	-19589.751518015306	0.8308043094063048	1.5520365728521015	1.2371747622912355	0.3148618105608661	1	4	5	0	0	-20337.650673733482	0.48982608073823347	1.6149138231972473	1.3906748861645182	0.22423893703272954	0	4	7	0	0	-21722.444998668034	0.9874408012430974	8.651252761217664	5.281936138953293	3.3693166222643702	3	28	51	2	0	1.0	0.386337262116267	1.2573162350994367	1.0	0.5362153747166138	7.214885127923354	1.0	0.386337262116267	1.2573162350994367	1.0	0.5362153747166138	7.214885127923354	1.0	0.386337262116267	1.2573162350994367	1.0
2620000	-61620.645815218304	-61651.18320831328	30.537393094978654	-19590.550051528604	0.7499108590178287	1.2244262743113008	0.9851590523836466	0.2392672219276541	1	4	5	0	0	-20338.966540020636	0.572957274994028	1.8301288413048173	1.429239494087677	0.40088934721714037	2	6	7	0	0	-21721.666616764043	1.0458322468731729	8.326230849420174	5.723071886443906	2.603158962976268	4	30	52	1	0	1.0	0.39748146660154926	3.947091961285982	1.0	0.5211814818534163	8.37795433733853	1.0	0.39748146660154926	3.947091961285982	1.0	0.5211814818534163	8.37795433733853	1.0	0.39748146660154926	3.947091961285982	1.0
2625000	-61662.10746472008	-61650.38038010461	-11.72708461547474	-19589.15610985185	0.9652581495294384	1.5009007556688159	1.3899682854494941	0.11093247021932176	0	3	5	0	0	-20341.240702942407	0.8247634352183166	2.886104470034419	2.6736187133895406	0.2124857566448776	1	5	7	0	0	-21719.983567310355	1.0296585882721225	8.955478686132224	5.853579773319449	3.101898912812776	0	21	47	6	0	1.0	0.5445897364007551	1.1571465125166933	1.0	0.14809224951204325	7.234718348213262	1.0	0.5445897364007551	1.1571465125166933	1.0	0.14809224951204325	7.234718348213262	1.0	0.5445897364007551	1.1571465125166933	1.0
2630000	-61678.36099639195	-61643.47271447674	-34.88828191521329	-19588.423528376978	0.9856881070791802	2.249363243110563	1.4944382322854888	0.7549250108250739	0	2	4	1	0	-20337.839632624815	0.49216343443766597	1.8791197459996294	1.6347949616054775	0.24432478439415184	0	4	7	0	0	-21717.209553474946	1.089875023328105	11.350074896941145	7.854133506682235	3.495941390258911	0	23	49	4	0	1.0	0.6985351812453964	2.078955172042545	1.0	0.006636679158156879	5.841847468961079	1.0	0.6985351812453964	2.078955172042545	1.0	0.006636679158156879	5.841847468961079	1.0	0.6985351812453964	2.078955172042545	1.0
2635000	-61621.41812147781	-61643.144901511	21.72678003318702	-19594.641881117288	0.8638136528442453	1.487404372327671	1.272243332252177	0.2151610400754943	1	4	5	0	0	-20338.997648059685	0.4394921583461888	1.482070963144433	1.1045782430590185	0.3774927200854149	0	4	7	0	0	-21709.505372334024	0.9339866935586765	7.670547809461994	5.3129654122354335	2.357582397226558	0	24	50	3	0	1.0	0.3633340049065658	1.6284843520736378	1.0	0.117494917281204	5.448976607964374	1.0	0.3633340049065658	1.6284843520736378	1.0	0.117494917281204	5.448976607964374	1.0	0.3633340049065658	1.6284843520736378	1.0
2640000	-61639.24736508789	-61640.26582853158	1.018463443690912	-19587.675847951374	0.9365184523702434	1.7794473149439947	1.5503352123297314	0.22911210261426337	0	3	5	0	0	-20339.811603488568	0.5783757193240752	2.4390433186344795	1.8031604087128184	0.6358829099216614	0	4	7	0	0	-21712.778377091632	0.9183306208787687	8.46504993949726	5.582875388767161	2.882174550730098	0	23	49	4	0	1.0	0.5173092781323481	1.589023600892022	1.0	0.04712979165564191	8.39961770908283	1.0	0.5173092781323481	1.589023600892022	1.0	0.04712979165564191	8.39961770908283	1.0	0.5173092781323481	1.589023600892022	1.0
2645000	-61638.012461933045	-61647.6940698491	9.681607916053922	-19589.351969677817	0.9175874856459789	1.7129401477757544	1.2289761598901503	0.48396398788560424	1	4	5	0	0	-20336.92082669126	0.4826566856546395	1.5625126898229673	1.1483812140271883	0.4141314757957789	0	4	7	0	0	-21721.421273480024	1.0660420398471582	8.594731225156115	5.965504054507116	2.629227170649	4	28	50	3	0	1.0	0.5634831381893041	2.322231890090069	1.0	0.4362749062769959	6.225131952250578	1.0	0.5634831381893041	2.322231890090069	1.0	0.4362749062769959	6.225131952250578	1.0	0.5634831381893041	2.322231890090069	1.0
2650000	-61627.35162634787	-61636.91358862673	9.56196227886519	-19587.470617754137	0.909797993018901	1.7546758299143639	1.397769561750069	0.356906268164295	0	3	5	0	0	-20338.72671248815	0.5871818449800426	1.6756408383024521	1.457276197855651	0.21836464044680098	0	4	7	0	0	-21710.716258384447	0.9625628769489449	8.054862689514792	5.234951471879028	2.8199112176357652	1	24	49	4	0	1.0	0.35339149792961194	1.2214725408056164	1.0	0.2544972722133839	5.65959020932836	1.0	0.35339149792961194	1.2214725408056164	1.0	0.2544972722133839	5.65959020932836	1.0	0.35339149792961194	1.2214725408056164	1.0
2655000	-61638.04023240029	-61640.599910724035	2.5596783237441105	-19589.308669283357	1.017431069983794	1.714615970977191	1.1757982651434649	0.5388177058337262	0	3	5	0	0	-20339.37112309346	0.4579375803638098	1.733687051807282	0.9666625099278733	0.7670245418794087	0	4	7	0	0	-21711.92011834722	0.9983779096460231	7.889513318659489	5.173396220568961	2.7161170980905305	2	21	45	8	0	1.0	0.38193770452472814	0.8163241136214041	1.0	0.27680719420928335	6.041994109051235	1.0	0.38193770452472814	0.8163241136214041	1.0	0.27680719420928335	6.041994109051235	1.0	0.38193770452472814	0.8163241136214041	1.0
2660000	-61652.62401573244	-61651.1401943143	-1.4838214181419578	-19587.76055593031	0.9513427413008655	1.7334458777917647	1.4502259649670028	0.28321991282476205	0	2	4	1	0	-20338.94125650123	0.4981854154610081	1.4372659449127998	1.0965430134631973	0.3407229314496024	0	3	6	1	0	-21724.43838188276	0.9283303664155418	9.351723604333436	4.839963338165571	4.5117602661678635	4	26	48	5	0	1.0	0.3105039344313874	3.668265006747034	1.0	0.5370921131971177	4.685045906536924	1.0	0.3105039344313874	3.668265006747034	1.0	0.5370921131971177	4.685045906536924	1.0	0.3105039344313874	3.668265006747034	1.0
2665000	-61659.718900245854	-61649.04715489758	-10.671745348276579	-19588.576065879748	1.2894125803724434	2.4073151251663205	2.3092779638416747	0.09803716132464546	0	3	5	0	0	-20338.990521828277	0.6562478005490574	1.8915773511910308	1.741455682336366	0.15012166885466502	0	4	7	0	0	-21721.48056718955	0.8743951843988396	8.412381161537306	5.769973141175136	2.642408020362171	0	21	47	6	0	1.0	0.4239346679332885	1.3570440443685172	1.0	0.02773589485512862	5.428299637489302	1.0	0.4239346679332885	1.3570440443685172	1.0	0.02773589485512862	5.428299637489302	1.0	0.4239346679332885	1.3570440443685172	1.0
2670000	-61640.49451618118	-61647.216072472605	6.721556291426069	-19588.123698930918	0.9551706378111247	1.7808215141302566	1.5771148266134383	0.20370668751681845	1	4	5	0	0	-20340.322363149495	0.5760634477390277	1.9875759000725015	1.5279440676811253	0.4596318323913764	0	4	7	0	0	-21718.770010392192	0.8953770167339781	8.524205654273581	5.211680097930296	3.3125255563432843	5	27	48	5	0	1.0	0.40608340600138154	1.8289643315638398	1.0	0.857832719165222	7.4792305188117405	1.0	0.40608340600138154	1.8289643315638398	1.0	0.857832719165222	7.4792305188117405	1.0	0.40608340600138154	1.8289643315638398	1.0
2675000	-61627.608488722646	-61654.72672619867	27.118237476025648	-19588.266861315773	0.8821481733730453	1.5635990546810086	1.3605739057122603	0.20302514896874843	0	3	5	0	0	-20341.70579717986	0.45997035053374824	1.624758310188927	0.9915682228077919	0.6331900873811347	1	5	7	0	0	-21724.754067703037	0.8764349730682328	7.915986979980417	4.977292984819252	2.9386939951611644	2	26	50	3	0	1.0	0.33346120795275774	1.5644231137513904	1.0	0.5706306581780596	7.548722373950486	1.0	0.33346120795275774	1.5644231137513904	1.0	0.5706306581780596	7.548722373950486	1.0	0.33346120795275774	1.5644231137513904	1.0
2680000	-61646.27822855017	-61653.015097753014	6.736869202843481	-19591.476142760832	1.2676723806370898	2.483269391536738	2.018287269998032	0.46498212153870583	0	3	5	0	0	-20338.528836982405	0.6369631923258705	2.1319419311852594	1.3823440971689014	0.7495978340163582	1	5	7	0	0	-21723.010118009777	0.9003714427759892	7.807505796940955	4.814903519609871	2.9926022773310827	3	22	45	8	0	1.0	0.3046254359715429	0.9974130752973915	1.0	0.6212549527765695	6.10453510499979	1.0	0.3046254359715429	0.9974130752973915	1.0	0.6212549527765695	6.10453510499979	1.0	0.3046254359715429	0.9974130752973915	1.0
2685000	-61663.07264226239	-61647.88832030623	-15.184321956163318	-19587.98815928108	0.899989117747447	1.613257077873969	1.4578339590956975	0.15542311877827134	0	3	5	0	0	-20336.382297063417	0.478903503846054	1.304943957083975	0.5371415760890107	0.7678023809949641	1	2	4	3	0	-21723.517863961726	0.9057929901999744	9.066663764912029	6.289867551179599	2.7767962137324353	3	27	50	3	0	1.0	0.49876510251811695	1.7865797414619171	1.0	0.9358907507577308	5.78158919580117	1.0	0.49876510251811695	1.7865797414619171	1.0	0.9358907507577308	5.78158919580117	1.0	0.49876510251811695	1.7865797414619171	1.0
2690000	-61637.63081945623	-61649.100124453515	11.469304997284935	-19589.22986927214	0.90416919163706	1.6323334124528026	1.435446211466164	0.19688720098663862	0	3	5	0	0	-20338.058571508856	0.40549679257228	1.4118016721821807	0.9385343803569086	0.47326729182527205	1	5	7	0	0	-21721.811683672513	0.9018592316926242	7.931038931489498	5.345436297216753	2.58560263427274	2	25	49	4	0	1.0	0.5305597048239304	1.9491335626243107	1.0	0.30496489393401943	7.348343300349226	1.0	0.5305597048239304	1.9491335626243107	1.0	0.30496489393401943	7.348343300349226	1.0	0.5305597048239304	1.9491335626243107	1.0
2695000	-61619.691195517116	-61641.35963712978	21.668441612665827	-19588.38083362887	0.7611670384383431	1.1692843907146315	0.9165171757346875	0.2527672149799441	0	3	5	0	0	-20336.33314632339	0.4429029900655803	1.2219489764929874	0.8077432068666565	0.41420576962633093	1	5	7	0	0	-21716.64565717752	0.9492887348784818	7.683783044998323	4.923793263703318	2.759989781295005	3	25	48	5	0	1.0	0.33764041581293	1.1215993342214743	1.0	0.38048854113370756	5.438421506813213	1.0	0.33764041581293	1.1215993342214743	1.0	0.38048854113370756	5.438421506813213	1.0	0.33764041581293	1.1215993342214743	1.0
2700000	-61680.38736301609	-61653.82226885653	-26.565094159557308	-19589.206088417628	1.0317884749201995	2.4479088308309107	1.437161126069475	1.0107477047614362	0	2	4	1	0	-20341.851105113492	0.7160249081966096	2.4781154273749357	1.8057596145974468	0.6723558127774889	0	4	7	0	0	-21722.765075325406	1.0736555742130893	10.00251696137122	7.499959879663431	2.50255708170779	0	25	51	2	0	1.0	0.5416086557226113	1.713680606566174	1.0	0.11619711868240476	5.3074913231563405	1.0	0.5416086557226113	1.713680606566174	1.0	0.11619711868240476	5.3074913231563405	1.0	0.5416086557226113	1.713680606566174	1.0
2705000	-61624.48970724958	-61645.447701229015	20.95799397943617	-19591.681573080597	0.871503105951991	1.411048436057953	1.1514798648124762	0.25956857124547666	0	3	5	0	0	-20338.13965271242	0.3807040451193366	1.2272956102553934	0.9027249219804556	0.32457068827493774	0	4	7	0	0	-21715.626475435998	1.0024069845276473	8.530213692916831	5.079614011704937	3.4505996812118944	5	28	49	4	0	1.0	0.23232281695997373	3.0471980151918823	1.0	0.8244294332614944	7.062251723738179	1.0	0.23232281695997373	3.0471980151918823	1.0	0.8244294332614944	7.062251723738179	1.0	0.23232281695997373	3.0471980151918823	1.0
2710000	-61615.815677531384	-61639.11315434966	23.297476818275932	-19586.193882646967	0.9484735070217769	1.6529783957077697	1.0894692168073639	0.5635091789004061	1	3	4	1	0	-20337.012801872974	0.37839017308348194	1.3321441903189783	0.8087578311717536	0.5233863591472244	1	4	6	1	0	-21715.90646982971	1.0305042978412082	9.31610090450576	4.503178587056963	4.812922317448798	9	30	47	6	0	1.0	0.2317421743597782	1.8879363248247085	1.0	0.9847831085981766	5.152945788062688	1.0	0.2317421743597782	1.8879363248247085	1.0	0.9847831085981766	5.152945788062688	1.0	0.2317421743597782	1.8879363248247085	1.0
2715000	-61621.787695883395	-61641.88212495674	20.09442907334829	-19587.294300045087	1.0717830080862036	1.9002823937125797	1.4792676057207252	0.42101478799185454	1	4	5	0	0	-20336.02110954834	0.5193127174285899	1.8716013871395936	1.6005164039097952	0.2710849832297984	0	4	7	0	0	-21718.56671536331	1.0670490083926953	9.638329457561838	5.965277140245527	3.673052317316308	9	34	51	2	0	1.0	0.39692945835654986	1.769927451071392	1.0	1.3902870567649999	8.604397090139587	1.0	0.39692945835654986	1.769927451071392	1.0	1.3902870567649999	8.604397090139587	1.0	0.39692945835654986	1.769927451071392	1.0
2720000	-61662.702292665956	-61657.010655056394	-5.691637609564371	-19589.539348932096	0.9593782196499975	1.9963792436057313	1.6003630417712669	0.39601620183446407	0	2	4	1	0	-20337.345204616326	0.753364246563078	2.9525422493816724	2.0740461226831335	0.8784961266985393	0	4	7	0	0	-21730.126101507976	1.1208779158512807	9.982472085087727	6.5444881722861	3.4379839128016263	0	25	51	2	0	1.0	0.4001416195273389	2.795527405236873	1.0	0.07581684595605225	4.313643207718198	1.0	0.4001416195273389	2.795527405236873	1.0	0.07581684595605225	4.313643207718198	1.0	0.4001416195273389	2.795527405236873	1.0
2725000	-61658.04783704818	-61643.584253844594	-14.463583203586518	-19588.206572169038	0.9050989632957034	1.7656816878211803	1.6547534637263555	0.11092822409482511	0	3	5	0	0	-20338.587431288855	0.4528266662592994	1.82075870629026	1.400111044349854	0.4206476619404059	0	4	7	0	0	-21716.790250386697	1.0681313149815839	10.493246221024009	6.63501762008646	3.8582286009375464	3	26	49	4	0	1.0	0.5566223221861988	3.005492543815318	1.0	0.3575404134225064	6.194420888201085	1.0	0.5566223221861988	3.005492543815318	1.0	0.3575404134225064	6.194420888201085	1.0	0.5566223221861988	3.005492543815318	1.0
2730000	-61647.8892608743	-61652.73411071133	4.844849837036726	-19588.83199191424	1.0606558439805513	1.8697132543555774	1.0806684711639973	0.7890447831915803	0	2	4	1	0	-20338.14701866286	0.5064748006805996	1.7679759558147925	1.3028217532782582	0.46515420253653395	0	4	7	0	0	-21725.755100134225	1.0459962868703903	9.56906503560852	5.991920937985314	3.5771440976232056	2	27	51	2	0	1.0	0.34915447949022216	1.931295509304978	1.0	0.13355756292113422	7.112390347167696	1.0	0.34915447949022216	1.931295509304978	1.0	0.13355756292113422	7.112390347167696	1.0	0.34915447949022216	1.931295509304978	1.0
2735000	-61638.994443803065	-61653.50225621643	14.507812413363856	-19590.47914206137	0.9080535989298398	1.6771631959244186	1.5373248177152758	0.13983837820914274	0	3	5	0	0	-20340.723124510652	0.5651359339453214	2.258551273309366	1.4796147039233507	0.7789365693860156	0	4	7	0	0	-21722.29998964441	1.115350224237226	9.183243162058396	5.936920999543552	3.2463221625148453	0	27	53	0	0	1.0	0.5416985369436783	1.800082972050592	1.0	0.11709406344851936	5.877462396721209	1.0	0.5416985369436783	1.800082972050592	1.0	0.11709406344851936	5.877462396721209	1.0	0.5416985369436783	1.800082972050592	1.0
2740000	-61652.05122606719	-61651.61731068844	-0.4339153787496218	-19591.406800508226	1.0341696622207357	1.9965343033070577	1.9002545613703217	0.09627974193673558	1	4	5	0	0	-20339.58618642776	0.6474802386435017	1.904923625664289	1.2852008471582292	0.6197227785060597	0	3	6	1	0	-21720.624323752454	1.101944505994836	9.201528257519314	6.648673234065093	2.5528550234542218	0	26	52	1	0	1.0	0.536962370006589	4.92701569406562	1.0	0.3036256328409427	9.141830450657642	1.0	0.536962370006589	4.92701569406562	1.0	0.3036256328409427	9.141830450657642	1.0	0.536962370006589	4.92701569406562	1.0
2745000	-61659.305789445294	-61652.758088760194	-6.547700685099719	-19588.859626607762	0.9600693507392043	1.7101501367453904	1.5036016306507505	0.20654850609464007	0	3	5	0	0	-20340.05862034182	0.7305134365495487	2.2786326517924897	1.724761774054277	0.5538708777382124	0	4	7	0	0	-21723.839841810608	1.4987151723978358	11.13283766281833	7.6628188166784685	3.4700188461398587	1	26	51	2	0	1.0	0.4348346256664787	2.9459825189558297	1.0	0.1780183051294996	7.06905526390658	1.0	0.4348346256664787	2.9459825189558297	1.0	0.1780183051294996	7.06905526390658	1.0	0.4348346256664787	2.9459825189558297	1.0
2750000	-61664.797792152	-61652.3935004975	-12.404291654503545	-19588.42016695723	1.1229567896736719	2.153931688451831	1.396065183487778	0.7578665049640527	1	4	5	0	0	-20340.30141134315	0.5374728868329798	1.7427947483090263	1.4897033483295508	0.25309139997947505	0	4	7	0	0	-21723.671922197118	1.5141147360415856	11.911611960549918	7.235380748799627	4.676231211750288	0	25	51	2	0	1.0	0.4575886228113644	3.657125307549294	1.0	0.04876215040354343	6.7175402670875295	1.0	0.4575886228113644	3.657125307549294	1.0	0.04876215040354343	6.7175402670875295	1.0	0.4575886228113644	3.657125307549294	1.0
2755000	-61624.444212065704	-61642.4143639683	17.97015190260137	-19589.187516038823	0.8752708888400419	1.4712882498444788	1.275875156239669	0.19541309360480977	0	3	5	0	0	-20337.784429235257	0.4716078829865714	1.4298633864014363	1.199200890203793	0.23066249619764323	0	4	7	0	0	-21715.442418694223	1.0934582920042173	9.11065189207819	6.273500949102052	2.837150942976137	3	30	53	0	0	1.0	0.39731036749220167	1.7904822619721517	1.0	0.3955887613000434	8.088751329092467	1.0	0.39731036749220167	1.7904822619721517	1.0	0.3955887613000434	8.088751329092467	1.0	0.39731036749220167	1.7904822619721517	1.0
2760000	-61647.03371305156	-61647.96126363131	0.9275505797494379	-19588.24931042275	0.9456643599980895	1.5372323076125136	1.4442008548353091	0.09303145277720457	0	3	5	0	0	-20342.33892257199	0.47468064042350694	1.523998881723914	1.0508164726688787	0.4731824090550355	0	4	7	0	0	-21717.373030636576	1.207974324262986	9.989409558579819	6.750412821850644	3.238996736729173	5	29	50	3	0	1.0	0.40721124456693086	1.537434728880782	1.0	0.7251918042838997	8.44040517779249	1.0	0.40721124456693086	1.537434728880782	1.0	0.7251918042838997	8.44040517779249	1.0	0.40721124456693086	1.537434728880782	1.0
2765000	-61654.73838267557	-61657.05255118402	2.314168508447957	-19590.72098348404	0.9061399438188216	2.0265368098093077	1.6427198054953358	0.383817004313972	1	4	5	0	0	-20339.400866618926	0.49227274857551917	1.911592919108182	1.4314171261590056	0.48017579294917623	1	5	7	0	0	-21726.93070108105	1.1977122097187798	10.114529965023694	6.6339054772724095	3.4806244877512835	7	31	50	3	0	1.0	0.47703407820600324	1.4288377808077861	1.0	0.704282886832565	8.197049235163563	1.0	0.47703407820600324	1.4288377808077861	1.0	0.704282886832565	8.197049235163563	1.0	0.47703407820600324	1.4288377808077861	1.0
2770000	-61660.284243071175	-61646.71829288163	-13.565950189544287	-19589.78855732555	0.9213651750315293	1.9621837438482648	1.4661851175523546	0.4959986262959098	0	3	5	0	0	-20341.111820188733	0.6696051912694576	2.5933972665379486	1.7882888470326714	0.805108419505277	0	4	7	0	0	-21715.817915367348	1.2189556133163046	10.436874702384461	6.295952306618534	4.140922395765929	2	26	50	3	0	1.0	0.44246469128620564	3.6832125015460564	1.0	0.08724265389014384	5.604089839557664	1.0	0.44246469128620564	3.6832125015460564	1.0	0.08724265389014384	5.604089839557664	1.0	0.44246469128620564	3.6832125015460564	1.0
2775000	-61643.011420708135	-61641.1820097397	-1.8294109684346527	-19588.119478145032	1.035725818334023	2.1289891948342805	1.874894028779773	0.2540951660545079	0	3	5	0	0	-20335.92061073748	0.4458774481680271	1.4469179409923905	1.025906707638038	0.4210112333543525	0	4	7	0	0	-21717.141920857186	1.27392600481659	9.721116539182823	6.498108930975529	3.2230076082072916	4	30	52	1	0	1.0	0.5559327152993311	3.09445211479122	1.0	0.31969042449723917	11.224819528490642	1.0	0.5559327152993311	3.09445211479122	1.0	0.31969042449723917	11.224819528490642	1.0	0.5559327152993311	3.09445211479122	1.0
2780000	-61652.024472949444	-61658.71624641957	6.691773470128828	-19590.978244356385	0.925105189427446	1.6681506379453164	1.2987028682817674	0.369447769663549	0	3	5	0	0	-20342.838301506603	0.7866109167178442	2.497378341555483	1.955853026266704	0.5415253152887787	1	5	7	0	0	-21724.899700556583	1.232409582586322	10.411391608766223	6.454167662439527	3.9572239463266974	4	30	52	1	0	1.0	0.3555185288434236	2.480488829932235	1.0	0.49346153742592597	8.876244214055768	1.0	0.3555185288434236	2.480488829932235	1.0	0.49346153742592597	8.876244214055768	1.0	0.3555185288434236	2.480488829932235	1.0
2785000	-61636.07726207232	-61639.513194179104	3.4359321067799113	-19587.68714054411	0.9028072484255183	1.6302282616332202	1.28169621288407	0.34853204874914995	0	3	5	0	0	-20336.550383193626	0.48239664640533236	1.5780044004289566	1.093648779269927	0.4843556211590294	1	5	7	0	0	-21715.275670441377	1.0920908959390598	10.00473123780354	6.121267403008456	3.8834638347950836	4	28	50	3	0	1.0	0.45859719987740777	1.8746733549446937	1.0	0.5992382118027689	4.884899276757726	1.0	0.45859719987740777	1.8746733549446937	1.0	0.5992382118027689	4.884899276757726	1.0	0.45859719987740777	1.8746733549446937	1.0
2790000	-61642.07213683727	-61644.1520273615	2.0798905242317245	-19588.200510942075	0.9639470529557504	1.7266509121440499	1.5325226695769705	0.1941282425670791	0	3	5	0	0	-20336.97710457218	0.43988107752015015	1.527740010805192	1.322072499824781	0.20566751098041072	0	4	7	0	0	-21718.974411847244	0.9456453534323888	9.186892822229185	6.108212990204942	3.0786798320242434	2	27	51	2	0	1.0	0.5094217414591059	1.7702592020053762	1.0	0.41721123346519623	9.234161792132078	1.0	0.5094217414591059	1.7702592020053762	1.0	0.41721123346519623	9.234161792132078	1.0	0.5094217414591059	1.7702592020053762	1.0
2795000	-61635.14135820984	-61647.14333179035	12.00197358050954	-19589.55545532824	0.9256102451776563	1.8980226056471659	1.1101351685666025	0.7878874370805634	4	5	4	1	1	-20338.533571381442	0.6888028666267437	2.163331928114976	1.3069675210790197	0.8563644070359561	3	7	7	0	0	-21719.054305080666	1.341168848991112	10.42729469965552	6.132777746127327	4.294516953528194	3	27	50	3	0	1.0	0.3822443351560235	1.352963273674166	1.0	0.9756466709080912	5.635006225711726	1.0	0.3822443351560235	1.352963273674166	1.0	0.9756466709080912	5.635006225711726	1.0	0.3822443351560235	1.352963273674166	1.0
2800000	-61636.096514066405	-61646.122035922774	10.025521856368526	-19589.02061687002	0.8537999378889958	1.395695170721682	1.1222054073903323	0.27348976333134967	0	3	5	0	0	-20341.144782297157	0.6324592716777105	2.0401656760137135	1.3565439861304704	0.6836216898832428	3	7	7	0	0	-21715.956636755593	1.254614129347319	10.773737995561222	5.529625697248566	5.244112298312658	6	27	47	6	0	1.0	0.2956113868044909	2.2791954714992766	1.0	1.0611990374422986	6.10258856332919	1.0	0.2956113868044909	2.2791954714992766	1.0	1.0611990374422986	6.10258856332919	1.0	0.2956113868044909	2.2791954714992766	1.0
2805000	-61639.355563772835	-61646.82732240518	7.471758632346708	-19592.10063621285	1.0122963597469619	1.9075871249926601	1.5432533829159256	0.36433374207673463	1	4	5	0	0	-20340.11942941767	0.586699043384261	2.272565847859741	1.5574760372977456	0.7150898105619952	2	6	7	0	0	-21714.60725677466	1.0251709031171008	9.891648222089358	6.47341437828345	3.4182338438059077	6	33	53	0	0	1.0	0.4732979375074365	6.224849686935622	1.0	0.7232746979721543	7.50026739195372	1.0	0.4732979375074365	6.224849686935622	1.0	0.7232746979721543	7.50026739195372	1.0	0.4732979375074365	6.224849686935622	1.0
2810000	-61631.54391760444	-61643.30954351288	11.765625908442116	-19589.475632236838	1.1653366779091883	2.137865794230896	1.6456374546584323	0.49222833957246315	1	4	5	0	0	-20338.463119541182	0.567878440255837	1.9779497169792373	1.638572756385605	0.3393769605936326	3	7	7	0	0	-21715.370791734866	0.9907358705590094	10.067808605422794	6.492868025961275	3.5749405794615186	7	34	53	0	0	1.0	0.47722359518345053	2.6300355209905875	1.0	1.2362273656262757	7.438569934919848	1.0	0.47722359518345053	2.6300355209905875	1.0	1.2362273656262757	7.438569934919848	1.0	0.47722359518345053	2.6300355209905875	1.0
2815000	-61672.14811555194	-61648.328291038924	-23.81982451302066	-19587.6696590604	1.2793788769655807	2.325950269001286	1.7266773941593656	0.5992728748419205	0	3	5	0	0	-20341.869454411284	0.8454171915893468	2.8554841231390844	2.1703663640594657	0.6851177590796185	0	4	7	0	0	-21718.78917756724	1.128198093379851	10.921546474825147	7.436502867223212	3.4850436076019338	5	28	49	4	0	1.0	0.6674654468640071	1.4271693531291394	1.0	0.546282316777182	6.608665480978443	1.0	0.6674654468640071	1.4271693531291394	1.0	0.546282316777182	6.608665480978443	1.0	0.6674654468640071	1.4271693531291394	1.0
2820000	-61643.5037534255	-61648.48455402024	4.9808005947329175	-19587.496557611998	1.0812833162595585	2.0349034899748912	1.5911887717900899	0.4437147181848014	1	4	5	0	0	-20339.324709739565	0.5632096394017687	1.5176746948844915	1.1563586083058577	0.36131608657863423	0	3	6	1	0	-21721.663286668678	0.9561828664163092	8.547533754600908	5.716259321408466	2.831274433192442	1	24	49	4	0	1.0	0.43577062748318596	1.1005328442421267	1.0	0.3864877631518757	8.152044174517686	1.0	0.43577062748318596	1.1005328442421267	1.0	0.3864877631518757	8.152044174517686	1.0	0.43577062748318596	1.1005328442421267	1.0
2825000	-61661.36476729087	-61647.941528593	-13.423238697868634	-19588.264803738333	1.0555281778924066	2.068384263583337	1.5325811207497892	0.5358031428335476	2	5	5	0	0	-20337.202874613366	0.5776840588193288	2.01731850728514	1.7499615581432704	0.26735694914186947	0	4	7	0	0	-21722.473850241302	1.2097133876476787	10.223335825252084	6.909670025484831	3.313665799767252	4	28	50	3	0	1.0	0.5855279946527474	1.2310925153949834	1.0	0.9940051910395737	8.654940950729182	1.0	0.5855279946527474	1.2310925153949834	1.0	0.9940051910395737	8.654940950729182	1.0	0.5855279946527474	1.2310925153949834	1.0
2830000	-61629.00560460883	-61640.97677269639	11.97116808755916	-19588.65438882899	0.8860237033073411	1.2407366132773396	0.8059387344095886	0.434797878867751	1	3	4	1	0	-20337.985119018107	0.3714750401938263	1.18427237752219	0.5775996236839886	0.6066727538382015	0	3	6	1	0	-21714.3372648493	0.9580869863449515	7.713157738727892	5.414850295082049	2.298307443645843	3	24	47	6	0	1.0	0.39598563777405354	0.5997711597852892	1.0	0.4734967282155418	7.59033462184144	1.0	0.39598563777405354	0.5997711597852892	1.0	0.4734967282155418	7.59033462184144	1.0	0.39598563777405354	0.5997711597852892	1.0
2835000	-61624.40639278223	-61646.54117236652	22.134779584289614	-19589.76547365756	0.7742472038068394	1.2747078226308797	1.1681009808802894	0.10660684175059057	1	4	5	0	0	-20338.993200174216	0.4455937428753375	1.4458779700341884	0.9546830269767591	0.4911949430574294	1	4	6	1	0	-21717.782498534743	1.1252650088252165	8.046744255856755	6.018406998888881	2.0283372569678746	0	26	52	1	0	1.0	0.39009742017507837	0.71744587806571	1.0	0.28195007649773307	7.154135615611364	1.0	0.39009742017507837	0.71744587806571	1.0	0.28195007649773307	7.154135615611364	1.0	0.39009742017507837	0.71744587806571	1.0
2840000	-61625.62002832112	-61642.93909986384	17.319071542721122	-19588.592717213534	0.8722030044262523	1.5975381859516278	1.3996600372714203	0.19787814868020726	0	3	5	0	0	-20336.60454444195	0.5144460223886088	1.5677951730965765	1.4734084539582468	0.0943867191383296	0	4	7	0	0	-21717.741838208356	1.1462852371297139	8.108850680494225	6.247017165242461	1.8618335152517627	0	24	50	3	0	1.0	0.45600964315431286	1.319285734024048	1.0	0.10531242692734549	12.694290257819217	1.0	0.45600964315431286	1.319285734024048	1.0	0.10531242692734549	12.694290257819217	1.0	0.45600964315431286	1.319285734024048	1.0
2845000	-61630.074442296514	-61646.52534894472	16.450906648205912	-19587.664240128546	1.3501913641449734	2.5204385831735476	2.2192941613889525	0.3011444217845951	0	3	5	0	0	-20338.721077360235	0.5828948981027148	2.4339643854885114	1.7235027503016933	0.710461635186818	1	5	7	0	0	-21720.140031455932	1.1518407549203393	8.445300051216138	6.816980145870957	1.6283199053451798	0	27	53	0	0	1.0	0.5358912614217819	1.640752140337368	1.0	0.1212950036396772	8.95362934505121	1.0	0.5358912614217819	1.640752140337368	1.0	0.1212950036396772	8.95362934505121	1.0	0.5358912614217819	1.640752140337368	1.0
2850000	-61649.54694477925	-61643.430961745806	-6.115983033440742	-19588.045304278043	1.0937400378862232	1.9107542274540024	1.7376146571966924	0.1731395702573098	2	5	5	0	0	-20339.222809877174	0.7212183856606607	3.1870315926467017	2.289733480333654	0.8972981123130469	1	5	7	0	0	-21716.16284759059	1.322675441259014	10.127241580074807	6.411089329808806	3.7161522502660014	7	31	50	3	0	1.0	0.5902783061111065	1.088279349948008	1.0	1.1594813822456924	6.789414838803989	1.0	0.5902783061111065	1.088279349948008	1.0	1.1594813822456924	6.789414838803989	1.0	0.5902783061111065	1.088279349948008	1.0
2855000	-61656.22890426566	-61647.86275028816	-8.366153977506944	-19588.07645096365	1.007035056533056	2.04260352150317	1.8750162042059038	0.16758731729726623	3	6	5	0	0	-20336.972795785914	0.5331790909604561	1.951789743681927	1.2503525222435474	0.7014372214383797	0	4	7	0	0	-21722.813503538597	1.2041839259499028	11.125974451081769	6.430305260449764	4.695669190632005	8	29	47	6	0	1.0	0.4896471648354981	2.310293778000185	1.0	1.158059450060374	5.699990412121148	1.0	0.4896471648354981	2.310293778000185	1.0	1.158059450060374	5.699990412121148	1.0	0.4896471648354981	2.310293778000185	1.0
2860000	-61635.87944953557	-61646.065860660856	10.186411125288307	-19586.93227108199	0.9273587779518122	1.7183413187790544	1.2980184119393834	0.4203229068396708	1	3	4	1	0	-20337.687782170608	0.5271004798559685	1.696227708157761	1.0752720628417598	0.6209556453160013	2	5	6	1	0	-21721.445807408258	0.9384767596758309	7.888899807943049	4.253435932176622	3.635463875766427	5	20	41	12	0	1.0	0.31205602320520476	0.6599517008478478	1.0	1.3981082478708333	4.120553914535029	1.0	0.31205602320520476	0.6599517008478478	1.0	1.3981082478708333	4.120553914535029	1.0	0.31205602320520476	0.6599517008478478	1.0
2865000	-61640.7997434447	-61645.20722891475	4.407485470044806	-19587.595740457473	1.0766754122653195	1.999684025166458	1.6288046458728198	0.370879379293638	0	3	5	0	0	-20339.078100410545	0.45623481772011515	1.6846922130505217	1.228475864414912	0.45621634863560934	0	4	7	0	0	-21718.533388046726	1.2974109880278664	10.288700122741284	6.452431459484165	3.8362686632571164	2	28	52	1	0	1.0	0.4120642819800637	2.2374446470062144	1.0	0.19466435489067913	7.405498108307075	1.0	0.4120642819800637	2.2374446470062144	1.0	0.19466435489067913	7.405498108307075	1.0	0.4120642819800637	2.2374446470062144	1.0
2870000	-61645.77007492266	-61641.546133363874	-4.223941558779314	-19587.56224439221	1.0040822089860477	1.6918623821184653	1.4345119516582507	0.2573504304602145	0	3	5	0	0	-20340.862084683155	0.8498392931314819	2.733528696891277	1.8603953215260647	0.8731333753652124	0	3	6	1	0	-21713.12180428851	1.5325919829425174	10.286641971033713	7.073232983191503	3.2134089878422056	1	26	51	2	0	1.0	0.3893954543475479	2.7655580740810897	1.0	0.06235078498808402	6.891525155538521	1.0	0.3893954543475479	2.7655580740810897	1.0	0.06235078498808402	6.891525155538521	1.0	0.3893954543475479	2.7655580740810897	1.0
2875000	-61658.43786899067	-61644.27622309826	-14.161645892407465	-19588.51390540455	0.9419520348874881	2.17023112091681	1.5705131960652596	0.5997179248515505	0	2	4	1	0	-20336.528912580136	0.47465604576189785	1.4545014355144963	1.1469191491339306	0.3075822863805656	0	4	7	0	0	-21719.233405113577	1.46707743841237	10.519854532485141	7.7439698277584466	2.775884704726698	0	24	50	3	0	1.0	0.5798843507039645	1.3010985789993899	1.0	0.02898598529580109	7.220074963777882	1.0	0.5798843507039645	1.3010985789993899	1.0	0.02898598529580109	7.220074963777882	1.0	0.5798843507039645	1.3010985789993899	1.0
2880000	-61649.069095589984	-61641.708216603634	-7.36087898635123	-19588.61170443672	1.0507460077353492	1.9544184777502567	1.8034172775169988	0.1510012002332582	1	4	5	0	0	-20341.391409033917	0.6678001476434292	2.501326952403085	1.8212302502207285	0.6800967021823566	1	5	7	0	0	-21711.705103133	1.2602440615813966	9.82505480698537	5.912404652197844	3.912650154787526	1	24	49	4	0	1.0	0.3830523736572949	1.6229171492425745	1.0	0.45633658790065645	5.831339386755983	1.0	0.3830523736572949	1.6229171492425745	1.0	0.45633658790065645	5.831339386755983	1.0	0.3830523736572949	1.6229171492425745	1.0
2885000	-61625.03076408957	-61639.762315593034	14.731551503467799	-19587.648777583167	0.9585388000191905	1.947729580556412	1.8128440542559607	0.13488552630045114	0	3	5	0	0	-20340.61545944627	0.6690005712573014	2.229021171626354	1.8013457758399902	0.4276753957863639	0	4	7	0	0	-21711.498078563603	1.340073047311927	8.908037162404698	6.5807593681834815	2.327277794221215	0	24	50	3	0	1.0	0.5350633516685485	1.056317658291413	1.0	0.10587166334296867	7.884622601322509	1.0	0.5350633516685485	1.056317658291413	1.0	0.10587166334296867	7.884622601322509	1.0	0.5350633516685485	1.056317658291413	1.0
2890000	-61590.84526150429	-61647.856635472024	57.011373967731934	-19589.91147812227	0.8667350616993917	1.8984748311924466	1.67323081204252	0.2252440191499264	4	7	5	0	0	-20340.34155845153	0.45901363808413764	1.5451559397431929	1.340014935503006	0.20514100424018716	0	4	7	0	0	-21717.603598898222	0.9486616136651178	7.2067753907400345	5.217537593196674	1.989237797543359	7	33	52	1	0	1.0	0.3182461384332222	1.4937497537325066	1.0	1.5820125101415763	14.16916242052402	1.0	0.3182461384332222	1.4937497537325066	1.0	1.5820125101415763	14.16916242052402	1.0	0.3182461384332222	1.4937497537325066	1.0
2895000	-61596.743359399814	-61643.93005793302	47.18669853320998	-19590.12929184149	0.8674882513521551	1.448015853804617	1.2671179890788606	0.18089786472575636	2	5	5	0	0	-20339.692128396757	0.458668318637321	1.4210608080890204	1.1356158056782024	0.2854450024108178	2	6	7	0	0	-21714.10863769478	0.9515290294281056	7.385368147925153	4.694658829003452	2.6907093189217006	8	31	49	4	0	1.0	0.27748737460711215	2.1633342988181985	1.0	1.3029289276609943	12.12569270355647	1.0	0.27748737460711215	2.1633342988181985	1.0	1.3029289276609943	12.12569270355647	1.0	0.27748737460711215	2.1633342988181985	1.0
2900000	-61583.836228351596	-61639.22466426668	55.388435915083974	-19588.65517679548	0.825063121801144	1.5437089854183057	1.3944012835938209	0.14930770182448472	3	6	5	0	0	-20336.481777656354	0.3981762115575761	1.269969728496868	1.0470353549524076	0.22293437354446033	2	6	7	0	0	-21714.087709814845	0.9705891525284421	8.192880650755642	5.496974955049993	2.695905695705647	12	37	51	2	0	1.0	0.3968377532172985	2.528313175342138	1.0	1.647018131637967	11.589848233319819	1.0	0.3968377532172985	2.528313175342138	1.0	1.647018131637967	11.589848233319819	1.0	0.3968377532172985	2.528313175342138	1.0
2905000	-61612.845928227325	-61644.69486773225	31.848939504928772	-19586.419894642924	0.8201685912269314	1.2648119415652037	0.7665539510899289	0.49825799047527486	4	6	4	1	0	-20339.925685408285	0.6106873493243052	2.0903854159557618	1.743616344919151	0.3467690710366101	3	7	7	0	0	-21718.349287681045	1.0381731825164304	8.893134500683678	5.340838758528691	3.5522957421549863	10	33	49	4	0	1.0	0.4085542827793664	2.0368510966528506	1.0	2.356515063879295	8.708461415503326	1.0	0.4085542827793664	2.0368510966528506	1.0	2.356515063879295	8.708461415503326	1.0	0.4085542827793664	2.0368510966528506	1.0
2910000	-61590.31671006159	-61636.13558711238	45.81887705079451	-19587.006848549707	0.7923837825348408	1.2825237637460913	0.8634791919206367	0.41904457182545457	3	6	5	0	0	-20336.315730658043	0.4393484928358883	1.5139300766606822	0.9060537749021218	0.6078763017585604	2	5	6	1	0	-21712.813007904635	0.9847355649352512	9.07646671216774	5.257478802313722	3.8189879098540143	16	38	48	5	0	1.0	0.32016510709716123	1.2662363651840556	1.0	2.250322981921104	8.866191972629956	1.0	0.32016510709716123	1.2662363651840556	1.0	2.250322981921104	8.866191972629956	1.0	0.32016510709716123	1.2662363651840556	1.0
2915000	-61660.28091090363	-61654.68843971801	-5.592471185620926	-19593.62162842965	1.592924003703965	3.7635448917009438	3.312081033977127	0.45146385772381614	0	3	5	0	0	-20335.6393254165	0.4245332207855988	1.5248629794521038	1.0503177977880203	0.4745451816640836	0	3	6	1	0	-21725.42748587186	1.144265267156978	9.363936156625625	5.404709466242544	3.959226690383081	0	21	47	6	0	1.0	0.3974059625305619	0.7682244410224371	1.0	0.02231774307184205	3.67613700703871	1.0	0.3974059625305619	0.7682244410224371	1.0	0.02231774307184205	3.67613700703871	1.0	0.3974059625305619	0.7682244410224371	1.0
2920000	-61625.1214188237	-61647.75565955804	22.634240734341063	-19588.435057310893	0.7732889178785078	1.308050401154457	1.1024250632259178	0.2056253379285391	1	4	5	0	0	-20336.82791121138	0.4381083948424173	1.3011047128283613	0.9634076224532533	0.3376970903751079	0	4	7	0	0	-21722.49269103576	1.0044760906672212	8.467166715750844	5.092596024219605	3.374570691531237	3	26	49	4	0	1.0	0.27193113541274566	0.7693519576514863	1.0	1.1392572049900813	8.861090493487483	1.0	0.27193113541274566	0.7693519576514863	1.0	1.1392572049900813	8.861090493487483	1.0	0.27193113541274566	0.7693519576514863	1.0
2925000	-61607.694341035516	-61644.573955285145	36.879614249629014	-19587.707985811878	0.9940688913551127	1.5719552516270276	1.2760585771474986	0.2958966744795293	0	3	5	0	0	-20337.472931197186	0.41351979249918625	1.3398133540064163	1.0467112108177306	0.29310214318868555	0	4	7	0	0	-21719.393038276085	0.9599985843470841	7.491379680808986	4.7457184287809	2.7456612520280865	0	24	50	3	0	1.0	0.25896621563947964	1.810729819800443	1.0	0.015558336823303475	5.771019808387229	1.0	0.25896621563947964	1.810729819800443	1.0	0.015558336823303475	5.771019808387229	1.0	0.25896621563947964	1.810729819800443	1.0
2930000	-61630.27507746787	-61647.988337719675	17.713260251806055	-19588.15468363891	0.8927252167579575	1.4989258534764023	1.2982907316025474	0.20063512187385515	0	3	5	0	0	-20337.193944509654	0.3962254422528453	1.2898345910061753	1.0310897592836061	0.258744831722569	0	4	7	0	0	-21722.63970957111	0.9929558926063861	7.867856665849927	5.298800389274972	2.5690562765749565	1	23	48	5	0	1.0	0.30640976171553	0.8989289961925334	1.0	0.019746966271350943	8.784213465428211	1.0	0.30640976171553	0.8989289961925334	1.0	0.019746966271350943	8.784213465428211	1.0	0.30640976171553	0.8989289961925334	1.0
2935000	-61618.89485248118	-61644.561389882365	25.66653740118912	-19588.098928303185	0.9327885983576827	1.451556624732197	1.2238089370201042	0.22774768771209264	0	3	5	0	0	-20338.237589802226	0.41611058813196317	1.4455773244430061	0.8250584834854905	0.6205188409575156	0	4	7	0	0	-21718.22487177696	0.9428630929857339	7.756274147534189	5.174092837670424	2.5821813098637643	0	24	50	3	0	1.0	0.3458580937692524	1.394313017296739	1.0	0.321010056720605	7.103689289192166	1.0	0.3458580937692524	1.394313017296739	1.0	0.321010056720605	7.103689289192166	1.0	0.3458580937692524	1.394313017296739	1.0
2940000	-61626.88441486854	-61648.90497859067	22.020563722132977	-19590.0047761185	0.7992535767298564	1.110319076004965	0.805086682267549	0.30523239373741595	0	2	4	1	0	-20337.78383451671	0.40766930949507707	1.3617245806880316	0.9489783840238424	0.4127461966641894	0	3	6	1	0	-21721.116367955452	0.9701192056092773	7.80598722627859	5.035716253040692	2.7702709732378956	2	27	51	2	0	1.0	0.27720070654284207	1.4042031332461409	1.0	0.5838508772422876	6.600333943278632	1.0	0.27720070654284207	1.4042031332461409	1.0	0.5838508772422876	6.600333943278632	1.0	0.27720070654284207	1.4042031332461409	1.0
2945000	-61630.152541209885	-61649.711036995766	19.55849578587885	-19592.259707584144	0.9525349250533156	2.290307780882097	1.9670454939932922	0.32326228688880465	0	3	5	0	0	-20340.280760303212	0.5551906870699104	1.931230751587606	1.4013382830033825	0.5298924685842233	0	4	7	0	0	-21717.170569108406	0.9673924237400273	7.835593088396996	4.669694132072836	3.165898956324161	2	27	51	2	0	1.0	0.2812208359912555	2.739877426863271	1.0	0.5755736137309465	6.0784008558921325	1.0	0.2812208359912555	2.739877426863271	1.0	0.5755736137309465	6.0784008558921325	1.0	0.2812208359912555	2.739877426863271	1.0
2950000	-61599.311499410025	-61639.872250309796	40.5607508997743	-19588.411072662217	1.0086276626602728	1.7198777920797674	1.3631542092892257	0.35672358279054167	0	3	5	0	0	-20337.872438892926	0.5472695857371619	1.6690382381964328	1.1003020394976983	0.5687361986987348	0	4	7	0	0	-21713.58873875465	0.8734682321999746	7.21286930762753	4.144691757318874	3.068177550308656	1	26	51	2	0	1.0	0.260653574079717	1.9493037082477758	1.0	0.4007988751211197	7.131730825153281	1.0	0.260653574079717	1.9493037082477758	1.0	0.4007988751211197	7.131730825153281	1.0	0.260653574079717	1.9493037082477758	1.0
2955000	-61604.96866730914	-61645.61857385632	40.64990654718033	-19590.54609283818	0.6777385395383386	0.9071952826177007	0.7747855243639109	0.13240975825378978	0	3	5	0	0	-20339.445997306033	0.38345623592093453	1.2100437534138992	0.7913687889078775	0.41867496450602154	1	5	7	0	0	-21715.626483712105	0.93215433659042	7.698752879647301	4.511044960899945	3.187707918747355	2	26	50	3	0	1.0	0.2614032005611509	2.5390460604599183	1.0	0.41497308474885214	7.229677336052878	1.0	0.2614032005611509	2.5390460604599183	1.0	0.41497308474885214	7.229677336052878	1.0	0.2614032005611509	2.5390460604599183	1.0
2960000	-61605.77066720959	-61636.21298116423	30.44231395464066	-19590.068639912082	0.8207162273571886	1.5257319696467855	1.2764663899981623	0.24926557964862323	1	4	5	0	0	-20338.578453590577	0.46727868696286323	1.7162066618670124	1.436722686374143	0.2794839754928701	0	4	7	0	0	-21707.565887661567	0.8622103343346251	7.336811913648718	4.830313911686032	2.506498001962685	1	26	51	2	0	1.0	0.28251398254482735	1.4441032375275742	1.0	0.5818576496677528	7.303687128159263	1.0	0.28251398254482735	1.4441032375275742	1.0	0.5818576496677528	7.303687128159263	1.0	0.28251398254482735	1.4441032375275742	1.0
2965000	-61605.67784019844	-61648.31728981798	42.63944961953227	-19588.22257033914	1.0075204566657667	1.7276549087841209	1.5907967034090449	0.136858205375076	0	3	5	0	0	-20338.781363525926	0.5411178013282116	1.901935657494112	1.342658656436119	0.559277001057993	1	5	7	0	0	-21721.31335595291	1.0197859223692693	7.30284036259258	5.1401859793367475	2.1626543832558327	3	29	52	1	0	1.0	0.3191372210987618	1.0987634244228912	1.0	0.35408787205066694	10.064070013845047	1.0	0.3191372210987618	1.0987634244228912	1.0	0.35408787205066694	10.064070013845047	1.0	0.3191372210987618	1.0987634244228912	1.0
2970000	-61606.71367933283	-61639.63494480067	32.92126546784021	-19588.143335017136	1.0395759205281836	1.9017932315873018	1.5844497826420705	0.3173434489452314	0	3	5	0	0	-20338.973010546102	0.4243225446308561	1.0952950381858766	0.915394685702399	0.1799003524834777	0	4	7	0	0	-21712.518599237435	0.8610662909302543	7.490102846422722	5.150105144474909	2.3399977019478118	3	30	53	0	0	1.0	0.3230316766725095	1.7891231527435827	1.0	0.435757288536648	6.354473453373433	1.0	0.3230316766725095	1.7891231527435827	1.0	0.435757288536648	6.354473453373433	1.0	0.3230316766725095	1.7891231527435827	1.0
2975000	-61604.38686416261	-61638.91071766106	34.52385349845432	-19589.92375238172	1.0437748720532682	1.9502747141608383	1.641814858303477	0.308459855857361	1	4	5	0	0	-20337.641725818197	0.4246287608792125	1.4948350569392364	1.2849999848346771	0.20983507210455898	0	4	7	0	0	-21711.34523946114	0.8409563531279869	7.500926677227642	5.162156377509629	2.3387702997180124	4	30	52	1	0	1.0	0.30741659438990615	1.4896288980852364	1.0	0.27242873503906373	11.271594213145018	1.0	0.30741659438990615	1.4896288980852364	1.0	0.27242873503906373	11.271594213145018	1.0	0.30741659438990615	1.4896288980852364	1.0
2980000	-61592.90519964696	-61637.57726546233	44.672065815373486	-19586.82187352891	0.8632399730112071	1.3912232008420435	1.117591482283372	0.27363171855867136	0	3	5	0	0	-20340.641135812133	0.5970038249615098	1.6309155630840457	1.2837314238500266	0.34718413923401925	1	5	7	0	0	-21710.11425612129	0.8155560078370058	7.396685962773035	4.518770441140448	2.8779155216325867	7	32	51	2	0	1.0	0.3174047339275834	2.3422754248900253	1.0	1.4337333433093071	10.951742886372788	1.0	0.3174047339275834	2.3422754248900253	1.0	1.4337333433093071	10.951742886372788	1.0	0.3174047339275834	2.3422754248900253	1.0
2985000	-61595.10290994813	-61643.57404024468	48.47113029655036	-19587.669641528282	0.8035728731405268	1.50028735877208	1.3289102937632986	0.17137706500878144	0	3	5	0	0	-20341.492889568573	0.6495651061101955	1.802699275634326	1.4919431737471687	0.3107561018871573	0	4	7	0	0	-21714.411509147823	0.8740228193255674	7.234919522655199	4.855226382949747	2.3796931397054557	7	34	53	0	0	1.0	0.30733827646370887	4.28504466624193	1.0	0.9301820644857307	9.586483131265195	1.0	0.30733827646370887	4.28504466624193	1.0	0.9301820644857307	9.586483131265195	1.0	0.30733827646370887	4.28504466624193	1.0
2990000	-61614.01604071794	-61638.940172763934	24.92413204598786	-19590.13219216219	0.8806125634019156	1.5615656461104521	1.14159952832996	0.4199661177804916	1	4	5	0	0	-20339.133264880245	0.4842853146720421	1.7110782235001212	0.9737125476303328	0.7373656758697885	0	4	7	0	0	-21709.674715721503	0.9875371005180759	8.304248934383306	5.826959574683988	2.4772893596993155	3	30	53	0	0	1.0	0.48789528831897616	1.7511146489349334	1.0	0.3071411068255619	8.227854771510351	1.0	0.48789528831897616	1.7511146489349334	1.0	0.3071411068255619	8.227854771510351	1.0	0.48789528831897616	1.7511146489349334	1.0
2995000	-61658.21349630962	-61649.2562051929	-8.957291116722985	-19589.184563620813	0.9453690843079698	1.969156565402734	1.8023783863648077	0.16677817903792616	0	3	5	0	0	-20340.879742473433	0.5534847101874144	2.2332733818379786	1.6466364282316164	0.5866369536063616	1	5	7	0	0	-21719.191899098652	0.9417563352734836	9.014426614118973	6.0387911223592985	2.975635491759673	3	25	48	5	0	1.0	0.67253476170496	1.1956396079631524	1.0	0.5795832147312507	5.863821031880662	1.0	0.67253476170496	1.1956396079631524	1.0	0.5795832147312507	5.863821031880662	1.0	0.67253476170496	1.1956396079631524	1.0
3000000	-61668.272716679996	-61645.14647496787	-23.12624171212638	-19588.068940782185	1.1962254237092085	2.489157884439269	2.0505629279132105	0.43859495652605873	0	3	5	0	0	-20336.30065762911	0.46742598559662984	1.49002982020462	1.1325998299820212	0.35742999022259836	0	4	7	0	0	-21720.776876556574	1.7290497783308008	12.410617842685403	8.295782535626035	4.1148353070593675	2	27	51	2	0	1.0	0.5611611860241589	1.291780945889513	1.0	0.4756259226404799	6.186453966825556	1.0	0.5611611860241589	1.291780945889513	1.0	0.4756259226404799	6.186453966825556	1.0	0.5611611860241589	1.291780945889513	1.0
3005000	-61627.848108196835	-61644.50190732315	16.653799126316766	-19588.746232248795	1.046161767739783	2.1383630617838074	1.9393869146107208	0.1989761471730865	0	3	5	0	0	-20342.21326041497	0.6886881157963632	2.190803988417676	1.6409016637143234	0.5499023247033521	3	7	7	0	0	-21713.54241465939	0.9150311943911371	8.454049958686381	5.361825528016309	3.0922244306700746	4	29	51	2	0	1.0	0.38377900686749183	4.651872953663492	1.0	0.9156229846199846	9.7435659370146	1.0	0.38377900686749183	4.651872953663492	1.0	0.9156229846199846	9.7435659370146	1.0	0.38377900686749183	4.651872953663492	1.0
3010000	-61659.482703057976	-61645.49539768469	-13.987305373291452	-19589.72554138328	0.9986532288849491	2.2711383557892324	1.9783253974121773	0.29281295837705523	1	4	5	0	0	-20339.478361028032	0.5489232031239806	1.8628679554318213	1.2721430625342371	0.5907248928975842	0	3	6	1	0	-21716.291495273384	0.9601154870411825	9.208010044721354	6.434124967051563	2.7738850776697923	0	23	49	4	0	1.0	0.4886752489829836	2.7117868137077847	1.0	0.206252675932419	6.452755365647053	1.0	0.4886752489829836	2.7117868137077847	1.0	0.206252675932419	6.452755365647053	1.0	0.4886752489829836	2.7117868137077847	1.0
3015000	-61616.35750535229	-61636.63135922792	20.27385387563025	-19588.592732106972	1.093362826022806	2.244546754175632	1.8909419402268917	0.35360481394874027	3	6	5	0	0	-20338.69002007014	0.45398520179403534	1.7679172651565485	1.3783447506903146	0.3895725144662341	1	5	7	0	0	-21709.348607050804	1.0053798644893648	8.474227268556266	5.473704454340875	3.0005228142153917	4	29	51	2	0	1.0	0.43019707949123703	1.092004875642702	1.0	1.1381716826326262	11.341287628048226	1.0	0.43019707949123703	1.092004875642702	1.0	1.1381716826326262	11.341287628048226	1.0	0.43019707949123703	1.092004875642702	1.0
3020000	-61608.88705453747	-61638.914076029614	30.02702149214422	-19590.24133518764	1.1299654881275054	2.304226762250963	2.1898277999982287	0.11439896225273445	0	3	5	0	0	-20338.56658774917	0.5652604110721856	1.5620686724688377	1.247214596804213	0.3148540756646247	2	6	7	0	0	-21710.106153092805	1.0745803874980495	8.594578709893488	5.139306943883976	3.4552717660095142	5	31	52	1	0	1.0	0.32202750200342023	1.6806990694567985	1.0	0.7293626008163843	10.762543416684037	1.0	0.32202750200342023	1.6806990694567985	1.0	0.7293626008163843	10.762543416684037	1.0	0.32202750200342023	1.6806990694567985	1.0
3025000	-61638.94875605021	-61640.83045376254	1.881697712329868	-19588.61824901157	0.94075486071067	1.5488573785476336	1.4194387091671206	0.12941866938051333	0	3	5	0	0	-20337.707326265594	0.5050992498131514	1.5052598303568798	1.2916082329397804	0.21365159741709952	0	4	7	0	0	-21714.504878485375	1.1527331560334912	9.433406433471385	6.6696696450027755	2.76373678846861	0	25	51	2	0	1.0	0.5318536773871466	1.868426058048448	1.0	0.016287836293600706	5.211010849239723	1.0	0.5318536773871466	1.868426058048448	1.0	0.016287836293600706	5.211010849239723	1.0	0.5318536773871466	1.868426058048448	1.0
3030000	-61619.73543469128	-61648.4951547729	28.759720081615598	-19589.64465649326	1.0091122340035428	1.8763746854869394	1.6714946382159255	0.2048800472710136	1	4	5	0	0	-20342.100691499272	0.582718796085474	2.0719057300540404	1.446783315406028	0.6251224146480121	3	7	7	0	0	-21716.749806780368	1.1339870529061553	8.56285028440241	5.550526004686456	3.0123242797159535	4	30	52	1	0	1.0	0.3021893642507661	4.729938813436479	1.0	0.7430633449294757	9.259310150074572	1.0	0.3021893642507661	4.729938813436479	1.0	0.7430633449294757	9.259310150074572	1.0	0.3021893642507661	4.729938813436479	1.0
3035000	-61608.71157377389	-61645.15376043039	36.442186656497164	-19590.02503191961	0.9079670322082859	1.7237764795575585	1.1748686520470288	0.5489078275105298	1	4	5	0	0	-20339.967052731292	0.4151791024137047	1.5054941547885123	1.3007263385636278	0.20476781622488446	0	4	7	0	0	-21715.161675779487	1.0224000566515574	8.4116021022972	4.62150751105929	3.790094591237912	8	34	52	1	0	1.0	0.26354472691966335	4.173121722297285	1.0	1.9140669051391848	9.154199868140054	1.0	0.26354472691966335	4.173121722297285	1.0	1.9140669051391848	9.154199868140054	1.0	0.26354472691966335	4.173121722297285	1.0
3040000	-61620.40590772031	-61640.309125595915	19.90321787560243	-19587.970513639237	0.7375689854805894	1.0780550030046974	0.9530869261725127	0.12496807683218455	0	3	5	0	0	-20339.219650780848	0.5064223951706921	1.7116795696796978	1.5280430379159855	0.183636531763712	0	4	7	0	0	-21713.11896117583	0.9808881769078398	8.459345949142849	5.655813963638309	2.8035319855045397	4	30	52	1	0	1.0	0.374153467347814	3.334852500178431	1.0	0.41829847799621445	9.149802165215474	1.0	0.374153467347814	3.334852500178431	1.0	0.41829847799621445	9.149802165215474	1.0	0.374153467347814	3.334852500178431	1.0
3045000	-61614.798725974935	-61644.75609465112	29.957368676184124	-19588.77126476311	0.7743245112241767	1.2773505425898506	1.1115281603453164	0.16582238224453402	0	3	5	0	0	-20341.498771457555	0.5824600037553556	2.003512311720689	1.7401177850750256	0.2633945266456633	2	6	7	0	0	-21714.486058430462	1.1708540320234397	8.488240201006274	4.495878175537344	3.9923620254689283	8	30	48	5	0	1.0	0.27914412518604875	2.872470228106978	1.0	1.7963130060275418	6.4721410113335684	1.0	0.27914412518604875	2.872470228106978	1.0	1.7963130060275418	6.4721410113335684	1.0	0.27914412518604875	2.872470228106978	1.0
3050000	-61623.84641632595	-61647.20446743537	23.35805110941525	-19591.034535285686	0.8510326775525681	1.5849513737278988	1.155166060903546	0.42978531282435284	0	2	4	1	0	-20339.213592891327	0.37911449361601635	1.058302815061296	0.8093103604378548	0.24899245462344144	0	4	7	0	0	-21716.956339258355	1.1829929247374429	8.01296220007495	5.007803997870242	3.0051582022047114	1	23	48	5	0	1.0	0.2713096993283581	0.6029270447200766	1.0	0.2765114203277307	7.311991952075349	1.0	0.2713096993283581	0.6029270447200766	1.0	0.2765114203277307	7.311991952075349	1.0	0.2713096993283581	0.6029270447200766	1.0
3055000	-61612.385317700195	-61641.33390276797	28.948585067775667	-19589.56058139797	0.9260417553826116	1.5711407737765997	1.4005259051535455	0.17061486862305408	0	3	5	0	0	-20337.384340109886	0.5988386873174751	1.7717646039682626	1.1799341343127125	0.5918304696555501	1	5	7	0	0	-21714.388981260116	1.0079182490153449	8.747005156883517	4.9882423638121125	3.758762793071404	9	32	49	4	0	1.0	0.28651570595235476	3.871278788013212	1.0	1.194570221876141	6.443487534195975	1.0	0.28651570595235476	3.871278788013212	1.0	1.194570221876141	6.443487534195975	1.0	0.28651570595235476	3.871278788013212	1.0
3060000	-61663.58027813365	-61644.48168239472	-19.098595738937476	-19587.787151112516	1.1402403778442964	2.349183144699796	1.9926826673626068	0.3565004773371889	1	4	5	0	0	-20337.950878199405	0.7412099282626621	2.7061782922214075	2.308788650236555	0.397389641984852	0	4	7	0	0	-21718.743653082798	1.0572952690902566	10.563536738544114	7.308893295065179	3.254643443478935	0	26	52	1	0	1.0	0.6073364733212716	4.323485620425412	1.0	0.0689131161665299	5.5712227227057145	1.0	0.6073364733212716	4.323485620425412	1.0	0.0689131161665299	5.5712227227057145	1.0	0.6073364733212716	4.323485620425412	1.0
3065000	-61619.53928884223	-61649.56288635763	30.0235975153969	-19589.45607036298	0.9978822271733598	1.7566699109534754	1.4079034697489048	0.3487664412045705	0	3	5	0	0	-20336.94159681274	0.43369514541704124	1.290253012927609	0.8320696978274376	0.45818331510017174	0	4	7	0	0	-21723.165219181905	1.1155512129679734	8.800906657013442	5.526286749270305	3.2746199077431393	4	28	50	3	0	1.0	0.3076163462837012	2.536206348259897	1.0	0.6901785714214561	8.29575992023587	1.0	0.3076163462837012	2.536206348259897	1.0	0.6901785714214561	8.29575992023587	1.0	0.3076163462837012	2.536206348259897	1.0
3070000	-61624.48264404693	-61648.820059453996	24.337415407064764	-19590.247819882465	1.1137492552731028	2.5193391152615883	1.9037095722684858	0.6156295429931025	1	4	5	0	0	-20339.90892788806	0.6724166841472251	2.2337443666494115	1.7401495587122593	0.4935948079371519	1	5	7	0	0	-21718.663311683464	1.111580136646522	8.527405647907786	4.766130457951901	3.761275189955883	6	28	48	5	0	1.0	0.29824453024920894	1.2546735575184644	1.0	1.1277772751360138	7.298351116177432	1.0	0.29824453024920894	1.2546735575184644	1.0	1.1277772751360138	7.298351116177432	1.0	0.29824453024920894	1.2546735575184644	1.0
3075000	-61599.734141918205	-61649.54066893825	49.806527020044705	-19589.403593889772	0.9167564524585904	1.915697444821073	1.520593880231929	0.39510356458914386	3	6	5	0	0	-20338.920395352347	0.48415389707092593	1.8300793999717913	1.0070925588830582	0.8229868410887331	1	5	7	0	0	-21721.21667969613	1.0865147954311156	8.37032640765132	4.826606735135779	3.5437196725155378	13	36	49	4	0	1.0	0.23845376200901425	4.524852516923609	1.0	3.2389317982969477	8.246941551482424	1.0	0.23845376200901425	4.524852516923609	1.0	3.2389317982969477	8.246941551482424	1.0	0.23845376200901425	4.524852516923609	1.0
3080000	-61573.73413654284	-61644.13544206559	70.40130552275674	-19588.36001292569	0.7725387497310491	1.217522787198309	1.0375849892290658	0.17993779796924306	1	4	5	0	0	-20338.842044695037	0.3740513580965675	1.2537473357709523	0.6798208080404683	0.5739265277304841	1	5	7	0	0	-21716.933384444863	1.1806241467373237	7.599143399969064	4.254215798092664	3.3449276018763974	12	36	50	3	0	1.0	0.20695271375922275	4.5085033996853845	1.0	2.9232771740325085	8.276847310074368	1.0	0.20695271375922275	4.5085033996853845	1.0	2.9232771740325085	8.276847310074368	1.0	0.20695271375922275	4.5085033996853845	1.0
3085000	-61613.51765852195	-61650.43632933337	36.91867081142046	-19590.033154486577	0.8924707281741642	1.9172273291023234	1.5473159967297285	0.36991133237259477	2	5	5	0	0	-20338.571230721813	0.4752729539911395	1.583491443604741	1.0170022254948958	0.5664892181098451	1	4	6	1	0	-21721.831944124988	1.0857625277933773	8.501956681425737	4.946715692043533	3.5552409893822015	8	33	51	2	0	1.0	0.3166344999605354	4.556030538578408	1.0	1.9694637285529342	8.143530797092836	1.0	0.3166344999605354	4.556030538578408	1.0	1.9694637285529342	8.143530797092836	1.0	0.3166344999605354	4.556030538578408	1.0
3090000	-61601.897332832246	-61651.2032253896	49.30589255735407	-19591.031812019897	1.1779582461165932	2.3902213044167775	1.8819318063187214	0.5082894980980561	4	7	5	0	0	-20339.53091162144	0.510542099409495	1.9141703140095032	1.2884327534321716	0.6257375605773314	3	7	7	0	0	-21720.64050174827	1.256116881151596	8.989731090245835	6.124495945955753	2.865235144290084	11	38	53	0	0	1.0	0.4880867233868817	6.997836699928881	1.0	1.7955068983626532	11.605789594546257	1.0	0.4880867233868817	6.997836699928881	1.0	1.7955068983626532	11.605789594546257	1.0	0.4880867233868817	6.997836699928881	1.0
3095000	-61614.045252753225	-61646.03731861412	31.9920658609003	-19587.40686763413	0.9924483680533178	1.8566690845695717	1.282931789079821	0.5737372954897499	3	6	5	0	0	-20337.528107617447	0.6008341146791444	1.822734816324996	1.3198864318064836	0.5028483845185125	1	5	7	0	0	-21721.102343362545	1.3246295130323873	9.731654819859848	6.71632094982111	3.0153338700387384	9	36	53	0	0	1.0	0.4163391651107859	1.801613630907676	1.0	1.422555365923835	11.876665981803667	1.0	0.4163391651107859	1.801613630907676	1.0	1.422555365923835	11.876665981803667	1.0	0.4163391651107859	1.801613630907676	1.0
3100000	-61638.08979294896	-61647.08951936333	8.999726414375115	-19589.52296030404	1.0014909715595228	2.115301582623589	1.9359995590031192	0.17930202362047037	1	4	5	0	0	-20335.361336804865	0.43851801970288573	1.4945828431608763	1.133143598693527	0.3614392444673494	0	4	7	0	0	-21722.205222254426	1.1099488847832202	10.257511538129588	6.2078843419249194	4.049627196204666	6	32	52	1	0	1.0	0.38313396024591867	3.1757368482502275	1.0	1.0625527765336489	8.882669581998819	1.0	0.38313396024591867	3.1757368482502275	1.0	1.0625527765336489	8.882669581998819	1.0	0.38313396024591867	3.1757368482502275	1.0
3105000	-61632.59010968641	-61637.25448243774	4.664372751327093	-19588.835514572154	0.9131483445201842	1.7158069418515518	1.5938908054002132	0.12191613645133803	1	4	5	0	0	-20336.148013877093	0.45944897354856795	1.5386015435970408	0.9799657768960022	0.5586357667010384	1	5	7	0	0	-21712.270953988496	0.9631862132537938	9.019491241710547	5.760070522777556	3.259420718932993	6	28	48	5	0	1.0	0.4758169299807187	1.6946185719630156	1.0	0.6455097182902138	8.921736178412612	1.0	0.4758169299807187	1.6946185719630156	1.0	0.6455097182902138	8.921736178412612	1.0	0.4758169299807187	1.6946185719630156	1.0
3110000	-61608.16083205443	-61633.9936994522	25.832867397767252	-19587.90983404504	0.8357986076741328	1.5262433324754423	1.419795483046261	0.10644784942918145	0	3	5	0	0	-20336.333224042493	0.5765240182648322	1.7162337426001102	1.3174568626627976	0.39877687993731276	1	5	7	0	0	-21709.750641364666	1.5367882618645796	8.94075942825793	5.906471852721672	3.0342875755362564	3	28	51	2	0	1.0	0.312712130182677	2.9614721553245578	1.0	0.8972645112984419	5.910922777183889	1.0	0.312712130182677	2.9614721553245578	1.0	0.8972645112984419	5.910922777183889	1.0	0.312712130182677	2.9614721553245578	1.0
3115000	-61604.86750998621	-61644.77699549106	39.90948550485226	-19590.499206134074	0.8469114697242305	1.6591905119381596	1.3403376540046565	0.3188528579335034	0	3	5	0	0	-20337.385247610484	0.4321893038137249	1.463847813233347	1.0985254215160205	0.36532239171732633	0	4	7	0	0	-21716.892541746507	1.5219549304775177	8.471763179967159	6.015718734779544	2.456044445187616	5	32	53	0	0	1.0	0.3501708553681894	2.7037576494236437	1.0	0.8402589821688494	9.07437855068674	1.0	0.3501708553681894	2.7037576494236437	1.0	0.8402589821688494	9.07437855068674	1.0	0.3501708553681894	2.7037576494236437	1.0
3120000	-61605.18231608185	-61640.21476173695	35.03244565509676	-19587.779862015046	1.0929424790728217	1.9979730951787555	1.5120828291611481	0.4858902660176076	1	4	5	0	0	-20337.108835739473	0.4329421407763642	1.587530433616024	1.0243369311347488	0.5631935024812753	1	5	7	0	0	-21715.32606398243	1.4586910513341582	8.955309952242946	5.762879389813344	3.1924305624295997	9	34	51	2	0	1.0	0.34672448731161526	1.609934272953861	1.0	1.388999803955375	7.015571428976251	1.0	0.34672448731161526	1.609934272953861	1.0	1.388999803955375	7.015571428976251	1.0	0.34672448731161526	1.609934272953861	1.0
3125000	-61636.25892781777	-61654.36324226287	18.104314445100787	-19594.349215741073	1.3574869622971593	2.4412697906019596	1.7658428515785736	0.675426939023386	0	3	5	0	0	-20338.06254222139	0.6782854637816121	2.4673765531653764	1.4628538514338092	1.0045227017315677	0	4	7	0	0	-21721.95148430041	1.557099785105028	9.179181966198845	6.220466623363117	2.9587153428357325	3	29	52	1	0	1.0	0.36644732624837434	1.4011836411643004	1.0	0.6321049394645469	6.298741528427576	1.0	0.36644732624837434	1.4011836411643004	1.0	0.6321049394645469	6.298741528427576	1.0	0.36644732624837434	1.4011836411643004	1.0
3130000	-61633.302315331544	-61640.653092185865	7.350776854323471	-19587.204617939704	0.8029289447721559	1.3649566680623975	1.1504487324135764	0.21450793564882112	0	3	5	0	0	-20339.468396681757	0.5238046329044936	1.7228542992300886	1.2664454724383425	0.4564088267917463	0	4	7	0	0	-21713.98007756441	1.457105172660192	9.69582522436453	6.415197497610374	3.2806277267541537	1	26	51	2	0	1.0	0.2859161019823985	1.177689043876803	1.0	0.2727887717284601	7.41445652602042	1.0	0.2859161019823985	1.177689043876803	1.0	0.2727887717284601	7.41445652602042	1.0	0.2859161019823985	1.177689043876803	1.0
3135000	-61615.14765501972	-61654.593689800546	39.4460347808246	-19591.515896243243	1.0641134440698348	2.231248991108349	1.59615748373066	0.6350915073776892	3	6	5	0	0	-20342.769234095675	0.8495234168191014	2.3958386230084914	1.390747796997044	1.0050908260114468	4	8	7	0	0	-21720.30855946163	1.2313970777387246	9.412061695553442	4.611463767770704	4.800597927782737	13	34	47	6	0	1.0	0.22149627515679984	1.6726715884262087	1.0	2.6176089883624942	7.249588833299882	1.0	0.22149627515679984	1.6726715884262087	1.0	2.6176089883624942	7.249588833299882	1.0	0.22149627515679984	1.6726715884262087	1.0
3140000	-61597.16567009064	-61639.200954753236	42.03528466259714	-19589.748954392984	0.876876194088567	1.6225876463994193	1.0260903113559787	0.5964973350434406	1	4	5	0	0	-20336.6946865642	0.4436328419122566	1.5716826930368617	0.8631151213189323	0.7085675717179294	1	5	7	0	0	-21712.757313796053	1.264361135548304	9.388305019906133	5.1629478908692565	4.225357129036874	15	36	47	6	0	1.0	0.23249320484140085	1.6975248200853235	1.0	2.8054663207005084	7.146198488281227	1.0	0.23249320484140085	1.6975248200853235	1.0	2.8054663207005084	7.146198488281227	1.0	0.23249320484140085	1.6975248200853235	1.0
3145000	-61597.12636921994	-61637.818771017846	40.69240179790647	-19588.21064537412	0.9433917928923684	1.7716416395201913	1.2957388386293314	0.47590280089085996	0	3	5	0	0	-20337.12550905042	0.40638035690614954	1.4053290067444226	0.6514857570006185	0.7538432497438038	0	4	7	0	0	-21712.482616593305	1.3942557618673475	9.577012135796215	4.818679983387869	4.758332152408344	12	34	48	5	0	1.0	0.2298261451372601	3.024423163473653	1.0	1.0702433327134455	6.072436538282379	1.0	0.2298261451372601	3.024423163473653	1.0	1.0702433327134455	6.072436538282379	1.0	0.2298261451372601	3.024423163473653	1.0
3150000	-61624.612800208924	-61640.101320784	15.488520575075198	-19591.559001893136	1.2247720579732124	2.819849965536651	2.3363905509153327	0.48345941462131825	1	4	5	0	0	-20338.29877310862	0.4698427249768271	1.3512531491429711	0.6369201552686383	0.7143329938743328	1	4	6	1	0	-21710.243545782243	1.3381570816554202	9.246413684805159	5.01352451920426	4.232889165600897	6	27	47	6	0	1.0	0.2321497770371737	1.5887178095857155	1.0	1.4606576259802277	6.011656349601454	1.0	0.2321497770371737	1.5887178095857155	1.0	1.4606576259802277	6.011656349601454	1.0	0.2321497770371737	1.5887178095857155	1.0
3155000	-61619.28354653514	-61650.8075198596	31.523973324461643	-19597.755096012872	1.264693415617806	2.6243103073638485	2.2584443033727792	0.3658660039910691	1	4	5	0	0	-20337.02149460849	0.3661016849488749	1.0780413524786165	0.645830263516141	0.4322110889624754	0	4	7	0	0	-21716.030929238237	1.37616391474777	9.7089245977898	4.901478506932876	4.807446090856925	8	31	49	4	0	1.0	0.23369301423892522	2.414105187228958	1.0	1.3511054637095834	4.639963077571172	1.0	0.23369301423892522	2.414105187228958	1.0	1.3511054637095834	4.639963077571172	1.0	0.23369301423892522	2.414105187228958	1.0
3160000	-61650.68932662459	-61644.54056383965	-6.148762784943006	-19587.98033200439	0.9887234880605581	2.1404270843615523	1.8012848678130395	0.33914221654851273	0	3	5	0	0	-20339.337543662197	0.5722360976647805	2.076206655287413	1.2795062869841982	0.7967003683032146	0	4	7	0	0	-21717.222688173057	1.169073631635187	9.348129733220688	5.936090182774613	3.4120395504460754	0	19	45	8	0	1.0	0.4112084238422319	0.7002446688324461	1.0	0.06510227417148376	4.1372283694901055	1.0	0.4112084238422319	0.7002446688324461	1.0	0.06510227417148376	4.1372283694901055	1.0	0.4112084238422319	0.7002446688324461	1.0
3165000	-61606.25876864379	-61638.28044238854	32.021673744748	-19587.847914822672	0.8789402867277116	1.8294496164993364	1.3887984411753487	0.4406511753239874	0	3	5	0	0	-20338.703447409578	0.6341945774934449	1.8767114719513267	1.3327198165089995	0.5439916554423271	1	5	7	0	0	-21711.729080156292	1.3540783840243973	9.565193391562882	4.581805817568888	4.983387573993994	8	31	49	4	0	1.0	0.28617812747097865	3.021615104761875	1.0	1.5895669109080524	3.4563377411751874	1.0	0.28617812747097865	3.021615104761875	1.0	1.5895669109080524	3.4563377411751874	1.0	0.28617812747097865	3.021615104761875	1.0
3170000	-61605.6835918357	-61640.43745920861	34.75386737290551	-19587.373033275253	0.8579313142805294	1.3843034191880526	1.17127856289944	0.2130248562886126	1	4	5	0	0	-20338.630519837297	0.407018053329746	1.2354643702024624	0.405989681941777	0.8294746882606853	2	5	6	1	0	-21714.43390609606	1.2698577160138607	9.791290640441362	5.141818500881471	4.649472139559891	9	32	49	4	0	1.0	0.27105047768697343	1.5544899720552738	1.0	1.5495796805244115	4.952256015928595	1.0	0.27105047768697343	1.5544899720552738	1.0	1.5495796805244115	4.952256015928595	1.0	0.27105047768697343	1.5544899720552738	1.0
3175000	-61641.34733807516	-61646.015054365664	4.667716290500018	-19587.853547806513	0.8310892032934689	1.2642892058866015	1.0499086091115422	0.21438059677505944	0	3	5	0	0	-20339.928231037382	0.45000056675628897	1.4847805602737114	1.1488445233967424	0.3359360368769691	0	4	7	0	0	-21718.233275521765	1.2474151917458258	8.960063475859195	5.798519336337325	3.1615441395218724	2	21	45	8	0	1.0	0.3718704284432487	1.167191286751497	1.0	0.34953694395804025	4.701499463137746	1.0	0.3718704284432487	1.167191286751497	1.0	0.34953694395804025	4.701499463137746	1.0	0.3718704284432487	1.167191286751497	1.0
3180000	-61651.57118368006	-61634.91575538536	-16.655428294707075	-19589.120767279306	0.8829764799772536	1.6892754388141098	1.3304431208564238	0.35883231795768583	0	3	5	0	0	-20339.527880567974	0.5793496850906527	2.2618549411978406	1.605439967840843	0.656414973356998	0	4	7	0	0	-21706.26710753807	1.3343271875190224	9.584733884171781	6.380312186215919	3.204421697955863	4	24	46	7	0	1.0	0.30141731902033575	0.9231653479002974	1.0	0.28077060751524213	5.673464897700997	1.0	0.30141731902033575	0.9231653479002974	1.0	0.28077060751524213	5.673464897700997	1.0	0.30141731902033575	0.9231653479002974	1.0
3185000	-61625.739400933715	-61636.44547319502	10.706072261300866	-19587.769894960635	0.7992958548148655	1.4722249214429999	1.3798854484727614	0.09233947297023856	0	3	5	0	0	-20336.854547159728	0.39236853093755336	1.3826354934560294	1.1851050422164253	0.19753045123960397	0	4	7	0	0	-21711.821031074654	1.215258239286335	8.301620329556773	5.142253286930098	3.159367042626676	2	20	44	9	0	1.0	0.2778587143272197	0.4849580804602134	1.0	0.1258271953010316	6.594084613253027	1.0	0.2778587143272197	0.4849580804602134	1.0	0.1258271953010316	6.594084613253027	1.0	0.2778587143272197	0.4849580804602134	1.0
3190000	-61625.91112691194	-61641.59606569699	15.684938785054536	-19587.619656100105	0.8303137942431008	1.5977910427921493	0.8771952719120738	0.7205957708800756	1	3	4	1	0	-20339.81463198984	0.49316681285969544	1.571551786791764	1.070362848470857	0.5011889383209069	0	4	7	0	0	-21714.16177760704	1.0251024203844403	7.826666568336388	5.667610884523421	2.1590556838129693	1	25	50	3	0	1.0	0.3811479538073707	0.8933876019324707	1.0	0.2073275339345426	6.993557772228343	1.0	0.3811479538073707	0.8933876019324707	1.0	0.2073275339345426	6.993557772228343	1.0	0.3811479538073707	0.8933876019324707	1.0
3195000	-61636.982699376946	-61647.27984180554	10.297142428593366	-19591.52627352131	0.9707401000380068	2.5811672175452784	2.3147049251495835	0.26646229239569513	3	6	5	0	0	-20336.864413039515	0.5197741595782993	2.0861671577896983	1.5407303917401263	0.5454367660495719	1	5	7	0	0	-21718.889155244713	1.1807836396550784	10.201462541885636	6.451726925536809	3.7497356163488247	11	35	50	3	0	1.0	0.46383137099461946	2.1675237639042177	1.0	1.376256940400394	8.960253131504592	1.0	0.46383137099461946	2.1675237639042177	1.0	1.376256940400394	8.960253131504592	1.0	0.46383137099461946	2.1675237639042177	1.0
3200000	-61612.80506468823	-61636.76722778582	23.962163097592537	-19587.076522893796	0.8956373421980971	1.4675297447953226	1.4079170187850518	0.05961272601027079	0	3	5	0	0	-20335.95485816349	0.42704948662190884	1.4861945069495714	1.0338357058347412	0.45235880111483007	0	4	7	0	0	-21713.735846728534	0.9365617621581523	8.012677467336975	4.899443945715484	3.1132335216214924	6	30	50	3	0	1.0	0.40365350042708625	1.4171030549521146	1.0	1.3986605225551434	9.161707367409965	1.0	0.40365350042708625	1.4171030549521146	1.0	1.3986605225551434	9.161707367409965	1.0	0.40365350042708625	1.4171030549521146	1.0
3205000	-61615.093106609376	-61640.506756336224	25.413649726848327	-19586.954909564676	0.88505896872252	1.6929414450906493	1.5134149801159595	0.1795264649746894	0	3	5	0	0	-20340.09605027065	0.5470070253308627	1.7323800444448318	1.5644282344905565	0.16795180995427517	1	5	7	0	0	-21713.455796500897	0.9439246327154412	8.680861218825155	5.939345757651374	2.741515461173781	11	36	51	2	0	1.0	0.47213949566668584	1.9177088438769352	1.0	1.702312549405629	11.22248126457495	1.0	0.47213949566668584	1.9177088438769352	1.0	1.702312549405629	11.22248126457495	1.0	0.47213949566668584	1.9177088438769352	1.0
3210000	-61630.442779908975	-61645.04776034004	14.604980431067807	-19587.799480469715	0.8187206932030615	1.62005744898982	1.61443760998685	0.005619839002970147	0	3	5	0	0	-20339.461401478613	0.6049221760548936	2.297470935698721	1.7827426999751974	0.514728235723524	2	6	7	0	0	-21717.786878391715	0.9169287136030219	8.664202679422914	5.745922635419032	2.9182800440038807	9	33	50	3	0	1.0	0.5396814665800294	0.9313739693874166	1.0	1.3849329226557412	10.006299192278382	1.0	0.5396814665800294	0.9313739693874166	1.0	1.3849329226557412	10.006299192278382	1.0	0.5396814665800294	0.9313739693874166	1.0
3215000	-61650.22598982545	-61648.077682391995	-2.148307433455736	-19590.15769551679	1.061469322827218	2.5628713847554456	2.156925526770252	0.40594585798519356	1	4	5	0	0	-20338.282671509834	0.622040238531547	1.9722435328545487	1.6508311591842355	0.321412373670313	0	4	7	0	0	-21719.637315365366	1.2572321090441063	9.295939242299236	6.122513575948218	3.1734256663510205	3	24	47	6	0	1.0	0.36947879642263404	1.2577666040997075	1.0	0.3327321752658569	6.351813668657747	1.0	0.36947879642263404	1.2577666040997075	1.0	0.3327321752658569	6.351813668657747	1.0	0.36947879642263404	1.2577666040997075	1.0
3220000	-61635.908513530936	-61639.92591589637	4.017402365434002	-19588.39221765479	0.8821885662725205	1.7211694040379215	1.5026870576034188	0.21848234643450276	0	3	5	0	0	-20336.78566582964	0.5335145914841962	1.9283663484716942	1.1528306671824529	0.7755356812892418	1	4	6	1	0	-21714.74803241193	1.022288795279167	8.657626850134129	5.5558458434778135	3.1017810066563154	5	27	48	5	0	1.0	0.37336166820056954	1.295637399374982	1.0	1.069202766064823	5.57768404258603	1.0	0.37336166820056954	1.295637399374982	1.0	1.069202766064823	5.57768404258603	1.0	0.37336166820056954	1.295637399374982	1.0
3225000	-61662.27495454031	-61647.96398167802	-14.310972862293635	-19589.40431654524	0.8940257631293596	1.838717816313619	1.5084256962724267	0.3302921200411922	0	3	5	0	0	-20338.49944902981	0.5127870967566122	1.7643639006045106	1.3168523372398435	0.44751156336466713	0	3	6	1	0	-21720.060216102975	1.1710820616465727	10.198585254895733	6.73713152059829	3.461453734297442	1	25	50	3	0	1.0	0.5875715894905659	2.1813755879953485	1.0	0.31919693720834147	4.448170373500079	1.0	0.5875715894905659	2.1813755879953485	1.0	0.31919693720834147	4.448170373500079	1.0	0.5875715894905659	2.1813755879953485	1.0
3230000	-61656.40455049581	-61643.435946524536	-12.968603971274554	-19588.990379223625	0.9047199171270929	1.8454990828094284	1.6581240404442856	0.1873750423651428	0	3	5	0	0	-20343.57588871688	0.7230239137856462	2.9314603100356154	2.2407980778499166	0.6906622321856986	0	4	7	0	0	-21710.86967858403	1.1189916366750685	9.58694503009013	6.450633382354848	3.1363116477352806	2	27	51	2	0	1.0	0.5079801135494857	2.723949334046837	1.0	0.16840175659925868	4.580433710398871	1.0	0.5079801135494857	2.723949334046837	1.0	0.16840175659925868	4.580433710398871	1.0	0.5079801135494857	2.723949334046837	1.0
3235000	-61647.19791586929	-61643.96034286104	-3.237573008252695	-19589.068259535972	0.9016092718691454	1.6209017680460134	1.4935937053886539	0.12730806265735978	1	4	5	0	0	-20339.77181314728	0.46771823281893915	1.239054951880171	0.8021397314081518	0.43691522047201925	0	3	6	1	0	-21715.120270177787	1.0869948518472201	8.366700072762251	5.146112092934628	3.2205879798276262	3	20	43	10	0	1.0	0.47239976889836427	0.7307246637320713	1.0	0.3869743333179262	6.2169656737446255	1.0	0.47239976889836427	0.7307246637320713	1.0	0.3869743333179262	6.2169656737446255	1.0	0.47239976889836427	0.7307246637320713	1.0
3240000	-61648.86945558241	-61644.323185936155	-4.546269646256044	-19589.850807487157	1.069088491884774	1.9625477272894658	1.3577007239160945	0.6048470033733714	0	3	5	0	0	-20338.291101857645	0.5239079613156322	1.3249876791716078	0.9287372221839963	0.39625045698761135	1	3	5	2	0	-21716.181276591353	0.9822220973758504	8.300285918813302	5.256984074792074	3.0433018440212276	2	23	47	6	0	1.0	0.49596277541781314	1.6366683836660052	1.0	0.12578282204554914	4.762381652260815	1.0	0.49596277541781314	1.6366683836660052	1.0	0.12578282204554914	4.762381652260815	1.0	0.49596277541781314	1.6366683836660052	1.0
3245000	-61632.81336836452	-61639.52382030922	6.7104519447022	-19587.492401973643	0.7918571329363907	1.2667626520723432	0.5988398468037099	0.6679228052686335	0	2	4	1	0	-20337.104402889585	0.5010272236973867	1.7511875814778028	1.2137252852461038	0.537462296231699	0	4	7	0	0	-21714.927015445992	0.9618705208182123	8.665017754555315	5.432734254520702	3.232283500034619	3	27	50	3	0	1.0	0.3173132982925846	1.724114884262949	1.0	0.8803069100703829	5.8339057098585485	1.0	0.3173132982925846	1.724114884262949	1.0	0.8803069100703829	5.8339057098585485	1.0	0.3173132982925846	1.724114884262949	1.0
3250000	-61652.15033662504	-61644.036459612944	-8.113877012097857	-19588.70892783472	1.271287888229925	2.6715036705247126	2.359281391621826	0.3122222789028874	0	3	5	0	0	-20340.6846927865	0.6771968065206282	2.074282650625719	1.337257571955677	0.7370250786700419	0	4	7	0	0	-21714.642838991724	0.9837210970279446	9.765398797933791	6.031713024757953	3.73368577317584	3	26	49	4	0	1.0	0.433905181059511	2.6944969893101005	1.0	0.7280868415140931	5.770646633021074	1.0	0.433905181059511	2.6944969893101005	1.0	0.7280868415140931	5.770646633021074	1.0	0.433905181059511	2.6944969893101005	1.0
3255000	-61655.00332835885	-61650.14497470416	-4.858353654686617	-19589.08121150573	1.0696781861318017	2.127803428435757	1.8025209513343918	0.3252824771013652	1	4	5	0	0	-20339.82227046397	0.5609695622712058	1.853737169305587	1.4888391013254667	0.3648980679801205	0	3	6	1	0	-21721.241492734454	1.0177017906171548	8.899184917785032	6.577010863445643	2.3221740543393903	1	25	50	3	0	1.0	0.6306140014078765	0.9174639098518895	1.0	0.19081981797691586	7.281745256704906	1.0	0.6306140014078765	0.9174639098518895	1.0	0.19081981797691586	7.281745256704906	1.0	0.6306140014078765	0.9174639098518895	1.0
3260000	-61649.78577354524	-61645.532506195785	-4.2532673494565785	-19588.357233447186	0.9926683939339356	2.304201066700423	1.7556766702753326	0.5485243964250903	0	3	5	0	0	-20337.268950573063	0.5514755708978583	2.180934963292648	1.7427238543199002	0.43821110897274856	1	5	7	0	0	-21719.906322175535	1.0039444681428764	8.770721790082696	6.574746430151588	2.1959753599311096	1	26	51	2	0	1.0	0.620937567418231	1.4565617412815672	1.0	0.19670409383148613	11.213292097164084	1.0	0.620937567418231	1.4565617412815672	1.0	0.19670409383148613	11.213292097164084	1.0	0.620937567418231	1.4565617412815672	1.0
3265000	-61640.77309491407	-61645.09356036855	4.320465454485994	-19587.649937484992	0.8429154921102983	1.5374585309936735	1.4190586227813924	0.11839990821228102	0	3	5	0	0	-20338.70694144435	0.5450647207400595	1.9577337627536764	1.746531233354447	0.2112025293992294	0	4	7	0	0	-21718.7366814392	1.008423385987861	8.561141522534651	6.3204096126647595	2.2407319098698912	1	25	50	3	0	1.0	0.4117261587980022	1.3426018828616895	1.0	0.07437446546190968	11.691213139810568	1.0	0.4117261587980022	1.3426018828616895	1.0	0.07437446546190968	11.691213139810568	1.0	0.4117261587980022	1.3426018828616895	1.0
3270000	-61638.01182030658	-61639.29106831057	1.2792480039955478	-19591.595031095898	1.0844632988969536	1.9036280243116686	1.2773921295050124	0.6262358948066561	3	6	5	0	0	-20337.375504127747	0.7334848869389159	2.2471078265848514	1.820370662362067	0.4267371642227843	1	5	7	0	0	-21710.32053308692	1.2962726098212092	11.686987028656755	7.527965047530541	4.159021981126215	12	36	50	3	0	1.0	0.527533007028127	4.549709470043101	1.0	1.4448485594407112	7.440500657420628	1.0	0.527533007028127	4.549709470043101	1.0	1.4448485594407112	7.440500657420628	1.0	0.527533007028127	4.549709470043101	1.0
3275000	-61658.78483512596	-61649.53893846563	-9.245896660333075	-19587.61954003345	1.1182768282353364	2.185495395802236	1.3027424443632865	0.882752951438949	1	3	4	1	0	-20337.8119186311	0.5381973008682494	1.8791417796729089	1.4846893421736655	0.3944524374992431	0	4	7	0	0	-21724.107479801078	1.1478395995125101	10.077114873678667	6.480658015045437	3.5964568586332315	2	26	50	3	0	1.0	0.5100451302490592	1.5733002480548417	1.0	0.35229740717117236	6.133213649780563	1.0	0.5100451302490592	1.5733002480548417	1.0	0.35229740717117236	6.133213649780563	1.0	0.5100451302490592	1.5733002480548417	1.0
3280000	-61654.42201173496	-61644.41171529671	-10.010296438251482	-19588.33836956752	1.0819226807898115	2.045528685651548	1.8375296128201488	0.20799907283139926	0	3	5	0	0	-20341.39643646412	0.812086151363898	2.717011933059889	2.432705164298174	0.2843067687617158	2	6	7	0	0	-21714.676909265072	1.09733504754333	10.826237151100667	7.594560932918013	3.231676218182656	10	35	51	2	0	1.0	0.530201178290973	1.417347309674243	1.0	1.0411014570836776	9.625982045111757	1.0	0.530201178290973	1.417347309674243	1.0	1.0411014570836776	9.625982045111757	1.0	0.530201178290973	1.417347309674243	1.0
3285000	-61646.342019103526	-61641.461774703595	-4.880244399928065	-19586.079297384123	0.8964094628026122	1.6682413904735587	1.3225401170102982	0.3457012734632605	0	3	5	0	0	-20338.349380046122	0.6594048331408517	2.4056642097737395	2.0626520887901014	0.34301212098363765	1	5	7	0	0	-21717.03309727335	1.1207556530355747	11.043125718560525	7.564755915910803	3.4783698026497243	15	38	49	4	0	1.0	0.6188115919622783	2.4307110767504696	1.0	1.23273130736084	9.070382441040532	1.0	0.6188115919622783	2.4307110767504696	1.0	1.23273130736084	9.070382441040532	1.0	0.6188115919622783	2.4307110767504696	1.0
3290000	-61675.73207622584	-61644.32875188624	-31.403324339600115	-19588.554079455535	1.1100129595473036	2.3131332876336224	1.7594044520470546	0.5537288355865682	3	4	4	1	1	-20336.092796367007	0.4579854372957338	1.5064713012141886	1.1526973773411835	0.353773923873005	0	4	7	0	0	-21719.681876063696	1.139283729610145	11.937117109391387	8.551021030848407	3.386096078542981	6	30	50	3	0	1.0	0.7719699777774955	1.3880231593932135	1.0	0.9617258243801478	7.229500844441488	1.0	0.7719699777774955	1.3880231593932135	1.0	0.9617258243801478	7.229500844441488	1.0	0.7719699777774955	1.3880231593932135	1.0
3295000	-61664.15968881882	-61649.3112361459	-14.848452672920391	-19589.794119453865	0.9547924288906714	2.2212960220672593	1.6363117630470114	0.5849842590202476	1	4	5	0	0	-20337.16264397913	0.5137150679511355	1.696182712120773	1.4290351429073742	0.2671475692133991	0	3	6	1	0	-21722.35447271291	1.258224252693606	10.645328823463236	7.123409023609178	3.5219197998540603	2	26	50	3	0	1.0	0.47964060780381207	1.1851596419534312	1.0	0.3408084877333377	6.396475884664074	1.0	0.47964060780381207	1.1851596419534312	1.0	0.3408084877333377	6.396475884664074	1.0	0.47964060780381207	1.1851596419534312	1.0
3300000	-61647.73318431383	-61634.536746758924	-13.196437554909963	-19586.927818609158	0.947526719893065	1.6336575122146004	1.2502177982595257	0.3834397139550748	1	4	5	0	0	-20337.139261077762	0.4834559169743934	1.6661845875312766	1.1051437422188162	0.5610408453124605	0	4	7	0	0	-21710.469667072004	1.1663363077182343	11.377825463945353	7.092088431229629	4.285737032715724	4	29	51	2	0	1.0	0.4476664741901098	4.142779836330636	1.0	0.47817135633353036	6.448802749601223	1.0	0.4476664741901098	4.142779836330636	1.0	0.47817135633353036	6.448802749601223	1.0	0.4476664741901098	4.142779836330636	1.0
3305000	-61652.99137479229	-61656.254394209005	3.2630194167170057	-19589.564856289275	0.9799771475750237	2.005197559869935	1.7681931260062165	0.23700443386371925	1	4	5	0	0	-20339.946990422348	0.5410961784898425	1.717292813064013	1.3302875701333026	0.3870052429307103	0	4	7	0	0	-21726.742547497382	1.059998196732639	9.783829195559171	7.059222149203995	2.72460704635518	5	31	52	1	0	1.0	0.5530705703583519	1.5972446490041576	1.0	0.3648950458177393	6.5001387526133545	1.0	0.5530705703583519	1.5972446490041576	1.0	0.3648950458177393	6.5001387526133545	1.0	0.5530705703583519	1.5972446490041576	1.0
[truncated: 3,426 more rows]
[truncated: 9 more columns]
