# Supplementary material for: Repeated introductions and intensive community transmission fueled a mumps virus outbreak in Washington State
Source: eLife. 2021 Apr 19;10:e66448. doi: 10.7554/eLife.66448 (PMC8079146; doi:10.7554/eLife.66448)
Supplement: Figure 5—figure supplement 2—source data 1. [file elife-66448-fig5-figsupp2-data1.zip › xml-and-combined-run-results-subsampled/2020-07-20-mumps-mtt-hot-chain-combined-2bc-arkansas-8.typedNode.no-metadata.trees]

#NEXUS

Begin taxa;
	Dimensions ntax=8;
		Taxlabels
			MuVs/Washington.USA/18.17/FH147[G]|2017.337|2017-05-04|north_america|usa|washington|age|vaccination_status|community_status
			MuVs/Washington.USA/15.17/FH146[G]|2017.293|2017-04-18|north_america|usa|washington|age|vaccination_status|community_status
			MuVs/Washington.USA/11.17/FH143[G]|2017.2|2017-03-15|north_america|usa|washington|age|vaccination_status|community_status
			MuVs/Washington.USA/12.17/FH144[G]|2017.233|2017-03-27|north_america|usa|washington|age|vaccination_status|community_status
			MuVs/Washington.USA/3.17/FH67[G]|2017.044|2017-01-17|north_america|usa|washington|age|vaccination_status|community_status
			MuVs/Washington.USA/7.17/FH15[G]|2017.123|2017-02-15|north_america|usa|washington|age|vaccination_status|community_status
			MuVs/Washington.USA/3.17/FH62[G]|2017.049|2017-01-19|north_america|usa|washington|age|vaccination_status|community_status
			MuVs/Washington.USA/2.17/FH84[G]|2017.033|2017-01-13|north_america|usa|washington|age|vaccination_status|community_status
			;
End;
Begin trees;
	Translate
			1 MuVs/Washington.USA/18.17/FH147[G]|2017.337|2017-05-04|north_america|usa|washington|age|vaccination_status|community_status,
			2 MuVs/Washington.USA/15.17/FH146[G]|2017.293|2017-04-18|north_america|usa|washington|age|vaccination_status|community_status,
			3 MuVs/Washington.USA/11.17/FH143[G]|2017.2|2017-03-15|north_america|usa|washington|age|vaccination_status|community_status,
			4 MuVs/Washington.USA/12.17/FH144[G]|2017.233|2017-03-27|north_america|usa|washington|age|vaccination_status|community_status,
			5 MuVs/Washington.USA/3.17/FH67[G]|2017.044|2017-01-17|north_america|usa|washington|age|vaccination_status|community_status,
			6 MuVs/Washington.USA/7.17/FH15[G]|2017.123|2017-02-15|north_america|usa|washington|age|vaccination_status|community_status,
			7 MuVs/Washington.USA/3.17/FH62[G]|2017.049|2017-01-19|north_america|usa|washington|age|vaccination_status|community_status,
			8 MuVs/Washington.USA/2.17/FH84[G]|2017.033|2017-01-13|north_america|usa|washington|age|vaccination_status|community_status
			;#NEXUS

Begin taxa;
	Dimensions ntax=8;
		Taxlabels
			MuVs/Washington.USA/18.17/FH147[G]|2017.337|2017-05-04|north_america|usa|washington|age|vaccination_status|community_status
			MuVs/Washington.USA/15.17/FH146[G]|2017.293|2017-04-18|north_america|usa|washington|age|vaccination_status|community_status
			MuVs/Washington.USA/11.17/FH143[G]|2017.2|2017-03-15|north_america|usa|washington|age|vaccination_status|community_status
			MuVs/Washington.USA/12.17/FH144[G]|2017.233|2017-03-27|north_america|usa|washington|age|vaccination_status|community_status
			MuVs/Washington.USA/3.17/FH67[G]|2017.044|2017-01-17|north_america|usa|washington|age|vaccination_status|community_status
			MuVs/Washington.USA/7.17/FH15[G]|2017.123|2017-02-15|north_america|usa|washington|age|vaccination_status|community_status
			MuVs/Washington.USA/3.17/FH62[G]|2017.049|2017-01-19|north_america|usa|washington|age|vaccination_status|community_status
			MuVs/Washington.USA/2.17/FH84[G]|2017.033|2017-01-13|north_america|usa|washington|age|vaccination_status|community_status
			;
End;
Begin trees;
	Translate
			1 MuVs/Washington.USA/18.17/FH147[G]|2017.337|2017-05-04|north_america|usa|washington|age|vaccination_status|community_status,
			2 MuVs/Washington.USA/15.17/FH146[G]|2017.293|2017-04-18|north_america|usa|washington|age|vaccination_status|community_status,
			3 MuVs/Washington.USA/11.17/FH143[G]|2017.2|2017-03-15|north_america|usa|washington|age|vaccination_status|community_status,
			4 MuVs/Washington.USA/12.17/FH144[G]|2017.233|2017-03-27|north_america|usa|washington|age|vaccination_status|community_status,
			5 MuVs/Washington.USA/3.17/FH67[G]|2017.044|2017-01-17|north_america|usa|washington|age|vaccination_status|community_status,
			6 MuVs/Washington.USA/7.17/FH15[G]|2017.123|2017-02-15|north_america|usa|washington|age|vaccination_status|community_status,
			7 MuVs/Washington.USA/3.17/FH62[G]|2017.049|2017-01-19|north_america|usa|washington|age|vaccination_status|community_status,
			8 MuVs/Washington.USA/2.17/FH84[G]|2017.033|2017-01-13|north_america|usa|washington|age|vaccination_status|community_status
			;

tree STATE_0 = (1[&type="Not_Marshallese"]:0.7780660504570122,((((((2[&type="Not_Marshallese"]:0.13340330765701686,4[&type="Not_Marshallese"]:0.07340330765707143)14[&type="Marshallese"]:0.05479040792640297,6[&type="Marshallese"]:0.018193715583574438)13[&type="Marshallese"]:0.09526207233508452,5[&type="Marshallese"]:0.03445578791870807)11[&type="Marshallese"]:0.04359957239457163,3[&type="Not_Marshallese"]:0.23405536031322877)12[&type="Marshallese"]:0.007843292135704505,8[&type="Marshallese"]:0.07489865244878957)10[&type="Marshallese"]:0.08512095515448254,7[&type="Marshallese"]:0.1760196076033485)9[&type="Marshallese"]:0.31404644285365274)15[&type="Marshallese"]:0.0;tree STATE_5000000 = (1[&type="Not_Marshallese"]:0.7780660504570122,((((((2[&type="Not_Marshallese"]:0.13340330765701686,4[&type="Not_Marshallese"]:0.07340330765707143)14[&type="Marshallese"]:0.05479040792640297,6[&type="Marshallese"]:0.018193715583574438)13[&type="Marshallese"]:0.09526207233508452,5[&type="Marshallese"]:0.03445578791870807)11[&type="Marshallese"]:0.04359957239457163,3[&type="Not_Marshallese"]:0.23405536031322877)12[&type="Marshallese"]:0.007843292135704505,8[&type="Marshallese"]:0.07489865244878957)10[&type="Marshallese"]:0.08512095515448254,7[&type="Marshallese"]:0.1760196076033485)9[&type="Marshallese"]:0.31404644285365274)15[&type="Marshallese"]:0.0;
tree STATE_10000 = (((((1[&type="Not_Marshallese"]:0.2151880666104967,3[&type="Not_Marshallese"]:0.07818806661055308)10[&type="Marshallese"]:0.008096209706629165,2[&type="Not_Marshallese"]:0.17928427631702945)11[&type="Marshallese"]:0.10450619717888246,((4[&type="Not_Marshallese"]:0.20244542397560533,7[&type="Marshallese"]:0.018445423975636255)13[&type="Marshallese"]:0.019751190002528896,6[&type="Marshallese"]:0.11219661397823427)9[&type="Marshallese"]:0.0015938595178322523)12[&type="Marshallese"]:0.011002218135979902,8[&type="Marshallese"]:0.03479269163190091)14[&type="Marshallese"]:0.044622708186789206,5[&type="Marshallese"]:0.09041539981888475)15[&type="Marshallese"]:0.0;tree STATE_5010000 = (((((1[&type="Not_Marshallese"]:0.2151880666104967,3[&type="Not_Marshallese"]:0.07818806661055308)10[&type="Marshallese"]:0.008096209706629165,2[&type="Not_Marshallese"]:0.17928427631702945)11[&type="Marshallese"]:0.10450619717888246,((4[&type="Not_Marshallese"]:0.20244542397560533,7[&type="Marshallese"]:0.018445423975636255)13[&type="Marshallese"]:0.019751190002528896,6[&type="Marshallese"]:0.11219661397823427)9[&type="Marshallese"]:0.0015938595178322523)12[&type="Marshallese"]:0.011002218135979902,8[&type="Marshallese"]:0.03479269163190091)14[&type="Marshallese"]:0.044622708186789206,5[&type="Marshallese"]:0.09041539981888475)15[&type="Marshallese"]:0.0;
tree STATE_20000 = ((((1[&type="Not_Marshallese"]:0.25378229601002567,4[&type="Not_Marshallese"]:0.14978229600998383)14[&type="Marshallese"]:0.04405374689431951,(2[&type="Not_Marshallese"]:0.11246743696240719,3[&type="Not_Marshallese"]:0.01946743696255998)9[&type="Marshallese"]:0.14136860594184159)12[&type="Marshallese"]:0.023955507755493155,((5[&type="Marshallese"]:0.009079672009524087,6[&type="Marshallese"]:0.08807967200947497)11[&type="Marshallese"]:0.011543089315303734,8[&type="Marshallese"]:0.009622761324633189)13[&type="Marshallese"]:0.008168789335117832)10[&type="Marshallese"]:0.05758905266136771,7[&type="Marshallese"]:0.09138060332119513)15[&type="Marshallese"]:0.0;tree STATE_5020000 = ((((1[&type="Not_Marshallese"]:0.25378229601002567,4[&type="Not_Marshallese"]:0.14978229600998383)14[&type="Marshallese"]:0.04405374689431951,(2[&type="Not_Marshallese"]:0.11246743696240719,3[&type="Not_Marshallese"]:0.01946743696255998)9[&type="Marshallese"]:0.14136860594184159)12[&type="Marshallese"]:0.023955507755493155,((5[&type="Marshallese"]:0.009079672009524087,6[&type="Marshallese"]:0.08807967200947497)11[&type="Marshallese"]:0.011543089315303734,8[&type="Marshallese"]:0.009622761324633189)13[&type="Marshallese"]:0.008168789335117832)10[&type="Marshallese"]:0.05758905266136771,7[&type="Marshallese"]:0.09138060332119513)15[&type="Marshallese"]:0.0;
tree STATE_30000 = ((((1[&type="Not_Marshallese"]:0.3203142150087697,8[&type="Marshallese"]:0.01631421500868241)11[&type="Marshallese"]:0.007559922929983975,2[&type="Not_Marshallese"]:0.2838741379386573)9[&type="Marshallese"]:0.09629400854688236,(5[&type="Marshallese"]:0.0880972038239411,6[&type="Marshallese"]:0.16709720382389198)12[&type="Marshallese"]:0.04307094266180228)13[&type="Marshallese"]:0.06349029122467303,((3[&type="Not_Marshallese"]:0.22480641347859437,4[&type="Not_Marshallese"]:0.25780641347849614)10[&type="Marshallese"]:0.08911677931962275,7[&type="Marshallese"]:0.16292319279814982)14[&type="Marshallese"]:0.03673524491214836)15[&type="Marshallese"]:0.0;tree STATE_5030000 = ((((1[&type="Not_Marshallese"]:0.3203142150087697,8[&type="Marshallese"]:0.01631421500868241)11[&type="Marshallese"]:0.007559922929983975,2[&type="Not_Marshallese"]:0.2838741379386573)9[&type="Marshallese"]:0.09629400854688236,(5[&type="Marshallese"]:0.0880972038239411,6[&type="Marshallese"]:0.16709720382389198)12[&type="Marshallese"]:0.04307094266180228)13[&type="Marshallese"]:0.06349029122467303,((3[&type="Not_Marshallese"]:0.22480641347859437,4[&type="Not_Marshallese"]:0.25780641347849614)10[&type="Marshallese"]:0.08911677931962275,7[&type="Marshallese"]:0.16292319279814982)14[&type="Marshallese"]:0.03673524491214836)15[&type="Marshallese"]:0.0;
tree STATE_40000 = ((((1[&type="Not_Marshallese"]:0.1611536445202044,2[&type="Not_Marshallese"]:0.11715364452010799)14[&type="Marshallese"]:0.05394477079011023,3[&type="Not_Marshallese"]:0.07809841531037101)12[&type="Marshallese"]:0.19980249654259566,4[&type="Not_Marshallese"]:0.31090091185286844)11[&type="Marshallese"]:0.006495090632698042,(5[&type="Marshallese"]:0.06521884582812504,((6[&type="Marshallese"]:0.09683004175467297,8[&type="Marshallese"]:0.0068300417545274494)9[&type="Marshallese"]:0.00600975099415979,7[&type="Marshallese"]:0.028839792748763637)13[&type="Marshallese"]:0.04137905307924317)10[&type="Marshallese"]:0.0631771566575906)15[&type="Marshallese"]:0.0;tree STATE_5040000 = ((((1[&type="Not_Marshallese"]:0.1611536445202044,2[&type="Not_Marshallese"]:0.11715364452010799)14[&type="Marshallese"]:0.05394477079011023,3[&type="Not_Marshallese"]:0.07809841531037101)12[&type="Marshallese"]:0.19980249654259566,4[&type="Not_Marshallese"]:0.31090091185286844)11[&type="Marshallese"]:0.006495090632698042,(5[&type="Marshallese"]:0.06521884582812504,((6[&type="Marshallese"]:0.09683004175467297,8[&type="Marshallese"]:0.0068300417545274494)9[&type="Marshallese"]:0.00600975099415979,7[&type="Marshallese"]:0.028839792748763637)13[&type="Marshallese"]:0.04137905307924317)10[&type="Marshallese"]:0.0631771566575906)15[&type="Marshallese"]:0.0;
tree STATE_50000 = (1[&type="Not_Marshallese"]:0.3944851148067704,((((2[&type="Not_Marshallese"]:0.10789582279013979,3[&type="Not_Marshallese"]:0.014895822790292584)10[&type="Marshallese"]:0.14257359186724142,(4[&type="Not_Marshallese"]:0.17263726110783445,6[&type="Marshallese"]:0.0626372611079345)14[&type="Marshallese"]:0.017832153549601326)13[&type="Marshallese"]:0.0011166892689737917,5[&type="Marshallese"]:0.002586103926558725)11[&type="Marshallese"]:0.08400942910202197,(7[&type="Marshallese"]:0.05575842958544591,8[&type="Marshallese"]:0.039758429585369515)9[&type="Marshallese"]:0.03583710344301655)12[&type="Marshallese"]:0.014889581778297023)15[&type="Marshallese"]:0.0;tree STATE_5050000 = (1[&type="Not_Marshallese"]:0.3944851148067704,((((2[&type="Not_Marshallese"]:0.10789582279013979,3[&type="Not_Marshallese"]:0.014895822790292584)10[&type="Marshallese"]:0.14257359186724142,(4[&type="Not_Marshallese"]:0.17263726110783445,6[&type="Marshallese"]:0.0626372611079345)14[&type="Marshallese"]:0.017832153549601326)13[&type="Marshallese"]:0.0011166892689737917,5[&type="Marshallese"]:0.002586103926558725)11[&type="Marshallese"]:0.08400942910202197,(7[&type="Marshallese"]:0.05575842958544591,8[&type="Marshallese"]:0.039758429585369515)9[&type="Marshallese"]:0.03583710344301655)12[&type="Marshallese"]:0.014889581778297023)15[&type="Marshallese"]:0.0;
tree STATE_60000 = ((1[&type="Not_Marshallese"]:0.3324863524089832,((5[&type="Marshallese"]:0.02303060694284287,6[&type="Marshallese"]:0.10203060694279376)9[&type="Marshallese"]:0.011671091675812817,(7[&type="Marshallese"]:0.020522086041513732,8[&type="Marshallese"]:0.004522086041437334)12[&type="Marshallese"]:0.01917961257702372)13[&type="Marshallese"]:0.004784653790434856)11[&type="Marshallese"]:0.07931198061316103,((2[&type="Not_Marshallese"]:0.11916742582301709,4[&type="Not_Marshallese"]:0.05916742582307166)10[&type="Marshallese"]:0.03851571360191444,3[&type="Not_Marshallese"]:0.06468313942508433)14[&type="Marshallese"]:0.2101151935971163)15[&type="Marshallese"]:0.0;tree STATE_5060000 = ((1[&type="Not_Marshallese"]:0.3324863524089832,((5[&type="Marshallese"]:0.02303060694284287,6[&type="Marshallese"]:0.10203060694279376)9[&type="Marshallese"]:0.011671091675812817,(7[&type="Marshallese"]:0.020522086041513732,8[&type="Marshallese"]:0.004522086041437334)12[&type="Marshallese"]:0.01917961257702372)13[&type="Marshallese"]:0.004784653790434856)11[&type="Marshallese"]:0.07931198061316103,((2[&type="Not_Marshallese"]:0.11916742582301709,4[&type="Not_Marshallese"]:0.05916742582307166)10[&type="Marshallese"]:0.03851571360191444,3[&type="Not_Marshallese"]:0.06468313942508433)14[&type="Marshallese"]:0.2101151935971163)15[&type="Marshallese"]:0.0;
tree STATE_70000 = (((((1[&type="Not_Marshallese"]:0.24511821778225687,3[&type="Not_Marshallese"]:0.10811821778231326)12[&type="Marshallese"]:0.014211310682517103,2[&type="Not_Marshallese"]:0.21532952846467757)11[&type="Marshallese"]:0.09231754473074266,8[&type="Marshallese"]:0.047647073195429324)13[&type="Marshallese"]:0.05994612385151027,((4[&type="Not_Marshallese"]:0.20149471261547824,6[&type="Marshallese"]:0.09149471261557829)9[&type="Marshallese"]:0.09112349579032147,5[&type="Marshallese"]:0.10361820840594888)14[&type="Marshallese"]:0.01497498864118535)10[&type="Marshallese"]:0.11221801433896528,7[&type="Marshallese"]:0.23581121138598127)15[&type="Marshallese"]:0.0;tree STATE_5070000 = (((((1[&type="Not_Marshallese"]:0.24511821778225687,3[&type="Not_Marshallese"]:0.10811821778231326)12[&type="Marshallese"]:0.014211310682517103,2[&type="Not_Marshallese"]:0.21532952846467757)11[&type="Marshallese"]:0.09231754473074266,8[&type="Marshallese"]:0.047647073195429324)13[&type="Marshallese"]:0.05994612385151027,((4[&type="Not_Marshallese"]:0.20149471261547824,6[&type="Marshallese"]:0.09149471261557829)9[&type="Marshallese"]:0.09112349579032147,5[&type="Marshallese"]:0.10361820840594888)14[&type="Marshallese"]:0.01497498864118535)10[&type="Marshallese"]:0.11221801433896528,7[&type="Marshallese"]:0.23581121138598127)15[&type="Marshallese"]:0.0;
tree STATE_80000 = ((((((1[&type="Not_Marshallese"]:0.17332428066173222,2[&type="Not_Marshallese"]:0.12932428066163582)13[&type="Marshallese"]:0.07518811031712255,4[&type="Not_Marshallese"]:0.14451239097881294)14[&type="Marshallese"]:0.037999758166659264,6[&type="Marshallese"]:0.07251214914557225)12[&type="Marshallese"]:0.07414526019390505,(5[&type="Marshallese"]:0.03871632263976377,8[&type="Marshallese"]:0.027716322639569135)10[&type="Marshallese"]:0.02894108669976264)11[&type="Marshallese"]:0.010780105248733685,3[&type="Not_Marshallese"]:0.23443751458820916)9[&type="Marshallese"]:0.08367160072314273,7[&type="Marshallese"]:0.16710911531128458)15[&type="Marshallese"]:0.0;tree STATE_5080000 = ((((((1[&type="Not_Marshallese"]:0.17332428066173222,2[&type="Not_Marshallese"]:0.12932428066163582)13[&type="Marshallese"]:0.07518811031712255,4[&type="Not_Marshallese"]:0.14451239097881294)14[&type="Marshallese"]:0.037999758166659264,6[&type="Marshallese"]:0.07251214914557225)12[&type="Marshallese"]:0.07414526019390505,(5[&type="Marshallese"]:0.03871632263976377,8[&type="Marshallese"]:0.027716322639569135)10[&type="Marshallese"]:0.02894108669976264)11[&type="Marshallese"]:0.010780105248733685,3[&type="Not_Marshallese"]:0.23443751458820916)9[&type="Marshallese"]:0.08367160072314273,7[&type="Marshallese"]:0.16710911531128458)15[&type="Marshallese"]:0.0;
tree STATE_90000 = ((1[&type="Not_Marshallese"]:0.3224950467960363,(6[&type="Marshallese"]:0.08861837370224768,7[&type="Marshallese"]:0.014618373702178555)11[&type="Marshallese"]:0.01987667309384683)10[&type="Marshallese"]:0.0519448106843019,((((2[&type="Not_Marshallese"]:0.1163538188037119,4[&type="Not_Marshallese"]:0.05635381880376647)12[&type="Marshallese"]:0.06417184965192,3[&type="Not_Marshallese"]:0.08752566845578469)9[&type="Marshallese"]:0.07930616143975489,5[&type="Marshallese"]:0.010831829895590506)14[&type="Marshallese"]:0.019409828171978172,8[&type="Marshallese"]:0.019241658067374046)13[&type="Marshallese"]:0.051198199412876844)15[&type="Marshallese"]:0.0;tree STATE_5090000 = ((1[&type="Not_Marshallese"]:0.3224950467960363,(6[&type="Marshallese"]:0.08861837370224768,7[&type="Marshallese"]:0.014618373702178555)11[&type="Marshallese"]:0.01987667309384683)10[&type="Marshallese"]:0.0519448106843019,((((2[&type="Not_Marshallese"]:0.1163538188037119,4[&type="Not_Marshallese"]:0.05635381880376647)12[&type="Marshallese"]:0.06417184965192,3[&type="Not_Marshallese"]:0.08752566845578469)9[&type="Marshallese"]:0.07930616143975489,5[&type="Marshallese"]:0.010831829895590506)14[&type="Marshallese"]:0.019409828171978172,8[&type="Marshallese"]:0.019241658067374046)13[&type="Marshallese"]:0.051198199412876844)15[&type="Marshallese"]:0.0;
tree STATE_100000 = ((1[&type="Not_Marshallese"]:0.3228951405227355,8[&type="Marshallese"]:0.01889514052264818)10[&type="Marshallese"]:0.11895098193584125,(((((2[&type="Not_Marshallese"]:0.1366842802489513,3[&type="Not_Marshallese"]:0.04368428024910409)12[&type="Marshallese"]:0.08565299870592391,4[&type="Not_Marshallese"]:0.16233727895492978)11[&type="Marshallese"]:0.030072514736848244,5[&type="Marshallese"]:0.0034097936919271765)13[&type="Marshallese"]:0.05251381933514593,6[&type="Marshallese"]:0.134923613027024)9[&type="Marshallese"]:0.0283847152015691,7[&type="Marshallese"]:0.08930832822852397)14[&type="Marshallese"]:0.06453779423004186)15[&type="Marshallese"]:0.0;tree STATE_5100000 = ((1[&type="Not_Marshallese"]:0.3228951405227355,8[&type="Marshallese"]:0.01889514052264818)10[&type="Marshallese"]:0.11895098193584125,(((((2[&type="Not_Marshallese"]:0.1366842802489513,3[&type="Not_Marshallese"]:0.04368428024910409)12[&type="Marshallese"]:0.08565299870592391,4[&type="Not_Marshallese"]:0.16233727895492978)11[&type="Marshallese"]:0.030072514736848244,5[&type="Marshallese"]:0.0034097936919271765)13[&type="Marshallese"]:0.05251381933514593,6[&type="Marshallese"]:0.134923613027024)9[&type="Marshallese"]:0.0283847152015691,7[&type="Marshallese"]:0.08930832822852397)14[&type="Marshallese"]:0.06453779423004186)15[&type="Marshallese"]:0.0;
tree STATE_110000 = ((((1[&type="Not_Marshallese"]:0.3974358945469244,6[&type="Marshallese"]:0.18343589454698261)9[&type="Marshallese"]:0.011673824539659372,7[&type="Marshallese"]:0.12110971908657286)14[&type="Marshallese"]:0.004618949681017281,3[&type="Not_Marshallese"]:0.27672866876765745)13[&type="Marshallese"]:7.443812743128664E-4,(((2[&type="Not_Marshallese"]:0.1572896565599849,4[&type="Not_Marshallese"]:0.09728965656003946)11[&type="Marshallese"]:0.11399208392871185,5[&type="Marshallese"]:0.02228174048890047)12[&type="Marshallese"]:0.051288026262112096,8[&type="Marshallese"]:0.06256976675081793)10[&type="Marshallese"]:0.04790328329100868)15[&type="Marshallese"]:0.0;tree STATE_5110000 = ((((1[&type="Not_Marshallese"]:0.3974358945469244,6[&type="Marshallese"]:0.18343589454698261)9[&type="Marshallese"]:0.011673824539659372,7[&type="Marshallese"]:0.12110971908657286)14[&type="Marshallese"]:0.004618949681017281,3[&type="Not_Marshallese"]:0.27672866876765745)13[&type="Marshallese"]:7.443812743128664E-4,(((2[&type="Not_Marshallese"]:0.1572896565599849,4[&type="Not_Marshallese"]:0.09728965656003946)11[&type="Marshallese"]:0.11399208392871185,5[&type="Marshallese"]:0.02228174048890047)12[&type="Marshallese"]:0.051288026262112096,8[&type="Marshallese"]:0.06256976675081793)10[&type="Marshallese"]:0.04790328329100868)15[&type="Marshallese"]:0.0;
tree STATE_120000 = ((1[&type="Not_Marshallese"]:0.3808184073938131,6[&type="Marshallese"]:0.16681840739387133)13[&type="Marshallese"]:0.042823575544954584,(((2[&type="Not_Marshallese"]:0.2678883235475672,(3[&type="Not_Marshallese"]:0.16937556393736014,8[&type="Marshallese"]:0.0023755639372164405)10[&type="Marshallese"]:0.005512759610359852)11[&type="Marshallese"]:0.006188916242834741,4[&type="Not_Marshallese"]:0.2140772397904565)12[&type="Marshallese"]:0.03578523652458432,(5[&type="Marshallese"]:7.357435528744793E-4,7[&type="Marshallese"]:0.005735743552756245)9[&type="Marshallese"]:0.060126732762315505)14[&type="Marshallese"]:0.06977950662368504)15[&type="Marshallese"]:0.0;tree STATE_5120000 = ((1[&type="Not_Marshallese"]:0.3808184073938131,6[&type="Marshallese"]:0.16681840739387133)13[&type="Marshallese"]:0.042823575544954584,(((2[&type="Not_Marshallese"]:0.2678883235475672,(3[&type="Not_Marshallese"]:0.16937556393736014,8[&type="Marshallese"]:0.0023755639372164405)10[&type="Marshallese"]:0.005512759610359852)11[&type="Marshallese"]:0.006188916242834741,4[&type="Not_Marshallese"]:0.2140772397904565)12[&type="Marshallese"]:0.03578523652458432,(5[&type="Marshallese"]:7.357435528744793E-4,7[&type="Marshallese"]:0.005735743552756245)9[&type="Marshallese"]:0.060126732762315505)14[&type="Marshallese"]:0.06977950662368504)15[&type="Marshallese"]:0.0;
tree STATE_130000 = ((1[&type="Not_Marshallese"]:0.3393196009665419,2[&type="Not_Marshallese"]:0.2953196009664455)10[&type="Marshallese"]:0.06546186486542571,(3[&type="Not_Marshallese"]:0.2669203684905155,(4[&type="Not_Marshallese"]:0.25670094322634407,(((5[&type="Marshallese"]:6.305872371150101E-4,6[&type="Marshallese"]:0.0796305872370659)12[&type="Marshallese"]:0.03301193846600964,7[&type="Marshallese"]:0.038642525703006414)11[&type="Marshallese"]:0.005043887565058858,8[&type="Marshallese"]:0.027686413267988874)9[&type="Marshallese"]:0.02901452995830972)13[&type="Marshallese"]:0.043219425264073186)14[&type="Marshallese"]:8.61097341508521E-4)15[&type="Marshallese"]:0.0;tree STATE_5130000 = ((1[&type="Not_Marshallese"]:0.3393196009665419,2[&type="Not_Marshallese"]:0.2953196009664455)10[&type="Marshallese"]:0.06546186486542571,(3[&type="Not_Marshallese"]:0.2669203684905155,(4[&type="Not_Marshallese"]:0.25670094322634407,(((5[&type="Marshallese"]:6.305872371150101E-4,6[&type="Marshallese"]:0.0796305872370659)12[&type="Marshallese"]:0.03301193846600964,7[&type="Marshallese"]:0.038642525703006414)11[&type="Marshallese"]:0.005043887565058858,8[&type="Marshallese"]:0.027686413267988874)9[&type="Marshallese"]:0.02901452995830972)13[&type="Marshallese"]:0.043219425264073186)14[&type="Marshallese"]:8.61097341508521E-4)15[&type="Marshallese"]:0.0;
tree STATE_140000 = ((((((1[&type="Not_Marshallese"]:0.28404020645723316,2[&type="Not_Marshallese"]:0.24004020645713675)14[&type="Marshallese"]:0.017249399414532907,5[&type="Marshallese"]:0.008289605871873384)13[&type="Marshallese"]:0.04344042555237604,(6[&type="Marshallese"]:0.10405003019734343,8[&type="Marshallese"]:0.014050030197197916)11[&type="Marshallese"]:0.026680001226856875)9[&type="Marshallese"]:0.044649349354752565,3[&type="Not_Marshallese"]:0.25237938077895106)12[&type="Marshallese"]:0.09503056115580732,4[&type="Not_Marshallese"]:0.38040994193466016)10[&type="Marshallese"]:0.0146345505482125,7[&type="Marshallese"]:0.21104449248290358)15[&type="Marshallese"]:0.0;tree STATE_5140000 = ((((((1[&type="Not_Marshallese"]:0.28404020645723316,2[&type="Not_Marshallese"]:0.24004020645713675)14[&type="Marshallese"]:0.017249399414532907,5[&type="Marshallese"]:0.008289605871873384)13[&type="Marshallese"]:0.04344042555237604,(6[&type="Marshallese"]:0.10405003019734343,8[&type="Marshallese"]:0.014050030197197916)11[&type="Marshallese"]:0.026680001226856875)9[&type="Marshallese"]:0.044649349354752565,3[&type="Not_Marshallese"]:0.25237938077895106)12[&type="Marshallese"]:0.09503056115580732,4[&type="Not_Marshallese"]:0.38040994193466016)10[&type="Marshallese"]:0.0146345505482125,7[&type="Marshallese"]:0.21104449248290358)15[&type="Marshallese"]:0.0;
tree STATE_150000 = ((1[&type="Not_Marshallese"]:0.3533286931245917,(((2[&type="Not_Marshallese"]:0.23444090255364258,(3[&type="Not_Marshallese"]:0.00232393128089764,4[&type="Not_Marshallese"]:0.035323931280799414)10[&type="Marshallese"]:0.13911697127289774)11[&type="Marshallese"]:0.02938526546868281,7[&type="Marshallese"]:0.019826168022410884)12[&type="Marshallese"]:0.025599152668841052,(5[&type="Marshallese"]:0.02098423210235334,6[&type="Marshallese"]:0.09998423210230423)13[&type="Marshallese"]:0.01944108858901683)9[&type="Marshallese"]:0.019903372433328848)14[&type="Marshallese"]:0.05534240193464346,8[&type="Marshallese"]:0.10467109505914785)15[&type="Marshallese"]:0.0;tree STATE_5150000 = ((1[&type="Not_Marshallese"]:0.3533286931245917,(((2[&type="Not_Marshallese"]:0.23444090255364258,(3[&type="Not_Marshallese"]:0.00232393128089764,4[&type="Not_Marshallese"]:0.035323931280799414)10[&type="Marshallese"]:0.13911697127289774)11[&type="Marshallese"]:0.02938526546868281,7[&type="Marshallese"]:0.019826168022410884)12[&type="Marshallese"]:0.025599152668841052,(5[&type="Marshallese"]:0.02098423210235334,6[&type="Marshallese"]:0.09998423210230423)13[&type="Marshallese"]:0.01944108858901683)9[&type="Marshallese"]:0.019903372433328848)14[&type="Marshallese"]:0.05534240193464346,8[&type="Marshallese"]:0.10467109505914785)15[&type="Marshallese"]:0.0;
tree STATE_160000 = ((((((1[&type="Not_Marshallese"]:0.1250297636163509,2[&type="Not_Marshallese"]:0.0810297636162545)12[&type="Marshallese"]:0.17702003490559023,7[&type="Marshallese"]:0.014049798521930223)11[&type="Marshallese"]:0.02570379554814234,6[&type="Marshallese"]:0.11375359407014168)9[&type="Marshallese"]:0.004629106859145582,8[&type="Marshallese"]:0.028382700929141746)10[&type="Marshallese"]:0.023389915275976614,5[&type="Marshallese"]:0.06277261620531299)13[&type="Marshallese"]:0.17646358152247305,(3[&type="Not_Marshallese"]:0.08189678866064887,4[&type="Not_Marshallese"]:0.11489678866055064)14[&type="Marshallese"]:0.31333940906708624)15[&type="Marshallese"]:0.0;tree STATE_5160000 = ((((((1[&type="Not_Marshallese"]:0.1250297636163509,2[&type="Not_Marshallese"]:0.0810297636162545)12[&type="Marshallese"]:0.17702003490559023,7[&type="Marshallese"]:0.014049798521930223)11[&type="Marshallese"]:0.02570379554814234,6[&type="Marshallese"]:0.11375359407014168)9[&type="Marshallese"]:0.004629106859145582,8[&type="Marshallese"]:0.028382700929141746)10[&type="Marshallese"]:0.023389915275976614,5[&type="Marshallese"]:0.06277261620531299)13[&type="Marshallese"]:0.17646358152247305,(3[&type="Not_Marshallese"]:0.08189678866064887,4[&type="Not_Marshallese"]:0.11489678866055064)14[&type="Marshallese"]:0.31333940906708624)15[&type="Marshallese"]:0.0;
tree STATE_170000 = (1[&type="Not_Marshallese"]:0.5858176452765962,((((2[&type="Not_Marshallese"]:0.25997214641664423,5[&type="Marshallese"]:0.010972146416847961)14[&type="Marshallese"]:1.937226623377475E-5,3[&type="Not_Marshallese"]:0.1669915186830308)13[&type="Marshallese"]:0.03422737483339594,6[&type="Marshallese"]:0.12421889351642856)12[&type="Marshallese"]:0.1360909740740982,((4[&type="Not_Marshallese"]:0.20814993067351084,8[&type="Marshallese"]:0.008149930673465366)9[&type="Marshallese"]:0.1096239649541107,7[&type="Marshallese"]:0.13377389562765246)10[&type="Marshallese"]:0.052535971962805184)11[&type="Marshallese"]:0.11150777768612763)15[&type="Marshallese"]:0.0;tree STATE_5170000 = (1[&type="Not_Marshallese"]:0.5858176452765962,((((2[&type="Not_Marshallese"]:0.25997214641664423,5[&type="Marshallese"]:0.010972146416847961)14[&type="Marshallese"]:1.937226623377475E-5,3[&type="Not_Marshallese"]:0.1669915186830308)13[&type="Marshallese"]:0.03422737483339594,6[&type="Marshallese"]:0.12421889351642856)12[&type="Marshallese"]:0.1360909740740982,((4[&type="Not_Marshallese"]:0.20814993067351084,8[&type="Marshallese"]:0.008149930673465366)9[&type="Marshallese"]:0.1096239649541107,7[&type="Marshallese"]:0.13377389562765246)10[&type="Marshallese"]:0.052535971962805184)11[&type="Marshallese"]:0.11150777768612763)15[&type="Marshallese"]:0.0;
tree STATE_180000 = (((1[&type="Not_Marshallese"]:0.3788415427881119,5[&type="Marshallese"]:0.0858415427882192)12[&type="Marshallese"]:0.025559282027784014,((3[&type="Not_Marshallese"]:0.15572895940967701,6[&type="Marshallese"]:0.07872895940967883)14[&type="Marshallese"]:0.07676078257926156,4[&type="Not_Marshallese"]:0.26548974198884034)10[&type="Marshallese"]:0.03491108282701372)13[&type="Marshallese"]:0.012225311797061322,((2[&type="Not_Marshallese"]:0.27658960201174254,8[&type="Marshallese"]:0.016589602011751636)9[&type="Marshallese"]:0.07032475772942304,7[&type="Marshallese"]:0.10291435974125107)11[&type="Marshallese"]:0.025711776871695236)15[&type="Marshallese"]:0.0;tree STATE_5180000 = (((1[&type="Not_Marshallese"]:0.3788415427881119,5[&type="Marshallese"]:0.0858415427882192)12[&type="Marshallese"]:0.025559282027784014,((3[&type="Not_Marshallese"]:0.15572895940967701,6[&type="Marshallese"]:0.07872895940967883)14[&type="Marshallese"]:0.07676078257926156,4[&type="Not_Marshallese"]:0.26548974198884034)10[&type="Marshallese"]:0.03491108282701372)13[&type="Marshallese"]:0.012225311797061322,((2[&type="Not_Marshallese"]:0.27658960201174254,8[&type="Marshallese"]:0.016589602011751636)9[&type="Marshallese"]:0.07032475772942304,7[&type="Marshallese"]:0.10291435974125107)11[&type="Marshallese"]:0.025711776871695236)15[&type="Marshallese"]:0.0;
tree STATE_190000 = (((1[&type="Not_Marshallese"]:0.37783094131799033,((((2[&type="Not_Marshallese"]:0.2109211954673128,3[&type="Not_Marshallese"]:0.1179211954674656)14[&type="Marshallese"]:0.04007641792647265,4[&type="Not_Marshallese"]:0.19099761339384003)10[&type="Marshallese"]:0.042620014828478714,5[&type="Marshallese"]:0.0446176282224679)13[&type="Marshallese"]:5.536646580333593E-4,8[&type="Marshallese"]:0.034171292880306625)9[&type="Marshallese"]:0.039659648437596395)12[&type="Marshallese"]:0.019825743420713526,7[&type="Marshallese"]:0.10965668473869294)11[&type="Marshallese"]:0.37129816915151315,6[&type="Marshallese"]:0.5549548538902752)15[&type="Marshallese"]:0.0;tree STATE_5190000 = (((1[&type="Not_Marshallese"]:0.37783094131799033,((((2[&type="Not_Marshallese"]:0.2109211954673128,3[&type="Not_Marshallese"]:0.1179211954674656)14[&type="Marshallese"]:0.04007641792647265,4[&type="Not_Marshallese"]:0.19099761339384003)10[&type="Marshallese"]:0.042620014828478714,5[&type="Marshallese"]:0.0446176282224679)13[&type="Marshallese"]:5.536646580333593E-4,8[&type="Marshallese"]:0.034171292880306625)9[&type="Marshallese"]:0.039659648437596395)12[&type="Marshallese"]:0.019825743420713526,7[&type="Marshallese"]:0.10965668473869294)11[&type="Marshallese"]:0.37129816915151315,6[&type="Marshallese"]:0.5549548538902752)15[&type="Marshallese"]:0.0;
tree STATE_200000 = ((((1[&type="Not_Marshallese"]:0.35142140220924817,3[&type="Not_Marshallese"]:0.21442140220930456)9[&type="Marshallese"]:0.11426272849473973,(((2[&type="Not_Marshallese"]:0.1704128652940889,4[&type="Not_Marshallese"]:0.11041286529414346)12[&type="Not_Marshallese"]:0.11740863489165548,5[&type="Marshallese"]:0.0388215001859481)10[&type="Marshallese"]:0.005755779568413777,8[&type="Marshallese"]:0.033577279754167244)11[&type="Marshallese"]:0.12810685094973334)14[&type="Marshallese"]:0.13548739868783594,6[&type="Marshallese"]:0.38717152939188204)13[&type="Marshallese"]:0.08211611491550486,7[&type="Marshallese"]:0.3952876443073178)15[&type="Marshallese"]:0.0;tree STATE_5200000 = ((((1[&type="Not_Marshallese"]:0.35142140220924817,3[&type="Not_Marshallese"]:0.21442140220930456)9[&type="Marshallese"]:0.11426272849473973,(((2[&type="Not_Marshallese"]:0.1704128652940889,4[&type="Not_Marshallese"]:0.11041286529414346)12[&type="Not_Marshallese"]:0.11740863489165548,5[&type="Marshallese"]:0.0388215001859481)10[&type="Marshallese"]:0.005755779568413777,8[&type="Marshallese"]:0.033577279754167244)11[&type="Marshallese"]:0.12810685094973334)14[&type="Marshallese"]:0.13548739868783594,6[&type="Marshallese"]:0.38717152939188204)13[&type="Marshallese"]:0.08211611491550486,7[&type="Marshallese"]:0.3952876443073178)15[&type="Marshallese"]:0.0;
tree STATE_210000 = ((1[&type="Not_Marshallese"]:0.19797053345210583,((2[&type="Not_Marshallese"]:0.14224328674655634,3[&type="Not_Marshallese"]:0.049243286746709136)11[&type="Not_Marshallese"]:0.01132907807465705,4[&type="Not_Marshallese"]:0.09357236482126796)12[&type="Marshallese"]:3.981686307960308E-4)13[&type="Marshallese"]:0.2153799671915004,(((5[&type="Marshallese"]:0.08013594443971828,8[&type="Marshallese"]:0.06913594443952364)9[&type="Marshallese"]:0.009199896836035115,6[&type="Marshallese"]:0.16833584127570428)14[&type="Marshallese"]:0.025166846609076643,7[&type="Marshallese"]:0.1195026878847118)10[&type="Marshallese"]:0.005847812758883519)15[&type="Marshallese"]:0.0;tree STATE_5210000 = ((1[&type="Not_Marshallese"]:0.19797053345210583,((2[&type="Not_Marshallese"]:0.14224328674655634,3[&type="Not_Marshallese"]:0.049243286746709136)11[&type="Not_Marshallese"]:0.01132907807465705,4[&type="Not_Marshallese"]:0.09357236482126796)12[&type="Marshallese"]:3.981686307960308E-4)13[&type="Marshallese"]:0.2153799671915004,(((5[&type="Marshallese"]:0.08013594443971828,8[&type="Marshallese"]:0.06913594443952364)9[&type="Marshallese"]:0.009199896836035115,6[&type="Marshallese"]:0.16833584127570428)14[&type="Marshallese"]:0.025166846609076643,7[&type="Marshallese"]:0.1195026878847118)10[&type="Marshallese"]:0.005847812758883519)15[&type="Marshallese"]:0.0;
tree STATE_220000 = ((((1[&type="Not_Marshallese"]:0.2798269346775582,4[&type="Not_Marshallese"]:0.17582693467751637)10[&type="Marshallese"]:0.01856677133416429,6[&type="Marshallese"]:0.0843937060117807)11[&type="Marshallese"]:0.11160462769467033,(((2[&type="Not_Marshallese"]:0.2072255237662734,3[&type="Not_Marshallese"]:0.1142255237664262)12[&type="Marshallese"]:0.07343915650714844,5[&type="Marshallese"]:0.03166468027362557)14[&type="Marshallese"]:0.0058348385497895006,8[&type="Marshallese"]:0.026499518823220436)13[&type="Marshallese"]:0.07949881488308508)9[&type="Marshallese"]:0.06032823320056291,7[&type="Marshallese"]:0.18232656690694482)15[&type="Marshallese"]:0.0;tree STATE_5220000 = ((((1[&type="Not_Marshallese"]:0.2798269346775582,4[&type="Not_Marshallese"]:0.17582693467751637)10[&type="Marshallese"]:0.01856677133416429,6[&type="Marshallese"]:0.0843937060117807)11[&type="Marshallese"]:0.11160462769467033,(((2[&type="Not_Marshallese"]:0.2072255237662734,3[&type="Not_Marshallese"]:0.1142255237664262)12[&type="Marshallese"]:0.07343915650714844,5[&type="Marshallese"]:0.03166468027362557)14[&type="Marshallese"]:0.0058348385497895006,8[&type="Marshallese"]:0.026499518823220436)13[&type="Marshallese"]:0.07949881488308508)9[&type="Marshallese"]:0.06032823320056291,7[&type="Marshallese"]:0.18232656690694482)15[&type="Marshallese"]:0.0;
tree STATE_230000 = (((((1[&type="Not_Marshallese"]:0.3061455999932081,7[&type="Marshallese"]:0.018145599993197203)10[&type="Marshallese"]:0.012762190526257877,6[&type="Marshallese"]:0.1049077905195242)9[&type="Marshallese"]:0.03290598914104731,3[&type="Not_Marshallese"]:0.2148137796605697)13[&type="Marshallese"]:0.03425337784944449,((2[&type="Not_Marshallese"]:0.22243226295580248,4[&type="Not_Marshallese"]:0.16243226295585705)11[&type="Marshallese"]:0.0870541045773025,8[&type="Marshallese"]:0.049486367533114084)12[&type="Marshallese"]:0.0325807899767564)14[&type="Marshallese"]:0.014825039588351796,5[&type="Marshallese"]:0.10789219709841691)15[&type="Marshallese"]:0.0;tree STATE_5230000 = (((((1[&type="Not_Marshallese"]:0.3061455999932081,7[&type="Marshallese"]:0.018145599993197203)10[&type="Marshallese"]:0.012762190526257877,6[&type="Marshallese"]:0.1049077905195242)9[&type="Marshallese"]:0.03290598914104731,3[&type="Not_Marshallese"]:0.2148137796605697)13[&type="Marshallese"]:0.03425337784944449,((2[&type="Not_Marshallese"]:0.22243226295580248,4[&type="Not_Marshallese"]:0.16243226295585705)11[&type="Marshallese"]:0.0870541045773025,8[&type="Marshallese"]:0.049486367533114084)12[&type="Marshallese"]:0.0325807899767564)14[&type="Marshallese"]:0.014825039588351796,5[&type="Marshallese"]:0.10789219709841691)15[&type="Marshallese"]:0.0;
tree STATE_240000 = (((1[&type="Not_Marshallese"]:0.3224425782969907,8[&type="Marshallese"]:0.018442578296903378)14[&type="Marshallese"]:0.045569669790985534,((2[&type="Not_Marshallese"]:0.3177336387251395,((3[&type="Not_Marshallese"]:0.02547022816086464,4[&type="Not_Marshallese"]:0.05847022816076641)11[&type="Not_Marshallese"]:0.13097541534847562,5[&type="Marshallese"]:4.4564350939119146E-4)10[&type="Marshallese"]:0.06828799521595202)9[&type="Marshallese"]:0.005319662239421763,6[&type="Marshallese"]:0.15305330096471587)12[&type="Marshallese"]:9.589471233185654E-4)13[&type="Marshallese"]:0.008973264749719767,7[&type="Marshallese"]:0.08898551283768508)15[&type="Marshallese"]:0.0;tree STATE_5240000 = (((1[&type="Not_Marshallese"]:0.3224425782969907,8[&type="Marshallese"]:0.018442578296903378)14[&type="Marshallese"]:0.045569669790985534,((2[&type="Not_Marshallese"]:0.3177336387251395,((3[&type="Not_Marshallese"]:0.02547022816086464,4[&type="Not_Marshallese"]:0.05847022816076641)11[&type="Not_Marshallese"]:0.13097541534847562,5[&type="Marshallese"]:4.4564350939119146E-4)10[&type="Marshallese"]:0.06828799521595202)9[&type="Marshallese"]:0.005319662239421763,6[&type="Marshallese"]:0.15305330096471587)12[&type="Marshallese"]:9.589471233185654E-4)13[&type="Marshallese"]:0.008973264749719767,7[&type="Marshallese"]:0.08898551283768508)15[&type="Marshallese"]:0.0;
tree STATE_250000 = (1[&type="Not_Marshallese"]:0.7847883765866608,((((2[&type="Not_Marshallese"]:0.3167232754526648,(5[&type="Marshallese"]:0.04895445018086647,8[&type="Marshallese"]:0.03795445018067184)10[&type="Marshallese"]:0.018768825272002077)12[&type="Marshallese"]:0.05161893883145463,(3[&type="Not_Marshallese"]:0.19894332016105853,4[&type="Not_Marshallese"]:0.2319433201609603)11[&type="Marshallese"]:0.07639889412321371)9[&type="Marshallese"]:0.01681793191537967,6[&type="Marshallese"]:0.21516014619965373)14[&type="Marshallese"]:0.044700820522639795,7[&type="Marshallese"]:0.1858609667222244)13[&type="Marshallese"]:0.31092740986442546)15[&type="Marshallese"]:0.0;tree STATE_5250000 = (1[&type="Not_Marshallese"]:0.7847883765866608,((((2[&type="Not_Marshallese"]:0.3167232754526648,(5[&type="Marshallese"]:0.04895445018086647,8[&type="Marshallese"]:0.03795445018067184)10[&type="Marshallese"]:0.018768825272002077)12[&type="Marshallese"]:0.05161893883145463,(3[&type="Not_Marshallese"]:0.19894332016105853,4[&type="Not_Marshallese"]:0.2319433201609603)11[&type="Marshallese"]:0.07639889412321371)9[&type="Marshallese"]:0.01681793191537967,6[&type="Marshallese"]:0.21516014619965373)14[&type="Marshallese"]:0.044700820522639795,7[&type="Marshallese"]:0.1858609667222244)13[&type="Marshallese"]:0.31092740986442546)15[&type="Marshallese"]:0.0;
tree STATE_260000 = ((((1[&type="Not_Marshallese"]:0.30708966346643557,2[&type="Not_Marshallese"]:0.26308966346633916)14[&type="Marshallese"]:0.049978364190188806,3[&type="Not_Marshallese"]:0.22006802765668076)11[&type="Marshallese"]:0.09757893266712464,8[&type="Marshallese"]:0.1506469603236617)12[&type="Marshallese"]:0.1332166821534712,((4[&type="Not_Marshallese"]:0.3429906939933043,7[&type="Marshallese"]:0.1589906939933352)9[&type="Marshallese"]:0.005153837702316089,(5[&type="Marshallese"]:0.005296777501219763,6[&type="Marshallese"]:0.08429677750117065)13[&type="Marshallese"]:0.15384775419454977)10[&type="Marshallese"]:0.13571911078155802)15[&type="Marshallese"]:0.0;tree STATE_5260000 = ((((1[&type="Not_Marshallese"]:0.30708966346643557,2[&type="Not_Marshallese"]:0.26308966346633916)14[&type="Marshallese"]:0.049978364190188806,3[&type="Not_Marshallese"]:0.22006802765668076)11[&type="Marshallese"]:0.09757893266712464,8[&type="Marshallese"]:0.1506469603236617)12[&type="Marshallese"]:0.1332166821534712,((4[&type="Not_Marshallese"]:0.3429906939933043,7[&type="Marshallese"]:0.1589906939933352)9[&type="Marshallese"]:0.005153837702316089,(5[&type="Marshallese"]:0.005296777501219763,6[&type="Marshallese"]:0.08429677750117065)13[&type="Marshallese"]:0.15384775419454977)10[&type="Marshallese"]:0.13571911078155802)15[&type="Marshallese"]:0.0;
tree STATE_270000 = (((1[&type="Not_Marshallese"]:0.20369410132674873,2[&type="Not_Marshallese"]:0.15969410132665232)13[&type="Marshallese"]:0.14901471663018082,3[&type="Not_Marshallese"]:0.21570881795698593)11[&type="Marshallese"]:0.18230834258914586,(((4[&type="Not_Marshallese"]:0.20102387348466128,7[&type="Marshallese"]:0.017023873484692198)10[&type="Marshallese"]:0.12087642729822856,6[&type="Marshallese"]:0.21190030078298988)12[&type="Marshallese"]:0.0839687923284968,(5[&type="Marshallese"]:0.0217397666559766,8[&type="Marshallese"]:0.010739766655781968)9[&type="Marshallese"]:0.1951293264555592)14[&type="Marshallese"]:0.025148067434646926)15[&type="Marshallese"]:0.0;tree STATE_5270000 = (((1[&type="Not_Marshallese"]:0.20369410132674873,2[&type="Not_Marshallese"]:0.15969410132665232)13[&type="Marshallese"]:0.14901471663018082,3[&type="Not_Marshallese"]:0.21570881795698593)11[&type="Marshallese"]:0.18230834258914586,(((4[&type="Not_Marshallese"]:0.20102387348466128,7[&type="Marshallese"]:0.017023873484692198)10[&type="Marshallese"]:0.12087642729822856,6[&type="Marshallese"]:0.21190030078298988)12[&type="Marshallese"]:0.0839687923284968,(5[&type="Marshallese"]:0.0217397666559766,8[&type="Marshallese"]:0.010739766655781968)9[&type="Marshallese"]:0.1951293264555592)14[&type="Marshallese"]:0.025148067434646926)15[&type="Marshallese"]:0.0;
tree STATE_280000 = ((((1[&type="Not_Marshallese"]:0.42761029217352253,8[&type="Marshallese"]:0.12361029217343522)10[&type="Marshallese"]:0.07721073307556525,(2[&type="Not_Marshallese"]:0.31981853585467707,5[&type="Marshallese"]:0.07081853585488079)12[&type="Marshallese"]:0.1410024893943143)13[&type="Marshallese"]:0.08265818636379774,((3[&type="Not_Marshallese"]:0.14267327217345982,4[&type="Not_Marshallese"]:0.1756732721733616)14[&type="Marshallese"]:0.0513782022308828,6[&type="Marshallese"]:0.11705147440434444)11[&type="Marshallese"]:0.2564277372085993)9[&type="Marshallese"]:0.14490415784308497,7[&type="Marshallese"]:0.4443833694559596)15[&type="Marshallese"]:0.0;tree STATE_5280000 = ((((1[&type="Not_Marshallese"]:0.42761029217352253,8[&type="Marshallese"]:0.12361029217343522)10[&type="Marshallese"]:0.07721073307556525,(2[&type="Not_Marshallese"]:0.31981853585467707,5[&type="Marshallese"]:0.07081853585488079)12[&type="Marshallese"]:0.1410024893943143)13[&type="Marshallese"]:0.08265818636379774,((3[&type="Not_Marshallese"]:0.14267327217345982,4[&type="Not_Marshallese"]:0.1756732721733616)14[&type="Marshallese"]:0.0513782022308828,6[&type="Marshallese"]:0.11705147440434444)11[&type="Marshallese"]:0.2564277372085993)9[&type="Marshallese"]:0.14490415784308497,7[&type="Marshallese"]:0.4443833694559596)15[&type="Marshallese"]:0.0;
tree STATE_290000 = (((1[&type="Not_Marshallese"]:0.2901534003053003,((2[&type="Not_Marshallese"]:0.14842511600353483,4[&type="Not_Marshallese"]:0.0884251160035894)14[&type="Marshallese"]:0.0355723659716661,3[&type="Not_Marshallese"]:0.09099748197535373)12[&type="Marshallese"]:0.062155918330002946)9[&type="Marshallese"]:0.0460700932304246,7[&type="Marshallese"]:0.04822349353571398)13[&type="Marshallese"]:0.003000781615316306,((5[&type="Marshallese"]:0.03772985011483315,6[&type="Marshallese"]:0.11672985011478404)10[&type="Marshallese"]:2.2387696625458808E-4,8[&type="Marshallese"]:0.02695372708089311)11[&type="Marshallese"]:0.00827054807006078)15[&type="Marshallese"]:0.0;tree STATE_5290000 = (((1[&type="Not_Marshallese"]:0.2901534003053003,((2[&type="Not_Marshallese"]:0.14842511600353483,4[&type="Not_Marshallese"]:0.0884251160035894)14[&type="Marshallese"]:0.0355723659716661,3[&type="Not_Marshallese"]:0.09099748197535373)12[&type="Marshallese"]:0.062155918330002946)9[&type="Marshallese"]:0.0460700932304246,7[&type="Marshallese"]:0.04822349353571398)13[&type="Marshallese"]:0.003000781615316306,((5[&type="Marshallese"]:0.03772985011483315,6[&type="Marshallese"]:0.11672985011478404)10[&type="Marshallese"]:2.2387696625458808E-4,8[&type="Marshallese"]:0.02695372708089311)11[&type="Marshallese"]:0.00827054807006078)15[&type="Marshallese"]:0.0;
tree STATE_300000 = ((1[&type="Not_Marshallese"]:0.5398315574252095,((2[&type="Not_Marshallese"]:0.2008734368639419,3[&type="Not_Marshallese"]:0.1078734368640947)14[&type="Marshallese"]:0.1484541539353064,((4[&type="Not_Marshallese"]:0.22422703110165798,5[&type="Marshallese"]:0.03522703110180714)9[&type="Marshallese"]:0.026963045173672595,(7[&type="Marshallese"]:0.017594986905438592,8[&type="Marshallese"]:0.0015949869053621946)11[&type="Marshallese"]:0.04959508936992291)12[&type="Marshallese"]:0.03813751452397229)13[&type="Marshallese"]:0.1465039666258648)10[&type="Marshallese"]:0.09552306308413305,6[&type="Marshallese"]:0.42135462050940076)15[&type="Marshallese"]:0.0;tree STATE_5300000 = ((1[&type="Not_Marshallese"]:0.5398315574252095,((2[&type="Not_Marshallese"]:0.2008734368639419,3[&type="Not_Marshallese"]:0.1078734368640947)14[&type="Marshallese"]:0.1484541539353064,((4[&type="Not_Marshallese"]:0.22422703110165798,5[&type="Marshallese"]:0.03522703110180714)9[&type="Marshallese"]:0.026963045173672595,(7[&type="Marshallese"]:0.017594986905438592,8[&type="Marshallese"]:0.0015949869053621946)11[&type="Marshallese"]:0.04959508936992291)12[&type="Marshallese"]:0.03813751452397229)13[&type="Marshallese"]:0.1465039666258648)10[&type="Marshallese"]:0.09552306308413305,6[&type="Marshallese"]:0.42135462050940076)15[&type="Marshallese"]:0.0;
tree STATE_310000 = (1[&type="Not_Marshallese"]:0.5891627951225226,(((2[&type="Not_Marshallese"]:0.227072958033959,3[&type="Not_Marshallese"]:0.1340729580341118)9[&type="Not_Marshallese"]:0.09980546835585419,4[&type="Not_Marshallese"]:0.26687842638986775)12[&type="Marshallese"]:0.048315873833789214,(((5[&type="Marshallese"]:0.009213671724600025,6[&type="Marshallese"]:0.08821367172455091)13[&type="Marshallese"]:0.0019369942797985984,8[&type="Marshallese"]:1.50666004203992E-4)11[&type="Marshallese"]:0.07811972981476056,7[&type="Marshallese"]:0.09427039581904095)14[&type="Marshallese"]:0.036923904404646934)10[&type="Marshallese"]:0.16996849489882376)15[&type="Marshallese"]:0.0;tree STATE_5310000 = (1[&type="Not_Marshallese"]:0.5891627951225226,(((2[&type="Not_Marshallese"]:0.227072958033959,3[&type="Not_Marshallese"]:0.1340729580341118)9[&type="Not_Marshallese"]:0.09980546835585419,4[&type="Not_Marshallese"]:0.26687842638986775)12[&type="Marshallese"]:0.048315873833789214,(((5[&type="Marshallese"]:0.009213671724600025,6[&type="Marshallese"]:0.08821367172455091)13[&type="Marshallese"]:0.0019369942797985984,8[&type="Marshallese"]:1.50666004203992E-4)11[&type="Marshallese"]:0.07811972981476056,7[&type="Marshallese"]:0.09427039581904095)14[&type="Marshallese"]:0.036923904404646934)10[&type="Marshallese"]:0.16996849489882376)15[&type="Marshallese"]:0.0;
tree STATE_320000 = ((1[&type="Not_Marshallese"]:0.33366871926919406,((6[&type="Marshallese"]:0.09957745793751033,7[&type="Marshallese"]:0.025577457937441206)14[&type="Marshallese"]:0.0035951627484288595,8[&type="Marshallese"]:0.013172620685793668)11[&type="Marshallese"]:0.01649609858331308)9[&type="Marshallese"]:0.032615640642720045,((2[&type="Not_Marshallese"]:0.21153915494794756,(3[&type="Not_Marshallese"]:0.0864740453077838,4[&type="Not_Marshallese"]:0.11947404530768557)13[&type="Marshallese"]:0.03206510964031656)10[&type="Marshallese"]:0.04090630504034082,5[&type="Marshallese"]:0.0034454599884921056)12[&type="Marshallese"]:0.06983889992352932)15[&type="Marshallese"]:0.0;tree STATE_5320000 = ((1[&type="Not_Marshallese"]:0.33366871926919406,((6[&type="Marshallese"]:0.09957745793751033,7[&type="Marshallese"]:0.025577457937441206)14[&type="Marshallese"]:0.0035951627484288595,8[&type="Marshallese"]:0.013172620685793668)11[&type="Marshallese"]:0.01649609858331308)9[&type="Marshallese"]:0.032615640642720045,((2[&type="Not_Marshallese"]:0.21153915494794756,(3[&type="Not_Marshallese"]:0.0864740453077838,4[&type="Not_Marshallese"]:0.11947404530768557)13[&type="Marshallese"]:0.03206510964031656)10[&type="Marshallese"]:0.04090630504034082,5[&type="Marshallese"]:0.0034454599884921056)12[&type="Marshallese"]:0.06983889992352932)15[&type="Marshallese"]:0.0;
tree STATE_330000 = (((1[&type="Not_Marshallese"]:0.22601531052146115,2[&type="Not_Marshallese"]:0.18201531052136474)10[&type="Marshallese"]:0.07803132761941181,7[&type="Marshallese"]:0.016046638140862046)14[&type="Marshallese"]:0.11866750242889684,(((3[&type="Not_Marshallese"]:0.1745915345258458,4[&type="Not_Marshallese"]:0.20759153452574758)11[&type="Marshallese"]:0.09717205033814352,(6[&type="Marshallese"]:0.12020108421923309,8[&type="Marshallese"]:0.03020108421908757)12[&type="Marshallese"]:0.07456250064475806)13[&type="Marshallese"]:0.004679548119309984,5[&type="Marshallese"]:0.12044313298335024)9[&type="Marshallese"]:0.00927100758652688)15[&type="Marshallese"]:0.0;tree STATE_5330000 = (((1[&type="Not_Marshallese"]:0.22601531052146115,2[&type="Not_Marshallese"]:0.18201531052136474)10[&type="Marshallese"]:0.07803132761941181,7[&type="Marshallese"]:0.016046638140862046)14[&type="Marshallese"]:0.11866750242889684,(((3[&type="Not_Marshallese"]:0.1745915345258458,4[&type="Not_Marshallese"]:0.20759153452574758)11[&type="Marshallese"]:0.09717205033814352,(6[&type="Marshallese"]:0.12020108421923309,8[&type="Marshallese"]:0.03020108421908757)12[&type="Marshallese"]:0.07456250064475806)13[&type="Marshallese"]:0.004679548119309984,5[&type="Marshallese"]:0.12044313298335024)9[&type="Marshallese"]:0.00927100758652688)15[&type="Marshallese"]:0.0;
tree STATE_340000 = (1[&type="Not_Marshallese"]:0.6875995578327714,(((2[&type="Not_Marshallese"]:0.20945921282982527,(3[&type="Not_Marshallese"]:0.0745068884772552,4[&type="Not_Marshallese"]:0.10750688847715698)13[&type="Marshallese"]:0.041952324352722864)9[&type="Marshallese"]:0.08345699605611018,7[&type="Marshallese"]:0.04891620888602094)14[&type="Marshallese"]:0.038291039854913334,((5[&type="Marshallese"]:0.01771503142839609,8[&type="Marshallese"]:0.006715031428201457)10[&type="Marshallese"]:0.0223792419897616,6[&type="Marshallese"]:0.11909427341810858)12[&type="Marshallese"]:0.04211297532289482)11[&type="Marshallese"]:0.3123923090918262)15[&type="Marshallese"]:0.0;tree STATE_5340000 = (1[&type="Not_Marshallese"]:0.6875995578327714,(((2[&type="Not_Marshallese"]:0.20945921282982527,(3[&type="Not_Marshallese"]:0.0745068884772552,4[&type="Not_Marshallese"]:0.10750688847715698)13[&type="Marshallese"]:0.041952324352722864)9[&type="Marshallese"]:0.08345699605611018,7[&type="Marshallese"]:0.04891620888602094)14[&type="Marshallese"]:0.038291039854913334,((5[&type="Marshallese"]:0.01771503142839609,8[&type="Marshallese"]:0.006715031428201457)10[&type="Marshallese"]:0.0223792419897616,6[&type="Marshallese"]:0.11909427341810858)12[&type="Marshallese"]:0.04211297532289482)11[&type="Marshallese"]:0.3123923090918262)15[&type="Marshallese"]:0.0;
tree STATE_350000 = ((((1[&type="Not_Marshallese"]:0.26576723196265006,(2[&type="Not_Marshallese"]:0.21469439223989073,3[&type="Not_Marshallese"]:0.12169439224004353)13[&type="Marshallese"]:0.007072839722662927)12[&type="Marshallese"]:0.04055223829477261,7[&type="Marshallese"]:0.018319470257411763)9[&type="Marshallese"]:0.13038030465884043,4[&type="Not_Marshallese"]:0.33269977491622127)14[&type="Marshallese"]:0.0401344288190687,((5[&type="Marshallese"]:0.10796751440517616,6[&type="Marshallese"]:0.18696751440512704)10[&type="Marshallese"]:0.0651366768227119,8[&type="Marshallese"]:0.16210419122769343)11[&type="Marshallese"]:0.010730012507551068)15[&type="Marshallese"]:0.0;tree STATE_5350000 = ((((1[&type="Not_Marshallese"]:0.26576723196265006,(2[&type="Not_Marshallese"]:0.21469439223989073,3[&type="Not_Marshallese"]:0.12169439224004353)13[&type="Marshallese"]:0.007072839722662927)12[&type="Marshallese"]:0.04055223829477261,7[&type="Marshallese"]:0.018319470257411763)9[&type="Marshallese"]:0.13038030465884043,4[&type="Not_Marshallese"]:0.33269977491622127)14[&type="Marshallese"]:0.0401344288190687,((5[&type="Marshallese"]:0.10796751440517616,6[&type="Marshallese"]:0.18696751440512704)10[&type="Marshallese"]:0.0651366768227119,8[&type="Marshallese"]:0.16210419122769343)11[&type="Marshallese"]:0.010730012507551068)15[&type="Marshallese"]:0.0;
tree STATE_360000 = ((1[&type="Not_Marshallese"]:0.5126619252708813,(((2[&type="Not_Marshallese"]:0.2119645390648382,(3[&type="Not_Marshallese"]:0.10143036550176296,4[&type="Not_Marshallese"]:0.13443036550166473)10[&type="Marshallese"]:0.017534173563228034)12[&type="Marshallese"]:0.08085218371629782,(5[&type="Marshallese"]:0.02977086590796796,8[&type="Marshallese"]:0.018770865907773326)11[&type="Marshallese"]:0.014045856873371787)13[&type="Marshallese"]:0.08208113130582584,6[&type="Marshallese"]:0.20489785408711647)14[&type="Marshallese"]:0.09376407118382302)9[&type="Marshallese"]:0.10844657618960929,7[&type="Marshallese"]:0.33310850146047966)15[&type="Marshallese"]:0.0;tree STATE_5360000 = ((1[&type="Not_Marshallese"]:0.5126619252708813,(((2[&type="Not_Marshallese"]:0.2119645390648382,(3[&type="Not_Marshallese"]:0.10143036550176296,4[&type="Not_Marshallese"]:0.13443036550166473)10[&type="Marshallese"]:0.017534173563228034)12[&type="Marshallese"]:0.08085218371629782,(5[&type="Marshallese"]:0.02977086590796796,8[&type="Marshallese"]:0.018770865907773326)11[&type="Marshallese"]:0.014045856873371787)13[&type="Marshallese"]:0.08208113130582584,6[&type="Marshallese"]:0.20489785408711647)14[&type="Marshallese"]:0.09376407118382302)9[&type="Marshallese"]:0.10844657618960929,7[&type="Marshallese"]:0.33310850146047966)15[&type="Marshallese"]:0.0;
tree STATE_370000 = (((((1[&type="Not_Marshallese"]:0.3071097989083572,7[&type="Marshallese"]:0.019109798908346298)14[&type="Marshallese"]:0.012412971299645637,8[&type="Marshallese"]:0.015522770207915537)13[&type="Marshallese"]:0.015659524349947218,3[&type="Not_Marshallese"]:0.19818229455800646)11[&type="Marshallese"]:0.03241359353535067,((2[&type="Not_Marshallese"]:0.21274015590301254,4[&type="Not_Marshallese"]:0.1527401559030671)10[&type="Not_Marshallese"]:0.07098478631709354,5[&type="Marshallese"]:0.03472494222030981)12[&type="Marshallese"]:0.03987094587309825)9[&type="Marshallese"]:0.02627621270287317,6[&type="Marshallese"]:0.17987210079623212)15[&type="Marshallese"]:0.0;tree STATE_5370000 = (((((1[&type="Not_Marshallese"]:0.3071097989083572,7[&type="Marshallese"]:0.019109798908346298)14[&type="Marshallese"]:0.012412971299645637,8[&type="Marshallese"]:0.015522770207915537)13[&type="Marshallese"]:0.015659524349947218,3[&type="Not_Marshallese"]:0.19818229455800646)11[&type="Marshallese"]:0.03241359353535067,((2[&type="Not_Marshallese"]:0.21274015590301254,4[&type="Not_Marshallese"]:0.1527401559030671)10[&type="Not_Marshallese"]:0.07098478631709354,5[&type="Marshallese"]:0.03472494222030981)12[&type="Marshallese"]:0.03987094587309825)9[&type="Marshallese"]:0.02627621270287317,6[&type="Marshallese"]:0.17987210079623212)15[&type="Marshallese"]:0.0;
tree STATE_380000 = ((((1[&type="Not_Marshallese"]:0.22153706906538084,(2[&type="Not_Marshallese"]:0.11344531699111077,3[&type="Not_Marshallese"]:0.020445316991263562)12[&type="Marshallese"]:0.06409175207417367)10[&type="Marshallese"]:0.11745081731161072,(4[&type="Not_Marshallese"]:0.20563945706401543,(5[&type="Marshallese"]:0.006517020632089532,6[&type="Marshallese"]:0.08551702063204042)14[&type="Marshallese"]:0.010122436432075055)13[&type="Marshallese"]:0.0293484293129343)9[&type="Marshallese"]:0.012272740987652353,8[&type="Marshallese"]:0.04726062736455661)11[&type="Marshallese"]:0.0687518083040976,7[&type="Marshallese"]:0.1320124356687306)15[&type="Marshallese"]:0.0;tree STATE_5380000 = ((((1[&type="Not_Marshallese"]:0.22153706906538084,(2[&type="Not_Marshallese"]:0.11344531699111077,3[&type="Not_Marshallese"]:0.020445316991263562)12[&type="Marshallese"]:0.06409175207417367)10[&type="Marshallese"]:0.11745081731161072,(4[&type="Not_Marshallese"]:0.20563945706401543,(5[&type="Marshallese"]:0.006517020632089532,6[&type="Marshallese"]:0.08551702063204042)14[&type="Marshallese"]:0.010122436432075055)13[&type="Marshallese"]:0.0293484293129343)9[&type="Marshallese"]:0.012272740987652353,8[&type="Marshallese"]:0.04726062736455661)11[&type="Marshallese"]:0.0687518083040976,7[&type="Marshallese"]:0.1320124356687306)15[&type="Marshallese"]:0.0;
tree STATE_390000 = (((1[&type="Not_Marshallese"]:0.2995890976264097,5[&type="Marshallese"]:0.006589097626516993)9[&type="Marshallese"]:0.04199596069082939,4[&type="Not_Marshallese"]:0.23758505831719723)11[&type="Marshallese"]:0.13903529158571193,(((2[&type="Not_Marshallese"]:0.3154325729354327,(3[&type="Not_Marshallese"]:0.21564230111609556,6[&type="Marshallese"]:0.13864230111609738)12[&type="Marshallese"]:0.006790271819489935)14[&type="Marshallese"]:0.06767871605291681,7[&type="Marshallese"]:0.139111288988435)10[&type="Marshallese"]:0.02011425521934218,8[&type="Marshallese"]:0.14322554420770078)13[&type="Marshallese"]:0.0333948056951629)15[&type="Marshallese"]:0.0;tree STATE_5390000 = (((1[&type="Not_Marshallese"]:0.2995890976264097,5[&type="Marshallese"]:0.006589097626516993)9[&type="Marshallese"]:0.04199596069082939,4[&type="Not_Marshallese"]:0.23758505831719723)11[&type="Marshallese"]:0.13903529158571193,(((2[&type="Not_Marshallese"]:0.3154325729354327,(3[&type="Not_Marshallese"]:0.21564230111609556,6[&type="Marshallese"]:0.13864230111609738)12[&type="Marshallese"]:0.006790271819489935)14[&type="Marshallese"]:0.06767871605291681,7[&type="Marshallese"]:0.139111288988435)10[&type="Marshallese"]:0.02011425521934218,8[&type="Marshallese"]:0.14322554420770078)13[&type="Marshallese"]:0.0333948056951629)15[&type="Marshallese"]:0.0;
tree STATE_400000 = ((((1[&type="Not_Marshallese"]:0.3723012064028844,6[&type="Marshallese"]:0.1583012064029426)9[&type="Marshallese"]:0.0348755600527666,5[&type="Marshallese"]:0.1141767664557583)11[&type="Marshallese"]:0.028417631314615888,(2[&type="Not_Marshallese"]:0.25584573864133847,(3[&type="Not_Marshallese"]:0.1614661891475868,7[&type="Marshallese"]:0.010466189147519511)13[&type="Marshallese"]:0.0013795494939044528)10[&type="Marshallese"]:0.135748659128832)12[&type="Marshallese"]:0.0871403190662221,(4[&type="Not_Marshallese"]:0.26345733634600493,8[&type="Marshallese"]:0.06345733634595946)14[&type="Marshallese"]:0.1552773804904422)15[&type="Marshallese"]:0.0;tree STATE_5400000 = ((((1[&type="Not_Marshallese"]:0.3723012064028844,6[&type="Marshallese"]:0.1583012064029426)9[&type="Marshallese"]:0.0348755600527666,5[&type="Marshallese"]:0.1141767664557583)11[&type="Marshallese"]:0.028417631314615888,(2[&type="Not_Marshallese"]:0.25584573864133847,(3[&type="Not_Marshallese"]:0.1614661891475868,7[&type="Marshallese"]:0.010466189147519511)13[&type="Marshallese"]:0.0013795494939044528)10[&type="Marshallese"]:0.135748659128832)12[&type="Marshallese"]:0.0871403190662221,(4[&type="Not_Marshallese"]:0.26345733634600493,8[&type="Marshallese"]:0.06345733634595946)14[&type="Marshallese"]:0.1552773804904422)15[&type="Marshallese"]:0.0;
tree STATE_410000 = ((((1[&type="Not_Marshallese"]:0.21420535370856364,3[&type="Not_Marshallese"]:0.07720535370862003)11[&type="Marshallese"]:0.133400650410114,(6[&type="Marshallese"]:0.11093897298633598,8[&type="Marshallese"]:0.020938972986190463)10[&type="Marshallese"]:0.022667031132399873)14[&type="Marshallese"]:0.06057085080034147,2[&type="Not_Marshallese"]:0.3641768549189227)13[&type="Marshallese"]:0.26789694211251314,((4[&type="Not_Marshallese"]:0.31495835748297574,5[&type="Marshallese"]:0.1259583574831249)12[&type="Marshallese"]:0.08921106242243648,7[&type="Marshallese"]:0.22016941990544314)9[&type="Marshallese"]:0.1679043771260782)15[&type="Marshallese"]:0.0;tree STATE_5410000 = ((((1[&type="Not_Marshallese"]:0.21420535370856364,3[&type="Not_Marshallese"]:0.07720535370862003)11[&type="Marshallese"]:0.133400650410114,(6[&type="Marshallese"]:0.11093897298633598,8[&type="Marshallese"]:0.020938972986190463)10[&type="Marshallese"]:0.022667031132399873)14[&type="Marshallese"]:0.06057085080034147,2[&type="Not_Marshallese"]:0.3641768549189227)13[&type="Marshallese"]:0.26789694211251314,((4[&type="Not_Marshallese"]:0.31495835748297574,5[&type="Marshallese"]:0.1259583574831249)12[&type="Marshallese"]:0.08921106242243648,7[&type="Marshallese"]:0.22016941990544314)9[&type="Marshallese"]:0.1679043771260782)15[&type="Marshallese"]:0.0;
tree STATE_420000 = ((1[&type="Not_Marshallese"]:0.6039352926847086,((((4[&type="Not_Marshallese"]:0.2087123430963319,8[&type="Marshallese"]:0.008712343096286435)10[&type="Marshallese"]:0.007889986992119846,7[&type="Marshallese"]:0.03260233008848268)9[&type="Marshallese"]:0.17891660124885123,6[&type="Marshallese"]:0.285518931337403)14[&type="Marshallese"]:0.011424268564606765,5[&type="Marshallese"]:0.2179431999020589)12[&type="Marshallese"]:0.092992092782757)11[&type="Marshallese"]:0.18295859888449062,(2[&type="Not_Marshallese"]:0.12640341184535395,3[&type="Not_Marshallese"]:0.03340341184550674)13[&type="Not_Marshallese"]:0.6164904797237488)15[&type="Marshallese"]:0.0;tree STATE_5420000 = ((1[&type="Not_Marshallese"]:0.6039352926847086,((((4[&type="Not_Marshallese"]:0.2087123430963319,8[&type="Marshallese"]:0.008712343096286435)10[&type="Marshallese"]:0.007889986992119846,7[&type="Marshallese"]:0.03260233008848268)9[&type="Marshallese"]:0.17891660124885123,6[&type="Marshallese"]:0.285518931337403)14[&type="Marshallese"]:0.011424268564606765,5[&type="Marshallese"]:0.2179431999020589)12[&type="Marshallese"]:0.092992092782757)11[&type="Marshallese"]:0.18295859888449062,(2[&type="Not_Marshallese"]:0.12640341184535395,3[&type="Not_Marshallese"]:0.03340341184550674)13[&type="Not_Marshallese"]:0.6164904797237488)15[&type="Marshallese"]:0.0;
tree STATE_430000 = ((((((1[&type="Not_Marshallese"]:0.32089559199555673,2[&type="Not_Marshallese"]:0.2768955919954603)11[&type="Marshallese"]:0.01822410559620946,7[&type="Marshallese"]:0.051119697591755275)13[&type="Marshallese"]:0.16840952676096377,(5[&type="Marshallese"]:0.028889644386297486,8[&type="Marshallese"]:0.017889644386102854)12[&type="Marshallese"]:0.1856395799665398)14[&type="Marshallese"]:0.1162211521856551,6[&type="Marshallese"]:0.40975037653844326)10[&type="Marshallese"]:0.0457636467052176,3[&type="Not_Marshallese"]:0.532514023243659)9[&type="Marshallese"]:0.18107791071144752,4[&type="Not_Marshallese"]:0.7465919339550083)15[&type="Marshallese"]:0.0;tree STATE_5430000 = ((((((1[&type="Not_Marshallese"]:0.32089559199555673,2[&type="Not_Marshallese"]:0.2768955919954603)11[&type="Marshallese"]:0.01822410559620946,7[&type="Marshallese"]:0.051119697591755275)13[&type="Marshallese"]:0.16840952676096377,(5[&type="Marshallese"]:0.028889644386297486,8[&type="Marshallese"]:0.017889644386102854)12[&type="Marshallese"]:0.1856395799665398)14[&type="Marshallese"]:0.1162211521856551,6[&type="Marshallese"]:0.40975037653844326)10[&type="Marshallese"]:0.0457636467052176,3[&type="Not_Marshallese"]:0.532514023243659)9[&type="Marshallese"]:0.18107791071144752,4[&type="Not_Marshallese"]:0.7465919339550083)15[&type="Marshallese"]:0.0;
tree STATE_440000 = (((((1[&type="Not_Marshallese"]:0.3006030640946404,4[&type="Not_Marshallese"]:0.19660306409459855)9[&type="Marshallese"]:0.011782408945006206,7[&type="Marshallese"]:0.024385473039635674)11[&type="Marshallese"]:0.0773353162428086,5[&type="Marshallese"]:0.0967207892825625)13[&type="Marshallese"]:0.07541283382543729,((2[&type="Not_Marshallese"]:0.25576101056460554,3[&type="Not_Marshallese"]:0.16276101056475833)10[&type="Marshallese"]:0.02713023252064667,8[&type="Marshallese"]:0.022891243085261304)12[&type="Marshallese"]:0.13824238002254385)14[&type="Marshallese"]:0.022226129218111457,6[&type="Marshallese"]:0.27335975232606213)15[&type="Marshallese"]:0.0;tree STATE_5440000 = (((((1[&type="Not_Marshallese"]:0.3006030640946404,4[&type="Not_Marshallese"]:0.19660306409459855)9[&type="Marshallese"]:0.011782408945006206,7[&type="Marshallese"]:0.024385473039635674)11[&type="Marshallese"]:0.0773353162428086,5[&type="Marshallese"]:0.0967207892825625)13[&type="Marshallese"]:0.07541283382543729,((2[&type="Not_Marshallese"]:0.25576101056460554,3[&type="Not_Marshallese"]:0.16276101056475833)10[&type="Marshallese"]:0.02713023252064667,8[&type="Marshallese"]:0.022891243085261304)12[&type="Marshallese"]:0.13824238002254385)14[&type="Marshallese"]:0.022226129218111457,6[&type="Marshallese"]:0.27335975232606213)15[&type="Marshallese"]:0.0;
tree STATE_450000 = ((((1[&type="Not_Marshallese"]:0.3217687076425883,8[&type="Marshallese"]:0.01776870764250099)9[&type="Marshallese"]:0.05888471783542881,(((4[&type="Not_Marshallese"]:0.15496294671787242,6[&type="Marshallese"]:0.04496294671797246)14[&type="Marshallese"]:0.03499725674029541,5[&type="Marshallese"]:9.602034583169883E-4)11[&type="Marshallese"]:0.010604346133324727,7[&type="Marshallese"]:0.01656454959152348)13[&type="Marshallese"]:0.07608887588648272)12[&type="Marshallese"]:0.11029446208714416,2[&type="Not_Marshallese"]:0.44694788756506487)10[&type="Marshallese"]:0.11479703522941986,3[&type="Not_Marshallese"]:0.46874492279463753)15[&type="Marshallese"]:0.0;tree STATE_5450000 = ((((1[&type="Not_Marshallese"]:0.3217687076425883,8[&type="Marshallese"]:0.01776870764250099)9[&type="Marshallese"]:0.05888471783542881,(((4[&type="Not_Marshallese"]:0.15496294671787242,6[&type="Marshallese"]:0.04496294671797246)14[&type="Marshallese"]:0.03499725674029541,5[&type="Marshallese"]:9.602034583169883E-4)11[&type="Marshallese"]:0.010604346133324727,7[&type="Marshallese"]:0.01656454959152348)13[&type="Marshallese"]:0.07608887588648272)12[&type="Marshallese"]:0.11029446208714416,2[&type="Not_Marshallese"]:0.44694788756506487)10[&type="Marshallese"]:0.11479703522941986,3[&type="Not_Marshallese"]:0.46874492279463753)15[&type="Marshallese"]:0.0;
tree STATE_460000 = (1[&type="Not_Marshallese"]:0.5014784860964804,(((((2[&type="Not_Marshallese"]:0.26213773533961127,5[&type="Marshallese"]:0.013137735339814993)9[&type="Marshallese"]:0.001722202484195856,7[&type="Marshallese"]:0.019859937823892615)11[&type="Marshallese"]:0.005327064854454833,8[&type="Marshallese"]:0.00918700267827105)12[&type="Marshallese"]:0.01940738929685576,(3[&type="Not_Marshallese"]:0.18492668798622425,4[&type="Not_Marshallese"]:0.21792668798612602)10[&type="Marshallese"]:0.010667703989046262)13[&type="Marshallese"]:0.09792138916673004,6[&type="Marshallese"]:0.21651578114200237)14[&type="Marshallese"]:0.07096270495453622)15[&type="Marshallese"]:0.0;tree STATE_5460000 = (1[&type="Not_Marshallese"]:0.5014784860964804,(((((2[&type="Not_Marshallese"]:0.26213773533961127,5[&type="Marshallese"]:0.013137735339814993)9[&type="Marshallese"]:0.001722202484195856,7[&type="Marshallese"]:0.019859937823892615)11[&type="Marshallese"]:0.005327064854454833,8[&type="Marshallese"]:0.00918700267827105)12[&type="Marshallese"]:0.01940738929685576,(3[&type="Not_Marshallese"]:0.18492668798622425,4[&type="Not_Marshallese"]:0.21792668798612602)10[&type="Marshallese"]:0.010667703989046262)13[&type="Marshallese"]:0.09792138916673004,6[&type="Marshallese"]:0.21651578114200237)14[&type="Marshallese"]:0.07096270495453622)15[&type="Marshallese"]:0.0;
tree STATE_470000 = ((1[&type="Not_Marshallese"]:0.34652233547188876,5[&type="Marshallese"]:0.053522335471996085)12[&type="Marshallese"]:0.018617736603255886,((((2[&type="Not_Marshallese"]:0.15932068911420616,4[&type="Not_Marshallese"]:0.09932068911426073)11[&type="Marshallese"]:0.0786933674723273,(3[&type="Not_Marshallese"]:0.13358896494539796,6[&type="Marshallese"]:0.05658896494539978)10[&type="Marshallese"]:0.011425091641288299)13[&type="Marshallese"]:0.03856796541324814,8[&type="Marshallese"]:0.016582021999790697)9[&type="Marshallese"]:0.035858440821075255,7[&type="Marshallese"]:0.06844046282094235)14[&type="Marshallese"]:0.008699609254191387)15[&type="Marshallese"]:0.0;tree STATE_5470000 = ((1[&type="Not_Marshallese"]:0.34652233547188876,5[&type="Marshallese"]:0.053522335471996085)12[&type="Marshallese"]:0.018617736603255886,((((2[&type="Not_Marshallese"]:0.15932068911420616,4[&type="Not_Marshallese"]:0.09932068911426073)11[&type="Marshallese"]:0.0786933674723273,(3[&type="Not_Marshallese"]:0.13358896494539796,6[&type="Marshallese"]:0.05658896494539978)10[&type="Marshallese"]:0.011425091641288299)13[&type="Marshallese"]:0.03856796541324814,8[&type="Marshallese"]:0.016582021999790697)9[&type="Marshallese"]:0.035858440821075255,7[&type="Marshallese"]:0.06844046282094235)14[&type="Marshallese"]:0.008699609254191387)15[&type="Marshallese"]:0.0;
tree STATE_480000 = ((((((1[&type="Not_Marshallese"]:0.24488518770098924,2[&type="Not_Marshallese"]:0.20088518770089284)12[&type="Marshallese"]:0.05525474878904271,7[&type="Marshallese"]:0.012139936490021042)14[&type="Marshallese"]:0.01042393478392556,4[&type="Not_Marshallese"]:0.20656387127391568)10[&type="Marshallese"]:0.01445091586722097,(3[&type="Not_Marshallese"]:0.17175814659954863,5[&type="Marshallese"]:0.015758146599599565)13[&type="Marshallese"]:0.01625664054168624)9[&type="Marshallese"]:0.014704937965236642,8[&type="Marshallese"]:0.035719725106327815)11[&type="Marshallese"]:0.1675180671427845,6[&type="Marshallese"]:0.29323779224925783)15[&type="Marshallese"]:0.0;tree STATE_5480000 = ((((((1[&type="Not_Marshallese"]:0.24488518770098924,2[&type="Not_Marshallese"]:0.20088518770089284)12[&type="Marshallese"]:0.05525474878904271,7[&type="Marshallese"]:0.012139936490021042)14[&type="Marshallese"]:0.01042393478392556,4[&type="Not_Marshallese"]:0.20656387127391568)10[&type="Marshallese"]:0.01445091586722097,(3[&type="Not_Marshallese"]:0.17175814659954863,5[&type="Marshallese"]:0.015758146599599565)13[&type="Marshallese"]:0.01625664054168624)9[&type="Marshallese"]:0.014704937965236642,8[&type="Marshallese"]:0.035719725106327815)11[&type="Marshallese"]:0.1675180671427845,6[&type="Marshallese"]:0.29323779224925783)15[&type="Marshallese"]:0.0;
tree STATE_490000 = (((1[&type="Not_Marshallese"]:0.21147817008523268,2[&type="Not_Marshallese"]:0.16747817008513627)12[&type="Marshallese"]:0.13519461738003646,3[&type="Not_Marshallese"]:0.20967278746532553)9[&type="Marshallese"]:0.08123346538151205,(((4[&type="Not_Marshallese"]:0.21168934981912407,5[&type="Marshallese"]:0.02268934981927323)13[&type="Marshallese"]:0.006128547677194229,6[&type="Marshallese"]:0.10781789749641835)10[&type="Marshallese"]:0.01176173119187457,(7[&type="Marshallese"]:0.04122915739096594,8[&type="Marshallese"]:0.025229157390889545)11[&type="Marshallese"]:0.004350471297257852)14[&type="Marshallese"]:0.09432662415854648)15[&type="Marshallese"]:0.0;tree STATE_5490000 = (((1[&type="Not_Marshallese"]:0.21147817008523268,2[&type="Not_Marshallese"]:0.16747817008513627)12[&type="Marshallese"]:0.13519461738003646,3[&type="Not_Marshallese"]:0.20967278746532553)9[&type="Marshallese"]:0.08123346538151205,(((4[&type="Not_Marshallese"]:0.21168934981912407,5[&type="Marshallese"]:0.02268934981927323)13[&type="Marshallese"]:0.006128547677194229,6[&type="Marshallese"]:0.10781789749641835)10[&type="Marshallese"]:0.01176173119187457,(7[&type="Marshallese"]:0.04122915739096594,8[&type="Marshallese"]:0.025229157390889545)11[&type="Marshallese"]:0.004350471297257852)14[&type="Marshallese"]:0.09432662415854648)15[&type="Marshallese"]:0.0;
tree STATE_500000 = ((((1[&type="Not_Marshallese"]:0.2459113674154441,(2[&type="Not_Marshallese"]:0.11172971309162544,3[&type="Not_Marshallese"]:0.018729713091778233)13[&type="Marshallese"]:0.09018165432372224)9[&type="Marshallese"]:0.06903181611740436,(5[&type="Marshallese"]:0.012936956556387602,8[&type="Marshallese"]:0.0019369565561929702)11[&type="Marshallese"]:0.009006226976568166)12[&type="Marshallese"]:0.029554160487946013,7[&type="Marshallese"]:0.056497344020783546)10[&type="Marshallese"]:0.22029187773788672,(4[&type="Not_Marshallese"]:0.3716551211841253,6[&type="Marshallese"]:0.26165512118422535)14[&type="Marshallese"]:0.08913410057451404)15[&type="Marshallese"]:0.0;tree STATE_5500000 = ((((1[&type="Not_Marshallese"]:0.2459113674154441,(2[&type="Not_Marshallese"]:0.11172971309162544,3[&type="Not_Marshallese"]:0.018729713091778233)13[&type="Marshallese"]:0.09018165432372224)9[&type="Marshallese"]:0.06903181611740436,(5[&type="Marshallese"]:0.012936956556387602,8[&type="Marshallese"]:0.0019369565561929702)11[&type="Marshallese"]:0.009006226976568166)12[&type="Marshallese"]:0.029554160487946013,7[&type="Marshallese"]:0.056497344020783546)10[&type="Marshallese"]:0.22029187773788672,(4[&type="Not_Marshallese"]:0.3716551211841253,6[&type="Marshallese"]:0.26165512118422535)14[&type="Marshallese"]:0.08913410057451404)15[&type="Marshallese"]:0.0;
tree STATE_510000 = ((((1[&type="Not_Marshallese"]:0.1962871370161885,2[&type="Not_Marshallese"]:0.1522871370160921)14[&type="Marshallese"]:0.15867014184726358,(4[&type="Not_Marshallese"]:0.21654033083053426,8[&type="Marshallese"]:0.01654033083048878)11[&type="Marshallese"]:0.03441694803287598)9[&type="Marshallese"]:0.039576269682026544,(6[&type="Marshallese"]:0.15847221869407757,7[&type="Marshallese"]:0.08447221869400845)12[&type="Marshallese"]:0.022061329851459255)10[&type="Marshallese"]:0.008878815639499327,(3[&type="Not_Marshallese"]:0.22070539237618253,5[&type="Marshallese"]:0.06470539237623346)13[&type="Marshallese"]:0.045706971808851804)15[&type="Marshallese"]:0.0;tree STATE_5510000 = ((((1[&type="Not_Marshallese"]:0.1962871370161885,2[&type="Not_Marshallese"]:0.1522871370160921)14[&type="Marshallese"]:0.15867014184726358,(4[&type="Not_Marshallese"]:0.21654033083053426,8[&type="Marshallese"]:0.01654033083048878)11[&type="Marshallese"]:0.03441694803287598)9[&type="Marshallese"]:0.039576269682026544,(6[&type="Marshallese"]:0.15847221869407757,7[&type="Marshallese"]:0.08447221869400845)12[&type="Marshallese"]:0.022061329851459255)10[&type="Marshallese"]:0.008878815639499327,(3[&type="Not_Marshallese"]:0.22070539237618253,5[&type="Marshallese"]:0.06470539237623346)13[&type="Marshallese"]:0.045706971808851804)15[&type="Marshallese"]:0.0;
tree STATE_520000 = ((1[&type="Not_Marshallese"]:0.4896232403310428,2[&type="Not_Marshallese"]:0.4456232403309464)9[&type="Marshallese"]:0.0017388110588973937,(3[&type="Not_Marshallese"]:0.29495758463986327,(4[&type="Not_Marshallese"]:0.29110124041842794,((5[&type="Marshallese"]:0.048509421802722,(6[&type="Marshallese"]:0.10297504488226239,8[&type="Marshallese"]:0.01297504488211687)12[&type="Marshallese"]:0.024534376920410494)13[&type="Marshallese"]:0.02923707973505435,7[&type="Marshallese"]:0.08274650153765811)11[&type="Marshallese"]:0.024354738880800753)10[&type="Marshallese"]:0.0368563442213371)14[&type="Marshallese"]:0.05940446675013333)15[&type="Marshallese"]:0.0;tree STATE_5520000 = ((1[&type="Not_Marshallese"]:0.4896232403310428,2[&type="Not_Marshallese"]:0.4456232403309464)9[&type="Marshallese"]:0.0017388110588973937,(3[&type="Not_Marshallese"]:0.29495758463986327,(4[&type="Not_Marshallese"]:0.29110124041842794,((5[&type="Marshallese"]:0.048509421802722,(6[&type="Marshallese"]:0.10297504488226239,8[&type="Marshallese"]:0.01297504488211687)12[&type="Marshallese"]:0.024534376920410494)13[&type="Marshallese"]:0.02923707973505435,7[&type="Marshallese"]:0.08274650153765811)11[&type="Marshallese"]:0.024354738880800753)10[&type="Marshallese"]:0.0368563442213371)14[&type="Marshallese"]:0.05940446675013333)15[&type="Marshallese"]:0.0;
tree STATE_530000 = ((((1[&type="Not_Marshallese"]:0.15918328506880372,3[&type="Not_Marshallese"]:0.02218328506886011)9[&type="Marshallese"]:0.12416810210418286,6[&type="Marshallese"]:0.06935138717304479)10[&type="Marshallese"]:0.06774426943017892,((5[&type="Marshallese"]:0.020067982710388177,7[&type="Marshallese"]:0.025067982710269943)14[&type="Marshallese"]:0.0064768115529584835,8[&type="Marshallese"]:0.015544794263152029)11[&type="Marshallese"]:0.031550862339926156)12[&type="Marshallese"]:0.0024057842936362483,(2[&type="Not_Marshallese"]:0.1507557719454341,4[&type="Not_Marshallese"]:0.09075577194548867)13[&type="Not_Marshallese"]:0.15874566895127123)15[&type="Marshallese"]:0.0;tree STATE_5530000 = ((((1[&type="Not_Marshallese"]:0.15918328506880372,3[&type="Not_Marshallese"]:0.02218328506886011)9[&type="Marshallese"]:0.12416810210418286,6[&type="Marshallese"]:0.06935138717304479)10[&type="Marshallese"]:0.06774426943017892,((5[&type="Marshallese"]:0.020067982710388177,7[&type="Marshallese"]:0.025067982710269943)14[&type="Marshallese"]:0.0064768115529584835,8[&type="Marshallese"]:0.015544794263152029)11[&type="Marshallese"]:0.031550862339926156)12[&type="Marshallese"]:0.0024057842936362483,(2[&type="Not_Marshallese"]:0.1507557719454341,4[&type="Not_Marshallese"]:0.09075577194548867)13[&type="Not_Marshallese"]:0.15874566895127123)15[&type="Marshallese"]:0.0;
tree STATE_540000 = ((((1[&type="Not_Marshallese"]:0.2242629549027748,2[&type="Not_Marshallese"]:0.1802629549026784)11[&type="Marshallese"]:0.06784861519750468,(4[&type="Not_Marshallese"]:0.1787272133648285,6[&type="Marshallese"]:0.06872721336492854)14[&type="Marshallese"]:0.00938435673540916)10[&type="Marshallese"]:0.07967072339471448,5[&type="Marshallese"]:0.0787822934951013)9[&type="Marshallese"]:0.0012553039209582395,(3[&type="Not_Marshallese"]:0.2264476016580006,(7[&type="Marshallese"]:0.06105366428908077,8[&type="Marshallese"]:0.04505366428900437)13[&type="Marshallese"]:0.014393937368852527)12[&type="Marshallese"]:0.009589995758008008)15[&type="Marshallese"]:0.0;tree STATE_5540000 = ((((1[&type="Not_Marshallese"]:0.2242629549027748,2[&type="Not_Marshallese"]:0.1802629549026784)11[&type="Marshallese"]:0.06784861519750468,(4[&type="Not_Marshallese"]:0.1787272133648285,6[&type="Marshallese"]:0.06872721336492854)14[&type="Marshallese"]:0.00938435673540916)10[&type="Marshallese"]:0.07967072339471448,5[&type="Marshallese"]:0.0787822934951013)9[&type="Marshallese"]:0.0012553039209582395,(3[&type="Not_Marshallese"]:0.2264476016580006,(7[&type="Marshallese"]:0.06105366428908077,8[&type="Marshallese"]:0.04505366428900437)13[&type="Marshallese"]:0.014393937368852527)12[&type="Marshallese"]:0.009589995758008008)15[&type="Marshallese"]:0.0;
tree STATE_550000 = ((((((1[&type="Not_Marshallese"]:0.20974785505460428,2[&type="Not_Marshallese"]:0.16574785505450787)10[&type="Not_Marshallese"]:0.083908996605874,5[&type="Marshallese"]:6.568516605856001E-4)11[&type="Marshallese"]:0.029772899561469945,4[&type="Not_Marshallese"]:0.2194297512219064)14[&type="Marshallese"]:4.8294812145882604E-4,(3[&type="Not_Marshallese"]:0.1328130322085505,6[&type="Marshallese"]:0.05581303220855233)9[&type="Marshallese"]:0.05409966713491293)13[&type="Marshallese"]:0.0547652920861878,8[&type="Marshallese"]:0.07467799142950754)12[&type="Marshallese"]:0.045936601653646936,7[&type="Marshallese"]:0.13661459308323087)15[&type="Marshallese"]:0.0;tree STATE_5550000 = ((((((1[&type="Not_Marshallese"]:0.20974785505460428,2[&type="Not_Marshallese"]:0.16574785505450787)10[&type="Not_Marshallese"]:0.083908996605874,5[&type="Marshallese"]:6.568516605856001E-4)11[&type="Marshallese"]:0.029772899561469945,4[&type="Not_Marshallese"]:0.2194297512219064)14[&type="Marshallese"]:4.8294812145882604E-4,(3[&type="Not_Marshallese"]:0.1328130322085505,6[&type="Marshallese"]:0.05581303220855233)9[&type="Marshallese"]:0.05409966713491293)13[&type="Marshallese"]:0.0547652920861878,8[&type="Marshallese"]:0.07467799142950754)12[&type="Marshallese"]:0.045936601653646936,7[&type="Marshallese"]:0.13661459308323087)15[&type="Marshallese"]:0.0;
tree STATE_560000 = (((1[&type="Not_Marshallese"]:0.25211337342810614,(3[&type="Not_Marshallese"]:8.122088341181999E-4,4[&type="Not_Marshallese"]:0.033812208834019974)12[&type="Not_Marshallese"]:0.11430116459404432)11[&type="Marshallese"]:0.11725855865848961,((2[&type="Not_Marshallese"]:0.2718131278155111,8[&type="Marshallese"]:0.011813127815520186)10[&type="Marshallese"]:0.033898154612489906,(5[&type="Marshallese"]:0.025716676190665144,7[&type="Marshallese"]:0.03071667619054691)13[&type="Marshallese"]:0.03099460623753958)9[&type="Marshallese"]:0.01966064965849834)14[&type="Marshallese"]:0.20554770295796415,6[&type="Marshallese"]:0.3609196350446181)15[&type="Marshallese"]:0.0;tree STATE_5560000 = (((1[&type="Not_Marshallese"]:0.25211337342810614,(3[&type="Not_Marshallese"]:8.122088341181999E-4,4[&type="Not_Marshallese"]:0.033812208834019974)12[&type="Not_Marshallese"]:0.11430116459404432)11[&type="Marshallese"]:0.11725855865848961,((2[&type="Not_Marshallese"]:0.2718131278155111,8[&type="Marshallese"]:0.011813127815520186)10[&type="Marshallese"]:0.033898154612489906,(5[&type="Marshallese"]:0.025716676190665144,7[&type="Marshallese"]:0.03071667619054691)13[&type="Marshallese"]:0.03099460623753958)9[&type="Marshallese"]:0.01966064965849834)14[&type="Marshallese"]:0.20554770295796415,6[&type="Marshallese"]:0.3609196350446181)15[&type="Marshallese"]:0.0;
tree STATE_570000 = ((((1[&type="Not_Marshallese"]:0.30370084071519515,3[&type="Not_Marshallese"]:0.16670084071525154)11[&type="Marshallese"]:0.00565955839263077,2[&type="Not_Marshallese"]:0.2653603991077295)9[&type="Marshallese"]:0.19114447821916697,(4[&type="Not_Marshallese"]:0.3272581056299271,7[&type="Marshallese"]:0.143258105629958)14[&type="Marshallese"]:0.06924677169702398)12[&type="Marshallese"]:0.1762947990918482,(5[&type="Marshallese"]:0.10895632909252906,(6[&type="Marshallese"]:0.13949069841772033,8[&type="Marshallese"]:0.04949069841757481)13[&type="Marshallese"]:0.04846563067475962)10[&type="Marshallese"]:0.27484334732641935)15[&type="Marshallese"]:0.0;tree STATE_5570000 = ((((1[&type="Not_Marshallese"]:0.30370084071519515,3[&type="Not_Marshallese"]:0.16670084071525154)11[&type="Marshallese"]:0.00565955839263077,2[&type="Not_Marshallese"]:0.2653603991077295)9[&type="Marshallese"]:0.19114447821916697,(4[&type="Not_Marshallese"]:0.3272581056299271,7[&type="Marshallese"]:0.143258105629958)14[&type="Marshallese"]:0.06924677169702398)12[&type="Marshallese"]:0.1762947990918482,(5[&type="Marshallese"]:0.10895632909252906,(6[&type="Marshallese"]:0.13949069841772033,8[&type="Marshallese"]:0.04949069841757481)13[&type="Marshallese"]:0.04846563067475962)10[&type="Marshallese"]:0.27484334732641935)15[&type="Marshallese"]:0.0;
tree STATE_580000 = (((((1[&type="Not_Marshallese"]:0.163533919420372,2[&type="Not_Marshallese"]:0.11953391942027558)14[&type="Marshallese"]:0.09074113540817624,3[&type="Not_Marshallese"]:0.11727505482860462)13[&type="Marshallese"]:0.08188484990040923,(5[&type="Marshallese"]:0.019593483848025117,6[&type="Marshallese"]:0.098593483847976)10[&type="Marshallese"]:0.023566420881039662)12[&type="Marshallese"]:0.01818012367276578,7[&type="Marshallese"]:0.06634002840171233)9[&type="Marshallese"]:0.04499151656226852,(4[&type="Not_Marshallese"]:0.28313493507326587,8[&type="Marshallese"]:0.0831349350732204)11[&type="Marshallese"]:0.012196609890684051)15[&type="Marshallese"]:0.0;tree STATE_5580000 = (((((1[&type="Not_Marshallese"]:0.163533919420372,2[&type="Not_Marshallese"]:0.11953391942027558)14[&type="Marshallese"]:0.09074113540817624,3[&type="Not_Marshallese"]:0.11727505482860462)13[&type="Marshallese"]:0.08188484990040923,(5[&type="Marshallese"]:0.019593483848025117,6[&type="Marshallese"]:0.098593483847976)10[&type="Marshallese"]:0.023566420881039662)12[&type="Marshallese"]:0.01818012367276578,7[&type="Marshallese"]:0.06634002840171233)9[&type="Marshallese"]:0.04499151656226852,(4[&type="Not_Marshallese"]:0.28313493507326587,8[&type="Marshallese"]:0.0831349350732204)11[&type="Marshallese"]:0.012196609890684051)15[&type="Marshallese"]:0.0;
tree STATE_590000 = (((((1[&type="Not_Marshallese"]:0.15429565297634285,(2[&type="Not_Marshallese"]:0.10909694892564234,3[&type="Not_Marshallese"]:0.016096948925795135)10[&type="Marshallese"]:0.0011987040506040991)9[&type="Marshallese"]:0.19430561297857762,8[&type="Marshallese"]:0.04460126595483316)12[&type="Marshallese"]:0.17724729781565496,(5[&type="Marshallese"]:0.031798123139244905,6[&type="Marshallese"]:0.11079812313919579)14[&type="Marshallese"]:0.20105044063143784)13[&type="Marshallese"]:0.05333157719883819,7[&type="Marshallese"]:0.2911801409694027)11[&type="Marshallese"]:0.002931633927122368,4[&type="Not_Marshallese"]:0.47811177489649415)15[&type="Marshallese"]:0.0;tree STATE_5590000 = (((((1[&type="Not_Marshallese"]:0.15429565297634285,(2[&type="Not_Marshallese"]:0.10909694892564234,3[&type="Not_Marshallese"]:0.016096948925795135)10[&type="Marshallese"]:0.0011987040506040991)9[&type="Marshallese"]:0.19430561297857762,8[&type="Marshallese"]:0.04460126595483316)12[&type="Marshallese"]:0.17724729781565496,(5[&type="Marshallese"]:0.031798123139244905,6[&type="Marshallese"]:0.11079812313919579)14[&type="Marshallese"]:0.20105044063143784)13[&type="Marshallese"]:0.05333157719883819,7[&type="Marshallese"]:0.2911801409694027)11[&type="Marshallese"]:0.002931633927122368,4[&type="Not_Marshallese"]:0.47811177489649415)15[&type="Marshallese"]:0.0;
tree STATE_600000 = (1[&type="Not_Marshallese"]:0.79290901270238,(((2[&type="Not_Marshallese"]:0.1831329547268971,3[&type="Not_Marshallese"]:0.09013295472704991)14[&type="Marshallese"]:0.22600321291556535,7[&type="Marshallese"]:0.16513616764254796)10[&type="Marshallese"]:0.009003749683001994,((4[&type="Not_Marshallese"]:0.24171416170467247,5[&type="Marshallese"]:0.05271416170482163)11[&type="Marshallese"]:0.05016485306961144,(6[&type="Marshallese"]:0.15382670696603212,8[&type="Marshallese"]:0.0638267069658866)9[&type="Marshallese"]:0.02805230780835183)13[&type="Marshallese"]:0.06626090255123512)12[&type="Marshallese"]:0.33076909537681914)15[&type="Marshallese"]:0.0;tree STATE_5600000 = (1[&type="Not_Marshallese"]:0.79290901270238,(((2[&type="Not_Marshallese"]:0.1831329547268971,3[&type="Not_Marshallese"]:0.09013295472704991)14[&type="Marshallese"]:0.22600321291556535,7[&type="Marshallese"]:0.16513616764254796)10[&type="Marshallese"]:0.009003749683001994,((4[&type="Not_Marshallese"]:0.24171416170467247,5[&type="Marshallese"]:0.05271416170482163)11[&type="Marshallese"]:0.05016485306961144,(6[&type="Marshallese"]:0.15382670696603212,8[&type="Marshallese"]:0.0638267069658866)9[&type="Marshallese"]:0.02805230780835183)13[&type="Marshallese"]:0.06626090255123512)12[&type="Marshallese"]:0.33076909537681914)15[&type="Marshallese"]:0.0;
tree STATE_610000 = (((((1[&type="Not_Marshallese"]:0.31204068229586646,5[&type="Marshallese"]:0.019040682295973776)13[&type="Marshallese"]:0.00865599507642928,8[&type="Marshallese"]:0.016696677372208424)10[&type="Marshallese"]:0.0456480474192702,7[&type="Marshallese"]:0.07834472479155502)9[&type="Marshallese"]:0.09777182408929297,6[&type="Marshallese"]:0.2501165488809171)14[&type="Marshallese"]:0.047212309426267696,((2[&type="Not_Marshallese"]:0.15751185389787173,4[&type="Not_Marshallese"]:0.0975118538979263)11[&type="Marshallese"]:0.014187633196490856,3[&type="Not_Marshallese"]:0.07869948709451538)12[&type="Marshallese"]:0.29562937121266764)15[&type="Marshallese"]:0.0;tree STATE_5610000 = (((((1[&type="Not_Marshallese"]:0.31204068229586646,5[&type="Marshallese"]:0.019040682295973776)13[&type="Marshallese"]:0.00865599507642928,8[&type="Marshallese"]:0.016696677372208424)10[&type="Marshallese"]:0.0456480474192702,7[&type="Marshallese"]:0.07834472479155502)9[&type="Marshallese"]:0.09777182408929297,6[&type="Marshallese"]:0.2501165488809171)14[&type="Marshallese"]:0.047212309426267696,((2[&type="Not_Marshallese"]:0.15751185389787173,4[&type="Not_Marshallese"]:0.0975118538979263)11[&type="Marshallese"]:0.014187633196490856,3[&type="Not_Marshallese"]:0.07869948709451538)12[&type="Marshallese"]:0.29562937121266764)15[&type="Marshallese"]:0.0;
tree STATE_620000 = ((((1[&type="Not_Marshallese"]:0.3682371467302672,(2[&type="Not_Marshallese"]:0.3008589194305488,8[&type="Marshallese"]:0.040858919430557916)9[&type="Marshallese"]:0.023378227299621968)10[&type="Marshallese"]:0.03511707296643163,(3[&type="Not_Marshallese"]:0.24496615346332196,4[&type="Not_Marshallese"]:0.27796615346322373)13[&type="Marshallese"]:0.021388066233433256)11[&type="Marshallese"]:0.004361928909353663,7[&type="Marshallese"]:0.11971614860604157)12[&type="Marshallese"]:0.0052857028311307785,(5[&type="Marshallese"]:0.08997257048782703,6[&type="Marshallese"]:0.16897257048777792)14[&type="Marshallese"]:0.030029280949463555)15[&type="Marshallese"]:0.0;tree STATE_5620000 = ((((1[&type="Not_Marshallese"]:0.3682371467302672,(2[&type="Not_Marshallese"]:0.3008589194305488,8[&type="Marshallese"]:0.040858919430557916)9[&type="Marshallese"]:0.023378227299621968)10[&type="Marshallese"]:0.03511707296643163,(3[&type="Not_Marshallese"]:0.24496615346332196,4[&type="Not_Marshallese"]:0.27796615346322373)13[&type="Marshallese"]:0.021388066233433256)11[&type="Marshallese"]:0.004361928909353663,7[&type="Marshallese"]:0.11971614860604157)12[&type="Marshallese"]:0.0052857028311307785,(5[&type="Marshallese"]:0.08997257048782703,6[&type="Marshallese"]:0.16897257048777792)14[&type="Marshallese"]:0.030029280949463555)15[&type="Marshallese"]:0.0;
tree STATE_630000 = (((((1[&type="Not_Marshallese"]:0.21375091425739517,(2[&type="Not_Marshallese"]:0.13997637336469262,3[&type="Not_Marshallese"]:0.04697637336484542)10[&type="Marshallese"]:0.029774540892606144)14[&type="Marshallese"]:0.031162800727704304,4[&type="Not_Marshallese"]:0.14091371498505764)13[&type="Marshallese"]:0.09227759964602175,(5[&type="Marshallese"]:0.03898468249338394,6[&type="Marshallese"]:0.11798468249333482)11[&type="Marshallese"]:0.005206632137844613)9[&type="Marshallese"]:0.01673579404204867,7[&type="Marshallese"]:0.06592710867315899)12[&type="Marshallese"]:0.05882189284912753,8[&type="Marshallese"]:0.10874900152221012)15[&type="Marshallese"]:0.0;tree STATE_5630000 = (((((1[&type="Not_Marshallese"]:0.21375091425739517,(2[&type="Not_Marshallese"]:0.13997637336469262,3[&type="Not_Marshallese"]:0.04697637336484542)10[&type="Marshallese"]:0.029774540892606144)14[&type="Marshallese"]:0.031162800727704304,4[&type="Not_Marshallese"]:0.14091371498505764)13[&type="Marshallese"]:0.09227759964602175,(5[&type="Marshallese"]:0.03898468249338394,6[&type="Marshallese"]:0.11798468249333482)11[&type="Marshallese"]:0.005206632137844613)9[&type="Marshallese"]:0.01673579404204867,7[&type="Marshallese"]:0.06592710867315899)12[&type="Marshallese"]:0.05882189284912753,8[&type="Marshallese"]:0.10874900152221012)15[&type="Marshallese"]:0.0;
tree STATE_640000 = (((1[&type="Not_Marshallese"]:0.3616891801083094,(7[&type="Marshallese"]:0.01956797578310232,8[&type="Marshallese"]:0.003567975783025923)13[&type="Marshallese"]:0.05412120432519618)12[&type="Marshallese"]:8.865931434648422E-5,6[&type="Marshallese"]:0.1477778394227141)14[&type="Marshallese"]:0.03919182795792814,(((2[&type="Not_Marshallese"]:0.24793577686788437,3[&type="Not_Marshallese"]:0.15493577686803717)9[&type="Marshallese"]:0.004334346356348662,5[&type="Marshallese"]:0.0032701232244367606)10[&type="Marshallese"]:0.09907947985015464,4[&type="Not_Marshallese"]:0.29134960307444224)11[&type="Marshallese"]:0.005620064306099959)15[&type="Marshallese"]:0.0;tree STATE_5640000 = (((1[&type="Not_Marshallese"]:0.3616891801083094,(7[&type="Marshallese"]:0.01956797578310232,8[&type="Marshallese"]:0.003567975783025923)13[&type="Marshallese"]:0.05412120432519618)12[&type="Marshallese"]:8.865931434648422E-5,6[&type="Marshallese"]:0.1477778394227141)14[&type="Marshallese"]:0.03919182795792814,(((2[&type="Not_Marshallese"]:0.24793577686788437,3[&type="Not_Marshallese"]:0.15493577686803717)9[&type="Marshallese"]:0.004334346356348662,5[&type="Marshallese"]:0.0032701232244367606)10[&type="Marshallese"]:0.09907947985015464,4[&type="Not_Marshallese"]:0.29134960307444224)11[&type="Marshallese"]:0.005620064306099959)15[&type="Marshallese"]:0.0;
tree STATE_650000 = ((((1[&type="Not_Marshallese"]:0.27645811031458273,2[&type="Not_Marshallese"]:0.23245811031448632)11[&type="Marshallese"]:0.024902298888123675,5[&type="Marshallese"]:0.008360409202813723)9[&type="Marshallese"]:0.19523615916533404,((3[&type="Not_Marshallese"]:0.26392921597901503,8[&type="Marshallese"]:0.09692921597887133)13[&type="Marshallese"]:0.0047847445444650916,7[&type="Marshallese"]:0.11771396052341282)10[&type="Marshallese"]:0.09088260784461671)12[&type="Marshallese"]:0.17330027130693693,(4[&type="Not_Marshallese"]:0.2898155831191474,6[&type="Marshallese"]:0.17981558311924745)14[&type="Marshallese"]:0.27608125655578813)15[&type="Marshallese"]:0.0;tree STATE_5650000 = ((((1[&type="Not_Marshallese"]:0.27645811031458273,2[&type="Not_Marshallese"]:0.23245811031448632)11[&type="Marshallese"]:0.024902298888123675,5[&type="Marshallese"]:0.008360409202813723)9[&type="Marshallese"]:0.19523615916533404,((3[&type="Not_Marshallese"]:0.26392921597901503,8[&type="Marshallese"]:0.09692921597887133)13[&type="Marshallese"]:0.0047847445444650916,7[&type="Marshallese"]:0.11771396052341282)10[&type="Marshallese"]:0.09088260784461671)12[&type="Marshallese"]:0.17330027130693693,(4[&type="Not_Marshallese"]:0.2898155831191474,6[&type="Marshallese"]:0.17981558311924745)14[&type="Marshallese"]:0.27608125655578813)15[&type="Marshallese"]:0.0;
tree STATE_660000 = (((1[&type="Not_Marshallese"]:0.34453031564173625,6[&type="Marshallese"]:0.13053031564179446)10[&type="Marshallese"]:0.08705172140146578,8[&type="Marshallese"]:0.12758203704311472)14[&type="Marshallese"]:0.02522005087632323,(((2[&type="Not_Marshallese"]:0.21883330949012963,3[&type="Not_Marshallese"]:0.12583330949028243)12[&type="Marshallese"]:0.023049335295110107,4[&type="Not_Marshallese"]:0.1818826447852943)9[&type="Marshallese"]:0.040256633958582144,(5[&type="Marshallese"]:0.016152217016814352,7[&type="Marshallese"]:0.021152217016696118)13[&type="Marshallese"]:0.01698706172721126)11[&type="Marshallese"]:0.13066280917560696)15[&type="Marshallese"]:0.0;tree STATE_5660000 = (((1[&type="Not_Marshallese"]:0.34453031564173625,6[&type="Marshallese"]:0.13053031564179446)10[&type="Marshallese"]:0.08705172140146578,8[&type="Marshallese"]:0.12758203704311472)14[&type="Marshallese"]:0.02522005087632323,(((2[&type="Not_Marshallese"]:0.21883330949012963,3[&type="Not_Marshallese"]:0.12583330949028243)12[&type="Marshallese"]:0.023049335295110107,4[&type="Not_Marshallese"]:0.1818826447852943)9[&type="Marshallese"]:0.040256633958582144,(5[&type="Marshallese"]:0.016152217016814352,7[&type="Marshallese"]:0.021152217016696118)13[&type="Marshallese"]:0.01698706172721126)11[&type="Marshallese"]:0.13066280917560696)15[&type="Marshallese"]:0.0;
tree STATE_670000 = (1[&type="Not_Marshallese"]:0.47258450418754927,(((2[&type="Not_Marshallese"]:0.17949166290404156,4[&type="Not_Marshallese"]:0.11949166290409613)12[&type="Marshallese"]:0.1227000864229964,(3[&type="Not_Marshallese"]:0.19712114908782497,8[&type="Marshallese"]:0.030121149087681265)10[&type="Marshallese"]:0.012070600239365792)11[&type="Marshallese"]:0.09303662289842629,(5[&type="Marshallese"]:0.11448644137720826,(6[&type="Marshallese"]:0.12020478655755845,7[&type="Marshallese"]:0.04620478655748933)13[&type="Marshallese"]:0.0732816548196007)14[&type="Marshallese"]:0.03174193084845972)9[&type="Marshallese"]:0.03335613196198861)15[&type="Marshallese"]:0.0;tree STATE_5670000 = (1[&type="Not_Marshallese"]:0.47258450418754927,(((2[&type="Not_Marshallese"]:0.17949166290404156,4[&type="Not_Marshallese"]:0.11949166290409613)12[&type="Marshallese"]:0.1227000864229964,(3[&type="Not_Marshallese"]:0.19712114908782497,8[&type="Marshallese"]:0.030121149087681265)10[&type="Marshallese"]:0.012070600239365792)11[&type="Marshallese"]:0.09303662289842629,(5[&type="Marshallese"]:0.11448644137720826,(6[&type="Marshallese"]:0.12020478655755845,7[&type="Marshallese"]:0.04620478655748933)13[&type="Marshallese"]:0.0732816548196007)14[&type="Marshallese"]:0.03174193084845972)9[&type="Marshallese"]:0.03335613196198861)15[&type="Marshallese"]:0.0;
tree STATE_680000 = (((1[&type="Not_Marshallese"]:0.32998724660817036,8[&type="Marshallese"]:0.025987246608083048)9[&type="Marshallese"]:0.10462937253608895,((((2[&type="Not_Marshallese"]:0.10132980151950366,3[&type="Not_Marshallese"]:0.008329801519656455)11[&type="Marshallese"]:0.0960189239507187,4[&type="Not_Marshallese"]:0.13734872547027693)13[&type="Marshallese"]:0.059917818030496006,5[&type="Marshallese"]:0.008266543500922097)10[&type="Marshallese"]:0.042996781572706755,7[&type="Marshallese"]:0.05626332507351062)12[&type="Marshallese"]:0.09035329407073778)14[&type="Marshallese"]:0.22925182110870523,6[&type="Marshallese"]:0.44986844025302275)15[&type="Marshallese"]:0.0;tree STATE_5680000 = (((1[&type="Not_Marshallese"]:0.32998724660817036,8[&type="Marshallese"]:0.025987246608083048)9[&type="Marshallese"]:0.10462937253608895,((((2[&type="Not_Marshallese"]:0.10132980151950366,3[&type="Not_Marshallese"]:0.008329801519656455)11[&type="Marshallese"]:0.0960189239507187,4[&type="Not_Marshallese"]:0.13734872547027693)13[&type="Marshallese"]:0.059917818030496006,5[&type="Marshallese"]:0.008266543500922097)10[&type="Marshallese"]:0.042996781572706755,7[&type="Marshallese"]:0.05626332507351062)12[&type="Marshallese"]:0.09035329407073778)14[&type="Marshallese"]:0.22925182110870523,6[&type="Marshallese"]:0.44986844025302275)15[&type="Marshallese"]:0.0;
tree STATE_690000 = ((((1[&type="Not_Marshallese"]:0.34937290184427594,3[&type="Not_Marshallese"]:0.21237290184433233)9[&type="Marshallese"]:0.01830398584890708,7[&type="Marshallese"]:0.0796768876931721)10[&type="Marshallese"]:0.08538648359098966,2[&type="Not_Marshallese"]:0.40906337128407627)14[&type="Marshallese"]:0.07158340543462566,(((4[&type="Not_Marshallese"]:0.25118053709905863,6[&type="Marshallese"]:0.14118053709915868)11[&type="Marshallese"]:0.006488382921701008,8[&type="Marshallese"]:0.057668920020714165)12[&type="Marshallese"]:0.013919288972505495,5[&type="Marshallese"]:0.08258820899341429)13[&type="Marshallese"]:0.14905856772549136)15[&type="Marshallese"]:0.0;tree STATE_5690000 = ((((1[&type="Not_Marshallese"]:0.34937290184427594,3[&type="Not_Marshallese"]:0.21237290184433233)9[&type="Marshallese"]:0.01830398584890708,7[&type="Marshallese"]:0.0796768876931721)10[&type="Marshallese"]:0.08538648359098966,2[&type="Not_Marshallese"]:0.40906337128407627)14[&type="Marshallese"]:0.07158340543462566,(((4[&type="Not_Marshallese"]:0.25118053709905863,6[&type="Marshallese"]:0.14118053709915868)11[&type="Marshallese"]:0.006488382921701008,8[&type="Marshallese"]:0.057668920020714165)12[&type="Marshallese"]:0.013919288972505495,5[&type="Marshallese"]:0.08258820899341429)13[&type="Marshallese"]:0.14905856772549136)15[&type="Marshallese"]:0.0;
tree STATE_700000 = (1[&type="Not_Marshallese"]:0.6438742527836525,((((2[&type="Not_Marshallese"]:0.21530675063003885,4[&type="Not_Marshallese"]:0.15530675063009342)9[&type="Marshallese"]:0.08115096376396247,6[&type="Marshallese"]:0.12645771439415593)11[&type="Marshallese"]:0.0053745973713758555,(3[&type="Not_Marshallese"]:0.161547505438483,5[&type="Marshallese"]:0.0055475054385339395)14[&type="Marshallese"]:0.04728480632704696)13[&type="Marshallese"]:0.009980642001899243,(7[&type="Marshallese"]:0.03440945077121549,8[&type="Marshallese"]:0.01840945077113909)10[&type="Marshallese"]:0.03340350299614642)12[&type="Marshallese"]:0.2880612990162797)15[&type="Marshallese"]:0.0;tree STATE_5700000 = (1[&type="Not_Marshallese"]:0.6438742527836525,((((2[&type="Not_Marshallese"]:0.21530675063003885,4[&type="Not_Marshallese"]:0.15530675063009342)9[&type="Marshallese"]:0.08115096376396247,6[&type="Marshallese"]:0.12645771439415593)11[&type="Marshallese"]:0.0053745973713758555,(3[&type="Not_Marshallese"]:0.161547505438483,5[&type="Marshallese"]:0.0055475054385339395)14[&type="Marshallese"]:0.04728480632704696)13[&type="Marshallese"]:0.009980642001899243,(7[&type="Marshallese"]:0.03440945077121549,8[&type="Marshallese"]:0.01840945077113909)10[&type="Marshallese"]:0.03340350299614642)12[&type="Marshallese"]:0.2880612990162797)15[&type="Marshallese"]:0.0;
tree STATE_710000 = (1[&type="Not_Marshallese"]:0.5454767676862133,((((2[&type="Not_Marshallese"]:0.28255502891801715,3[&type="Not_Marshallese"]:0.18955502891816994)11[&type="Marshallese"]:0.0034940664241534525,((6[&type="Marshallese"]:0.10600263974283092,7[&type="Marshallese"]:0.032002639742761796)12[&type="Marshallese"]:0.00824930919056005,8[&type="Marshallese"]:0.02425194893324545)14[&type="Marshallese"]:0.001797146408934247)13[&type="Marshallese"]:0.018984840834884276,5[&type="Marshallese"]:0.0560339361772586)10[&type="Marshallese"]:0.11600833069124944,4[&type="Not_Marshallese"]:0.3610422668683589)9[&type="Marshallese"]:0.08043450081781262)15[&type="Marshallese"]:0.0;tree STATE_5710000 = (1[&type="Not_Marshallese"]:0.5454767676862133,((((2[&type="Not_Marshallese"]:0.28255502891801715,3[&type="Not_Marshallese"]:0.18955502891816994)11[&type="Marshallese"]:0.0034940664241534525,((6[&type="Marshallese"]:0.10600263974283092,7[&type="Marshallese"]:0.032002639742761796)12[&type="Marshallese"]:0.00824930919056005,8[&type="Marshallese"]:0.02425194893324545)14[&type="Marshallese"]:0.001797146408934247)13[&type="Marshallese"]:0.018984840834884276,5[&type="Marshallese"]:0.0560339361772586)10[&type="Marshallese"]:0.11600833069124944,4[&type="Not_Marshallese"]:0.3610422668683589)9[&type="Marshallese"]:0.08043450081781262)15[&type="Marshallese"]:0.0;
tree STATE_720000 = (((((1[&type="Not_Marshallese"]:0.2787661849166024,(3[&type="Not_Marshallese"]:0.012609183289949755,4[&type="Not_Marshallese"]:0.04560918328985153)9[&type="Not_Marshallese"]:0.129157001626709)10[&type="Marshallese"]:0.049857521952121675,2[&type="Not_Marshallese"]:0.28462370686862765)12[&type="Marshallese"]:0.005269165201029269,5[&type="Marshallese"]:0.04089287206986064)14[&type="Marshallese"]:0.044310646011264276,(7[&type="Marshallese"]:0.016359502025589612,8[&type="Marshallese"]:3.595020255132142E-4)13[&type="Marshallese"]:0.07384401605541707)11[&type="Marshallese"]:0.043961814061394655,6[&type="Marshallese"]:0.20816533214247046)15[&type="Marshallese"]:0.0;tree STATE_5720000 = (((((1[&type="Not_Marshallese"]:0.2787661849166024,(3[&type="Not_Marshallese"]:0.012609183289949755,4[&type="Not_Marshallese"]:0.04560918328985153)9[&type="Not_Marshallese"]:0.129157001626709)10[&type="Marshallese"]:0.049857521952121675,2[&type="Not_Marshallese"]:0.28462370686862765)12[&type="Marshallese"]:0.005269165201029269,5[&type="Marshallese"]:0.04089287206986064)14[&type="Marshallese"]:0.044310646011264276,(7[&type="Marshallese"]:0.016359502025589612,8[&type="Marshallese"]:3.595020255132142E-4)13[&type="Marshallese"]:0.07384401605541707)11[&type="Marshallese"]:0.043961814061394655,6[&type="Marshallese"]:0.20816533214247046)15[&type="Marshallese"]:0.0;
tree STATE_730000 = ((((((1[&type="Not_Marshallese"]:0.28724765558393217,6[&type="Marshallese"]:0.07324765558399038)11[&type="Marshallese"]:0.01711576466417103,8[&type="Marshallese"]:3.634202480158888E-4)12[&type="Marshallese"]:6.045701182683105E-5,(2[&type="Not_Marshallese"]:0.07237625712501085,4[&type="Not_Marshallese"]:0.012376257125065418)10[&type="Not_Marshallese"]:0.1880476201348228)9[&type="Marshallese"]:0.0016908724126914465,3[&type="Not_Marshallese"]:0.16911474967267787)14[&type="Marshallese"]:0.014496201804867548,7[&type="Marshallese"]:0.03261095147747811)13[&type="Marshallese"]:0.09257886496231088,5[&type="Marshallese"]:0.12018981643990723)15[&type="Marshallese"]:0.0;tree STATE_5730000 = ((((((1[&type="Not_Marshallese"]:0.28724765558393217,6[&type="Marshallese"]:0.07324765558399038)11[&type="Marshallese"]:0.01711576466417103,8[&type="Marshallese"]:3.634202480158888E-4)12[&type="Marshallese"]:6.045701182683105E-5,(2[&type="Not_Marshallese"]:0.07237625712501085,4[&type="Not_Marshallese"]:0.012376257125065418)10[&type="Not_Marshallese"]:0.1880476201348228)9[&type="Marshallese"]:0.0016908724126914465,3[&type="Not_Marshallese"]:0.16911474967267787)14[&type="Marshallese"]:0.014496201804867548,7[&type="Marshallese"]:0.03261095147747811)13[&type="Marshallese"]:0.09257886496231088,5[&type="Marshallese"]:0.12018981643990723)15[&type="Marshallese"]:0.0;
tree STATE_740000 = (1[&type="Not_Marshallese"]:0.4205907393448467,(((2[&type="Not_Marshallese"]:0.22286656985551823,6[&type="Marshallese"]:0.05286656985567284)10[&type="Marshallese"]:0.11003426920891063,(((3[&type="Not_Marshallese"]:0.15973316081432376,4[&type="Not_Marshallese"]:0.19273316081422553)13[&type="Marshallese"]:0.004269607392211994,5[&type="Marshallese"]:0.008002768206586686)14[&type="Marshallese"]:0.046913111961472354,8[&type="Marshallese"]:0.04391588016786441)9[&type="Marshallese"]:0.028984958896573543)12[&type="Marshallese"]:0.03464889286812617,7[&type="Marshallese"]:0.12354973193264052)11[&type="Marshallese"]:0.009041007412195268)15[&type="Marshallese"]:0.0;tree STATE_5740000 = (1[&type="Not_Marshallese"]:0.4205907393448467,(((2[&type="Not_Marshallese"]:0.22286656985551823,6[&type="Marshallese"]:0.05286656985567284)10[&type="Marshallese"]:0.11003426920891063,(((3[&type="Not_Marshallese"]:0.15973316081432376,4[&type="Not_Marshallese"]:0.19273316081422553)13[&type="Marshallese"]:0.004269607392211994,5[&type="Marshallese"]:0.008002768206586686)14[&type="Marshallese"]:0.046913111961472354,8[&type="Marshallese"]:0.04391588016786441)9[&type="Marshallese"]:0.028984958896573543)12[&type="Marshallese"]:0.03464889286812617,7[&type="Marshallese"]:0.12354973193264052)11[&type="Marshallese"]:0.009041007412195268)15[&type="Marshallese"]:0.0;
tree STATE_750000 = (((1[&type="Not_Marshallese"]:0.30314220406922016,7[&type="Marshallese"]:0.015142204069209242)11[&type="Marshallese"]:0.02368590131622239,8[&type="Marshallese"]:0.022828105385355235)10[&type="Marshallese"]:0.03912969516579129,((((2[&type="Not_Marshallese"]:0.13278753564681667,4[&type="Not_Marshallese"]:0.07278753564687124)9[&type="Marshallese"]:0.12034895072251267,3[&type="Not_Marshallese"]:0.16013648636948213)14[&type="Marshallese"]:0.03134798530621963,6[&type="Marshallese"]:0.11448447167570358)13[&type="Marshallese"]:0.0325880823617134,5[&type="Marshallese"]:0.0680725540374661)12[&type="Marshallese"]:0.004885246513875063)15[&type="Marshallese"]:0.0;tree STATE_5750000 = (((1[&type="Not_Marshallese"]:0.30314220406922016,7[&type="Marshallese"]:0.015142204069209242)11[&type="Marshallese"]:0.02368590131622239,8[&type="Marshallese"]:0.022828105385355235)10[&type="Marshallese"]:0.03912969516579129,((((2[&type="Not_Marshallese"]:0.13278753564681667,4[&type="Not_Marshallese"]:0.07278753564687124)9[&type="Marshallese"]:0.12034895072251267,3[&type="Not_Marshallese"]:0.16013648636948213)14[&type="Marshallese"]:0.03134798530621963,6[&type="Marshallese"]:0.11448447167570358)13[&type="Marshallese"]:0.0325880823617134,5[&type="Marshallese"]:0.0680725540374661)12[&type="Marshallese"]:0.004885246513875063)15[&type="Marshallese"]:0.0;
tree STATE_760000 = (((((1[&type="Not_Marshallese"]:0.41593132615497874,(4[&type="Not_Marshallese"]:0.27432001854903426,8[&type="Marshallese"]:0.07432001854898879)11[&type="Marshallese"]:0.037611307605902644)13[&type="Marshallese"]:0.009333118659645367,7[&type="Marshallese"]:0.1372644448146132)12[&type="Marshallese"]:0.07607641624118011,6[&type="Marshallese"]:0.28734086105586243)10[&type="Marshallese"]:0.21286990846673137,3[&type="Not_Marshallese"]:0.577210769522592)14[&type="Marshallese"]:0.011236988956150218,(2[&type="Not_Marshallese"]:0.32500999788774393,5[&type="Marshallese"]:0.07600999788794766)9[&type="Marshallese"]:0.3564377605908455)15[&type="Marshallese"]:0.0;tree STATE_5760000 = (((((1[&type="Not_Marshallese"]:0.41593132615497874,(4[&type="Not_Marshallese"]:0.27432001854903426,8[&type="Marshallese"]:0.07432001854898879)11[&type="Marshallese"]:0.037611307605902644)13[&type="Marshallese"]:0.009333118659645367,7[&type="Marshallese"]:0.1372644448146132)12[&type="Marshallese"]:0.07607641624118011,6[&type="Marshallese"]:0.28734086105586243)10[&type="Marshallese"]:0.21286990846673137,3[&type="Not_Marshallese"]:0.577210769522592)14[&type="Marshallese"]:0.011236988956150218,(2[&type="Not_Marshallese"]:0.32500999788774393,5[&type="Marshallese"]:0.07600999788794766)9[&type="Marshallese"]:0.3564377605908455)15[&type="Marshallese"]:0.0;
tree STATE_770000 = ((((1[&type="Not_Marshallese"]:0.20533724676385198,3[&type="Not_Marshallese"]:0.06833724676390837)13[&type="Marshallese"]:0.027248081413015712,4[&type="Not_Marshallese"]:0.12858532817682586)9[&type="Marshallese"]:0.15753325296467188,(2[&type="Not_Marshallese"]:0.24212262765903853,6[&type="Marshallese"]:0.07212262765919314)12[&type="Marshallese"]:0.10399595348240465)11[&type="Marshallese"]:0.09609149391741989,((5[&type="Marshallese"]:0.03165872949413273,8[&type="Marshallese"]:0.0206587294939381)14[&type="Marshallese"]:0.029146122539284447,7[&type="Marshallese"]:0.06580485203329894)10[&type="Marshallese"]:0.1324052230256496)15[&type="Marshallese"]:0.0;tree STATE_5770000 = ((((1[&type="Not_Marshallese"]:0.20533724676385198,3[&type="Not_Marshallese"]:0.06833724676390837)13[&type="Marshallese"]:0.027248081413015712,4[&type="Not_Marshallese"]:0.12858532817682586)9[&type="Marshallese"]:0.15753325296467188,(2[&type="Not_Marshallese"]:0.24212262765903853,6[&type="Marshallese"]:0.07212262765919314)12[&type="Marshallese"]:0.10399595348240465)11[&type="Marshallese"]:0.09609149391741989,((5[&type="Marshallese"]:0.03165872949413273,8[&type="Marshallese"]:0.0206587294939381)14[&type="Marshallese"]:0.029146122539284447,7[&type="Marshallese"]:0.06580485203329894)10[&type="Marshallese"]:0.1324052230256496)15[&type="Marshallese"]:0.0;
tree STATE_780000 = (1[&type="Not_Marshallese"]:0.5255014774564714,(((2[&type="Not_Marshallese"]:0.18220773385248454,3[&type="Not_Marshallese"]:0.08920773385263733)13[&type="Marshallese"]:0.1671834260898626,((4[&type="Not_Marshallese"]:0.22302475592528676,5[&type="Marshallese"]:0.03402475592543591)10[&type="Marshallese"]:0.022715051019462362,7[&type="Marshallese"]:0.06173980694478004)14[&type="Marshallese"]:0.043651352997652604)12[&type="Marshallese"]:0.00890015550113249,(6[&type="Marshallese"]:0.1123377313295949,8[&type="Marshallese"]:0.022337731329449384)11[&type="Marshallese"]:0.07595358411403935)9[&type="Marshallese"]:0.12321016201289531)15[&type="Marshallese"]:0.0;tree STATE_5780000 = (1[&type="Not_Marshallese"]:0.5255014774564714,(((2[&type="Not_Marshallese"]:0.18220773385248454,3[&type="Not_Marshallese"]:0.08920773385263733)13[&type="Marshallese"]:0.1671834260898626,((4[&type="Not_Marshallese"]:0.22302475592528676,5[&type="Marshallese"]:0.03402475592543591)10[&type="Marshallese"]:0.022715051019462362,7[&type="Marshallese"]:0.06173980694478004)14[&type="Marshallese"]:0.043651352997652604)12[&type="Marshallese"]:0.00890015550113249,(6[&type="Marshallese"]:0.1123377313295949,8[&type="Marshallese"]:0.022337731329449384)11[&type="Marshallese"]:0.07595358411403935)9[&type="Marshallese"]:0.12321016201289531)15[&type="Marshallese"]:0.0;
tree STATE_790000 = ((((((1[&type="Not_Marshallese"]:0.20676920514665156,2[&type="Not_Marshallese"]:0.16276920514655516)14[&type="Marshallese"]:0.026932244426545682,3[&type="Not_Marshallese"]:0.09670144957325363)10[&type="Marshallese"]:0.08301993403520039,7[&type="Marshallese"]:0.02872138360838672)9[&type="Marshallese"]:0.02329819478073103,4[&type="Not_Marshallese"]:0.23601957838908683)13[&type="Marshallese"]:0.037002361450524934,(5[&type="Marshallese"]:0.0230537506135694,6[&type="Marshallese"]:0.10205375061352029)11[&type="Marshallese"]:0.060968189226191516)12[&type="Marshallese"]:0.01017893235477596,8[&type="Marshallese"]:0.08320087219434225)15[&type="Marshallese"]:0.0;tree STATE_5790000 = ((((((1[&type="Not_Marshallese"]:0.20676920514665156,2[&type="Not_Marshallese"]:0.16276920514655516)14[&type="Marshallese"]:0.026932244426545682,3[&type="Not_Marshallese"]:0.09670144957325363)10[&type="Marshallese"]:0.08301993403520039,7[&type="Marshallese"]:0.02872138360838672)9[&type="Marshallese"]:0.02329819478073103,4[&type="Not_Marshallese"]:0.23601957838908683)13[&type="Marshallese"]:0.037002361450524934,(5[&type="Marshallese"]:0.0230537506135694,6[&type="Marshallese"]:0.10205375061352029)11[&type="Marshallese"]:0.060968189226191516)12[&type="Marshallese"]:0.01017893235477596,8[&type="Marshallese"]:0.08320087219434225)15[&type="Marshallese"]:0.0;
tree STATE_800000 = ((((((1[&type="Not_Marshallese"]:0.15920783219202342,(2[&type="Not_Marshallese"]:0.1015512507346186,3[&type="Not_Marshallese"]:0.008551250734771393)11[&type="Marshallese"]:0.013656581457308414)9[&type="Marshallese"]:0.1786140558702081,8[&type="Marshallese"]:0.0338218880621442)14[&type="Marshallese"]:0.07615186220749087,7[&type="Marshallese"]:0.12597375026971147)10[&type="Marshallese"]:0.0032415299106129947,5[&type="Marshallese"]:0.1242152801804427)13[&type="Marshallese"]:0.006819213160534743,6[&type="Marshallese"]:0.21003449334092833)12[&type="Marshallese"]:0.17005664822591887,4[&type="Not_Marshallese"]:0.49009114156674716)15[&type="Marshallese"]:0.0;tree STATE_5800000 = ((((((1[&type="Not_Marshallese"]:0.15920783219202342,(2[&type="Not_Marshallese"]:0.1015512507346186,3[&type="Not_Marshallese"]:0.008551250734771393)11[&type="Marshallese"]:0.013656581457308414)9[&type="Marshallese"]:0.1786140558702081,8[&type="Marshallese"]:0.0338218880621442)14[&type="Marshallese"]:0.07615186220749087,7[&type="Marshallese"]:0.12597375026971147)10[&type="Marshallese"]:0.0032415299106129947,5[&type="Marshallese"]:0.1242152801804427)13[&type="Marshallese"]:0.006819213160534743,6[&type="Marshallese"]:0.21003449334092833)12[&type="Marshallese"]:0.17005664822591887,4[&type="Not_Marshallese"]:0.49009114156674716)15[&type="Marshallese"]:0.0;
tree STATE_810000 = ((((1[&type="Not_Marshallese"]:0.5058649215701643,(5[&type="Marshallese"]:0.08517121777948156,6[&type="Marshallese"]:0.16417121777943244)10[&type="Marshallese"]:0.12769370379079004)9[&type="Marshallese"]:0.140959643329023,7[&type="Marshallese"]:0.35882456489917636)13[&type="Marshallese"]:0.006635464741849062,8[&type="Marshallese"]:0.349460029640949)12[&type="Marshallese"]:0.35254619726990477,(2[&type="Not_Marshallese"]:0.22706979642775027,(3[&type="Not_Marshallese"]:0.023097620742303288,4[&type="Not_Marshallese"]:0.05609762074220506)11[&type="Not_Marshallese"]:0.11097217568559978)14[&type="Not_Marshallese"]:0.7349364304830944)15[&type="Marshallese"]:0.0;tree STATE_5810000 = ((((1[&type="Not_Marshallese"]:0.5058649215701643,(5[&type="Marshallese"]:0.08517121777948156,6[&type="Marshallese"]:0.16417121777943244)10[&type="Marshallese"]:0.12769370379079004)9[&type="Marshallese"]:0.140959643329023,7[&type="Marshallese"]:0.35882456489917636)13[&type="Marshallese"]:0.006635464741849062,8[&type="Marshallese"]:0.349460029640949)12[&type="Marshallese"]:0.35254619726990477,(2[&type="Not_Marshallese"]:0.22706979642775027,(3[&type="Not_Marshallese"]:0.023097620742303288,4[&type="Not_Marshallese"]:0.05609762074220506)11[&type="Not_Marshallese"]:0.11097217568559978)14[&type="Not_Marshallese"]:0.7349364304830944)15[&type="Marshallese"]:0.0;
tree STATE_820000 = (((((1[&type="Not_Marshallese"]:0.2837993565835221,6[&type="Marshallese"]:0.06979935658358033)14[&type="Marshallese"]:0.03261019394458309,4[&type="Not_Marshallese"]:0.21240955052806337)10[&type="Marshallese"]:0.03863836682558708,5[&type="Marshallese"]:0.06204791735379961)13[&type="Marshallese"]:0.023036554554547506,8[&type="Marshallese"]:0.07408447190815248)9[&type="Marshallese"]:0.06339864856749439,((2[&type="Not_Marshallese"]:0.14551833460881575,3[&type="Not_Marshallese"]:0.05251833460896854)12[&type="Not_Marshallese"]:0.19893121396709845,7[&type="Marshallese"]:0.10044954857599969)11[&type="Marshallese"]:0.053033571899723575)15[&type="Marshallese"]:0.0;tree STATE_5820000 = (((((1[&type="Not_Marshallese"]:0.2837993565835221,6[&type="Marshallese"]:0.06979935658358033)14[&type="Marshallese"]:0.03261019394458309,4[&type="Not_Marshallese"]:0.21240955052806337)10[&type="Marshallese"]:0.03863836682558708,5[&type="Marshallese"]:0.06204791735379961)13[&type="Marshallese"]:0.023036554554547506,8[&type="Marshallese"]:0.07408447190815248)9[&type="Marshallese"]:0.06339864856749439,((2[&type="Not_Marshallese"]:0.14551833460881575,3[&type="Not_Marshallese"]:0.05251833460896854)12[&type="Not_Marshallese"]:0.19893121396709845,7[&type="Marshallese"]:0.10044954857599969)11[&type="Marshallese"]:0.053033571899723575)15[&type="Marshallese"]:0.0;
tree STATE_830000 = (1[&type="Not_Marshallese"]:0.548877348151848,((2[&type="Not_Marshallese"]:0.4506308099371509,(4[&type="Not_Marshallese"]:0.2863423333731341,(6[&type="Marshallese"]:0.10984984027954003,7[&type="Marshallese"]:0.03584984027947091)13[&type="Marshallese"]:0.0664924930936941)12[&type="Marshallese"]:0.10428847656407136)14[&type="Marshallese"]:0.01468343134770056,((3[&type="Not_Marshallese"]:0.19390840260816966,5[&type="Marshallese"]:0.03790840260822059)11[&type="Marshallese"]:0.07070714766416109,8[&type="Marshallese"]:0.09761555027218705)9[&type="Marshallese"]:0.10769869101267349)10[&type="Marshallese"]:0.03956310686690012)15[&type="Marshallese"]:0.0;tree STATE_5830000 = (1[&type="Not_Marshallese"]:0.548877348151848,((2[&type="Not_Marshallese"]:0.4506308099371509,(4[&type="Not_Marshallese"]:0.2863423333731341,(6[&type="Marshallese"]:0.10984984027954003,7[&type="Marshallese"]:0.03584984027947091)13[&type="Marshallese"]:0.0664924930936941)12[&type="Marshallese"]:0.10428847656407136)14[&type="Marshallese"]:0.01468343134770056,((3[&type="Not_Marshallese"]:0.19390840260816966,5[&type="Marshallese"]:0.03790840260822059)11[&type="Marshallese"]:0.07070714766416109,8[&type="Marshallese"]:0.09761555027218705)9[&type="Marshallese"]:0.10769869101267349)10[&type="Marshallese"]:0.03956310686690012)15[&type="Marshallese"]:0.0;
tree STATE_840000 = (1[&type="Not_Marshallese"]:0.743336341878488,(((2[&type="Not_Marshallese"]:0.3370509218015441,6[&type="Marshallese"]:0.16705092180169873)10[&type="Marshallese"]:0.021262986809163165,3[&type="Not_Marshallese"]:0.26531390861086007)12[&type="Marshallese"]:0.1909913598940935,((4[&type="Not_Marshallese"]:0.21562453958637723,(5[&type="Marshallese"]:0.020621445881902845,8[&type="Marshallese"]:0.009621445881708213)14[&type="Marshallese"]:0.006003093704623541)11[&type="Marshallese"]:0.030378312306575284,7[&type="Marshallese"]:0.062002851892983435)9[&type="Marshallese"]:0.24330241661190283)13[&type="Marshallese"]:0.15003107337359078)15[&type="Marshallese"]:0.0;tree STATE_5840000 = (1[&type="Not_Marshallese"]:0.743336341878488,(((2[&type="Not_Marshallese"]:0.3370509218015441,6[&type="Marshallese"]:0.16705092180169873)10[&type="Marshallese"]:0.021262986809163165,3[&type="Not_Marshallese"]:0.26531390861086007)12[&type="Marshallese"]:0.1909913598940935,((4[&type="Not_Marshallese"]:0.21562453958637723,(5[&type="Marshallese"]:0.020621445881902845,8[&type="Marshallese"]:0.009621445881708213)14[&type="Marshallese"]:0.006003093704623541)11[&type="Marshallese"]:0.030378312306575284,7[&type="Marshallese"]:0.062002851892983435)9[&type="Marshallese"]:0.24330241661190283)13[&type="Marshallese"]:0.15003107337359078)15[&type="Marshallese"]:0.0;
tree STATE_850000 = (((((1[&type="Not_Marshallese"]:0.30506462699802483,5[&type="Marshallese"]:0.012064626998132155)10[&type="Marshallese"]:0.004112869932441976,(4[&type="Not_Marshallese"]:0.20204392233300028,8[&type="Marshallese"]:0.002043922332954806)11[&type="Marshallese"]:0.003133574597424693)14[&type="Marshallese"]:0.014458139371426593,6[&type="Marshallese"]:0.10963563630195161)12[&type="Marshallese"]:0.002299693253841939,7[&type="Marshallese"]:0.03793532955572443)13[&type="Marshallese"]:0.025956504684176096,(2[&type="Not_Marshallese"]:0.16254046904513964,3[&type="Not_Marshallese"]:0.06954046904529243)9[&type="Marshallese"]:0.1453513651946754)15[&type="Marshallese"]:0.0;tree STATE_5850000 = (((((1[&type="Not_Marshallese"]:0.30506462699802483,5[&type="Marshallese"]:0.012064626998132155)10[&type="Marshallese"]:0.004112869932441976,(4[&type="Not_Marshallese"]:0.20204392233300028,8[&type="Marshallese"]:0.002043922332954806)11[&type="Marshallese"]:0.003133574597424693)14[&type="Marshallese"]:0.014458139371426593,6[&type="Marshallese"]:0.10963563630195161)12[&type="Marshallese"]:0.002299693253841939,7[&type="Marshallese"]:0.03793532955572443)13[&type="Marshallese"]:0.025956504684176096,(2[&type="Not_Marshallese"]:0.16254046904513964,3[&type="Not_Marshallese"]:0.06954046904529243)9[&type="Marshallese"]:0.1453513651946754)15[&type="Marshallese"]:0.0;
tree STATE_860000 = (((((((1[&type="Not_Marshallese"]:0.17275633946259977,3[&type="Not_Marshallese"]:0.03575633946265616)11[&type="Marshallese"]:0.04992270472342253,2[&type="Not_Marshallese"]:0.1786790441859259)10[&type="Marshallese"]:0.024809793291690002,4[&type="Not_Marshallese"]:0.14348883747767047)13[&type="Marshallese"]:0.06818592226655887,5[&type="Marshallese"]:0.022674759744378492)14[&type="Marshallese"]:0.008538416168538121,8[&type="Marshallese"]:0.02021317591272198)12[&type="Marshallese"]:0.026526101314271966,7[&type="Marshallese"]:0.06273927722707034)9[&type="Marshallese"]:0.01755216728287129,6[&type="Marshallese"]:0.15429144451001076)15[&type="Marshallese"]:0.0;tree STATE_5860000 = (((((((1[&type="Not_Marshallese"]:0.17275633946259977,3[&type="Not_Marshallese"]:0.03575633946265616)11[&type="Marshallese"]:0.04992270472342253,2[&type="Not_Marshallese"]:0.1786790441859259)10[&type="Marshallese"]:0.024809793291690002,4[&type="Not_Marshallese"]:0.14348883747767047)13[&type="Marshallese"]:0.06818592226655887,5[&type="Marshallese"]:0.022674759744378492)14[&type="Marshallese"]:0.008538416168538121,8[&type="Marshallese"]:0.02021317591272198)12[&type="Marshallese"]:0.026526101314271966,7[&type="Marshallese"]:0.06273927722707034)9[&type="Marshallese"]:0.01755216728287129,6[&type="Marshallese"]:0.15429144451001076)15[&type="Marshallese"]:0.0;
tree STATE_870000 = (1[&type="Not_Marshallese"]:0.3859969320471541,((((2[&type="Not_Marshallese"]:0.2330044532056486,3[&type="Not_Marshallese"]:0.1400044532058014)14[&type="Marshallese"]:0.04333287838689692,4[&type="Not_Marshallese"]:0.2163373315926001)12[&type="Marshallese"]:0.0469333501429387,8[&type="Marshallese"]:0.06327068173549333)13[&type="Marshallese"]:0.013977553703062584,((5[&type="Marshallese"]:0.03971603093679438,7[&type="Marshallese"]:0.04471603093667614)10[&type="Marshallese"]:0.01546861057800114,6[&type="Marshallese"]:0.1341846415147464)11[&type="Marshallese"]:0.033063593923955026)9[&type="Marshallese"]:0.0047486966085108495)15[&type="Marshallese"]:0.0;tree STATE_5870000 = (1[&type="Not_Marshallese"]:0.3859969320471541,((((2[&type="Not_Marshallese"]:0.2330044532056486,3[&type="Not_Marshallese"]:0.1400044532058014)14[&type="Marshallese"]:0.04333287838689692,4[&type="Not_Marshallese"]:0.2163373315926001)12[&type="Marshallese"]:0.0469333501429387,8[&type="Marshallese"]:0.06327068173549333)13[&type="Marshallese"]:0.013977553703062584,((5[&type="Marshallese"]:0.03971603093679438,7[&type="Marshallese"]:0.04471603093667614)10[&type="Marshallese"]:0.01546861057800114,6[&type="Marshallese"]:0.1341846415147464)11[&type="Marshallese"]:0.033063593923955026)9[&type="Marshallese"]:0.0047486966085108495)15[&type="Marshallese"]:0.0;
tree STATE_880000 = ((((1[&type="Not_Marshallese"]:0.46225063452368953,6[&type="Marshallese"]:0.24825063452374774)9[&type="Marshallese"]:0.09186216283999604,(5[&type="Marshallese"]:0.03194454700568261,7[&type="Marshallese"]:0.03694454700556438)11[&type="Marshallese"]:0.22916825035811028)13[&type="Marshallese"]:0.23680038703149786,((2[&type="Not_Marshallese"]:0.18840944296146428,3[&type="Not_Marshallese"]:0.09540944296161707)12[&type="Marshallese"]:0.07808345335804773,8[&type="Marshallese"]:0.006492896319521102)14[&type="Marshallese"]:0.480420288075575)10[&type="Marshallese"]:0.057185301997406124,4[&type="Not_Marshallese"]:0.7440984863925477)15[&type="Marshallese"]:0.0;tree STATE_5880000 = ((((1[&type="Not_Marshallese"]:0.46225063452368953,6[&type="Marshallese"]:0.24825063452374774)9[&type="Marshallese"]:0.09186216283999604,(5[&type="Marshallese"]:0.03194454700568261,7[&type="Marshallese"]:0.03694454700556438)11[&type="Marshallese"]:0.22916825035811028)13[&type="Marshallese"]:0.23680038703149786,((2[&type="Not_Marshallese"]:0.18840944296146428,3[&type="Not_Marshallese"]:0.09540944296161707)12[&type="Marshallese"]:0.07808345335804773,8[&type="Marshallese"]:0.006492896319521102)14[&type="Marshallese"]:0.480420288075575)10[&type="Marshallese"]:0.057185301997406124,4[&type="Not_Marshallese"]:0.7440984863925477)15[&type="Marshallese"]:0.0;
tree STATE_890000 = (((((1[&type="Not_Marshallese"]:0.22197909059431079,6[&type="Marshallese"]:0.007979090594368993)10[&type="Marshallese"]:0.15687442944335886,7[&type="Marshallese"]:0.09085352003765873)11[&type="Marshallese"]:0.004125863886537406,8[&type="Marshallese"]:0.07897938392411974)13[&type="Marshallese"]:0.040395752451472366,(3[&type="Not_Marshallese"]:0.24306717154298102,5[&type="Marshallese"]:0.08706717154303195)12[&type="Marshallese"]:0.043307964832754786)14[&type="Marshallese"]:0.08111920133278322,(2[&type="Not_Marshallese"]:0.2046010056893484,4[&type="Not_Marshallese"]:0.14460100568940296)9[&type="Not_Marshallese"]:0.25589333201901787)15[&type="Marshallese"]:0.0;tree STATE_5890000 = (((((1[&type="Not_Marshallese"]:0.22197909059431079,6[&type="Marshallese"]:0.007979090594368993)10[&type="Marshallese"]:0.15687442944335886,7[&type="Marshallese"]:0.09085352003765873)11[&type="Marshallese"]:0.004125863886537406,8[&type="Marshallese"]:0.07897938392411974)13[&type="Marshallese"]:0.040395752451472366,(3[&type="Not_Marshallese"]:0.24306717154298102,5[&type="Marshallese"]:0.08706717154303195)12[&type="Marshallese"]:0.043307964832754786)14[&type="Marshallese"]:0.08111920133278322,(2[&type="Not_Marshallese"]:0.2046010056893484,4[&type="Not_Marshallese"]:0.14460100568940296)9[&type="Not_Marshallese"]:0.25589333201901787)15[&type="Marshallese"]:0.0;
tree STATE_900000 = (1[&type="Not_Marshallese"]:0.5590758674517232,(((((2[&type="Not_Marshallese"]:0.25500171476617234,(3[&type="Not_Marshallese"]:0.06154352567202592,4[&type="Not_Marshallese"]:0.0945435256719277)11[&type="Marshallese"]:0.10045818909429921)12[&type="Marshallese"]:0.016372902475833284,8[&type="Marshallese"]:0.011374617242014717)14[&type="Marshallese"]:0.010093511732275906,6[&type="Marshallese"]:0.11146812897443614)13[&type="Marshallese"]:0.004979998163209931,5[&type="Marshallese"]:0.037448127137695186)10[&type="Marshallese"]:0.11307710101362323,7[&type="Marshallese"]:0.15552522815120018)9[&type="Marshallese"]:0.11555063930051213)15[&type="Marshallese"]:0.0;tree STATE_5900000 = (1[&type="Not_Marshallese"]:0.5590758674517232,(((((2[&type="Not_Marshallese"]:0.25500171476617234,(3[&type="Not_Marshallese"]:0.06154352567202592,4[&type="Not_Marshallese"]:0.0945435256719277)11[&type="Marshallese"]:0.10045818909429921)12[&type="Marshallese"]:0.016372902475833284,8[&type="Marshallese"]:0.011374617242014717)14[&type="Marshallese"]:0.010093511732275906,6[&type="Marshallese"]:0.11146812897443614)13[&type="Marshallese"]:0.004979998163209931,5[&type="Marshallese"]:0.037448127137695186)10[&type="Marshallese"]:0.11307710101362323,7[&type="Marshallese"]:0.15552522815120018)9[&type="Marshallese"]:0.11555063930051213)15[&type="Marshallese"]:0.0;
tree STATE_910000 = ((((1[&type="Not_Marshallese"]:0.33784953969829246,5[&type="Marshallese"]:0.044849539698399776)13[&type="Marshallese"]:0.018617250087740733,7[&type="Marshallese"]:0.06846678978602228)10[&type="Marshallese"]:0.11187914453719827,(3[&type="Not_Marshallese"]:0.3111526646558313,4[&type="Not_Marshallese"]:0.3441526646557331)11[&type="Marshallese"]:0.020193269667456548)9[&type="Marshallese"]:0.027077528044516297,((2[&type="Not_Marshallese"]:0.33835520230336324,8[&type="Marshallese"]:0.07835520230337234)12[&type="Marshallese"]:0.0206503831962756,6[&type="Marshallese"]:0.18900558549979346)14[&type="Marshallese"]:0.0924178768680125)15[&type="Marshallese"]:0.0;tree STATE_5910000 = ((((1[&type="Not_Marshallese"]:0.33784953969829246,5[&type="Marshallese"]:0.044849539698399776)13[&type="Marshallese"]:0.018617250087740733,7[&type="Marshallese"]:0.06846678978602228)10[&type="Marshallese"]:0.11187914453719827,(3[&type="Not_Marshallese"]:0.3111526646558313,4[&type="Not_Marshallese"]:0.3441526646557331)11[&type="Marshallese"]:0.020193269667456548)9[&type="Marshallese"]:0.027077528044516297,((2[&type="Not_Marshallese"]:0.33835520230336324,8[&type="Marshallese"]:0.07835520230337234)12[&type="Marshallese"]:0.0206503831962756,6[&type="Marshallese"]:0.18900558549979346)14[&type="Marshallese"]:0.0924178768680125)15[&type="Marshallese"]:0.0;
tree STATE_920000 = ((1[&type="Not_Marshallese"]:0.6387885132822129,6[&type="Marshallese"]:0.4247885132822711)10[&type="Marshallese"]:0.07339875344421531,((((2[&type="Not_Marshallese"]:0.16365368825303103,3[&type="Not_Marshallese"]:0.07065368825318383)14[&type="Marshallese"]:0.02915958139291991,4[&type="Not_Marshallese"]:0.1328132696460055)11[&type="Marshallese"]:0.10346586035747338,8[&type="Marshallese"]:0.03627913000343341)9[&type="Marshallese"]:0.03820307197441819,(5[&type="Marshallese"]:0.03365196300769696,7[&type="Marshallese"]:0.03865196300757873)13[&type="Marshallese"]:0.051830238970349274)12[&type="Marshallese"]:0.33370506474848927)15[&type="Marshallese"]:0.0;tree STATE_5920000 = ((1[&type="Not_Marshallese"]:0.6387885132822129,6[&type="Marshallese"]:0.4247885132822711)10[&type="Marshallese"]:0.07339875344421531,((((2[&type="Not_Marshallese"]:0.16365368825303103,3[&type="Not_Marshallese"]:0.07065368825318383)14[&type="Marshallese"]:0.02915958139291991,4[&type="Not_Marshallese"]:0.1328132696460055)11[&type="Marshallese"]:0.10346586035747338,8[&type="Marshallese"]:0.03627913000343341)9[&type="Marshallese"]:0.03820307197441819,(5[&type="Marshallese"]:0.03365196300769696,7[&type="Marshallese"]:0.03865196300757873)13[&type="Marshallese"]:0.051830238970349274)12[&type="Marshallese"]:0.33370506474848927)15[&type="Marshallese"]:0.0;
tree STATE_930000 = (((1[&type="Not_Marshallese"]:0.40373600242010316,(6[&type="Marshallese"]:0.09495529574047712,8[&type="Marshallese"]:0.0049552957403316)14[&type="Marshallese"]:0.09478070667968425)13[&type="Marshallese"]:0.15980634688349699,(2[&type="Not_Marshallese"]:0.3429194248189334,(5[&type="Marshallese"]:0.006747536469073112,7[&type="Marshallese"]:0.011747536468954878)10[&type="Marshallese"]:0.08717188835006401)9[&type="Marshallese"]:0.17662292448457034)11[&type="Marshallese"]:0.15381447964062556,(3[&type="Not_Marshallese"]:0.1725090623535433,4[&type="Not_Marshallese"]:0.20550906235344507)12[&type="Marshallese"]:0.4078477665907388)15[&type="Marshallese"]:0.0;tree STATE_5930000 = (((1[&type="Not_Marshallese"]:0.40373600242010316,(6[&type="Marshallese"]:0.09495529574047712,8[&type="Marshallese"]:0.0049552957403316)14[&type="Marshallese"]:0.09478070667968425)13[&type="Marshallese"]:0.15980634688349699,(2[&type="Not_Marshallese"]:0.3429194248189334,(5[&type="Marshallese"]:0.006747536469073112,7[&type="Marshallese"]:0.011747536468954878)10[&type="Marshallese"]:0.08717188835006401)9[&type="Marshallese"]:0.17662292448457034)11[&type="Marshallese"]:0.15381447964062556,(3[&type="Not_Marshallese"]:0.1725090623535433,4[&type="Not_Marshallese"]:0.20550906235344507)12[&type="Marshallese"]:0.4078477665907388)15[&type="Marshallese"]:0.0;
tree STATE_940000 = ((1[&type="Not_Marshallese"]:0.4143575159541428,(5[&type="Marshallese"]:0.021474042491233247,7[&type="Marshallese"]:0.026474042491115013)14[&type="Marshallese"]:0.09988347346301685)10[&type="Marshallese"]:0.04947182982435894,(((2[&type="Not_Marshallese"]:0.2427351598753375,(3[&type="Not_Marshallese"]:0.055976805562849785,4[&type="Not_Marshallese"]:0.08897680556275156)11[&type="Not_Marshallese"]:0.09375835431264051)9[&type="Marshallese"]:0.11228372638933037,8[&type="Marshallese"]:0.09501888626467697)12[&type="Marshallese"]:0.02724330711309536,6[&type="Marshallese"]:0.21226219337791785)13[&type="Marshallese"]:0.03756715240064207)15[&type="Marshallese"]:0.0;tree STATE_5940000 = ((1[&type="Not_Marshallese"]:0.4143575159541428,(5[&type="Marshallese"]:0.021474042491233247,7[&type="Marshallese"]:0.026474042491115013)14[&type="Marshallese"]:0.09988347346301685)10[&type="Marshallese"]:0.04947182982435894,(((2[&type="Not_Marshallese"]:0.2427351598753375,(3[&type="Not_Marshallese"]:0.055976805562849785,4[&type="Not_Marshallese"]:0.08897680556275156)11[&type="Not_Marshallese"]:0.09375835431264051)9[&type="Marshallese"]:0.11228372638933037,8[&type="Marshallese"]:0.09501888626467697)12[&type="Marshallese"]:0.02724330711309536,6[&type="Marshallese"]:0.21226219337791785)13[&type="Marshallese"]:0.03756715240064207)15[&type="Marshallese"]:0.0;
tree STATE_950000 = (((((1[&type="Not_Marshallese"]:0.29419227258246716,2[&type="Not_Marshallese"]:0.25019227258237076)11[&type="Marshallese"]:0.016828466182576607,5[&type="Marshallese"]:0.01802073876515109)12[&type="Marshallese"]:0.09786970708070719,(6[&type="Marshallese"]:0.1590020105830166,(7[&type="Marshallese"]:0.049363034991325994,8[&type="Marshallese"]:0.033363034991249596)10[&type="Marshallese"]:0.03563897559162149)9[&type="Marshallese"]:0.03588843526279256)13[&type="Marshallese"]:0.039053544779171,3[&type="Not_Marshallese"]:0.31094399062497835)14[&type="Marshallese"]:0.10379522454324352,4[&type="Not_Marshallese"]:0.44773921516812365)15[&type="Marshallese"]:0.0;tree STATE_5950000 = (((((1[&type="Not_Marshallese"]:0.29419227258246716,2[&type="Not_Marshallese"]:0.25019227258237076)11[&type="Marshallese"]:0.016828466182576607,5[&type="Marshallese"]:0.01802073876515109)12[&type="Marshallese"]:0.09786970708070719,(6[&type="Marshallese"]:0.1590020105830166,(7[&type="Marshallese"]:0.049363034991325994,8[&type="Marshallese"]:0.033363034991249596)10[&type="Marshallese"]:0.03563897559162149)9[&type="Marshallese"]:0.03588843526279256)13[&type="Marshallese"]:0.039053544779171,3[&type="Not_Marshallese"]:0.31094399062497835)14[&type="Marshallese"]:0.10379522454324352,4[&type="Not_Marshallese"]:0.44773921516812365)15[&type="Marshallese"]:0.0;
tree STATE_960000 = (((((1[&type="Not_Marshallese"]:0.3988166003884857,(2[&type="Not_Marshallese"]:0.3187674070455516,6[&type="Marshallese"]:0.14876740704570623)14[&type="Marshallese"]:0.03604919334283768)10[&type="Marshallese"]:0.05169124687395127,7[&type="Marshallese"]:0.16250784726242606)13[&type="Marshallese"]:0.02608178180388726,(3[&type="Not_Marshallese"]:0.18139109565400485,8[&type="Marshallese"]:0.014391095653861152)12[&type="Marshallese"]:0.15819853341237577)11[&type="Marshallese"]:0.050414222825922284,4[&type="Not_Marshallese"]:0.4230038518922047)9[&type="Marshallese"]:0.12489539016789819,5[&type="Marshallese"]:0.35889924206025203)15[&type="Marshallese"]:0.0;tree STATE_5960000 = (((((1[&type="Not_Marshallese"]:0.3988166003884857,(2[&type="Not_Marshallese"]:0.3187674070455516,6[&type="Marshallese"]:0.14876740704570623)14[&type="Marshallese"]:0.03604919334283768)10[&type="Marshallese"]:0.05169124687395127,7[&type="Marshallese"]:0.16250784726242606)13[&type="Marshallese"]:0.02608178180388726,(3[&type="Not_Marshallese"]:0.18139109565400485,8[&type="Marshallese"]:0.014391095653861152)12[&type="Marshallese"]:0.15819853341237577)11[&type="Marshallese"]:0.050414222825922284,4[&type="Not_Marshallese"]:0.4230038518922047)9[&type="Marshallese"]:0.12489539016789819,5[&type="Marshallese"]:0.35889924206025203)15[&type="Marshallese"]:0.0;
tree STATE_970000 = (1[&type="Not_Marshallese"]:0.5112783827534593,(((((2[&type="Not_Marshallese"]:0.21496982326408415,4[&type="Not_Marshallese"]:0.15496982326413872)11[&type="Marshallese"]:0.05084305101929282,3[&type="Not_Marshallese"]:0.17281287428352976)13[&type="Marshallese"]:0.007612906754967397,(5[&type="Marshallese"]:0.015541721893627458,8[&type="Marshallese"]:0.004541721893432826)14[&type="Marshallese"]:0.00888405914492063)10[&type="Marshallese"]:0.008395920901696496,7[&type="Marshallese"]:0.03782170194012635)12[&type="Marshallese"]:0.08002923468356826,6[&type="Marshallese"]:0.19185093662376373)9[&type="Marshallese"]:0.10542744612975374)15[&type="Marshallese"]:0.0;tree STATE_5970000 = (1[&type="Not_Marshallese"]:0.5112783827534593,(((((2[&type="Not_Marshallese"]:0.21496982326408415,4[&type="Not_Marshallese"]:0.15496982326413872)11[&type="Marshallese"]:0.05084305101929282,3[&type="Not_Marshallese"]:0.17281287428352976)13[&type="Marshallese"]:0.007612906754967397,(5[&type="Marshallese"]:0.015541721893627458,8[&type="Marshallese"]:0.004541721893432826)14[&type="Marshallese"]:0.00888405914492063)10[&type="Marshallese"]:0.008395920901696496,7[&type="Marshallese"]:0.03782170194012635)12[&type="Marshallese"]:0.08002923468356826,6[&type="Marshallese"]:0.19185093662376373)9[&type="Marshallese"]:0.10542744612975374)15[&type="Marshallese"]:0.0;
tree STATE_980000 = (((((((1[&type="Not_Marshallese"]:0.14023579896823146,2[&type="Not_Marshallese"]:0.09623579896813506)11[&type="Marshallese"]:0.14154205036849732,6[&type="Marshallese"]:0.06777784933678699)12[&type="Marshallese"]:0.02427699483609075,8[&type="Marshallese"]:0.0020548441727322175)13[&type="Marshallese"]:0.013660767929098983,5[&type="Marshallese"]:0.026715612102025832)14[&type="Marshallese"]:0.005455988522227839,7[&type="Marshallese"]:0.03717160062413544)10[&type="Marshallese"]:0.10122970112158725,4[&type="Not_Marshallese"]:0.32240130174569176)9[&type="Marshallese"]:0.3096430011191333,3[&type="Not_Marshallese"]:0.5990443028649233)15[&type="Marshallese"]:0.0;tree STATE_5980000 = (((((((1[&type="Not_Marshallese"]:0.14023579896823146,2[&type="Not_Marshallese"]:0.09623579896813506)11[&type="Marshallese"]:0.14154205036849732,6[&type="Marshallese"]:0.06777784933678699)12[&type="Marshallese"]:0.02427699483609075,8[&type="Marshallese"]:0.0020548441727322175)13[&type="Marshallese"]:0.013660767929098983,5[&type="Marshallese"]:0.026715612102025832)14[&type="Marshallese"]:0.005455988522227839,7[&type="Marshallese"]:0.03717160062413544)10[&type="Marshallese"]:0.10122970112158725,4[&type="Not_Marshallese"]:0.32240130174569176)9[&type="Marshallese"]:0.3096430011191333,3[&type="Not_Marshallese"]:0.5990443028649233)15[&type="Marshallese"]:0.0;
tree STATE_990000 = (((((1[&type="Not_Marshallese"]:0.28583892051313997,6[&type="Marshallese"]:0.07183892051319818)12[&type="Marshallese"]:0.030419596313067343,5[&type="Marshallese"]:0.023258516826314635)14[&type="Marshallese"]:0.030695786030058236,7[&type="Marshallese"]:0.05895430285625464)9[&type="Marshallese"]:1.6344967569936752E-4,((2[&type="Not_Marshallese"]:0.1365336208000915,3[&type="Not_Marshallese"]:0.04353362080024428)10[&type="Marshallese"]:0.12711680931811983,8[&type="Marshallese"]:0.0036504301182204157)13[&type="Marshallese"]:0.03946732241365719)11[&type="Marshallese"]:0.08919067298863531,4[&type="Not_Marshallese"]:0.3323084255205584)15[&type="Marshallese"]:0.0;tree STATE_5990000 = (((((1[&type="Not_Marshallese"]:0.28583892051313997,6[&type="Marshallese"]:0.07183892051319818)12[&type="Marshallese"]:0.030419596313067343,5[&type="Marshallese"]:0.023258516826314635)14[&type="Marshallese"]:0.030695786030058236,7[&type="Marshallese"]:0.05895430285625464)9[&type="Marshallese"]:1.6344967569936752E-4,((2[&type="Not_Marshallese"]:0.1365336208000915,3[&type="Not_Marshallese"]:0.04353362080024428)10[&type="Marshallese"]:0.12711680931811983,8[&type="Marshallese"]:0.0036504301182204157)13[&type="Marshallese"]:0.03946732241365719)11[&type="Marshallese"]:0.08919067298863531,4[&type="Not_Marshallese"]:0.3323084255205584)15[&type="Marshallese"]:0.0;
tree STATE_1000000 = ((1[&type="Not_Marshallese"]:0.6251878088618081,(((2[&type="Not_Marshallese"]:0.10840518872013896,3[&type="Not_Marshallese"]:0.015405188720291757)13[&type="Not_Marshallese"]:0.057028343189062414,4[&type="Not_Marshallese"]:0.10543353190925595)11[&type="Marshallese"]:0.18987693856088964,(5[&type="Marshallese"]:0.10550831729891691,6[&type="Marshallese"]:0.1845083172988678)9[&type="Marshallese"]:8.021531713778285E-4)12[&type="Marshallese"]:0.22587733839162072)10[&type="Marshallese"]:0.15550509462686868,(7[&type="Marshallese"]:0.10080455739470678,8[&type="Marshallese"]:0.08480455739463039)14[&type="Marshallese"]:0.3918883460939591)15[&type="Marshallese"]:0.0;tree STATE_6000000 = ((1[&type="Not_Marshallese"]:0.6251878088618081,(((2[&type="Not_Marshallese"]:0.10840518872013896,3[&type="Not_Marshallese"]:0.015405188720291757)13[&type="Not_Marshallese"]:0.057028343189062414,4[&type="Not_Marshallese"]:0.10543353190925595)11[&type="Marshallese"]:0.18987693856088964,(5[&type="Marshallese"]:0.10550831729891691,6[&type="Marshallese"]:0.1845083172988678)9[&type="Marshallese"]:8.021531713778285E-4)12[&type="Marshallese"]:0.22587733839162072)10[&type="Marshallese"]:0.15550509462686868,(7[&type="Marshallese"]:0.10080455739470678,8[&type="Marshallese"]:0.08480455739463039)14[&type="Marshallese"]:0.3918883460939591)15[&type="Marshallese"]:0.0;
tree STATE_1010000 = (((((1[&type="Not_Marshallese"]:0.3067226297035095,4[&type="Not_Marshallese"]:0.20272262970346766)11[&type="Marshallese"]:0.04892374096418939,((2[&type="Not_Marshallese"]:0.18719990186343283,3[&type="Not_Marshallese"]:0.09419990186358562)10[&type="Not_Marshallese"]:0.11247835405579376,5[&type="Marshallese"]:0.050678255919430315)12[&type="Marshallese"]:0.011968114748375891)9[&type="Marshallese"]:0.013472152084009925,8[&type="Marshallese"]:0.0651185227516215)13[&type="Marshallese"]:0.005942945927305376,7[&type="Marshallese"]:0.08706146867900327)14[&type="Marshallese"]:0.510909375521327,6[&type="Marshallese"]:0.6719708442003994)15[&type="Marshallese"]:0.0;tree STATE_6010000 = (((((1[&type="Not_Marshallese"]:0.3067226297035095,4[&type="Not_Marshallese"]:0.20272262970346766)11[&type="Marshallese"]:0.04892374096418939,((2[&type="Not_Marshallese"]:0.18719990186343283,3[&type="Not_Marshallese"]:0.09419990186358562)10[&type="Not_Marshallese"]:0.11247835405579376,5[&type="Marshallese"]:0.050678255919430315)12[&type="Marshallese"]:0.011968114748375891)9[&type="Marshallese"]:0.013472152084009925,8[&type="Marshallese"]:0.0651185227516215)13[&type="Marshallese"]:0.005942945927305376,7[&type="Marshallese"]:0.08706146867900327)14[&type="Marshallese"]:0.510909375521327,6[&type="Marshallese"]:0.6719708442003994)15[&type="Marshallese"]:0.0;
tree STATE_1020000 = ((((1[&type="Not_Marshallese"]:0.20789812655271067,4[&type="Not_Marshallese"]:0.10389812655266883)12[&type="Marshallese"]:0.09879720625324884,3[&type="Not_Marshallese"]:0.1696953328060159)10[&type="Marshallese"]:0.09195210193169823,((2[&type="Not_Marshallese"]:0.27424229086739277,(5[&type="Marshallese"]:0.011963483449153878,7[&type="Marshallese"]:0.016963483449035643)11[&type="Marshallese"]:0.013278807418442617)14[&type="Marshallese"]:0.0057757716558348715,8[&type="Marshallese"]:0.020018062523236735)13[&type="Marshallese"]:0.07462937221433369)9[&type="Marshallese"]:0.003451470187380623,6[&type="Marshallese"]:0.18809890492509657)15[&type="Marshallese"]:0.0;tree STATE_6020000 = ((((1[&type="Not_Marshallese"]:0.20789812655271067,4[&type="Not_Marshallese"]:0.10389812655266883)12[&type="Marshallese"]:0.09879720625324884,3[&type="Not_Marshallese"]:0.1696953328060159)10[&type="Marshallese"]:0.09195210193169823,((2[&type="Not_Marshallese"]:0.27424229086739277,(5[&type="Marshallese"]:0.011963483449153878,7[&type="Marshallese"]:0.016963483449035643)11[&type="Marshallese"]:0.013278807418442617)14[&type="Marshallese"]:0.0057757716558348715,8[&type="Marshallese"]:0.020018062523236735)13[&type="Marshallese"]:0.07462937221433369)9[&type="Marshallese"]:0.003451470187380623,6[&type="Marshallese"]:0.18809890492509657)15[&type="Marshallese"]:0.0;
tree STATE_1030000 = ((((1[&type="Not_Marshallese"]:0.2967493215905681,7[&type="Marshallese"]:0.00874932159055719)13[&type="Marshallese"]:0.0975665676901466,((2[&type="Not_Marshallese"]:0.2596421811462512,5[&type="Marshallese"]:0.010642181146454932)12[&type="Marshallese"]:0.019200776039485445,8[&type="Marshallese"]:0.018842957185745746)10[&type="Marshallese"]:0.07147293209488165)9[&type="Marshallese"]:0.033581734363039295,6[&type="Marshallese"]:0.2138976236438122)11[&type="Marshallese"]:0.29221177729403086,(3[&type="Not_Marshallese"]:0.1948316588471256,4[&type="Not_Marshallese"]:0.22783165884702739)14[&type="Marshallese"]:0.38827774209071564)15[&type="Marshallese"]:0.0;tree STATE_6030000 = ((((1[&type="Not_Marshallese"]:0.2967493215905681,7[&type="Marshallese"]:0.00874932159055719)13[&type="Marshallese"]:0.0975665676901466,((2[&type="Not_Marshallese"]:0.2596421811462512,5[&type="Marshallese"]:0.010642181146454932)12[&type="Marshallese"]:0.019200776039485445,8[&type="Marshallese"]:0.018842957185745746)10[&type="Marshallese"]:0.07147293209488165)9[&type="Marshallese"]:0.033581734363039295,6[&type="Marshallese"]:0.2138976236438122)11[&type="Marshallese"]:0.29221177729403086,(3[&type="Not_Marshallese"]:0.1948316588471256,4[&type="Not_Marshallese"]:0.22783165884702739)14[&type="Marshallese"]:0.38827774209071564)15[&type="Marshallese"]:0.0;
tree STATE_1040000 = ((1[&type="Not_Marshallese"]:0.5608671515062852,4[&type="Not_Marshallese"]:0.45686715150624335)14[&type="Marshallese"]:0.023347569883177433,(((2[&type="Not_Marshallese"]:0.18450937832527115,3[&type="Not_Marshallese"]:0.09150937832542394)13[&type="Marshallese"]:0.10896631644214438,5[&type="Marshallese"]:0.044475694767619256)9[&type="Marshallese"]:0.21123083637002982,((6[&type="Marshallese"]:0.1797412284975194,7[&type="Marshallese"]:0.10574122849745027)12[&type="Marshallese"]:0.007067860126078018,8[&type="Marshallese"]:0.09680908862345189)11[&type="Marshallese"]:0.14789744251400255)10[&type="Marshallese"]:0.03550819025192087)15[&type="Marshallese"]:0.0;tree STATE_6040000 = ((1[&type="Not_Marshallese"]:0.5608671515062852,4[&type="Not_Marshallese"]:0.45686715150624335)14[&type="Marshallese"]:0.023347569883177433,(((2[&type="Not_Marshallese"]:0.18450937832527115,3[&type="Not_Marshallese"]:0.09150937832542394)13[&type="Marshallese"]:0.10896631644214438,5[&type="Marshallese"]:0.044475694767619256)9[&type="Marshallese"]:0.21123083637002982,((6[&type="Marshallese"]:0.1797412284975194,7[&type="Marshallese"]:0.10574122849745027)12[&type="Marshallese"]:0.007067860126078018,8[&type="Marshallese"]:0.09680908862345189)11[&type="Marshallese"]:0.14789744251400255)10[&type="Marshallese"]:0.03550819025192087)15[&type="Marshallese"]:0.0;
tree STATE_1050000 = ((((1[&type="Not_Marshallese"]:0.2686927685833296,3[&type="Not_Marshallese"]:0.13169276858338597)12[&type="Marshallese"]:0.1948918021693205,5[&type="Marshallese"]:0.1705845707527574)11[&type="Marshallese"]:0.021526548203083473,(2[&type="Not_Marshallese"]:0.38197295855457236,8[&type="Marshallese"]:0.12197295855458146)9[&type="Marshallese"]:0.05913816040106479)10[&type="Marshallese"]:0.25840821598621244,((4[&type="Not_Marshallese"]:0.3609742530150747,7[&type="Marshallese"]:0.1769742530151056)14[&type="Marshallese"]:0.16131795408293292,6[&type="Marshallese"]:0.41229220709810765)13[&type="Marshallese"]:0.11722712784389655)15[&type="Marshallese"]:0.0;tree STATE_6050000 = ((((1[&type="Not_Marshallese"]:0.2686927685833296,3[&type="Not_Marshallese"]:0.13169276858338597)12[&type="Marshallese"]:0.1948918021693205,5[&type="Marshallese"]:0.1705845707527574)11[&type="Marshallese"]:0.021526548203083473,(2[&type="Not_Marshallese"]:0.38197295855457236,8[&type="Marshallese"]:0.12197295855458146)9[&type="Marshallese"]:0.05913816040106479)10[&type="Marshallese"]:0.25840821598621244,((4[&type="Not_Marshallese"]:0.3609742530150747,7[&type="Marshallese"]:0.1769742530151056)14[&type="Marshallese"]:0.16131795408293292,6[&type="Marshallese"]:0.41229220709810765)13[&type="Marshallese"]:0.11722712784389655)15[&type="Marshallese"]:0.0;
tree STATE_1060000 = (((1[&type="Not_Marshallese"]:0.47530776138109637,((((2[&type="Not_Marshallese"]:0.25788906487614827,6[&type="Marshallese"]:0.08788906487630288)13[&type="Marshallese"]:0.0017005416672041807,5[&type="Marshallese"]:0.010589606543556174)12[&type="Marshallese"]:0.03185219921005317,8[&type="Marshallese"]:0.03144180575341471)11[&type="Marshallese"]:0.021764707700254238,3[&type="Not_Marshallese"]:0.22020651345381265)9[&type="Marshallese"]:0.11810124792734011)10[&type="Marshallese"]:0.024565278925000655,4[&type="Not_Marshallese"]:0.3958730403060552)14[&type="Marshallese"]:0.14832160535508931,7[&type="Marshallese"]:0.3601946456611754)15[&type="Marshallese"]:0.0;tree STATE_6060000 = (((1[&type="Not_Marshallese"]:0.47530776138109637,((((2[&type="Not_Marshallese"]:0.25788906487614827,6[&type="Marshallese"]:0.08788906487630288)13[&type="Marshallese"]:0.0017005416672041807,5[&type="Marshallese"]:0.010589606543556174)12[&type="Marshallese"]:0.03185219921005317,8[&type="Marshallese"]:0.03144180575341471)11[&type="Marshallese"]:0.021764707700254238,3[&type="Not_Marshallese"]:0.22020651345381265)9[&type="Marshallese"]:0.11810124792734011)10[&type="Marshallese"]:0.024565278925000655,4[&type="Not_Marshallese"]:0.3958730403060552)14[&type="Marshallese"]:0.14832160535508931,7[&type="Marshallese"]:0.3601946456611754)15[&type="Marshallese"]:0.0;
tree STATE_1070000 = (((1[&type="Not_Marshallese"]:0.35476597537770654,((2[&type="Not_Marshallese"]:0.1714224597354934,3[&type="Not_Marshallese"]:0.07842245973564618)9[&type="Marshallese"]:0.020216160846741354,4[&type="Not_Marshallese"]:0.1316386205822893)10[&type="Marshallese"]:0.1191273547953754)13[&type="Marshallese"]:0.05619300937114913,7[&type="Marshallese"]:0.12295898474884476)11[&type="Marshallese"]:0.007769289774799071,((5[&type="Marshallese"]:0.04935766037962369,6[&type="Marshallese"]:0.12835766037957458)14[&type="Marshallese"]:0.06791234626555237,8[&type="Marshallese"]:0.10627000664498143)12[&type="Marshallese"]:0.008458267878586001)15[&type="Marshallese"]:0.0;tree STATE_6070000 = (((1[&type="Not_Marshallese"]:0.35476597537770654,((2[&type="Not_Marshallese"]:0.1714224597354934,3[&type="Not_Marshallese"]:0.07842245973564618)9[&type="Marshallese"]:0.020216160846741354,4[&type="Not_Marshallese"]:0.1316386205822893)10[&type="Marshallese"]:0.1191273547953754)13[&type="Marshallese"]:0.05619300937114913,7[&type="Marshallese"]:0.12295898474884476)11[&type="Marshallese"]:0.007769289774799071,((5[&type="Marshallese"]:0.04935766037962369,6[&type="Marshallese"]:0.12835766037957458)14[&type="Marshallese"]:0.06791234626555237,8[&type="Marshallese"]:0.10627000664498143)12[&type="Marshallese"]:0.008458267878586001)15[&type="Marshallese"]:0.0;
tree STATE_1080000 = ((1[&type="Not_Marshallese"]:0.6237028975468559,(2[&type="Not_Marshallese"]:0.15480250232198167,4[&type="Not_Marshallese"]:0.09480250232203624)10[&type="Marshallese"]:0.42490039522477785)9[&type="Marshallese"]:0.0264635450496854,(((3[&type="Not_Marshallese"]:0.2404086696917096,(5[&type="Marshallese"]:0.011914499394837241,8[&type="Marshallese"]:9.144993946426094E-4)13[&type="Marshallese"]:0.07249417029692329)14[&type="Marshallese"]:0.005384818376336753,7[&type="Marshallese"]:0.09479348806797905)12[&type="Marshallese"]:0.016038691079799272,6[&type="Marshallese"]:0.18483217914784744)11[&type="Marshallese"]:0.2513342634487521)15[&type="Marshallese"]:0.0;tree STATE_6080000 = ((1[&type="Not_Marshallese"]:0.6237028975468559,(2[&type="Not_Marshallese"]:0.15480250232198167,4[&type="Not_Marshallese"]:0.09480250232203624)10[&type="Marshallese"]:0.42490039522477785)9[&type="Marshallese"]:0.0264635450496854,(((3[&type="Not_Marshallese"]:0.2404086696917096,(5[&type="Marshallese"]:0.011914499394837241,8[&type="Marshallese"]:9.144993946426094E-4)13[&type="Marshallese"]:0.07249417029692329)14[&type="Marshallese"]:0.005384818376336753,7[&type="Marshallese"]:0.09479348806797905)12[&type="Marshallese"]:0.016038691079799272,6[&type="Marshallese"]:0.18483217914784744)11[&type="Marshallese"]:0.2513342634487521)15[&type="Marshallese"]:0.0;
tree STATE_1090000 = (((((((1[&type="Not_Marshallese"]:0.26099644286848395,2[&type="Not_Marshallese"]:0.21699644286838754)14[&type="Marshallese"]:0.014721074748415053,3[&type="Not_Marshallese"]:0.1387175176169554)13[&type="Marshallese"]:0.003727962934264528,6[&type="Marshallese"]:0.06544548055122174)9[&type="Marshallese"]:0.03316414678827967,8[&type="Marshallese"]:0.008609627339355885)12[&type="Marshallese"]:0.00823624398018169,4[&type="Not_Marshallese"]:0.21684587131958305)10[&type="Marshallese"]:0.07177011248456733,7[&type="Marshallese"]:0.1046159838041813)11[&type="Marshallese"]:0.0010122125186877717,5[&type="Marshallese"]:0.1006281963229873)15[&type="Marshallese"]:0.0;tree STATE_6090000 = (((((((1[&type="Not_Marshallese"]:0.26099644286848395,2[&type="Not_Marshallese"]:0.21699644286838754)14[&type="Marshallese"]:0.014721074748415053,3[&type="Not_Marshallese"]:0.1387175176169554)13[&type="Marshallese"]:0.003727962934264528,6[&type="Marshallese"]:0.06544548055122174)9[&type="Marshallese"]:0.03316414678827967,8[&type="Marshallese"]:0.008609627339355885)12[&type="Marshallese"]:0.00823624398018169,4[&type="Not_Marshallese"]:0.21684587131958305)10[&type="Marshallese"]:0.07177011248456733,7[&type="Marshallese"]:0.1046159838041813)11[&type="Marshallese"]:0.0010122125186877717,5[&type="Marshallese"]:0.1006281963229873)15[&type="Marshallese"]:0.0;
tree STATE_1100000 = (((1[&type="Not_Marshallese"]:0.3821178549123139,((2[&type="Not_Marshallese"]:0.21145257620203378,3[&type="Not_Marshallese"]:0.11845257620218658)9[&type="Marshallese"]:0.0636302760134721,8[&type="Marshallese"]:0.015082852215514975)13[&type="Marshallese"]:0.06303500269671164)14[&type="Marshallese"]:0.052574031945520294,(4[&type="Not_Marshallese"]:0.2680081561537217,5[&type="Marshallese"]:0.07900815615387086)12[&type="Marshallese"]:0.06268373070407068)10[&type="Marshallese"]:0.09344935350282568,(6[&type="Marshallese"]:0.2775969056439626,7[&type="Marshallese"]:0.2035969056438935)11[&type="Marshallese"]:0.0365443347167555)15[&type="Marshallese"]:0.0;tree STATE_6100000 = (((1[&type="Not_Marshallese"]:0.3821178549123139,((2[&type="Not_Marshallese"]:0.21145257620203378,3[&type="Not_Marshallese"]:0.11845257620218658)9[&type="Marshallese"]:0.0636302760134721,8[&type="Marshallese"]:0.015082852215514975)13[&type="Marshallese"]:0.06303500269671164)14[&type="Marshallese"]:0.052574031945520294,(4[&type="Not_Marshallese"]:0.2680081561537217,5[&type="Marshallese"]:0.07900815615387086)12[&type="Marshallese"]:0.06268373070407068)10[&type="Marshallese"]:0.09344935350282568,(6[&type="Marshallese"]:0.2775969056439626,7[&type="Marshallese"]:0.2035969056438935)11[&type="Marshallese"]:0.0365443347167555)15[&type="Marshallese"]:0.0;
tree STATE_1110000 = (((1[&type="Not_Marshallese"]:0.18319296434589627,3[&type="Not_Marshallese"]:0.04619296434595266)11[&type="Marshallese"]:0.005411131363384586,2[&type="Not_Marshallese"]:0.14460409570918445)12[&type="Marshallese"]:0.6169849808563135,((((4[&type="Not_Marshallese"]:0.2284260115461076,8[&type="Marshallese"]:0.028426011546062113)10[&type="Marshallese"]:0.010714101892251693,6[&type="Marshallese"]:0.12914011343845933)14[&type="Marshallese"]:0.003282288694915425,7[&type="Marshallese"]:0.05842240213330563)13[&type="Marshallese"]:0.03398851624470539,5[&type="Marshallese"]:0.08741091837812925)9[&type="Marshallese"]:0.4251781581875724)15[&type="Marshallese"]:0.0;tree STATE_6110000 = (((1[&type="Not_Marshallese"]:0.18319296434589627,3[&type="Not_Marshallese"]:0.04619296434595266)11[&type="Marshallese"]:0.005411131363384586,2[&type="Not_Marshallese"]:0.14460409570918445)12[&type="Marshallese"]:0.6169849808563135,((((4[&type="Not_Marshallese"]:0.2284260115461076,8[&type="Marshallese"]:0.028426011546062113)10[&type="Marshallese"]:0.010714101892251693,6[&type="Marshallese"]:0.12914011343845933)14[&type="Marshallese"]:0.003282288694915425,7[&type="Marshallese"]:0.05842240213330563)13[&type="Marshallese"]:0.03398851624470539,5[&type="Marshallese"]:0.08741091837812925)9[&type="Marshallese"]:0.4251781581875724)15[&type="Marshallese"]:0.0;
tree STATE_1120000 = ((1[&type="Not_Marshallese"]:0.5671866309241376,((((2[&type="Not_Marshallese"]:0.21333190674542324,4[&type="Not_Marshallese"]:0.1533319067454778)12[&type="Marshallese"]:0.04983654779868968,8[&type="Marshallese"]:0.0031684545441220124)10[&type="Marshallese"]:0.04500589705732433,(5[&type="Marshallese"]:0.010452092660425238,6[&type="Marshallese"]:0.08945209266037613)11[&type="Marshallese"]:0.048722258941215735)13[&type="Marshallese"]:0.09336088287882965,7[&type="Marshallese"]:0.1575352344803524)9[&type="Marshallese"]:0.12165139644377426)14[&type="Marshallese"]:0.09219861834308773,3[&type="Not_Marshallese"]:0.5223852492672817)15[&type="Marshallese"]:0.0;tree STATE_6120000 = ((1[&type="Not_Marshallese"]:0.5671866309241376,((((2[&type="Not_Marshallese"]:0.21333190674542324,4[&type="Not_Marshallese"]:0.1533319067454778)12[&type="Marshallese"]:0.04983654779868968,8[&type="Marshallese"]:0.0031684545441220124)10[&type="Marshallese"]:0.04500589705732433,(5[&type="Marshallese"]:0.010452092660425238,6[&type="Marshallese"]:0.08945209266037613)11[&type="Marshallese"]:0.048722258941215735)13[&type="Marshallese"]:0.09336088287882965,7[&type="Marshallese"]:0.1575352344803524)9[&type="Marshallese"]:0.12165139644377426)14[&type="Marshallese"]:0.09219861834308773,3[&type="Not_Marshallese"]:0.5223852492672817)15[&type="Marshallese"]:0.0;
tree STATE_1130000 = (((1[&type="Not_Marshallese"]:0.31902510078222135,(((2[&type="Not_Marshallese"]:0.14365042608399986,4[&type="Not_Marshallese"]:0.08365042608405443)14[&type="Marshallese"]:0.06209036275441568,3[&type="Not_Marshallese"]:0.11274078883856833)10[&type="Marshallese"]:0.06278267686829606,5[&type="Marshallese"]:0.01952346570691532)13[&type="Marshallese"]:0.006501635075413348)12[&type="Marshallese"]:0.013945884650116425,(7[&type="Marshallese"]:0.02722887425614734,8[&type="Marshallese"]:0.011228874256070942)9[&type="Marshallese"]:0.01774211117617952)11[&type="Marshallese"]:0.09130006905848709,6[&type="Marshallese"]:0.21027105449088307)15[&type="Marshallese"]:0.0;tree STATE_6130000 = (((1[&type="Not_Marshallese"]:0.31902510078222135,(((2[&type="Not_Marshallese"]:0.14365042608399986,4[&type="Not_Marshallese"]:0.08365042608405443)14[&type="Marshallese"]:0.06209036275441568,3[&type="Not_Marshallese"]:0.11274078883856833)10[&type="Marshallese"]:0.06278267686829606,5[&type="Marshallese"]:0.01952346570691532)13[&type="Marshallese"]:0.006501635075413348)12[&type="Marshallese"]:0.013945884650116425,(7[&type="Marshallese"]:0.02722887425614734,8[&type="Marshallese"]:0.011228874256070942)9[&type="Marshallese"]:0.01774211117617952)11[&type="Marshallese"]:0.09130006905848709,6[&type="Marshallese"]:0.21027105449088307)15[&type="Marshallese"]:0.0;
tree STATE_1140000 = (((((1[&type="Not_Marshallese"]:0.19837668651247942,2[&type="Not_Marshallese"]:0.154376686512383)11[&type="Marshallese"]:0.0708682175353148,4[&type="Not_Marshallese"]:0.16524490404775238)14[&type="Marshallese"]:0.04501688332600701,3[&type="Not_Marshallese"]:0.17726178737385762)10[&type="Marshallese"]:0.17044723957753688,(6[&type="Marshallese"]:0.1226104920023875,8[&type="Marshallese"]:0.032610492002241975)9[&type="Marshallese"]:0.14809853494900882)13[&type="Marshallese"]:0.07652105144098054,(5[&type="Marshallese"]:0.07349755693391136,7[&type="Marshallese"]:0.07849755693379312)12[&type="Marshallese"]:0.1947325214585146)15[&type="Marshallese"]:0.0;tree STATE_6140000 = (((((1[&type="Not_Marshallese"]:0.19837668651247942,2[&type="Not_Marshallese"]:0.154376686512383)11[&type="Marshallese"]:0.0708682175353148,4[&type="Not_Marshallese"]:0.16524490404775238)14[&type="Marshallese"]:0.04501688332600701,3[&type="Not_Marshallese"]:0.17726178737385762)10[&type="Marshallese"]:0.17044723957753688,(6[&type="Marshallese"]:0.1226104920023875,8[&type="Marshallese"]:0.032610492002241975)9[&type="Marshallese"]:0.14809853494900882)13[&type="Marshallese"]:0.07652105144098054,(5[&type="Marshallese"]:0.07349755693391136,7[&type="Marshallese"]:0.07849755693379312)12[&type="Marshallese"]:0.1947325214585146)15[&type="Marshallese"]:0.0;
tree STATE_1150000 = ((((1[&type="Not_Marshallese"]:0.3201567738269995,8[&type="Marshallese"]:0.016156773826912163)12[&type="Marshallese"]:0.03428393452605871,(6[&type="Marshallese"]:0.07906246693996888,7[&type="Marshallese"]:0.005062466939899757)9[&type="Marshallese"]:0.061378241413147516)13[&type="Marshallese"]:0.05346229397170632,(3[&type="Not_Marshallese"]:0.2004748340775322,5[&type="Marshallese"]:0.044474834077583125)10[&type="Marshallese"]:0.0704281682472887)11[&type="Marshallese"]:0.06212232723086014,(2[&type="Not_Marshallese"]:0.28832466822426617,4[&type="Not_Marshallese"]:0.22832466822432074)14[&type="Marshallese"]:0.13770066133126208)15[&type="Marshallese"]:0.0;tree STATE_6150000 = ((((1[&type="Not_Marshallese"]:0.3201567738269995,8[&type="Marshallese"]:0.016156773826912163)12[&type="Marshallese"]:0.03428393452605871,(6[&type="Marshallese"]:0.07906246693996888,7[&type="Marshallese"]:0.005062466939899757)9[&type="Marshallese"]:0.061378241413147516)13[&type="Marshallese"]:0.05346229397170632,(3[&type="Not_Marshallese"]:0.2004748340775322,5[&type="Marshallese"]:0.044474834077583125)10[&type="Marshallese"]:0.0704281682472887)11[&type="Marshallese"]:0.06212232723086014,(2[&type="Not_Marshallese"]:0.28832466822426617,4[&type="Not_Marshallese"]:0.22832466822432074)14[&type="Marshallese"]:0.13770066133126208)15[&type="Marshallese"]:0.0;
tree STATE_1160000 = (((((1[&type="Not_Marshallese"]:0.37313871243360164,8[&type="Marshallese"]:0.06913871243351433)9[&type="Marshallese"]:0.02111053361115578,7[&type="Marshallese"]:0.1062492460447465)13[&type="Marshallese"]:0.019909780434160362,6[&type="Marshallese"]:0.200159026478976)10[&type="Marshallese"]:0.024188864322095105,(2[&type="Not_Marshallese"]:0.267490470103937,5[&type="Marshallese"]:0.018490470104140733)11[&type="Marshallese"]:0.12685742069697947)14[&type="Marshallese"]:0.1932693577576029,(3[&type="Not_Marshallese"]:0.2753375271160899,4[&type="Not_Marshallese"]:0.30833752711599166)12[&type="Not_Marshallese"]:0.2192797214425823)15[&type="Marshallese"]:0.0;tree STATE_6160000 = (((((1[&type="Not_Marshallese"]:0.37313871243360164,8[&type="Marshallese"]:0.06913871243351433)9[&type="Marshallese"]:0.02111053361115578,7[&type="Marshallese"]:0.1062492460447465)13[&type="Marshallese"]:0.019909780434160362,6[&type="Marshallese"]:0.200159026478976)10[&type="Marshallese"]:0.024188864322095105,(2[&type="Not_Marshallese"]:0.267490470103937,5[&type="Marshallese"]:0.018490470104140733)11[&type="Marshallese"]:0.12685742069697947)14[&type="Marshallese"]:0.1932693577576029,(3[&type="Not_Marshallese"]:0.2753375271160899,4[&type="Not_Marshallese"]:0.30833752711599166)12[&type="Not_Marshallese"]:0.2192797214425823)15[&type="Marshallese"]:0.0;
tree STATE_1170000 = (((((((1[&type="Not_Marshallese"]:0.22381868130129692,2[&type="Not_Marshallese"]:0.17981868130120052)9[&type="Marshallese"]:0.029543086871883367,3[&type="Not_Marshallese"]:0.11636176817323668)10[&type="Marshallese"]:0.06195683505605515,7[&type="Marshallese"]:0.027318603229224525)12[&type="Marshallese"]:0.011698297757293696,5[&type="Marshallese"]:0.034016900986636456)11[&type="Marshallese"]:0.009845524030877684,8[&type="Marshallese"]:0.03286242501731951)13[&type="Marshallese"]:0.011336301842168495,6[&type="Marshallese"]:0.13419872685963352)14[&type="Marshallese"]:0.01102412255485491,4[&type="Not_Marshallese"]:0.2552228494143884)15[&type="Marshallese"]:0.0;tree STATE_6170000 = (((((((1[&type="Not_Marshallese"]:0.22381868130129692,2[&type="Not_Marshallese"]:0.17981868130120052)9[&type="Marshallese"]:0.029543086871883367,3[&type="Not_Marshallese"]:0.11636176817323668)10[&type="Marshallese"]:0.06195683505605515,7[&type="Marshallese"]:0.027318603229224525)12[&type="Marshallese"]:0.011698297757293696,5[&type="Marshallese"]:0.034016900986636456)11[&type="Marshallese"]:0.009845524030877684,8[&type="Marshallese"]:0.03286242501731951)13[&type="Marshallese"]:0.011336301842168495,6[&type="Marshallese"]:0.13419872685963352)14[&type="Marshallese"]:0.01102412255485491,4[&type="Not_Marshallese"]:0.2552228494143884)15[&type="Marshallese"]:0.0;
tree STATE_1180000 = (((((1[&type="Not_Marshallese"]:0.2975966054315072,5[&type="Marshallese"]:0.004596605431614498)11[&type="Marshallese"]:0.014229874130244013,6[&type="Marshallese"]:0.0978264795618094)10[&type="Marshallese"]:0.04094035494553766,7[&type="Marshallese"]:0.06476683450727794)9[&type="Marshallese"]:0.06939784195875631,(3[&type="Not_Marshallese"]:0.14783316511117017,4[&type="Not_Marshallese"]:0.18083316511107195)14[&type="Not_Marshallese"]:0.13733151135493138)13[&type="Marshallese"]:0.052317632291208505,(2[&type="Not_Marshallese"]:0.2772951896579175,8[&type="Marshallese"]:0.01729518965792659)12[&type="Marshallese"]:0.15318711909923977)15[&type="Marshallese"]:0.0;tree STATE_6180000 = (((((1[&type="Not_Marshallese"]:0.2975966054315072,5[&type="Marshallese"]:0.004596605431614498)11[&type="Marshallese"]:0.014229874130244013,6[&type="Marshallese"]:0.0978264795618094)10[&type="Marshallese"]:0.04094035494553766,7[&type="Marshallese"]:0.06476683450727794)9[&type="Marshallese"]:0.06939784195875631,(3[&type="Not_Marshallese"]:0.14783316511117017,4[&type="Not_Marshallese"]:0.18083316511107195)14[&type="Not_Marshallese"]:0.13733151135493138)13[&type="Marshallese"]:0.052317632291208505,(2[&type="Not_Marshallese"]:0.2772951896579175,8[&type="Marshallese"]:0.01729518965792659)12[&type="Marshallese"]:0.15318711909923977)15[&type="Marshallese"]:0.0;
tree STATE_1190000 = (((((1[&type="Not_Marshallese"]:0.20681663567103797,2[&type="Not_Marshallese"]:0.16281663567094157)9[&type="Marshallese"]:0.1544501162592376,8[&type="Marshallese"]:0.057266751930188264)13[&type="Marshallese"]:0.007212344588375608,7[&type="Marshallese"]:0.08047909651864027)12[&type="Marshallese"]:0.013402641054133357,3[&type="Not_Marshallese"]:0.24488173757284093)10[&type="Marshallese"]:0.100276848641773,((4[&type="Not_Marshallese"]:0.2260088577360137,6[&type="Marshallese"]:0.11600885773611375)14[&type="Marshallese"]:0.009942703831927968,5[&type="Marshallese"]:0.04695156156809083)11[&type="Marshallese"]:0.14220702464657403)15[&type="Marshallese"]:0.0;tree STATE_6190000 = (((((1[&type="Not_Marshallese"]:0.20681663567103797,2[&type="Not_Marshallese"]:0.16281663567094157)9[&type="Marshallese"]:0.1544501162592376,8[&type="Marshallese"]:0.057266751930188264)13[&type="Marshallese"]:0.007212344588375608,7[&type="Marshallese"]:0.08047909651864027)12[&type="Marshallese"]:0.013402641054133357,3[&type="Not_Marshallese"]:0.24488173757284093)10[&type="Marshallese"]:0.100276848641773,((4[&type="Not_Marshallese"]:0.2260088577360137,6[&type="Marshallese"]:0.11600885773611375)14[&type="Marshallese"]:0.009942703831927968,5[&type="Marshallese"]:0.04695156156809083)11[&type="Marshallese"]:0.14220702464657403)15[&type="Marshallese"]:0.0;
tree STATE_1200000 = (((((1[&type="Not_Marshallese"]:0.3067481809823514,3[&type="Not_Marshallese"]:0.1697481809824078)12[&type="Marshallese"]:0.017306111870375285,2[&type="Not_Marshallese"]:0.2800542928526303)14[&type="Marshallese"]:0.05040166372075494,(4[&type="Not_Marshallese"]:0.2624149025412127,6[&type="Marshallese"]:0.15241490254131274)13[&type="Marshallese"]:0.008041054032227102)11[&type="Marshallese"]:0.0798721795147379,(5[&type="Marshallese"]:0.028061339062449175,8[&type="Marshallese"]:0.017061339062254544)9[&type="Marshallese"]:0.13326679702587768)10[&type="Marshallese"]:0.06433203163413859,7[&type="Marshallese"]:0.2306601677223472)15[&type="Marshallese"]:0.0;tree STATE_6200000 = (((((1[&type="Not_Marshallese"]:0.3067481809823514,3[&type="Not_Marshallese"]:0.1697481809824078)12[&type="Marshallese"]:0.017306111870375285,2[&type="Not_Marshallese"]:0.2800542928526303)14[&type="Marshallese"]:0.05040166372075494,(4[&type="Not_Marshallese"]:0.2624149025412127,6[&type="Marshallese"]:0.15241490254131274)13[&type="Marshallese"]:0.008041054032227102)11[&type="Marshallese"]:0.0798721795147379,(5[&type="Marshallese"]:0.028061339062449175,8[&type="Marshallese"]:0.017061339062254544)9[&type="Marshallese"]:0.13326679702587768)10[&type="Marshallese"]:0.06433203163413859,7[&type="Marshallese"]:0.2306601677223472)15[&type="Marshallese"]:0.0;
tree STATE_1210000 = (((((1[&type="Not_Marshallese"]:0.28768590419117235,4[&type="Not_Marshallese"]:0.1836859041911305)14[&type="Marshallese"]:0.03086734073984171,6[&type="Marshallese"]:0.10455324493107226)11[&type="Marshallese"]:0.028484547805935068,7[&type="Marshallese"]:0.05903779273693821)10[&type="Marshallese"]:0.018157301136679627,(2[&type="Not_Marshallese"]:0.11552579013411987,3[&type="Not_Marshallese"]:0.022525790134272666)12[&type="Not_Marshallese"]:0.20566930373941247)13[&type="Marshallese"]:0.1693757919260273,(5[&type="Marshallese"]:0.016320080379284396,8[&type="Marshallese"]:0.005320080379089764)9[&type="Marshallese"]:0.22525080542047898)15[&type="Marshallese"]:0.0;tree STATE_6210000 = (((((1[&type="Not_Marshallese"]:0.28768590419117235,4[&type="Not_Marshallese"]:0.1836859041911305)14[&type="Marshallese"]:0.03086734073984171,6[&type="Marshallese"]:0.10455324493107226)11[&type="Marshallese"]:0.028484547805935068,7[&type="Marshallese"]:0.05903779273693821)10[&type="Marshallese"]:0.018157301136679627,(2[&type="Not_Marshallese"]:0.11552579013411987,3[&type="Not_Marshallese"]:0.022525790134272666)12[&type="Not_Marshallese"]:0.20566930373941247)13[&type="Marshallese"]:0.1693757919260273,(5[&type="Marshallese"]:0.016320080379284396,8[&type="Marshallese"]:0.005320080379089764)9[&type="Marshallese"]:0.22525080542047898)15[&type="Marshallese"]:0.0;
tree STATE_1220000 = (1[&type="Not_Marshallese"]:0.482165215531737,(((2[&type="Not_Marshallese"]:0.10369584486023392,4[&type="Not_Marshallese"]:0.04369584486028849)9[&type="Marshallese"]:0.16958411648028765,7[&type="Marshallese"]:0.029279961340607064)13[&type="Marshallese"]:0.11114699197467964,((3[&type="Not_Marshallese"]:0.20251555221594608,(5[&type="Marshallese"]:0.015402989312614412,8[&type="Marshallese"]:0.0044029893124197805)10[&type="Marshallese"]:0.0311125629033826)12[&type="Marshallese"]:0.08155842786086615,6[&type="Marshallese"]:0.20707398007681405)14[&type="Marshallese"]:0.007352973238541782)11[&type="Marshallese"]:0.0537382622164394)15[&type="Marshallese"]:0.0;tree STATE_6220000 = (1[&type="Not_Marshallese"]:0.482165215531737,(((2[&type="Not_Marshallese"]:0.10369584486023392,4[&type="Not_Marshallese"]:0.04369584486028849)9[&type="Marshallese"]:0.16958411648028765,7[&type="Marshallese"]:0.029279961340607064)13[&type="Marshallese"]:0.11114699197467964,((3[&type="Not_Marshallese"]:0.20251555221594608,(5[&type="Marshallese"]:0.015402989312614412,8[&type="Marshallese"]:0.0044029893124197805)10[&type="Marshallese"]:0.0311125629033826)12[&type="Marshallese"]:0.08155842786086615,6[&type="Marshallese"]:0.20707398007681405)14[&type="Marshallese"]:0.007352973238541782)11[&type="Marshallese"]:0.0537382622164394)15[&type="Marshallese"]:0.0;
tree STATE_1230000 = (((((1[&type="Not_Marshallese"]:0.22549711249983814,2[&type="Not_Marshallese"]:0.18149711249974174)10[&type="Marshallese"]:0.02083585057638665,3[&type="Not_Marshallese"]:0.10933296307628118)11[&type="Marshallese"]:0.06877598402943239,8[&type="Marshallese"]:0.011108947105569866)13[&type="Marshallese"]:0.009006692300127406,((4[&type="Not_Marshallese"]:0.15250333551452772,6[&type="Marshallese"]:0.04250333551462776)12[&type="Marshallese"]:0.04797141248890707,7[&type="Marshallese"]:0.01647474800346571)9[&type="Marshallese"]:0.01964089140230796)14[&type="Marshallese"]:0.021289408505999863,5[&type="Marshallese"]:0.05240504791189177)15[&type="Marshallese"]:0.0;tree STATE_6230000 = (((((1[&type="Not_Marshallese"]:0.22549711249983814,2[&type="Not_Marshallese"]:0.18149711249974174)10[&type="Marshallese"]:0.02083585057638665,3[&type="Not_Marshallese"]:0.10933296307628118)11[&type="Marshallese"]:0.06877598402943239,8[&type="Marshallese"]:0.011108947105569866)13[&type="Marshallese"]:0.009006692300127406,((4[&type="Not_Marshallese"]:0.15250333551452772,6[&type="Marshallese"]:0.04250333551462776)12[&type="Marshallese"]:0.04797141248890707,7[&type="Marshallese"]:0.01647474800346571)9[&type="Marshallese"]:0.01964089140230796)14[&type="Marshallese"]:0.021289408505999863,5[&type="Marshallese"]:0.05240504791189177)15[&type="Marshallese"]:0.0;
tree STATE_1240000 = ((1[&type="Not_Marshallese"]:0.336723771939078,(5[&type="Marshallese"]:0.04268569031576591,(6[&type="Marshallese"]:0.10765808976876645,8[&type="Marshallese"]:0.017658089768620933)9[&type="Marshallese"]:0.014027600546950347)13[&type="Marshallese"]:0.0010380816234193957)10[&type="Marshallese"]:0.04043469863457849,(((2[&type="Not_Marshallese"]:0.1687296883013564,4[&type="Not_Marshallese"]:0.10872968830141097)11[&type="Marshallese"]:0.041609646520492566,3[&type="Not_Marshallese"]:0.11733933482200176)12[&type="Marshallese"]:0.06453148084051691,7[&type="Marshallese"]:0.030870815662451367)14[&type="Marshallese"]:0.0582876549111942)15[&type="Marshallese"]:0.0;tree STATE_6240000 = ((1[&type="Not_Marshallese"]:0.336723771939078,(5[&type="Marshallese"]:0.04268569031576591,(6[&type="Marshallese"]:0.10765808976876645,8[&type="Marshallese"]:0.017658089768620933)9[&type="Marshallese"]:0.014027600546950347)13[&type="Marshallese"]:0.0010380816234193957)10[&type="Marshallese"]:0.04043469863457849,(((2[&type="Not_Marshallese"]:0.1687296883013564,4[&type="Not_Marshallese"]:0.10872968830141097)11[&type="Marshallese"]:0.041609646520492566,3[&type="Not_Marshallese"]:0.11733933482200176)12[&type="Marshallese"]:0.06453148084051691,7[&type="Marshallese"]:0.030870815662451367)14[&type="Marshallese"]:0.0582876549111942)15[&type="Marshallese"]:0.0;
tree STATE_1250000 = (((1[&type="Not_Marshallese"]:0.33880987432824883,(5[&type="Marshallese"]:0.012057825707118774,8[&type="Marshallese"]:0.0010578257069241426)12[&type="Marshallese"]:0.033752048621237374)11[&type="Marshallese"]:0.007842111287511222,(2[&type="Not_Marshallese"]:0.23508997289701,3[&type="Not_Marshallese"]:0.1420899728971628)9[&type="Marshallese"]:0.06756201271865364)10[&type="Marshallese"]:0.0593104926748525,((4[&type="Not_Marshallese"]:0.23198163275959272,6[&type="Marshallese"]:0.12198163275969276)13[&type="Marshallese"]:0.014100332500461055,7[&type="Marshallese"]:0.06208196526008469)14[&type="Marshallese"]:0.05588051303051694)15[&type="Marshallese"]:0.0;tree STATE_6250000 = (((1[&type="Not_Marshallese"]:0.33880987432824883,(5[&type="Marshallese"]:0.012057825707118774,8[&type="Marshallese"]:0.0010578257069241426)12[&type="Marshallese"]:0.033752048621237374)11[&type="Marshallese"]:0.007842111287511222,(2[&type="Not_Marshallese"]:0.23508997289701,3[&type="Not_Marshallese"]:0.1420899728971628)9[&type="Marshallese"]:0.06756201271865364)10[&type="Marshallese"]:0.0593104926748525,((4[&type="Not_Marshallese"]:0.23198163275959272,6[&type="Marshallese"]:0.12198163275969276)13[&type="Marshallese"]:0.014100332500461055,7[&type="Marshallese"]:0.06208196526008469)14[&type="Marshallese"]:0.05588051303051694)15[&type="Marshallese"]:0.0;
tree STATE_1260000 = (((((1[&type="Not_Marshallese"]:0.21825875726879349,3[&type="Not_Marshallese"]:0.08125875726884987)11[&type="Marshallese"]:0.003257065102796469,4[&type="Not_Marshallese"]:0.11751582237154812)12[&type="Marshallese"]:0.1196395930076673,((2[&type="Not_Marshallese"]:0.27287056566930407,8[&type="Marshallese"]:0.012870565669313161)9[&type="Marshallese"]:0.014016145987941264,6[&type="Marshallese"]:0.11688671165739994)10[&type="Marshallese"]:0.010268703721915518)14[&type="Marshallese"]:0.01621346802043183,7[&type="Marshallese"]:0.06936888339967817)13[&type="Marshallese"]:1.7786084026472082E-4,5[&type="Marshallese"]:0.06454674424006113)15[&type="Marshallese"]:0.0;tree STATE_6260000 = (((((1[&type="Not_Marshallese"]:0.21825875726879349,3[&type="Not_Marshallese"]:0.08125875726884987)11[&type="Marshallese"]:0.003257065102796469,4[&type="Not_Marshallese"]:0.11751582237154812)12[&type="Marshallese"]:0.1196395930076673,((2[&type="Not_Marshallese"]:0.27287056566930407,8[&type="Marshallese"]:0.012870565669313161)9[&type="Marshallese"]:0.014016145987941264,6[&type="Marshallese"]:0.11688671165739994)10[&type="Marshallese"]:0.010268703721915518)14[&type="Marshallese"]:0.01621346802043183,7[&type="Marshallese"]:0.06936888339967817)13[&type="Marshallese"]:1.7786084026472082E-4,5[&type="Marshallese"]:0.06454674424006113)15[&type="Marshallese"]:0.0;
tree STATE_1270000 = (((((1[&type="Not_Marshallese"]:0.19230337494029068,3[&type="Not_Marshallese"]:0.055303374940347066)12[&type="Marshallese"]:0.0022619364859651214,2[&type="Not_Marshallese"]:0.1505653114261594)10[&type="Marshallese"]:0.1164732568809391,4[&type="Not_Marshallese"]:0.20703856830715306)11[&type="Marshallese"]:0.015742277679322625,8[&type="Marshallese"]:0.02278084598643021)14[&type="Marshallese"]:0.20312336672017456,((5[&type="Marshallese"]:0.05383178071299294,7[&type="Marshallese"]:0.058831780712874704)9[&type="Marshallese"]:0.0029913583286292345,6[&type="Marshallese"]:0.13582313904157306)13[&type="Marshallese"]:0.18008107366517723)15[&type="Marshallese"]:0.0;tree STATE_6270000 = (((((1[&type="Not_Marshallese"]:0.19230337494029068,3[&type="Not_Marshallese"]:0.055303374940347066)12[&type="Marshallese"]:0.0022619364859651214,2[&type="Not_Marshallese"]:0.1505653114261594)10[&type="Marshallese"]:0.1164732568809391,4[&type="Not_Marshallese"]:0.20703856830715306)11[&type="Marshallese"]:0.015742277679322625,8[&type="Marshallese"]:0.02278084598643021)14[&type="Marshallese"]:0.20312336672017456,((5[&type="Marshallese"]:0.05383178071299294,7[&type="Marshallese"]:0.058831780712874704)9[&type="Marshallese"]:0.0029913583286292345,6[&type="Marshallese"]:0.13582313904157306)13[&type="Marshallese"]:0.18008107366517723)15[&type="Marshallese"]:0.0;
tree STATE_1280000 = (((((1[&type="Not_Marshallese"]:0.2020747473395006,3[&type="Not_Marshallese"]:0.06507474733955698)11[&type="Marshallese"]:0.0069112288727121995,2[&type="Not_Marshallese"]:0.1649859762121164)12[&type="Marshallese"]:0.052585644869548115,4[&type="Not_Marshallese"]:0.15757162108171907)13[&type="Marshallese"]:0.08164079420970488,(5[&type="Marshallese"]:0.03823891636169874,(6[&type="Marshallese"]:0.11072221847761171,8[&type="Marshallese"]:0.020722218477466192)14[&type="Marshallese"]:0.006516697884037914)9[&type="Marshallese"]:0.011973498929874371)10[&type="Marshallese"]:0.02170639311294853,7[&type="Marshallese"]:0.0769188084044034)15[&type="Marshallese"]:0.0;tree STATE_6280000 = (((((1[&type="Not_Marshallese"]:0.2020747473395006,3[&type="Not_Marshallese"]:0.06507474733955698)11[&type="Marshallese"]:0.0069112288727121995,2[&type="Not_Marshallese"]:0.1649859762121164)12[&type="Marshallese"]:0.052585644869548115,4[&type="Not_Marshallese"]:0.15757162108171907)13[&type="Marshallese"]:0.08164079420970488,(5[&type="Marshallese"]:0.03823891636169874,(6[&type="Marshallese"]:0.11072221847761171,8[&type="Marshallese"]:0.020722218477466192)14[&type="Marshallese"]:0.006516697884037914)9[&type="Marshallese"]:0.011973498929874371)10[&type="Marshallese"]:0.02170639311294853,7[&type="Marshallese"]:0.0769188084044034)15[&type="Marshallese"]:0.0;
tree STATE_1290000 = (1[&type="Not_Marshallese"]:0.6156624354383788,((((2[&type="Not_Marshallese"]:0.16557127433115174,3[&type="Not_Marshallese"]:0.07257127433130453)13[&type="Marshallese"]:0.1762931027760505,6[&type="Marshallese"]:0.17186437710735686)12[&type="Marshallese"]:0.03248895267929014,(4[&type="Not_Marshallese"]:0.22585205854490104,8[&type="Marshallese"]:0.02585205854485556)9[&type="Marshallese"]:0.08850127124164592)11[&type="Marshallese"]:0.09158048306127586,(5[&type="Marshallese"]:0.0735753376040339,7[&type="Marshallese"]:0.07857533760391566)14[&type="Marshallese"]:0.14335847524393808)10[&type="Marshallese"]:0.10572862259051419)15[&type="Marshallese"]:0.0;tree STATE_6290000 = (1[&type="Not_Marshallese"]:0.6156624354383788,((((2[&type="Not_Marshallese"]:0.16557127433115174,3[&type="Not_Marshallese"]:0.07257127433130453)13[&type="Marshallese"]:0.1762931027760505,6[&type="Marshallese"]:0.17186437710735686)12[&type="Marshallese"]:0.03248895267929014,(4[&type="Not_Marshallese"]:0.22585205854490104,8[&type="Marshallese"]:0.02585205854485556)9[&type="Marshallese"]:0.08850127124164592)11[&type="Marshallese"]:0.09158048306127586,(5[&type="Marshallese"]:0.0735753376040339,7[&type="Marshallese"]:0.07857533760391566)14[&type="Marshallese"]:0.14335847524393808)10[&type="Marshallese"]:0.10572862259051419)15[&type="Marshallese"]:0.0;
tree STATE_1300000 = ((1[&type="Not_Marshallese"]:0.3885640233354606,((2[&type="Not_Marshallese"]:0.2920682413281878,(4[&type="Not_Marshallese"]:0.19892111931252104,7[&type="Marshallese"]:0.014921119312551967)11[&type="Marshallese"]:0.03314712201572134)9[&type="Marshallese"]:0.03400825234311955,(3[&type="Not_Marshallese"]:0.22696524048481787,6[&type="Marshallese"]:0.14996524048481968)12[&type="Marshallese"]:0.006111253186642296)10[&type="Marshallese"]:0.018487529664056812)13[&type="Marshallese"]:0.0031904164999841944,(5[&type="Marshallese"]:0.019755875784100263,8[&type="Marshallese"]:0.008755875783905631)14[&type="Marshallese"]:0.07899856405145184)15[&type="Marshallese"]:0.0;tree STATE_6300000 = ((1[&type="Not_Marshallese"]:0.3885640233354606,((2[&type="Not_Marshallese"]:0.2920682413281878,(4[&type="Not_Marshallese"]:0.19892111931252104,7[&type="Marshallese"]:0.014921119312551967)11[&type="Marshallese"]:0.03314712201572134)9[&type="Marshallese"]:0.03400825234311955,(3[&type="Not_Marshallese"]:0.22696524048481787,6[&type="Marshallese"]:0.14996524048481968)12[&type="Marshallese"]:0.006111253186642296)10[&type="Marshallese"]:0.018487529664056812)13[&type="Marshallese"]:0.0031904164999841944,(5[&type="Marshallese"]:0.019755875784100263,8[&type="Marshallese"]:0.008755875783905631)14[&type="Marshallese"]:0.07899856405145184)15[&type="Marshallese"]:0.0;
tree STATE_1310000 = (((1[&type="Not_Marshallese"]:0.38749087113785413,2[&type="Not_Marshallese"]:0.3434908711377577)13[&type="Marshallese"]:0.020636319593623387,(5[&type="Marshallese"]:0.07109857004253783,(7[&type="Marshallese"]:0.05370300720523047,8[&type="Marshallese"]:0.03770300720515407)14[&type="Marshallese"]:0.02239556283718913)12[&type="Marshallese"]:0.044028620689047004)11[&type="Marshallese"]:0.05427967319166993,((3[&type="Not_Marshallese"]:0.10938185916321222,4[&type="Not_Marshallese"]:0.142381859163114)10[&type="Marshallese"]:0.04218541276891549,6[&type="Marshallese"]:0.07456727193212953)9[&type="Marshallese"]:0.17383959199107613)15[&type="Marshallese"]:0.0;tree STATE_6310000 = (((1[&type="Not_Marshallese"]:0.38749087113785413,2[&type="Not_Marshallese"]:0.3434908711377577)13[&type="Marshallese"]:0.020636319593623387,(5[&type="Marshallese"]:0.07109857004253783,(7[&type="Marshallese"]:0.05370300720523047,8[&type="Marshallese"]:0.03770300720515407)14[&type="Marshallese"]:0.02239556283718913)12[&type="Marshallese"]:0.044028620689047004)11[&type="Marshallese"]:0.05427967319166993,((3[&type="Not_Marshallese"]:0.10938185916321222,4[&type="Not_Marshallese"]:0.142381859163114)10[&type="Marshallese"]:0.04218541276891549,6[&type="Marshallese"]:0.07456727193212953)9[&type="Marshallese"]:0.17383959199107613)15[&type="Marshallese"]:0.0;
tree STATE_1320000 = ((1[&type="Not_Marshallese"]:0.35923519200105414,8[&type="Marshallese"]:0.055235192000966826)13[&type="Marshallese"]:0.2594501745429765,(((((2[&type="Not_Marshallese"]:0.15857164902695325,3[&type="Not_Marshallese"]:0.06557164902710605)9[&type="Marshallese"]:0.09798472989555135,5[&type="Marshallese"]:0.007556378922708329)10[&type="Marshallese"]:0.037645481217596644,6[&type="Marshallese"]:0.12420186014025586)14[&type="Marshallese"]:0.02888452817523085,7[&type="Marshallese"]:0.07908638831541759)11[&type="Marshallese"]:0.20142849475822278,4[&type="Not_Marshallese"]:0.46451488307360944)12[&type="Marshallese"]:0.050170483470379335)15[&type="Marshallese"]:0.0;tree STATE_6320000 = ((1[&type="Not_Marshallese"]:0.35923519200105414,8[&type="Marshallese"]:0.055235192000966826)13[&type="Marshallese"]:0.2594501745429765,(((((2[&type="Not_Marshallese"]:0.15857164902695325,3[&type="Not_Marshallese"]:0.06557164902710605)9[&type="Marshallese"]:0.09798472989555135,5[&type="Marshallese"]:0.007556378922708329)10[&type="Marshallese"]:0.037645481217596644,6[&type="Marshallese"]:0.12420186014025586)14[&type="Marshallese"]:0.02888452817523085,7[&type="Marshallese"]:0.07908638831541759)11[&type="Marshallese"]:0.20142849475822278,4[&type="Not_Marshallese"]:0.46451488307360944)12[&type="Marshallese"]:0.050170483470379335)15[&type="Marshallese"]:0.0;
tree STATE_1330000 = (((1[&type="Not_Marshallese"]:0.35059593931360256,5[&type="Marshallese"]:0.057595939313709876)14[&type="Marshallese"]:0.058593385818359434,(4[&type="Not_Marshallese"]:0.2775118900333331,7[&type="Marshallese"]:0.09351189003336402)13[&type="Marshallese"]:0.027677435098587055)11[&type="Marshallese"]:0.06994277900415485,(((2[&type="Not_Marshallese"]:0.23787021357142646,3[&type="Not_Marshallese"]:0.14487021357157925)12[&type="Marshallese"]:0.11587284282344668,6[&type="Marshallese"]:0.18374305639502775)9[&type="Marshallese"]:0.009839552073149516,8[&type="Marshallese"]:0.10358260846803174)10[&type="Marshallese"]:0.07154949566799779)15[&type="Marshallese"]:0.0;tree STATE_6330000 = (((1[&type="Not_Marshallese"]:0.35059593931360256,5[&type="Marshallese"]:0.057595939313709876)14[&type="Marshallese"]:0.058593385818359434,(4[&type="Not_Marshallese"]:0.2775118900333331,7[&type="Marshallese"]:0.09351189003336402)13[&type="Marshallese"]:0.027677435098587055)11[&type="Marshallese"]:0.06994277900415485,(((2[&type="Not_Marshallese"]:0.23787021357142646,3[&type="Not_Marshallese"]:0.14487021357157925)12[&type="Marshallese"]:0.11587284282344668,6[&type="Marshallese"]:0.18374305639502775)9[&type="Marshallese"]:0.009839552073149516,8[&type="Marshallese"]:0.10358260846803174)10[&type="Marshallese"]:0.07154949566799779)15[&type="Marshallese"]:0.0;
tree STATE_1340000 = ((((1[&type="Not_Marshallese"]:0.40320394148031496,(5[&type="Marshallese"]:0.0490887435921028,7[&type="Marshallese"]:0.05408874359198457)9[&type="Marshallese"]:0.061115197888319484)12[&type="Marshallese"]:0.0682250095897482,((3[&type="Not_Marshallese"]:0.13237554978637062,4[&type="Not_Marshallese"]:0.1653755497862724)13[&type="Marshallese"]:0.14724663615741262,8[&type="Marshallese"]:0.11262218594363954)14[&type="Marshallese"]:0.05480676512633631)11[&type="Marshallese"]:0.05200304237381387,2[&type="Not_Marshallese"]:0.4794319934437806)10[&type="Marshallese"]:0.18220632756746913,6[&type="Marshallese"]:0.49163832101140437)15[&type="Marshallese"]:0.0;tree STATE_6340000 = ((((1[&type="Not_Marshallese"]:0.40320394148031496,(5[&type="Marshallese"]:0.0490887435921028,7[&type="Marshallese"]:0.05408874359198457)9[&type="Marshallese"]:0.061115197888319484)12[&type="Marshallese"]:0.0682250095897482,((3[&type="Not_Marshallese"]:0.13237554978637062,4[&type="Not_Marshallese"]:0.1653755497862724)13[&type="Marshallese"]:0.14724663615741262,8[&type="Marshallese"]:0.11262218594363954)14[&type="Marshallese"]:0.05480676512633631)11[&type="Marshallese"]:0.05200304237381387,2[&type="Not_Marshallese"]:0.4794319934437806)10[&type="Marshallese"]:0.18220632756746913,6[&type="Marshallese"]:0.49163832101140437)15[&type="Marshallese"]:0.0;
tree STATE_1350000 = (((1[&type="Not_Marshallese"]:0.27999411390787005,3[&type="Not_Marshallese"]:0.14299411390792643)14[&type="Marshallese"]:0.07486394904660254,2[&type="Not_Marshallese"]:0.3108580629543762)10[&type="Marshallese"]:0.11935319664723093,(((4[&type="Not_Marshallese"]:0.19704939806600946,5[&type="Marshallese"]:0.00804939806615862)9[&type="Marshallese"]:0.03536492622147641,6[&type="Marshallese"]:0.12241432428758592)11[&type="Marshallese"]:0.013650948686740216,(7[&type="Marshallese"]:0.056082617440595506,8[&type="Marshallese"]:0.04008261744051911)12[&type="Marshallese"]:0.005982655533661507)13[&type="Marshallese"]:0.12414598662743559)15[&type="Marshallese"]:0.0;tree STATE_6350000 = (((1[&type="Not_Marshallese"]:0.27999411390787005,3[&type="Not_Marshallese"]:0.14299411390792643)14[&type="Marshallese"]:0.07486394904660254,2[&type="Not_Marshallese"]:0.3108580629543762)10[&type="Marshallese"]:0.11935319664723093,(((4[&type="Not_Marshallese"]:0.19704939806600946,5[&type="Marshallese"]:0.00804939806615862)9[&type="Marshallese"]:0.03536492622147641,6[&type="Marshallese"]:0.12241432428758592)11[&type="Marshallese"]:0.013650948686740216,(7[&type="Marshallese"]:0.056082617440595506,8[&type="Marshallese"]:0.04008261744051911)12[&type="Marshallese"]:0.005982655533661507)13[&type="Marshallese"]:0.12414598662743559)15[&type="Marshallese"]:0.0;
tree STATE_1360000 = (((1[&type="Not_Marshallese"]:0.3458290370281819,7[&type="Marshallese"]:0.05782903702817099)10[&type="Marshallese"]:0.014296628334356076,((2[&type="Not_Marshallese"]:0.2345195587234517,6[&type="Marshallese"]:0.06451955872360632)14[&type="Marshallese"]:0.08094262221193727,(3[&type="Not_Marshallese"]:0.22173617364726778,5[&type="Marshallese"]:0.06573617364731871)9[&type="Marshallese"]:7.260072882739887E-4)13[&type="Marshallese"]:6.634844270526075E-4)11[&type="Marshallese"]:0.010726164412203476,(4[&type="Not_Marshallese"]:0.24049796045151067,8[&type="Marshallese"]:0.0404979604514652)12[&type="Marshallese"]:0.02635386932318895)15[&type="Marshallese"]:0.0;tree STATE_6360000 = (((1[&type="Not_Marshallese"]:0.3458290370281819,7[&type="Marshallese"]:0.05782903702817099)10[&type="Marshallese"]:0.014296628334356076,((2[&type="Not_Marshallese"]:0.2345195587234517,6[&type="Marshallese"]:0.06451955872360632)14[&type="Marshallese"]:0.08094262221193727,(3[&type="Not_Marshallese"]:0.22173617364726778,5[&type="Marshallese"]:0.06573617364731871)9[&type="Marshallese"]:7.260072882739887E-4)13[&type="Marshallese"]:6.634844270526075E-4)11[&type="Marshallese"]:0.010726164412203476,(4[&type="Not_Marshallese"]:0.24049796045151067,8[&type="Marshallese"]:0.0404979604514652)12[&type="Marshallese"]:0.02635386932318895)15[&type="Marshallese"]:0.0;
tree STATE_1370000 = (1[&type="Not_Marshallese"]:0.9151000661905324,(((2[&type="Not_Marshallese"]:0.2650883352531541,(3[&type="Not_Marshallese"]:0.09898717045672012,6[&type="Marshallese"]:0.02198717045672194)9[&type="Marshallese"]:0.07310116479658679)12[&type="Marshallese"]:0.03683363448523308,((4[&type="Not_Marshallese"]:0.19786556956548135,5[&type="Marshallese"]:0.008865569565630504)14[&type="Marshallese"]:0.02548846435798613,8[&type="Marshallese"]:0.023354033923422002)10[&type="Marshallese"]:0.01856793581497429)11[&type="Marshallese"]:0.07978531368382902,7[&type="Marshallese"]:0.1377072834223017)13[&type="Marshallese"]:0.4893927827682198)15[&type="Marshallese"]:0.0;tree STATE_6370000 = (1[&type="Not_Marshallese"]:0.9151000661905324,(((2[&type="Not_Marshallese"]:0.2650883352531541,(3[&type="Not_Marshallese"]:0.09898717045672012,6[&type="Marshallese"]:0.02198717045672194)9[&type="Marshallese"]:0.07310116479658679)12[&type="Marshallese"]:0.03683363448523308,((4[&type="Not_Marshallese"]:0.19786556956548135,5[&type="Marshallese"]:0.008865569565630504)14[&type="Marshallese"]:0.02548846435798613,8[&type="Marshallese"]:0.023354033923422002)10[&type="Marshallese"]:0.01856793581497429)11[&type="Marshallese"]:0.07978531368382902,7[&type="Marshallese"]:0.1377072834223017)13[&type="Marshallese"]:0.4893927827682198)15[&type="Marshallese"]:0.0;
tree STATE_1380000 = (1[&type="Not_Marshallese"]:0.9976199238033724,((((2[&type="Not_Marshallese"]:0.15606603000642227,3[&type="Not_Marshallese"]:0.06306603000657507)11[&type="Marshallese"]:0.051242022502691276,4[&type="Not_Marshallese"]:0.14730805250916812)10[&type="Marshallese"]:0.09485110818416964,8[&type="Marshallese"]:0.042159160693292286)9[&type="Marshallese"]:0.1411874405133719,((5[&type="Marshallese"]:0.04830031000800994,6[&type="Marshallese"]:0.12730031000796083)14[&type="Marshallese"]:0.029292323769585682,7[&type="Marshallese"]:0.08259263377747739)12[&type="Marshallese"]:0.1167539674292632)13[&type="Marshallese"]:0.510273322596621)15[&type="Marshallese"]:0.0;tree STATE_6380000 = (1[&type="Not_Marshallese"]:0.9976199238033724,((((2[&type="Not_Marshallese"]:0.15606603000642227,3[&type="Not_Marshallese"]:0.06306603000657507)11[&type="Marshallese"]:0.051242022502691276,4[&type="Not_Marshallese"]:0.14730805250916812)10[&type="Marshallese"]:0.09485110818416964,8[&type="Marshallese"]:0.042159160693292286)9[&type="Marshallese"]:0.1411874405133719,((5[&type="Marshallese"]:0.04830031000800994,6[&type="Marshallese"]:0.12730031000796083)14[&type="Marshallese"]:0.029292323769585682,7[&type="Marshallese"]:0.08259263377747739)12[&type="Marshallese"]:0.1167539674292632)13[&type="Marshallese"]:0.510273322596621)15[&type="Marshallese"]:0.0;
tree STATE_1390000 = ((((1[&type="Not_Marshallese"]:0.32184297589646976,6[&type="Marshallese"]:0.10784297589652797)12[&type="Marshallese"]:0.0266970676148503,8[&type="Marshallese"]:0.04454004351123275)14[&type="Marshallese"]:0.20302992769644868,(2[&type="Not_Marshallese"]:0.4142986020320574,5[&type="Marshallese"]:0.1652986020322611)10[&type="Marshallese"]:0.09327136917561496)11[&type="Marshallese"]:0.12320352550595015,((3[&type="Not_Marshallese"]:0.2773944840096028,4[&type="Not_Marshallese"]:0.3103944840095046)9[&type="Marshallese"]:0.09673041610060268,7[&type="Marshallese"]:0.2231249001101382)13[&type="Marshallese"]:0.16364859660356978)15[&type="Marshallese"]:0.0;tree STATE_6390000 = ((((1[&type="Not_Marshallese"]:0.32184297589646976,6[&type="Marshallese"]:0.10784297589652797)12[&type="Marshallese"]:0.0266970676148503,8[&type="Marshallese"]:0.04454004351123275)14[&type="Marshallese"]:0.20302992769644868,(2[&type="Not_Marshallese"]:0.4142986020320574,5[&type="Marshallese"]:0.1652986020322611)10[&type="Marshallese"]:0.09327136917561496)11[&type="Marshallese"]:0.12320352550595015,((3[&type="Not_Marshallese"]:0.2773944840096028,4[&type="Not_Marshallese"]:0.3103944840095046)9[&type="Marshallese"]:0.09673041610060268,7[&type="Marshallese"]:0.2231249001101382)13[&type="Marshallese"]:0.16364859660356978)15[&type="Marshallese"]:0.0;
tree STATE_1400000 = ((((1[&type="Not_Marshallese"]:0.22032789746742024,3[&type="Not_Marshallese"]:0.08332789746747662)10[&type="Marshallese"]:0.035099342033189956,6[&type="Marshallese"]:0.0414272395006684)9[&type="Marshallese"]:0.07616671779436474,8[&type="Marshallese"]:0.027593957294887617)12[&type="Marshallese"]:0.02792638204165876,(((2[&type="Not_Marshallese"]:0.24904856563010463,4[&type="Not_Marshallese"]:0.1890485656301592)14[&type="Marshallese"]:0.003393531731645194,5[&type="Marshallese"]:0.0034420973619535555)13[&type="Marshallese"]:0.04364488736169103,7[&type="Marshallese"]:0.05208698472352635)11[&type="Marshallese"]:0.01943335461309642)15[&type="Marshallese"]:0.0;tree STATE_6400000 = ((((1[&type="Not_Marshallese"]:0.22032789746742024,3[&type="Not_Marshallese"]:0.08332789746747662)10[&type="Marshallese"]:0.035099342033189956,6[&type="Marshallese"]:0.0414272395006684)9[&type="Marshallese"]:0.07616671779436474,8[&type="Marshallese"]:0.027593957294887617)12[&type="Marshallese"]:0.02792638204165876,(((2[&type="Not_Marshallese"]:0.24904856563010463,4[&type="Not_Marshallese"]:0.1890485656301592)14[&type="Marshallese"]:0.003393531731645194,5[&type="Marshallese"]:0.0034420973619535555)13[&type="Marshallese"]:0.04364488736169103,7[&type="Marshallese"]:0.05208698472352635)11[&type="Marshallese"]:0.01943335461309642)15[&type="Marshallese"]:0.0;
tree STATE_1410000 = (((1[&type="Not_Marshallese"]:0.40310954543874694,(((5[&type="Marshallese"]:0.016093268667053795,8[&type="Marshallese"]:0.005093268666859163)13[&type="Marshallese"]:0.007548642614694401,6[&type="Marshallese"]:0.10264191128169908)9[&type="Marshallese"]:0.0031411197379010436,7[&type="Marshallese"]:0.031783031019531005)11[&type="Marshallese"]:0.08332651441920502)12[&type="Marshallese"]:0.005463019575576433,2[&type="Not_Marshallese"]:0.36457256501422697)14[&type="Marshallese"]:0.050825472341677,(3[&type="Not_Marshallese"]:0.15109213796949467,4[&type="Not_Marshallese"]:0.18409213796939644)10[&type="Marshallese"]:0.1713058993865621)15[&type="Marshallese"]:0.0;tree STATE_6410000 = (((1[&type="Not_Marshallese"]:0.40310954543874694,(((5[&type="Marshallese"]:0.016093268667053795,8[&type="Marshallese"]:0.005093268666859163)13[&type="Marshallese"]:0.007548642614694401,6[&type="Marshallese"]:0.10264191128169908)9[&type="Marshallese"]:0.0031411197379010436,7[&type="Marshallese"]:0.031783031019531005)11[&type="Marshallese"]:0.08332651441920502)12[&type="Marshallese"]:0.005463019575576433,2[&type="Not_Marshallese"]:0.36457256501422697)14[&type="Marshallese"]:0.050825472341677,(3[&type="Not_Marshallese"]:0.15109213796949467,4[&type="Not_Marshallese"]:0.18409213796939644)10[&type="Marshallese"]:0.1713058993865621)15[&type="Marshallese"]:0.0;
tree STATE_1420000 = (((((((1[&type="Not_Marshallese"]:0.2756966756939214,6[&type="Marshallese"]:0.06169667569397963)14[&type="Marshallese"]:0.0058374897308294815,4[&type="Not_Marshallese"]:0.17753416542470907)13[&type="Marshallese"]:0.012376418330119876,2[&type="Not_Marshallese"]:0.24991058375477437)9[&type="Marshallese"]:0.015730886104072417,5[&type="Marshallese"]:0.016641469859050517)10[&type="Marshallese"]:0.0342998724979548,8[&type="Marshallese"]:0.03994134235681068)12[&type="Marshallese"]:0.03357723475659241,3[&type="Not_Marshallese"]:0.2405185771135468)11[&type="Marshallese"]:0.2380066974858402,7[&type="Marshallese"]:0.3275252745993197)15[&type="Marshallese"]:0.0;tree STATE_6420000 = (((((((1[&type="Not_Marshallese"]:0.2756966756939214,6[&type="Marshallese"]:0.06169667569397963)14[&type="Marshallese"]:0.0058374897308294815,4[&type="Not_Marshallese"]:0.17753416542470907)13[&type="Marshallese"]:0.012376418330119876,2[&type="Not_Marshallese"]:0.24991058375477437)9[&type="Marshallese"]:0.015730886104072417,5[&type="Marshallese"]:0.016641469859050517)10[&type="Marshallese"]:0.0342998724979548,8[&type="Marshallese"]:0.03994134235681068)12[&type="Marshallese"]:0.03357723475659241,3[&type="Not_Marshallese"]:0.2405185771135468)11[&type="Marshallese"]:0.2380066974858402,7[&type="Marshallese"]:0.3275252745993197)15[&type="Marshallese"]:0.0;
tree STATE_1430000 = ((1[&type="Not_Marshallese"]:0.3894676591326976,(2[&type="Not_Marshallese"]:0.11572324355143015,3[&type="Not_Marshallese"]:0.02272324355158295)9[&type="Marshallese"]:0.22974441558117104)12[&type="Marshallese"]:0.036604174694504776,(((4[&type="Not_Marshallese"]:0.2112335294880398,8[&type="Marshallese"]:0.011233529487994331)11[&type="Marshallese"]:0.010118813533355975,(6[&type="Marshallese"]:0.09060998073209137,7[&type="Marshallese"]:0.016609980732022245)14[&type="Marshallese"]:0.02074236228940446)10[&type="Marshallese"]:0.07753265857019964,5[&type="Marshallese"]:0.10988500159174458)13[&type="Marshallese"]:0.023186832235565114)15[&type="Marshallese"]:0.0;tree STATE_6430000 = ((1[&type="Not_Marshallese"]:0.3894676591326976,(2[&type="Not_Marshallese"]:0.11572324355143015,3[&type="Not_Marshallese"]:0.02272324355158295)9[&type="Marshallese"]:0.22974441558117104)12[&type="Marshallese"]:0.036604174694504776,(((4[&type="Not_Marshallese"]:0.2112335294880398,8[&type="Marshallese"]:0.011233529487994331)11[&type="Marshallese"]:0.010118813533355975,(6[&type="Marshallese"]:0.09060998073209137,7[&type="Marshallese"]:0.016609980732022245)14[&type="Marshallese"]:0.02074236228940446)10[&type="Marshallese"]:0.07753265857019964,5[&type="Marshallese"]:0.10988500159174458)13[&type="Marshallese"]:0.023186832235565114)15[&type="Marshallese"]:0.0;
tree STATE_1440000 = ((((1[&type="Not_Marshallese"]:0.20872226067904603,(3[&type="Not_Marshallese"]:0.03517891594308864,4[&type="Not_Marshallese"]:0.06817891594299041)12[&type="Not_Marshallese"]:0.03654334473601378)10[&type="Marshallese"]:0.08075723988155559,2[&type="Not_Marshallese"]:0.24547950056050521)14[&type="Marshallese"]:0.01486370467225473,(5[&type="Marshallese"]:8.556436538749712E-4,7[&type="Marshallese"]:0.005855643653756737)13[&type="Marshallese"]:0.0104875615790887)11[&type="Marshallese"]:0.08530724484615859,(6[&type="Marshallese"]:0.15165780261811784,8[&type="Marshallese"]:0.061657802617972324)9[&type="Marshallese"]:0.023992647460955308)15[&type="Marshallese"]:0.0;tree STATE_6440000 = ((((1[&type="Not_Marshallese"]:0.20872226067904603,(3[&type="Not_Marshallese"]:0.03517891594308864,4[&type="Not_Marshallese"]:0.06817891594299041)12[&type="Not_Marshallese"]:0.03654334473601378)10[&type="Marshallese"]:0.08075723988155559,2[&type="Not_Marshallese"]:0.24547950056050521)14[&type="Marshallese"]:0.01486370467225473,(5[&type="Marshallese"]:8.556436538749712E-4,7[&type="Marshallese"]:0.005855643653756737)13[&type="Marshallese"]:0.0104875615790887)11[&type="Marshallese"]:0.08530724484615859,(6[&type="Marshallese"]:0.15165780261811784,8[&type="Marshallese"]:0.061657802617972324)9[&type="Marshallese"]:0.023992647460955308)15[&type="Marshallese"]:0.0;
tree STATE_1450000 = (((1[&type="Not_Marshallese"]:0.3152242904696098,8[&type="Marshallese"]:0.011224290469522502)11[&type="Marshallese"]:0.08789896856123797,(((2[&type="Not_Marshallese"]:0.12092041479330429,3[&type="Not_Marshallese"]:0.027920414793457082)9[&type="Not_Marshallese"]:0.20766289711713665,5[&type="Marshallese"]:0.07958331191064466)13[&type="Marshallese"]:0.013682930950164707,(4[&type="Not_Marshallese"]:0.1680509781085348,6[&type="Marshallese"]:0.058050978108634854)10[&type="Marshallese"]:0.1142152647521254)12[&type="Marshallese"]:0.016857016170145733)14[&type="Marshallese"]:0.001128883232636213,7[&type="Marshallese"]:0.11625214226347308)15[&type="Marshallese"]:0.0;tree STATE_6450000 = (((1[&type="Not_Marshallese"]:0.3152242904696098,8[&type="Marshallese"]:0.011224290469522502)11[&type="Marshallese"]:0.08789896856123797,(((2[&type="Not_Marshallese"]:0.12092041479330429,3[&type="Not_Marshallese"]:0.027920414793457082)9[&type="Not_Marshallese"]:0.20766289711713665,5[&type="Marshallese"]:0.07958331191064466)13[&type="Marshallese"]:0.013682930950164707,(4[&type="Not_Marshallese"]:0.1680509781085348,6[&type="Marshallese"]:0.058050978108634854)10[&type="Marshallese"]:0.1142152647521254)12[&type="Marshallese"]:0.016857016170145733)14[&type="Marshallese"]:0.001128883232636213,7[&type="Marshallese"]:0.11625214226347308)15[&type="Marshallese"]:0.0;
tree STATE_1460000 = (((((1[&type="Not_Marshallese"]:0.21455590556827062,2[&type="Not_Marshallese"]:0.1705559055681742)13[&type="Marshallese"]:0.023091115646494992,3[&type="Not_Marshallese"]:0.100647021214822)14[&type="Marshallese"]:0.09550898547917402,6[&type="Marshallese"]:0.11915600669399784)9[&type="Marshallese"]:0.03433346370353452,5[&type="Marshallese"]:0.07448947039758147)10[&type="Marshallese"]:0.022979458285047105,(4[&type="Not_Marshallese"]:0.274541120172464,(7[&type="Marshallese"]:0.07664904888787016,8[&type="Marshallese"]:0.060649048887793766)12[&type="Marshallese"]:0.013892071284624774)11[&type="Marshallese"]:0.011927808510015403)15[&type="Marshallese"]:0.0;tree STATE_6460000 = (((((1[&type="Not_Marshallese"]:0.21455590556827062,2[&type="Not_Marshallese"]:0.1705559055681742)13[&type="Marshallese"]:0.023091115646494992,3[&type="Not_Marshallese"]:0.100647021214822)14[&type="Marshallese"]:0.09550898547917402,6[&type="Marshallese"]:0.11915600669399784)9[&type="Marshallese"]:0.03433346370353452,5[&type="Marshallese"]:0.07448947039758147)10[&type="Marshallese"]:0.022979458285047105,(4[&type="Not_Marshallese"]:0.274541120172464,(7[&type="Marshallese"]:0.07664904888787016,8[&type="Marshallese"]:0.060649048887793766)12[&type="Marshallese"]:0.013892071284624774)11[&type="Marshallese"]:0.011927808510015403)15[&type="Marshallese"]:0.0;
tree STATE_1470000 = (1[&type="Not_Marshallese"]:0.613184471801671,(((2[&type="Not_Marshallese"]:0.1617414206580537,4[&type="Not_Marshallese"]:0.10174142065810826)12[&type="Marshallese"]:0.24218530603021998,(((3[&type="Not_Marshallese"]:0.19029196209491128,6[&type="Marshallese"]:0.1132919620949131)9[&type="Marshallese"]:0.009915798626522365,8[&type="Marshallese"]:0.03320776072128995)14[&type="Marshallese"]:0.055061918915799035,5[&type="Marshallese"]:0.09926967963728361)11[&type="Marshallese"]:0.055657047051193786)13[&type="Marshallese"]:0.045531672056239314,7[&type="Marshallese"]:0.20545839874459848)10[&type="Marshallese"]:0.11972607305706162)15[&type="Marshallese"]:0.0;tree STATE_6470000 = (1[&type="Not_Marshallese"]:0.613184471801671,(((2[&type="Not_Marshallese"]:0.1617414206580537,4[&type="Not_Marshallese"]:0.10174142065810826)12[&type="Marshallese"]:0.24218530603021998,(((3[&type="Not_Marshallese"]:0.19029196209491128,6[&type="Marshallese"]:0.1132919620949131)9[&type="Marshallese"]:0.009915798626522365,8[&type="Marshallese"]:0.03320776072128995)14[&type="Marshallese"]:0.055061918915799035,5[&type="Marshallese"]:0.09926967963728361)11[&type="Marshallese"]:0.055657047051193786)13[&type="Marshallese"]:0.045531672056239314,7[&type="Marshallese"]:0.20545839874459848)10[&type="Marshallese"]:0.11972607305706162)15[&type="Marshallese"]:0.0;
tree STATE_1480000 = (((((1[&type="Not_Marshallese"]:0.16682883189942935,2[&type="Not_Marshallese"]:0.12282883189933294)9[&type="Marshallese"]:0.06303621733895032,3[&type="Not_Marshallese"]:0.09286504923843605)11[&type="Marshallese"]:0.07966399805811644,5[&type="Marshallese"]:0.016529047296603427)13[&type="Marshallese"]:0.00753692986977389,8[&type="Marshallese"]:0.013065977166182685)12[&type="Marshallese"]:0.08673690800970252,((4[&type="Not_Marshallese"]:0.24288062901475133,7[&type="Marshallese"]:0.05888062901478225)14[&type="Marshallese"]:0.019502622149404902,6[&type="Marshallese"]:0.15238325116425627)10[&type="Marshallese"]:0.03741963401177445)15[&type="Marshallese"]:0.0;tree STATE_6480000 = (((((1[&type="Not_Marshallese"]:0.16682883189942935,2[&type="Not_Marshallese"]:0.12282883189933294)9[&type="Marshallese"]:0.06303621733895032,3[&type="Not_Marshallese"]:0.09286504923843605)11[&type="Marshallese"]:0.07966399805811644,5[&type="Marshallese"]:0.016529047296603427)13[&type="Marshallese"]:0.00753692986977389,8[&type="Marshallese"]:0.013065977166182685)12[&type="Marshallese"]:0.08673690800970252,((4[&type="Not_Marshallese"]:0.24288062901475133,7[&type="Marshallese"]:0.05888062901478225)14[&type="Marshallese"]:0.019502622149404902,6[&type="Marshallese"]:0.15238325116425627)10[&type="Marshallese"]:0.03741963401177445)15[&type="Marshallese"]:0.0;
tree STATE_1490000 = ((1[&type="Not_Marshallese"]:0.4220814404132722,(((2[&type="Not_Marshallese"]:0.2794039985753228,6[&type="Marshallese"]:0.10940399857547739)11[&type="Marshallese"]:0.03971087923051125,4[&type="Not_Marshallese"]:0.2591148778058886)13[&type="Marshallese"]:5.720694343647192E-4,(3[&type="Not_Marshallese"]:0.20321122685713006,(7[&type="Marshallese"]:0.035420184710537816,8[&type="Marshallese"]:0.01942018471046142)10[&type="Marshallese"]:0.016791042146524937)14[&type="Marshallese"]:0.023475720383221488)12[&type="Marshallese"]:0.05839449317297707)9[&type="Marshallese"]:0.07416512360211303,5[&type="Marshallese"]:0.20324656401549257)15[&type="Marshallese"]:0.0;tree STATE_6490000 = ((1[&type="Not_Marshallese"]:0.4220814404132722,(((2[&type="Not_Marshallese"]:0.2794039985753228,6[&type="Marshallese"]:0.10940399857547739)11[&type="Marshallese"]:0.03971087923051125,4[&type="Not_Marshallese"]:0.2591148778058886)13[&type="Marshallese"]:5.720694343647192E-4,(3[&type="Not_Marshallese"]:0.20321122685713006,(7[&type="Marshallese"]:0.035420184710537816,8[&type="Marshallese"]:0.01942018471046142)10[&type="Marshallese"]:0.016791042146524937)14[&type="Marshallese"]:0.023475720383221488)12[&type="Marshallese"]:0.05839449317297707)9[&type="Marshallese"]:0.07416512360211303,5[&type="Marshallese"]:0.20324656401549257)15[&type="Marshallese"]:0.0;
tree STATE_1500000 = (((1[&type="Not_Marshallese"]:0.20861621349266343,(2[&type="Not_Marshallese"]:0.12003754116150045,(3[&type="Not_Marshallese"]:0.012876895218646711,4[&type="Not_Marshallese"]:0.045876895218548486)11[&type="Marshallese"]:0.014160645943006533)9[&type="Marshallese"]:0.04457867233106658)12[&type="Marshallese"]:0.1343214642718751,5[&type="Marshallese"]:0.04993767776464586)13[&type="Marshallese"]:0.021208221088979518,((6[&type="Marshallese"]:0.09198155302583216,8[&type="Marshallese"]:0.0019815530256866443)14[&type="Marshallese"]:0.02878338226458871,7[&type="Marshallese"]:0.04676493529035175)10[&type="Marshallese"]:0.029380963563155393)15[&type="Marshallese"]:0.0;tree STATE_6500000 = (((1[&type="Not_Marshallese"]:0.20861621349266343,(2[&type="Not_Marshallese"]:0.12003754116150045,(3[&type="Not_Marshallese"]:0.012876895218646711,4[&type="Not_Marshallese"]:0.045876895218548486)11[&type="Marshallese"]:0.014160645943006533)9[&type="Marshallese"]:0.04457867233106658)12[&type="Marshallese"]:0.1343214642718751,5[&type="Marshallese"]:0.04993767776464586)13[&type="Marshallese"]:0.021208221088979518,((6[&type="Marshallese"]:0.09198155302583216,8[&type="Marshallese"]:0.0019815530256866443)14[&type="Marshallese"]:0.02878338226458871,7[&type="Marshallese"]:0.04676493529035175)10[&type="Marshallese"]:0.029380963563155393)15[&type="Marshallese"]:0.0;
tree STATE_1510000 = (((((1[&type="Not_Marshallese"]:0.2626881822030463,4[&type="Not_Marshallese"]:0.15868818220300446)11[&type="Marshallese"]:0.07573957994148584,7[&type="Marshallese"]:0.050427762144521215)10[&type="Marshallese"]:0.01444888607048217,(6[&type="Marshallese"]:0.0982712356648614,8[&type="Marshallese"]:0.008271235664715881)14[&type="Marshallese"]:0.040605412550211106)12[&type="Marshallese"]:0.017566726266470212,5[&type="Marshallese"]:0.07744337448159183)13[&type="Marshallese"]:0.042754206567397424,(2[&type="Not_Marshallese"]:0.10527949755773897,3[&type="Not_Marshallese"]:0.012279497557891761)9[&type="Not_Marshallese"]:0.26391808349104656)15[&type="Marshallese"]:0.0;tree STATE_6510000 = (((((1[&type="Not_Marshallese"]:0.2626881822030463,4[&type="Not_Marshallese"]:0.15868818220300446)11[&type="Marshallese"]:0.07573957994148584,7[&type="Marshallese"]:0.050427762144521215)10[&type="Marshallese"]:0.01444888607048217,(6[&type="Marshallese"]:0.0982712356648614,8[&type="Marshallese"]:0.008271235664715881)14[&type="Marshallese"]:0.040605412550211106)12[&type="Marshallese"]:0.017566726266470212,5[&type="Marshallese"]:0.07744337448159183)13[&type="Marshallese"]:0.042754206567397424,(2[&type="Not_Marshallese"]:0.10527949755773897,3[&type="Not_Marshallese"]:0.012279497557891761)9[&type="Not_Marshallese"]:0.26391808349104656)15[&type="Marshallese"]:0.0;
tree STATE_1520000 = (1[&type="Not_Marshallese"]:0.7287551881529206,((((2[&type="Not_Marshallese"]:0.21230321658197143,4[&type="Not_Marshallese"]:0.152303216582026)9[&type="Marshallese"]:0.08752912578644406,6[&type="Marshallese"]:0.1298323423685701)11[&type="Marshallese"]:0.012164114079562471,8[&type="Marshallese"]:0.05199645644798706)13[&type="Marshallese"]:0.030193840719083986,((3[&type="Not_Marshallese"]:0.16629383643257523,7[&type="Marshallese"]:0.015293836432507923)14[&type="Marshallese"]:0.03204693267637421,5[&type="Marshallese"]:0.042340769109000365)12[&type="Marshallese"]:0.050849528058265314)10[&type="Marshallese"]:0.34256489098576226)15[&type="Marshallese"]:0.0;tree STATE_6520000 = (1[&type="Not_Marshallese"]:0.7287551881529206,((((2[&type="Not_Marshallese"]:0.21230321658197143,4[&type="Not_Marshallese"]:0.152303216582026)9[&type="Marshallese"]:0.08752912578644406,6[&type="Marshallese"]:0.1298323423685701)11[&type="Marshallese"]:0.012164114079562471,8[&type="Marshallese"]:0.05199645644798706)13[&type="Marshallese"]:0.030193840719083986,((3[&type="Not_Marshallese"]:0.16629383643257523,7[&type="Marshallese"]:0.015293836432507923)14[&type="Marshallese"]:0.03204693267637421,5[&type="Marshallese"]:0.042340769109000365)12[&type="Marshallese"]:0.050849528058265314)10[&type="Marshallese"]:0.34256489098576226)15[&type="Marshallese"]:0.0;
tree STATE_1530000 = ((((1[&type="Not_Marshallese"]:0.25159933731904316,3[&type="Not_Marshallese"]:0.11459933731909955)11[&type="Not_Marshallese"]:0.08510387110269718,((5[&type="Marshallese"]:0.01764363696696264,7[&type="Marshallese"]:0.022643636966844405)10[&type="Marshallese"]:0.007137084415066608,8[&type="Marshallese"]:0.013780721381834615)12[&type="Marshallese"]:0.018922487039818414)9[&type="Marshallese"]:0.03187698033880754,(2[&type="Not_Marshallese"]:0.11999416590979767,4[&type="Not_Marshallese"]:0.05999416590985224)13[&type="Marshallese"]:0.2045860228506538)14[&type="Marshallese"]:0.004523358396716248,6[&type="Marshallese"]:0.15910354715732233)15[&type="Marshallese"]:0.0;tree STATE_6530000 = ((((1[&type="Not_Marshallese"]:0.25159933731904316,3[&type="Not_Marshallese"]:0.11459933731909955)11[&type="Not_Marshallese"]:0.08510387110269718,((5[&type="Marshallese"]:0.01764363696696264,7[&type="Marshallese"]:0.022643636966844405)10[&type="Marshallese"]:0.007137084415066608,8[&type="Marshallese"]:0.013780721381834615)12[&type="Marshallese"]:0.018922487039818414)9[&type="Marshallese"]:0.03187698033880754,(2[&type="Not_Marshallese"]:0.11999416590979767,4[&type="Not_Marshallese"]:0.05999416590985224)13[&type="Marshallese"]:0.2045860228506538)14[&type="Marshallese"]:0.004523358396716248,6[&type="Marshallese"]:0.15910354715732233)15[&type="Marshallese"]:0.0;
tree STATE_1540000 = (((1[&type="Not_Marshallese"]:0.32492720646022083,(6[&type="Marshallese"]:0.09955871128512295,8[&type="Marshallese"]:0.009558711284977428)13[&type="Marshallese"]:0.01136849517515609)10[&type="Marshallese"]:0.10878496273721916,4[&type="Not_Marshallese"]:0.32971216919739815)11[&type="Marshallese"]:0.07200657571610664,(2[&type="Not_Marshallese"]:0.345068105398033,((3[&type="Not_Marshallese"]:0.2179512780883518,7[&type="Marshallese"]:0.0669512780882845)12[&type="Marshallese"]:0.020038802039171244,5[&type="Marshallese"]:0.08199008012757397)14[&type="Marshallese"]:0.014078025270662764)9[&type="Marshallese"]:0.11665063951541721)15[&type="Marshallese"]:0.0;tree STATE_6540000 = (((1[&type="Not_Marshallese"]:0.32492720646022083,(6[&type="Marshallese"]:0.09955871128512295,8[&type="Marshallese"]:0.009558711284977428)13[&type="Marshallese"]:0.01136849517515609)10[&type="Marshallese"]:0.10878496273721916,4[&type="Not_Marshallese"]:0.32971216919739815)11[&type="Marshallese"]:0.07200657571610664,(2[&type="Not_Marshallese"]:0.345068105398033,((3[&type="Not_Marshallese"]:0.2179512780883518,7[&type="Marshallese"]:0.0669512780882845)12[&type="Marshallese"]:0.020038802039171244,5[&type="Marshallese"]:0.08199008012757397)14[&type="Marshallese"]:0.014078025270662764)9[&type="Marshallese"]:0.11665063951541721)15[&type="Marshallese"]:0.0;
tree STATE_1550000 = (((((1[&type="Not_Marshallese"]:0.3509719083808181,7[&type="Marshallese"]:0.06297190838080718)13[&type="Marshallese"]:0.03584200887415073,8[&type="Marshallese"]:0.08281391725488152)14[&type="Marshallese"]:0.0016562476484430766,((3[&type="Not_Marshallese"]:0.11753930222596021,4[&type="Not_Marshallese"]:0.15053930222586198)9[&type="Marshallese"]:0.07890276817890546,5[&type="Marshallese"]:0.0404420704049166)11[&type="Marshallese"]:0.05502809449860263)12[&type="Marshallese"]:0.054214231097926835,2[&type="Not_Marshallese"]:0.39868439600124234)10[&type="Marshallese"]:0.32006320004404426,6[&type="Marshallese"]:0.5487475960454412)15[&type="Marshallese"]:0.0;tree STATE_6550000 = (((((1[&type="Not_Marshallese"]:0.3509719083808181,7[&type="Marshallese"]:0.06297190838080718)13[&type="Marshallese"]:0.03584200887415073,8[&type="Marshallese"]:0.08281391725488152)14[&type="Marshallese"]:0.0016562476484430766,((3[&type="Not_Marshallese"]:0.11753930222596021,4[&type="Not_Marshallese"]:0.15053930222586198)9[&type="Marshallese"]:0.07890276817890546,5[&type="Marshallese"]:0.0404420704049166)11[&type="Marshallese"]:0.05502809449860263)12[&type="Marshallese"]:0.054214231097926835,2[&type="Not_Marshallese"]:0.39868439600124234)10[&type="Marshallese"]:0.32006320004404426,6[&type="Marshallese"]:0.5487475960454412)15[&type="Marshallese"]:0.0;
tree STATE_1560000 = ((((1[&type="Not_Marshallese"]:0.3179468664745128,8[&type="Marshallese"]:0.013946866474425501)14[&type="Marshallese"]:0.03164993039800035,5[&type="Marshallese"]:0.05659679687262048)10[&type="Marshallese"]:0.0035275235562825524,6[&type="Marshallese"]:0.13912432042885392)11[&type="Marshallese"]:0.09831746230872862,(((2[&type="Not_Marshallese"]:0.23142327144265767,4[&type="Not_Marshallese"]:0.17142327144271224)9[&type="Marshallese"]:0.09766727671130171,7[&type="Marshallese"]:0.08509054815404488)13[&type="Marshallese"]:0.04598675162756627,3[&type="Not_Marshallese"]:0.28207729978167845)12[&type="Marshallese"]:0.032364482955902274)15[&type="Marshallese"]:0.0;tree STATE_6560000 = ((((1[&type="Not_Marshallese"]:0.3179468664745128,8[&type="Marshallese"]:0.013946866474425501)14[&type="Marshallese"]:0.03164993039800035,5[&type="Marshallese"]:0.05659679687262048)10[&type="Marshallese"]:0.0035275235562825524,6[&type="Marshallese"]:0.13912432042885392)11[&type="Marshallese"]:0.09831746230872862,(((2[&type="Not_Marshallese"]:0.23142327144265767,4[&type="Not_Marshallese"]:0.17142327144271224)9[&type="Marshallese"]:0.09766727671130171,7[&type="Marshallese"]:0.08509054815404488)13[&type="Marshallese"]:0.04598675162756627,3[&type="Not_Marshallese"]:0.28207729978167845)12[&type="Marshallese"]:0.032364482955902274)15[&type="Marshallese"]:0.0;
tree STATE_1570000 = (((((1[&type="Not_Marshallese"]:0.3113239091372501,(2[&type="Not_Marshallese"]:0.12370564535045189,4[&type="Not_Marshallese"]:0.06370564535050646)13[&type="Marshallese"]:0.1436182637867018)11[&type="Marshallese"]:8.354795901764911E-4,5[&type="Marshallese"]:0.01915938872753392)14[&type="Marshallese"]:0.013827890742713067,7[&type="Marshallese"]:0.037987279470128754)10[&type="Marshallese"]:0.021119663429092328,(3[&type="Not_Marshallese"]:0.19661509840573343,6[&type="Marshallese"]:0.11961509840573525)12[&type="Marshallese"]:0.01349184449355495)9[&type="Marshallese"]:0.012695306290347763,8[&type="Marshallese"]:0.05580224918949245)15[&type="Marshallese"]:0.0;tree STATE_6570000 = (((((1[&type="Not_Marshallese"]:0.3113239091372501,(2[&type="Not_Marshallese"]:0.12370564535045189,4[&type="Not_Marshallese"]:0.06370564535050646)13[&type="Marshallese"]:0.1436182637867018)11[&type="Marshallese"]:8.354795901764911E-4,5[&type="Marshallese"]:0.01915938872753392)14[&type="Marshallese"]:0.013827890742713067,7[&type="Marshallese"]:0.037987279470128754)10[&type="Marshallese"]:0.021119663429092328,(3[&type="Not_Marshallese"]:0.19661509840573343,6[&type="Marshallese"]:0.11961509840573525)12[&type="Marshallese"]:0.01349184449355495)9[&type="Marshallese"]:0.012695306290347763,8[&type="Marshallese"]:0.05580224918949245)15[&type="Marshallese"]:0.0;
tree STATE_1580000 = (((((1[&type="Not_Marshallese"]:0.2422243659603761,4[&type="Not_Marshallese"]:0.13822436596033427)13[&type="Marshallese"]:0.002631103843771354,2[&type="Not_Marshallese"]:0.20085546980405106)11[&type="Marshallese"]:0.053299858677341605,7[&type="Marshallese"]:0.010155328481478154)14[&type="Marshallese"]:0.0655601647322146,6[&type="Marshallese"]:0.14971549321376187)10[&type="Marshallese"]:0.03799388496283157,(3[&type="Not_Marshallese"]:0.23680531281747708,(5[&type="Marshallese"]:0.01699383865284365,8[&type="Marshallese"]:0.0059938386526490195)12[&type="Marshallese"]:0.06381147416468436)9[&type="Marshallese"]:0.02790406535911455)15[&type="Marshallese"]:0.0;tree STATE_6580000 = (((((1[&type="Not_Marshallese"]:0.2422243659603761,4[&type="Not_Marshallese"]:0.13822436596033427)13[&type="Marshallese"]:0.002631103843771354,2[&type="Not_Marshallese"]:0.20085546980405106)11[&type="Marshallese"]:0.053299858677341605,7[&type="Marshallese"]:0.010155328481478154)14[&type="Marshallese"]:0.0655601647322146,6[&type="Marshallese"]:0.14971549321376187)10[&type="Marshallese"]:0.03799388496283157,(3[&type="Not_Marshallese"]:0.23680531281747708,(5[&type="Marshallese"]:0.01699383865284365,8[&type="Marshallese"]:0.0059938386526490195)12[&type="Marshallese"]:0.06381147416468436)9[&type="Marshallese"]:0.02790406535911455)15[&type="Marshallese"]:0.0;
tree STATE_1590000 = (((((1[&type="Not_Marshallese"]:0.11300069996556159,2[&type="Not_Marshallese"]:0.06900069996546518)10[&type="Marshallese"]:0.0755184124649397,3[&type="Not_Marshallese"]:0.05151911243055768)9[&type="Marshallese"]:0.006123186890972743,4[&type="Not_Marshallese"]:0.0906422993214322)13[&type="Marshallese"]:0.19079868884473195,7[&type="Marshallese"]:0.09744098816619506)11[&type="Marshallese"]:0.053850578464507526,((5[&type="Marshallese"]:0.03302183886240995,8[&type="Marshallese"]:0.022021838862215315)14[&type="Marshallese"]:0.04517340736846909,6[&type="Marshallese"]:0.15719524623082992)12[&type="Marshallese"]:0.06809632039994179)15[&type="Marshallese"]:0.0;tree STATE_6590000 = (((((1[&type="Not_Marshallese"]:0.11300069996556159,2[&type="Not_Marshallese"]:0.06900069996546518)10[&type="Marshallese"]:0.0755184124649397,3[&type="Not_Marshallese"]:0.05151911243055768)9[&type="Marshallese"]:0.006123186890972743,4[&type="Not_Marshallese"]:0.0906422993214322)13[&type="Marshallese"]:0.19079868884473195,7[&type="Marshallese"]:0.09744098816619506)11[&type="Marshallese"]:0.053850578464507526,((5[&type="Marshallese"]:0.03302183886240995,8[&type="Marshallese"]:0.022021838862215315)14[&type="Marshallese"]:0.04517340736846909,6[&type="Marshallese"]:0.15719524623082992)12[&type="Marshallese"]:0.06809632039994179)15[&type="Marshallese"]:0.0;
tree STATE_1600000 = (((((1[&type="Not_Marshallese"]:0.16131155116718193,3[&type="Not_Marshallese"]:0.02431155116723832)10[&type="Marshallese"]:1.9237413832781658E-4,2[&type="Not_Marshallese"]:0.11750392530541334)9[&type="Marshallese"]:0.1567878682084903,5[&type="Marshallese"]:0.025291793514107375)13[&type="Marshallese"]:0.00807460942247562,4[&type="Not_Marshallese"]:0.22236640293643384)11[&type="Marshallese"]:0.009983855366377248,((6[&type="Marshallese"]:0.09703786628511374,8[&type="Marshallese"]:0.007037866284968219)14[&type="Marshallese"]:0.020622163201038712,7[&type="Marshallese"]:0.04366002948608333)12[&type="Marshallese"]:0.004690228816758679)15[&type="Marshallese"]:0.0;tree STATE_6600000 = (((((1[&type="Not_Marshallese"]:0.16131155116718193,3[&type="Not_Marshallese"]:0.02431155116723832)10[&type="Marshallese"]:1.9237413832781658E-4,2[&type="Not_Marshallese"]:0.11750392530541334)9[&type="Marshallese"]:0.1567878682084903,5[&type="Marshallese"]:0.025291793514107375)13[&type="Marshallese"]:0.00807460942247562,4[&type="Not_Marshallese"]:0.22236640293643384)11[&type="Marshallese"]:0.009983855366377248,((6[&type="Marshallese"]:0.09703786628511374,8[&type="Marshallese"]:0.007037866284968219)14[&type="Marshallese"]:0.020622163201038712,7[&type="Marshallese"]:0.04366002948608333)12[&type="Marshallese"]:0.004690228816758679)15[&type="Marshallese"]:0.0;
tree STATE_1610000 = ((((1[&type="Not_Marshallese"]:0.17285771069462322,3[&type="Not_Marshallese"]:0.035857710694679606)14[&type="Not_Marshallese"]:0.13739280228286402,5[&type="Marshallese"]:0.017250512977594556)12[&type="Marshallese"]:0.0020523268323059396,4[&type="Not_Marshallese"]:0.20830283980975134)11[&type="Marshallese"]:0.028452592185200798,((2[&type="Not_Marshallese"]:0.2610618084809912,7[&type="Marshallese"]:0.01706180848107669)13[&type="Marshallese"]:0.014221762460993603,(6[&type="Marshallese"]:0.09011932053612132,8[&type="Marshallese"]:1.1932053597579761E-4)10[&type="Marshallese"]:0.015164250406018098)9[&type="Marshallese"]:0.021471861052912766)15[&type="Marshallese"]:0.0;tree STATE_6610000 = ((((1[&type="Not_Marshallese"]:0.17285771069462322,3[&type="Not_Marshallese"]:0.035857710694679606)14[&type="Not_Marshallese"]:0.13739280228286402,5[&type="Marshallese"]:0.017250512977594556)12[&type="Marshallese"]:0.0020523268323059396,4[&type="Not_Marshallese"]:0.20830283980975134)11[&type="Marshallese"]:0.028452592185200798,((2[&type="Not_Marshallese"]:0.2610618084809912,7[&type="Marshallese"]:0.01706180848107669)13[&type="Marshallese"]:0.014221762460993603,(6[&type="Marshallese"]:0.09011932053612132,8[&type="Marshallese"]:1.1932053597579761E-4)10[&type="Marshallese"]:0.015164250406018098)9[&type="Marshallese"]:0.021471861052912766)15[&type="Marshallese"]:0.0;
tree STATE_1620000 = ((((1[&type="Not_Marshallese"]:0.19442582789842627,(2[&type="Not_Marshallese"]:0.14966941017721166,3[&type="Not_Marshallese"]:0.05666941017736446)10[&type="Marshallese"]:7.564177211182022E-4)12[&type="Marshallese"]:0.10965920767454718,7[&type="Marshallese"]:0.016085035572962536)9[&type="Marshallese"]:0.035406280277136215,4[&type="Not_Marshallese"]:0.23549131585006783)13[&type="Marshallese"]:0.034841628740316155,((5[&type="Marshallese"]:0.030679660652798646,8[&type="Marshallese"]:0.019679660652604014)14[&type="Marshallese"]:0.025732789989781235,6[&type="Marshallese"]:0.13541245064253077)11[&type="Marshallese"]:0.02492049394795326)15[&type="Marshallese"]:0.0;tree STATE_6620000 = ((((1[&type="Not_Marshallese"]:0.19442582789842627,(2[&type="Not_Marshallese"]:0.14966941017721166,3[&type="Not_Marshallese"]:0.05666941017736446)10[&type="Marshallese"]:7.564177211182022E-4)12[&type="Marshallese"]:0.10965920767454718,7[&type="Marshallese"]:0.016085035572962536)9[&type="Marshallese"]:0.035406280277136215,4[&type="Not_Marshallese"]:0.23549131585006783)13[&type="Marshallese"]:0.034841628740316155,((5[&type="Marshallese"]:0.030679660652798646,8[&type="Marshallese"]:0.019679660652604014)14[&type="Marshallese"]:0.025732789989781235,6[&type="Marshallese"]:0.13541245064253077)11[&type="Marshallese"]:0.02492049394795326)15[&type="Marshallese"]:0.0;
tree STATE_1630000 = (((1[&type="Not_Marshallese"]:0.20426292262232473,4[&type="Not_Marshallese"]:0.1002629226222829)14[&type="Marshallese"]:0.02929583928222329,2[&type="Not_Marshallese"]:0.18955876190445162)12[&type="Marshallese"]:0.13858448780537844,((((3[&type="Not_Marshallese"]:0.15158631156177543,6[&type="Marshallese"]:0.07458631156177725)13[&type="Marshallese"]:0.03976501852875375,5[&type="Marshallese"]:0.03535133009058011)10[&type="Marshallese"]:0.009081748237160236,8[&type="Marshallese"]:0.03343307832754572)11[&type="Marshallese"]:0.01867183908610165,7[&type="Marshallese"]:0.06810491741372376)9[&type="Marshallese"]:0.016038332296191782)15[&type="Marshallese"]:0.0;tree STATE_6630000 = (((1[&type="Not_Marshallese"]:0.20426292262232473,4[&type="Not_Marshallese"]:0.1002629226222829)14[&type="Marshallese"]:0.02929583928222329,2[&type="Not_Marshallese"]:0.18955876190445162)12[&type="Marshallese"]:0.13858448780537844,((((3[&type="Not_Marshallese"]:0.15158631156177543,6[&type="Marshallese"]:0.07458631156177725)13[&type="Marshallese"]:0.03976501852875375,5[&type="Marshallese"]:0.03535133009058011)10[&type="Marshallese"]:0.009081748237160236,8[&type="Marshallese"]:0.03343307832754572)11[&type="Marshallese"]:0.01867183908610165,7[&type="Marshallese"]:0.06810491741372376)9[&type="Marshallese"]:0.016038332296191782)15[&type="Marshallese"]:0.0;
tree STATE_1640000 = ((((1[&type="Not_Marshallese"]:0.19195325311299566,3[&type="Not_Marshallese"]:0.05495325311305205)12[&type="Not_Marshallese"]:0.04423827834466079,2[&type="Not_Marshallese"]:0.19219153145756004)11[&type="Marshallese"]:0.03145213308042441,4[&type="Not_Marshallese"]:0.16364366453803902)9[&type="Marshallese"]:0.11459566107130265,((5[&type="Marshallese"]:0.04630800255361672,7[&type="Marshallese"]:0.05130800255349849)10[&type="Marshallese"]:0.015971533476327515,(6[&type="Marshallese"]:0.10180777790767787,8[&type="Marshallese"]:0.011807777907532346)14[&type="Marshallese"]:0.03947175812221726)13[&type="Marshallese"]:0.02695978957954659)15[&type="Marshallese"]:0.0;tree STATE_6640000 = ((((1[&type="Not_Marshallese"]:0.19195325311299566,3[&type="Not_Marshallese"]:0.05495325311305205)12[&type="Not_Marshallese"]:0.04423827834466079,2[&type="Not_Marshallese"]:0.19219153145756004)11[&type="Marshallese"]:0.03145213308042441,4[&type="Not_Marshallese"]:0.16364366453803902)9[&type="Marshallese"]:0.11459566107130265,((5[&type="Marshallese"]:0.04630800255361672,7[&type="Marshallese"]:0.05130800255349849)10[&type="Marshallese"]:0.015971533476327515,(6[&type="Marshallese"]:0.10180777790767787,8[&type="Marshallese"]:0.011807777907532346)14[&type="Marshallese"]:0.03947175812221726)13[&type="Marshallese"]:0.02695978957954659)15[&type="Marshallese"]:0.0;
tree STATE_1650000 = ((((1[&type="Not_Marshallese"]:0.2516814227374073,2[&type="Not_Marshallese"]:0.20768142273731088)12[&type="Marshallese"]:0.12261264355936141,7[&type="Marshallese"]:0.08629406629675779)13[&type="Marshallese"]:8.80811297888362E-4,6[&type="Marshallese"]:0.16117487759471527)14[&type="Marshallese"]:0.09611830477726313,(((3[&type="Not_Marshallese"]:0.1355224501289896,4[&type="Not_Marshallese"]:0.1685224501288914)9[&type="Marshallese"]:0.04066981026310407,5[&type="Marshallese"]:0.020192260392144612)10[&type="Marshallese"]:7.722235977196679E-4,8[&type="Marshallese"]:0.009964483989669648)11[&type="Marshallese"]:0.15732869838216323)15[&type="Marshallese"]:0.0;tree STATE_6650000 = ((((1[&type="Not_Marshallese"]:0.2516814227374073,2[&type="Not_Marshallese"]:0.20768142273731088)12[&type="Marshallese"]:0.12261264355936141,7[&type="Marshallese"]:0.08629406629675779)13[&type="Marshallese"]:8.80811297888362E-4,6[&type="Marshallese"]:0.16117487759471527)14[&type="Marshallese"]:0.09611830477726313,(((3[&type="Not_Marshallese"]:0.1355224501289896,4[&type="Not_Marshallese"]:0.1685224501288914)9[&type="Marshallese"]:0.04066981026310407,5[&type="Marshallese"]:0.020192260392144612)10[&type="Marshallese"]:7.722235977196679E-4,8[&type="Marshallese"]:0.009964483989669648)11[&type="Marshallese"]:0.15732869838216323)15[&type="Marshallese"]:0.0;
tree STATE_1660000 = (((((1[&type="Not_Marshallese"]:0.2370121764220225,3[&type="Not_Marshallese"]:0.10001217642207888)9[&type="Marshallese"]:0.001874821839866203,(2[&type="Not_Marshallese"]:0.18859077787437195,4[&type="Not_Marshallese"]:0.12859077787442652)12[&type="Marshallese"]:0.006296220387420337)10[&type="Marshallese"]:0.06709710720141149,8[&type="Marshallese"]:0.0019841054632128707)13[&type="Marshallese"]:0.010399575895266522,(5[&type="Marshallese"]:0.006365387481577001,6[&type="Marshallese"]:0.08536538748152789)11[&type="Marshallese"]:0.017018293877097024)14[&type="Marshallese"]:0.022674089095569228,7[&type="Marshallese"]:0.05105777045412502)15[&type="Marshallese"]:0.0;tree STATE_6660000 = (((((1[&type="Not_Marshallese"]:0.2370121764220225,3[&type="Not_Marshallese"]:0.10001217642207888)9[&type="Marshallese"]:0.001874821839866203,(2[&type="Not_Marshallese"]:0.18859077787437195,4[&type="Not_Marshallese"]:0.12859077787442652)12[&type="Marshallese"]:0.006296220387420337)10[&type="Marshallese"]:0.06709710720141149,8[&type="Marshallese"]:0.0019841054632128707)13[&type="Marshallese"]:0.010399575895266522,(5[&type="Marshallese"]:0.006365387481577001,6[&type="Marshallese"]:0.08536538748152789)11[&type="Marshallese"]:0.017018293877097024)14[&type="Marshallese"]:0.022674089095569228,7[&type="Marshallese"]:0.05105777045412502)15[&type="Marshallese"]:0.0;
tree STATE_1670000 = (((1[&type="Not_Marshallese"]:0.24677814598315884,(2[&type="Not_Marshallese"]:0.11752324315996293,3[&type="Not_Marshallese"]:0.024523243160115726)11[&type="Marshallese"]:0.0852549028230995)10[&type="Marshallese"]:0.08962963507862154,8[&type="Marshallese"]:0.032407781061693064)12[&type="Marshallese"]:0.4728313408610877,(4[&type="Not_Marshallese"]:0.6878482137288234,((5[&type="Marshallese"]:0.030275256732716638,6[&type="Marshallese"]:0.10927525673266753)13[&type="Marshallese"]:0.03774404961002431,7[&type="Marshallese"]:0.07301930634262271)9[&type="Marshallese"]:0.43082890738623164)14[&type="Marshallese"]:0.017390908194002797)15[&type="Marshallese"]:0.0;tree STATE_6670000 = (((1[&type="Not_Marshallese"]:0.24677814598315884,(2[&type="Not_Marshallese"]:0.11752324315996293,3[&type="Not_Marshallese"]:0.024523243160115726)11[&type="Marshallese"]:0.0852549028230995)10[&type="Marshallese"]:0.08962963507862154,8[&type="Marshallese"]:0.032407781061693064)12[&type="Marshallese"]:0.4728313408610877,(4[&type="Not_Marshallese"]:0.6878482137288234,((5[&type="Marshallese"]:0.030275256732716638,6[&type="Marshallese"]:0.10927525673266753)13[&type="Marshallese"]:0.03774404961002431,7[&type="Marshallese"]:0.07301930634262271)9[&type="Marshallese"]:0.43082890738623164)14[&type="Marshallese"]:0.017390908194002797)15[&type="Marshallese"]:0.0;
tree STATE_1680000 = ((1[&type="Not_Marshallese"]:0.3971710792223453,((((2[&type="Not_Marshallese"]:0.25462020401605817,4[&type="Not_Marshallese"]:0.19462020401611274)12[&type="Marshallese"]:0.01997061404936934,5[&type="Marshallese"]:0.025590818065631238)14[&type="Marshallese"]:0.044141416167156555,6[&type="Marshallese"]:0.14873223423273868)11[&type="Marshallese"]:0.010371124084354089,(7[&type="Marshallese"]:0.06942531462156143,8[&type="Marshallese"]:0.05342531462148503)10[&type="Marshallese"]:0.015678043695462218)9[&type="Marshallese"]:0.02406772090531073)13[&type="Marshallese"]:0.0677887500722017,3[&type="Not_Marshallese"]:0.3279598292946034)15[&type="Marshallese"]:0.0;tree STATE_6680000 = ((1[&type="Not_Marshallese"]:0.3971710792223453,((((2[&type="Not_Marshallese"]:0.25462020401605817,4[&type="Not_Marshallese"]:0.19462020401611274)12[&type="Marshallese"]:0.01997061404936934,5[&type="Marshallese"]:0.025590818065631238)14[&type="Marshallese"]:0.044141416167156555,6[&type="Marshallese"]:0.14873223423273868)11[&type="Marshallese"]:0.010371124084354089,(7[&type="Marshallese"]:0.06942531462156143,8[&type="Marshallese"]:0.05342531462148503)10[&type="Marshallese"]:0.015678043695462218)9[&type="Marshallese"]:0.02406772090531073)13[&type="Marshallese"]:0.0677887500722017,3[&type="Not_Marshallese"]:0.3279598292946034)15[&type="Marshallese"]:0.0;
tree STATE_1690000 = (((1[&type="Not_Marshallese"]:0.23601442422951524,2[&type="Not_Marshallese"]:0.19201442422941883)11[&type="Marshallese"]:0.002345004157120828,3[&type="Not_Marshallese"]:0.10135942838669246)14[&type="Marshallese"]:0.16332101878417363,(((4[&type="Not_Marshallese"]:0.24829314762469873,(5[&type="Marshallese"]:0.04215657551187746,7[&type="Marshallese"]:0.047156575511759224)9[&type="Marshallese"]:0.017136572112970427)12[&type="Marshallese"]:0.0030868293705957894,6[&type="Marshallese"]:0.14137997699539456)13[&type="Marshallese"]:4.274833824422508E-4,8[&type="Marshallese"]:0.051807460377691295)10[&type="Marshallese"]:0.04587298679303109)15[&type="Marshallese"]:0.0;tree STATE_6690000 = (((1[&type="Not_Marshallese"]:0.23601442422951524,2[&type="Not_Marshallese"]:0.19201442422941883)11[&type="Marshallese"]:0.002345004157120828,3[&type="Not_Marshallese"]:0.10135942838669246)14[&type="Marshallese"]:0.16332101878417363,(((4[&type="Not_Marshallese"]:0.24829314762469873,(5[&type="Marshallese"]:0.04215657551187746,7[&type="Marshallese"]:0.047156575511759224)9[&type="Marshallese"]:0.017136572112970427)12[&type="Marshallese"]:0.0030868293705957894,6[&type="Marshallese"]:0.14137997699539456)13[&type="Marshallese"]:4.274833824422508E-4,8[&type="Marshallese"]:0.051807460377691295)10[&type="Marshallese"]:0.04587298679303109)15[&type="Marshallese"]:0.0;
tree STATE_1700000 = (1[&type="Not_Marshallese"]:0.717188696270177,((((2[&type="Not_Marshallese"]:0.24991950827432446,4[&type="Not_Marshallese"]:0.18991950827437903)12[&type="Marshallese"]:0.09051181440120376,(5[&type="Marshallese"]:0.058151622116672075,8[&type="Marshallese"]:0.04715162211647744)11[&type="Marshallese"]:0.03327970055905988)14[&type="Marshallese"]:0.09878880001481766,(6[&type="Marshallese"]:0.25263419644953655,7[&type="Marshallese"]:0.17863419644946743)9[&type="Marshallese"]:0.016585926240963944)10[&type="Marshallese"]:0.032269658113827704,3[&type="Not_Marshallese"]:0.3784897808043264)13[&type="Marshallese"]:0.201698915465907)15[&type="Marshallese"]:0.0;tree STATE_6700000 = (1[&type="Not_Marshallese"]:0.717188696270177,((((2[&type="Not_Marshallese"]:0.24991950827432446,4[&type="Not_Marshallese"]:0.18991950827437903)12[&type="Marshallese"]:0.09051181440120376,(5[&type="Marshallese"]:0.058151622116672075,8[&type="Marshallese"]:0.04715162211647744)11[&type="Marshallese"]:0.03327970055905988)14[&type="Marshallese"]:0.09878880001481766,(6[&type="Marshallese"]:0.25263419644953655,7[&type="Marshallese"]:0.17863419644946743)9[&type="Marshallese"]:0.016585926240963944)10[&type="Marshallese"]:0.032269658113827704,3[&type="Not_Marshallese"]:0.3784897808043264)13[&type="Marshallese"]:0.201698915465907)15[&type="Marshallese"]:0.0;
tree STATE_1710000 = (1[&type="Not_Marshallese"]:0.4195081765791905,((((((2[&type="Not_Marshallese"]:0.25673311031884416,5[&type="Marshallese"]:0.007733110319047887)9[&type="Marshallese"]:0.023841690196629628,8[&type="Marshallese"]:0.020574800515482883)11[&type="Marshallese"]:0.005611471902366938,7[&type="Marshallese"]:0.04218627241792622)10[&type="Marshallese"]:0.027560741359840768,4[&type="Not_Marshallese"]:0.25374701377773606)13[&type="Marshallese"]:0.04772647359113441,6[&type="Marshallese"]:0.19147348736897052)14[&type="Marshallese"]:0.003247323133439284,3[&type="Not_Marshallese"]:0.271720810502408)12[&type="Marshallese"]:0.010787366076838889)15[&type="Marshallese"]:0.0;tree STATE_6710000 = (1[&type="Not_Marshallese"]:0.4195081765791905,((((((2[&type="Not_Marshallese"]:0.25673311031884416,5[&type="Marshallese"]:0.007733110319047887)9[&type="Marshallese"]:0.023841690196629628,8[&type="Marshallese"]:0.020574800515482883)11[&type="Marshallese"]:0.005611471902366938,7[&type="Marshallese"]:0.04218627241792622)10[&type="Marshallese"]:0.027560741359840768,4[&type="Not_Marshallese"]:0.25374701377773606)13[&type="Marshallese"]:0.04772647359113441,6[&type="Marshallese"]:0.19147348736897052)14[&type="Marshallese"]:0.003247323133439284,3[&type="Not_Marshallese"]:0.271720810502408)12[&type="Marshallese"]:0.010787366076838889)15[&type="Marshallese"]:0.0;
tree STATE_1720000 = ((((((1[&type="Not_Marshallese"]:0.18047786923683481,3[&type="Not_Marshallese"]:0.0434778692368912)11[&type="Not_Marshallese"]:0.05967418775763611,4[&type="Not_Marshallese"]:0.1361520569944291)14[&type="Marshallese"]:0.07888610008055477,5[&type="Marshallese"]:0.026038157075133017)10[&type="Marshallese"]:0.005780581464435719,2[&type="Not_Marshallese"]:0.280818738539365)12[&type="Marshallese"]:0.040535513919591815,8[&type="Marshallese"]:0.06135425245896592)9[&type="Marshallese"]:0.027750516392743618,(6[&type="Marshallese"]:0.14124113586322545,7[&type="Marshallese"]:0.06724113586315633)13[&type="Marshallese"]:0.0378636329886296)15[&type="Marshallese"]:0.0;tree STATE_6720000 = ((((((1[&type="Not_Marshallese"]:0.18047786923683481,3[&type="Not_Marshallese"]:0.0434778692368912)11[&type="Not_Marshallese"]:0.05967418775763611,4[&type="Not_Marshallese"]:0.1361520569944291)14[&type="Marshallese"]:0.07888610008055477,5[&type="Marshallese"]:0.026038157075133017)10[&type="Marshallese"]:0.005780581464435719,2[&type="Not_Marshallese"]:0.280818738539365)12[&type="Marshallese"]:0.040535513919591815,8[&type="Marshallese"]:0.06135425245896592)9[&type="Marshallese"]:0.027750516392743618,(6[&type="Marshallese"]:0.14124113586322545,7[&type="Marshallese"]:0.06724113586315633)13[&type="Marshallese"]:0.0378636329886296)15[&type="Marshallese"]:0.0;
tree STATE_1730000 = ((1[&type="Not_Marshallese"]:0.5011162474420907,((((2[&type="Not_Marshallese"]:0.14683159027460602,(3[&type="Not_Marshallese"]:0.023981115477763937,4[&type="Not_Marshallese"]:0.05698111547766571)10[&type="Marshallese"]:0.029850474796994875)11[&type="Marshallese"]:0.07129450837947338,6[&type="Marshallese"]:0.048126098654234006)14[&type="Marshallese"]:0.04777428174054932,8[&type="Marshallese"]:0.005900380394637805)12[&type="Marshallese"]:0.04507042704926978,5[&type="Marshallese"]:0.061970807444102216)9[&type="Marshallese"]:0.14614543999809582)13[&type="Marshallese"]:0.1528824989811448,7[&type="Marshallese"]:0.3659987464232246)15[&type="Marshallese"]:0.0;tree STATE_6730000 = ((1[&type="Not_Marshallese"]:0.5011162474420907,((((2[&type="Not_Marshallese"]:0.14683159027460602,(3[&type="Not_Marshallese"]:0.023981115477763937,4[&type="Not_Marshallese"]:0.05698111547766571)10[&type="Marshallese"]:0.029850474796994875)11[&type="Marshallese"]:0.07129450837947338,6[&type="Marshallese"]:0.048126098654234006)14[&type="Marshallese"]:0.04777428174054932,8[&type="Marshallese"]:0.005900380394637805)12[&type="Marshallese"]:0.04507042704926978,5[&type="Marshallese"]:0.061970807444102216)9[&type="Marshallese"]:0.14614543999809582)13[&type="Marshallese"]:0.1528824989811448,7[&type="Marshallese"]:0.3659987464232246)15[&type="Marshallese"]:0.0;
tree STATE_1740000 = ((1[&type="Not_Marshallese"]:0.43738317629981,((2[&type="Not_Marshallese"]:0.3184229356447127,3[&type="Not_Marshallese"]:0.22542293564486549)9[&type="Marshallese"]:0.060926173936813655,(6[&type="Marshallese"]:0.16541019707220828,8[&type="Marshallese"]:0.07541019707206276)13[&type="Marshallese"]:0.04393891250947268)11[&type="Marshallese"]:0.014034066718187244)14[&type="Marshallese"]:0.051022863908408655,((4[&type="Not_Marshallese"]:0.2526178183022825,5[&type="Marshallese"]:0.06361781830243168)12[&type="Marshallese"]:0.10230836048992198,7[&type="Marshallese"]:0.17092617879223543)10[&type="Marshallese"]:0.029479861415972308)15[&type="Marshallese"]:0.0;tree STATE_6740000 = ((1[&type="Not_Marshallese"]:0.43738317629981,((2[&type="Not_Marshallese"]:0.3184229356447127,3[&type="Not_Marshallese"]:0.22542293564486549)9[&type="Marshallese"]:0.060926173936813655,(6[&type="Marshallese"]:0.16541019707220828,8[&type="Marshallese"]:0.07541019707206276)13[&type="Marshallese"]:0.04393891250947268)11[&type="Marshallese"]:0.014034066718187244)14[&type="Marshallese"]:0.051022863908408655,((4[&type="Not_Marshallese"]:0.2526178183022825,5[&type="Marshallese"]:0.06361781830243168)12[&type="Marshallese"]:0.10230836048992198,7[&type="Marshallese"]:0.17092617879223543)10[&type="Marshallese"]:0.029479861415972308)15[&type="Marshallese"]:0.0;
tree STATE_1750000 = ((((((1[&type="Not_Marshallese"]:0.2228716490715994,2[&type="Not_Marshallese"]:0.178871649071503)12[&type="Marshallese"]:0.12363734394723869,5[&type="Marshallese"]:0.053508993018945405)14[&type="Marshallese"]:9.816343224972601E-4,7[&type="Marshallese"]:0.05949062734132443)10[&type="Marshallese"]:0.024249089671821322,8[&type="Marshallese"]:0.06773971701306936)13[&type="Marshallese"]:0.02185438140649687,6[&type="Marshallese"]:0.17959409841971175)11[&type="Marshallese"]:0.19175110098298886,(3[&type="Not_Marshallese"]:0.13237934354987463,4[&type="Not_Marshallese"]:0.1653793435497764)9[&type="Marshallese"]:0.31596585585282416)15[&type="Marshallese"]:0.0;tree STATE_6750000 = ((((((1[&type="Not_Marshallese"]:0.2228716490715994,2[&type="Not_Marshallese"]:0.178871649071503)12[&type="Marshallese"]:0.12363734394723869,5[&type="Marshallese"]:0.053508993018945405)14[&type="Marshallese"]:9.816343224972601E-4,7[&type="Marshallese"]:0.05949062734132443)10[&type="Marshallese"]:0.024249089671821322,8[&type="Marshallese"]:0.06773971701306936)13[&type="Marshallese"]:0.02185438140649687,6[&type="Marshallese"]:0.17959409841971175)11[&type="Marshallese"]:0.19175110098298886,(3[&type="Not_Marshallese"]:0.13237934354987463,4[&type="Not_Marshallese"]:0.1653793435497764)9[&type="Marshallese"]:0.31596585585282416)15[&type="Marshallese"]:0.0;
tree STATE_1760000 = ((((1[&type="Not_Marshallese"]:0.3478123904882696,5[&type="Marshallese"]:0.05481239048837694)14[&type="Marshallese"]:0.016685587930698242,(2[&type="Not_Marshallese"]:0.27894998067738636,8[&type="Marshallese"]:0.01894998067739545)12[&type="Marshallese"]:0.0415479977414851)11[&type="Marshallese"]:0.04721100878908996,6[&type="Marshallese"]:0.19770898720811603)9[&type="Marshallese"]:0.05868410634683674,((3[&type="Not_Marshallese"]:0.09554884507332212,4[&type="Not_Marshallese"]:0.1285488450732239)10[&type="Not_Marshallese"]:0.17611212158185496,7[&type="Marshallese"]:0.12066096665510978)13[&type="Marshallese"]:0.061732126899773865)15[&type="Marshallese"]:0.0;tree STATE_6760000 = ((((1[&type="Not_Marshallese"]:0.3478123904882696,5[&type="Marshallese"]:0.05481239048837694)14[&type="Marshallese"]:0.016685587930698242,(2[&type="Not_Marshallese"]:0.27894998067738636,8[&type="Marshallese"]:0.01894998067739545)12[&type="Marshallese"]:0.0415479977414851)11[&type="Marshallese"]:0.04721100878908996,6[&type="Marshallese"]:0.19770898720811603)9[&type="Marshallese"]:0.05868410634683674,((3[&type="Not_Marshallese"]:0.09554884507332212,4[&type="Not_Marshallese"]:0.1285488450732239)10[&type="Not_Marshallese"]:0.17611212158185496,7[&type="Marshallese"]:0.12066096665510978)13[&type="Marshallese"]:0.061732126899773865)15[&type="Marshallese"]:0.0;
tree STATE_1770000 = (((((1[&type="Not_Marshallese"]:0.28552341436803746,6[&type="Marshallese"]:0.07152341436809567)12[&type="Marshallese"]:0.025932773941706566,3[&type="Not_Marshallese"]:0.17445618830980042)13[&type="Marshallese"]:0.04064909476692008,8[&type="Marshallese"]:0.0481052830765768)11[&type="Marshallese"]:0.09132206608011967,(5[&type="Marshallese"]:0.1039229649567745,7[&type="Marshallese"]:0.10892296495665627)14[&type="Marshallese"]:0.0465043842001166)9[&type="Marshallese"]:0.12740519844694337,(2[&type="Not_Marshallese"]:0.26850233262068,4[&type="Not_Marshallese"]:0.2085023326207346)10[&type="Marshallese"]:0.2583302149829507)15[&type="Marshallese"]:0.0;tree STATE_6770000 = (((((1[&type="Not_Marshallese"]:0.28552341436803746,6[&type="Marshallese"]:0.07152341436809567)12[&type="Marshallese"]:0.025932773941706566,3[&type="Not_Marshallese"]:0.17445618830980042)13[&type="Marshallese"]:0.04064909476692008,8[&type="Marshallese"]:0.0481052830765768)11[&type="Marshallese"]:0.09132206608011967,(5[&type="Marshallese"]:0.1039229649567745,7[&type="Marshallese"]:0.10892296495665627)14[&type="Marshallese"]:0.0465043842001166)9[&type="Marshallese"]:0.12740519844694337,(2[&type="Not_Marshallese"]:0.26850233262068,4[&type="Not_Marshallese"]:0.2085023326207346)10[&type="Marshallese"]:0.2583302149829507)15[&type="Marshallese"]:0.0;
tree STATE_1780000 = (((((1[&type="Not_Marshallese"]:0.31326460896410085,6[&type="Marshallese"]:0.09926460896415906)10[&type="Marshallese"]:0.03425861868835178,7[&type="Marshallese"]:0.059523227652441724)14[&type="Marshallese"]:0.15411662221177663,(2[&type="Not_Marshallese"]:0.10798378554389979,3[&type="Not_Marshallese"]:0.01498378554405258)13[&type="Not_Marshallese"]:0.3496560643202331)11[&type="Marshallese"]:0.025909100573644483,(4[&type="Not_Marshallese"]:0.28858428212005693,8[&type="Marshallese"]:0.08858428212001146)12[&type="Marshallese"]:0.13496466831777498)9[&type="Marshallese"]:0.04286417702255796,5[&type="Marshallese"]:0.27741312746053903)15[&type="Marshallese"]:0.0;tree STATE_6780000 = (((((1[&type="Not_Marshallese"]:0.31326460896410085,6[&type="Marshallese"]:0.09926460896415906)10[&type="Marshallese"]:0.03425861868835178,7[&type="Marshallese"]:0.059523227652441724)14[&type="Marshallese"]:0.15411662221177663,(2[&type="Not_Marshallese"]:0.10798378554389979,3[&type="Not_Marshallese"]:0.01498378554405258)13[&type="Not_Marshallese"]:0.3496560643202331)11[&type="Marshallese"]:0.025909100573644483,(4[&type="Not_Marshallese"]:0.28858428212005693,8[&type="Marshallese"]:0.08858428212001146)12[&type="Marshallese"]:0.13496466831777498)9[&type="Marshallese"]:0.04286417702255796,5[&type="Marshallese"]:0.27741312746053903)15[&type="Marshallese"]:0.0;
tree STATE_1790000 = ((1[&type="Not_Marshallese"]:0.46762124056455634,2[&type="Not_Marshallese"]:0.42362124056445993)10[&type="Marshallese"]:0.004276901221437868,(((((3[&type="Not_Marshallese"]:0.13082427040979921,6[&type="Marshallese"]:0.053824270409801034)13[&type="Marshallese"]:0.04699747095969836,5[&type="Marshallese"]:0.02182174136954851)9[&type="Marshallese"]:0.002739720952074365,4[&type="Not_Marshallese"]:0.21356146232147372)11[&type="Marshallese"]:0.08168008241902042,8[&type="Marshallese"]:0.09524154474044866)14[&type="Marshallese"]:0.058017490314287046,7[&type="Marshallese"]:0.1692590350548121)12[&type="Marshallese"]:0.014639106731171192)15[&type="Marshallese"]:0.0;tree STATE_6790000 = ((1[&type="Not_Marshallese"]:0.46762124056455634,2[&type="Not_Marshallese"]:0.42362124056445993)10[&type="Marshallese"]:0.004276901221437868,(((((3[&type="Not_Marshallese"]:0.13082427040979921,6[&type="Marshallese"]:0.053824270409801034)13[&type="Marshallese"]:0.04699747095969836,5[&type="Marshallese"]:0.02182174136954851)9[&type="Marshallese"]:0.002739720952074365,4[&type="Not_Marshallese"]:0.21356146232147372)11[&type="Marshallese"]:0.08168008241902042,8[&type="Marshallese"]:0.09524154474044866)14[&type="Marshallese"]:0.058017490314287046,7[&type="Marshallese"]:0.1692590350548121)12[&type="Marshallese"]:0.014639106731171192)15[&type="Marshallese"]:0.0;
tree STATE_1800000 = ((((1[&type="Not_Marshallese"]:0.2782935953083295,3[&type="Not_Marshallese"]:0.14129359530838587)10[&type="Marshallese"]:0.08122292759267047,(5[&type="Marshallese"]:0.06493874661625643,(6[&type="Marshallese"]:0.11359303437300017,8[&type="Marshallese"]:0.02359303437285465)9[&type="Marshallese"]:0.030345712243207146)11[&type="Marshallese"]:0.0015777762848508403)13[&type="Marshallese"]:0.006762176199672898,2[&type="Not_Marshallese"]:0.32227869910057644)12[&type="Marshallese"]:0.5080968428752253,(4[&type="Not_Marshallese"]:0.3436884096741233,7[&type="Marshallese"]:0.1596884096741542)14[&type="Not_Marshallese"]:0.42668713230173305)15[&type="Not_Marshallese"]:0.0;tree STATE_6800000 = ((((1[&type="Not_Marshallese"]:0.2782935953083295,3[&type="Not_Marshallese"]:0.14129359530838587)10[&type="Marshallese"]:0.08122292759267047,(5[&type="Marshallese"]:0.06493874661625643,(6[&type="Marshallese"]:0.11359303437300017,8[&type="Marshallese"]:0.02359303437285465)9[&type="Marshallese"]:0.030345712243207146)11[&type="Marshallese"]:0.0015777762848508403)13[&type="Marshallese"]:0.006762176199672898,2[&type="Not_Marshallese"]:0.32227869910057644)12[&type="Marshallese"]:0.5080968428752253,(4[&type="Not_Marshallese"]:0.3436884096741233,7[&type="Marshallese"]:0.1596884096741542)14[&type="Not_Marshallese"]:0.42668713230173305)15[&type="Not_Marshallese"]:0.0;
tree STATE_1810000 = (((((1[&type="Not_Marshallese"]:0.28545501844231774,4[&type="Not_Marshallese"]:0.1814550184422759)9[&type="Marshallese"]:0.061583450290001895,5[&type="Marshallese"]:0.05403846873242696)10[&type="Marshallese"]:0.05351491432084865,8[&type="Marshallese"]:0.09655338305308098)13[&type="Marshallese"]:0.03529397833716358,((2[&type="Not_Marshallese"]:0.2423080679093903,3[&type="Not_Marshallese"]:0.1493080679095431)14[&type="Marshallese"]:0.06570782453139429,7[&type="Marshallese"]:0.06401589244087008)11[&type="Marshallese"]:0.08383146894945087)12[&type="Marshallese"]:0.2722377429217453,6[&type="Marshallese"]:0.49408510431213537)15[&type="Marshallese"]:0.0;tree STATE_6810000 = (((((1[&type="Not_Marshallese"]:0.28545501844231774,4[&type="Not_Marshallese"]:0.1814550184422759)9[&type="Marshallese"]:0.061583450290001895,5[&type="Marshallese"]:0.05403846873242696)10[&type="Marshallese"]:0.05351491432084865,8[&type="Marshallese"]:0.09655338305308098)13[&type="Marshallese"]:0.03529397833716358,((2[&type="Not_Marshallese"]:0.2423080679093903,3[&type="Not_Marshallese"]:0.1493080679095431)14[&type="Marshallese"]:0.06570782453139429,7[&type="Marshallese"]:0.06401589244087008)11[&type="Marshallese"]:0.08383146894945087)12[&type="Marshallese"]:0.2722377429217453,6[&type="Marshallese"]:0.49408510431213537)15[&type="Marshallese"]:0.0;
tree STATE_1820000 = (1[&type="Not_Marshallese"]:0.719348316548708,((2[&type="Not_Marshallese"]:0.1737153372183175,3[&type="Not_Marshallese"]:0.0807153372184703)11[&type="Marshallese"]:0.17440784850651303,((4[&type="Not_Marshallese"]:0.26448285352703405,(6[&type="Marshallese"]:0.14505130664051663,(7[&type="Marshallese"]:0.04970343756576989,8[&type="Marshallese"]:0.033703437565693495)9[&type="Marshallese"]:0.021347869074677617)13[&type="Marshallese"]:0.009431546886617459)12[&type="Marshallese"]:0.01150826619926526,5[&type="Marshallese"]:0.08699111972644846)10[&type="Marshallese"]:0.012132065998585795)14[&type="Marshallese"]:0.3272251308237811)15[&type="Marshallese"]:0.0;tree STATE_6820000 = (1[&type="Not_Marshallese"]:0.719348316548708,((2[&type="Not_Marshallese"]:0.1737153372183175,3[&type="Not_Marshallese"]:0.0807153372184703)11[&type="Marshallese"]:0.17440784850651303,((4[&type="Not_Marshallese"]:0.26448285352703405,(6[&type="Marshallese"]:0.14505130664051663,(7[&type="Marshallese"]:0.04970343756576989,8[&type="Marshallese"]:0.033703437565693495)9[&type="Marshallese"]:0.021347869074677617)13[&type="Marshallese"]:0.009431546886617459)12[&type="Marshallese"]:0.01150826619926526,5[&type="Marshallese"]:0.08699111972644846)10[&type="Marshallese"]:0.012132065998585795)14[&type="Marshallese"]:0.3272251308237811)15[&type="Marshallese"]:0.0;
tree STATE_1830000 = (((1[&type="Not_Marshallese"]:0.37507791478168273,((((2[&type="Not_Marshallese"]:0.24320914982986974,6[&type="Marshallese"]:0.07320914983002436)9[&type="Marshallese"]:0.010574146778699556,5[&type="Marshallese"]:0.004783296608773024)13[&type="Marshallese"]:0.011290689249736807,3[&type="Not_Marshallese"]:0.1720739858584589)12[&type="Marshallese"]:0.015319772053619896,8[&type="Marshallese"]:0.020393757911935095)10[&type="Marshallese"]:0.050684156869660324)14[&type="Marshallese"]:0.03358176160738624,7[&type="Marshallese"]:0.12065967638905806)11[&type="Marshallese"]:0.0030134451470648638,4[&type="Not_Marshallese"]:0.307673121536092)15[&type="Marshallese"]:0.0;tree STATE_6830000 = (((1[&type="Not_Marshallese"]:0.37507791478168273,((((2[&type="Not_Marshallese"]:0.24320914982986974,6[&type="Marshallese"]:0.07320914983002436)9[&type="Marshallese"]:0.010574146778699556,5[&type="Marshallese"]:0.004783296608773024)13[&type="Marshallese"]:0.011290689249736807,3[&type="Not_Marshallese"]:0.1720739858584589)12[&type="Marshallese"]:0.015319772053619896,8[&type="Marshallese"]:0.020393757911935095)10[&type="Marshallese"]:0.050684156869660324)14[&type="Marshallese"]:0.03358176160738624,7[&type="Marshallese"]:0.12065967638905806)11[&type="Marshallese"]:0.0030134451470648638,4[&type="Not_Marshallese"]:0.307673121536092)15[&type="Marshallese"]:0.0;
tree STATE_1840000 = (((((1[&type="Not_Marshallese"]:0.28921624551614444,6[&type="Marshallese"]:0.07521624551620265)11[&type="Marshallese"]:0.02463286158890876,5[&type="Marshallese"]:0.020849107105160525)14[&type="Marshallese"]:0.05007704881183306,((2[&type="Not_Marshallese"]:0.17972444817909317,4[&type="Not_Marshallese"]:0.11972444817914774)12[&type="Marshallese"]:0.1323143069102673,8[&type="Marshallese"]:0.05203875508936956)9[&type="Marshallese"]:0.007887400827429392)10[&type="Marshallese"]:0.06518884247087947,7[&type="Marshallese"]:0.14111499838775482)13[&type="Marshallese"]:0.03738723742542971,3[&type="Not_Marshallese"]:0.32950223581325183)15[&type="Marshallese"]:0.0;tree STATE_6840000 = (((((1[&type="Not_Marshallese"]:0.28921624551614444,6[&type="Marshallese"]:0.07521624551620265)11[&type="Marshallese"]:0.02463286158890876,5[&type="Marshallese"]:0.020849107105160525)14[&type="Marshallese"]:0.05007704881183306,((2[&type="Not_Marshallese"]:0.17972444817909317,4[&type="Not_Marshallese"]:0.11972444817914774)12[&type="Marshallese"]:0.1323143069102673,8[&type="Marshallese"]:0.05203875508936956)9[&type="Marshallese"]:0.007887400827429392)10[&type="Marshallese"]:0.06518884247087947,7[&type="Marshallese"]:0.14111499838775482)13[&type="Marshallese"]:0.03738723742542971,3[&type="Not_Marshallese"]:0.32950223581325183)15[&type="Marshallese"]:0.0;
tree STATE_1850000 = ((((1[&type="Not_Marshallese"]:0.201312490683866,(2[&type="Not_Marshallese"]:0.1231889870145407,4[&type="Not_Marshallese"]:0.06318898701459527)13[&type="Marshallese"]:0.034123503669228894)10[&type="Marshallese"]:0.1388414554355352,(5[&type="Marshallese"]:0.014464153729696005,6[&type="Marshallese"]:0.09346415372964689)14[&type="Marshallese"]:0.03268979238981251)12[&type="Marshallese"]:0.060894267041958994,(3[&type="Not_Marshallese"]:0.19785271307163727,8[&type="Marshallese"]:0.030852713071493565)9[&type="Marshallese"]:0.06619550008977931)11[&type="Marshallese"]:0.08261461102932932,7[&type="Marshallese"]:0.1956628241906786)15[&type="Marshallese"]:0.0;tree STATE_6850000 = ((((1[&type="Not_Marshallese"]:0.201312490683866,(2[&type="Not_Marshallese"]:0.1231889870145407,4[&type="Not_Marshallese"]:0.06318898701459527)13[&type="Marshallese"]:0.034123503669228894)10[&type="Marshallese"]:0.1388414554355352,(5[&type="Marshallese"]:0.014464153729696005,6[&type="Marshallese"]:0.09346415372964689)14[&type="Marshallese"]:0.03268979238981251)12[&type="Marshallese"]:0.060894267041958994,(3[&type="Not_Marshallese"]:0.19785271307163727,8[&type="Marshallese"]:0.030852713071493565)9[&type="Marshallese"]:0.06619550008977931)11[&type="Marshallese"]:0.08261461102932932,7[&type="Marshallese"]:0.1956628241906786)15[&type="Marshallese"]:0.0;
tree STATE_1860000 = ((((1[&type="Not_Marshallese"]:0.28426348266170065,6[&type="Marshallese"]:0.07026348266175886)11[&type="Marshallese"]:0.014809001227707452,5[&type="Marshallese"]:0.006072483889515423)10[&type="Marshallese"]:0.014636452923903587,7[&type="Marshallese"]:0.025708936813300776)12[&type="Marshallese"]:0.10630112118554147,(((2[&type="Not_Marshallese"]:0.18456619756108497,3[&type="Not_Marshallese"]:0.09156619756123777)13[&type="Marshallese"]:0.01349013817276723,4[&type="Not_Marshallese"]:0.13805633573390677)14[&type="Marshallese"]:0.07556611341611577,8[&type="Marshallese"]:0.013622449149977067)9[&type="Marshallese"]:0.10238760884878878)15[&type="Marshallese"]:0.0;tree STATE_6860000 = ((((1[&type="Not_Marshallese"]:0.28426348266170065,6[&type="Marshallese"]:0.07026348266175886)11[&type="Marshallese"]:0.014809001227707452,5[&type="Marshallese"]:0.006072483889515423)10[&type="Marshallese"]:0.014636452923903587,7[&type="Marshallese"]:0.025708936813300776)12[&type="Marshallese"]:0.10630112118554147,(((2[&type="Not_Marshallese"]:0.18456619756108497,3[&type="Not_Marshallese"]:0.09156619756123777)13[&type="Marshallese"]:0.01349013817276723,4[&type="Not_Marshallese"]:0.13805633573390677)14[&type="Marshallese"]:0.07556611341611577,8[&type="Marshallese"]:0.013622449149977067)9[&type="Marshallese"]:0.10238760884878878)15[&type="Marshallese"]:0.0;
tree STATE_1870000 = (((1[&type="Not_Marshallese"]:0.36851165286701176,((((2[&type="Not_Marshallese"]:0.15340047792957687,3[&type="Not_Marshallese"]:0.06040047792972966)13[&type="Marshallese"]:0.10951134631582218,5[&type="Marshallese"]:0.013911824245602777)9[&type="Marshallese"]:0.03870904095719652,8[&type="Marshallese"]:0.04162086520260466)10[&type="Marshallese"]:0.008035795623285047,7[&type="Marshallese"]:0.0656566608259661)12[&type="Marshallese"]:0.014854992041034742)11[&type="Marshallese"]:0.0024903452646485302,4[&type="Not_Marshallese"]:0.26700199813161846)14[&type="Marshallese"]:0.01093456887915456,6[&type="Marshallese"]:0.16793656701087306)15[&type="Marshallese"]:0.0;tree STATE_6870000 = (((1[&type="Not_Marshallese"]:0.36851165286701176,((((2[&type="Not_Marshallese"]:0.15340047792957687,3[&type="Not_Marshallese"]:0.06040047792972966)13[&type="Marshallese"]:0.10951134631582218,5[&type="Marshallese"]:0.013911824245602777)9[&type="Marshallese"]:0.03870904095719652,8[&type="Marshallese"]:0.04162086520260466)10[&type="Marshallese"]:0.008035795623285047,7[&type="Marshallese"]:0.0656566608259661)12[&type="Marshallese"]:0.014854992041034742)11[&type="Marshallese"]:0.0024903452646485302,4[&type="Not_Marshallese"]:0.26700199813161846)14[&type="Marshallese"]:0.01093456887915456,6[&type="Marshallese"]:0.16793656701087306)15[&type="Marshallese"]:0.0;
tree STATE_1880000 = (((1[&type="Not_Marshallese"]:0.24662733961829023,(2[&type="Not_Marshallese"]:0.1898193843832797,(3[&type="Not_Marshallese"]:0.04515049002979696,4[&type="Not_Marshallese"]:0.07815049002969873)10[&type="Marshallese"]:0.05166889435363553)14[&type="Marshallese"]:0.012807955234914126)12[&type="Marshallese"]:0.07548399836074313,8[&type="Marshallese"]:0.01811133797894604)9[&type="Marshallese"]:0.034634602309251916,(5[&type="Marshallese"]:0.05385172295818258,(6[&type="Marshallese"]:0.11554541362872722,7[&type="Marshallese"]:0.0415454136286581)11[&type="Marshallese"]:0.017306309329406244)13[&type="Marshallese"]:0.009894217330210009)15[&type="Marshallese"]:0.0;tree STATE_6880000 = (((1[&type="Not_Marshallese"]:0.24662733961829023,(2[&type="Not_Marshallese"]:0.1898193843832797,(3[&type="Not_Marshallese"]:0.04515049002979696,4[&type="Not_Marshallese"]:0.07815049002969873)10[&type="Marshallese"]:0.05166889435363553)14[&type="Marshallese"]:0.012807955234914126)12[&type="Marshallese"]:0.07548399836074313,8[&type="Marshallese"]:0.01811133797894604)9[&type="Marshallese"]:0.034634602309251916,(5[&type="Marshallese"]:0.05385172295818258,(6[&type="Marshallese"]:0.11554541362872722,7[&type="Marshallese"]:0.0415454136286581)11[&type="Marshallese"]:0.017306309329406244)13[&type="Marshallese"]:0.009894217330210009)15[&type="Marshallese"]:0.0;
tree STATE_1890000 = (((1[&type="Not_Marshallese"]:0.3436701683668677,6[&type="Marshallese"]:0.1296701683669259)12[&type="Marshallese"]:0.028105647019427804,(((2[&type="Not_Marshallese"]:0.18276633085591398,4[&type="Not_Marshallese"]:0.12276633085596855)13[&type="Marshallese"]:0.03413293100162473,3[&type="Not_Marshallese"]:0.12389926185769151)9[&type="Marshallese"]:0.0957655009323291,7[&type="Marshallese"]:0.06866476278995332)14[&type="Marshallese"]:0.015111052596331276)11[&type="Marshallese"]:0.005231344260752779,(5[&type="Marshallese"]:0.022018627476328267,8[&type="Marshallese"]:0.011018627476133636)10[&type="Marshallese"]:0.06198853217082734)15[&type="Marshallese"]:0.0;tree STATE_6890000 = (((1[&type="Not_Marshallese"]:0.3436701683668677,6[&type="Marshallese"]:0.1296701683669259)12[&type="Marshallese"]:0.028105647019427804,(((2[&type="Not_Marshallese"]:0.18276633085591398,4[&type="Not_Marshallese"]:0.12276633085596855)13[&type="Marshallese"]:0.03413293100162473,3[&type="Not_Marshallese"]:0.12389926185769151)9[&type="Marshallese"]:0.0957655009323291,7[&type="Marshallese"]:0.06866476278995332)14[&type="Marshallese"]:0.015111052596331276)11[&type="Marshallese"]:0.005231344260752779,(5[&type="Marshallese"]:0.022018627476328267,8[&type="Marshallese"]:0.011018627476133636)10[&type="Marshallese"]:0.06198853217082734)15[&type="Marshallese"]:0.0;
tree STATE_1900000 = (((((1[&type="Not_Marshallese"]:0.25675709100003025,3[&type="Not_Marshallese"]:0.11975709100008664)10[&type="Marshallese"]:0.014323251184041041,((2[&type="Not_Marshallese"]:0.14400180182147193,4[&type="Not_Marshallese"]:0.0840018018215265)14[&type="Marshallese"]:0.03440262250021223,6[&type="Marshallese"]:0.008404424321838772)11[&type="Marshallese"]:0.048675917862290724)13[&type="Marshallese"]:0.036475137913560496,8[&type="Marshallese"]:0.0035554800975444723)9[&type="Marshallese"]:7.281405964394416E-4,5[&type="Marshallese"]:0.015283620694178546)12[&type="Marshallese"]:0.13226040945931317,7[&type="Marshallese"]:0.15254403015337348)15[&type="Marshallese"]:0.0;tree STATE_6900000 = (((((1[&type="Not_Marshallese"]:0.25675709100003025,3[&type="Not_Marshallese"]:0.11975709100008664)10[&type="Marshallese"]:0.014323251184041041,((2[&type="Not_Marshallese"]:0.14400180182147193,4[&type="Not_Marshallese"]:0.0840018018215265)14[&type="Marshallese"]:0.03440262250021223,6[&type="Marshallese"]:0.008404424321838772)11[&type="Marshallese"]:0.048675917862290724)13[&type="Marshallese"]:0.036475137913560496,8[&type="Marshallese"]:0.0035554800975444723)9[&type="Marshallese"]:7.281405964394416E-4,5[&type="Marshallese"]:0.015283620694178546)12[&type="Marshallese"]:0.13226040945931317,7[&type="Marshallese"]:0.15254403015337348)15[&type="Marshallese"]:0.0;
tree STATE_1910000 = ((((1[&type="Not_Marshallese"]:0.2522508704564929,4[&type="Not_Marshallese"]:0.14825087045645108)11[&type="Marshallese"]:0.03334444741191489,2[&type="Not_Marshallese"]:0.2415953178683114)14[&type="Marshallese"]:0.0845148018392885,(3[&type="Not_Marshallese"]:0.20332486490349166,(5[&type="Marshallese"]:0.03250722628027647,6[&type="Marshallese"]:0.11150722628022736)12[&type="Marshallese"]:0.014817638623266127)13[&type="Marshallese"]:0.02978525480426103)9[&type="Marshallese"]:0.14818740855327223,(7[&type="Marshallese"]:0.04507212857961773,8[&type="Marshallese"]:0.029072128579541334)10[&type="Marshallese"]:0.1852253996813399)15[&type="Marshallese"]:0.0;tree STATE_6910000 = ((((1[&type="Not_Marshallese"]:0.2522508704564929,4[&type="Not_Marshallese"]:0.14825087045645108)11[&type="Marshallese"]:0.03334444741191489,2[&type="Not_Marshallese"]:0.2415953178683114)14[&type="Marshallese"]:0.0845148018392885,(3[&type="Not_Marshallese"]:0.20332486490349166,(5[&type="Marshallese"]:0.03250722628027647,6[&type="Marshallese"]:0.11150722628022736)12[&type="Marshallese"]:0.014817638623266127)13[&type="Marshallese"]:0.02978525480426103)9[&type="Marshallese"]:0.14818740855327223,(7[&type="Marshallese"]:0.04507212857961773,8[&type="Marshallese"]:0.029072128579541334)10[&type="Marshallese"]:0.1852253996813399)15[&type="Marshallese"]:0.0;
tree STATE_1920000 = ((((1[&type="Not_Marshallese"]:0.3166942020156451,((2[&type="Not_Marshallese"]:0.2179793231968435,6[&type="Marshallese"]:0.0479793231969981)11[&type="Marshallese"]:0.03343413103620729,(3[&type="Not_Marshallese"]:0.15825441132551354,5[&type="Marshallese"]:0.002254411325564476)10[&type="Marshallese"]:1.5904290769003238E-4)12[&type="Marshallese"]:0.02128074778249789)14[&type="Marshallese"]:0.006644415690866601,7[&type="Marshallese"]:0.03533861770650076)13[&type="Marshallese"]:0.1031002772426366,4[&type="Not_Marshallese"]:0.32243889494910644)9[&type="Marshallese"]:0.02188937111910849,8[&type="Marshallese"]:0.14432826606816945)15[&type="Marshallese"]:0.0;tree STATE_6920000 = ((((1[&type="Not_Marshallese"]:0.3166942020156451,((2[&type="Not_Marshallese"]:0.2179793231968435,6[&type="Marshallese"]:0.0479793231969981)11[&type="Marshallese"]:0.03343413103620729,(3[&type="Not_Marshallese"]:0.15825441132551354,5[&type="Marshallese"]:0.002254411325564476)10[&type="Marshallese"]:1.5904290769003238E-4)12[&type="Marshallese"]:0.02128074778249789)14[&type="Marshallese"]:0.006644415690866601,7[&type="Marshallese"]:0.03533861770650076)13[&type="Marshallese"]:0.1031002772426366,4[&type="Not_Marshallese"]:0.32243889494910644)9[&type="Marshallese"]:0.02188937111910849,8[&type="Marshallese"]:0.14432826606816945)15[&type="Marshallese"]:0.0;
tree STATE_1930000 = (1[&type="Not_Marshallese"]:0.45686197503288006,(((2[&type="Not_Marshallese"]:0.18538873616327678,4[&type="Not_Marshallese"]:0.12538873616333135)10[&type="Marshallese"]:0.11193557022183032,(3[&type="Not_Marshallese"]:0.1941271001780277,(5[&type="Marshallese"]:0.020887433267316735,6[&type="Marshallese"]:0.09988743326726762)9[&type="Marshallese"]:0.017239666910761897)14[&type="Marshallese"]:0.01019720620723219)11[&type="Marshallese"]:0.10732087757687125,(7[&type="Marshallese"]:0.02299737461048762,8[&type="Marshallese"]:0.006997374610411222)13[&type="Marshallese"]:0.13764780935157622)12[&type="Not_Marshallese"]:0.008216791070805307)15[&type="Marshallese"]:0.0;tree STATE_6930000 = (1[&type="Not_Marshallese"]:0.45686197503288006,(((2[&type="Not_Marshallese"]:0.18538873616327678,4[&type="Not_Marshallese"]:0.12538873616333135)10[&type="Marshallese"]:0.11193557022183032,(3[&type="Not_Marshallese"]:0.1941271001780277,(5[&type="Marshallese"]:0.020887433267316735,6[&type="Marshallese"]:0.09988743326726762)9[&type="Marshallese"]:0.017239666910761897)14[&type="Marshallese"]:0.01019720620723219)11[&type="Marshallese"]:0.10732087757687125,(7[&type="Marshallese"]:0.02299737461048762,8[&type="Marshallese"]:0.006997374610411222)13[&type="Marshallese"]:0.13764780935157622)12[&type="Not_Marshallese"]:0.008216791070805307)15[&type="Marshallese"]:0.0;
tree STATE_1940000 = ((1[&type="Not_Marshallese"]:0.3576386722307223,(6[&type="Marshallese"]:0.10715348459276514,8[&type="Marshallese"]:0.017153484592619617)13[&type="Marshallese"]:0.03648518763801539)9[&type="Marshallese"]:6.056971450028592E-4,((2[&type="Not_Marshallese"]:0.2608360725322753,((3[&type="Not_Marshallese"]:0.08123419597657197,4[&type="Not_Marshallese"]:0.11423419597647375)14[&type="Marshallese"]:0.08338143017864194,5[&type="Marshallese"]:0.008615626155264844)12[&type="Marshallese"]:0.0032204463772141922)11[&type="Marshallese"]:0.0024465033348146648,7[&type="Marshallese"]:0.019282575867175467)10[&type="Marshallese"]:0.0509617935085388)15[&type="Marshallese"]:0.0;tree STATE_6940000 = ((1[&type="Not_Marshallese"]:0.3576386722307223,(6[&type="Marshallese"]:0.10715348459276514,8[&type="Marshallese"]:0.017153484592619617)13[&type="Marshallese"]:0.03648518763801539)9[&type="Marshallese"]:6.056971450028592E-4,((2[&type="Not_Marshallese"]:0.2608360725322753,((3[&type="Not_Marshallese"]:0.08123419597657197,4[&type="Not_Marshallese"]:0.11423419597647375)14[&type="Marshallese"]:0.08338143017864194,5[&type="Marshallese"]:0.008615626155264844)12[&type="Marshallese"]:0.0032204463772141922)11[&type="Marshallese"]:0.0024465033348146648,7[&type="Marshallese"]:0.019282575867175467)10[&type="Marshallese"]:0.0509617935085388)15[&type="Marshallese"]:0.0;
tree STATE_1950000 = ((1[&type="Not_Marshallese"]:0.40326035272076144,(6[&type="Marshallese"]:0.1677226293974583,7[&type="Marshallese"]:0.09372262939738918)12[&type="Marshallese"]:0.021537723323361346)11[&type="Marshallese"]:0.0915107128891805,((((2[&type="Not_Marshallese"]:0.21741902974774135,4[&type="Not_Marshallese"]:0.15741902974779592)9[&type="Marshallese"]:0.03699319175990318,5[&type="Marshallese"]:0.005412221507848258)14[&type="Marshallese"]:0.09618616540223995,3[&type="Not_Marshallese"]:0.2575983869100373)13[&type="Marshallese"]:0.05806633255632099,8[&type="Marshallese"]:0.14866471946621457)10[&type="Marshallese"]:0.04210634614364006)15[&type="Marshallese"]:0.0;tree STATE_6950000 = ((1[&type="Not_Marshallese"]:0.40326035272076144,(6[&type="Marshallese"]:0.1677226293974583,7[&type="Marshallese"]:0.09372262939738918)12[&type="Marshallese"]:0.021537723323361346)11[&type="Marshallese"]:0.0915107128891805,((((2[&type="Not_Marshallese"]:0.21741902974774135,4[&type="Not_Marshallese"]:0.15741902974779592)9[&type="Marshallese"]:0.03699319175990318,5[&type="Marshallese"]:0.005412221507848258)14[&type="Marshallese"]:0.09618616540223995,3[&type="Not_Marshallese"]:0.2575983869100373)13[&type="Marshallese"]:0.05806633255632099,8[&type="Marshallese"]:0.14866471946621457)10[&type="Marshallese"]:0.04210634614364006)15[&type="Marshallese"]:0.0;
tree STATE_1960000 = (((((1[&type="Not_Marshallese"]:0.30289684735430406,(4[&type="Not_Marshallese"]:0.19495595534503213,6[&type="Marshallese"]:0.08495595534513217)14[&type="Marshallese"]:0.00394089200923009)10[&type="Marshallese"]:0.00844825539265781,2[&type="Not_Marshallese"]:0.26734510274686546)12[&type="Marshallese"]:0.03283992237481653,(5[&type="Marshallese"]:0.018072483851356458,8[&type="Marshallese"]:0.007072483851161826)9[&type="Marshallese"]:0.03311254127052926)11[&type="Marshallese"]:0.016128714736696192,3[&type="Not_Marshallese"]:0.22331373985853098)13[&type="Marshallese"]:0.19806190549549285,7[&type="Marshallese"]:0.27037564535395653)15[&type="Marshallese"]:0.0;tree STATE_6960000 = (((((1[&type="Not_Marshallese"]:0.30289684735430406,(4[&type="Not_Marshallese"]:0.19495595534503213,6[&type="Marshallese"]:0.08495595534513217)14[&type="Marshallese"]:0.00394089200923009)10[&type="Marshallese"]:0.00844825539265781,2[&type="Not_Marshallese"]:0.26734510274686546)12[&type="Marshallese"]:0.03283992237481653,(5[&type="Marshallese"]:0.018072483851356458,8[&type="Marshallese"]:0.007072483851161826)9[&type="Marshallese"]:0.03311254127052926)11[&type="Marshallese"]:0.016128714736696192,3[&type="Not_Marshallese"]:0.22331373985853098)13[&type="Marshallese"]:0.19806190549549285,7[&type="Marshallese"]:0.27037564535395653)15[&type="Marshallese"]:0.0;
tree STATE_1970000 = (1[&type="Not_Marshallese"]:0.47514152435679585,(((((2[&type="Not_Marshallese"]:0.09274150328712608,4[&type="Not_Marshallese"]:0.032741503287180646)12[&type="Marshallese"]:0.09954805141703532,3[&type="Not_Marshallese"]:0.09928955470431419)10[&type="Marshallese"]:0.05278362446924864,6[&type="Marshallese"]:0.07507317917356465)14[&type="Marshallese"]:0.10801906684760465,7[&type="Marshallese"]:0.10909224602110018)9[&type="Marshallese"]:0.008588597595347025,(5[&type="Marshallese"]:0.0867192683694647,8[&type="Marshallese"]:0.07571926836927007)11[&type="Marshallese"]:0.025961575247100743)13[&type="Marshallese"]:0.06946068074033773)15[&type="Marshallese"]:0.0;tree STATE_6970000 = (1[&type="Not_Marshallese"]:0.47514152435679585,(((((2[&type="Not_Marshallese"]:0.09274150328712608,4[&type="Not_Marshallese"]:0.032741503287180646)12[&type="Marshallese"]:0.09954805141703532,3[&type="Not_Marshallese"]:0.09928955470431419)10[&type="Marshallese"]:0.05278362446924864,6[&type="Marshallese"]:0.07507317917356465)14[&type="Marshallese"]:0.10801906684760465,7[&type="Marshallese"]:0.10909224602110018)9[&type="Marshallese"]:0.008588597595347025,(5[&type="Marshallese"]:0.0867192683694647,8[&type="Marshallese"]:0.07571926836927007)11[&type="Marshallese"]:0.025961575247100743)13[&type="Marshallese"]:0.06946068074033773)15[&type="Marshallese"]:0.0;
tree STATE_1980000 = (((1[&type="Not_Marshallese"]:0.2662107359811201,(2[&type="Not_Marshallese"]:0.1448938143464427,3[&type="Not_Marshallese"]:0.051893814346595485)11[&type="Marshallese"]:0.07731692163458101)13[&type="Marshallese"]:0.051696000727630254,7[&type="Marshallese"]:0.029906736708739445)9[&type="Marshallese"]:0.10732294195288589,((4[&type="Not_Marshallese"]:0.22637970536922392,(5[&type="Marshallese"]:0.00813126084433008,6[&type="Marshallese"]:0.08713126084428097)10[&type="Marshallese"]:0.029248444525042994)12[&type="Marshallese"]:0.007153894299783303,8[&type="Marshallese"]:0.033533599668961744)14[&type="Marshallese"]:0.08769607899258719)15[&type="Marshallese"]:0.0;tree STATE_6980000 = (((1[&type="Not_Marshallese"]:0.2662107359811201,(2[&type="Not_Marshallese"]:0.1448938143464427,3[&type="Not_Marshallese"]:0.051893814346595485)11[&type="Marshallese"]:0.07731692163458101)13[&type="Marshallese"]:0.051696000727630254,7[&type="Marshallese"]:0.029906736708739445)9[&type="Marshallese"]:0.10732294195288589,((4[&type="Not_Marshallese"]:0.22637970536922392,(5[&type="Marshallese"]:0.00813126084433008,6[&type="Marshallese"]:0.08713126084428097)10[&type="Marshallese"]:0.029248444525042994)12[&type="Marshallese"]:0.007153894299783303,8[&type="Marshallese"]:0.033533599668961744)14[&type="Marshallese"]:0.08769607899258719)15[&type="Marshallese"]:0.0;
tree STATE_1990000 = ((1[&type="Not_Marshallese"]:0.42903699312776916,((((2[&type="Not_Marshallese"]:0.19852670071662026,3[&type="Not_Marshallese"]:0.10552670071677306)11[&type="Marshallese"]:0.09395428020065733,(6[&type="Marshallese"]:0.10703306509110594,8[&type="Marshallese"]:0.01703306509096042)10[&type="Marshallese"]:0.015447915826326264)13[&type="Marshallese"]:0.008519649062714019,5[&type="Marshallese"]:0.052000629980195334)12[&type="Marshallese"]:0.00417650718169027,7[&type="Marshallese"]:0.06117713716176737)14[&type="Marshallese"]:0.07985985596599088)9[&type="Marshallese"]:0.013677701790284824,4[&type="Not_Marshallese"]:0.33871469491801215)15[&type="Marshallese"]:0.0;tree STATE_6990000 = ((1[&type="Not_Marshallese"]:0.42903699312776916,((((2[&type="Not_Marshallese"]:0.19852670071662026,3[&type="Not_Marshallese"]:0.10552670071677306)11[&type="Marshallese"]:0.09395428020065733,(6[&type="Marshallese"]:0.10703306509110594,8[&type="Marshallese"]:0.01703306509096042)10[&type="Marshallese"]:0.015447915826326264)13[&type="Marshallese"]:0.008519649062714019,5[&type="Marshallese"]:0.052000629980195334)12[&type="Marshallese"]:0.00417650718169027,7[&type="Marshallese"]:0.06117713716176737)14[&type="Marshallese"]:0.07985985596599088)9[&type="Marshallese"]:0.013677701790284824,4[&type="Not_Marshallese"]:0.33871469491801215)15[&type="Marshallese"]:0.0;
tree STATE_2000000 = (((((1[&type="Not_Marshallese"]:0.2019402261255544,2[&type="Not_Marshallese"]:0.157940226125458)11[&type="Marshallese"]:0.10432871605293303,8[&type="Marshallese"]:0.002268942178400124)9[&type="Marshallese"]:0.02185692743440909,7[&type="Marshallese"]:0.04012586961288561)12[&type="Marshallese"]:0.08105610280348274,4[&type="Not_Marshallese"]:0.30518197241633743)13[&type="Marshallese"]:0.002547526763750363,((3[&type="Not_Marshallese"]:0.2266642794795523,5[&type="Marshallese"]:0.07066427947960324)10[&type="Marshallese"]:0.02265118712674158,6[&type="Marshallese"]:0.1723154666062957)14[&type="Marshallese"]:0.02541403257389213)15[&type="Marshallese"]:0.0;tree STATE_7000000 = (((((1[&type="Not_Marshallese"]:0.2019402261255544,2[&type="Not_Marshallese"]:0.157940226125458)11[&type="Marshallese"]:0.10432871605293303,8[&type="Marshallese"]:0.002268942178400124)9[&type="Marshallese"]:0.02185692743440909,7[&type="Marshallese"]:0.04012586961288561)12[&type="Marshallese"]:0.08105610280348274,4[&type="Not_Marshallese"]:0.30518197241633743)13[&type="Marshallese"]:0.002547526763750363,((3[&type="Not_Marshallese"]:0.2266642794795523,5[&type="Marshallese"]:0.07066427947960324)10[&type="Marshallese"]:0.02265118712674158,6[&type="Marshallese"]:0.1723154666062957)14[&type="Marshallese"]:0.02541403257389213)15[&type="Marshallese"]:0.0;
tree STATE_2010000 = (1[&type="Not_Marshallese"]:0.528665003471808,((2[&type="Not_Marshallese"]:0.31229162432931806,(4[&type="Not_Marshallese"]:0.19926072212973034,6[&type="Marshallese"]:0.08926072212983038)14[&type="Marshallese"]:0.053030902199642294)9[&type="Marshallese"]:0.11853881829867985,((3[&type="Not_Marshallese"]:0.2520068140604479,(7[&type="Marshallese"]:0.04967837429155253,8[&type="Marshallese"]:0.03367837429147613)13[&type="Marshallese"]:0.05132843976882806)11[&type="Marshallese"]:0.01851115998680708,5[&type="Marshallese"]:0.1145179740473059)10[&type="Marshallese"]:0.06731246858089573)12[&type="Marshallese"]:0.053834560843713686)15[&type="Marshallese"]:0.0;tree STATE_7010000 = (1[&type="Not_Marshallese"]:0.528665003471808,((2[&type="Not_Marshallese"]:0.31229162432931806,(4[&type="Not_Marshallese"]:0.19926072212973034,6[&type="Marshallese"]:0.08926072212983038)14[&type="Marshallese"]:0.053030902199642294)9[&type="Marshallese"]:0.11853881829867985,((3[&type="Not_Marshallese"]:0.2520068140604479,(7[&type="Marshallese"]:0.04967837429155253,8[&type="Marshallese"]:0.03367837429147613)13[&type="Marshallese"]:0.05132843976882806)11[&type="Marshallese"]:0.01851115998680708,5[&type="Marshallese"]:0.1145179740473059)10[&type="Marshallese"]:0.06731246858089573)12[&type="Marshallese"]:0.053834560843713686)15[&type="Marshallese"]:0.0;
tree STATE_2020000 = ((((1[&type="Not_Marshallese"]:0.32132836079926685,7[&type="Marshallese"]:0.03332836079925594)13[&type="Marshallese"]:0.03970017005584636,(4[&type="Not_Marshallese"]:0.2419355093443304,(5[&type="Marshallese"]:0.020308830913833842,8[&type="Marshallese"]:0.00930883091363921)11[&type="Marshallese"]:0.032626678430645706)10[&type="Marshallese"]:0.01509302151074099)14[&type="Marshallese"]:0.012900144439388306,(2[&type="Not_Marshallese"]:0.16353228685726684,3[&type="Not_Marshallese"]:0.07053228685741963)12[&type="Marshallese"]:0.16639638843713828)9[&type="Marshallese"]:0.00336365343253886,6[&type="Marshallese"]:0.1632923287270986)15[&type="Marshallese"]:0.0;tree STATE_7020000 = ((((1[&type="Not_Marshallese"]:0.32132836079926685,7[&type="Marshallese"]:0.03332836079925594)13[&type="Marshallese"]:0.03970017005584636,(4[&type="Not_Marshallese"]:0.2419355093443304,(5[&type="Marshallese"]:0.020308830913833842,8[&type="Marshallese"]:0.00930883091363921)11[&type="Marshallese"]:0.032626678430645706)10[&type="Marshallese"]:0.01509302151074099)14[&type="Marshallese"]:0.012900144439388306,(2[&type="Not_Marshallese"]:0.16353228685726684,3[&type="Not_Marshallese"]:0.07053228685741963)12[&type="Marshallese"]:0.16639638843713828)9[&type="Marshallese"]:0.00336365343253886,6[&type="Marshallese"]:0.1632923287270986)15[&type="Marshallese"]:0.0;
tree STATE_2030000 = ((((1[&type="Not_Marshallese"]:0.19496229044568839,2[&type="Not_Marshallese"]:0.15096229044559198)13[&type="Marshallese"]:0.13414743805056875,8[&type="Marshallese"]:0.025109728496169825)10[&type="Marshallese"]:0.01615283147922303,(3[&type="Not_Marshallese"]:0.18390771900344927,4[&type="Not_Marshallese"]:0.21690771900335104)11[&type="Marshallese"]:0.024354840972087288)9[&type="Marshallese"]:7.41190536184877E-4,(5[&type="Marshallese"]:0.009171073851040379,(6[&type="Marshallese"]:0.08498449213276743,7[&type="Marshallese"]:0.01098449213269831)14[&type="Marshallese"]:0.0031865817182238354)12[&type="Marshallese"]:0.043832676660731984)15[&type="Marshallese"]:0.0;tree STATE_7030000 = ((((1[&type="Not_Marshallese"]:0.19496229044568839,2[&type="Not_Marshallese"]:0.15096229044559198)13[&type="Marshallese"]:0.13414743805056875,8[&type="Marshallese"]:0.025109728496169825)10[&type="Marshallese"]:0.01615283147922303,(3[&type="Not_Marshallese"]:0.18390771900344927,4[&type="Not_Marshallese"]:0.21690771900335104)11[&type="Marshallese"]:0.024354840972087288)9[&type="Marshallese"]:7.41190536184877E-4,(5[&type="Marshallese"]:0.009171073851040379,(6[&type="Marshallese"]:0.08498449213276743,7[&type="Marshallese"]:0.01098449213269831)14[&type="Marshallese"]:0.0031865817182238354)12[&type="Marshallese"]:0.043832676660731984)15[&type="Marshallese"]:0.0;
tree STATE_2040000 = ((1[&type="Not_Marshallese"]:0.35067060904739034,7[&type="Marshallese"]:0.06267060904737942)10[&type="Marshallese"]:0.1467420138337157,(((((2[&type="Not_Marshallese"]:0.1529216379771116,3[&type="Not_Marshallese"]:0.05992163797726441)11[&type="Not_Marshallese"]:0.10353434743200335,5[&type="Marshallese"]:0.007455985409318688)14[&type="Marshallese"]:0.024245032204540162,8[&type="Marshallese"]:0.02070101761366422)13[&type="Marshallese"]:0.06659550005645837,4[&type="Not_Marshallese"]:0.28729651767016806)9[&type="Marshallese"]:0.03967360316991436,6[&type="Marshallese"]:0.21697012084018247)12[&type="Marshallese"]:0.06644250204098179)15[&type="Marshallese"]:0.0;tree STATE_7040000 = ((1[&type="Not_Marshallese"]:0.35067060904739034,7[&type="Marshallese"]:0.06267060904737942)10[&type="Marshallese"]:0.1467420138337157,(((((2[&type="Not_Marshallese"]:0.1529216379771116,3[&type="Not_Marshallese"]:0.05992163797726441)11[&type="Not_Marshallese"]:0.10353434743200335,5[&type="Marshallese"]:0.007455985409318688)14[&type="Marshallese"]:0.024245032204540162,8[&type="Marshallese"]:0.02070101761366422)13[&type="Marshallese"]:0.06659550005645837,4[&type="Not_Marshallese"]:0.28729651767016806)9[&type="Marshallese"]:0.03967360316991436,6[&type="Marshallese"]:0.21697012084018247)12[&type="Marshallese"]:0.06644250204098179)15[&type="Marshallese"]:0.0;
tree STATE_2050000 = (((1[&type="Not_Marshallese"]:0.26948201380471437,3[&type="Not_Marshallese"]:0.13248201380477076)12[&type="Marshallese"]:0.02451209978719837,6[&type="Marshallese"]:0.07999411359197095)11[&type="Marshallese"]:0.24322638395120189,((((2[&type="Not_Marshallese"]:0.34162054448017076,7[&type="Marshallese"]:0.09762054448025625)13[&type="Marshallese"]:0.0259026598804723,8[&type="Marshallese"]:0.10752320436065216)10[&type="Marshallese"]:0.0681667809052684,5[&type="Marshallese"]:0.1866899852661152)14[&type="Marshallese"]:0.0028071818700020623,4[&type="Not_Marshallese"]:0.3784971671359681)9[&type="Marshallese"]:0.0547233304071047)15[&type="Marshallese"]:0.0;tree STATE_7050000 = (((1[&type="Not_Marshallese"]:0.26948201380471437,3[&type="Not_Marshallese"]:0.13248201380477076)12[&type="Marshallese"]:0.02451209978719837,6[&type="Marshallese"]:0.07999411359197095)11[&type="Marshallese"]:0.24322638395120189,((((2[&type="Not_Marshallese"]:0.34162054448017076,7[&type="Marshallese"]:0.09762054448025625)13[&type="Marshallese"]:0.0259026598804723,8[&type="Marshallese"]:0.10752320436065216)10[&type="Marshallese"]:0.0681667809052684,5[&type="Marshallese"]:0.1866899852661152)14[&type="Marshallese"]:0.0028071818700020623,4[&type="Not_Marshallese"]:0.3784971671359681)9[&type="Marshallese"]:0.0547233304071047)15[&type="Marshallese"]:0.0;
tree STATE_2060000 = (((1[&type="Not_Marshallese"]:0.22760267073893461,(2[&type="Not_Marshallese"]:0.15331695756221353,3[&type="Not_Marshallese"]:0.060316957562366325)11[&type="Marshallese"]:0.03028571317662468)9[&type="Marshallese"]:0.10398815081898458,7[&type="Marshallese"]:0.04359082155790828)12[&type="Marshallese"]:0.10253618265656211,((4[&type="Not_Marshallese"]:0.19580002907244887,5[&type="Marshallese"]:0.006800029072598024)14[&type="Marshallese"]:0.10578217244868088,(6[&type="Marshallese"]:0.09974178774444264,8[&type="Marshallese"]:0.009741787744297126)13[&type="Marshallese"]:0.09184041377678714)10[&type="Marshallese"]:0.028544802693309723)15[&type="Marshallese"]:0.0;tree STATE_7060000 = (((1[&type="Not_Marshallese"]:0.22760267073893461,(2[&type="Not_Marshallese"]:0.15331695756221353,3[&type="Not_Marshallese"]:0.060316957562366325)11[&type="Marshallese"]:0.03028571317662468)9[&type="Marshallese"]:0.10398815081898458,7[&type="Marshallese"]:0.04359082155790828)12[&type="Marshallese"]:0.10253618265656211,((4[&type="Not_Marshallese"]:0.19580002907244887,5[&type="Marshallese"]:0.006800029072598024)14[&type="Marshallese"]:0.10578217244868088,(6[&type="Marshallese"]:0.09974178774444264,8[&type="Marshallese"]:0.009741787744297126)13[&type="Marshallese"]:0.09184041377678714)10[&type="Marshallese"]:0.028544802693309723)15[&type="Marshallese"]:0.0;
tree STATE_2070000 = (((1[&type="Not_Marshallese"]:0.18955517258239776,(2[&type="Not_Marshallese"]:0.10040312143349048,3[&type="Not_Marshallese"]:0.007403121433643273)12[&type="Marshallese"]:0.04515205114881088)14[&type="Marshallese"]:0.26812288021552055,(4[&type="Not_Marshallese"]:0.2871273331396172,((5[&type="Marshallese"]:0.05121717867119974,8[&type="Marshallese"]:0.040217178671005105)11[&type="Marshallese"]:0.006596000157760851,6[&type="Marshallese"]:0.13681317882891147)10[&type="Marshallese"]:0.04031415431080576)9[&type="Marshallese"]:0.06655071965825926)13[&type="Marshallese"]:0.06524344986361952,7[&type="Marshallese"]:0.2349215026615269)15[&type="Marshallese"]:0.0;tree STATE_7070000 = (((1[&type="Not_Marshallese"]:0.18955517258239776,(2[&type="Not_Marshallese"]:0.10040312143349048,3[&type="Not_Marshallese"]:0.007403121433643273)12[&type="Marshallese"]:0.04515205114881088)14[&type="Marshallese"]:0.26812288021552055,(4[&type="Not_Marshallese"]:0.2871273331396172,((5[&type="Marshallese"]:0.05121717867119974,8[&type="Marshallese"]:0.040217178671005105)11[&type="Marshallese"]:0.006596000157760851,6[&type="Marshallese"]:0.13681317882891147)10[&type="Marshallese"]:0.04031415431080576)9[&type="Marshallese"]:0.06655071965825926)13[&type="Marshallese"]:0.06524344986361952,7[&type="Marshallese"]:0.2349215026615269)15[&type="Marshallese"]:0.0;
tree STATE_2080000 = (((1[&type="Not_Marshallese"]:0.33020252510206144,8[&type="Marshallese"]:0.026202525101974128)12[&type="Marshallese"]:0.013553479296271875,((((2[&type="Not_Marshallese"]:0.13738967195318996,3[&type="Not_Marshallese"]:0.04438967195334276)13[&type="Not_Marshallese"]:0.027921605133910038,4[&type="Not_Marshallese"]:0.10531127708715457)10[&type="Marshallese"]:0.0901096005783539,7[&type="Marshallese"]:0.011420877665539397)14[&type="Marshallese"]:0.028454113197050657,5[&type="Marshallese"]:0.03487499086270829)9[&type="Marshallese"]:0.015881013535732347)11[&type="Marshallese"]:0.11191543498569295,6[&type="Marshallese"]:0.24167143938408447)15[&type="Marshallese"]:0.0;tree STATE_7080000 = (((1[&type="Not_Marshallese"]:0.33020252510206144,8[&type="Marshallese"]:0.026202525101974128)12[&type="Marshallese"]:0.013553479296271875,((((2[&type="Not_Marshallese"]:0.13738967195318996,3[&type="Not_Marshallese"]:0.04438967195334276)13[&type="Not_Marshallese"]:0.027921605133910038,4[&type="Not_Marshallese"]:0.10531127708715457)10[&type="Marshallese"]:0.0901096005783539,7[&type="Marshallese"]:0.011420877665539397)14[&type="Marshallese"]:0.028454113197050657,5[&type="Marshallese"]:0.03487499086270829)9[&type="Marshallese"]:0.015881013535732347)11[&type="Marshallese"]:0.11191543498569295,6[&type="Marshallese"]:0.24167143938408447)15[&type="Marshallese"]:0.0;
tree STATE_2090000 = ((1[&type="Not_Marshallese"]:0.3507340804860564,(4[&type="Not_Marshallese"]:0.20264876898917683,5[&type="Marshallese"]:0.013648768989325988)11[&type="Marshallese"]:0.044085311496837754)10[&type="Marshallese"]:0.07924106428954919,(2[&type="Not_Marshallese"]:0.3450385517909444,(((3[&type="Not_Marshallese"]:0.18380223657895567,7[&type="Marshallese"]:0.032802236578888366)14[&type="Marshallese"]:0.008026817436092515,6[&type="Marshallese"]:0.11482905401505)12[&type="Marshallese"]:0.032981921617574406,8[&type="Marshallese"]:0.05781097563247889)9[&type="Marshallese"]:0.027227576158474598)13[&type="Marshallese"]:0.04093659298456481)15[&type="Marshallese"]:0.0;tree STATE_7090000 = ((1[&type="Not_Marshallese"]:0.3507340804860564,(4[&type="Not_Marshallese"]:0.20264876898917683,5[&type="Marshallese"]:0.013648768989325988)11[&type="Marshallese"]:0.044085311496837754)10[&type="Marshallese"]:0.07924106428954919,(2[&type="Not_Marshallese"]:0.3450385517909444,(((3[&type="Not_Marshallese"]:0.18380223657895567,7[&type="Marshallese"]:0.032802236578888366)14[&type="Marshallese"]:0.008026817436092515,6[&type="Marshallese"]:0.11482905401505)12[&type="Marshallese"]:0.032981921617574406,8[&type="Marshallese"]:0.05781097563247889)9[&type="Marshallese"]:0.027227576158474598)13[&type="Marshallese"]:0.04093659298456481)15[&type="Marshallese"]:0.0;
tree STATE_2100000 = (1[&type="Not_Marshallese"]:0.6240319821028599,((((2[&type="Not_Marshallese"]:0.17659679756085245,3[&type="Not_Marshallese"]:0.08359679756100524)12[&type="Marshallese"]:0.11554775254450833,5[&type="Marshallese"]:0.043144550105564505)10[&type="Marshallese"]:0.03051200539736615,((4[&type="Not_Marshallese"]:0.20930820677774525,7[&type="Marshallese"]:0.025308206777776177)14[&type="Marshallese"]:0.0028495397456198,6[&type="Marshallese"]:0.1021577465234651)11[&type="Marshallese"]:0.05049880897941644)9[&type="Marshallese"]:0.03315729325952965,8[&type="Marshallese"]:0.09581384876226567)13[&type="Marshallese"]:0.22421813334050694)15[&type="Marshallese"]:0.0;tree STATE_7100000 = (1[&type="Not_Marshallese"]:0.6240319821028599,((((2[&type="Not_Marshallese"]:0.17659679756085245,3[&type="Not_Marshallese"]:0.08359679756100524)12[&type="Marshallese"]:0.11554775254450833,5[&type="Marshallese"]:0.043144550105564505)10[&type="Marshallese"]:0.03051200539736615,((4[&type="Not_Marshallese"]:0.20930820677774525,7[&type="Marshallese"]:0.025308206777776177)14[&type="Marshallese"]:0.0028495397456198,6[&type="Marshallese"]:0.1021577465234651)11[&type="Marshallese"]:0.05049880897941644)9[&type="Marshallese"]:0.03315729325952965,8[&type="Marshallese"]:0.09581384876226567)13[&type="Marshallese"]:0.22421813334050694)15[&type="Marshallese"]:0.0;
tree STATE_2110000 = ((((1[&type="Not_Marshallese"]:0.3079585988584955,8[&type="Marshallese"]:0.003958598858408213)9[&type="Marshallese"]:0.009489367346996569,7[&type="Marshallese"]:0.02944796620548118)11[&type="Marshallese"]:0.05554347812966487,((2[&type="Not_Marshallese"]:0.21485109327733026,6[&type="Marshallese"]:0.04485109327748488)13[&type="Marshallese"]:0.0048280862395320145,3[&type="Not_Marshallese"]:0.12667917951701507)14[&type="Marshallese"]:0.10931226481819828)10[&type="Marshallese"]:0.08687542910110146,(4[&type="Not_Marshallese"]:0.2529987216945051,5[&type="Marshallese"]:0.06399872169465426)12[&type="Marshallese"]:0.10286815174171149)15[&type="Marshallese"]:0.0;tree STATE_7110000 = ((((1[&type="Not_Marshallese"]:0.3079585988584955,8[&type="Marshallese"]:0.003958598858408213)9[&type="Marshallese"]:0.009489367346996569,7[&type="Marshallese"]:0.02944796620548118)11[&type="Marshallese"]:0.05554347812966487,((2[&type="Not_Marshallese"]:0.21485109327733026,6[&type="Marshallese"]:0.04485109327748488)13[&type="Marshallese"]:0.0048280862395320145,3[&type="Not_Marshallese"]:0.12667917951701507)14[&type="Marshallese"]:0.10931226481819828)10[&type="Marshallese"]:0.08687542910110146,(4[&type="Not_Marshallese"]:0.2529987216945051,5[&type="Marshallese"]:0.06399872169465426)12[&type="Marshallese"]:0.10286815174171149)15[&type="Marshallese"]:0.0;
tree STATE_2120000 = (((1[&type="Not_Marshallese"]:0.3829386518420451,((2[&type="Not_Marshallese"]:0.264879632738226,5[&type="Marshallese"]:0.01587963273842974)13[&type="Marshallese"]:0.049483868851869506,(6[&type="Marshallese"]:0.08257771114772616,7[&type="Marshallese"]:0.008577711147657041)11[&type="Marshallese"]:0.06178579044252397)9[&type="Marshallese"]:0.024575150251853195)10[&type="Marshallese"]:0.004095444882536603,(3[&type="Not_Marshallese"]:0.10423093868975189,4[&type="Not_Marshallese"]:0.13723093868965366)14[&type="Not_Marshallese"]:0.14580315803488622)12[&type="Marshallese"]:0.05294231370337332,8[&type="Marshallese"]:0.13597641042786773)15[&type="Marshallese"]:0.0;tree STATE_7120000 = (((1[&type="Not_Marshallese"]:0.3829386518420451,((2[&type="Not_Marshallese"]:0.264879632738226,5[&type="Marshallese"]:0.01587963273842974)13[&type="Marshallese"]:0.049483868851869506,(6[&type="Marshallese"]:0.08257771114772616,7[&type="Marshallese"]:0.008577711147657041)11[&type="Marshallese"]:0.06178579044252397)9[&type="Marshallese"]:0.024575150251853195)10[&type="Marshallese"]:0.004095444882536603,(3[&type="Not_Marshallese"]:0.10423093868975189,4[&type="Not_Marshallese"]:0.13723093868965366)14[&type="Not_Marshallese"]:0.14580315803488622)12[&type="Marshallese"]:0.05294231370337332,8[&type="Marshallese"]:0.13597641042786773)15[&type="Marshallese"]:0.0;
tree STATE_2130000 = ((((((1[&type="Not_Marshallese"]:0.1414715716355561,2[&type="Not_Marshallese"]:0.09747157163545969)14[&type="Marshallese"]:0.008397853359231072,4[&type="Not_Marshallese"]:0.045869424994745334)11[&type="Marshallese"]:0.023237983746338176,3[&type="Not_Marshallese"]:0.036107408741181735)9[&type="Marshallese"]:0.1443382529864492,5[&type="Marshallese"]:0.024445661727681867)13[&type="Marshallese"]:0.07778553666650662,6[&type="Marshallese"]:0.18123119839413937)10[&type="Marshallese"]:0.06412699243985898,(7[&type="Marshallese"]:0.16095467694690968,8[&type="Marshallese"]:0.14495467694683328)12[&type="Marshallese"]:0.010403513887019544)15[&type="Marshallese"]:0.0;tree STATE_7130000 = ((((((1[&type="Not_Marshallese"]:0.1414715716355561,2[&type="Not_Marshallese"]:0.09747157163545969)14[&type="Marshallese"]:0.008397853359231072,4[&type="Not_Marshallese"]:0.045869424994745334)11[&type="Marshallese"]:0.023237983746338176,3[&type="Not_Marshallese"]:0.036107408741181735)9[&type="Marshallese"]:0.1443382529864492,5[&type="Marshallese"]:0.024445661727681867)13[&type="Marshallese"]:0.07778553666650662,6[&type="Marshallese"]:0.18123119839413937)10[&type="Marshallese"]:0.06412699243985898,(7[&type="Marshallese"]:0.16095467694690968,8[&type="Marshallese"]:0.14495467694683328)12[&type="Marshallese"]:0.010403513887019544)15[&type="Marshallese"]:0.0;
tree STATE_2140000 = ((((1[&type="Not_Marshallese"]:0.2629854072195044,2[&type="Not_Marshallese"]:0.218985407219408)14[&type="Marshallese"]:0.019276075800717385,3[&type="Not_Marshallese"]:0.1452614830202782)11[&type="Marshallese"]:0.08351164738566064,8[&type="Marshallese"]:0.06177313040579513)10[&type="Marshallese"]:0.016546628427998256,((4[&type="Not_Marshallese"]:0.25540231533593344,6[&type="Marshallese"]:0.14540231533603348)13[&type="Marshallese"]:0.016526892496990964,(5[&type="Marshallese"]:0.029299091235137298,7[&type="Marshallese"]:0.034299091235019064)9[&type="Marshallese"]:0.05363011659793626)12[&type="Marshallese"]:0.006390551000914457)15[&type="Marshallese"]:0.0;tree STATE_7140000 = ((((1[&type="Not_Marshallese"]:0.2629854072195044,2[&type="Not_Marshallese"]:0.218985407219408)14[&type="Marshallese"]:0.019276075800717385,3[&type="Not_Marshallese"]:0.1452614830202782)11[&type="Marshallese"]:0.08351164738566064,8[&type="Marshallese"]:0.06177313040579513)10[&type="Marshallese"]:0.016546628427998256,((4[&type="Not_Marshallese"]:0.25540231533593344,6[&type="Marshallese"]:0.14540231533603348)13[&type="Marshallese"]:0.016526892496990964,(5[&type="Marshallese"]:0.029299091235137298,7[&type="Marshallese"]:0.034299091235019064)9[&type="Marshallese"]:0.05363011659793626)12[&type="Marshallese"]:0.006390551000914457)15[&type="Marshallese"]:0.0;
tree STATE_2150000 = ((1[&type="Not_Marshallese"]:0.4136566579390131,(((2[&type="Not_Marshallese"]:0.24299075052775454,3[&type="Not_Marshallese"]:0.14999075052790733)9[&type="Marshallese"]:0.027019049046438537,6[&type="Marshallese"]:0.10000979957434769)12[&type="Marshallese"]:0.028882213369355925,8[&type="Marshallese"]:0.038892012943558096)13[&type="Marshallese"]:0.07076464499536766)14[&type="Marshallese"]:0.04604796462126037,((4[&type="Not_Marshallese"]:0.22808141174346885,5[&type="Marshallese"]:0.03908141174361801)11[&type="Marshallese"]:0.03536705368212634,7[&type="Marshallese"]:0.07944846542562611)10[&type="Marshallese"]:0.09225615713463642)15[&type="Marshallese"]:0.0;tree STATE_7150000 = ((1[&type="Not_Marshallese"]:0.4136566579390131,(((2[&type="Not_Marshallese"]:0.24299075052775454,3[&type="Not_Marshallese"]:0.14999075052790733)9[&type="Marshallese"]:0.027019049046438537,6[&type="Marshallese"]:0.10000979957434769)12[&type="Marshallese"]:0.028882213369355925,8[&type="Marshallese"]:0.038892012943558096)13[&type="Marshallese"]:0.07076464499536766)14[&type="Marshallese"]:0.04604796462126037,((4[&type="Not_Marshallese"]:0.22808141174346885,5[&type="Marshallese"]:0.03908141174361801)11[&type="Marshallese"]:0.03536705368212634,7[&type="Marshallese"]:0.07944846542562611)10[&type="Marshallese"]:0.09225615713463642)15[&type="Marshallese"]:0.0;
tree STATE_2160000 = (((((1[&type="Not_Marshallese"]:0.3047305864854409,6[&type="Marshallese"]:0.09073058648549909)12[&type="Marshallese"]:0.027455811214725456,(5[&type="Marshallese"]:0.03212736020193829,8[&type="Marshallese"]:0.02112736020174366)10[&type="Marshallese"]:0.007059037498335363)14[&type="Marshallese"]:0.005197616671246519,4[&type="Not_Marshallese"]:0.23338401437137102)11[&type="Marshallese"]:0.035933122528428396,(2[&type="Not_Marshallese"]:0.18780055813725274,3[&type="Not_Marshallese"]:0.09480055813740554)13[&type="Not_Marshallese"]:0.1415165787624921)9[&type="Marshallese"]:0.0795353810937845,7[&type="Marshallese"]:0.16485251799361483)15[&type="Marshallese"]:0.0;tree STATE_7160000 = (((((1[&type="Not_Marshallese"]:0.3047305864854409,6[&type="Marshallese"]:0.09073058648549909)12[&type="Marshallese"]:0.027455811214725456,(5[&type="Marshallese"]:0.03212736020193829,8[&type="Marshallese"]:0.02112736020174366)10[&type="Marshallese"]:0.007059037498335363)14[&type="Marshallese"]:0.005197616671246519,4[&type="Not_Marshallese"]:0.23338401437137102)11[&type="Marshallese"]:0.035933122528428396,(2[&type="Not_Marshallese"]:0.18780055813725274,3[&type="Not_Marshallese"]:0.09480055813740554)13[&type="Not_Marshallese"]:0.1415165787624921)9[&type="Marshallese"]:0.0795353810937845,7[&type="Marshallese"]:0.16485251799361483)15[&type="Marshallese"]:0.0;
tree STATE_2170000 = (((((1[&type="Not_Marshallese"]:0.218146714280979,3[&type="Not_Marshallese"]:0.0811467142810354)12[&type="Marshallese"]:0.07405348486729904,4[&type="Not_Marshallese"]:0.1882001991482362)11[&type="Marshallese"]:0.011014243291674164,5[&type="Marshallese"]:0.010214442440059535)14[&type="Marshallese"]:0.017059877948185864,2[&type="Not_Marshallese"]:0.27627432038804167)9[&type="Marshallese"]:0.1749809199872555,((6[&type="Marshallese"]:0.13813400915903373,8[&type="Marshallese"]:0.048134009158888214)13[&type="Marshallese"]:0.025522155597439256,7[&type="Marshallese"]:0.08965616475640387)10[&type="Marshallese"]:0.11759907561897881)15[&type="Marshallese"]:0.0;tree STATE_7170000 = (((((1[&type="Not_Marshallese"]:0.218146714280979,3[&type="Not_Marshallese"]:0.0811467142810354)12[&type="Marshallese"]:0.07405348486729904,4[&type="Not_Marshallese"]:0.1882001991482362)11[&type="Marshallese"]:0.011014243291674164,5[&type="Marshallese"]:0.010214442440059535)14[&type="Marshallese"]:0.017059877948185864,2[&type="Not_Marshallese"]:0.27627432038804167)9[&type="Marshallese"]:0.1749809199872555,((6[&type="Marshallese"]:0.13813400915903373,8[&type="Marshallese"]:0.048134009158888214)13[&type="Marshallese"]:0.025522155597439256,7[&type="Marshallese"]:0.08965616475640387)10[&type="Marshallese"]:0.11759907561897881)15[&type="Marshallese"]:0.0;
tree STATE_2180000 = ((((1[&type="Not_Marshallese"]:0.2690007928529573,3[&type="Not_Marshallese"]:0.1320007928530137)12[&type="Marshallese"]:0.08439412850227979,7[&type="Marshallese"]:0.06539492135522618)13[&type="Marshallese"]:0.06560582059895897,(5[&type="Marshallese"]:0.0643513424109749,6[&type="Marshallese"]:0.14335134241092579)9[&type="Marshallese"]:0.06164939954332849)14[&type="Marshallese"]:0.0063570580105206664,((2[&type="Not_Marshallese"]:0.13520813816198005,4[&type="Not_Marshallese"]:0.07520813816203462)11[&type="Not_Marshallese"]:0.1963753027041463,8[&type="Marshallese"]:0.07158344086613544)10[&type="Marshallese"]:0.04977435909849398)15[&type="Marshallese"]:0.0;tree STATE_7180000 = ((((1[&type="Not_Marshallese"]:0.2690007928529573,3[&type="Not_Marshallese"]:0.1320007928530137)12[&type="Marshallese"]:0.08439412850227979,7[&type="Marshallese"]:0.06539492135522618)13[&type="Marshallese"]:0.06560582059895897,(5[&type="Marshallese"]:0.0643513424109749,6[&type="Marshallese"]:0.14335134241092579)9[&type="Marshallese"]:0.06164939954332849)14[&type="Marshallese"]:0.0063570580105206664,((2[&type="Not_Marshallese"]:0.13520813816198005,4[&type="Not_Marshallese"]:0.07520813816203462)11[&type="Not_Marshallese"]:0.1963753027041463,8[&type="Marshallese"]:0.07158344086613544)10[&type="Marshallese"]:0.04977435909849398)15[&type="Marshallese"]:0.0;
tree STATE_2190000 = ((((1[&type="Not_Marshallese"]:0.312930353012694,7[&type="Marshallese"]:0.024930353012683093)9[&type="Marshallese"]:0.010855512761949904,8[&type="Marshallese"]:0.0197858657745566)11[&type="Marshallese"]:0.03733294174240692,5[&type="Marshallese"]:0.06811880751715815)12[&type="Marshallese"]:0.07818464337203451,(((2[&type="Not_Marshallese"]:0.1766912341442918,3[&type="Not_Marshallese"]:0.0836912341444446)10[&type="Marshallese"]:0.08647334921831487,6[&type="Marshallese"]:0.09316458336276129)13[&type="Marshallese"]:0.07588721788215613,4[&type="Not_Marshallese"]:0.2790518012448174)14[&type="Marshallese"]:0.05625164964422613)15[&type="Marshallese"]:0.0;tree STATE_7190000 = ((((1[&type="Not_Marshallese"]:0.312930353012694,7[&type="Marshallese"]:0.024930353012683093)9[&type="Marshallese"]:0.010855512761949904,8[&type="Marshallese"]:0.0197858657745566)11[&type="Marshallese"]:0.03733294174240692,5[&type="Marshallese"]:0.06811880751715815)12[&type="Marshallese"]:0.07818464337203451,(((2[&type="Not_Marshallese"]:0.1766912341442918,3[&type="Not_Marshallese"]:0.0836912341444446)10[&type="Marshallese"]:0.08647334921831487,6[&type="Marshallese"]:0.09316458336276129)13[&type="Marshallese"]:0.07588721788215613,4[&type="Not_Marshallese"]:0.2790518012448174)14[&type="Marshallese"]:0.05625164964422613)15[&type="Marshallese"]:0.0;
tree STATE_2200000 = (((((1[&type="Not_Marshallese"]:0.23012355562397005,3[&type="Not_Marshallese"]:0.09312355562402644)13[&type="Marshallese"]:0.013701642554181936,2[&type="Not_Marshallese"]:0.19982519817805558)9[&type="Marshallese"]:0.07389046280554948,4[&type="Not_Marshallese"]:0.21371566098365963)10[&type="Marshallese"]:0.2000944162024501,(5[&type="Marshallese"]:0.0370884838855019,8[&type="Marshallese"]:0.026088483885307268)11[&type="Marshallese"]:0.187721593300757)14[&type="Marshallese"]:0.002754066651011855,(6[&type="Marshallese"]:0.2193125358171389,7[&type="Marshallese"]:0.14531253581706977)12[&type="Marshallese"]:0.08725160802008275)15[&type="Marshallese"]:0.0;tree STATE_7200000 = (((((1[&type="Not_Marshallese"]:0.23012355562397005,3[&type="Not_Marshallese"]:0.09312355562402644)13[&type="Marshallese"]:0.013701642554181936,2[&type="Not_Marshallese"]:0.19982519817805558)9[&type="Marshallese"]:0.07389046280554948,4[&type="Not_Marshallese"]:0.21371566098365963)10[&type="Marshallese"]:0.2000944162024501,(5[&type="Marshallese"]:0.0370884838855019,8[&type="Marshallese"]:0.026088483885307268)11[&type="Marshallese"]:0.187721593300757)14[&type="Marshallese"]:0.002754066651011855,(6[&type="Marshallese"]:0.2193125358171389,7[&type="Marshallese"]:0.14531253581706977)12[&type="Marshallese"]:0.08725160802008275)15[&type="Marshallese"]:0.0;
tree STATE_2210000 = ((((1[&type="Not_Marshallese"]:0.3081091256142155,5[&type="Marshallese"]:0.015109125614322816)12[&type="Marshallese"]:0.025940663901075134,(((2[&type="Not_Marshallese"]:0.17254032738070518,4[&type="Not_Marshallese"]:0.11254032738075975)9[&type="Marshallese"]:0.04694323284512536,3[&type="Not_Marshallese"]:0.12648356022598334)11[&type="Marshallese"]:0.0431479120105735,6[&type="Marshallese"]:0.09263147223655865)13[&type="Marshallese"]:0.027418317278790183)14[&type="Marshallese"]:0.0019324229396401882,8[&type="Marshallese"]:0.031982212454843506)10[&type="Marshallese"]:0.01563785531285916,7[&type="Marshallese"]:0.06362006776777906)15[&type="Marshallese"]:0.0;tree STATE_7210000 = ((((1[&type="Not_Marshallese"]:0.3081091256142155,5[&type="Marshallese"]:0.015109125614322816)12[&type="Marshallese"]:0.025940663901075134,(((2[&type="Not_Marshallese"]:0.17254032738070518,4[&type="Not_Marshallese"]:0.11254032738075975)9[&type="Marshallese"]:0.04694323284512536,3[&type="Not_Marshallese"]:0.12648356022598334)11[&type="Marshallese"]:0.0431479120105735,6[&type="Marshallese"]:0.09263147223655865)13[&type="Marshallese"]:0.027418317278790183)14[&type="Marshallese"]:0.0019324229396401882,8[&type="Marshallese"]:0.031982212454843506)10[&type="Marshallese"]:0.01563785531285916,7[&type="Marshallese"]:0.06362006776777906)15[&type="Marshallese"]:0.0;
tree STATE_2220000 = (1[&type="Not_Marshallese"]:0.9233117221756422,(((((2[&type="Not_Marshallese"]:0.2520265869606826,5[&type="Marshallese"]:0.0030265869608863127)10[&type="Marshallese"]:0.01405331720082309,3[&type="Not_Marshallese"]:0.17307990416165847)12[&type="Marshallese"]:0.06231538333497494,(4[&type="Not_Marshallese"]:0.21427869494707114,8[&type="Marshallese"]:0.01427869494702566)14[&type="Marshallese"]:0.05411659254946405)11[&type="Marshallese"]:0.0786659421880927,7[&type="Marshallese"]:0.1630612296846588)13[&type="Marshallese"]:0.15245222121202467,6[&type="Marshallese"]:0.3895134508967526)9[&type="Marshallese"]:0.3197982712789478)15[&type="Marshallese"]:0.0;tree STATE_7220000 = (1[&type="Not_Marshallese"]:0.9233117221756422,(((((2[&type="Not_Marshallese"]:0.2520265869606826,5[&type="Marshallese"]:0.0030265869608863127)10[&type="Marshallese"]:0.01405331720082309,3[&type="Not_Marshallese"]:0.17307990416165847)12[&type="Marshallese"]:0.06231538333497494,(4[&type="Not_Marshallese"]:0.21427869494707114,8[&type="Marshallese"]:0.01427869494702566)14[&type="Marshallese"]:0.05411659254946405)11[&type="Marshallese"]:0.0786659421880927,7[&type="Marshallese"]:0.1630612296846588)13[&type="Marshallese"]:0.15245222121202467,6[&type="Marshallese"]:0.3895134508967526)9[&type="Marshallese"]:0.3197982712789478)15[&type="Marshallese"]:0.0;
tree STATE_2230000 = ((((1[&type="Not_Marshallese"]:0.3208305684513816,8[&type="Marshallese"]:0.01683056845129427)11[&type="Marshallese"]:0.037617342636396656,((2[&type="Not_Marshallese"]:0.14487134670762783,(3[&type="Not_Marshallese"]:0.04938857692098761,4[&type="Not_Marshallese"]:0.08238857692088938)10[&type="Marshallese"]:0.0024827697867930154)14[&type="Marshallese"]:0.11935875738192023,5[&type="Marshallese"]:0.015230104089751784)13[&type="Marshallese"]:0.050217806998133774)12[&type="Marshallese"]:0.027639793225263,6[&type="Marshallese"]:0.17208770431309944)9[&type="Marshallese"]:0.051536854219150385,7[&type="Marshallese"]:0.1496245585321807)15[&type="Marshallese"]:0.0;tree STATE_7230000 = ((((1[&type="Not_Marshallese"]:0.3208305684513816,8[&type="Marshallese"]:0.01683056845129427)11[&type="Marshallese"]:0.037617342636396656,((2[&type="Not_Marshallese"]:0.14487134670762783,(3[&type="Not_Marshallese"]:0.04938857692098761,4[&type="Not_Marshallese"]:0.08238857692088938)10[&type="Marshallese"]:0.0024827697867930154)14[&type="Marshallese"]:0.11935875738192023,5[&type="Marshallese"]:0.015230104089751784)13[&type="Marshallese"]:0.050217806998133774)12[&type="Marshallese"]:0.027639793225263,6[&type="Marshallese"]:0.17208770431309944)9[&type="Marshallese"]:0.051536854219150385,7[&type="Marshallese"]:0.1496245585321807)15[&type="Marshallese"]:0.0;
tree STATE_2240000 = ((((((1[&type="Not_Marshallese"]:0.3080220406286201,3[&type="Not_Marshallese"]:0.17102204062867649)11[&type="Marshallese"]:0.042450585792283,(5[&type="Marshallese"]:0.030532174926496125,6[&type="Marshallese"]:0.10953217492644701)12[&type="Marshallese"]:0.026940451494514295)10[&type="Marshallese"]:0.0018194957750009566,8[&type="Marshallese"]:0.048292122195816745)14[&type="Marshallese"]:0.0010453586217938349,4[&type="Not_Marshallese"]:0.24933748081765605)9[&type="Marshallese"]:0.08894936128285663,7[&type="Marshallese"]:0.1542868421005436)13[&type="Marshallese"]:0.06658202591086654,2[&type="Not_Marshallese"]:0.46486886801132465)15[&type="Marshallese"]:0.0;tree STATE_7240000 = ((((((1[&type="Not_Marshallese"]:0.3080220406286201,3[&type="Not_Marshallese"]:0.17102204062867649)11[&type="Marshallese"]:0.042450585792283,(5[&type="Marshallese"]:0.030532174926496125,6[&type="Marshallese"]:0.10953217492644701)12[&type="Marshallese"]:0.026940451494514295)10[&type="Marshallese"]:0.0018194957750009566,8[&type="Marshallese"]:0.048292122195816745)14[&type="Marshallese"]:0.0010453586217938349,4[&type="Not_Marshallese"]:0.24933748081765605)9[&type="Marshallese"]:0.08894936128285663,7[&type="Marshallese"]:0.1542868421005436)13[&type="Marshallese"]:0.06658202591086654,2[&type="Not_Marshallese"]:0.46486886801132465)15[&type="Marshallese"]:0.0;
tree STATE_2250000 = (1[&type="Not_Marshallese"]:0.5535446535838009,((((2[&type="Not_Marshallese"]:0.259639422023719,(3[&type="Not_Marshallese"]:0.15707143082903963,6[&type="Marshallese"]:0.08007143082904145)13[&type="Marshallese"]:0.009567991194832148)12[&type="Marshallese"]:0.053443479796486004,(4[&type="Not_Marshallese"]:0.23794760453786884,5[&type="Marshallese"]:0.048947604538018)14[&type="Marshallese"]:0.015135297282390714)11[&type="Marshallese"]:0.008902529136321446,8[&type="Marshallese"]:0.061985430956535525)9[&type="Marshallese"]:0.016386487122034332,7[&type="Marshallese"]:0.09437191807864626)10[&type="Marshallese"]:0.17117273550514372)15[&type="Marshallese"]:0.0;tree STATE_7250000 = (1[&type="Not_Marshallese"]:0.5535446535838009,((((2[&type="Not_Marshallese"]:0.259639422023719,(3[&type="Not_Marshallese"]:0.15707143082903963,6[&type="Marshallese"]:0.08007143082904145)13[&type="Marshallese"]:0.009567991194832148)12[&type="Marshallese"]:0.053443479796486004,(4[&type="Not_Marshallese"]:0.23794760453786884,5[&type="Marshallese"]:0.048947604538018)14[&type="Marshallese"]:0.015135297282390714)11[&type="Marshallese"]:0.008902529136321446,8[&type="Marshallese"]:0.061985430956535525)9[&type="Marshallese"]:0.016386487122034332,7[&type="Marshallese"]:0.09437191807864626)10[&type="Marshallese"]:0.17117273550514372)15[&type="Marshallese"]:0.0;
tree STATE_2260000 = ((1[&type="Not_Marshallese"]:0.35149534498555723,((2[&type="Not_Marshallese"]:0.267913225312145,4[&type="Not_Marshallese"]:0.20791322531219958)13[&type="Marshallese"]:0.016235093067973327,8[&type="Marshallese"]:0.02414831838012743)11[&type="Marshallese"]:0.02334702660534249)10[&type="Marshallese"]:0.04089318616275861,(((3[&type="Not_Marshallese"]:0.16147962261989945,5[&type="Marshallese"]:0.005479622619950386)9[&type="Marshallese"]:0.004097992337078582,7[&type="Marshallese"]:0.014577614956910734)12[&type="Marshallese"]:0.058068209431350215,6[&type="Marshallese"]:0.14664582438833007)14[&type="Marshallese"]:0.03174270676004398)15[&type="Marshallese"]:0.0;tree STATE_7260000 = ((1[&type="Not_Marshallese"]:0.35149534498555723,((2[&type="Not_Marshallese"]:0.267913225312145,4[&type="Not_Marshallese"]:0.20791322531219958)13[&type="Marshallese"]:0.016235093067973327,8[&type="Marshallese"]:0.02414831838012743)11[&type="Marshallese"]:0.02334702660534249)10[&type="Marshallese"]:0.04089318616275861,(((3[&type="Not_Marshallese"]:0.16147962261989945,5[&type="Marshallese"]:0.005479622619950386)9[&type="Marshallese"]:0.004097992337078582,7[&type="Marshallese"]:0.014577614956910734)12[&type="Marshallese"]:0.058068209431350215,6[&type="Marshallese"]:0.14664582438833007)14[&type="Marshallese"]:0.03174270676004398)15[&type="Marshallese"]:0.0;
tree STATE_2270000 = (((((1[&type="Not_Marshallese"]:0.3517068391386795,7[&type="Marshallese"]:0.06370683913866859)12[&type="Marshallese"]:0.018788803722999625,5[&type="Marshallese"]:0.07749564286178645)14[&type="Marshallese"]:0.061444938721145315,(4[&type="Not_Marshallese"]:0.3179514032099678,8[&type="Marshallese"]:0.11795140320992231)11[&type="Marshallese"]:0.009989178372814822)9[&type="Marshallese"]:0.031776680138188795,(2[&type="Not_Marshallese"]:0.29403099716944575,3[&type="Not_Marshallese"]:0.20103099716959855)10[&type="Marshallese"]:0.12568626455147108)13[&type="Marshallese"]:0.5084837969893624,6[&type="Marshallese"]:0.7582010587104339)15[&type="Marshallese"]:0.0;tree STATE_7270000 = (((((1[&type="Not_Marshallese"]:0.3517068391386795,7[&type="Marshallese"]:0.06370683913866859)12[&type="Marshallese"]:0.018788803722999625,5[&type="Marshallese"]:0.07749564286178645)14[&type="Marshallese"]:0.061444938721145315,(4[&type="Not_Marshallese"]:0.3179514032099678,8[&type="Marshallese"]:0.11795140320992231)11[&type="Marshallese"]:0.009989178372814822)9[&type="Marshallese"]:0.031776680138188795,(2[&type="Not_Marshallese"]:0.29403099716944575,3[&type="Not_Marshallese"]:0.20103099716959855)10[&type="Marshallese"]:0.12568626455147108)13[&type="Marshallese"]:0.5084837969893624,6[&type="Marshallese"]:0.7582010587104339)15[&type="Marshallese"]:0.0;
tree STATE_2280000 = ((((1[&type="Not_Marshallese"]:0.2681645889080348,(2[&type="Not_Marshallese"]:0.196972032847392,4[&type="Not_Marshallese"]:0.13697203284744658)12[&type="Marshallese"]:0.02719255606054638)11[&type="Marshallese"]:0.015886031261060085,6[&type="Marshallese"]:0.07005062016915309)13[&type="Marshallese"]:0.015263394357769855,5[&type="Marshallese"]:0.006314014526972056)9[&type="Marshallese"]:0.15662393942623004,((3[&type="Not_Marshallese"]:0.17723147685296897,8[&type="Marshallese"]:0.010231476852825272)14[&type="Marshallese"]:0.13811004441331298,7[&type="Marshallese"]:0.16434152126621465)10[&type="Marshallese"]:0.003596432686869211)15[&type="Marshallese"]:0.0;tree STATE_7280000 = ((((1[&type="Not_Marshallese"]:0.2681645889080348,(2[&type="Not_Marshallese"]:0.196972032847392,4[&type="Not_Marshallese"]:0.13697203284744658)12[&type="Marshallese"]:0.02719255606054638)11[&type="Marshallese"]:0.015886031261060085,6[&type="Marshallese"]:0.07005062016915309)13[&type="Marshallese"]:0.015263394357769855,5[&type="Marshallese"]:0.006314014526972056)9[&type="Marshallese"]:0.15662393942623004,((3[&type="Not_Marshallese"]:0.17723147685296897,8[&type="Marshallese"]:0.010231476852825272)14[&type="Marshallese"]:0.13811004441331298,7[&type="Marshallese"]:0.16434152126621465)10[&type="Marshallese"]:0.003596432686869211)15[&type="Marshallese"]:0.0;
tree STATE_2290000 = (((((1[&type="Not_Marshallese"]:0.24418102005231793,(2[&type="Not_Marshallese"]:0.13499040815963811,3[&type="Not_Marshallese"]:0.04199040815979091)14[&type="Marshallese"]:0.0651906118925834)12[&type="Marshallese"]:0.0629168186117757,5[&type="Marshallese"]:0.014097838664200946)9[&type="Marshallese"]:0.07005940903970703,(6[&type="Marshallese"]:0.12604912649335664,8[&type="Marshallese"]:0.036049126493211125)11[&type="Marshallese"]:0.03710812121050222)13[&type="Marshallese"]:0.09072208871896892,7[&type="Marshallese"]:0.17987933642275866)10[&type="Marshallese"]:0.009306492371214892,4[&type="Not_Marshallese"]:0.37318582879394263)15[&type="Marshallese"]:0.0;tree STATE_7290000 = (((((1[&type="Not_Marshallese"]:0.24418102005231793,(2[&type="Not_Marshallese"]:0.13499040815963811,3[&type="Not_Marshallese"]:0.04199040815979091)14[&type="Marshallese"]:0.0651906118925834)12[&type="Marshallese"]:0.0629168186117757,5[&type="Marshallese"]:0.014097838664200946)9[&type="Marshallese"]:0.07005940903970703,(6[&type="Marshallese"]:0.12604912649335664,8[&type="Marshallese"]:0.036049126493211125)11[&type="Marshallese"]:0.03710812121050222)13[&type="Marshallese"]:0.09072208871896892,7[&type="Marshallese"]:0.17987933642275866)10[&type="Marshallese"]:0.009306492371214892,4[&type="Not_Marshallese"]:0.37318582879394263)15[&type="Marshallese"]:0.0;
tree STATE_2300000 = ((1[&type="Not_Marshallese"]:0.4268827230443574,((((2[&type="Not_Marshallese"]:0.20629203095504428,4[&type="Not_Marshallese"]:0.14629203095509885)9[&type="Marshallese"]:0.010975221499880117,3[&type="Not_Marshallese"]:0.12426725245507719)14[&type="Marshallese"]:0.07514141094601523,(6[&type="Marshallese"]:0.11499270871211453,8[&type="Marshallese"]:0.024992708711969014)10[&type="Marshallese"]:0.007415954688979709)11[&type="Marshallese"]:0.018093540789218432,7[&type="Marshallese"]:0.06650220419024355)13[&type="Marshallese"]:0.07238051885410296)12[&type="Marshallese"]:0.05364310365667668,5[&type="Marshallese"]:0.18752582670114143)15[&type="Marshallese"]:0.0;tree STATE_7300000 = ((1[&type="Not_Marshallese"]:0.4268827230443574,((((2[&type="Not_Marshallese"]:0.20629203095504428,4[&type="Not_Marshallese"]:0.14629203095509885)9[&type="Marshallese"]:0.010975221499880117,3[&type="Not_Marshallese"]:0.12426725245507719)14[&type="Marshallese"]:0.07514141094601523,(6[&type="Marshallese"]:0.11499270871211453,8[&type="Marshallese"]:0.024992708711969014)10[&type="Marshallese"]:0.007415954688979709)11[&type="Marshallese"]:0.018093540789218432,7[&type="Marshallese"]:0.06650220419024355)13[&type="Marshallese"]:0.07238051885410296)12[&type="Marshallese"]:0.05364310365667668,5[&type="Marshallese"]:0.18752582670114143)15[&type="Marshallese"]:0.0;
tree STATE_2310000 = ((((1[&type="Not_Marshallese"]:0.11410718967764436,2[&type="Not_Marshallese"]:0.07010718967754795)11[&type="Marshallese"]:0.24410204555453283,7[&type="Marshallese"]:0.07020923523216627)14[&type="Marshallese"]:0.04559905583351065,(3[&type="Not_Marshallese"]:0.26168585231325975,4[&type="Not_Marshallese"]:0.2946858523131615)12[&type="Marshallese"]:0.0051224387524844706)10[&type="Marshallese"]:0.010859510848349019,((5[&type="Marshallese"]:0.030026992935260288,8[&type="Marshallese"]:0.019026992935065656)13[&type="Marshallese"]:0.00522231826947489,6[&type="Marshallese"]:0.11424931120468607)9[&type="Marshallese"]:0.08641849070940899)15[&type="Marshallese"]:0.0;tree STATE_7310000 = ((((1[&type="Not_Marshallese"]:0.11410718967764436,2[&type="Not_Marshallese"]:0.07010718967754795)11[&type="Marshallese"]:0.24410204555453283,7[&type="Marshallese"]:0.07020923523216627)14[&type="Marshallese"]:0.04559905583351065,(3[&type="Not_Marshallese"]:0.26168585231325975,4[&type="Not_Marshallese"]:0.2946858523131615)12[&type="Marshallese"]:0.0051224387524844706)10[&type="Marshallese"]:0.010859510848349019,((5[&type="Marshallese"]:0.030026992935260288,8[&type="Marshallese"]:0.019026992935065656)13[&type="Marshallese"]:0.00522231826947489,6[&type="Marshallese"]:0.11424931120468607)9[&type="Marshallese"]:0.08641849070940899)15[&type="Marshallese"]:0.0;
tree STATE_2320000 = (((1[&type="Not_Marshallese"]:0.3909827624931715,((((2[&type="Not_Marshallese"]:0.13071574132550495,4[&type="Not_Marshallese"]:0.07071574132555952)14[&type="Marshallese"]:0.11374215514499497,3[&type="Not_Marshallese"]:0.15145789647065272)12[&type="Marshallese"]:0.001912732596720812,6[&type="Marshallese"]:0.07637062906737535)10[&type="Marshallese"]:0.032951691341571776,5[&type="Marshallese"]:0.03032232040899624)11[&type="Marshallese"]:0.06766044208428257)13[&type="Marshallese"]:0.05090911339857129,8[&type="Marshallese"]:0.13789187589165547)9[&type="Marshallese"]:0.15879550316352148,7[&type="Marshallese"]:0.31268737905525334)15[&type="Marshallese"]:0.0;tree STATE_7320000 = (((1[&type="Not_Marshallese"]:0.3909827624931715,((((2[&type="Not_Marshallese"]:0.13071574132550495,4[&type="Not_Marshallese"]:0.07071574132555952)14[&type="Marshallese"]:0.11374215514499497,3[&type="Not_Marshallese"]:0.15145789647065272)12[&type="Marshallese"]:0.001912732596720812,6[&type="Marshallese"]:0.07637062906737535)10[&type="Marshallese"]:0.032951691341571776,5[&type="Marshallese"]:0.03032232040899624)11[&type="Marshallese"]:0.06766044208428257)13[&type="Marshallese"]:0.05090911339857129,8[&type="Marshallese"]:0.13789187589165547)9[&type="Marshallese"]:0.15879550316352148,7[&type="Marshallese"]:0.31268737905525334)15[&type="Marshallese"]:0.0;
tree STATE_2330000 = (((1[&type="Not_Marshallese"]:0.31272439020824294,3[&type="Not_Marshallese"]:0.17572439020829933)9[&type="Marshallese"]:0.02589993753024572,8[&type="Marshallese"]:0.03462432773840135)11[&type="Marshallese"]:0.22172742381220317,((((2[&type="Not_Marshallese"]:0.2522393501988313,5[&type="Marshallese"]:0.0032393501990350404)14[&type="Marshallese"]:0.029167285614236538,4[&type="Not_Marshallese"]:0.22140663581312242)12[&type="Marshallese"]:0.01330304252386666,6[&type="Marshallese"]:0.12470967833708912)10[&type="Marshallese"]:0.043001434371866765,7[&type="Marshallese"]:0.09371111270888677)13[&type="Marshallese"]:0.17864063884179415)15[&type="Marshallese"]:0.0;tree STATE_7330000 = (((1[&type="Not_Marshallese"]:0.31272439020824294,3[&type="Not_Marshallese"]:0.17572439020829933)9[&type="Marshallese"]:0.02589993753024572,8[&type="Marshallese"]:0.03462432773840135)11[&type="Marshallese"]:0.22172742381220317,((((2[&type="Not_Marshallese"]:0.2522393501988313,5[&type="Marshallese"]:0.0032393501990350404)14[&type="Marshallese"]:0.029167285614236538,4[&type="Not_Marshallese"]:0.22140663581312242)12[&type="Marshallese"]:0.01330304252386666,6[&type="Marshallese"]:0.12470967833708912)10[&type="Marshallese"]:0.043001434371866765,7[&type="Marshallese"]:0.09371111270888677)13[&type="Marshallese"]:0.17864063884179415)15[&type="Marshallese"]:0.0;
tree STATE_2340000 = (((((1[&type="Not_Marshallese"]:0.2398402753161204,2[&type="Not_Marshallese"]:0.195840275316024)14[&type="Marshallese"]:0.10825066902008296,(3[&type="Not_Marshallese"]:0.2080609409687263,5[&type="Marshallese"]:0.052060940968777225)12[&type="Marshallese"]:0.0030300033675334515)13[&type="Marshallese"]:0.034115293296039906,(4[&type="Not_Marshallese"]:0.24466838331647406,8[&type="Marshallese"]:0.044668383316428584)9[&type="Marshallese"]:0.03353785431572737)10[&type="Marshallese"]:0.03465588451281876,6[&type="Marshallese"]:0.20286212214512023)11[&type="Marshallese"]:0.36126258418239454,7[&type="Marshallese"]:0.49012470632744565)15[&type="Marshallese"]:0.0;tree STATE_7340000 = (((((1[&type="Not_Marshallese"]:0.2398402753161204,2[&type="Not_Marshallese"]:0.195840275316024)14[&type="Marshallese"]:0.10825066902008296,(3[&type="Not_Marshallese"]:0.2080609409687263,5[&type="Marshallese"]:0.052060940968777225)12[&type="Marshallese"]:0.0030300033675334515)13[&type="Marshallese"]:0.034115293296039906,(4[&type="Not_Marshallese"]:0.24466838331647406,8[&type="Marshallese"]:0.044668383316428584)9[&type="Marshallese"]:0.03353785431572737)10[&type="Marshallese"]:0.03465588451281876,6[&type="Marshallese"]:0.20286212214512023)11[&type="Marshallese"]:0.36126258418239454,7[&type="Marshallese"]:0.49012470632744565)15[&type="Marshallese"]:0.0;
tree STATE_2350000 = ((((((1[&type="Not_Marshallese"]:0.31788301691102405,(2[&type="Not_Marshallese"]:0.249327471748588,5[&type="Marshallese"]:3.274717487917189E-4)9[&type="Marshallese"]:0.024555545162339654)13[&type="Marshallese"]:0.03534211361229683,7[&type="Marshallese"]:0.06522513052330997)11[&type="Marshallese"]:0.010280567892570203,6[&type="Marshallese"]:0.1495056984159493)14[&type="Marshallese"]:0.023554647587862965,3[&type="Not_Marshallese"]:0.25006034600381044)10[&type="Marshallese"]:0.06584927348815162,8[&type="Marshallese"]:0.14890961949181836)12[&type="Marshallese"]:0.05800697702802404,4[&type="Not_Marshallese"]:0.4069165965198879)15[&type="Marshallese"]:0.0;tree STATE_7350000 = ((((((1[&type="Not_Marshallese"]:0.31788301691102405,(2[&type="Not_Marshallese"]:0.249327471748588,5[&type="Marshallese"]:3.274717487917189E-4)9[&type="Marshallese"]:0.024555545162339654)13[&type="Marshallese"]:0.03534211361229683,7[&type="Marshallese"]:0.06522513052330997)11[&type="Marshallese"]:0.010280567892570203,6[&type="Marshallese"]:0.1495056984159493)14[&type="Marshallese"]:0.023554647587862965,3[&type="Not_Marshallese"]:0.25006034600381044)10[&type="Marshallese"]:0.06584927348815162,8[&type="Marshallese"]:0.14890961949181836)12[&type="Marshallese"]:0.05800697702802404,4[&type="Not_Marshallese"]:0.4069165965198879)15[&type="Marshallese"]:0.0;
tree STATE_2360000 = ((1[&type="Not_Marshallese"]:0.5246777449196874,(((2[&type="Not_Marshallese"]:0.2999510509913033,5[&type="Marshallese"]:0.05095105099150704)9[&type="Marshallese"]:0.02110948760638226,(3[&type="Not_Marshallese"]:0.16953543047601966,8[&type="Marshallese"]:0.002535430475875955)14[&type="Marshallese"]:0.058525108121818714)11[&type="Marshallese"]:0.021198700857946173,(6[&type="Marshallese"]:0.14871512012885274,7[&type="Marshallese"]:0.07471512012878362)12[&type="Marshallese"]:0.02354411932693362)10[&type="Marshallese"]:0.13841850546395928)13[&type="Marshallese"]:0.1206393375157484,4[&type="Not_Marshallese"]:0.541317082435394)15[&type="Marshallese"]:0.0;tree STATE_7360000 = ((1[&type="Not_Marshallese"]:0.5246777449196874,(((2[&type="Not_Marshallese"]:0.2999510509913033,5[&type="Marshallese"]:0.05095105099150704)9[&type="Marshallese"]:0.02110948760638226,(3[&type="Not_Marshallese"]:0.16953543047601966,8[&type="Marshallese"]:0.002535430475875955)14[&type="Marshallese"]:0.058525108121818714)11[&type="Marshallese"]:0.021198700857946173,(6[&type="Marshallese"]:0.14871512012885274,7[&type="Marshallese"]:0.07471512012878362)12[&type="Marshallese"]:0.02354411932693362)10[&type="Marshallese"]:0.13841850546395928)13[&type="Marshallese"]:0.1206393375157484,4[&type="Not_Marshallese"]:0.541317082435394)15[&type="Marshallese"]:0.0;
tree STATE_2370000 = (((1[&type="Not_Marshallese"]:0.1818318633181095,2[&type="Not_Marshallese"]:0.1378318633180131)9[&type="Marshallese"]:0.13464981056721323,5[&type="Marshallese"]:0.023481673885430043)11[&type="Marshallese"]:0.09214886554963686,((3[&type="Not_Marshallese"]:0.16064551531267401,7[&type="Marshallese"]:0.009645515312606712)10[&type="Marshallese"]:0.09253569152075158,((4[&type="Not_Marshallese"]:0.20584069367404684,6[&type="Marshallese"]:0.09584069367414688)13[&type="Marshallese"]:0.012554831169102942,8[&type="Marshallese"]:0.018395524843104305)14[&type="Marshallese"]:0.0677856819901776)12[&type="Marshallese"]:0.018449332601590374)15[&type="Marshallese"]:0.0;tree STATE_7370000 = (((1[&type="Not_Marshallese"]:0.1818318633181095,2[&type="Not_Marshallese"]:0.1378318633180131)9[&type="Marshallese"]:0.13464981056721323,5[&type="Marshallese"]:0.023481673885430043)11[&type="Marshallese"]:0.09214886554963686,((3[&type="Not_Marshallese"]:0.16064551531267401,7[&type="Marshallese"]:0.009645515312606712)10[&type="Marshallese"]:0.09253569152075158,((4[&type="Not_Marshallese"]:0.20584069367404684,6[&type="Marshallese"]:0.09584069367414688)13[&type="Marshallese"]:0.012554831169102942,8[&type="Marshallese"]:0.018395524843104305)14[&type="Marshallese"]:0.0677856819901776)12[&type="Marshallese"]:0.018449332601590374)15[&type="Marshallese"]:0.0;
tree STATE_2380000 = ((1[&type="Not_Marshallese"]:0.33869514683261115,((((2[&type="Not_Marshallese"]:0.2208579489308123,(3[&type="Not_Marshallese"]:0.005114994441429321,4[&type="Not_Marshallese"]:0.038114994441331096)14[&type="Not_Marshallese"]:0.12274295448953576)13[&type="Marshallese"]:0.05248149033492383,8[&type="Marshallese"]:0.013339439265745212)11[&type="Marshallese"]:0.0012497728614355164,6[&type="Marshallese"]:0.10458921212732625)10[&type="Marshallese"]:0.008007984787286315,5[&type="Marshallese"]:0.033597196914661676)12[&type="Marshallese"]:0.012097949918056794)9[&type="Marshallese"]:0.03642899359175161,7[&type="Marshallese"]:0.08712414042435185)15[&type="Marshallese"]:0.0;tree STATE_7380000 = ((1[&type="Not_Marshallese"]:0.33869514683261115,((((2[&type="Not_Marshallese"]:0.2208579489308123,(3[&type="Not_Marshallese"]:0.005114994441429321,4[&type="Not_Marshallese"]:0.038114994441331096)14[&type="Not_Marshallese"]:0.12274295448953576)13[&type="Marshallese"]:0.05248149033492383,8[&type="Marshallese"]:0.013339439265745212)11[&type="Marshallese"]:0.0012497728614355164,6[&type="Marshallese"]:0.10458921212732625)10[&type="Marshallese"]:0.008007984787286315,5[&type="Marshallese"]:0.033597196914661676)12[&type="Marshallese"]:0.012097949918056794)9[&type="Marshallese"]:0.03642899359175161,7[&type="Marshallese"]:0.08712414042435185)15[&type="Marshallese"]:0.0;
tree STATE_2390000 = (1[&type="Not_Marshallese"]:0.6127492027052617,((((((2[&type="Not_Marshallese"]:0.154838300258538,4[&type="Not_Marshallese"]:0.09483830025859258)11[&type="Marshallese"]:0.1157459946623085,8[&type="Marshallese"]:0.010584294920855608)12[&type="Marshallese"]:0.001417742209186279,5[&type="Marshallese"]:0.02300203713023652)14[&type="Marshallese"]:0.026573856622915948,6[&type="Marshallese"]:0.12857589375310335)9[&type="Marshallese"]:0.030764021025166344,3[&type="Not_Marshallese"]:0.23633991477826788)13[&type="Marshallese"]:0.03845588168269043,7[&type="Marshallese"]:0.123795796460891)10[&type="Marshallese"]:0.20095340624435976)15[&type="Marshallese"]:0.0;tree STATE_7390000 = (1[&type="Not_Marshallese"]:0.6127492027052617,((((((2[&type="Not_Marshallese"]:0.154838300258538,4[&type="Not_Marshallese"]:0.09483830025859258)11[&type="Marshallese"]:0.1157459946623085,8[&type="Marshallese"]:0.010584294920855608)12[&type="Marshallese"]:0.001417742209186279,5[&type="Marshallese"]:0.02300203713023652)14[&type="Marshallese"]:0.026573856622915948,6[&type="Marshallese"]:0.12857589375310335)9[&type="Marshallese"]:0.030764021025166344,3[&type="Not_Marshallese"]:0.23633991477826788)13[&type="Marshallese"]:0.03845588168269043,7[&type="Marshallese"]:0.123795796460891)10[&type="Marshallese"]:0.20095340624435976)15[&type="Marshallese"]:0.0;
tree STATE_2400000 = ((((1[&type="Not_Marshallese"]:0.3701590787852902,5[&type="Marshallese"]:0.07715907878539752)12[&type="Marshallese"]:0.028767576240899206,3[&type="Not_Marshallese"]:0.2619266550262458)14[&type="Marshallese"]:0.07799666133967503,(((2[&type="Not_Marshallese"]:0.2248160821528425,6[&type="Marshallese"]:0.0548160821529971)11[&type="Marshallese"]:0.03036416009410864,7[&type="Marshallese"]:0.01118024224703662)9[&type="Marshallese"]:0.009173817811068574,8[&type="Marshallese"]:0.004354060058028797)13[&type="Marshallese"]:0.16856925630774833)10[&type="Marshallese"]:0.03177971767402693,4[&type="Not_Marshallese"]:0.40470303403984953)15[&type="Marshallese"]:0.0;tree STATE_7400000 = ((((1[&type="Not_Marshallese"]:0.3701590787852902,5[&type="Marshallese"]:0.07715907878539752)12[&type="Marshallese"]:0.028767576240899206,3[&type="Not_Marshallese"]:0.2619266550262458)14[&type="Marshallese"]:0.07799666133967503,(((2[&type="Not_Marshallese"]:0.2248160821528425,6[&type="Marshallese"]:0.0548160821529971)11[&type="Marshallese"]:0.03036416009410864,7[&type="Marshallese"]:0.01118024224703662)9[&type="Marshallese"]:0.009173817811068574,8[&type="Marshallese"]:0.004354060058028797)13[&type="Marshallese"]:0.16856925630774833)10[&type="Marshallese"]:0.03177971767402693,4[&type="Not_Marshallese"]:0.40470303403984953)15[&type="Marshallese"]:0.0;
tree STATE_2410000 = ((((1[&type="Not_Marshallese"]:0.34032455065874617,6[&type="Marshallese"]:0.12632455065880438)13[&type="Marshallese"]:0.015844116089547,8[&type="Marshallese"]:0.05216866674820586)10[&type="Marshallese"]:0.07659228827075815,((2[&type="Not_Marshallese"]:0.3498744582687223,5[&type="Marshallese"]:0.10087445826892605)12[&type="Marshallese"]:0.018008740868138196,(3[&type="Not_Marshallese"]:0.23946722847639457,7[&type="Marshallese"]:0.08846722847632726)11[&type="Marshallese"]:0.035415970660618745)9[&type="Marshallese"]:0.020877755882094395)14[&type="Marshallese"]:0.2762687869890734,4[&type="Not_Marshallese"]:0.6050297420080829)15[&type="Marshallese"]:0.0;tree STATE_7410000 = ((((1[&type="Not_Marshallese"]:0.34032455065874617,6[&type="Marshallese"]:0.12632455065880438)13[&type="Marshallese"]:0.015844116089547,8[&type="Marshallese"]:0.05216866674820586)10[&type="Marshallese"]:0.07659228827075815,((2[&type="Not_Marshallese"]:0.3498744582687223,5[&type="Marshallese"]:0.10087445826892605)12[&type="Marshallese"]:0.018008740868138196,(3[&type="Not_Marshallese"]:0.23946722847639457,7[&type="Marshallese"]:0.08846722847632726)11[&type="Marshallese"]:0.035415970660618745)9[&type="Marshallese"]:0.020877755882094395)14[&type="Marshallese"]:0.2762687869890734,4[&type="Not_Marshallese"]:0.6050297420080829)15[&type="Marshallese"]:0.0;
tree STATE_2420000 = (((1[&type="Not_Marshallese"]:0.42408456848315096,3[&type="Not_Marshallese"]:0.28708456848320735)13[&type="Marshallese"]:0.012301590207471402,2[&type="Not_Marshallese"]:0.39238615869052595)10[&type="Marshallese"]:0.06756371541363493,(((4[&type="Not_Marshallese"]:0.18804034679662457,6[&type="Marshallese"]:0.07804034679672461)9[&type="Marshallese"]:0.05083315132385274,(5[&type="Marshallese"]:0.025920975040347738,8[&type="Marshallese"]:0.014920975040153106)12[&type="Marshallese"]:0.02395252308027873)14[&type="Marshallese"]:0.051882987083454124,7[&type="Marshallese"]:0.10675648520396236)11[&type="Marshallese"]:0.10919338890028402)15[&type="Marshallese"]:0.0;tree STATE_7420000 = (((1[&type="Not_Marshallese"]:0.42408456848315096,3[&type="Not_Marshallese"]:0.28708456848320735)13[&type="Marshallese"]:0.012301590207471402,2[&type="Not_Marshallese"]:0.39238615869052595)10[&type="Marshallese"]:0.06756371541363493,(((4[&type="Not_Marshallese"]:0.18804034679662457,6[&type="Marshallese"]:0.07804034679672461)9[&type="Marshallese"]:0.05083315132385274,(5[&type="Marshallese"]:0.025920975040347738,8[&type="Marshallese"]:0.014920975040153106)12[&type="Marshallese"]:0.02395252308027873)14[&type="Marshallese"]:0.051882987083454124,7[&type="Marshallese"]:0.10675648520396236)11[&type="Marshallese"]:0.10919338890028402)15[&type="Marshallese"]:0.0;
tree STATE_2430000 = ((((1[&type="Not_Marshallese"]:0.21167303653328454,2[&type="Not_Marshallese"]:0.16767303653318813)13[&type="Marshallese"]:0.12203026522492114,6[&type="Marshallese"]:0.11970330175826388)14[&type="Marshallese"]:0.12181894331154186,((3[&type="Not_Marshallese"]:0.16937815438780918,7[&type="Marshallese"]:0.018378154387741874)12[&type="Marshallese"]:0.07877147161628334,(4[&type="Not_Marshallese"]:0.25142494650900693,5[&type="Marshallese"]:0.06242494650915609)9[&type="Marshallese"]:0.02972467949498736)10[&type="Marshallese"]:0.0703726190657114)11[&type="Marshallese"]:0.018966645355380285,8[&type="Marshallese"]:0.1704888904250405)15[&type="Marshallese"]:0.0;tree STATE_7430000 = ((((1[&type="Not_Marshallese"]:0.21167303653328454,2[&type="Not_Marshallese"]:0.16767303653318813)13[&type="Marshallese"]:0.12203026522492114,6[&type="Marshallese"]:0.11970330175826388)14[&type="Marshallese"]:0.12181894331154186,((3[&type="Not_Marshallese"]:0.16937815438780918,7[&type="Marshallese"]:0.018378154387741874)12[&type="Marshallese"]:0.07877147161628334,(4[&type="Not_Marshallese"]:0.25142494650900693,5[&type="Marshallese"]:0.06242494650915609)9[&type="Marshallese"]:0.02972467949498736)10[&type="Marshallese"]:0.0703726190657114)11[&type="Marshallese"]:0.018966645355380285,8[&type="Marshallese"]:0.1704888904250405)15[&type="Marshallese"]:0.0;
tree STATE_2440000 = ((((1[&type="Not_Marshallese"]:0.3323267232429529,8[&type="Marshallese"]:0.028326723242865615)14[&type="Marshallese"]:0.05674326076691805,((2[&type="Not_Marshallese"]:0.2281805055431721,(3[&type="Not_Marshallese"]:0.11814076952635977,4[&type="Not_Marshallese"]:0.15114076952626154)9[&type="Marshallese"]:0.017039736016965124)11[&type="Marshallese"]:0.0949637198965142,7[&type="Marshallese"]:0.07914422543977179)13[&type="Marshallese"]:0.021925758570088272)10[&type="Marshallese"]:0.008241328384431423,5[&type="Marshallese"]:0.10431131239440972)12[&type="Marshallese"]:0.009430063633908137,6[&type="Marshallese"]:0.19274137602826874)15[&type="Marshallese"]:0.0;tree STATE_7440000 = ((((1[&type="Not_Marshallese"]:0.3323267232429529,8[&type="Marshallese"]:0.028326723242865615)14[&type="Marshallese"]:0.05674326076691805,((2[&type="Not_Marshallese"]:0.2281805055431721,(3[&type="Not_Marshallese"]:0.11814076952635977,4[&type="Not_Marshallese"]:0.15114076952626154)9[&type="Marshallese"]:0.017039736016965124)11[&type="Marshallese"]:0.0949637198965142,7[&type="Marshallese"]:0.07914422543977179)13[&type="Marshallese"]:0.021925758570088272)10[&type="Marshallese"]:0.008241328384431423,5[&type="Marshallese"]:0.10431131239440972)12[&type="Marshallese"]:0.009430063633908137,6[&type="Marshallese"]:0.19274137602826874)15[&type="Marshallese"]:0.0;
tree STATE_2450000 = ((((1[&type="Not_Marshallese"]:0.28199788924698954,((2[&type="Not_Marshallese"]:0.09049483810645517,4[&type="Not_Marshallese"]:0.030494838106509742)12[&type="Not_Marshallese"]:0.031214965100359537,3[&type="Not_Marshallese"]:0.028709803206967505)14[&type="Not_Marshallese"]:0.11628808604007843)9[&type="Marshallese"]:0.0488600007734773,5[&type="Marshallese"]:0.03785789002057416)11[&type="Marshallese"]:0.06325930399968344,(6[&type="Marshallese"]:0.17660258839897258,7[&type="Marshallese"]:0.10260258839890346)13[&type="Marshallese"]:0.0035146056212359)10[&type="Marshallese"]:4.6918999197109734E-4,8[&type="Marshallese"]:0.09058638401203406)15[&type="Marshallese"]:0.0;tree STATE_7450000 = ((((1[&type="Not_Marshallese"]:0.28199788924698954,((2[&type="Not_Marshallese"]:0.09049483810645517,4[&type="Not_Marshallese"]:0.030494838106509742)12[&type="Not_Marshallese"]:0.031214965100359537,3[&type="Not_Marshallese"]:0.028709803206967505)14[&type="Not_Marshallese"]:0.11628808604007843)9[&type="Marshallese"]:0.0488600007734773,5[&type="Marshallese"]:0.03785789002057416)11[&type="Marshallese"]:0.06325930399968344,(6[&type="Marshallese"]:0.17660258839897258,7[&type="Marshallese"]:0.10260258839890346)13[&type="Marshallese"]:0.0035146056212359)10[&type="Marshallese"]:4.6918999197109734E-4,8[&type="Marshallese"]:0.09058638401203406)15[&type="Marshallese"]:0.0;
tree STATE_2460000 = ((1[&type="Not_Marshallese"]:0.36175387474024545,((5[&type="Marshallese"]:0.03554463868942903,7[&type="Marshallese"]:0.0405446386893108)13[&type="Marshallese"]:0.01152768631285983,8[&type="Marshallese"]:0.03607232500209423)10[&type="Marshallese"]:0.02168154973806391)9[&type="Marshallese"]:0.013948098833150346,(((2[&type="Not_Marshallese"]:0.12371597778109919,4[&type="Not_Marshallese"]:0.06371597778115376)11[&type="Not_Marshallese"]:0.036306719616068794,3[&type="Not_Marshallese"]:0.06702269739732078)14[&type="Not_Marshallese"]:0.14223940763491508,6[&type="Marshallese"]:0.13226210503223768)12[&type="Marshallese"]:0.02943986854121633)15[&type="Marshallese"]:0.0;tree STATE_7460000 = ((1[&type="Not_Marshallese"]:0.36175387474024545,((5[&type="Marshallese"]:0.03554463868942903,7[&type="Marshallese"]:0.0405446386893108)13[&type="Marshallese"]:0.01152768631285983,8[&type="Marshallese"]:0.03607232500209423)10[&type="Marshallese"]:0.02168154973806391)9[&type="Marshallese"]:0.013948098833150346,(((2[&type="Not_Marshallese"]:0.12371597778109919,4[&type="Not_Marshallese"]:0.06371597778115376)11[&type="Not_Marshallese"]:0.036306719616068794,3[&type="Not_Marshallese"]:0.06702269739732078)14[&type="Not_Marshallese"]:0.14223940763491508,6[&type="Marshallese"]:0.13226210503223768)12[&type="Marshallese"]:0.02943986854121633)15[&type="Marshallese"]:0.0;
tree STATE_2470000 = (((((1[&type="Not_Marshallese"]:0.3209831774365497,((2[&type="Not_Marshallese"]:0.1336444556223452,4[&type="Not_Marshallese"]:0.07364445562239977)13[&type="Marshallese"]:0.09196174905562285,3[&type="Not_Marshallese"]:0.13260620467812084)10[&type="Marshallese"]:0.05137697275848524)9[&type="Marshallese"]:0.005067876367105262,5[&type="Marshallese"]:0.033051053803762276)14[&type="Marshallese"]:0.017688388825886303,8[&type="Marshallese"]:0.03973944262945395)11[&type="Marshallese"]:0.04283297430406707,7[&type="Marshallese"]:0.09857241693359742)12[&type="Marshallese"]:0.0194959832508238,6[&type="Marshallese"]:0.19206840018449034)15[&type="Marshallese"]:0.0;tree STATE_7470000 = (((((1[&type="Not_Marshallese"]:0.3209831774365497,((2[&type="Not_Marshallese"]:0.1336444556223452,4[&type="Not_Marshallese"]:0.07364445562239977)13[&type="Marshallese"]:0.09196174905562285,3[&type="Not_Marshallese"]:0.13260620467812084)10[&type="Marshallese"]:0.05137697275848524)9[&type="Marshallese"]:0.005067876367105262,5[&type="Marshallese"]:0.033051053803762276)14[&type="Marshallese"]:0.017688388825886303,8[&type="Marshallese"]:0.03973944262945395)11[&type="Marshallese"]:0.04283297430406707,7[&type="Marshallese"]:0.09857241693359742)12[&type="Marshallese"]:0.0194959832508238,6[&type="Marshallese"]:0.19206840018449034)15[&type="Marshallese"]:0.0;
tree STATE_2480000 = (((1[&type="Not_Marshallese"]:0.3728018554111279,(5[&type="Marshallese"]:0.05630455792470768,7[&type="Marshallese"]:0.06130455792458944)13[&type="Marshallese"]:0.02349729748652757)11[&type="Marshallese"]:0.026704045035249646,(3[&type="Not_Marshallese"]:0.1251132825498732,6[&type="Marshallese"]:0.048113282549875014)9[&type="Marshallese"]:0.13739261789656076)14[&type="Marshallese"]:0.07051642880753689,((2[&type="Not_Marshallese"]:0.28747800442550375,8[&type="Marshallese"]:0.027478004425512847)12[&type="Marshallese"]:0.07219091370178127,4[&type="Not_Marshallese"]:0.2996689181273396)10[&type="Marshallese"]:0.06635341112653304)15[&type="Marshallese"]:0.0;tree STATE_7480000 = (((1[&type="Not_Marshallese"]:0.3728018554111279,(5[&type="Marshallese"]:0.05630455792470768,7[&type="Marshallese"]:0.06130455792458944)13[&type="Marshallese"]:0.02349729748652757)11[&type="Marshallese"]:0.026704045035249646,(3[&type="Not_Marshallese"]:0.1251132825498732,6[&type="Marshallese"]:0.048113282549875014)9[&type="Marshallese"]:0.13739261789656076)14[&type="Marshallese"]:0.07051642880753689,((2[&type="Not_Marshallese"]:0.28747800442550375,8[&type="Marshallese"]:0.027478004425512847)12[&type="Marshallese"]:0.07219091370178127,4[&type="Not_Marshallese"]:0.2996689181273396)10[&type="Marshallese"]:0.06635341112653304)15[&type="Marshallese"]:0.0;
tree STATE_2490000 = ((1[&type="Not_Marshallese"]:0.5694148816120354,(2[&type="Not_Marshallese"]:0.37632571039764284,(6[&type="Marshallese"]:0.16517672732301608,8[&type="Marshallese"]:0.07517672732287056)11[&type="Marshallese"]:0.041148983074781376)12[&type="Marshallese"]:0.1490891712142961)13[&type="Marshallese"]:0.017542329336421636,(((3[&type="Not_Marshallese"]:0.2233124555968679,5[&type="Marshallese"]:0.06731245559691884)10[&type="Marshallese"]:0.03154469855751296,7[&type="Marshallese"]:0.10385715415431357)9[&type="Marshallese"]:0.14194626435610297,4[&type="Not_Marshallese"]:0.4298034185103856)14[&type="Marshallese"]:0.053153792438029535)15[&type="Marshallese"]:0.0;tree STATE_7490000 = ((1[&type="Not_Marshallese"]:0.5694148816120354,(2[&type="Not_Marshallese"]:0.37632571039764284,(6[&type="Marshallese"]:0.16517672732301608,8[&type="Marshallese"]:0.07517672732287056)11[&type="Marshallese"]:0.041148983074781376)12[&type="Marshallese"]:0.1490891712142961)13[&type="Marshallese"]:0.017542329336421636,(((3[&type="Not_Marshallese"]:0.2233124555968679,5[&type="Marshallese"]:0.06731245559691884)10[&type="Marshallese"]:0.03154469855751296,7[&type="Marshallese"]:0.10385715415431357)9[&type="Marshallese"]:0.14194626435610297,4[&type="Not_Marshallese"]:0.4298034185103856)14[&type="Marshallese"]:0.053153792438029535)15[&type="Marshallese"]:0.0;
tree STATE_2500000 = ((1[&type="Not_Marshallese"]:0.4582532151898474,(5[&type="Marshallese"]:0.1102938107488784,6[&type="Marshallese"]:0.18929381074882928)13[&type="Marshallese"]:0.05495940444107633)12[&type="Marshallese"]:0.12579644743114882,((2[&type="Not_Marshallese"]:0.09684121481304228,3[&type="Not_Marshallese"]:0.0038412148131950763)9[&type="Not_Marshallese"]:0.3333403701209027,((4[&type="Not_Marshallese"]:0.2072986762327293,8[&type="Marshallese"]:0.007298676232683821)14[&type="Marshallese"]:0.10843226651582222,7[&type="Marshallese"]:0.13173094274858244)10[&type="Marshallese"]:0.05445064218544804)11[&type="Marshallese"]:0.10986807768695483)15[&type="Marshallese"]:0.0;tree STATE_7500000 = ((1[&type="Not_Marshallese"]:0.4582532151898474,(5[&type="Marshallese"]:0.1102938107488784,6[&type="Marshallese"]:0.18929381074882928)13[&type="Marshallese"]:0.05495940444107633)12[&type="Marshallese"]:0.12579644743114882,((2[&type="Not_Marshallese"]:0.09684121481304228,3[&type="Not_Marshallese"]:0.0038412148131950763)9[&type="Not_Marshallese"]:0.3333403701209027,((4[&type="Not_Marshallese"]:0.2072986762327293,8[&type="Marshallese"]:0.007298676232683821)14[&type="Marshallese"]:0.10843226651582222,7[&type="Marshallese"]:0.13173094274858244)10[&type="Marshallese"]:0.05445064218544804)11[&type="Marshallese"]:0.10986807768695483)15[&type="Marshallese"]:0.0;
tree STATE_2510000 = (((1[&type="Not_Marshallese"]:0.4468777707109795,2[&type="Not_Marshallese"]:0.4028777707108831)9[&type="Marshallese"]:0.1110479310085643,(((3[&type="Not_Marshallese"]:0.05950770284938378,4[&type="Not_Marshallese"]:0.09250770284928556)11[&type="Not_Marshallese"]:0.22016167274732062,6[&type="Marshallese"]:0.20266937559670622)13[&type="Marshallese"]:0.00113303076588267,(5[&type="Marshallese"]:0.12230181652676708,8[&type="Marshallese"]:0.11130181652657245)14[&type="Marshallese"]:0.0025005898358709255)12[&type="Marshallese"]:0.14012329535701312)10[&type="Marshallese"]:0.050766586818691284,7[&type="Marshallese"]:0.3206922885382242)15[&type="Marshallese"]:0.0;tree STATE_7510000 = (((1[&type="Not_Marshallese"]:0.4468777707109795,2[&type="Not_Marshallese"]:0.4028777707108831)9[&type="Marshallese"]:0.1110479310085643,(((3[&type="Not_Marshallese"]:0.05950770284938378,4[&type="Not_Marshallese"]:0.09250770284928556)11[&type="Not_Marshallese"]:0.22016167274732062,6[&type="Marshallese"]:0.20266937559670622)13[&type="Marshallese"]:0.00113303076588267,(5[&type="Marshallese"]:0.12230181652676708,8[&type="Marshallese"]:0.11130181652657245)14[&type="Marshallese"]:0.0025005898358709255)12[&type="Marshallese"]:0.14012329535701312)10[&type="Marshallese"]:0.050766586818691284,7[&type="Marshallese"]:0.3206922885382242)15[&type="Marshallese"]:0.0;
tree STATE_2520000 = (((1[&type="Not_Marshallese"]:0.3044041355390648,2[&type="Not_Marshallese"]:0.2604041355389684)10[&type="Marshallese"]:0.07667232575467381,(3[&type="Not_Marshallese"]:0.20391194515564254,(5[&type="Marshallese"]:0.029318805623563926,8[&type="Marshallese"]:0.018318805623369294)14[&type="Marshallese"]:0.018593139532129543)9[&type="Marshallese"]:0.04016451613815247)12[&type="Marshallese"]:0.03297994544306676,(4[&type="Not_Marshallese"]:0.24466759552256667,(6[&type="Marshallese"]:0.11863190249719241,7[&type="Marshallese"]:0.04463190249712329)13[&type="Marshallese"]:0.016035693025474307)11[&type="Marshallese"]:0.06538881121419687)15[&type="Marshallese"]:0.0;tree STATE_7520000 = (((1[&type="Not_Marshallese"]:0.3044041355390648,2[&type="Not_Marshallese"]:0.2604041355389684)10[&type="Marshallese"]:0.07667232575467381,(3[&type="Not_Marshallese"]:0.20391194515564254,(5[&type="Marshallese"]:0.029318805623563926,8[&type="Marshallese"]:0.018318805623369294)14[&type="Marshallese"]:0.018593139532129543)9[&type="Marshallese"]:0.04016451613815247)12[&type="Marshallese"]:0.03297994544306676,(4[&type="Not_Marshallese"]:0.24466759552256667,(6[&type="Marshallese"]:0.11863190249719241,7[&type="Marshallese"]:0.04463190249712329)13[&type="Marshallese"]:0.016035693025474307)11[&type="Marshallese"]:0.06538881121419687)15[&type="Marshallese"]:0.0;
tree STATE_2530000 = ((((1[&type="Not_Marshallese"]:0.3388337878484479,8[&type="Marshallese"]:0.03483378784836061)13[&type="Marshallese"]:0.015796534823604214,6[&type="Marshallese"]:0.14063032267211034)14[&type="Marshallese"]:0.046032593764740615,(((2[&type="Not_Marshallese"]:0.2087508279195886,4[&type="Not_Marshallese"]:0.14875082791964317)11[&type="Marshallese"]:0.01982832521913691,3[&type="Not_Marshallese"]:0.1355791531388783)10[&type="Marshallese"]:0.1075325097422481,7[&type="Marshallese"]:0.0921116628810591)9[&type="Marshallese"]:0.020551253555722737)12[&type="Marshallese"]:0.15156454785369533,5[&type="Marshallese"]:0.2592274642905954)15[&type="Marshallese"]:0.0;tree STATE_7530000 = ((((1[&type="Not_Marshallese"]:0.3388337878484479,8[&type="Marshallese"]:0.03483378784836061)13[&type="Marshallese"]:0.015796534823604214,6[&type="Marshallese"]:0.14063032267211034)14[&type="Marshallese"]:0.046032593764740615,(((2[&type="Not_Marshallese"]:0.2087508279195886,4[&type="Not_Marshallese"]:0.14875082791964317)11[&type="Marshallese"]:0.01982832521913691,3[&type="Not_Marshallese"]:0.1355791531388783)10[&type="Marshallese"]:0.1075325097422481,7[&type="Marshallese"]:0.0921116628810591)9[&type="Marshallese"]:0.020551253555722737)12[&type="Marshallese"]:0.15156454785369533,5[&type="Marshallese"]:0.2592274642905954)15[&type="Marshallese"]:0.0;
tree STATE_2540000 = ((((1[&type="Not_Marshallese"]:0.2687624960581398,2[&type="Not_Marshallese"]:0.22476249605804338)11[&type="Marshallese"]:0.10708363861570352,(5[&type="Marshallese"]:0.07047078380112981,8[&type="Marshallese"]:0.05947078380093518)12[&type="Marshallese"]:0.012375350872820823)9[&type="Marshallese"]:0.0860780895481611,7[&type="Marshallese"]:0.1739242242219935)10[&type="Marshallese"]:0.06259219188226339,((3[&type="Not_Marshallese"]:0.05010402864034355,4[&type="Not_Marshallese"]:0.08310402864024533)13[&type="Not_Marshallese"]:0.3040536086167527,6[&type="Marshallese"]:0.2771576372570981)14[&type="Marshallese"]:0.03335877884722793)15[&type="Marshallese"]:0.0;tree STATE_7540000 = ((((1[&type="Not_Marshallese"]:0.2687624960581398,2[&type="Not_Marshallese"]:0.22476249605804338)11[&type="Marshallese"]:0.10708363861570352,(5[&type="Marshallese"]:0.07047078380112981,8[&type="Marshallese"]:0.05947078380093518)12[&type="Marshallese"]:0.012375350872820823)9[&type="Marshallese"]:0.0860780895481611,7[&type="Marshallese"]:0.1739242242219935)10[&type="Marshallese"]:0.06259219188226339,((3[&type="Not_Marshallese"]:0.05010402864034355,4[&type="Not_Marshallese"]:0.08310402864024533)13[&type="Not_Marshallese"]:0.3040536086167527,6[&type="Marshallese"]:0.2771576372570981)14[&type="Marshallese"]:0.03335877884722793)15[&type="Marshallese"]:0.0;
tree STATE_2550000 = (1[&type="Not_Marshallese"]:0.8697826740396033,(((((2[&type="Not_Marshallese"]:0.2063504114629327,4[&type="Not_Marshallese"]:0.14635041146298727)13[&type="Marshallese"]:0.04837126109765527,6[&type="Marshallese"]:0.08472167256074259)12[&type="Marshallese"]:0.04481516073829234,8[&type="Marshallese"]:0.03953683329888941)10[&type="Marshallese"]:0.04637032412493086,(3[&type="Not_Marshallese"]:0.1805850027835051,5[&type="Marshallese"]:0.02458500278355602)11[&type="Marshallese"]:0.07232215464045888)14[&type="Marshallese"]:0.04766556395523175,7[&type="Marshallese"]:0.14957272137912841)9[&type="Marshallese"]:0.43220995266046397)15[&type="Marshallese"]:0.0;tree STATE_7550000 = (1[&type="Not_Marshallese"]:0.8697826740396033,(((((2[&type="Not_Marshallese"]:0.2063504114629327,4[&type="Not_Marshallese"]:0.14635041146298727)13[&type="Marshallese"]:0.04837126109765527,6[&type="Marshallese"]:0.08472167256074259)12[&type="Marshallese"]:0.04481516073829234,8[&type="Marshallese"]:0.03953683329888941)10[&type="Marshallese"]:0.04637032412493086,(3[&type="Not_Marshallese"]:0.1805850027835051,5[&type="Marshallese"]:0.02458500278355602)11[&type="Marshallese"]:0.07232215464045888)14[&type="Marshallese"]:0.04766556395523175,7[&type="Marshallese"]:0.14957272137912841)9[&type="Marshallese"]:0.43220995266046397)15[&type="Marshallese"]:0.0;
tree STATE_2560000 = ((1[&type="Not_Marshallese"]:0.41899699234309984,((5[&type="Marshallese"]:0.002868498151583798,6[&type="Marshallese"]:0.08186849815153469)14[&type="Marshallese"]:0.03816207632220914,7[&type="Marshallese"]:0.0460305744736747)10[&type="Marshallese"]:0.08496641786941422)9[&type="Marshallese"]:0.10599190807817127,((2[&type="Not_Marshallese"]:0.2159896207688462,3[&type="Not_Marshallese"]:0.122989620768999)11[&type="Not_Marshallese"]:0.2060372274627414,(4[&type="Not_Marshallese"]:0.24753781302964634,8[&type="Marshallese"]:0.04753781302960086)12[&type="Marshallese"]:0.11448903520199583)13[&type="Marshallese"]:0.05896205218958711)15[&type="Marshallese"]:0.0;tree STATE_7560000 = ((1[&type="Not_Marshallese"]:0.41899699234309984,((5[&type="Marshallese"]:0.002868498151583798,6[&type="Marshallese"]:0.08186849815153469)14[&type="Marshallese"]:0.03816207632220914,7[&type="Marshallese"]:0.0460305744736747)10[&type="Marshallese"]:0.08496641786941422)9[&type="Marshallese"]:0.10599190807817127,((2[&type="Not_Marshallese"]:0.2159896207688462,3[&type="Not_Marshallese"]:0.122989620768999)11[&type="Not_Marshallese"]:0.2060372274627414,(4[&type="Not_Marshallese"]:0.24753781302964634,8[&type="Marshallese"]:0.04753781302960086)12[&type="Marshallese"]:0.11448903520199583)13[&type="Marshallese"]:0.05896205218958711)15[&type="Marshallese"]:0.0;
tree STATE_2570000 = ((1[&type="Not_Marshallese"]:0.5309185015934288,(2[&type="Not_Marshallese"]:0.3815696910483028,(6[&type="Marshallese"]:0.15089850891631068,8[&type="Marshallese"]:0.06089850891616516)10[&type="Marshallese"]:0.06067118213214673)9[&type="Marshallese"]:0.10534881054502959)13[&type="Marshallese"]:0.11359077263025186,(((3[&type="Not_Marshallese"]:0.1711236239606561,7[&type="Marshallese"]:0.02012362396058881)12[&type="Marshallese"]:0.021132860604204384,4[&type="Not_Marshallese"]:0.22525648456476227)14[&type="Marshallese"]:0.25913899728951456,5[&type="Marshallese"]:0.295395481854426)11[&type="Marshallese"]:0.05611379236936198)15[&type="Marshallese"]:0.0;tree STATE_7570000 = ((1[&type="Not_Marshallese"]:0.5309185015934288,(2[&type="Not_Marshallese"]:0.3815696910483028,(6[&type="Marshallese"]:0.15089850891631068,8[&type="Marshallese"]:0.06089850891616516)10[&type="Marshallese"]:0.06067118213214673)9[&type="Marshallese"]:0.10534881054502959)13[&type="Marshallese"]:0.11359077263025186,(((3[&type="Not_Marshallese"]:0.1711236239606561,7[&type="Marshallese"]:0.02012362396058881)12[&type="Marshallese"]:0.021132860604204384,4[&type="Not_Marshallese"]:0.22525648456476227)14[&type="Marshallese"]:0.25913899728951456,5[&type="Marshallese"]:0.295395481854426)11[&type="Marshallese"]:0.05611379236936198)15[&type="Marshallese"]:0.0;
tree STATE_2580000 = (1[&type="Not_Marshallese"]:0.5515519534944912,((2[&type="Not_Marshallese"]:0.1124000200331744,4[&type="Not_Marshallese"]:0.05240002003322897)14[&type="Not_Marshallese"]:0.3657730853589689,((3[&type="Not_Marshallese"]:0.2032273837316596,(6[&type="Marshallese"]:0.11177948852757413,8[&type="Marshallese"]:0.021779488527428614)12[&type="Marshallese"]:0.014447895204087291)10[&type="Marshallese"]:0.1675533045151475,(5[&type="Marshallese"]:0.035932860190871496,7[&type="Marshallese"]:0.04093286019075326)13[&type="Marshallese"]:0.17884782805598654)9[&type="Marshallese"]:0.014392417145489)11[&type="Marshallese"]:0.029378848102251442)15[&type="Marshallese"]:0.0;tree STATE_7580000 = (1[&type="Not_Marshallese"]:0.5515519534944912,((2[&type="Not_Marshallese"]:0.1124000200331744,4[&type="Not_Marshallese"]:0.05240002003322897)14[&type="Not_Marshallese"]:0.3657730853589689,((3[&type="Not_Marshallese"]:0.2032273837316596,(6[&type="Marshallese"]:0.11177948852757413,8[&type="Marshallese"]:0.021779488527428614)12[&type="Marshallese"]:0.014447895204087291)10[&type="Marshallese"]:0.1675533045151475,(5[&type="Marshallese"]:0.035932860190871496,7[&type="Marshallese"]:0.04093286019075326)13[&type="Marshallese"]:0.17884782805598654)9[&type="Marshallese"]:0.014392417145489)11[&type="Marshallese"]:0.029378848102251442)15[&type="Marshallese"]:0.0;
tree STATE_2590000 = ((1[&type="Not_Marshallese"]:0.5314528268984945,(((2[&type="Not_Marshallese"]:0.2446762356228539,3[&type="Not_Marshallese"]:0.1516762356230067)12[&type="Not_Marshallese"]:0.0939939283169069,((4[&type="Not_Marshallese"]:0.21740643032064477,8[&type="Marshallese"]:0.017406430320599298)10[&type="Marshallese"]:0.016677880676695456,7[&type="Marshallese"]:0.05008431099737115)11[&type="Marshallese"]:0.044585852942475135)14[&type="Marshallese"]:0.12083666106418445,6[&type="Marshallese"]:0.28950682500409985)9[&type="Marshallese"]:0.027946001894452843)13[&type="Marshallese"]:0.003732876529140783,5[&type="Marshallese"]:0.2421857034277426)15[&type="Marshallese"]:0.0;tree STATE_7590000 = ((1[&type="Not_Marshallese"]:0.5314528268984945,(((2[&type="Not_Marshallese"]:0.2446762356228539,3[&type="Not_Marshallese"]:0.1516762356230067)12[&type="Not_Marshallese"]:0.0939939283169069,((4[&type="Not_Marshallese"]:0.21740643032064477,8[&type="Marshallese"]:0.017406430320599298)10[&type="Marshallese"]:0.016677880676695456,7[&type="Marshallese"]:0.05008431099737115)11[&type="Marshallese"]:0.044585852942475135)14[&type="Marshallese"]:0.12083666106418445,6[&type="Marshallese"]:0.28950682500409985)9[&type="Marshallese"]:0.027946001894452843)13[&type="Marshallese"]:0.003732876529140783,5[&type="Marshallese"]:0.2421857034277426)15[&type="Marshallese"]:0.0;
tree STATE_2600000 = (((1[&type="Not_Marshallese"]:0.3642261784025589,5[&type="Marshallese"]:0.07122617840266621)11[&type="Marshallese"]:0.03924140423201289,((2[&type="Not_Marshallese"]:0.17830260638485446,4[&type="Not_Marshallese"]:0.11830260638490903)13[&type="Marshallese"]:0.12935562335207762,3[&type="Not_Marshallese"]:0.21465822973708487)14[&type="Marshallese"]:0.05180935289754329)10[&type="Marshallese"]:0.08673059821660423,((6[&type="Marshallese"]:0.17413716891450248,8[&type="Marshallese"]:0.08413716891435696)9[&type="Marshallese"]:0.03216333934720772,7[&type="Marshallese"]:0.13230050826164108)12[&type="Marshallese"]:0.06989767258952401)15[&type="Marshallese"]:0.0;tree STATE_7600000 = (((1[&type="Not_Marshallese"]:0.3642261784025589,5[&type="Marshallese"]:0.07122617840266621)11[&type="Marshallese"]:0.03924140423201289,((2[&type="Not_Marshallese"]:0.17830260638485446,4[&type="Not_Marshallese"]:0.11830260638490903)13[&type="Marshallese"]:0.12935562335207762,3[&type="Not_Marshallese"]:0.21465822973708487)14[&type="Marshallese"]:0.05180935289754329)10[&type="Marshallese"]:0.08673059821660423,((6[&type="Marshallese"]:0.17413716891450248,8[&type="Marshallese"]:0.08413716891435696)9[&type="Marshallese"]:0.03216333934720772,7[&type="Marshallese"]:0.13230050826164108)12[&type="Marshallese"]:0.06989767258952401)15[&type="Marshallese"]:0.0;
tree STATE_2610000 = (1[&type="Not_Marshallese"]:0.49378945404906505,(((2[&type="Not_Marshallese"]:0.1617882323470106,4[&type="Not_Marshallese"]:0.10178823234706516)13[&type="Marshallese"]:0.15845011682558838,(3[&type="Not_Marshallese"]:0.22217117725478092,5[&type="Marshallese"]:0.06617117725483185)11[&type="Marshallese"]:0.005067171917970847)9[&type="Marshallese"]:0.007236038213916163,((6[&type="Marshallese"]:0.10736268216413114,8[&type="Marshallese"]:0.01736268216398562)12[&type="Marshallese"]:0.006961727244782501,7[&type="Marshallese"]:0.04032440940884452)10[&type="Marshallese"]:0.043149977977756104)14[&type="Marshallese"]:0.12231506666245351)15[&type="Marshallese"]:0.0;tree STATE_7610000 = (1[&type="Not_Marshallese"]:0.49378945404906505,(((2[&type="Not_Marshallese"]:0.1617882323470106,4[&type="Not_Marshallese"]:0.10178823234706516)13[&type="Marshallese"]:0.15845011682558838,(3[&type="Not_Marshallese"]:0.22217117725478092,5[&type="Marshallese"]:0.06617117725483185)11[&type="Marshallese"]:0.005067171917970847)9[&type="Marshallese"]:0.007236038213916163,((6[&type="Marshallese"]:0.10736268216413114,8[&type="Marshallese"]:0.01736268216398562)12[&type="Marshallese"]:0.006961727244782501,7[&type="Marshallese"]:0.04032440940884452)10[&type="Marshallese"]:0.043149977977756104)14[&type="Marshallese"]:0.12231506666245351)15[&type="Marshallese"]:0.0;
tree STATE_2620000 = (1[&type="Not_Marshallese"]:0.4405536635861919,(((2[&type="Not_Marshallese"]:0.28194138224055865,((3[&type="Not_Marshallese"]:0.12327394750329218,4[&type="Not_Marshallese"]:0.15627394750319396)14[&type="Marshallese"]:0.059937905821785875,8[&type="Marshallese"]:0.016211853324934355)12[&type="Marshallese"]:0.005729528915633386)11[&type="Marshallese"]:0.01183737707698096,7[&type="Marshallese"]:0.0497787593176251)13[&type="Marshallese"]:0.025856468185332104,(5[&type="Marshallese"]:0.06514178585715946,6[&type="Marshallese"]:0.14414178585711035)10[&type="Marshallese"]:0.005493441645915975)9[&type="Marshallese"]:0.0769184360832238)15[&type="Marshallese"]:0.0;tree STATE_7620000 = (1[&type="Not_Marshallese"]:0.4405536635861919,(((2[&type="Not_Marshallese"]:0.28194138224055865,((3[&type="Not_Marshallese"]:0.12327394750329218,4[&type="Not_Marshallese"]:0.15627394750319396)14[&type="Marshallese"]:0.059937905821785875,8[&type="Marshallese"]:0.016211853324934355)12[&type="Marshallese"]:0.005729528915633386)11[&type="Marshallese"]:0.01183737707698096,7[&type="Marshallese"]:0.0497787593176251)13[&type="Marshallese"]:0.025856468185332104,(5[&type="Marshallese"]:0.06514178585715946,6[&type="Marshallese"]:0.14414178585711035)10[&type="Marshallese"]:0.005493441645915975)9[&type="Marshallese"]:0.0769184360832238)15[&type="Marshallese"]:0.0;
tree STATE_2630000 = ((((1[&type="Not_Marshallese"]:0.32848350795399245,5[&type="Marshallese"]:0.03548350795409977)9[&type="Marshallese"]:0.02105276251642929,(7[&type="Marshallese"]:0.04780795399264398,8[&type="Marshallese"]:0.031807953992567584)13[&type="Marshallese"]:0.013728316477766844)11[&type="Marshallese"]:0.017403994452669547,6[&type="Marshallese"]:0.1529402649231495)12[&type="Marshallese"]:0.004667762279937204,((2[&type="Not_Marshallese"]:0.16629656930136638,4[&type="Not_Marshallese"]:0.10629656930142095)14[&type="Marshallese"]:0.01850966754645514,3[&type="Not_Marshallese"]:0.09180623684797432)10[&type="Marshallese"]:0.14280179035511056)15[&type="Marshallese"]:0.0;tree STATE_7630000 = ((((1[&type="Not_Marshallese"]:0.32848350795399245,5[&type="Marshallese"]:0.03548350795409977)9[&type="Marshallese"]:0.02105276251642929,(7[&type="Marshallese"]:0.04780795399264398,8[&type="Marshallese"]:0.031807953992567584)13[&type="Marshallese"]:0.013728316477766844)11[&type="Marshallese"]:0.017403994452669547,6[&type="Marshallese"]:0.1529402649231495)12[&type="Marshallese"]:0.004667762279937204,((2[&type="Not_Marshallese"]:0.16629656930136638,4[&type="Not_Marshallese"]:0.10629656930142095)14[&type="Marshallese"]:0.01850966754645514,3[&type="Not_Marshallese"]:0.09180623684797432)10[&type="Marshallese"]:0.14280179035511056)15[&type="Marshallese"]:0.0;
tree STATE_2640000 = ((((1[&type="Not_Marshallese"]:0.3269685418989081,8[&type="Marshallese"]:0.022968541898820805)10[&type="Marshallese"]:0.015358803799756293,7[&type="Marshallese"]:0.054327345698653495)14[&type="Marshallese"]:0.08299753548629096,6[&type="Marshallese"]:0.21132488118501358)12[&type="Marshallese"]:0.008905934147000472,(((2[&type="Not_Marshallese"]:0.1529943071201063,3[&type="Not_Marshallese"]:0.059994307120259105)9[&type="Marshallese"]:0.13797857185166712,5[&type="Marshallese"]:0.04197287897197716)11[&type="Marshallese"]:0.016912564104566263,4[&type="Not_Marshallese"]:0.24788544307639426)13[&type="Marshallese"]:0.08234537225551974)15[&type="Marshallese"]:0.0;tree STATE_7640000 = ((((1[&type="Not_Marshallese"]:0.3269685418989081,8[&type="Marshallese"]:0.022968541898820805)10[&type="Marshallese"]:0.015358803799756293,7[&type="Marshallese"]:0.054327345698653495)14[&type="Marshallese"]:0.08299753548629096,6[&type="Marshallese"]:0.21132488118501358)12[&type="Marshallese"]:0.008905934147000472,(((2[&type="Not_Marshallese"]:0.1529943071201063,3[&type="Not_Marshallese"]:0.059994307120259105)9[&type="Marshallese"]:0.13797857185166712,5[&type="Marshallese"]:0.04197287897197716)11[&type="Marshallese"]:0.016912564104566263,4[&type="Not_Marshallese"]:0.24788544307639426)13[&type="Marshallese"]:0.08234537225551974)15[&type="Marshallese"]:0.0;
tree STATE_2650000 = ((((1[&type="Not_Marshallese"]:0.09785903143770569,2[&type="Not_Marshallese"]:0.053859031437609284)10[&type="Not_Marshallese"]:0.23130220533117524,6[&type="Marshallese"]:0.11516123676893913)9[&type="Marshallese"]:0.021853298621838213,(((3[&type="Not_Marshallese"]:0.16674865595652383,5[&type="Marshallese"]:0.01074865595657476)13[&type="Marshallese"]:0.02622526237528927,4[&type="Not_Marshallese"]:0.22597391833171487)12[&type="Marshallese"]:0.016060498188673444,8[&type="Marshallese"]:0.04203441652034284)11[&type="Marshallese"]:0.004980118870288985)14[&type="Marshallese"]:0.0580279353713557,7[&type="Marshallese"]:0.12104247076206393)15[&type="Marshallese"]:0.0;tree STATE_7650000 = ((((1[&type="Not_Marshallese"]:0.09785903143770569,2[&type="Not_Marshallese"]:0.053859031437609284)10[&type="Not_Marshallese"]:0.23130220533117524,6[&type="Marshallese"]:0.11516123676893913)9[&type="Marshallese"]:0.021853298621838213,(((3[&type="Not_Marshallese"]:0.16674865595652383,5[&type="Marshallese"]:0.01074865595657476)13[&type="Marshallese"]:0.02622526237528927,4[&type="Not_Marshallese"]:0.22597391833171487)12[&type="Marshallese"]:0.016060498188673444,8[&type="Marshallese"]:0.04203441652034284)11[&type="Marshallese"]:0.004980118870288985)14[&type="Marshallese"]:0.0580279353713557,7[&type="Marshallese"]:0.12104247076206393)15[&type="Marshallese"]:0.0;
tree STATE_2660000 = ((((((1[&type="Not_Marshallese"]:0.2939913963614881,6[&type="Marshallese"]:0.07999139636154629)13[&type="Marshallese"]:0.005498819657652809,7[&type="Marshallese"]:0.011490216019129973)12[&type="Marshallese"]:0.009017017512376047,5[&type="Marshallese"]:0.015507233531624254)11[&type="Marshallese"]:0.001241579940602755,4[&type="Not_Marshallese"]:0.20574881347207785)9[&type="Marshallese"]:0.012692743832103948,(2[&type="Not_Marshallese"]:0.2075509724619864,3[&type="Not_Marshallese"]:0.11455097246213919)14[&type="Marshallese"]:0.07089058484214084)10[&type="Marshallese"]:0.03867227951681795,8[&type="Marshallese"]:0.05711383682095428)15[&type="Marshallese"]:0.0;tree STATE_7660000 = ((((((1[&type="Not_Marshallese"]:0.2939913963614881,6[&type="Marshallese"]:0.07999139636154629)13[&type="Marshallese"]:0.005498819657652809,7[&type="Marshallese"]:0.011490216019129973)12[&type="Marshallese"]:0.009017017512376047,5[&type="Marshallese"]:0.015507233531624254)11[&type="Marshallese"]:0.001241579940602755,4[&type="Not_Marshallese"]:0.20574881347207785)9[&type="Marshallese"]:0.012692743832103948,(2[&type="Not_Marshallese"]:0.2075509724619864,3[&type="Not_Marshallese"]:0.11455097246213919)14[&type="Marshallese"]:0.07089058484214084)10[&type="Marshallese"]:0.03867227951681795,8[&type="Marshallese"]:0.05711383682095428)15[&type="Marshallese"]:0.0;
tree STATE_2670000 = ((((1[&type="Not_Marshallese"]:0.327642130902065,8[&type="Marshallese"]:0.023642130901977698)11[&type="Marshallese"]:0.06384748326950185,(2[&type="Not_Marshallese"]:0.3402623277702122,(5[&type="Marshallese"]:0.021056705111789253,7[&type="Marshallese"]:0.02605670511167102)14[&type="Marshallese"]:0.07020562265862668)13[&type="Marshallese"]:0.007227286401258248)12[&type="Marshallese"]:0.012571985061707425,(4[&type="Not_Marshallese"]:0.21182244228046598,6[&type="Marshallese"]:0.10182244228056603)9[&type="Marshallese"]:0.08823915695276646)10[&type="Marshallese"]:0.232717807266749,3[&type="Not_Marshallese"]:0.4997794065000797)15[&type="Marshallese"]:0.0;tree STATE_7670000 = ((((1[&type="Not_Marshallese"]:0.327642130902065,8[&type="Marshallese"]:0.023642130901977698)11[&type="Marshallese"]:0.06384748326950185,(2[&type="Not_Marshallese"]:0.3402623277702122,(5[&type="Marshallese"]:0.021056705111789253,7[&type="Marshallese"]:0.02605670511167102)14[&type="Marshallese"]:0.07020562265862668)13[&type="Marshallese"]:0.007227286401258248)12[&type="Marshallese"]:0.012571985061707425,(4[&type="Not_Marshallese"]:0.21182244228046598,6[&type="Marshallese"]:0.10182244228056603)9[&type="Marshallese"]:0.08823915695276646)10[&type="Marshallese"]:0.232717807266749,3[&type="Not_Marshallese"]:0.4997794065000797)15[&type="Marshallese"]:0.0;
tree STATE_2680000 = (1[&type="Not_Marshallese"]:0.7795521030904257,(((2[&type="Not_Marshallese"]:0.2909274185987534,8[&type="Marshallese"]:0.03092741859876247)12[&type="Marshallese"]:0.1787158657045328,(((3[&type="Not_Marshallese"]:0.11808282272811327,6[&type="Marshallese"]:0.04108282272811509)13[&type="Marshallese"]:0.06963277408455099,7[&type="Marshallese"]:0.03671559681259695)14[&type="Marshallese"]:0.04642549400494256,5[&type="Marshallese"]:0.07814109081765774)10[&type="Marshallese"]:0.14250219348583215)9[&type="Marshallese"]:0.08433186758743394,4[&type="Not_Marshallese"]:0.4939751518907747)11[&type="Marshallese"]:0.18157695119960915)15[&type="Marshallese"]:0.0;tree STATE_7680000 = (1[&type="Not_Marshallese"]:0.7795521030904257,(((2[&type="Not_Marshallese"]:0.2909274185987534,8[&type="Marshallese"]:0.03092741859876247)12[&type="Marshallese"]:0.1787158657045328,(((3[&type="Not_Marshallese"]:0.11808282272811327,6[&type="Marshallese"]:0.04108282272811509)13[&type="Marshallese"]:0.06963277408455099,7[&type="Marshallese"]:0.03671559681259695)14[&type="Marshallese"]:0.04642549400494256,5[&type="Marshallese"]:0.07814109081765774)10[&type="Marshallese"]:0.14250219348583215)9[&type="Marshallese"]:0.08433186758743394,4[&type="Not_Marshallese"]:0.4939751518907747)11[&type="Marshallese"]:0.18157695119960915)15[&type="Marshallese"]:0.0;
tree STATE_2690000 = (((1[&type="Not_Marshallese"]:0.3196619211178165,((2[&type="Not_Marshallese"]:0.1142256639662948,3[&type="Not_Marshallese"]:0.021225663966447594)13[&type="Marshallese"]:0.057592421951305484,4[&type="Not_Marshallese"]:0.11181808591765485)9[&type="Marshallese"]:0.1038438352001198)10[&type="Marshallese"]:0.07137759335506105,6[&type="Marshallese"]:0.17703951447293576)12[&type="Marshallese"]:0.06289303627404086,((5[&type="Marshallese"]:0.043104824733847136,8[&type="Marshallese"]:0.032104824733652504)11[&type="Marshallese"]:0.07541448452798688,7[&type="Marshallese"]:0.12351930926171578)14[&type="Marshallese"]:0.04241324148519171)15[&type="Marshallese"]:0.0;tree STATE_7690000 = (((1[&type="Not_Marshallese"]:0.3196619211178165,((2[&type="Not_Marshallese"]:0.1142256639662948,3[&type="Not_Marshallese"]:0.021225663966447594)13[&type="Marshallese"]:0.057592421951305484,4[&type="Not_Marshallese"]:0.11181808591765485)9[&type="Marshallese"]:0.1038438352001198)10[&type="Marshallese"]:0.07137759335506105,6[&type="Marshallese"]:0.17703951447293576)12[&type="Marshallese"]:0.06289303627404086,((5[&type="Marshallese"]:0.043104824733847136,8[&type="Marshallese"]:0.032104824733652504)11[&type="Marshallese"]:0.07541448452798688,7[&type="Marshallese"]:0.12351930926171578)14[&type="Marshallese"]:0.04241324148519171)15[&type="Marshallese"]:0.0;
tree STATE_2700000 = ((1[&type="Not_Marshallese"]:0.3636618490883026,(4[&type="Not_Marshallese"]:0.22903332073960242,5[&type="Marshallese"]:0.04003332073975158)13[&type="Marshallese"]:0.030628528348658368)14[&type="Marshallese"]:0.2297400417075191,(((2[&type="Not_Marshallese"]:0.09394088357544364,3[&type="Not_Marshallese"]:9.408835755964351E-4)10[&type="Not_Marshallese"]:0.27851968908556457,(6[&type="Marshallese"]:0.12293078270391888,8[&type="Marshallese"]:0.032930782703773365)9[&type="Marshallese"]:0.07952978995724391)12[&type="Marshallese"]:0.06362363736667531,7[&type="Marshallese"]:0.192084210027769)11[&type="Marshallese"]:0.11331768076804183)15[&type="Marshallese"]:0.0;tree STATE_7700000 = ((1[&type="Not_Marshallese"]:0.3636618490883026,(4[&type="Not_Marshallese"]:0.22903332073960242,5[&type="Marshallese"]:0.04003332073975158)13[&type="Marshallese"]:0.030628528348658368)14[&type="Marshallese"]:0.2297400417075191,(((2[&type="Not_Marshallese"]:0.09394088357544364,3[&type="Not_Marshallese"]:9.408835755964351E-4)10[&type="Not_Marshallese"]:0.27851968908556457,(6[&type="Marshallese"]:0.12293078270391888,8[&type="Marshallese"]:0.032930782703773365)9[&type="Marshallese"]:0.07952978995724391)12[&type="Marshallese"]:0.06362363736667531,7[&type="Marshallese"]:0.192084210027769)11[&type="Marshallese"]:0.11331768076804183)15[&type="Marshallese"]:0.0;
tree STATE_2710000 = ((1[&type="Not_Marshallese"]:0.49696943690281475,((((2[&type="Not_Marshallese"]:0.27033965218597134,3[&type="Not_Marshallese"]:0.17733965218612413)12[&type="Marshallese"]:0.021431737220646285,5[&type="Marshallese"]:0.04277138940682135)10[&type="Marshallese"]:0.013683572773671826,8[&type="Marshallese"]:0.04545496218029854)11[&type="Marshallese"]:0.011697462275668646,(4[&type="Not_Marshallese"]:0.2539915108199567,7[&type="Marshallese"]:0.06999151081998761)9[&type="Marshallese"]:0.003160913636055973)13[&type="Marshallese"]:0.13581701244676025)14[&type="Marshallese"]:0.15406399637477125,6[&type="Marshallese"]:0.4370334332776442)15[&type="Marshallese"]:0.0;tree STATE_7710000 = ((1[&type="Not_Marshallese"]:0.49696943690281475,((((2[&type="Not_Marshallese"]:0.27033965218597134,3[&type="Not_Marshallese"]:0.17733965218612413)12[&type="Marshallese"]:0.021431737220646285,5[&type="Marshallese"]:0.04277138940682135)10[&type="Marshallese"]:0.013683572773671826,8[&type="Marshallese"]:0.04545496218029854)11[&type="Marshallese"]:0.011697462275668646,(4[&type="Not_Marshallese"]:0.2539915108199567,7[&type="Marshallese"]:0.06999151081998761)9[&type="Marshallese"]:0.003160913636055973)13[&type="Marshallese"]:0.13581701244676025)14[&type="Marshallese"]:0.15406399637477125,6[&type="Marshallese"]:0.4370334332776442)15[&type="Marshallese"]:0.0;
tree STATE_2720000 = ((1[&type="Not_Marshallese"]:0.3587763213927772,8[&type="Marshallese"]:0.0547763213926899)14[&type="Marshallese"]:0.0805494928192853,(((2[&type="Not_Marshallese"]:0.3102561498124911,(3[&type="Not_Marshallese"]:0.11512974780827123,4[&type="Not_Marshallese"]:0.148129747808173)10[&type="Marshallese"]:0.10212640200437267)12[&type="Marshallese"]:0.014698535535013879,(5[&type="Marshallese"]:0.027806339786248635,6[&type="Marshallese"]:0.10680633978619952)11[&type="Marshallese"]:0.04814834556146008)9[&type="Marshallese"]:0.010163754233258881,7[&type="Marshallese"]:0.09111843958084936)13[&type="Marshallese"]:0.06020737463120224)15[&type="Marshallese"]:0.0;tree STATE_7720000 = ((1[&type="Not_Marshallese"]:0.3587763213927772,8[&type="Marshallese"]:0.0547763213926899)14[&type="Marshallese"]:0.0805494928192853,(((2[&type="Not_Marshallese"]:0.3102561498124911,(3[&type="Not_Marshallese"]:0.11512974780827123,4[&type="Not_Marshallese"]:0.148129747808173)10[&type="Marshallese"]:0.10212640200437267)12[&type="Marshallese"]:0.014698535535013879,(5[&type="Marshallese"]:0.027806339786248635,6[&type="Marshallese"]:0.10680633978619952)11[&type="Marshallese"]:0.04814834556146008)9[&type="Marshallese"]:0.010163754233258881,7[&type="Marshallese"]:0.09111843958084936)13[&type="Marshallese"]:0.06020737463120224)15[&type="Marshallese"]:0.0;
tree STATE_2730000 = (((((1[&type="Not_Marshallese"]:0.2857430558428415,3[&type="Not_Marshallese"]:0.14874305584289788)10[&type="Marshallese"]:0.016050990311082147,((2[&type="Not_Marshallese"]:0.13872810093670118,4[&type="Not_Marshallese"]:0.07872810093675575)11[&type="Marshallese"]:0.11433723996766954,5[&type="Marshallese"]:0.004065340904574444)12[&type="Marshallese"]:0.004728705249456511)14[&type="Marshallese"]:0.013993391615479078,8[&type="Marshallese"]:0.011787437769315401)13[&type="Marshallese"]:0.12554167048358766,7[&type="Marshallese"]:0.15332910825297946)9[&type="Marshallese"]:0.13827122069786196,6[&type="Marshallese"]:0.36560032895091055)15[&type="Marshallese"]:0.0;tree STATE_7730000 = (((((1[&type="Not_Marshallese"]:0.2857430558428415,3[&type="Not_Marshallese"]:0.14874305584289788)10[&type="Marshallese"]:0.016050990311082147,((2[&type="Not_Marshallese"]:0.13872810093670118,4[&type="Not_Marshallese"]:0.07872810093675575)11[&type="Marshallese"]:0.11433723996766954,5[&type="Marshallese"]:0.004065340904574444)12[&type="Marshallese"]:0.004728705249456511)14[&type="Marshallese"]:0.013993391615479078,8[&type="Marshallese"]:0.011787437769315401)13[&type="Marshallese"]:0.12554167048358766,7[&type="Marshallese"]:0.15332910825297946)9[&type="Marshallese"]:0.13827122069786196,6[&type="Marshallese"]:0.36560032895091055)15[&type="Marshallese"]:0.0;
tree STATE_2740000 = (1[&type="Not_Marshallese"]:0.6328678642884711,((((2[&type="Not_Marshallese"]:0.20208796748390284,4[&type="Not_Marshallese"]:0.1420879674839574)13[&type="Marshallese"]:0.06632522102426258,3[&type="Not_Marshallese"]:0.17541318850831822)10[&type="Marshallese"]:0.014136582298541867,8[&type="Marshallese"]:0.022549770806716385)11[&type="Marshallese"]:0.08402155345861095,((5[&type="Marshallese"]:0.0018500458722821023,7[&type="Marshallese"]:0.006850045872163868)14[&type="Marshallese"]:0.007052721135256179,6[&type="Marshallese"]:0.08790276700748917)12[&type="Marshallese"]:0.10866855725798369)9[&type="Marshallese"]:0.22229654002305643)15[&type="Marshallese"]:0.0;tree STATE_7740000 = (1[&type="Not_Marshallese"]:0.6328678642884711,((((2[&type="Not_Marshallese"]:0.20208796748390284,4[&type="Not_Marshallese"]:0.1420879674839574)13[&type="Marshallese"]:0.06632522102426258,3[&type="Not_Marshallese"]:0.17541318850831822)10[&type="Marshallese"]:0.014136582298541867,8[&type="Marshallese"]:0.022549770806716385)11[&type="Marshallese"]:0.08402155345861095,((5[&type="Marshallese"]:0.0018500458722821023,7[&type="Marshallese"]:0.006850045872163868)14[&type="Marshallese"]:0.007052721135256179,6[&type="Marshallese"]:0.08790276700748917)12[&type="Marshallese"]:0.10866855725798369)9[&type="Marshallese"]:0.22229654002305643)15[&type="Marshallese"]:0.0;
tree STATE_2750000 = ((((1[&type="Not_Marshallese"]:0.2725052756238108,3[&type="Not_Marshallese"]:0.13550527562386722)13[&type="Marshallese"]:0.03090357156407947,5[&type="Marshallese"]:0.010408847187997616)14[&type="Marshallese"]:0.02138560476500978,((2[&type="Not_Marshallese"]:0.24443326816343697,(4[&type="Not_Marshallese"]:0.17946388970460958,6[&type="Marshallese"]:0.06946388970470962)11[&type="Marshallese"]:0.004969378458881957)10[&type="Marshallese"]:0.02543215015717032,8[&type="Marshallese"]:0.009865418320616381)9[&type="Marshallese"]:0.010929033632196383)12[&type="Marshallese"]:0.026281574986013356,7[&type="Marshallese"]:0.06307602693890252)15[&type="Marshallese"]:0.0;tree STATE_7750000 = ((((1[&type="Not_Marshallese"]:0.2725052756238108,3[&type="Not_Marshallese"]:0.13550527562386722)13[&type="Marshallese"]:0.03090357156407947,5[&type="Marshallese"]:0.010408847187997616)14[&type="Marshallese"]:0.02138560476500978,((2[&type="Not_Marshallese"]:0.24443326816343697,(4[&type="Not_Marshallese"]:0.17946388970460958,6[&type="Marshallese"]:0.06946388970470962)11[&type="Marshallese"]:0.004969378458881957)10[&type="Marshallese"]:0.02543215015717032,8[&type="Marshallese"]:0.009865418320616381)9[&type="Marshallese"]:0.010929033632196383)12[&type="Marshallese"]:0.026281574986013356,7[&type="Marshallese"]:0.06307602693890252)15[&type="Marshallese"]:0.0;
tree STATE_2760000 = (((((1[&type="Not_Marshallese"]:0.26759198859324856,3[&type="Not_Marshallese"]:0.13059198859330495)14[&type="Marshallese"]:0.05354656720345541,2[&type="Not_Marshallese"]:0.27713855579660757)13[&type="Marshallese"]:0.012494881506991906,8[&type="Marshallese"]:0.029633437303608567)12[&type="Marshallese"]:0.007325349266502412,7[&type="Marshallese"]:0.05295878657018738)10[&type="Marshallese"]:0.009415610820008247,((4[&type="Not_Marshallese"]:0.21022128216726987,6[&type="Marshallese"]:0.10022128216736992)11[&type="Marshallese"]:1.679305240454565E-4,5[&type="Marshallese"]:0.021389212691464488)9[&type="Marshallese"]:0.03598518469884937)15[&type="Marshallese"]:0.0;tree STATE_7760000 = (((((1[&type="Not_Marshallese"]:0.26759198859324856,3[&type="Not_Marshallese"]:0.13059198859330495)14[&type="Marshallese"]:0.05354656720345541,2[&type="Not_Marshallese"]:0.27713855579660757)13[&type="Marshallese"]:0.012494881506991906,8[&type="Marshallese"]:0.029633437303608567)12[&type="Marshallese"]:0.007325349266502412,7[&type="Marshallese"]:0.05295878657018738)10[&type="Marshallese"]:0.009415610820008247,((4[&type="Not_Marshallese"]:0.21022128216726987,6[&type="Marshallese"]:0.10022128216736992)11[&type="Marshallese"]:1.679305240454565E-4,5[&type="Marshallese"]:0.021389212691464488)9[&type="Marshallese"]:0.03598518469884937)15[&type="Marshallese"]:0.0;
tree STATE_2770000 = (((((1[&type="Not_Marshallese"]:0.24396369775403798,2[&type="Not_Marshallese"]:0.19996369775394157)12[&type="Marshallese"]:0.012717936444730904,(3[&type="Not_Marshallese"]:0.09932028442234764,4[&type="Not_Marshallese"]:0.1323202844222494)9[&type="Marshallese"]:0.020361349776477633)10[&type="Marshallese"]:0.07159306792356201,(5[&type="Marshallese"]:0.0037184474367026876,6[&type="Marshallese"]:0.08271844743665357)11[&type="Marshallese"]:0.03155625468573553)13[&type="Marshallese"]:0.10413966668756547,8[&type="Marshallese"]:0.12841436880980905)14[&type="Marshallese"]:0.20600913243561603,7[&type="Marshallese"]:0.3504235012455015)15[&type="Marshallese"]:0.0;tree STATE_7770000 = (((((1[&type="Not_Marshallese"]:0.24396369775403798,2[&type="Not_Marshallese"]:0.19996369775394157)12[&type="Marshallese"]:0.012717936444730904,(3[&type="Not_Marshallese"]:0.09932028442234764,4[&type="Not_Marshallese"]:0.1323202844222494)9[&type="Marshallese"]:0.020361349776477633)10[&type="Marshallese"]:0.07159306792356201,(5[&type="Marshallese"]:0.0037184474367026876,6[&type="Marshallese"]:0.08271844743665357)11[&type="Marshallese"]:0.03155625468573553)13[&type="Marshallese"]:0.10413966668756547,8[&type="Marshallese"]:0.12841436880980905)14[&type="Marshallese"]:0.20600913243561603,7[&type="Marshallese"]:0.3504235012455015)15[&type="Marshallese"]:0.0;
tree STATE_2780000 = ((1[&type="Not_Marshallese"]:0.43767595326953335,((3[&type="Not_Marshallese"]:0.21211906984687207,7[&type="Marshallese"]:0.06111906984680476)14[&type="Marshallese"]:0.04521797653356385,5[&type="Marshallese"]:0.10133704638048685)13[&type="Marshallese"]:0.043338906889153817)11[&type="Marshallese"]:0.07771094097874942,((2[&type="Not_Marshallese"]:0.1989469536850868,4[&type="Not_Marshallese"]:0.13894695368514137)10[&type="Not_Marshallese"]:0.18040944674683868,(6[&type="Marshallese"]:0.13334297583328747,8[&type="Marshallese"]:0.04334297583314195)9[&type="Marshallese"]:0.07601342459879262)12[&type="Marshallese"]:0.09203049381626088)15[&type="Marshallese"]:0.0;tree STATE_7780000 = ((1[&type="Not_Marshallese"]:0.43767595326953335,((3[&type="Not_Marshallese"]:0.21211906984687207,7[&type="Marshallese"]:0.06111906984680476)14[&type="Marshallese"]:0.04521797653356385,5[&type="Marshallese"]:0.10133704638048685)13[&type="Marshallese"]:0.043338906889153817)11[&type="Marshallese"]:0.07771094097874942,((2[&type="Not_Marshallese"]:0.1989469536850868,4[&type="Not_Marshallese"]:0.13894695368514137)10[&type="Not_Marshallese"]:0.18040944674683868,(6[&type="Marshallese"]:0.13334297583328747,8[&type="Marshallese"]:0.04334297583314195)9[&type="Marshallese"]:0.07601342459879262)12[&type="Marshallese"]:0.09203049381626088)15[&type="Marshallese"]:0.0;
tree STATE_2790000 = (((1[&type="Not_Marshallese"]:0.36672799295917097,(2[&type="Not_Marshallese"]:0.10040840545962126,4[&type="Not_Marshallese"]:0.040408405459675834)11[&type="Marshallese"]:0.2223195874994533)14[&type="Marshallese"]:0.1463010780265604,(((3[&type="Not_Marshallese"]:0.17278128122253067,5[&type="Marshallese"]:0.0167812812225816)10[&type="Marshallese"]:0.01109829142070523,8[&type="Marshallese"]:0.0168795726430922)12[&type="Marshallese"]:0.05527360808411452,6[&type="Marshallese"]:0.16215318072735224)9[&type="Marshallese"]:0.13687589025843733)13[&type="Marshallese"]:0.05118403794124682,7[&type="Marshallese"]:0.27621310892696727)15[&type="Marshallese"]:0.0;tree STATE_7790000 = (((1[&type="Not_Marshallese"]:0.36672799295917097,(2[&type="Not_Marshallese"]:0.10040840545962126,4[&type="Not_Marshallese"]:0.040408405459675834)11[&type="Marshallese"]:0.2223195874994533)14[&type="Marshallese"]:0.1463010780265604,(((3[&type="Not_Marshallese"]:0.17278128122253067,5[&type="Marshallese"]:0.0167812812225816)10[&type="Marshallese"]:0.01109829142070523,8[&type="Marshallese"]:0.0168795726430922)12[&type="Marshallese"]:0.05527360808411452,6[&type="Marshallese"]:0.16215318072735224)9[&type="Marshallese"]:0.13687589025843733)13[&type="Marshallese"]:0.05118403794124682,7[&type="Marshallese"]:0.27621310892696727)15[&type="Marshallese"]:0.0;
tree STATE_2800000 = ((((1[&type="Not_Marshallese"]:0.30867176551377185,(4[&type="Not_Marshallese"]:0.1655903557989366,6[&type="Marshallese"]:0.05559035579903665)14[&type="Marshallese"]:0.0390814097147934)10[&type="Marshallese"]:0.02228288936862921,8[&type="Marshallese"]:0.026954654882313744)13[&type="Marshallese"]:0.06275410440301243,(2[&type="Not_Marshallese"]:0.3160256737109029,7[&type="Marshallese"]:0.07202567371098839)12[&type="Marshallese"]:0.033683085574414184)9[&type="Marshallese"]:0.07534110675837485,(3[&type="Not_Marshallese"]:0.2263146013865316,5[&type="Marshallese"]:0.07031460138658252)11[&type="Marshallese"]:0.10573526465731314)15[&type="Marshallese"]:0.0;tree STATE_7800000 = ((((1[&type="Not_Marshallese"]:0.30867176551377185,(4[&type="Not_Marshallese"]:0.1655903557989366,6[&type="Marshallese"]:0.05559035579903665)14[&type="Marshallese"]:0.0390814097147934)10[&type="Marshallese"]:0.02228288936862921,8[&type="Marshallese"]:0.026954654882313744)13[&type="Marshallese"]:0.06275410440301243,(2[&type="Not_Marshallese"]:0.3160256737109029,7[&type="Marshallese"]:0.07202567371098839)12[&type="Marshallese"]:0.033683085574414184)9[&type="Marshallese"]:0.07534110675837485,(3[&type="Not_Marshallese"]:0.2263146013865316,5[&type="Marshallese"]:0.07031460138658252)11[&type="Marshallese"]:0.10573526465731314)15[&type="Marshallese"]:0.0;
tree STATE_2810000 = ((((((1[&type="Not_Marshallese"]:0.19654074994596096,2[&type="Not_Marshallese"]:0.15254074994586456)9[&type="Marshallese"]:0.13081282082898213,7[&type="Marshallese"]:0.03935357077493218)12[&type="Marshallese"]:0.06285975323440351,(4[&type="Not_Marshallese"]:0.23042087584612886,6[&type="Marshallese"]:0.1204208758462289)14[&type="Marshallese"]:0.05579244816317591)10[&type="Marshallese"]:0.009492426640981655,3[&type="Not_Marshallese"]:0.26270575065038465)13[&type="Marshallese"]:0.07608748596918313,8[&type="Marshallese"]:0.17179323661942408)11[&type="Marshallese"]:0.15456995583330874,5[&type="Marshallese"]:0.33736319245292745)15[&type="Marshallese"]:0.0;tree STATE_7810000 = ((((((1[&type="Not_Marshallese"]:0.19654074994596096,2[&type="Not_Marshallese"]:0.15254074994586456)9[&type="Marshallese"]:0.13081282082898213,7[&type="Marshallese"]:0.03935357077493218)12[&type="Marshallese"]:0.06285975323440351,(4[&type="Not_Marshallese"]:0.23042087584612886,6[&type="Marshallese"]:0.1204208758462289)14[&type="Marshallese"]:0.05579244816317591)10[&type="Marshallese"]:0.009492426640981655,3[&type="Not_Marshallese"]:0.26270575065038465)13[&type="Marshallese"]:0.07608748596918313,8[&type="Marshallese"]:0.17179323661942408)11[&type="Marshallese"]:0.15456995583330874,5[&type="Marshallese"]:0.33736319245292745)15[&type="Marshallese"]:0.0;
tree STATE_2820000 = (((1[&type="Not_Marshallese"]:0.3406329527199728,(3[&type="Not_Marshallese"]:0.19020343099053916,5[&type="Marshallese"]:0.03420343099059009)9[&type="Marshallese"]:0.013429521729490024)11[&type="Marshallese"]:0.07364192183973678,((6[&type="Marshallese"]:0.18240668027724438,8[&type="Marshallese"]:0.09240668027709886)14[&type="Marshallese"]:0.014372042482032055,7[&type="Marshallese"]:0.12277872275920731)10[&type="Marshallese"]:0.0034961518004913428)12[&type="Marshallese"]:0.1632145533292214,(2[&type="Not_Marshallese"]:0.13492264131745085,4[&type="Not_Marshallese"]:0.07492264131750542)13[&type="Marshallese"]:0.3985667865713837)15[&type="Marshallese"]:0.0;tree STATE_7820000 = (((1[&type="Not_Marshallese"]:0.3406329527199728,(3[&type="Not_Marshallese"]:0.19020343099053916,5[&type="Marshallese"]:0.03420343099059009)9[&type="Marshallese"]:0.013429521729490024)11[&type="Marshallese"]:0.07364192183973678,((6[&type="Marshallese"]:0.18240668027724438,8[&type="Marshallese"]:0.09240668027709886)14[&type="Marshallese"]:0.014372042482032055,7[&type="Marshallese"]:0.12277872275920731)10[&type="Marshallese"]:0.0034961518004913428)12[&type="Marshallese"]:0.1632145533292214,(2[&type="Not_Marshallese"]:0.13492264131745085,4[&type="Not_Marshallese"]:0.07492264131750542)13[&type="Marshallese"]:0.3985667865713837)15[&type="Marshallese"]:0.0;
tree STATE_2830000 = (((1[&type="Not_Marshallese"]:0.46907845837250406,((2[&type="Not_Marshallese"]:0.10889639857822589,4[&type="Not_Marshallese"]:0.04889639857828046)14[&type="Marshallese"]:0.16197079550165186,8[&type="Marshallese"]:0.010867194079886844)11[&type="Marshallese"]:0.1542112642925299)10[&type="Marshallese"]:0.019576328808192822,(5[&type="Marshallese"]:0.19258487446626216,(6[&type="Marshallese"]:0.18509150369871125,7[&type="Marshallese"]:0.11109150369864212)13[&type="Marshallese"]:0.0864933707675018)9[&type="Marshallese"]:0.0030699127145420446)12[&type="Marshallese"]:0.02515650720158158,3[&type="Not_Marshallese"]:0.37681129438233485)15[&type="Marshallese"]:0.0;tree STATE_7830000 = (((1[&type="Not_Marshallese"]:0.46907845837250406,((2[&type="Not_Marshallese"]:0.10889639857822589,4[&type="Not_Marshallese"]:0.04889639857828046)14[&type="Marshallese"]:0.16197079550165186,8[&type="Marshallese"]:0.010867194079886844)11[&type="Marshallese"]:0.1542112642925299)10[&type="Marshallese"]:0.019576328808192822,(5[&type="Marshallese"]:0.19258487446626216,(6[&type="Marshallese"]:0.18509150369871125,7[&type="Marshallese"]:0.11109150369864212)13[&type="Marshallese"]:0.0864933707675018)9[&type="Marshallese"]:0.0030699127145420446)12[&type="Marshallese"]:0.02515650720158158,3[&type="Not_Marshallese"]:0.37681129438233485)15[&type="Marshallese"]:0.0;
tree STATE_2840000 = (1[&type="Not_Marshallese"]:0.41457265062854115,((((((2[&type="Not_Marshallese"]:0.14364501842900604,3[&type="Not_Marshallese"]:0.05064501842915883)13[&type="Marshallese"]:0.03282715412762158,4[&type="Not_Marshallese"]:0.11647217255668219)10[&type="Marshallese"]:0.07325176352332052,5[&type="Marshallese"]:7.239360801518657E-4)14[&type="Marshallese"]:0.03640678880987003,6[&type="Marshallese"]:0.11613072488997278)11[&type="Marshallese"]:0.021864046719771713,8[&type="Marshallese"]:0.047994771609598974)9[&type="Marshallese"]:0.006763990982152912,7[&type="Marshallese"]:0.07075876259182828)12[&type="Marshallese"]:0.05581388803670195)15[&type="Marshallese"]:0.0;tree STATE_7840000 = (1[&type="Not_Marshallese"]:0.41457265062854115,((((((2[&type="Not_Marshallese"]:0.14364501842900604,3[&type="Not_Marshallese"]:0.05064501842915883)13[&type="Marshallese"]:0.03282715412762158,4[&type="Not_Marshallese"]:0.11647217255668219)10[&type="Marshallese"]:0.07325176352332052,5[&type="Marshallese"]:7.239360801518657E-4)14[&type="Marshallese"]:0.03640678880987003,6[&type="Marshallese"]:0.11613072488997278)11[&type="Marshallese"]:0.021864046719771713,8[&type="Marshallese"]:0.047994771609598974)9[&type="Marshallese"]:0.006763990982152912,7[&type="Marshallese"]:0.07075876259182828)12[&type="Marshallese"]:0.05581388803670195)15[&type="Marshallese"]:0.0;
tree STATE_2850000 = (1[&type="Not_Marshallese"]:0.45907509009424063,(((((2[&type="Not_Marshallese"]:0.244218427933928,3[&type="Not_Marshallese"]:0.1512184279340808)12[&type="Marshallese"]:0.020791918491567585,4[&type="Not_Marshallese"]:0.20501034642555016)13[&type="Marshallese"]:0.02212078979434351,6[&type="Marshallese"]:0.11713113621999371)10[&type="Marshallese"]:0.02003649767252208,5[&type="Marshallese"]:0.05816763389256491)9[&type="Marshallese"]:0.026105667193903337,(7[&type="Marshallese"]:0.08779471886937246,8[&type="Marshallese"]:0.07179471886929606)11[&type="Marshallese"]:0.001478582216977553)14[&type="Marshallese"]:0.08180178900787971)15[&type="Marshallese"]:0.0;tree STATE_7850000 = (1[&type="Not_Marshallese"]:0.45907509009424063,(((((2[&type="Not_Marshallese"]:0.244218427933928,3[&type="Not_Marshallese"]:0.1512184279340808)12[&type="Marshallese"]:0.020791918491567585,4[&type="Not_Marshallese"]:0.20501034642555016)13[&type="Marshallese"]:0.02212078979434351,6[&type="Marshallese"]:0.11713113621999371)10[&type="Marshallese"]:0.02003649767252208,5[&type="Marshallese"]:0.05816763389256491)9[&type="Marshallese"]:0.026105667193903337,(7[&type="Marshallese"]:0.08779471886937246,8[&type="Marshallese"]:0.07179471886929606)11[&type="Marshallese"]:0.001478582216977553)14[&type="Marshallese"]:0.08180178900787971)15[&type="Marshallese"]:0.0;
tree STATE_2860000 = ((((1[&type="Not_Marshallese"]:0.2932100176494113,6[&type="Marshallese"]:0.0792100176494695)10[&type="Marshallese"]:0.007677054194542121,5[&type="Marshallese"]:0.007887071844060733)14[&type="Marshallese"]:0.003152907856632803,8[&type="Marshallese"]:3.9979700498904425E-5)13[&type="Marshallese"]:0.16531380825629943,((2[&type="Not_Marshallese"]:0.22738332779999326,(3[&type="Not_Marshallese"]:0.0402989733728813,4[&type="Not_Marshallese"]:0.07329897337278307)11[&type="Marshallese"]:0.09408435442726476)12[&type="Marshallese"]:0.085900965183761,7[&type="Marshallese"]:0.06928429298383976)9[&type="Marshallese"]:0.11206949497303498)15[&type="Marshallese"]:0.0;tree STATE_7860000 = ((((1[&type="Not_Marshallese"]:0.2932100176494113,6[&type="Marshallese"]:0.0792100176494695)10[&type="Marshallese"]:0.007677054194542121,5[&type="Marshallese"]:0.007887071844060733)14[&type="Marshallese"]:0.003152907856632803,8[&type="Marshallese"]:3.9979700498904425E-5)13[&type="Marshallese"]:0.16531380825629943,((2[&type="Not_Marshallese"]:0.22738332779999326,(3[&type="Not_Marshallese"]:0.0402989733728813,4[&type="Not_Marshallese"]:0.07329897337278307)11[&type="Marshallese"]:0.09408435442726476)12[&type="Marshallese"]:0.085900965183761,7[&type="Marshallese"]:0.06928429298383976)9[&type="Marshallese"]:0.11206949497303498)15[&type="Marshallese"]:0.0;
tree STATE_2870000 = ((1[&type="Not_Marshallese"]:0.3081313571356256,5[&type="Marshallese"]:0.015131357135732937)14[&type="Marshallese"]:0.1525878623355879,((((2[&type="Not_Marshallese"]:0.2051845841465126,(3[&type="Not_Marshallese"]:0.0835403575718538,4[&type="Not_Marshallese"]:0.11654035757175557)11[&type="Marshallese"]:0.02864422657481161)10[&type="Marshallese"]:0.011056668502833739,6[&type="Marshallese"]:0.046241252649500963)13[&type="Marshallese"]:0.0544526648216197,8[&type="Marshallese"]:0.010693917470975145)12[&type="Marshallese"]:0.033589772882053615,7[&type="Marshallese"]:0.06028369035310516)9[&type="Marshallese"]:0.11243552911809745)15[&type="Marshallese"]:0.0;tree STATE_7870000 = ((1[&type="Not_Marshallese"]:0.3081313571356256,5[&type="Marshallese"]:0.015131357135732937)14[&type="Marshallese"]:0.1525878623355879,((((2[&type="Not_Marshallese"]:0.2051845841465126,(3[&type="Not_Marshallese"]:0.0835403575718538,4[&type="Not_Marshallese"]:0.11654035757175557)11[&type="Marshallese"]:0.02864422657481161)10[&type="Marshallese"]:0.011056668502833739,6[&type="Marshallese"]:0.046241252649500963)13[&type="Marshallese"]:0.0544526648216197,8[&type="Marshallese"]:0.010693917470975145)12[&type="Marshallese"]:0.033589772882053615,7[&type="Marshallese"]:0.06028369035310516)9[&type="Marshallese"]:0.11243552911809745)15[&type="Marshallese"]:0.0;
tree STATE_2880000 = (((1[&type="Not_Marshallese"]:0.31484715264621493,8[&type="Marshallese"]:0.010847152646127622)13[&type="Marshallese"]:0.1704683178952099,(3[&type="Not_Marshallese"]:0.3123776249106159,4[&type="Not_Marshallese"]:0.34537762491051766)12[&type="Marshallese"]:0.03593784563086533)14[&type="Marshallese"]:0.028478917234407708,((2[&type="Not_Marshallese"]:0.32486338816129323,6[&type="Marshallese"]:0.15486338816144785)10[&type="Marshallese"]:0.056672409780113564,(5[&type="Marshallese"]:0.09289918281089443,7[&type="Marshallese"]:0.0978991828107762)11[&type="Marshallese"]:0.03963661513071609)9[&type="Marshallese"]:0.08825858983432933)15[&type="Marshallese"]:0.0;tree STATE_7880000 = (((1[&type="Not_Marshallese"]:0.31484715264621493,8[&type="Marshallese"]:0.010847152646127622)13[&type="Marshallese"]:0.1704683178952099,(3[&type="Not_Marshallese"]:0.3123776249106159,4[&type="Not_Marshallese"]:0.34537762491051766)12[&type="Marshallese"]:0.03593784563086533)14[&type="Marshallese"]:0.028478917234407708,((2[&type="Not_Marshallese"]:0.32486338816129323,6[&type="Marshallese"]:0.15486338816144785)10[&type="Marshallese"]:0.056672409780113564,(5[&type="Marshallese"]:0.09289918281089443,7[&type="Marshallese"]:0.0978991828107762)11[&type="Marshallese"]:0.03963661513071609)9[&type="Marshallese"]:0.08825858983432933)15[&type="Marshallese"]:0.0;
tree STATE_2890000 = (((((1[&type="Not_Marshallese"]:0.19984225998888722,(2[&type="Not_Marshallese"]:0.1385114013507302,4[&type="Not_Marshallese"]:0.07851140135078477)11[&type="Marshallese"]:0.01733085863806061)14[&type="Marshallese"]:0.0954119816118279,5[&type="Marshallese"]:0.0022542416008224375)9[&type="Marshallese"]:0.03305192493197906,8[&type="Marshallese"]:0.024306166532606865)10[&type="Marshallese"]:0.01936517492369133,7[&type="Marshallese"]:0.059671341456374594)13[&type="Marshallese"]:0.06199083581377912,(3[&type="Not_Marshallese"]:0.20241612607849496,6[&type="Marshallese"]:0.12541612607849678)12[&type="Marshallese"]:0.07024605119172606)15[&type="Marshallese"]:0.0;tree STATE_7890000 = (((((1[&type="Not_Marshallese"]:0.19984225998888722,(2[&type="Not_Marshallese"]:0.1385114013507302,4[&type="Not_Marshallese"]:0.07851140135078477)11[&type="Marshallese"]:0.01733085863806061)14[&type="Marshallese"]:0.0954119816118279,5[&type="Marshallese"]:0.0022542416008224375)9[&type="Marshallese"]:0.03305192493197906,8[&type="Marshallese"]:0.024306166532606865)10[&type="Marshallese"]:0.01936517492369133,7[&type="Marshallese"]:0.059671341456374594)13[&type="Marshallese"]:0.06199083581377912,(3[&type="Not_Marshallese"]:0.20241612607849496,6[&type="Marshallese"]:0.12541612607849678)12[&type="Marshallese"]:0.07024605119172606)15[&type="Marshallese"]:0.0;
[truncated: 8,928,900 more chars]
