# Supplementary material for: Repeated introductions and intensive community transmission fueled a mumps virus outbreak in Washington State
Source: eLife. 2021 Apr 19;10:e66448. doi: 10.7554/eLife.66448 (PMC8079146; doi:10.7554/eLife.66448)
Supplement: Figure 5—figure supplement 2—source data 1. [file elife-66448-fig5-figsupp2-data1.zip › xml-and-combined-run-results-subsampled/2020-07-20-mumps-mtt-hot-chain-combined-3ac-arkansas-8.typedNode.no-metadata.trees.no-metadata.mcc.tree]

#NEXUS

Begin taxa;
	Dimensions ntax=8;
		Taxlabels
			MuVs/Washington.USA/3.17/FH67[G]|2017.044|2017-01-17|north_america|usa|washington|age|vaccination_status|community_status
			MuVs/Washington.USA/7.17/FH15[G]|2017.123|2017-02-15|north_america|usa|washington|age|vaccination_status|community_status
			MuVs/Washington.USA/2.17/FH84[G]|2017.033|2017-01-13|north_america|usa|washington|age|vaccination_status|community_status
			MuVs/Washington.USA/3.17/FH62[G]|2017.049|2017-01-19|north_america|usa|washington|age|vaccination_status|community_status
			MuVs/Washington.USA/11.17/FH143[G]|2017.2|2017-03-15|north_america|usa|washington|age|vaccination_status|community_status
			MuVs/Washington.USA/12.17/FH144[G]|2017.233|2017-03-27|north_america|usa|washington|age|vaccination_status|community_status
			MuVs/Washington.USA/15.17/FH146[G]|2017.293|2017-04-18|north_america|usa|washington|age|vaccination_status|community_status
			MuVs/Washington.USA/18.17/FH147[G]|2017.337|2017-05-04|north_america|usa|washington|age|vaccination_status|community_status
			;
End;
Begin trees;
	Translate
		   1 MuVs/Washington.USA/3.17/FH67[G]|2017.044|2017-01-17|north_america|usa|washington|age|vaccination_status|community_status,
		   2 MuVs/Washington.USA/7.17/FH15[G]|2017.123|2017-02-15|north_america|usa|washington|age|vaccination_status|community_status,
		   3 MuVs/Washington.USA/2.17/FH84[G]|2017.033|2017-01-13|north_america|usa|washington|age|vaccination_status|community_status,
		   4 MuVs/Washington.USA/3.17/FH62[G]|2017.049|2017-01-19|north_america|usa|washington|age|vaccination_status|community_status,
		   5 MuVs/Washington.USA/11.17/FH143[G]|2017.2|2017-03-15|north_america|usa|washington|age|vaccination_status|community_status,
		   6 MuVs/Washington.USA/12.17/FH144[G]|2017.233|2017-03-27|north_america|usa|washington|age|vaccination_status|community_status,
		   7 MuVs/Washington.USA/15.17/FH146[G]|2017.293|2017-04-18|north_america|usa|washington|age|vaccination_status|community_status,
		   8 MuVs/Washington.USA/18.17/FH147[G]|2017.337|2017-05-04|north_america|usa|washington|age|vaccination_status|community_status
;
tree TREE1 = ((((1[&height=0.2929999999998927,height_95%_HPD={0.2929999999998927,0.2929999999998927},height_median=0.2929999999998927,height_range={0.29299999999989257,0.2929999999998928},length=0.048332937972131854,length_95%_HPD={1.4188591579755716E-5,0.14642333046921585},length_median=0.03376271688638527,length_range={1.4188591579755716E-5,0.40141421497857},type=Marshallese,type.prob=1.0,type.set={Marshallese},type.set.prob={1.0}]:0.038282127587625725,3[&height=0.3040000000000873,height_95%_HPD={0.3040000000000873,0.3040000000000873},height_median=0.3040000000000873,height_range={0.3040000000000872,0.3040000000000874},length=0.045810580140661195,length_95%_HPD={2.8037177404904856E-5,0.1436367015556671},length_median=0.029657347980648452,length_range={2.8037177404904856E-5,0.6740893624501091},type=Marshallese,type.prob=1.0,type.set={Marshallese},type.set.prob={1.0}]:0.027282127587431093)10[&height=0.3312821275875184,height_95%_HPD={0.3040315788484738,0.38583590250212974},height_median=0.32235393456368167,height_range={0.3040315788484738,0.5213467335554167},length=0.05675813520468266,length_95%_HPD={3.693359197531887E-5,0.159040927541174},length_median=0.041713933980854795,length_range={3.693359197531887E-5,0.5957970875201699},posterior=0.14572127139364302,type=Marshallese,type.prob=1.0,type.set={Marshallese},type.set.prob={1.0}]:0.05054685641782081,(((5[&height=0.1369999999999436,height_95%_HPD={0.1369999999999436,0.1369999999999436},height_median=0.1369999999999436,height_range={0.1369999999999435,0.13699999999994372},length=0.13928049480184876,length_95%_HPD={4.457160464593768E-5,0.310360835142436},length_median=0.12633765695550947,length_range={4.457160464593768E-5,0.704341267418551},type=Not_Marshallese,type.prob=1.0,type.set={Not_Marshallese},type.set.prob={1.0}]:0.07520486365236057,7[&height=0.044000000000096406,height_95%_HPD={0.044000000000096406,0.044000000000096406},height_median=0.044000000000096406,height_range={0.044000000000096295,0.04400000000009652},length=0.212040633641295,length_95%_HPD={0.08256698107472382,0.3648995208709917},length_median=0.2049452691951736,length_range={0.026094388676525304,0.5914755770493185},type=Not_Marshallese,type.prob=1.0,type.set={Not_Marshallese},type.set.prob={1.0}]:0.16820486365220777)14[&height=0.21220486365230418,height_95%_HPD={0.13704457160458955,0.3180237372235702},height_median=0.20151009282858667,height_range={0.13704457160458955,0.4684911820740546},length=0.10825848327456876,length_95%_HPD={0.0010324249473179226,0.24752591931451873},length_median=0.09933521715946542,length_range={4.131142182246528E-4,0.5788589136337028},posterior=0.2860635696821516,type=Marshallese,type.prob=0.7538461538461538,type.set={Marshallese,Not_Marshallese},type.set.prob={0.7538461538461538,0.24615384615384617}]:0.05474321284661532,6[&height=0.10400000000004184,height_95%_HPD={0.10400000000004184,0.10400000000004184},height_median=0.10400000000004184,height_range={0.10400000000004173,0.10400000000004195},length=0.20089182223598423,length_95%_HPD={0.03035734454557848,0.39968559503209655},length_median=0.19693097502543372,length_range={0.011120809820861166,0.8583800657263825},type=Not_Marshallese,type.prob=1.0,type.set={Not_Marshallese},type.set.prob={1.0}]:0.16294807649887766)13[&height=0.2669480764989195,height_95%_HPD={0.16310342199658423,0.3580945719868823},height_median=0.264267448171382,height_range={0.1552852750343064,0.572537408229875},length=0.09675058912753874,length_95%_HPD={2.367483840463036E-4,0.2670981811641836},length_median=0.0797134904354572,length_range={2.367483840463036E-4,0.47964709660404303},posterior=0.18092909535452323,type=Marshallese,type.prob=0.9135135135135135,type.set={Marshallese,Not_Marshallese},type.set.prob={0.9135135135135135,0.08648648648648649}]:0.027807624884596316,8[&height=0.0,length=0.34825257031826096,length_95%_HPD={0.12740568384892426,0.6640460000166138},length_median=0.31999769005144674,length_range={0.07009438867662171,1.3116968568991578},type=Not_Marshallese,type.prob=1.0,type.set={Not_Marshallese},type.set.prob={1.0}]:0.2947557013835158)9[&height=0.2947557013835158,height_95%_HPD={0.18204574472934854,0.4023936394889735},height_median=0.2891893919780393,height_range={0.18204574472934854,0.684097978161351},length=0.0796097114750258,length_95%_HPD={3.642510418039868E-4,0.19265500710318292},length_median=0.06191196993311032,length_range={3.642510418039868E-4,0.4687265980116868},posterior=0.10317848410757946,type=Marshallese,type.prob=0.990521327014218,type.set={Marshallese,Not_Marshallese},type.set.prob={0.990521327014218,0.009478672985781991}]:0.0870732826218234)11[&height=0.3818289840053392,height_95%_HPD={0.3068097390635845,0.4955570437485773},height_median=0.3677721395671918,height_range={0.3068097390635845,0.5808547235355032},length=0.061603363089689785,length_95%_HPD={0.0014745457283115715,0.20526595809234133},length_median=0.04821994184374473,length_range={0.0014745457283115715,0.3656363125151113},posterior=0.05476772616136919,type=Marshallese,type.prob=1.0,type.set={Marshallese},type.set.prob={1.0}]:0.050924964372213055,4[&height=0.2880000000000109,height_95%_HPD={0.2880000000000109,0.2880000000000109},height_median=0.2880000000000109,height_range={0.2880000000000108,0.288000000000011},length=0.09342211786003611,length_95%_HPD={0.005371671664516797,0.24453363830759667},length_median=0.07154549914589603,length_range={4.231595074385419E-4,0.6737955529200108},type=Marshallese,type.prob=1.0,type.set={Marshallese},type.set.prob={1.0}]:0.14475394837754135)12[&height=0.43275394837755227,height_95%_HPD={0.32219859442219234,0.5743199605655438},height_median=0.42025036385638437,height_range={0.31276665536896403,0.9780893624501964},length=0.10121936643368146,length_95%_HPD={2.1507287479494153E-4,0.27702852901551095},length_median=0.073173239176752,length_range={2.1507287479494153E-4,0.7150305390548275},posterior=0.1374083129584352,type=Marshallese,type.prob=0.9893238434163701,type.set={Marshallese,Not_Marshallese},type.set.prob={0.9893238434163701,0.010676156583629894}]:0.08052505240996483,2[&height=0.2139999999999418,height_95%_HPD={0.2139999999999418,0.2139999999999418},height_median=0.2139999999999418,height_range={0.21399999999994168,0.2139999999999419},length=0.16664641687440196,length_95%_HPD={0.02482297555540436,0.3690955186105659},length_median=0.13961855322043604,length_range={0.009729567964331137,1.1881893814164157},type=Marshallese,type.prob=1.0,type.set={Marshallese},type.set.prob={1.0}]:0.2992790007875753)15[&height=0.5132790007875171,height_95%_HPD={0.3302846920827522,0.7524347617912867},height_median=0.48657663919072836,height_range={0.3119443442713174,1.4021893814163575},length=0.0,posterior=1.0,type=Marshallese,type.prob=0.9951100244498777,type.set={Marshallese,Not_Marshallese},type.set.prob={0.9951100244498777,0.004889975550122249}]:0.0;
End;
