# Supplementary material for: Repeated introductions and intensive community transmission fueled a mumps virus outbreak in Washington State
Source: eLife. 2021 Apr 19;10:e66448. doi: 10.7554/eLife.66448 (PMC8079146; doi:10.7554/eLife.66448)
Supplement: Figure 5—figure supplement 2—source data 1. [file elife-66448-fig5-figsupp2-data1.zip › xml-and-combined-run-results-subsampled/2020-07-20-mumps-mtt-hot-chain-combined-2bc-arkansas-69.typedNode.no-metadata.trees]

#NEXUS
Begin taxa;
	Dimensions ntax=54;
		Taxlabels
			MuVs/Washington.USA/49.16/FH158[G]|2016.943|2016-12-11|north_america|usa|washington|age|vaccination_status|community_status
			MuVs/Washington.USA/5.17/FH162[G]|2017.088|2017-02-02|north_america|usa|washington|age|vaccination_status|community_status
			MuVs/Washington.USA/7.17/FH166[G]|2017.134|2017-02-19|north_america|usa|washington|age|vaccination_status|community_status
			MuVs/Washington.USA/5.17/FH161[G]|2017.082|2017-01-31|north_america|usa|washington|age|vaccination_status|community_status
			MuVs/Washington.USA/7.17/FH106[G]|2017.121|2017-02-14|north_america|usa|washington|age|vaccination_status|community_status
			MuVs/Washington.USA/6.17/FH105[G]|2017.11|2017-02-10|north_america|usa|washington|age|vaccination_status|community_status
			MuVs/Washington.USA/12.17/FH35[G]|2017.225|2017-03-24|north_america|usa|washington|age|vaccination_status|community_status
			MuVs/Washington.USA/22.17/FH74[G]|2017.408|2017-05-30|north_america|usa|washington|age|vaccination_status|community_status
			MuVs/Washington.USA/16.17/FH152[G]|2017.29|2017-04-17|north_america|usa|washington|age|vaccination_status|community_status
			MuVs/Washington.USA/4.17/FH70[G]|2017.079|2017-01-30|north_america|usa|washington|age|vaccination_status|community_status
			MuVs/Washington.USA/4.17/FH71[G]|2017.079|2017-01-30|north_america|usa|washington|age|vaccination_status|community_status
			MuVs/Washington.USA/49.16/FH45[G]|2016.94|2016-12-10|north_america|usa|washington|age|vaccination_status|community_status
			MuVs/Washington.USA/11.17/FH56[G]|2017.2|2017-03-15|north_america|usa|washington|age|vaccination_status|community_status
			MuVs/Washington.USA/12.17/FH97[G]|2017.222|2017-03-23|north_america|usa|washington|age|vaccination_status|community_status
			MuVs/Washington.USA/30.17/FH32[G]|2017.562|2017-07-25|north_america|usa|washington|age|vaccination_status|community_status
			MuVs/Washington.USA/23.17/FH149[G]|2017.441|2017-06-11|north_america|usa|washington|age|vaccination_status|community_status
			MuVs/Washington.USA/20.17/FH148[G]|2017.392|2017-05-24|north_america|usa|washington|age|vaccination_status|community_status
			MuVs/Washington.USA/23.17/FH150[G]|2017.444|2017-06-12|north_america|usa|washington|age|vaccination_status|community_status
			MuVs/Washington.USA/51.16/FH46[G]|2016.973|2016-12-22|north_america|usa|washington|age|vaccination_status|community_status
			MuVs/Washington.USA/49.16/FH55[G]|2016.932|2016-12-07|north_america|usa|washington|age|vaccination_status|community_status
			MuVs/Washington.USA/2.17/FH66[G]|2017.033|2017-01-13|north_america|usa|washington|age|vaccination_status|community_status
			MuVs/Washington.USA/20.17/FH82[G]|2017.386|2017-05-22|north_america|usa|washington|age|vaccination_status|community_status
			MuVs/Washington.USA/4.17/FH103[G]|2017.077|2017-01-29|north_america|usa|washington|age|vaccination_status|community_status
			MuVs/Washington.USA/50.16/FH4[G]|2016.948|2016-12-13|north_america|usa|washington|age|vaccination_status|community_status
			MuVs/Washington.USA/5.17/FH11[G]|2017.104|2017-02-08|north_america|usa|washington|age|vaccination_status|community_status
			MuVs/Washington.USA/1.17/FH5[G]|2017.005|2017-01-03|north_america|usa|washington|age|vaccination_status|community_status
			MuVs/Washington.USA/1.17/FH160[G]|2017.005|2017-01-03|north_america|usa|washington|age|vaccination_status|community_status
			MuVs/Washington.USA/1.17/FH8[G]|2017.011|2017-01-05|north_america|usa|washington|age|vaccination_status|community_status
			MuVs/Washington.USA/10.17/FH43[G]|2017.178|2017-03-07|north_america|usa|washington|age|vaccination_status|community_status
			MuVs/Washington.USA/3.17/FH59[G]|2017.047|2017-01-18|north_america|usa|washington|age|vaccination_status|community_status
			MuVs/Washington.USA/2.17/FH23[G]|2017.033|2017-01-13|north_america|usa|washington|age|vaccination_status|community_status
			MuVs/Washington.USA/6.17/FH14[G]|2017.104|2017-02-08|north_america|usa|washington|age|vaccination_status|community_status
			MuVs/Washington.USA/1.17/FH77[G]|2017.027|2017-01-11|north_america|usa|washington|age|vaccination_status|community_status
			MuVs/Washington.USA/3.17/FH24[G]|2017.049|2017-01-19|north_america|usa|washington|age|vaccination_status|community_status
			MuVs/Washington.USA/4.17/FH60[G]|2017.09|2017-02-03|north_america|usa|washington|age|vaccination_status|community_status
			MuVs/Washington.USA/2.17/FH22[G]|2017.044|2017-01-17|north_america|usa|washington|age|vaccination_status|community_status
			MuVs/Washington.USA/6.17/FH13[G]|2017.118|2017-02-13|north_america|usa|washington|age|vaccination_status|community_status
			MuVs/Washington.USA/2.17/FH58[G]|2017.033|2017-01-13|north_america|usa|washington|age|vaccination_status|community_status
			MuVs/Washington.USA/21.17/FH69[G]|2017.386|2017-05-22|north_america|usa|washington|age|vaccination_status|community_status
			MuVs/Washington.USA/2.17/FH26[G]|2017.03|2017-01-12|north_america|usa|washington|age|vaccination_status|community_status
			MuVs/Washington.USA/20.17/FH73[G]|2017.384|2017-05-21|north_america|usa|washington|age|vaccination_status|community_status
			MuVs/Washington.USA/50.16/FH64[G]|2016.945|2016-12-12|north_america|usa|washington|age|vaccination_status|community_status
			MuVs/Washington.USA/1.17/FH65[G]|2017.019|2017-01-08|north_america|usa|washington|age|vaccination_status|community_status
			MuVs/Washington.USA/12.17/FH34[G]|2017.219|2017-03-22|north_america|usa|washington|age|vaccination_status|community_status
			MuVs/Washington.USA/8.17/FH19[G]|2017.159|2017-02-28|north_america|usa|washington|age|vaccination_status|community_status
			MuVs/Washington.USA/4.17/FH49[G]|2017.082|2017-01-31|north_america|usa|washington|age|vaccination_status|community_status
			MuVs/Washington.USA/2.17/FH21[G]|2017.033|2017-01-13|north_america|usa|washington|age|vaccination_status|community_status
			MuVs/Washington.USA/1.17/FH6[G]|2017.008|2017-01-04|north_america|usa|washington|age|vaccination_status|community_status
			MuVs/Washington.USA/50.16/FH33[G]|2016.964|2016-12-19|north_america|usa|washington|age|vaccination_status|community_status
			MuVs/Washington.USA/17.17/FH39[G]|2017.318|2017-04-27|north_america|usa|washington|age|vaccination_status|community_status
			MuVs/Washington.USA/52.16/FH75[G]|2016.995|2016-12-30|north_america|usa|washington|age|vaccination_status|community_status
			MuVs/Washington.USA/5.17/FH9[G]|2017.082|2017-01-31|north_america|usa|washington|age|vaccination_status|community_status
			MuVs/Washington.USA/2.17/FH54[G]|2017.03|2017-01-12|north_america|usa|washington|age|vaccination_status|community_status
			MuVs/Washington.USA/15.17/FH20[G]|2017.279|2017-04-13|north_america|usa|washington|age|vaccination_status|community_status
			;
End;
Begin trees;
	Translate
			1 MuVs/Washington.USA/49.16/FH158[G]|2016.943|2016-12-11|north_america|usa|washington|age|vaccination_status|community_status,
			2 MuVs/Washington.USA/5.17/FH162[G]|2017.088|2017-02-02|north_america|usa|washington|age|vaccination_status|community_status,
			3 MuVs/Washington.USA/7.17/FH166[G]|2017.134|2017-02-19|north_america|usa|washington|age|vaccination_status|community_status,
			4 MuVs/Washington.USA/5.17/FH161[G]|2017.082|2017-01-31|north_america|usa|washington|age|vaccination_status|community_status,
			5 MuVs/Washington.USA/7.17/FH106[G]|2017.121|2017-02-14|north_america|usa|washington|age|vaccination_status|community_status,
			6 MuVs/Washington.USA/6.17/FH105[G]|2017.11|2017-02-10|north_america|usa|washington|age|vaccination_status|community_status,
			7 MuVs/Washington.USA/12.17/FH35[G]|2017.225|2017-03-24|north_america|usa|washington|age|vaccination_status|community_status,
			8 MuVs/Washington.USA/22.17/FH74[G]|2017.408|2017-05-30|north_america|usa|washington|age|vaccination_status|community_status,
			9 MuVs/Washington.USA/16.17/FH152[G]|2017.29|2017-04-17|north_america|usa|washington|age|vaccination_status|community_status,
			10 MuVs/Washington.USA/4.17/FH70[G]|2017.079|2017-01-30|north_america|usa|washington|age|vaccination_status|community_status,
			11 MuVs/Washington.USA/4.17/FH71[G]|2017.079|2017-01-30|north_america|usa|washington|age|vaccination_status|community_status,
			12 MuVs/Washington.USA/49.16/FH45[G]|2016.94|2016-12-10|north_america|usa|washington|age|vaccination_status|community_status,
			13 MuVs/Washington.USA/11.17/FH56[G]|2017.2|2017-03-15|north_america|usa|washington|age|vaccination_status|community_status,
			14 MuVs/Washington.USA/12.17/FH97[G]|2017.222|2017-03-23|north_america|usa|washington|age|vaccination_status|community_status,
			15 MuVs/Washington.USA/30.17/FH32[G]|2017.562|2017-07-25|north_america|usa|washington|age|vaccination_status|community_status,
			16 MuVs/Washington.USA/23.17/FH149[G]|2017.441|2017-06-11|north_america|usa|washington|age|vaccination_status|community_status,
			17 MuVs/Washington.USA/20.17/FH148[G]|2017.392|2017-05-24|north_america|usa|washington|age|vaccination_status|community_status,
			18 MuVs/Washington.USA/23.17/FH150[G]|2017.444|2017-06-12|north_america|usa|washington|age|vaccination_status|community_status,
			19 MuVs/Washington.USA/51.16/FH46[G]|2016.973|2016-12-22|north_america|usa|washington|age|vaccination_status|community_status,
			20 MuVs/Washington.USA/49.16/FH55[G]|2016.932|2016-12-07|north_america|usa|washington|age|vaccination_status|community_status,
			21 MuVs/Washington.USA/2.17/FH66[G]|2017.033|2017-01-13|north_america|usa|washington|age|vaccination_status|community_status,
			22 MuVs/Washington.USA/20.17/FH82[G]|2017.386|2017-05-22|north_america|usa|washington|age|vaccination_status|community_status,
			23 MuVs/Washington.USA/4.17/FH103[G]|2017.077|2017-01-29|north_america|usa|washington|age|vaccination_status|community_status,
			24 MuVs/Washington.USA/50.16/FH4[G]|2016.948|2016-12-13|north_america|usa|washington|age|vaccination_status|community_status,
			25 MuVs/Washington.USA/5.17/FH11[G]|2017.104|2017-02-08|north_america|usa|washington|age|vaccination_status|community_status,
			26 MuVs/Washington.USA/1.17/FH5[G]|2017.005|2017-01-03|north_america|usa|washington|age|vaccination_status|community_status,
			27 MuVs/Washington.USA/1.17/FH160[G]|2017.005|2017-01-03|north_america|usa|washington|age|vaccination_status|community_status,
			28 MuVs/Washington.USA/1.17/FH8[G]|2017.011|2017-01-05|north_america|usa|washington|age|vaccination_status|community_status,
			29 MuVs/Washington.USA/10.17/FH43[G]|2017.178|2017-03-07|north_america|usa|washington|age|vaccination_status|community_status,
			30 MuVs/Washington.USA/3.17/FH59[G]|2017.047|2017-01-18|north_america|usa|washington|age|vaccination_status|community_status,
			31 MuVs/Washington.USA/2.17/FH23[G]|2017.033|2017-01-13|north_america|usa|washington|age|vaccination_status|community_status,
			32 MuVs/Washington.USA/6.17/FH14[G]|2017.104|2017-02-08|north_america|usa|washington|age|vaccination_status|community_status,
			33 MuVs/Washington.USA/1.17/FH77[G]|2017.027|2017-01-11|north_america|usa|washington|age|vaccination_status|community_status,
			34 MuVs/Washington.USA/3.17/FH24[G]|2017.049|2017-01-19|north_america|usa|washington|age|vaccination_status|community_status,
			35 MuVs/Washington.USA/4.17/FH60[G]|2017.09|2017-02-03|north_america|usa|washington|age|vaccination_status|community_status,
			36 MuVs/Washington.USA/2.17/FH22[G]|2017.044|2017-01-17|north_america|usa|washington|age|vaccination_status|community_status,
			37 MuVs/Washington.USA/6.17/FH13[G]|2017.118|2017-02-13|north_america|usa|washington|age|vaccination_status|community_status,
			38 MuVs/Washington.USA/2.17/FH58[G]|2017.033|2017-01-13|north_america|usa|washington|age|vaccination_status|community_status,
			39 MuVs/Washington.USA/21.17/FH69[G]|2017.386|2017-05-22|north_america|usa|washington|age|vaccination_status|community_status,
			40 MuVs/Washington.USA/2.17/FH26[G]|2017.03|2017-01-12|north_america|usa|washington|age|vaccination_status|community_status,
			41 MuVs/Washington.USA/20.17/FH73[G]|2017.384|2017-05-21|north_america|usa|washington|age|vaccination_status|community_status,
			42 MuVs/Washington.USA/50.16/FH64[G]|2016.945|2016-12-12|north_america|usa|washington|age|vaccination_status|community_status,
			43 MuVs/Washington.USA/1.17/FH65[G]|2017.019|2017-01-08|north_america|usa|washington|age|vaccination_status|community_status,
			44 MuVs/Washington.USA/12.17/FH34[G]|2017.219|2017-03-22|north_america|usa|washington|age|vaccination_status|community_status,
			45 MuVs/Washington.USA/8.17/FH19[G]|2017.159|2017-02-28|north_america|usa|washington|age|vaccination_status|community_status,
			46 MuVs/Washington.USA/4.17/FH49[G]|2017.082|2017-01-31|north_america|usa|washington|age|vaccination_status|community_status,
			47 MuVs/Washington.USA/2.17/FH21[G]|2017.033|2017-01-13|north_america|usa|washington|age|vaccination_status|community_status,
			48 MuVs/Washington.USA/1.17/FH6[G]|2017.008|2017-01-04|north_america|usa|washington|age|vaccination_status|community_status,
			49 MuVs/Washington.USA/50.16/FH33[G]|2016.964|2016-12-19|north_america|usa|washington|age|vaccination_status|community_status,
			50 MuVs/Washington.USA/17.17/FH39[G]|2017.318|2017-04-27|north_america|usa|washington|age|vaccination_status|community_status,
			51 MuVs/Washington.USA/52.16/FH75[G]|2016.995|2016-12-30|north_america|usa|washington|age|vaccination_status|community_status,
			52 MuVs/Washington.USA/5.17/FH9[G]|2017.082|2017-01-31|north_america|usa|washington|age|vaccination_status|community_status,
			53 MuVs/Washington.USA/2.17/FH54[G]|2017.03|2017-01-12|north_america|usa|washington|age|vaccination_status|community_status,
			54 MuVs/Washington.USA/15.17/FH20[G]|2017.279|2017-04-13|north_america|usa|washington|age|vaccination_status|community_status
			;
tree STATE_0 = (((((1[&type="Not_Marshallese"]:0.16374994903026785,(27[&type="Not_Marshallese"]:0.054391718374668496,49[&type="Marshallese"]:0.01339171837450115)76[&type="Marshallese"]:0.17135823065572486)105[&type="Not_Marshallese"]:0.04784435423014033,((((((((((2[&type="Not_Marshallese"]:0.054814921077304235,36[&type="Marshallese"]:0.010814921077435202)58[&type="Marshallese"]:0.0106186087399072…
tree STATE_10000 = (((1[&type="Not_Marshallese"]:0.08103380507186952,((12[&type="Not_Marshallese"]:0.013132310106001355,(((13[&type="Not_Marshallese"]:0.13222024303537383,(37[&type="Marshallese"]:0.042737327791803836,46[&type="Marshallese"]:0.006737327791973002)76[&type="Marshallese"]:0.007482915243462673)61[&type="Marshallese"]:0.019442743950400465,34[&type="Marshallese"]:6.629869857069925E-4)70…
tree STATE_20000 = ((1[&type="Not_Marshallese"]:0.1464648390312071,(((((((((((2[&type="Not_Marshallese"]:0.06771267412460447,36[&type="Marshallese"]:0.023712674124735433)84[&type="Marshallese"]:0.034201992658637215,((6[&type="Not_Marshallese"]:0.03636467878776245,((7[&type="Not_Marshallese"]:0.07051989219032323,45[&type="Marshallese"]:0.004519892190519681)90[&type="Marshallese"]:0.060160466915163…
tree STATE_30000 = (((((((1[&type="Not_Marshallese"]:0.1753771616098253,5[&type="Not_Marshallese"]:0.35337716160993626)93[&type="Marshallese"]:0.008350335309042944,19[&type="Not_Marshallese"]:0.21372749691884096)101[&type="Marshallese"]:0.06309611101172352,((((((((((((2[&type="Not_Marshallese"]:0.0701356236756403,36[&type="Marshallese"]:0.02613562367577127)58[&type="Marshallese"]:0.02669351118398…
tree STATE_40000 = ((1[&type="Not_Marshallese"]:0.2632277201804093,24[&type="Not_Marshallese"]:0.26822772018051844)91[&type="Marshallese"]:0.09060357598077595,(((((((((2[&type="Not_Marshallese"]:0.04736225843822883,36[&type="Marshallese"]:0.0033622584383597998)84[&type="Marshallese"]:0.10416179843059792,42[&type="Marshallese"]:0.008524056868797647)95[&type="Marshallese"]:0.00758356815234662,(((((…
tree STATE_50000 = (1[&type="Not_Marshallese"]:0.22660473846552098,(((((((((2[&type="Not_Marshallese"]:0.06894417050385293,36[&type="Marshallese"]:0.024944170503983898)84[&type="Marshallese"]:0.013539555497520728,((((((((8[&type="Not_Marshallese"]:0.1750448169509044,9[&type="Not_Marshallese"]:0.05704481695096625)63[&type="Marshallese"]:0.1648171321193903,52[&type="Marshallese"]:0.0138619490705002…
tree STATE_60000 = (((1[&type="Not_Marshallese"]:0.11562089316709467,19[&type="Not_Marshallese"]:0.1456208931670674)65[&type="Marshallese"]:0.04314912139568694,(5[&type="Not_Marshallese"]:0.3212828590490242,20[&type="Not_Marshallese"]:0.132282859048946)103[&type="Marshallese"]:0.015487155513868367)92[&type="Marshallese"]:0.060833401236796036,((((((((((((2[&type="Not_Marshallese"]:0.04469467405461…
tree STATE_70000 = (((1[&type="Not_Marshallese"]:0.2217400020514655,(12[&type="Not_Marshallese"]:0.14336702735651263,20[&type="Not_Marshallese"]:0.13536702735647443)101[&type="Marshallese"]:0.0753729746950238)62[&type="Marshallese"]:0.04452233308020803,((((13[&type="Not_Marshallese"]:0.15210154601880188,(37[&type="Marshallese"]:0.045329698642761096,46[&type="Marshallese"]:0.009329698642930262)61[…
tree STATE_80000 = (((1[&type="Not_Marshallese"]:0.05879504538238067,20[&type="Not_Marshallese"]:0.047795045382413415)100[&type="Not_Marshallese"]:0.2558148706120882,(((((((((2[&type="Not_Marshallese"]:0.05178085939198618,36[&type="Marshallese"]:0.007780859392117145)84[&type="Marshallese"]:0.04802491398382547,43[&type="Marshallese"]:0.030805773375851664)73[&type="Marshallese"]:0.00122173192679442…
tree STATE_90000 = (((((1[&type="Not_Marshallese"]:0.10640486066206589,24[&type="Not_Marshallese"]:0.11140486066217503)66[&type="Not_Marshallese"]:0.09764837346037725,(((((((((((((2[&type="Not_Marshallese"]:0.05504895681411026,36[&type="Marshallese"]:0.011048956814241229)84[&type="Marshallese"]:0.012956719620350499,(((((((6[&type="Not_Marshallese"]:0.021862970751340305,(7[&type="Not_Marshallese"]…
tree STATE_100000 = (((1[&type="Not_Marshallese"]:0.16836115900156134,((((12[&type="Not_Marshallese"]:0.03705474665788078,((((13[&type="Not_Marshallese"]:0.14113755907121528,46[&type="Marshallese"]:0.023137559071277125)61[&type="Marshallese"]:0.012576894469680133,34[&type="Marshallese"]:0.00271445354082811)76[&type="Marshallese"]:0.008198130578479068,37[&type="Marshallese"]:0.07991258411926716)70…
tree STATE_110000 = ((1[&type="Not_Marshallese"]:0.297986590978201,(((((((((((2[&type="Not_Marshallese"]:0.04419224604235772,36[&type="Marshallese"]:1.9224604248868626E-4)84[&type="Marshallese"]:0.032431670530612355,(((((6[&type="Not_Marshallese"]:0.028500737956710764,32[&type="Marshallese"]:0.022500737956852646)80[&type="Marshallese"]:0.0013518661499321016,(7[&type="Not_Marshallese"]:0.090754310…
tree STATE_120000 = (((((1[&type="Not_Marshallese"]:0.17910318079984744,(((12[&type="Not_Marshallese"]:0.029147754523731084,(((((13[&type="Not_Marshallese"]:0.10845862878171086,37[&type="Marshallese"]:0.026458628781603544)61[&type="Marshallese"]:0.04193101860087878,46[&type="Marshallese"]:0.03238964738265149)76[&type="Marshallese"]:0.005898741426990539,34[&type="Marshallese"]:0.005288388809512878…
tree STATE_130000 = (((((((1[&type="Not_Marshallese"]:0.09502668519913082,21[&type="Not_Marshallese"]:0.18502668519904897)99[&type="Marshallese"]:0.011450642489511442,27[&type="Not_Marshallese"]:0.16847732768876778)100[&type="Marshallese"]:0.021520435441732655,(((12[&type="Not_Marshallese"]:0.03144135408136717,(((13[&type="Not_Marshallese"]:0.1404954575261227,37[&type="Marshallese"]:0.05849545752…
tree STATE_140000 = ((((((1[&type="Not_Marshallese"]:0.11862916562460302,21[&type="Not_Marshallese"]:0.20862916562452116)99[&type="Marshallese"]:0.006549613104176899,((((19[&type="Not_Marshallese"]:0.061192607260910026,49[&type="Marshallese"]:0.052192607260895474)65[&type="Marshallese"]:0.0043174152163445445,25[&type="Not_Marshallese"]:0.19651002247734006)82[&type="Marshallese"]:0.062316232183528…
tree STATE_150000 = (((1[&type="Not_Marshallese"]:0.15083619095059342,((((((((2[&type="Not_Marshallese"]:0.08831440779532751,36[&type="Marshallese"]:0.04431440779545848)84[&type="Not_Marshallese"]:0.021375065176454933,43[&type="Marshallese"]:0.04068947297182246)89[&type="Marshallese"]:0.003578467890016146,((3[&type="Not_Marshallese"]:0.10531912429788681,47[&type="Marshallese"]:0.00431912429777403…
tree STATE_160000 = (((1[&type="Not_Marshallese"]:0.17541113047702406,((((((((((2[&type="Not_Marshallese"]:0.07559815998939223,36[&type="Marshallese"]:0.0315981599895232)84[&type="Marshallese"]:0.04125387120313828,(((((8[&type="Not_Marshallese"]:0.1216262399241449,9[&type="Not_Marshallese"]:0.0036262399242067422)63[&type="Marshallese"]:0.1114645148489235,44[&type="Marshallese"]:0.0440907547732175…
tree STATE_170000 = ((((1[&type="Not_Marshallese"]:0.13489175335512937,33[&type="Marshallese"]:0.2188917533551894)85[&type="Marshallese"]:0.08911995892636293,24[&type="Not_Marshallese"]:0.22901171228160144)101[&type="Marshallese"]:0.017327828127857492,25[&type="Not_Marshallese"]:0.402339540409408)97[&type="Marshallese"]:0.00247543423339891,((((((((((((2[&type="Not_Marshallese"]:0.0648605477824129…
tree STATE_180000 = (((((((1[&type="Not_Marshallese"]:0.09906389335108434,((((2[&type="Not_Marshallese"]:0.099390016829076,36[&type="Marshallese"]:0.05539001682920697)84[&type="Marshallese"]:0.08487523804215225,((((3[&type="Not_Marshallese"]:0.1237366945189704,(4[&type="Not_Marshallese"]:0.06350412919339132,47[&type="Marshallese"]:0.014504129193185777)69[&type="Marshallese"]:0.008232565325671848)…
tree STATE_190000 = ((((((1[&type="Not_Marshallese"]:0.05228046272808129,21[&type="Not_Marshallese"]:0.14228046272799943)92[&type="Marshallese"]:0.04086269540063747,(((((((2[&type="Not_Marshallese"]:0.0640232513730925,36[&type="Marshallese"]:0.020023251373223472)84[&type="Marshallese"]:0.03589149174522277,28[&type="Marshallese"]:0.022914743118317094)94[&type="Marshallese"]:0.02081644093789159,11[…
tree STATE_200000 = ((1[&type="Not_Marshallese"]:0.3135525017040566,5[&type="Not_Marshallese"]:0.49155250170416753)68[&type="Marshallese"]:0.031125831250924385,(((((((((((2[&type="Not_Marshallese"]:0.05625448219200824,36[&type="Marshallese"]:0.012254482192139204)65[&type="Marshallese"]:0.03723010543442029,((3[&type="Not_Marshallese"]:0.10499527423582611,4[&type="Not_Marshallese"]:0.05299527423591…
tree STATE_210000 = ((((1[&type="Not_Marshallese"]:0.06028852017611663,27[&type="Not_Marshallese"]:0.12228852017624214)86[&type="Marshallese"]:0.04080430623686648,(20[&type="Not_Marshallese"]:0.03911754041004034,(40[&type="Marshallese"]:0.13266244897805302,49[&type="Marshallese"]:0.06666244897802209)95[&type="Marshallese"]:0.00445509143194367)66[&type="Marshallese"]:0.05097528600297552)79[&type="…
tree STATE_220000 = ((((1[&type="Not_Marshallese"]:0.15304724279213422,(((12[&type="Not_Marshallese"]:0.05910629117467503,24[&type="Not_Marshallese"]:0.06710629117471323)93[&type="Marshallese"]:0.017658356177075674,(((((13[&type="Not_Marshallese"]:0.11951398416601339,46[&type="Marshallese"]:0.001513984166075233)94[&type="Marshallese"]:0.011705678058601954,37[&type="Marshallese"]:0.049219662224508…
tree STATE_230000 = (((((1[&type="Not_Marshallese"]:0.24749159479027705,((((((((((2[&type="Not_Marshallese"]:0.045178771086352265,36[&type="Marshallese"]:0.0011787710864832324)84[&type="Marshallese"]:0.02510075108638099,(8[&type="Not_Marshallese"]:0.1837828728172572,9[&type="Not_Marshallese"]:0.06578287281731904)63[&type="Marshallese"]:0.2064966493554124)68[&type="Marshallese"]:0.0115264183836945…
tree STATE_240000 = ((((((1[&type="Not_Marshallese"]:0.2370351826441376,((12[&type="Not_Marshallese"]:0.08462969091331274,((((13[&type="Not_Marshallese"]:0.11032396756387114,14[&type="Not_Marshallese"]:0.13232396756380566)106[&type="Marshallese"]:0.04248531653373949,34[&type="Marshallese"]:0.0018092840975433289)70[&type="Marshallese"]:0.014736264609144012,(37[&type="Marshallese"]:0.06799066025231…
tree STATE_250000 = (((1[&type="Not_Marshallese"]:0.27884904959179435,21[&type="Not_Marshallese"]:0.3688490495917125)65[&type="Not_Marshallese"]:0.1610866092270833,((((((((((((2[&type="Not_Marshallese"]:0.05574531811350503,36[&type="Marshallese"]:0.011745318113635994)84[&type="Marshallese"]:0.06964902911822679,(8[&type="Not_Marshallese"]:0.1869283478302164,9[&type="Not_Marshallese"]:0.06892834783…
tree STATE_260000 = (((1[&type="Not_Marshallese"]:0.25326492424757985,(((19[&type="Not_Marshallese"]:0.0825022777191865,(27[&type="Not_Marshallese"]:0.05782356077338713,29[&type="Marshallese"]:0.23082356077338895)77[&type="Not_Marshallese"]:0.05667871694595217)64[&type="Marshallese"]:0.07530745866717359,33[&type="Marshallese"]:0.2118097363864474)75[&type="Marshallese"]:0.026737440107272747,((23[&…
tree STATE_270000 = ((((((1[&type="Not_Marshallese"]:0.22055370798359053,(14[&type="Not_Marshallese"]:0.26631493654348937,22[&type="Not_Marshallese"]:0.43031493654347663)106[&type="Not_Marshallese"]:0.23323877144009753)79[&type="Marshallese"]:0.002019120418887632,(27[&type="Not_Marshallese"]:0.03349632270194691,35[&type="Marshallese"]:0.11849632270175592)62[&type="Not_Marshallese"]:0.251076505700…
tree STATE_280000 = ((1[&type="Not_Marshallese"]:0.21996747560928276,(20[&type="Not_Marshallese"]:0.16468688070888982,((26[&type="Not_Marshallese"]:0.015867400150281763,29[&type="Marshallese"]:0.18886740015028358)63[&type="Not_Marshallese"]:0.1281698333029615,33[&type="Marshallese"]:0.16603723345317778)66[&type="Not_Marshallese"]:0.09364964725573932)96[&type="Not_Marshallese"]:0.04428059490042568…
tree STATE_290000 = ((1[&type="Not_Marshallese"]:0.2921136130869958,(19[&type="Not_Marshallese"]:0.13921617748343362,21[&type="Not_Marshallese"]:0.19921617748337905)80[&type="Marshallese"]:0.18289743560353489)95[&type="Marshallese"]:0.018936838361101827,(((((((((2[&type="Not_Marshallese"]:0.0642353885174004,36[&type="Marshallese"]:0.020235388517531372)100[&type="Marshallese"]:0.028968048821043202…
tree STATE_300000 = (((((1[&type="Not_Marshallese"]:0.1415191379326075,(((5[&type="Not_Marshallese"]:0.24013563205464983,24[&type="Not_Marshallese"]:0.06713563205464801)85[&type="Marshallese"]:0.044676468655495905,25[&type="Not_Marshallese"]:0.267812100710093)81[&type="Marshallese"]:0.009349906616060832,(19[&type="Not_Marshallese"]:0.1188227068503882,21[&type="Not_Marshallese"]:0.1788227068503336…
tree STATE_310000 = ((((1[&type="Not_Marshallese"]:0.1550165287737849,(12[&type="Not_Marshallese"]:0.019600357057371398,((13[&type="Not_Marshallese"]:0.17127863892916317,(((14[&type="Not_Marshallese"]:0.11331606675429257,37[&type="Marshallese"]:0.00931606675425073)61[&type="Marshallese"]:0.054539256666949865,46[&type="Marshallese"]:0.02785532342136976)106[&type="Marshallese"]:0.014438269738065945…
tree STATE_320000 = ((((1[&type="Not_Marshallese"]:0.23187115561399818,20[&type="Not_Marshallese"]:0.22087115561403092)97[&type="Marshallese"]:0.049697949364031935,((((((((((((2[&type="Not_Marshallese"]:0.056141347967314514,36[&type="Marshallese"]:0.012141347967445482)84[&type="Marshallese"]:0.01610723200248587,53[&type="Marshallese"]:0.014248579969807662)73[&type="Marshallese"]:0.018167526047273…
tree STATE_330000 = (((((1[&type="Not_Marshallese"]:0.08292989811479368,24[&type="Not_Marshallese"]:0.08792989811490282)99[&type="Not_Marshallese"]:0.1403579360249666,(((((((2[&type="Not_Marshallese"]:0.06578590800544126,36[&type="Marshallese"]:0.02178590800557223)84[&type="Marshallese"]:0.01666933924971803,48[&type="Marshallese"]:0.0024552472552320515)92[&type="Marshallese"]:0.011844682241970772…
tree STATE_340000 = (((((1[&type="Not_Marshallese"]:0.1495599664044044,49[&type="Marshallese"]:0.17055996640436255)87[&type="Marshallese"]:0.05569297078294,((12[&type="Not_Marshallese"]:0.03831801501044152,((((13[&type="Not_Marshallese"]:0.08885948107229696,37[&type="Marshallese"]:0.006859481072189644)94[&type="Marshallese"]:0.045551183907913795,46[&type="Marshallese"]:0.016410664980272605)72[&ty…
tree STATE_350000 = ((1[&type="Not_Marshallese"]:0.3366729167161141,(((((((2[&type="Not_Marshallese"]:0.08720848774609868,36[&type="Marshallese"]:0.04320848774622965)65[&type="Marshallese"]:0.04785887017514978,(10[&type="Not_Marshallese"]:0.018840398947791326,11[&type="Not_Marshallese"]:0.018840398947791326)80[&type="Not_Marshallese"]:0.10722695897344259)88[&type="Marshallese"]:0.0667189260834922…
tree STATE_360000 = (1[&type="Not_Marshallese"]:0.434151446345443,((((((((((2[&type="Not_Marshallese"]:0.05187616887807356,36[&type="Marshallese"]:0.007876168878204526)84[&type="Marshallese"]:0.01160121846521811,(30[&type="Marshallese"]:0.018596303689941474,31[&type="Marshallese"]:0.004596303689817782)94[&type="Marshallese"]:0.003881083653410222)89[&type="Marshallese"]:0.007064040117474635,(11[&t…
tree STATE_370000 = ((((((((1[&type="Not_Marshallese"]:0.043770465121436675,40[&type="Marshallese"]:0.13077046512142576)99[&type="Marshallese"]:0.026935536875523414,((((21[&type="Not_Marshallese"]:0.03962886291116974,51[&type="Marshallese"]:0.0016288629111588238)86[&type="Marshallese"]:0.02965699212845485,35[&type="Marshallese"]:0.12628585503964096)91[&type="Marshallese"]:0.040850066924090433,29[…
tree STATE_380000 = ((((((1[&type="Not_Marshallese"]:0.17008147635073,5[&type="Not_Marshallese"]:0.34808147635084097)99[&type="Marshallese"]:0.04673326922800636,(((((((((2[&type="Not_Marshallese"]:0.07209428285527952,36[&type="Marshallese"]:0.02809428285541049)84[&type="Marshallese"]:0.04832519810825764,(((8[&type="Not_Marshallese"]:0.13750079800577464,9[&type="Not_Marshallese"]:0.019500798005836…
tree STATE_390000 = ((((1[&type="Not_Marshallese"]:0.15352685441143954,((35[&type="Marshallese"]:0.13226779669683053,51[&type="Marshallese"]:0.037267796696803246)86[&type="Not_Marshallese"]:0.10325108140727912,49[&type="Marshallese"]:0.1095188781041333)102[&type="Marshallese"]:0.0650079763072644)87[&type="Marshallese"]:0.19832544399243146,((((((((((2[&type="Not_Marshallese"]:0.04547893573860318,3…
tree STATE_400000 = (1[&type="Not_Marshallese"]:0.36380652601314,(((((((2[&type="Not_Marshallese"]:0.06404437310770361,36[&type="Marshallese"]:0.02004437310783458)65[&type="Marshallese"]:0.03410076781064808,((((((6[&type="Not_Marshallese"]:0.022898529272905754,(7[&type="Not_Marshallese"]:0.1177951262894813,45[&type="Marshallese"]:0.05179512628967775)70[&type="Marshallese"]:0.02010340298343355)60[…
tree STATE_410000 = (((((((1[&type="Not_Marshallese"]:0.1556878332544005,((12[&type="Not_Marshallese"]:0.0340308057381421,((((13[&type="Not_Marshallese"]:0.11985148174443494,37[&type="Marshallese"]:0.03785148174432762)76[&type="Marshallese"]:0.028441821151019675,(14[&type="Not_Marshallese"]:0.14259955861745005,46[&type="Marshallese"]:0.00259955861757738)61[&type="Marshallese"]:0.02769374427793908…
tree STATE_420000 = (((((1[&type="Not_Marshallese"]:0.46567552911028365,(((((12[&type="Not_Marshallese"]:0.04349727750554955,((((13[&type="Not_Marshallese"]:0.12587949132998566,46[&type="Marshallese"]:0.007879491330047506)65[&type="Marshallese"]:0.007670974139926345,37[&type="Marshallese"]:0.051550465469804685)73[&type="Marshallese"]:0.019107954718776576,34[&type="Marshallese"]:0.0016584201886212…
tree STATE_430000 = (1[&type="Not_Marshallese"]:0.6381418662095759,((((((((2[&type="Not_Marshallese"]:0.06978608418776555,36[&type="Marshallese"]:0.02578608418789652)84[&type="Marshallese"]:0.030072372755727383,11[&type="Not_Marshallese"]:0.09085845694347838)64[&type="Marshallese"]:0.012070436719628708,(10[&type="Not_Marshallese"]:0.08975597432281968,38[&type="Marshallese"]:0.04375597432277056)93…
tree STATE_440000 = ((1[&type="Not_Marshallese"]:0.48238879340827623,22[&type="Not_Marshallese"]:0.9253887934082599)86[&type="Marshallese"]:0.02571951543591222,(((((((2[&type="Not_Marshallese"]:0.1338061214576075,36[&type="Marshallese"]:0.08980612145773847)84[&type="Marshallese"]:0.032097898284344395,((((6[&type="Not_Marshallese"]:0.11145071691904995,32[&type="Marshallese"]:0.10545071691919183)80…
tree STATE_450000 = (((((1[&type="Not_Marshallese"]:0.03566634487575426,24[&type="Not_Marshallese"]:0.0406663448758634)97[&type="Marshallese"]:0.025777344188086193,((21[&type="Not_Marshallese"]:0.0740822751934459,25[&type="Not_Marshallese"]:0.14508227519358596)75[&type="Not_Marshallese"]:0.07371352381861906,(49[&type="Marshallese"]:0.07319568471897486,51[&type="Marshallese"]:0.10419568471892393)8…
tree STATE_460000 = ((((1[&type="Not_Marshallese"]:0.1402077314074166,5[&type="Not_Marshallese"]:0.31820773140752756)58[&type="Marshallese"]:0.03663343791295148,19[&type="Not_Marshallese"]:0.2068411693203408)83[&type="Marshallese"]:0.009154331199908383,23[&type="Not_Marshallese"]:0.319995500520291)71[&type="Marshallese"]:4.3372996549129184E-4,(((((((2[&type="Not_Marshallese"]:0.05173128739157784,…
tree STATE_470000 = ((((1[&type="Not_Marshallese"]:0.057774218148831546,23[&type="Not_Marshallese"]:0.1917742181488461)83[&type="Not_Marshallese"]:0.04581950886733921,24[&type="Not_Marshallese"]:0.1085937270162799)71[&type="Not_Marshallese"]:0.05194104684003731,19[&type="Not_Marshallese"]:0.18553477385618078)103[&type="Not_Marshallese"]:0.06455042843078895,((((((((((((2[&type="Not_Marshallese"]:0…
tree STATE_480000 = (((1[&type="Not_Marshallese"]:0.18092483553421856,((5[&type="Not_Marshallese"]:0.30442920032546106,23[&type="Not_Marshallese"]:0.26042920032536465)58[&type="Not_Marshallese"]:0.032561124314455125,(12[&type="Not_Marshallese"]:0.02528510574804299,(((13[&type="Not_Marshallese"]:0.1461624418341585,((14[&type="Not_Marshallese"]:0.13136377319111636,37[&type="Marshallese"]:0.02736377…
tree STATE_490000 = ((((1[&type="Not_Marshallese"]:0.22085977218900876,5[&type="Not_Marshallese"]:0.3988597721891197)83[&type="Marshallese"]:0.014670751534293425,(((((((((2[&type="Not_Marshallese"]:0.054758692817253984,36[&type="Marshallese"]:0.010758692817384952)65[&type="Marshallese"]:0.003143614174215492,38[&type="Marshallese"]:0.002902306991405812)98[&type="Marshallese"]:0.005647625014515101,…
tree STATE_500000 = (((((1[&type="Not_Marshallese"]:0.06128709755513628,5[&type="Not_Marshallese"]:0.23928709755524724)83[&type="Marshallese"]:0.09453025180805752,23[&type="Not_Marshallese"]:0.28981734936320835)64[&type="Marshallese"]:0.08345324803021259,20[&type="Not_Marshallese"]:0.22827059739343913)59[&type="Marshallese"]:2.8489813751730875E-4,((((((((((((2[&type="Not_Marshallese"]:0.048372046…
tree STATE_510000 = ((((1[&type="Not_Marshallese"]:0.11994923720201578,5[&type="Not_Marshallese"]:0.29794923720212674)83[&type="Not_Marshallese"]:0.1311298423471161,((12[&type="Not_Marshallese"]:0.029960371719189194,(((13[&type="Not_Marshallese"]:0.13101537628842674,(37[&type="Marshallese"]:0.04407547023401076,46[&type="Marshallese"]:0.008075470234179927)72[&type="Marshallese"]:0.0049399060543086…
tree STATE_520000 = (((((1[&type="Not_Marshallese"]:0.08531481082639669,20[&type="Not_Marshallese"]:0.07431481082642943)59[&type="Not_Marshallese"]:0.07831036393245372,((((((2[&type="Not_Marshallese"]:0.06226536106264424,36[&type="Marshallese"]:0.01826536106277521)65[&type="Not_Marshallese"]:0.1040037770097274,((((6[&type="Not_Marshallese"]:0.0781234595015513,((7[&type="Not_Marshallese"]:0.068876…
tree STATE_530000 = ((((1[&type="Not_Marshallese"]:0.2120005697381354,((((((2[&type="Not_Marshallese"]:0.07820929139230193,36[&type="Marshallese"]:0.034209291392432895)65[&type="Marshallese"]:0.0631908128276113,10[&type="Not_Marshallese"]:0.13240010421989867)81[&type="Marshallese"]:0.03564224378176084,42[&type="Marshallese"]:0.03404234800164496)73[&type="Marshallese"]:0.02164894775084325,(((3[&ty…
tree STATE_540000 = ((1[&type="Not_Marshallese"]:0.2614908004708948,(((((19[&type="Not_Marshallese"]:0.08964138075506223,24[&type="Not_Marshallese"]:0.06464138075519865)64[&type="Marshallese"]:0.008647982997482928,25[&type="Not_Marshallese"]:0.22928936375263065)87[&type="Marshallese"]:0.02620679393900105,(((21[&type="Not_Marshallese"]:0.03903355764166305,51[&type="Marshallese"]:0.0010335576416521…
tree STATE_550000 = (((1[&type="Not_Marshallese"]:0.2389009946597097,((((((2[&type="Not_Marshallese"]:0.04566760110345125,36[&type="Marshallese"]:0.001667601103582217)65[&type="Marshallese"]:0.08201454572930889,((((((8[&type="Not_Marshallese"]:0.17905525808234807,9[&type="Not_Marshallese"]:0.06105525808240991)62[&type="Not_Marshallese"]:0.15203369148922224,52[&type="Marshallese"]:0.00508894957177…
tree STATE_560000 = (((((1[&type="Not_Marshallese"]:0.16208135235524979,((((12[&type="Not_Marshallese"]:0.03338194411420048,(((((13[&type="Not_Marshallese"]:0.03188070597369874,14[&type="Not_Marshallese"]:0.05388070597363326)85[&type="Not_Marshallese"]:0.1120408894654421,46[&type="Marshallese"]:0.025921595439202694)61[&type="Marshallese"]:0.0014498435456203884,37[&type="Marshallese"]:0.0633714389…
tree STATE_570000 = (((((((1[&type="Not_Marshallese"]:0.020962513410761052,20[&type="Not_Marshallese"]:0.009962513410793794)71[&type="Not_Marshallese"]:0.05687852172717911,(22[&type="Not_Marshallese"]:0.41913074992504984,35[&type="Marshallese"]:0.12313074992500073)99[&type="Marshallese"]:0.10171028521287395)83[&type="Marshallese"]:0.006304654916228003,((12[&type="Not_Marshallese"]:0.0108270146990…
tree STATE_580000 = (((((1[&type="Not_Marshallese"]:0.22010241943982778,21[&type="Not_Marshallese"]:0.3101024194397459)87[&type="Not_Marshallese"]:0.07926580105481407,(((((((((2[&type="Not_Marshallese"]:0.050121666602612636,36[&type="Marshallese"]:0.006121666602743603)65[&type="Marshallese"]:0.10586894798466706,((8[&type="Not_Marshallese"]:0.19677823856058085,9[&type="Not_Marshallese"]:0.07877823…
tree STATE_590000 = (((1[&type="Not_Marshallese"]:0.38250879027958185,(((((((2[&type="Not_Marshallese"]:0.11073594171087708,(((6[&type="Not_Marshallese"]:0.03412065107133705,32[&type="Marshallese"]:0.02812065107147893)67[&type="Marshallese"]:0.023329842196376183,(7[&type="Not_Marshallese"]:0.09837128689706542,45[&type="Marshallese"]:0.032371286897261875)90[&type="Marshallese"]:0.0740792063706569)…
tree STATE_600000 = (((((1[&type="Not_Marshallese"]:0.13570107266138487,20[&type="Not_Marshallese"]:0.12470107266141761)91[&type="Not_Marshallese"]:0.04364013592360272,(25[&type="Not_Marshallese"]:0.15023487968204374,27[&type="Not_Marshallese"]:0.051234879682111045)102[&type="Not_Marshallese"]:0.19010632890300205)79[&type="Marshallese"]:0.01090810581096524,(((((5[&type="Not_Marshallese"]:0.210901…
tree STATE_610000 = ((((1[&type="Not_Marshallese"]:0.14197829216494762,(((21[&type="Not_Marshallese"]:0.08612022453950474,26[&type="Not_Marshallese"]:0.058120224539712106)71[&type="Not_Marshallese"]:0.06011952957604361,24[&type="Not_Marshallese"]:0.06123975411573934)66[&type="Not_Marshallese"]:0.020638424168671565,(25[&type="Not_Marshallese"]:0.1936533041045082,27[&type="Not_Marshallese"]:0.09465…
tree STATE_620000 = (1[&type="Not_Marshallese"]:0.4209148182951752,(((((((((2[&type="Not_Marshallese"]:0.052052659405309454,36[&type="Marshallese"]:0.008052659405440421)65[&type="Marshallese"]:0.006794165299654598,52[&type="Marshallese"]:0.05284682470510593)98[&type="Marshallese"]:0.10392018835417227,(8[&type="Not_Marshallese"]:0.17305830084620294,9[&type="Not_Marshallese"]:0.055058300846264785)6…
tree STATE_630000 = ((((1[&type="Not_Marshallese"]:0.21365368763520287,((((((2[&type="Not_Marshallese"]:0.05765979046282432,36[&type="Marshallese"]:0.01365979046295529)65[&type="Marshallese"]:0.05293615869750923,53[&type="Marshallese"]:0.05259594916034083)98[&type="Marshallese"]:0.0031308155584817143,31[&type="Marshallese"]:0.0587267647187516)105[&type="Marshallese"]:0.03420888129729749,11[&type=…
tree STATE_640000 = ((((1[&type="Not_Marshallese"]:0.1777283038781683,((((((((2[&type="Not_Marshallese"]:0.0727084833085323,36[&type="Marshallese"]:0.02870848330866327)65[&type="Marshallese"]:0.10467105841674906,42[&type="Marshallese"]:0.03437954172525226)104[&type="Marshallese"]:0.005137738910792833,((((3[&type="Not_Marshallese"]:0.10539558109762936,4[&type="Not_Marshallese"]:0.05339558109772213…
tree STATE_650000 = (((((1[&type="Not_Marshallese"]:0.11996855090697611,20[&type="Not_Marshallese"]:0.10896855090700885)97[&type="Not_Marshallese"]:0.11730670139490174,(((((12[&type="Not_Marshallese"]:0.022525145380176137,((((13[&type="Not_Marshallese"]:0.014471882291421434,14[&type="Not_Marshallese"]:0.03647188229135595)61[&type="Marshallese"]:0.11644764794924428,37[&type="Marshallese"]:0.048919…
tree STATE_660000 = (1[&type="Not_Marshallese"]:0.2561414176394159,((((((((((2[&type="Not_Marshallese"]:0.1041506094175636,36[&type="Marshallese"]:0.06015060941769457)65[&type="Marshallese"]:0.02224305130050286,48[&type="Marshallese"]:0.04639366071813922)82[&type="Marshallese"]:0.0021796893145212826,((((((8[&type="Not_Marshallese"]:0.1316544695287436,9[&type="Not_Marshallese"]:0.01365446952880544…
tree STATE_670000 = (((((((1[&type="Not_Marshallese"]:0.1169109942819786,((12[&type="Not_Marshallese"]:0.10423742104167955,(((13[&type="Not_Marshallese"]:0.02302468315059314,14[&type="Not_Marshallese"]:0.045024683150527656)61[&type="Not_Marshallese"]:0.07647490737804247,37[&type="Marshallese"]:0.017499590528528286)70[&type="Marshallese"]:0.09365519908766246,(34[&type="Marshallese"]:0.026710300948…
tree STATE_680000 = ((1[&type="Not_Marshallese"]:0.2806393766907809,(((((((((2[&type="Not_Marshallese"]:0.07220884528751759,36[&type="Marshallese"]:0.028208845287648554)65[&type="Marshallese"]:0.04523264131109339,43[&type="Marshallese"]:0.048441486598650996)69[&type="Marshallese"]:0.03676143973566404,10[&type="Not_Marshallese"]:0.14520292633426046)80[&type="Marshallese"]:0.02076467036476215,(((3[…
tree STATE_690000 = ((((((1[&type="Not_Marshallese"]:0.16126005591256443,(21[&type="Not_Marshallese"]:0.23091793108262726,(((22[&type="Not_Marshallese"]:0.2529014264030694,29[&type="Marshallese"]:0.044901426403213096)91[&type="Marshallese"]:0.10027850272432343,35[&type="Marshallese"]:0.05717992912734371)98[&type="Marshallese"]:0.15171618138698928,((23[&type="Not_Marshallese"]:0.16318501012152675,…
tree STATE_700000 = ((((((1[&type="Not_Marshallese"]:0.1501683811975657,(25[&type="Not_Marshallese"]:0.303463097540966,26[&type="Not_Marshallese"]:0.2044630975410333)102[&type="Marshallese"]:0.007705283656657902)73[&type="Marshallese"]:0.009460931952466778,(((12[&type="Not_Marshallese"]:0.03928295270604898,((((13[&type="Not_Marshallese"]:0.10762175627010034,37[&type="Marshallese"]:0.0256217562699…
tree STATE_710000 = (((((1[&type="Not_Marshallese"]:0.16152601675193012,20[&type="Not_Marshallese"]:0.15052601675196287)79[&type="Not_Marshallese"]:0.04002824093008783,((((12[&type="Not_Marshallese"]:0.024975374095662195,(((13[&type="Not_Marshallese"]:0.11794989143758672,37[&type="Marshallese"]:0.0359498914374794)61[&type="Marshallese"]:0.017667326693511565,(14[&type="Not_Marshallese"]:0.15128712…
tree STATE_720000 = (((((1[&type="Not_Marshallese"]:0.06315201646673152,((((((2[&type="Not_Marshallese"]:0.0595364233279444,36[&type="Marshallese"]:0.015536423328075366)65[&type="Marshallese"]:0.05922578990236571,((28[&type="Marshallese"]:0.02189278439992437,31[&type="Marshallese"]:0.043892784399858886)63[&type="Marshallese"]:0.016826073427317012,53[&type="Marshallese"]:0.05771885782724684)91[&ty…
tree STATE_730000 = (((1[&type="Not_Marshallese"]:0.12726552729262375,20[&type="Not_Marshallese"]:0.11626552729265649)76[&type="Marshallese"]:0.0033614698988254643,((((((2[&type="Not_Marshallese"]:0.04780832033032856,36[&type="Marshallese"]:0.0038083203304595248)65[&type="Not_Marshallese"]:0.0509080120147144,((3[&type="Not_Marshallese"]:0.09776436450997905,4[&type="Not_Marshallese"]:0.04576436451…
tree STATE_740000 = (1[&type="Not_Marshallese"]:0.2392528339862665,(((((((2[&type="Not_Marshallese"]:0.07647464669046056,36[&type="Marshallese"]:0.032474646690591524)65[&type="Marshallese"]:0.04497126446585065,(((5[&type="Not_Marshallese"]:0.12178691894003668,(((((8[&type="Not_Marshallese"]:0.20589621684072268,9[&type="Not_Marshallese"]:0.08789621684078452)62[&type="Not_Marshallese"]:0.1282078643…
tree STATE_750000 = ((((1[&type="Not_Marshallese"]:0.1390421075730569,20[&type="Not_Marshallese"]:0.12804210757308965)64[&type="Marshallese"]:0.028674855679735267,(12[&type="Not_Marshallese"]:0.042836748957516546,((((13[&type="Not_Marshallese"]:0.10170163895369128,14[&type="Not_Marshallese"]:0.12370163895362579)79[&type="Not_Marshallese"]:0.05503125240677603,(37[&type="Marshallese"]:0.04385378338…
tree STATE_760000 = ((1[&type="Not_Marshallese"]:0.5719475373219243,23[&type="Not_Marshallese"]:0.7059475373219388)95[&type="Marshallese"]:1.9501396642174207E-4,(((((((((((2[&type="Not_Marshallese"]:0.0567619063019823,36[&type="Marshallese"]:0.012761906302113268)100[&type="Marshallese"]:0.035443848483779905,(((28[&type="Marshallese"]:0.004735836599198517,38[&type="Marshallese"]:0.0267358365991330…
tree STATE_770000 = (1[&type="Not_Marshallese"]:0.3255436590635352,(((((((2[&type="Not_Marshallese"]:0.06062109487446077,36[&type="Marshallese"]:0.016621094874591735)65[&type="Marshallese"]:0.06309539202212067,(28[&type="Marshallese"]:0.03635258087426019,53[&type="Marshallese"]:0.055352580874265644)95[&type="Marshallese"]:0.010363906022323066)103[&type="Marshallese"]:0.0021633060923119674,((((((6…
tree STATE_780000 = ((((1[&type="Not_Marshallese"]:0.18871042617488132,(((((((((2[&type="Not_Marshallese"]:0.08249462280601672,36[&type="Marshallese"]:0.03849462280614768)65[&type="Marshallese"]:0.009420461694238158,((((((((6[&type="Not_Marshallese"]:0.053334369370944046,32[&type="Marshallese"]:0.04733436937108593)96[&type="Marshallese"]:0.015386295113138715,(7[&type="Not_Marshallese"]:0.08125425…
tree STATE_790000 = (((1[&type="Not_Marshallese"]:0.1925670317100452,(((((13[&type="Not_Marshallese"]:6.606202785863768E-5,14[&type="Not_Marshallese"]:0.022066062027793154)79[&type="Not_Marshallese"]:0.11821528185448615,37[&type="Marshallese"]:0.03628134388223747)66[&type="Marshallese"]:0.019408526655053826,46[&type="Marshallese"]:0.019689870537460463)72[&type="Marshallese"]:0.027637572692551238,…
tree STATE_800000 = ((1[&type="Not_Marshallese"]:0.46394435636888187,((((((((((2[&type="Not_Marshallese"]:0.04440423140686167,36[&type="Marshallese"]:4.0423140699263893E-4)100[&type="Marshallese"]:0.07633057101080143,((((((6[&type="Not_Marshallese"]:0.012793899084128146,32[&type="Marshallese"]:0.0067938990842700275)75[&type="Marshallese"]:0.027064850723204192,(7[&type="Not_Marshallese"]:0.0779053…
tree STATE_810000 = ((1[&type="Not_Marshallese"]:0.4460411593333087,((((((2[&type="Not_Marshallese"]:0.0532805452430164,36[&type="Marshallese"]:0.009280545243147365)100[&type="Marshallese"]:0.08397184407666392,(((8[&type="Not_Marshallese"]:0.17139729342734145,9[&type="Not_Marshallese"]:0.05339729342740329)105[&type="Not_Marshallese"]:0.23857941324021448,11[&type="Not_Marshallese"]:0.0809767066676…
tree STATE_820000 = ((1[&type="Not_Marshallese"]:0.5181288552834269,((((((((((2[&type="Not_Marshallese"]:0.09467350178465228,36[&type="Marshallese"]:0.05067350178478325)100[&type="Marshallese"]:0.015976573581857334,(((30[&type="Marshallese"]:0.036599926633914315,31[&type="Marshallese"]:0.022599926633790623)103[&type="Marshallese"]:0.005735830283782772,44[&type="Marshallese"]:0.21433575691772255)6…
tree STATE_830000 = (((1[&type="Not_Marshallese"]:0.4129453943808621,(24[&type="Not_Marshallese"]:0.3852776700346231,(25[&type="Not_Marshallese"]:0.22093320441926445,27[&type="Not_Marshallese"]:0.12193320441933175)78[&type="Not_Marshallese"]:0.3203444656153077)106[&type="Marshallese"]:0.032667724346348126)76[&type="Marshallese"]:0.10880764904285112,(((((((2[&type="Not_Marshallese"]:0.074689479779…
tree STATE_840000 = ((1[&type="Not_Marshallese"]:0.4371781261641221,(((((((((2[&type="Not_Marshallese"]:0.07998981116392934,36[&type="Marshallese"]:0.035989811164060304)100[&type="Marshallese"]:0.01913394882030295,(38[&type="Marshallese"]:0.008351547875986243,52[&type="Marshallese"]:0.05735154787619179)91[&type="Marshallese"]:0.03577221210818238)79[&type="Marshallese"]:0.012840689662981464,(48[&t…
tree STATE_850000 = (1[&type="Not_Marshallese"]:0.5028968315983346,((((((((2[&type="Not_Marshallese"]:0.08584004901114495,36[&type="Marshallese"]:0.041840049011275915)100[&type="Marshallese"]:0.06487532263613482,((((((((6[&type="Not_Marshallese"]:0.023285535176606698,32[&type="Marshallese"]:0.01728553517674858)75[&type="Marshallese"]:7.86390681339677E-4,(7[&type="Not_Marshallese"]:0.0907963170224…
tree STATE_860000 = (((1[&type="Not_Marshallese"]:0.2293039970098779,(((((((((2[&type="Not_Marshallese"]:0.06809763364263044,36[&type="Marshallese"]:0.024097633642761407)100[&type="Marshallese"]:0.019118323252246605,53[&type="Marshallese"]:0.02921595689488432)68[&type="Marshallese"]:0.006580671525082016,(((((8[&type="Not_Marshallese"]:0.2614810284834415,9[&type="Not_Marshallese"]:0.14348102848350…
tree STATE_870000 = ((((((((1[&type="Not_Marshallese"]:0.05693924319380639,24[&type="Not_Marshallese"]:0.06193924319391553)72[&type="Marshallese"]:0.03585316076986045,(12[&type="Not_Marshallese"]:0.05185726721739914,((((13[&type="Not_Marshallese"]:0.11395276184142461,14[&type="Not_Marshallese"]:0.13595276184135913)71[&type="Marshallese"]:0.040989294489379435,(37[&type="Marshallese"]:0.04302524650…
tree STATE_880000 = ((((((1[&type="Not_Marshallese"]:0.11638695325987314,20[&type="Not_Marshallese"]:0.10538695325990588)87[&type="Marshallese"]:0.005251279962205424,(12[&type="Not_Marshallese"]:0.09879211753269246,((((13[&type="Not_Marshallese"]:0.0906381761325376,14[&type="Not_Marshallese"]:0.11263817613247212)61[&type="Not_Marshallese"]:0.012231122882257695,37[&type="Marshallese"]:0.0208692990…
tree STATE_890000 = (((1[&type="Not_Marshallese"]:0.2390678137164125,(((((((((((2[&type="Not_Marshallese"]:0.04400637187504719,36[&type="Marshallese"]:6.3718751781571825E-6)100[&type="Marshallese"]:0.036218714937852226,((6[&type="Not_Marshallese"]:0.03883136854954078,((7[&type="Not_Marshallese"]:0.08214374149066811,45[&type="Marshallese"]:0.01614374149086456)94[&type="Marshallese"]:0.047016733058…
tree STATE_900000 = ((((((1[&type="Not_Marshallese"]:0.21730555954029207,26[&type="Not_Marshallese"]:0.2793055595404176)103[&type="Marshallese"]:0.044530520359022385,(((((12[&type="Not_Marshallese"]:0.09270000996973982,((((13[&type="Not_Marshallese"]:0.04903709068445916,14[&type="Not_Marshallese"]:0.07103709068439368)61[&type="Not_Marshallese"]:0.03864980279621821,37[&type="Marshallese"]:0.005686…
tree STATE_910000 = ((((((1[&type="Not_Marshallese"]:0.1742909957492087,(21[&type="Not_Marshallese"]:0.2371074640626788,(25[&type="Not_Marshallese"]:0.1524218915913077,40[&type="Marshallese"]:0.07842189159123858)100[&type="Not_Marshallese"]:0.15568557247151116)103[&type="Marshallese"]:0.027183531686448048)62[&type="Marshallese"]:0.05500906558753205,((((((((2[&type="Not_Marshallese"]:0.04596256365…
tree STATE_920000 = ((((((1[&type="Not_Marshallese"]:0.20168405546220258,(((((12[&type="Not_Marshallese"]:0.05729354121935715,(((((13[&type="Not_Marshallese"]:0.0159166330521594,14[&type="Not_Marshallese"]:0.03791663305209392)61[&type="Not_Marshallese"]:0.0989267336011121,37[&type="Marshallese"]:0.032843366653164174)85[&type="Marshallese"]:0.020502173068583818,46[&type="Marshallese"]:0.0173455397…
tree STATE_930000 = (((((1[&type="Not_Marshallese"]:0.19843303603692408,(((((((2[&type="Not_Marshallese"]:0.11395517656980891,36[&type="Marshallese"]:0.06995517656993988)100[&type="Marshallese"]:0.033007848948488516,(((((6[&type="Not_Marshallese"]:0.09594665462849583,((7[&type="Not_Marshallese"]:0.08557319553586368,45[&type="Marshallese"]:0.01957319553606013)94[&type="Marshallese"]:0.063009445916…
tree STATE_940000 = (((((1[&type="Not_Marshallese"]:0.1689701464027653,((((12[&type="Not_Marshallese"]:0.03927096085550463,((((((13[&type="Not_Marshallese"]:0.1269844515476009,46[&type="Marshallese"]:0.008984451547662753)85[&type="Marshallese"]:0.0013470354022405706,37[&type="Marshallese"]:0.04633148694973416)61[&type="Marshallese"]:0.00922457140756272,14[&type="Not_Marshallese"]:0.15955605835733…
tree STATE_950000 = ((((1[&type="Not_Marshallese"]:0.1847398431077708,(((((((((((2[&type="Not_Marshallese"]:0.04687305717855372,36[&type="Marshallese"]:0.0028730571786846903)93[&type="Marshallese"]:0.025128295305474224,31[&type="Marshallese"]:0.017001352483964283)92[&type="Marshallese"]:0.014874333466347367,((28[&type="Marshallese"]:3.6798878136334867E-4,(44[&type="Marshallese"]:0.171231712941710…
tree STATE_960000 = ((((1[&type="Not_Marshallese"]:0.3671407236129888,(24[&type="Not_Marshallese"]:0.014433960701761284,27[&type="Not_Marshallese"]:0.07143396070177765)77[&type="Not_Marshallese"]:0.35770676291133663)102[&type="Marshallese"]:0.022841575941772274,(5[&type="Not_Marshallese"]:0.5214491278513617,((((12[&type="Not_Marshallese"]:0.04501897151626055,(((13[&type="Not_Marshallese"]:0.16864…
tree STATE_970000 = (((1[&type="Not_Marshallese"]:0.37736778661972714,((((((((2[&type="Not_Marshallese"]:0.044612091596866965,36[&type="Marshallese"]:6.120915969979324E-4)93[&type="Marshallese"]:0.036051588264571666,((6[&type="Not_Marshallese"]:0.04977284588257502,((7[&type="Not_Marshallese"]:0.07297390414936383,45[&type="Marshallese"]:0.006973904149560284)90[&type="Marshallese"]:0.07846985729647…
tree STATE_980000 = ((((1[&type="Not_Marshallese"]:0.19342380786587499,20[&type="Not_Marshallese"]:0.18242380786590773)76[&type="Marshallese"]:0.17420220664264496,23[&type="Not_Marshallese"]:0.5016260145085345)96[&type="Marshallese"]:0.033070887439783814,(((((((((((((2[&type="Not_Marshallese"]:0.046678304048337727,36[&type="Marshallese"]:0.0026783040484686937)93[&type="Marshallese"]:0.01019198847…
tree STATE_990000 = (((((((1[&type="Not_Marshallese"]:0.18662782686157842,(((12[&type="Not_Marshallese"]:0.03507426136974401,(((13[&type="Not_Marshallese"]:0.17991188561313742,(34[&type="Marshallese"]:0.007334945263766213,(37[&type="Marshallese"]:0.051593024471630555,46[&type="Marshallese"]:0.015593024471799721)85[&type="Marshallese"]:0.02474192079209564)61[&type="Marshallese"]:0.0215769403493039…
tree STATE_1000000 = ((((((1[&type="Not_Marshallese"]:0.17513683573287608,((((12[&type="Not_Marshallese"]:0.11841035373719855,24[&type="Not_Marshallese"]:0.12641035373723675)100[&type="Marshallese"]:0.03125344256375262,(((13[&type="Not_Marshallese"]:0.17138000590338487,(34[&type="Marshallese"]:0.007479751011079672,(37[&type="Marshallese"]:0.05131295084470805,46[&type="Marshallese"]:0.015312950844…
tree STATE_1010000 = (((((((1[&type="Not_Marshallese"]:0.14099893783455608,(12[&type="Not_Marshallese"]:0.11016463094149298,(((((13[&type="Not_Marshallese"]:0.13873161668036238,14[&type="Not_Marshallese"]:0.1607316166802969)95[&type="Marshallese"]:0.0015230969428596808,(37[&type="Marshallese"]:0.04144310762854325,46[&type="Marshallese"]:0.005443107628712418)85[&type="Marshallese"]:0.0168116059945…
tree STATE_1020000 = (1[&type="Not_Marshallese"]:0.7710346927846634,((((((((((2[&type="Not_Marshallese"]:0.0650684400134226,36[&type="Marshallese"]:0.02106844001355357)93[&type="Marshallese"]:0.03943112279612071,((((6[&type="Not_Marshallese"]:0.014433471413137,(7[&type="Not_Marshallese"]:0.11866218712727311,45[&type="Marshallese"]:0.05266218712746956)90[&type="Marshallese"]:0.010771284285872984)6…
tree STATE_1030000 = (((1[&type="Not_Marshallese"]:0.3724919799822609,20[&type="Not_Marshallese"]:0.36149197998229365)76[&type="Marshallese"]:0.0590558253251422,(((((((((((2[&type="Not_Marshallese"]:0.06689431856413264,36[&type="Marshallese"]:0.022894318564263605)93[&type="Marshallese"]:0.03577443910596356,48[&type="Marshallese"]:0.02266875767016896)106[&type="Marshallese"]:1.9780066541141839E-4,…
tree STATE_1040000 = ((((1[&type="Not_Marshallese"]:0.398049930836575,((((((2[&type="Not_Marshallese"]:0.04716559872887138,36[&type="Marshallese"]:0.00316559872900235)93[&type="Marshallese"]:0.021970403076473577,31[&type="Marshallese"]:0.014136001805281295)92[&type="Marshallese"]:0.05169186316019658,((6[&type="Not_Marshallese"]:0.06556235779112618,((7[&type="Not_Marshallese"]:0.1336563559145208,4…
tree STATE_1050000 = ((((1[&type="Not_Marshallese"]:0.44740148587302486,24[&type="Not_Marshallese"]:0.452401485873134)84[&type="Marshallese"]:0.13872662291655335,(((12[&type="Not_Marshallese"]:0.11076195252083332,((((13[&type="Not_Marshallese"]:0.12252867106269838,37[&type="Marshallese"]:0.04052867106259106)85[&type="Marshallese"]:0.018003664728829527,46[&type="Marshallese"]:0.022532335791589753)…
tree STATE_1060000 = ((((((1[&type="Not_Marshallese"]:0.11966907582427888,5[&type="Not_Marshallese"]:0.29766907582438984)61[&type="Not_Marshallese"]:0.07343846405635635,20[&type="Not_Marshallese"]:0.18210753988066797)67[&type="Marshallese"]:0.04190912739786845,19[&type="Not_Marshallese"]:0.2650166672784764)95[&type="Marshallese"]:0.1717624167174756,((((((((((2[&type="Not_Marshallese"]:0.048611361…
tree STATE_1070000 = ((((((1[&type="Not_Marshallese"]:0.14174666281034898,24[&type="Not_Marshallese"]:0.14674666281045812)85[&type="Not_Marshallese"]:0.09222258693842156,((12[&type="Not_Marshallese"]:0.003153677246594655,((((15[&type="Not_Marshallese"]:0.25347511121604005,41[&type="Marshallese"]:0.07547511121615647)60[&type="Marshallese"]:0.030852514444627777,54[&type="Marshallese"]:0.00132762566…
tree STATE_1080000 = (((((((1[&type="Not_Marshallese"]:0.027191056325839846,12[&type="Not_Marshallese"]:0.024191056325910787)99[&type="Not_Marshallese"]:0.04835956083752457,((((13[&type="Not_Marshallese"]:0.10126570585936057,37[&type="Marshallese"]:0.019265705859253246)79[&type="Marshallese"]:0.0787362971066552,46[&type="Marshallese"]:0.06200200296607761)96[&type="Marshallese"]:0.0037785717016908…
tree STATE_1090000 = ((((1[&type="Not_Marshallese"]:0.1824476360687276,(23[&type="Not_Marshallese"]:0.2731076503370181,49[&type="Marshallese"]:0.16010765033696173)76[&type="Marshallese"]:0.04333998573172404)104[&type="Marshallese"]:0.006941361183587902,(((12[&type="Not_Marshallese"]:0.08187803265599847,((((13[&type="Not_Marshallese"]:0.09547639605174696,(14[&type="Not_Marshallese"]:0.110060997170…
tree STATE_1100000 = (((1[&type="Not_Marshallese"]:0.2620739923116119,((((2[&type="Not_Marshallese"]:0.057541590462294345,36[&type="Marshallese"]:0.013541590462425313)58[&type="Marshallese"]:0.15244468999477978,((11[&type="Not_Marshallese"]:0.08021363878426102,53[&type="Marshallese"]:0.03121363878428285)98[&type="Marshallese"]:0.07407385744365313,43[&type="Marshallese"]:0.09428749622796873)71[&ty…
tree STATE_1110000 = ((((1[&type="Not_Marshallese"]:0.15681385310913742,(((((((12[&type="Not_Marshallese"]:0.018190468847014696,((((13[&type="Not_Marshallese"]:0.02026438040746059,14[&type="Not_Marshallese"]:0.04226438040739511)79[&type="Not_Marshallese"]:0.11962478711125601,(37[&type="Marshallese"]:0.049449842566753166,46[&type="Marshallese"]:0.013449842566922332)77[&type="Marshallese"]:0.008439…
tree STATE_1120000 = (((1[&type="Not_Marshallese"]:0.10248797439022439,20[&type="Not_Marshallese"]:0.09148797439025713)104[&type="Marshallese"]:0.042480576608304954,(((12[&type="Not_Marshallese"]:0.011078858688753024,((((13[&type="Not_Marshallese"]:0.017485604905749963,14[&type="Not_Marshallese"]:0.03948560490568448)79[&type="Not_Marshallese"]:0.10534988852267618,37[&type="Marshallese"]:0.0408354…
tree STATE_1130000 = ((((((((1[&type="Not_Marshallese"]:0.1547288229629984,26[&type="Not_Marshallese"]:0.2167288229631239)85[&type="Marshallese"]:0.005929632953869279,(((21[&type="Not_Marshallese"]:0.04673412063374571,51[&type="Marshallese"]:0.008734120633734799)101[&type="Marshallese"]:0.041906464798157295,27[&type="Not_Marshallese"]:0.06064058543211037)80[&type="Marshallese"]:0.0172818136978163…
tree STATE_1140000 = ((((1[&type="Not_Marshallese"]:0.2078406918616561,27[&type="Not_Marshallese"]:0.2698406918617816)78[&type="Not_Marshallese"]:0.04656247611798492,((21[&type="Not_Marshallese"]:0.03567714886125417,26[&type="Not_Marshallese"]:0.007677148861461536)91[&type="Not_Marshallese"]:0.28392206419124144,23[&type="Not_Marshallese"]:0.363599213052592)61[&type="Marshallese"]:0.02480395492706…
tree STATE_1150000 = (((1[&type="Not_Marshallese"]:0.23553398277495996,23[&type="Not_Marshallese"]:0.3695339827749745)83[&type="Marshallese"]:0.004576095621806275,5[&type="Not_Marshallese"]:0.4181100783968772)105[&type="Marshallese"]:0.0016642315170892763,((((((((2[&type="Not_Marshallese"]:0.0761592720663613,36[&type="Marshallese"]:0.03215927206649227)58[&type="Marshallese"]:0.06543956538672124,(…
tree STATE_1160000 = ((((((1[&type="Not_Marshallese"]:0.1271135575257717,((((5[&type="Not_Marshallese"]:0.131965489187285,33[&type="Marshallese"]:0.03796548918723408)93[&type="Marshallese"]:0.03001560469684017,21[&type="Not_Marshallese"]:0.07398109388393237)105[&type="Marshallese"]:0.09158113036748794,(49[&type="Marshallese"]:0.0377298177582891,51[&type="Marshallese"]:0.06872981775823817)104[&typ…
tree STATE_1170000 = ((((1[&type="Not_Marshallese"]:0.08243070158460342,(((((((5[&type="Not_Marshallese"]:0.13741649447670057,27[&type="Not_Marshallese"]:0.02141649447671512)64[&type="Not_Marshallese"]:0.029118388378092108,33[&type="Marshallese"]:0.07253488285474174)93[&type="Marshallese"]:0.006057922749870159,51[&type="Marshallese"]:0.04659280560445911)90[&type="Marshallese"]:0.01778882592387720…
tree STATE_1180000 = ((((1[&type="Not_Marshallese"]:0.20620511807898512,((((((2[&type="Not_Marshallese"]:0.070682974001407,36[&type="Marshallese"]:0.026682974001537962)58[&type="Marshallese"]:0.06943773921334717,(((6[&type="Not_Marshallese"]:0.11365224828210163,((7[&type="Not_Marshallese"]:0.09518374948508573,45[&type="Marshallese"]:0.029183749485282184)69[&type="Marshallese"]:0.03978656736063568…
tree STATE_1190000 = ((((((1[&type="Not_Marshallese"]:0.19520592610267606,24[&type="Not_Marshallese"]:0.2002059261027852)74[&type="Marshallese"]:0.01481694886003393,((12[&type="Not_Marshallese"]:0.03245360482910331,(((15[&type="Not_Marshallese"]:0.29868876408530665,54[&type="Marshallese"]:0.01568876408540487)70[&type="Marshallese"]:0.01210641313999028,(16[&type="Not_Marshallese"]:0.08481575797996…
tree STATE_1200000 = (((((((1[&type="Not_Marshallese"]:0.15891562632236256,23[&type="Not_Marshallese"]:0.2929156263223771)73[&type="Marshallese"]:0.04924271738293817,33[&type="Marshallese"]:0.29215834370536076)80[&type="Marshallese"]:0.059202691670246055,(((((((((2[&type="Not_Marshallese"]:0.059561753511382376,36[&type="Marshallese"]:0.015561753511513343)100[&type="Marshallese"]:0.012439150966739…
tree STATE_1210000 = ((((1[&type="Not_Marshallese"]:0.19545795653198572,((((((((14[&type="Not_Marshallese"]:0.10183762953506426,29[&type="Marshallese"]:0.05783762953519522)78[&type="Marshallese"]:0.0917967254054618,35[&type="Marshallese"]:0.06163435494046421)58[&type="Marshallese"]:0.03816850048660958,40[&type="Marshallese"]:0.03980285542712836)72[&type="Marshallese"]:0.0016212494695123647,51[&ty…
tree STATE_1220000 = ((((((1[&type="Not_Marshallese"]:0.17851861099539756,((((((14[&type="Not_Marshallese"]:0.07801868295636466,29[&type="Marshallese"]:0.03401868295649563)78[&type="Marshallese"]:0.14068607294013497,(35[&type="Marshallese"]:0.0714972167108332,40[&type="Marshallese"]:0.01149721671088777)72[&type="Marshallese"]:0.01520753918560458)58[&type="Marshallese"]:0.017888690219901915,(21[&t…
tree STATE_1230000 = ((((1[&type="Not_Marshallese"]:0.15619912325055996,42[&type="Marshallese"]:0.15819912325051266)73[&type="Marshallese"]:0.03802482765529047,((((((((((((2[&type="Not_Marshallese"]:0.05055839402047646,36[&type="Marshallese"]:0.006558394020607428)100[&type="Marshallese"]:0.020924015734044343,38[&type="Marshallese"]:0.01648240975445714)103[&type="Marshallese"]:0.012525420464305936…
tree STATE_1240000 = ((((1[&type="Not_Marshallese"]:0.21343177844178152,((((((((((((2[&type="Not_Marshallese"]:0.06217700800635273,36[&type="Marshallese"]:0.018177008006483697)100[&type="Marshallese"]:0.007585046122177919,(31[&type="Marshallese"]:0.0047540359418045686,38[&type="Marshallese"]:0.0047540359418045686)103[&type="Marshallese"]:0.010008018186662415)91[&type="Marshallese"]:0.015014419772…
tree STATE_1250000 = ((1[&type="Not_Marshallese"]:0.426202313947565,(((12[&type="Not_Marshallese"]:0.020864958023865898,(((((((13[&type="Not_Marshallese"]:0.049432367707267166,14[&type="Not_Marshallese"]:0.07143236770720168)78[&type="Not_Marshallese"]:0.06938879757713606,37[&type="Marshallese"]:0.03682116528429591)85[&type="Marshallese"]:0.03169000301913871,46[&type="Marshallese"]:0.0325111683036…
tree STATE_1260000 = (1[&type="Not_Marshallese"]:0.4328333905537347,(((((((((((((((2[&type="Not_Marshallese"]:0.05793192770114519,36[&type="Marshallese"]:0.013931927701276159)100[&type="Marshallese"]:0.006257525360775951,10[&type="Not_Marshallese"]:0.05518945306190659)69[&type="Marshallese"]:0.012865433117853153,31[&type="Marshallese"]:0.02205488617971063)66[&type="Marshallese"]:0.003286724333429…
tree STATE_1270000 = (1[&type="Not_Marshallese"]:0.3549522233774133,((((((((((((((2[&type="Not_Marshallese"]:0.05191707714887439,36[&type="Marshallese"]:0.007917077149005358)100[&type="Marshallese"]:0.02022447470437283,53[&type="Marshallese"]:0.014141551853254497)84[&type="Marshallese"]:0.011386216594599152,(((((8[&type="Not_Marshallese"]:0.19472889575591013,9[&type="Not_Marshallese"]:0.076728895…
tree STATE_1280000 = (1[&type="Not_Marshallese"]:0.32110889845381574,((((((((((((((2[&type="Not_Marshallese"]:0.05452067720577136,36[&type="Marshallese"]:0.010520677205902329)100[&type="Marshallese"]:0.029913334539639957,48[&type="Marshallese"]:0.004434011745484079)66[&type="Marshallese"]:0.01583797110946228,43[&type="Marshallese"]:0.031271982854913616)98[&type="Marshallese"]:0.012248749885918175…
tree STATE_1290000 = (((((((1[&type="Not_Marshallese"]:0.10543202812664665,(12[&type="Not_Marshallese"]:0.07212464211191638,(((13[&type="Not_Marshallese"]:0.08583071688566735,37[&type="Marshallese"]:0.003830716885560026)78[&type="Marshallese"]:0.06848816671109204,34[&type="Marshallese"]:0.0033188835966920793)102[&type="Marshallese"]:0.029577491023254132,(14[&type="Not_Marshallese"]:0.162738948148…
tree STATE_1300000 = (((1[&type="Not_Marshallese"]:0.10921086549846426,(19[&type="Not_Marshallese"]:0.09419926916165466,(40[&type="Marshallese"]:0.13712483394740815,49[&type="Marshallese"]:0.07112483394737723)73[&type="Marshallese"]:0.014074435214262881)75[&type="Marshallese"]:0.04501159633678231)76[&type="Marshallese"]:0.24447408502230805,((((((((((((2[&type="Not_Marshallese"]:0.0788326973728464…
tree STATE_1310000 = (1[&type="Not_Marshallese"]:0.4911895169213365,(((((((((((2[&type="Not_Marshallese"]:0.05450176840733245,36[&type="Marshallese"]:0.010501768407463419)100[&type="Marshallese"]:0.0057515480339169756,((((6[&type="Not_Marshallese"]:0.02785386861989092,(7[&type="Not_Marshallese"]:0.10416128977577455,45[&type="Marshallese"]:0.038161289775971)94[&type="Marshallese"]:0.03869257884412…
tree STATE_1320000 = ((((((1[&type="Not_Marshallese"]:0.08458101797881667,(((((5[&type="Not_Marshallese"]:0.0913165996020533,40[&type="Marshallese"]:3.165996019314221E-4)72[&type="Marshallese"]:0.11150483277343193,(((21[&type="Not_Marshallese"]:0.03853200752696995,(22[&type="Not_Marshallese"]:0.2764387428121487,29[&type="Marshallese"]:0.0684387428122924)58[&type="Marshallese"]:0.11509326471488673…
tree STATE_1330000 = ((((1[&type="Not_Marshallese"]:0.14731745461522405,((((((12[&type="Not_Marshallese"]:0.004039833466583209,(((15[&type="Not_Marshallese"]:0.2754900599459234,18[&type="Not_Marshallese"]:0.15749005994598525)60[&type="Marshallese"]:0.005073214088127331,(16[&type="Not_Marshallese"]:0.13774116945586756,((17[&type="Not_Marshallese"]:0.059774790467753414,41[&type="Marshallese"]:0.051…
tree STATE_1340000 = ((((((1[&type="Not_Marshallese"]:0.06966672747124358,(20[&type="Not_Marshallese"]:0.028717547807629695,(((22[&type="Not_Marshallese"]:0.36103029960497657,29[&type="Marshallese"]:0.15303029960512027)79[&type="Marshallese"]:0.06261191709726865,26[&type="Not_Marshallese"]:0.042642216702387103)72[&type="Marshallese"]:0.03165628742131266,49[&type="Marshallese"]:0.03329850412353241…
tree STATE_1350000 = ((((1[&type="Not_Marshallese"]:0.18576378812383398,(((((((((((2[&type="Not_Marshallese"]:0.04878381289692635,36[&type="Marshallese"]:0.004783812897057316)100[&type="Marshallese"]:0.023113756659510765,38[&type="Marshallese"]:0.01689756955637345)98[&type="Marshallese"]:3.9803575080799014E-4,52[&type="Marshallese"]:0.06629560530738698)77[&type="Marshallese"]:0.007018161202656636…
tree STATE_1360000 = ((1[&type="Not_Marshallese"]:0.2891224945810844,20[&type="Not_Marshallese"]:0.27812249458111715)64[&type="Marshallese"]:0.02561931722033428,((((((((((((2[&type="Not_Marshallese"]:0.0589436707295683,36[&type="Marshallese"]:0.014943670729699265)100[&type="Marshallese"]:0.018584810314363653,30[&type="Marshallese"]:0.03652848104399198)77[&type="Marshallese"]:0.002308901436753774,…
tree STATE_1370000 = (((1[&type="Not_Marshallese"]:0.37185628097012624,20[&type="Not_Marshallese"]:0.360856280970159)73[&type="Marshallese"]:0.11829768409883412,(25[&type="Not_Marshallese"]:0.1616589351347052,26[&type="Not_Marshallese"]:0.0626589351347725)89[&type="Not_Marshallese"]:0.4894950299343134)74[&type="Marshallese"]:0.19411624919413684,((((((((2[&type="Not_Marshallese"]:0.105749556999091…
tree STATE_1380000 = (((((1[&type="Not_Marshallese"]:0.3121711899060522,((((12[&type="Not_Marshallese"]:0.018649634496205936,(((((15[&type="Not_Marshallese"]:0.1782005423833968,39[&type="Marshallese"]:0.0022005423834659255)56[&type="Marshallese"]:0.028027995813544065,(16[&type="Not_Marshallese"]:0.08467090877419534,18[&type="Not_Marshallese"]:0.0876709087741244)57[&type="Marshallese"]:5.576294228…
tree STATE_1390000 = (((((((1[&type="Not_Marshallese"]:0.13720500680502534,((((22[&type="Not_Marshallese"]:0.40850532712834253,51[&type="Marshallese"]:0.017505327128266135)75[&type="Marshallese"]:0.025463029679728022,40[&type="Marshallese"]:0.07796835680807601)84[&type="Marshallese"]:0.06270713427504615,(25[&type="Not_Marshallese"]:0.11539548260558685,26[&type="Not_Marshallese"]:0.016395482605654…
tree STATE_1400000 = ((((1[&type="Not_Marshallese"]:0.24154341691368475,((((12[&type="Not_Marshallese"]:0.018014475364570237,((((15[&type="Not_Marshallese"]:0.2624262143451106,(18[&type="Not_Marshallese"]:0.07441517434303224,41[&type="Marshallese"]:0.014415174343086812)67[&type="Marshallese"]:0.0700110400021402)57[&type="Marshallese"]:0.004775391393809891,17[&type="Not_Marshallese"]:0.09720160573…
tree STATE_1410000 = ((((((1[&type="Not_Marshallese"]:0.160043934347738,(12[&type="Not_Marshallese"]:0.035669750541190925,((13[&type="Not_Marshallese"]:0.1850778155952214,(34[&type="Marshallese"]:0.008272663642849176,(37[&type="Marshallese"]:0.07463651547992478,46[&type="Marshallese"]:0.03863651548009395)79[&type="Marshallese"]:0.0026361481628843775)87[&type="Marshallese"]:0.025805151952304928)59…
tree STATE_1420000 = (((((1[&type="Not_Marshallese"]:0.17906661565702076,5[&type="Not_Marshallese"]:0.3570666156571317)68[&type="Marshallese"]:0.02995819275147793,(20[&type="Not_Marshallese"]:0.12361379181486443,33[&type="Marshallese"]:0.2186137918148917)83[&type="Not_Marshallese"]:0.074411016593667)106[&type="Marshallese"]:0.10322390238817258,((((((((2[&type="Not_Marshallese"]:0.0562233563670809…
tree STATE_1430000 = (((1[&type="Not_Marshallese"]:0.27568090784274557,((((12[&type="Not_Marshallese"]:0.036461260117811145,(13[&type="Not_Marshallese"]:0.20307151557604897,(((14[&type="Not_Marshallese"]:0.14712937004097304,46[&type="Marshallese"]:0.007129370041100369)79[&type="Marshallese"]:5.328034817640437E-4,37[&type="Marshallese"]:0.04366217352269525)87[&type="Marshallese"]:0.065275361441423…
tree STATE_1440000 = ((((((1[&type="Not_Marshallese"]:0.04063081053232198,20[&type="Not_Marshallese"]:0.029630810532354723)83[&type="Not_Marshallese"]:0.026495615212377643,24[&type="Not_Marshallese"]:0.07212642574480876)104[&type="Marshallese"]:0.13115830887436364,33[&type="Marshallese"]:0.2822847346191233)72[&type="Marshallese"]:0.04216853266808429,26[&type="Not_Marshallese"]:0.30245326728727306…
tree STATE_1450000 = (1[&type="Not_Marshallese"]:0.3426259765968923,((((((((2[&type="Not_Marshallese"]:0.07649646059096638,36[&type="Marshallese"]:0.03249646059109734)100[&type="Marshallese"]:0.02618068642090754,(((10[&type="Not_Marshallese"]:0.059377458359399116,(31[&type="Marshallese"]:0.012778879053918502,(44[&type="Marshallese"]:0.15311695244069373,52[&type="Marshallese"]:0.01611695244075012)…
tree STATE_1460000 = (((1[&type="Not_Marshallese"]:0.2350825158196631,((5[&type="Not_Marshallese"]:0.3548612561186736,27[&type="Not_Marshallese"]:0.23886125611868814)78[&type="Marshallese"]:0.03158181635344981,(((((12[&type="Not_Marshallese"]:0.056084253169416565,24[&type="Not_Marshallese"]:0.06408425316945476)71[&type="Not_Marshallese"]:0.024845862825599307,(((((13[&type="Not_Marshallese"]:0.147…
tree STATE_1470000 = (1[&type="Not_Marshallese"]:0.25162710601186933,((((((2[&type="Not_Marshallese"]:0.08522087536006218,36[&type="Marshallese"]:0.04122087536019314)100[&type="Marshallese"]:0.041728494379893344,((((6[&type="Not_Marshallese"]:0.023858251382068985,((7[&type="Not_Marshallese"]:0.07209766075916851,45[&type="Marshallese"]:0.0060976607593649645)94[&type="Marshallese"]:0.05085437609112…
tree STATE_1480000 = ((1[&type="Not_Marshallese"]:0.288652636695226,(((((((2[&type="Not_Marshallese"]:0.045706866191750684,36[&type="Marshallese"]:0.0017068661918816508)65[&type="Marshallese"]:0.02733041708495554,11[&type="Not_Marshallese"]:0.06403728327669167)88[&type="Marshallese"]:0.03253392775228525,(31[&type="Marshallese"]:0.0011625594734369082,44[&type="Marshallese"]:0.18716255947358607)99[…
tree STATE_1490000 = (((1[&type="Not_Marshallese"]:0.19806918189050515,5[&type="Not_Marshallese"]:0.3760691818906161)74[&type="Marshallese"]:0.10245946912680581,(((((((((2[&type="Not_Marshallese"]:0.059270692489180155,36[&type="Marshallese"]:0.015270692489311122)58[&type="Marshallese"]:0.047614149916773596,38[&type="Marshallese"]:0.051884842405890086)103[&type="Marshallese"]:0.013794514526492607,…
tree STATE_1500000 = (((((1[&type="Not_Marshallese"]:0.11709977884267686,19[&type="Not_Marshallese"]:0.14709977884264958)69[&type="Not_Marshallese"]:0.0829662988985963,((12[&type="Not_Marshallese"]:0.0018950238136433706,(((((15[&type="Not_Marshallese"]:0.14763977441153772,18[&type="Not_Marshallese"]:0.029639774411599568)56[&type="Marshallese"]:0.04877500689220732,(17[&type="Not_Marshallese"]:0.01…
tree STATE_1510000 = ((((1[&type="Not_Marshallese"]:0.15622352395146766,(((((((((2[&type="Not_Marshallese"]:0.08012787526789533,36[&type="Marshallese"]:0.0361278752680263)58[&type="Marshallese"]:0.020174137914234613,11[&type="Not_Marshallese"]:0.0913020131821154)102[&type="Marshallese"]:0.01236336711465591,(28[&type="Marshallese"]:0.03222639669919425,38[&type="Marshallese"]:0.054226396699128765)1…
tree STATE_1520000 = (((((1[&type="Not_Marshallese"]:0.1988320928999584,((((((((((2[&type="Not_Marshallese"]:0.05028670278999148,36[&type="Marshallese"]:0.006286702790122445)65[&type="Marshallese"]:0.019844377464957375,30[&type="Marshallese"]:0.02913108025500888)103[&type="Marshallese"]:0.014125634783348606,48[&type="Marshallese"]:0.004256715038370218)82[&type="Marshallese"]:0.0024233659018809695…
tree STATE_1530000 = (((((1[&type="Not_Marshallese"]:0.07974287114911216,((12[&type="Not_Marshallese"]:0.020304312760676346,((((13[&type="Not_Marshallese"]:0.08883643921607587,37[&type="Marshallese"]:0.006836439215968548)85[&type="Marshallese"]:0.029527898908257133,46[&type="Marshallese"]:3.6433812439484736E-4)65[&type="Marshallese"]:0.04174201597349947,34[&type="Marshallese"]:0.00910635409776516…
tree STATE_1540000 = ((((1[&type="Not_Marshallese"]:0.06451784081930179,12[&type="Not_Marshallese"]:0.06151784081937273)90[&type="Marshallese"]:0.039419697654330066,((((13[&type="Not_Marshallese"]:0.12757546723267282,46[&type="Marshallese"]:0.009575467232734669)77[&type="Marshallese"]:0.023385055773620322,37[&type="Marshallese"]:0.06896052300618583)79[&type="Marshallese"]:0.0069873849252720666,34…
tree STATE_1550000 = ((((1[&type="Not_Marshallese"]:0.15711649656306492,((12[&type="Not_Marshallese"]:0.09703980519689026,((((13[&type="Not_Marshallese"]:0.1336104276783326,46[&type="Marshallese"]:0.015610427678394434)77[&type="Marshallese"]:0.008634817272593132,37[&type="Marshallese"]:0.0602452449508184)79[&type="Marshallese"]:0.037819876399786456,34[&type="Marshallese"]:0.029065121350644874)59[…
tree STATE_1560000 = (((1[&type="Not_Marshallese"]:0.17676713449745418,20[&type="Not_Marshallese"]:0.16576713449748692)97[&type="Marshallese"]:0.03889147195351972,(23[&type="Not_Marshallese"]:0.22950810941921918,24[&type="Not_Marshallese"]:0.10050810941931376)90[&type="Marshallese"]:0.12015049703176928)60[&type="Marshallese"]:0.03579722188306034,((((((((2[&type="Not_Marshallese"]:0.04865588674036…
tree STATE_1570000 = ((((1[&type="Not_Marshallese"]:0.06031903424992158,((23[&type="Not_Marshallese"]:0.08215913870253977,(25[&type="Not_Marshallese"]:0.10713566636284344,27[&type="Not_Marshallese"]:0.008135666362910743)81[&type="Not_Marshallese"]:0.0020234723397399845)80[&type="Not_Marshallese"]:0.057204800484605633,26[&type="Not_Marshallese"]:0.06736393918725636)98[&type="Not_Marshallese"]:0.05…
tree STATE_1580000 = (((1[&type="Not_Marshallese"]:0.12814525564283197,(((21[&type="Not_Marshallese"]:0.056778388053980056,40[&type="Marshallese"]:0.053778388054050996)74[&type="Marshallese"]:0.017329065852292214,51[&type="Marshallese"]:0.036107453906261355)78[&type="Marshallese"]:0.018018692582342344,((((((22[&type="Not_Marshallese"]:0.27182623411308426,29[&type="Marshallese"]:0.0638262341132279…
tree STATE_1590000 = (((((1[&type="Not_Marshallese"]:0.0842929156752722,(20[&type="Not_Marshallese"]:0.05900050471283391,26[&type="Not_Marshallese"]:0.13200050471292668)70[&type="Marshallese"]:0.014292410962471025)72[&type="Marshallese"]:0.03300701588763666,(19[&type="Not_Marshallese"]:0.1285444108989573,24[&type="Not_Marshallese"]:0.10354441089909372)97[&type="Marshallese"]:0.018755520663924274)…
tree STATE_1600000 = (((((1[&type="Not_Marshallese"]:0.036886561679793095,((12[&type="Not_Marshallese"]:0.03282106571647325,24[&type="Not_Marshallese"]:0.04082106571651145)81[&type="Marshallese"]:9.640764664918811E-4,(((((((13[&type="Not_Marshallese"]:0.09136255072972771,37[&type="Marshallese"]:0.00936255072962039)77[&type="Marshallese"]:0.004043704521146996,14[&type="Not_Marshallese"]:0.11740625…
tree STATE_1610000 = (((1[&type="Not_Marshallese"]:0.05029802176077669,((12[&type="Not_Marshallese"]:0.004901602491225954,(((((13[&type="Not_Marshallese"]:0.08375764327812951,37[&type="Marshallese"]:0.0017576432780221918)77[&type="Marshallese"]:0.003260412242970967,14[&type="Not_Marshallese"]:0.109018055521035)88[&type="Marshallese"]:0.0482998692599807,46[&type="Marshallese"]:0.017317924781143024…
tree STATE_1620000 = ((((((1[&type="Not_Marshallese"]:0.21985006250608552,5[&type="Not_Marshallese"]:0.3978500625061965)73[&type="Marshallese"]:0.003697314058817347,24[&type="Not_Marshallese"]:0.228547376565012)72[&type="Marshallese"]:0.0016879525550115293,((19[&type="Not_Marshallese"]:0.10049033862139012,((((21[&type="Not_Marshallese"]:0.06025300691953095,(26[&type="Not_Marshallese"]:0.032067780…
tree STATE_1630000 = (((1[&type="Not_Marshallese"]:0.2580123130707045,(((12[&type="Not_Marshallese"]:0.03640202197425024,(((((13[&type="Not_Marshallese"]:0.03445211661153069,14[&type="Not_Marshallese"]:0.05645211661146521)77[&type="Not_Marshallese"]:0.09011518162059673,37[&type="Marshallese"]:0.0425672982320201)88[&type="Marshallese"]:0.011556704937974227,46[&type="Marshallese"]:0.018124003170163…
tree STATE_1640000 = (((1[&type="Not_Marshallese"]:0.20942348154871682,19[&type="Not_Marshallese"]:0.23942348154868953)104[&type="Marshallese"]:0.13897061394833188,(5[&type="Not_Marshallese"]:0.3847512411261711,(20[&type="Not_Marshallese"]:0.18692450333598487,33[&type="Marshallese"]:0.28192450333601216)78[&type="Not_Marshallese"]:0.008826737790108008)97[&type="Not_Marshallese"]:0.1416428543709885…
tree STATE_1650000 = ((((((1[&type="Not_Marshallese"]:0.10281819476761467,(21[&type="Not_Marshallese"]:0.05056209726530392,26[&type="Not_Marshallese"]:0.022562097265511283)80[&type="Not_Marshallese"]:0.1422560975022289)64[&type="Not_Marshallese"]:0.018556445376367026,(20[&type="Not_Marshallese"]:0.03228825900121357,33[&type="Marshallese"]:0.12728825900124086)104[&type="Not_Marshallese"]:0.0780863…
tree STATE_1660000 = (((((1[&type="Not_Marshallese"]:0.07034450930372849,33[&type="Marshallese"]:0.1543445093037885)64[&type="Marshallese"]:0.16059507221622682,((((((((2[&type="Not_Marshallese"]:0.06423068621693262,36[&type="Marshallese"]:0.020230686217063587)58[&type="Marshallese"]:0.048798503289667394,(((((6[&type="Not_Marshallese"]:0.03965871469006238,32[&type="Marshallese"]:0.0336587146902042…
tree STATE_1670000 = (((((((((1[&type="Not_Marshallese"]:0.0851188895771896,23[&type="Not_Marshallese"]:0.21911888957720416)83[&type="Marshallese"]:0.006083649108205802,33[&type="Marshallese"]:0.17520253868545543)78[&type="Marshallese"]:0.009095256552469455,(((22[&type="Not_Marshallese"]:0.38342721381745204,27[&type="Not_Marshallese"]:0.0024272138175939206)99[&type="Not_Marshallese"]:0.0715837858…
tree STATE_1680000 = ((1[&type="Not_Marshallese"]:0.3574027975037647,5[&type="Not_Marshallese"]:0.5354027975038756)89[&type="Marshallese"]:0.030993424019377547,(((((((((((2[&type="Not_Marshallese"]:0.07034291261513892,36[&type="Marshallese"]:0.026342912615269887)58[&type="Marshallese"]:0.04482106096466554,43[&type="Marshallese"]:0.046163973579844475)56[&type="Marshallese"]:0.005465614227104787,((…
tree STATE_1690000 = (((((1[&type="Not_Marshallese"]:0.21642339137176092,((14[&type="Not_Marshallese"]:0.3272795691564465,(19[&type="Not_Marshallese"]:0.0667349108061649,22[&type="Not_Marshallese"]:0.4797349108061758)93[&type="Not_Marshallese"]:0.011544658350257975)103[&type="Not_Marshallese"]:0.16499253003836378,((20[&type="Not_Marshallese"]:0.095555299213122,(23[&type="Not_Marshallese"]:0.22905…
tree STATE_1700000 = ((((1[&type="Not_Marshallese"]:0.28034252796680004,(((((((2[&type="Not_Marshallese"]:0.06329547730652063,36[&type="Marshallese"]:0.0192954773066516)65[&type="Marshallese"]:0.10525998039340922,(((((((6[&type="Not_Marshallese"]:0.05896064939421697,32[&type="Marshallese"]:0.05296064939435885)96[&type="Marshallese"]:0.0016231228252728824,(7[&type="Not_Marshallese"]:0.074841047313…
tree STATE_1710000 = (((((((1[&type="Not_Marshallese"]:0.09191244947197053,19[&type="Not_Marshallese"]:0.12191244947194324)97[&type="Not_Marshallese"]:0.03810837301000869,((((((((2[&type="Not_Marshallese"]:0.04697290105104246,36[&type="Marshallese"]:0.0029729010511734266)58[&type="Marshallese"]:0.015094350881179053,30[&type="Marshallese"]:0.02106725193228154)84[&type="Marshallese"]:0.039392429765…
tree STATE_1720000 = (((((1[&type="Not_Marshallese"]:0.164471507079066,24[&type="Not_Marshallese"]:0.16947150707917513)64[&type="Marshallese"]:0.12016148554466166,(((((2[&type="Not_Marshallese"]:0.06487142504300003,36[&type="Marshallese"]:0.020871425043130998)58[&type="Marshallese"]:0.04125201828094338,((6[&type="Not_Marshallese"]:0.048753091317740416,((7[&type="Not_Marshallese"]:0.11875899999858…
tree STATE_1730000 = (((((((1[&type="Not_Marshallese"]:0.08493237308933088,24[&type="Not_Marshallese"]:0.08993237308944002)95[&type="Not_Marshallese"]:0.011024858760222411,26[&type="Not_Marshallese"]:0.1579572318496788)88[&type="Not_Marshallese"]:0.10243071418203642,(((((((((2[&type="Not_Marshallese"]:0.05365615015771541,36[&type="Marshallese"]:0.009656150157846377)58[&type="Marshallese"]:0.03727…
tree STATE_1740000 = ((((1[&type="Not_Marshallese"]:0.0774804179282852,40[&type="Marshallese"]:0.16448041792827428)64[&type="Marshallese"]:0.1832907673031816,(((12[&type="Not_Marshallese"]:0.02482384699606921,(((((15[&type="Not_Marshallese"]:0.2062611779376328,(16[&type="Not_Marshallese"]:0.06329015883838324,41[&type="Marshallese"]:0.006290158838366866)90[&type="Marshallese"]:0.021971019099382344…
tree STATE_1750000 = ((((((1[&type="Not_Marshallese"]:0.1518937485952282,((12[&type="Not_Marshallese"]:0.02839584951192775,((((13[&type="Not_Marshallese"]:0.12304429986173632,(14[&type="Not_Marshallese"]:0.14127490044606406,37[&type="Marshallese"]:0.03727490044602222)76[&type="Marshallese"]:0.003769399415606778)84[&type="Marshallese"]:0.016490759945684552,46[&type="Marshallese"]:0.021535059807482…
tree STATE_1760000 = ((((((((1[&type="Not_Marshallese"]:0.1739653692047094,((12[&type="Not_Marshallese"]:0.019345631619939407,((14[&type="Not_Marshallese"]:0.06293824160180628,22[&type="Not_Marshallese"]:0.22693824160179354)78[&type="Not_Marshallese"]:0.14241800364553125,((((((15[&type="Not_Marshallese"]:0.2287446767098538,39[&type="Marshallese"]:0.052744676709922916)62[&type="Marshallese"]:0.016…
tree STATE_1770000 = (((((1[&type="Not_Marshallese"]:0.1246326614840938,20[&type="Not_Marshallese"]:0.11363266148412654)69[&type="Not_Marshallese"]:0.13496440890249983,(((((((2[&type="Not_Marshallese"]:0.06542702589803817,(((6[&type="Not_Marshallese"]:0.015773633054574743,32[&type="Marshallese"]:0.009773633054716624)96[&type="Marshallese"]:0.005742031214174437,(7[&type="Not_Marshallese"]:0.122259…
tree STATE_1780000 = ((((((((1[&type="Not_Marshallese"]:0.12169751772275983,(33[&type="Marshallese"]:0.1767710502860378,((35[&type="Marshallese"]:0.0821198612958507,40[&type="Marshallese"]:0.022119861295905263)81[&type="Marshallese"]:0.013949557974701321,51[&type="Marshallese"]:0.0010694192705247296)98[&type="Marshallese"]:0.14370163101536026)74[&type="Marshallese"]:0.028926467436782066)83[&type=…
tree STATE_1790000 = ((((1[&type="Not_Marshallese"]:0.36146027162396543,(((5[&type="Not_Marshallese"]:0.19124110059614874,(((14[&type="Not_Marshallese"]:0.09712912382874916,29[&type="Marshallese"]:0.05312912382888013)103[&type="Marshallese"]:0.15689615527844758,(25[&type="Not_Marshallese"]:0.1334659666276241,33[&type="Marshallese"]:0.05646596662762593)99[&type="Marshallese"]:0.002559312479634479)…
tree STATE_1800000 = ((((1[&type="Not_Marshallese"]:0.24647180199771934,((((2[&type="Not_Marshallese"]:0.0955647585072098,36[&type="Marshallese"]:0.05156475850734077)58[&type="Marshallese"]:0.1326976627318316,((((((((6[&type="Not_Marshallese"]:0.042987580003212233,((7[&type="Not_Marshallese"]:0.07633362317775749,45[&type="Marshallese"]:0.010333623177953943)69[&type="Marshallese"]:0.06245284852318…
tree STATE_1810000 = (((1[&type="Not_Marshallese"]:0.058348155261664814,20[&type="Not_Marshallese"]:0.047348155261697555)95[&type="Not_Marshallese"]:0.29912415537721604,23[&type="Not_Marshallese"]:0.4914723106388954)106[&type="Marshallese"]:0.011807818241352797,(((((((2[&type="Not_Marshallese"]:0.09903138768624142,36[&type="Marshallese"]:0.05503138768637239)100[&type="Marshallese"]:0.049353957677…
tree STATE_1820000 = (1[&type="Not_Marshallese"]:0.6414688708112073,(((((((((((((2[&type="Not_Marshallese"]:0.05844636237967504,36[&type="Marshallese"]:0.01444636237980601)58[&type="Marshallese"]:0.01117265998739636,30[&type="Marshallese"]:0.02861902236713143)71[&type="Marshallese"]:0.01202519583569539,31[&type="Marshallese"]:0.02664421820270313)73[&type="Marshallese"]:0.008033753615328765,(6[&ty…
tree STATE_1830000 = (1[&type="Not_Marshallese"]:0.45332645230714474,((((((((((((2[&type="Not_Marshallese"]:0.060123405327985324,36[&type="Marshallese"]:0.01612340532811629)58[&type="Marshallese"]:0.04774416398567616,((6[&type="Not_Marshallese"]:0.04878360871010046,((7[&type="Not_Marshallese"]:0.09587341464495303,45[&type="Marshallese"]:0.029873414645149476)69[&type="Marshallese"]:0.0331995836107…
tree STATE_1840000 = ((1[&type="Not_Marshallese"]:0.29946267580938546,(((((((((2[&type="Not_Marshallese"]:0.05012438497027771,36[&type="Marshallese"]:0.006124384970408681)58[&type="Marshallese"]:0.009869652570170806,(((6[&type="Not_Marshallese"]:0.009956202466861186,32[&type="Marshallese"]:0.003956202467003067)86[&type="Marshallese"]:0.013375205763370535,(7[&type="Not_Marshallese"]:0.116980693267…
tree STATE_1850000 = (((1[&type="Not_Marshallese"]:0.2636309136211592,((((19[&type="Not_Marshallese"]:0.015088824063345885,(35[&type="Marshallese"]:0.08482868159681622,40[&type="Marshallese"]:0.024828681596870794)60[&type="Marshallese"]:0.04726014246649146)78[&type="Marshallese"]:0.04134516417902345,25[&type="Not_Marshallese"]:0.18743398824245483)98[&type="Marshallese"]:0.044984428139058785,29[&t…
tree STATE_1860000 = ((1[&type="Not_Marshallese"]:0.26911201324974965,(((((((((((((((((2[&type="Not_Marshallese"]:0.04824820863246149,36[&type="Marshallese"]:0.004248208632592454)58[&type="Marshallese"]:0.04914277848959214,((((6[&type="Not_Marshallese"]:0.011352035524007709,((7[&type="Not_Marshallese"]:0.0922347919082524,45[&type="Marshallese"]:0.02623479190844885)69[&type="Marshallese"]:0.033019…
tree STATE_1870000 = ((((((((((1[&type="Not_Marshallese"]:0.09739992406715159,(22[&type="Not_Marshallese"]:0.49678028385947304,49[&type="Marshallese"]:0.07478028385944757)89[&type="Marshallese"]:0.04361964020766218)93[&type="Marshallese"]:0.0027804758394907036,((26[&type="Not_Marshallese"]:0.013262391374363913,51[&type="Marshallese"]:0.0032623913741456345)70[&type="Marshallese"]:0.047838497505833…
tree STATE_1880000 = ((((1[&type="Not_Marshallese"]:0.10306729890907806,(((15[&type="Not_Marshallese"]:0.22748177769188385,((16[&type="Not_Marshallese"]:0.0637864915500782,18[&type="Not_Marshallese"]:0.06678649155000727)55[&type="Marshallese"]:0.028695491419309244,(17[&type="Not_Marshallese"]:0.03546791319603523,(39[&type="Marshallese"]:0.0021463162505619415,41[&type="Marshallese"]:1.463162506092…
tree STATE_1890000 = (1[&type="Not_Marshallese"]:0.34685376614227603,(((((((((((((2[&type="Not_Marshallese"]:0.050794128767675084,36[&type="Marshallese"]:0.006794128767806051)58[&type="Marshallese"]:0.011607041932064854,31[&type="Marshallese"]:0.007401170699676274)84[&type="Marshallese"]:0.014302218620161233,30[&type="Marshallese"]:0.0357033893199612)101[&type="Marshallese"]:0.03214424423336204,(…
tree STATE_1900000 = (((1[&type="Not_Marshallese"]:0.06507544426105971,(20[&type="Not_Marshallese"]:0.044989118744758416,24[&type="Not_Marshallese"]:0.060989118744834814)89[&type="Not_Marshallese"]:0.009086325516334037)99[&type="Not_Marshallese"]:0.16869592603848438,((((((((((((2[&type="Not_Marshallese"]:0.05368690216956584,36[&type="Marshallese"]:0.00968690216969681)58[&type="Marshallese"]:0.027…
tree STATE_1910000 = (1[&type="Not_Marshallese"]:0.46029791587796454,(((((((((((((2[&type="Not_Marshallese"]:0.06011549327706478,36[&type="Marshallese"]:0.016115493277195747)93[&type="Marshallese"]:0.028503518246179804,((8[&type="Not_Marshallese"]:0.16947574828064277,9[&type="Not_Marshallese"]:0.051475748280704614)63[&type="Not_Marshallese"]:0.22666833688052418,31[&type="Marshallese"]:0.021144085…
tree STATE_1920000 = ((((1[&type="Not_Marshallese"]:0.08234657561943337,20[&type="Not_Marshallese"]:0.07134657561946611)74[&type="Not_Marshallese"]:0.10102925189424605,((12[&type="Not_Marshallese"]:0.004843870005590056,(((((((15[&type="Not_Marshallese"]:0.19335984317386315,39[&type="Marshallese"]:0.01735984317393227)61[&type="Marshallese"]:0.008685106763916817,41[&type="Marshallese"]:0.0240449499…
tree STATE_1930000 = ((((((1[&type="Not_Marshallese"]:0.09745001499933825,23[&type="Not_Marshallese"]:0.2314500149993528)83[&type="Marshallese"]:0.027354019539043817,((26[&type="Not_Marshallese"]:0.042373143984341666,(40[&type="Marshallese"]:0.048654905697867346,51[&type="Marshallese"]:0.013654905697785491)96[&type="Marshallese"]:0.018718238286337896)79[&type="Marshallese"]:0.054382621642033446,4…
tree STATE_1940000 = (((1[&type="Not_Marshallese"]:0.23265724069921756,((((19[&type="Not_Marshallese"]:0.015709473243317174,25[&type="Not_Marshallese"]:0.14670947324340267)93[&type="Not_Marshallese"]:0.08472747717594808,29[&type="Marshallese"]:0.3054369504194199)74[&type="Marshallese"]:0.12735812091438936,((((22[&type="Not_Marshallese"]:0.47456962980563067,49[&type="Marshallese"]:0.05256962980560…
tree STATE_1950000 = (((1[&type="Not_Marshallese"]:0.25463685060450814,(((22[&type="Not_Marshallese"]:0.4651452179985326,((23[&type="Not_Marshallese"]:0.09532285655210915,29[&type="Marshallese"]:0.19632285655222192)72[&type="Not_Marshallese"]:0.055505369391921966,49[&type="Marshallese"]:0.037828225943974725)60[&type="Marshallese"]:0.005316992054532399)70[&type="Marshallese"]:0.016033104737625647,…
tree STATE_1960000 = (((1[&type="Not_Marshallese"]:0.18052315568419863,(12[&type="Not_Marshallese"]:0.06138628356420839,((((13[&type="Not_Marshallese"]:0.08775230179999371,37[&type="Marshallese"]:0.0057523017998863946)104[&type="Marshallese"]:0.04538508915316192,46[&type="Marshallese"]:0.015137390953217478)77[&type="Marshallese"]:0.04284635498277073,34[&type="Marshallese"]:0.02498374593585906)59[…
tree STATE_1970000 = ((1[&type="Not_Marshallese"]:0.22985671267450858,(((((((((((((2[&type="Not_Marshallese"]:0.049844821822698004,36[&type="Marshallese"]:0.005844821822828972)58[&type="Marshallese"]:0.00793879144697196,38[&type="Marshallese"]:0.0027836132696063)56[&type="Marshallese"]:0.0021477194873291694,((6[&type="Not_Marshallese"]:0.006092824926837825,32[&type="Marshallese"]:9.28249269797065…
tree STATE_1980000 = ((((((1[&type="Not_Marshallese"]:0.1550571345563685,49[&type="Marshallese"]:0.17605713455632666)81[&type="Marshallese"]:0.005623503176701461,33[&type="Marshallese"]:0.24468063773312998)80[&type="Marshallese"]:0.06604821898233693,((((((2[&type="Not_Marshallese"]:0.07780518091364585,36[&type="Marshallese"]:0.03380518091377682)58[&type="Marshallese"]:0.023408213061397398,(((((((…
tree STATE_1990000 = ((1[&type="Not_Marshallese"]:0.40148051573387744,(((((((((((2[&type="Not_Marshallese"]:0.05005417339615226,36[&type="Marshallese"]:0.0060541733962832245)93[&type="Marshallese"]:0.03183933638435121,28[&type="Marshallese"]:0.00489350978050529)106[&type="Marshallese"]:0.008942072667255108,31[&type="Marshallese"]:0.035835582447694914)65[&type="Marshallese"]:0.015340643854940605,4…
tree STATE_2000000 = (1[&type="Not_Marshallese"]:0.3630133593996877,(((((((((((2[&type="Not_Marshallese"]:0.06794563699226397,36[&type="Marshallese"]:0.023945636992394936)58[&type="Marshallese"]:0.018326250346042183,((10[&type="Not_Marshallese"]:0.06452712309874031,53[&type="Marshallese"]:0.015527123098762141)101[&type="Marshallese"]:0.011816427221687298,52[&type="Marshallese"]:0.0793435503205840…
tree STATE_2010000 = ((((((1[&type="Not_Marshallese"]:0.14764660429436238,19[&type="Not_Marshallese"]:0.1776466042943351)72[&type="Marshallese"]:0.019075909791790968,(((21[&type="Not_Marshallese"]:0.1527896273070951,((25[&type="Not_Marshallese"]:0.16272394772025833,(26[&type="Not_Marshallese"]:0.030133934244900074,(40[&type="Marshallese"]:0.048708040229144434,51[&type="Marshallese"]:0.01370804022…
tree STATE_2020000 = ((((((1[&type="Not_Marshallese"]:0.18598395555867864,24[&type="Not_Marshallese"]:0.19098395555878778)83[&type="Marshallese"]:0.09118888819985005,((12[&type="Not_Marshallese"]:0.16619962190034776,(((13[&type="Not_Marshallese"]:0.20900905287464133,((34[&type="Marshallese"]:0.019797155145133027,37[&type="Marshallese"]:0.08879715514509301)77[&type="Marshallese"]:0.013073720536990…
tree STATE_2030000 = ((((1[&type="Not_Marshallese"]:0.2628829632201376,(((((((((2[&type="Not_Marshallese"]:0.0529395619898797,36[&type="Marshallese"]:0.00893956199001067)93[&type="Marshallese"]:0.003686198215362202,31[&type="Marshallese"]:0.0016257602051782394)70[&type="Marshallese"]:0.0028208836645700064,11[&type="Not_Marshallese"]:0.05044664386979736)82[&type="Marshallese"]:0.10116855134725877,…
tree STATE_2040000 = (((((((1[&type="Not_Marshallese"]:0.04793946666819271,(12[&type="Not_Marshallese"]:0.029600201219228683,((((13[&type="Not_Marshallese"]:0.09083853560293459,37[&type="Marshallese"]:0.008838535602827269)96[&type="Marshallese"]:0.03603026931185804,46[&type="Marshallese"]:0.008868804914854478)75[&type="Marshallese"]:0.025873229972836753,34[&type="Marshallese"]:0.00174203488756208…
tree STATE_2050000 = (((((((1[&type="Not_Marshallese"]:0.09266893672258658,((((13[&type="Not_Marshallese"]:0.16830260302674516,46[&type="Marshallese"]:0.050302603026807)104[&type="Marshallese"]:0.0016007428903703769,34[&type="Marshallese"]:0.01890334591704823)77[&type="Marshallese"]:0.007598317657703357,37[&type="Marshallese"]:0.09550166357471157)59[&type="Marshallese"]:0.1363850218741811,(14[&ty…
tree STATE_2060000 = (((((1[&type="Not_Marshallese"]:0.23321320959344682,(12[&type="Not_Marshallese"]:0.12046660202481885,((((13[&type="Not_Marshallese"]:0.16146809772891413,34[&type="Marshallese"]:0.010468097728846826)104[&type="Marshallese"]:0.07209089084765907,(14[&type="Not_Marshallese"]:0.19285811193027025,(37[&type="Marshallese"]:0.08568128767161776,46[&type="Marshallese"]:0.049681287671786…
tree STATE_2070000 = ((((1[&type="Not_Marshallese"]:0.24761920315899655,((((((((((2[&type="Not_Marshallese"]:0.047732552559685226,36[&type="Marshallese"]:0.0037325525598161935)58[&type="Marshallese"]:0.025120285699460565,31[&type="Marshallese"]:0.017852838259082127)84[&type="Marshallese"]:9.549575350965567E-4,(44[&type="Marshallese"]:0.13795812392332613,52[&type="Marshallese"]:9.581239233825145E-…
tree STATE_2080000 = ((((((1[&type="Not_Marshallese"]:0.14342311593542878,20[&type="Not_Marshallese"]:0.13242311593546152)78[&type="Marshallese"]:0.0635417952061671,(12[&type="Not_Marshallese"]:0.19163613745352448,((13[&type="Not_Marshallese"]:0.1683215286017098,(34[&type="Marshallese"]:0.008128317326241419,(37[&type="Marshallese"]:0.03670405292400458,46[&type="Marshallese"]:7.040529241737481E-4)…
tree STATE_2090000 = ((((1[&type="Not_Marshallese"]:0.08839623725047707,26[&type="Not_Marshallese"]:0.15039623725060258)83[&type="Not_Marshallese"]:0.10111724947683165,((((((((2[&type="Not_Marshallese"]:0.048819724398706854,36[&type="Marshallese"]:0.004819724398837821)58[&type="Marshallese"]:0.03835463198968536,(31[&type="Marshallese"]:0.014035126315607105,38[&type="Marshallese"]:0.01403512631560…
tree STATE_2100000 = ((1[&type="Not_Marshallese"]:0.255923321233246,(((((((((((((2[&type="Not_Marshallese"]:0.05466483327851701,36[&type="Marshallese"]:0.010664833278647978)58[&type="Marshallese"]:0.01825274512728392,(31[&type="Marshallese"]:0.010576442042005585,53[&type="Marshallese"]:0.0075764420420765255)100[&type="Marshallese"]:0.007341136363731682)84[&type="Marshallese"]:0.013395704594299729…
tree STATE_2110000 = ((((((1[&type="Not_Marshallese"]:0.10997064050098737,(13[&type="Not_Marshallese"]:0.16662920369577983,(34[&type="Marshallese"]:0.002896757728695243,(37[&type="Marshallese"]:0.0443853978941241,46[&type="Marshallese"]:0.008385397894293267)104[&type="Marshallese"]:0.027511359834531124)97[&type="Marshallese"]:0.01273244596701728)59[&type="Not_Marshallese"]:0.2003414368052694)72[&…
tree STATE_2120000 = (((((((1[&type="Not_Marshallese"]:0.06916986723007801,24[&type="Not_Marshallese"]:0.07416986723018715)95[&type="Not_Marshallese"]:0.07808701495224002,(((2[&type="Not_Marshallese"]:0.07186333972310954,36[&type="Marshallese"]:0.02786333972324051)58[&type="Not_Marshallese"]:0.06102982663712819,(8[&type="Not_Marshallese"]:0.23194279416753188,9[&type="Not_Marshallese"]:0.113942794…
tree STATE_2130000 = ((((1[&type="Not_Marshallese"]:0.135286164341478,(((((2[&type="Not_Marshallese"]:0.04983363690122089,36[&type="Marshallese"]:0.005833636901351857)58[&type="Marshallese"]:0.07374304094376694,(((10[&type="Not_Marshallese"]:0.05446833986609845,(30[&type="Marshallese"]:0.019599567940187357,31[&type="Marshallese"]:0.0055995679400636655)105[&type="Marshallese"]:0.002868771925985669…
tree STATE_2140000 = (((((1[&type="Not_Marshallese"]:0.1972834745140507,14[&type="Not_Marshallese"]:0.47628347451404707)83[&type="Marshallese"]:0.02903965694461541,((12[&type="Not_Marshallese"]:0.02442068117183971,(((13[&type="Not_Marshallese"]:0.17369775535244247,34[&type="Marshallese"]:0.02269775535237517)59[&type="Marshallese"]:0.0014222942378054881,(37[&type="Marshallese"]:0.08531439378289507…
tree STATE_2150000 = (((((((1[&type="Not_Marshallese"]:0.08004088624646022,5[&type="Not_Marshallese"]:0.2580408862465712)88[&type="Not_Marshallese"]:0.04952291364752537,24[&type="Not_Marshallese"]:0.13456379989409473)68[&type="Marshallese"]:0.0689071364677869,14[&type="Not_Marshallese"]:0.47747093636176885)83[&type="Marshallese"]:0.09884832822107081,21[&type="Not_Marshallese"]:0.38731926458276145…
tree STATE_2160000 = (((((1[&type="Not_Marshallese"]:0.0880269190733649,19[&type="Not_Marshallese"]:0.11802691907333762)66[&type="Not_Marshallese"]:0.12826127899876305,((((((2[&type="Not_Marshallese"]:0.11672200826511314,36[&type="Marshallese"]:0.07272200826524411)93[&type="Marshallese"]:0.013330571429935767,(((6[&type="Not_Marshallese"]:0.07881387643873083,((7[&type="Not_Marshallese"]:0.08594201…
tree STATE_2170000 = ((((1[&type="Not_Marshallese"]:0.2229064980136819,19[&type="Not_Marshallese"]:0.2529064980136546)66[&type="Marshallese"]:0.028053658614976995,(12[&type="Not_Marshallese"]:0.04452595528084036,(((((13[&type="Not_Marshallese"]:0.15155247764160273,46[&type="Marshallese"]:0.03355247764166458)96[&type="Marshallese"]:0.006883129718015191,34[&type="Marshallese"]:0.007435607359550622)…
tree STATE_2180000 = ((((((1[&type="Not_Marshallese"]:0.15989153706891523,19[&type="Not_Marshallese"]:0.18989153706888795)85[&type="Marshallese"]:0.02451598395117871,(((((2[&type="Not_Marshallese"]:0.050950794644144426,36[&type="Marshallese"]:0.006950794644275393)93[&type="Marshallese"]:0.01957679432758841,(30[&type="Marshallese"]:0.01406902475231131,38[&type="Marshallese"]:6.902475218761861E-5)1…
tree STATE_2190000 = ((((((1[&type="Not_Marshallese"]:0.15826092479371168,((((((21[&type="Not_Marshallese"]:0.11501696905768133,(27[&type="Not_Marshallese"]:0.0403627940693877,51[&type="Marshallese"]:0.03036279406916942)92[&type="Marshallese"]:0.046654174988500996)89[&type="Marshallese"]:2.1918554091571174E-4,40[&type="Marshallese"]:0.11223615459866798)62[&type="Marshallese"]:0.03946880357338656,…
tree STATE_2200000 = (((((1[&type="Not_Marshallese"]:0.22649612382694262,19[&type="Not_Marshallese"]:0.25649612382691533)78[&type="Marshallese"]:0.010236571978873066,33[&type="Marshallese"]:0.3207326958058757)66[&type="Marshallese"]:0.016223135916898057,(20[&type="Not_Marshallese"]:0.18218159799247668,25[&type="Not_Marshallese"]:0.35418159799250215)91[&type="Marshallese"]:0.0597742337302698)87[&t…
tree STATE_2210000 = (((((1[&type="Not_Marshallese"]:0.29391353643313856,((((19[&type="Not_Marshallese"]:0.0018226847392445178,25[&type="Not_Marshallese"]:0.13282268473933)76[&type="Not_Marshallese"]:0.0037689102393216878,23[&type="Not_Marshallese"]:0.10959159497860804)64[&type="Not_Marshallese"]:0.04063930620931999,((22[&type="Not_Marshallese"]:0.3725038488118889,40[&type="Marshallese"]:0.016503…
tree STATE_2220000 = (((1[&type="Not_Marshallese"]:0.3051246186419918,19[&type="Not_Marshallese"]:0.3351246186419645)100[&type="Marshallese"]:0.12740833732239554,(((((((((2[&type="Not_Marshallese"]:0.046840643696723694,36[&type="Marshallese"]:0.002840643696854661)93[&type="Marshallese"]:0.07998143248166012,(11[&type="Not_Marshallese"]:0.08229840570507518,(31[&type="Marshallese"]:0.013171433230690…
tree STATE_2230000 = (((((1[&type="Not_Marshallese"]:0.11294723025755549,((((((2[&type="Not_Marshallese"]:0.05148992999056157,36[&type="Marshallese"]:0.007489929990692534)58[&type="Marshallese"]:0.039305556416371124,(6[&type="Not_Marshallese"]:0.08402208889721596,((7[&type="Not_Marshallese"]:0.14715747837075405,45[&type="Marshallese"]:0.0811574783709505)69[&type="Marshallese"]:0.02530886884906663…
tree STATE_2240000 = ((1[&type="Not_Marshallese"]:0.2672250587897925,(((((((2[&type="Not_Marshallese"]:0.07158122876898321,36[&type="Marshallese"]:0.027581228769114174)58[&type="Marshallese"]:0.043244890114299994,(6[&type="Not_Marshallese"]:0.08022581648332938,((7[&type="Not_Marshallese"]:0.07945754217398421,45[&type="Marshallese"]:0.013457542174180659)69[&type="Marshallese"]:0.0902021157155884,3…
tree STATE_2250000 = (((((1[&type="Not_Marshallese"]:0.14288947796117712,24[&type="Not_Marshallese"]:0.14788947796128626)76[&type="Not_Marshallese"]:0.03206936136792804,20[&type="Not_Marshallese"]:0.1639588393291379)70[&type="Marshallese"]:0.024516710140648823,(((((((2[&type="Not_Marshallese"]:0.07707048346401735,36[&type="Marshallese"]:0.033070483464148315)58[&type="Marshallese"]:0.0474562720134…
tree STATE_2260000 = ((((1[&type="Not_Marshallese"]:0.2164286155236319,((((((((2[&type="Not_Marshallese"]:0.04557647346419991,36[&type="Marshallese"]:0.0015764734643308742)58[&type="Marshallese"]:0.08511869694781438,28[&type="Marshallese"]:0.0536951704120161)103[&type="Marshallese"]:0.0038739491449079066,((30[&type="Marshallese"]:0.004593077562757175,52[&type="Marshallese"]:0.03959307756283903)93…
tree STATE_2270000 = (((((1[&type="Not_Marshallese"]:0.14313043037048379,19[&type="Not_Marshallese"]:0.1731304303704565)76[&type="Marshallese"]:0.03923882053602845,(20[&type="Not_Marshallese"]:0.08173489027687875,(21[&type="Not_Marshallese"]:0.14839335686905286,25[&type="Not_Marshallese"]:0.21939335686919292)99[&type="Not_Marshallese"]:0.03434153340771129)80[&type="Not_Marshallese"]:0.08963436062…
tree STATE_2280000 = ((((1[&type="Not_Marshallese"]:0.0878720886799812,49[&type="Marshallese"]:0.10887208867993936)81[&type="Marshallese"]:0.2885295409880655,(5[&type="Not_Marshallese"]:0.3430339023340453,((((12[&type="Not_Marshallese"]:0.0029574950769333253,((15[&type="Not_Marshallese"]:0.3869936475125981,(((((16[&type="Not_Marshallese"]:0.14383025129183036,18[&type="Not_Marshallese"]:0.14683025…
tree STATE_2290000 = (((((1[&type="Not_Marshallese"]:0.13021489398476438,24[&type="Not_Marshallese"]:0.13521489398487352)99[&type="Marshallese"]:0.15437013881413897,20[&type="Not_Marshallese"]:0.2735850327989361)72[&type="Marshallese"]:0.015005660886050487,(5[&type="Not_Marshallese"]:0.4729879922412268,(19[&type="Not_Marshallese"]:0.29691519097610775,(23[&type="Not_Marshallese"]:0.335601949814525…
tree STATE_2300000 = (1[&type="Not_Marshallese"]:0.4207513196215371,(((((((((((2[&type="Not_Marshallese"]:0.06385288510157483,36[&type="Marshallese"]:0.019852885101705797)58[&type="Marshallese"]:0.016946517959823604,48[&type="Marshallese"]:7.994030614711933E-4)73[&type="Marshallese"]:0.0012930347492648986,((6[&type="Not_Marshallese"]:0.06212622386558342,((7[&type="Not_Marshallese"]:0.066536466701…
tree STATE_2310000 = ((1[&type="Not_Marshallese"]:0.29242539570097015,((((((2[&type="Not_Marshallese"]:0.07911291182630464,36[&type="Marshallese"]:0.03511291182643561)58[&type="Marshallese"]:0.10873957546680924,42[&type="Marshallese"]:0.044852487293084775)100[&type="Marshallese"]:0.031113578119882912,((3[&type="Not_Marshallese"]:0.17098844085091414,4[&type="Not_Marshallese"]:0.1189884408510069)82…
tree STATE_2320000 = ((((1[&type="Not_Marshallese"]:0.32055987939653685,(((((2[&type="Not_Marshallese"]:0.10140085076298178,36[&type="Marshallese"]:0.05740085076311274)58[&type="Marshallese"]:0.09018359454410929,(((((((6[&type="Not_Marshallese"]:0.019939865274756108,32[&type="Marshallese"]:0.013939865274897989)86[&type="Marshallese"]:0.0032780334207094808,(7[&type="Not_Marshallese"]:0.08666237783…
tree STATE_2330000 = (((((((1[&type="Not_Marshallese"]:0.05558798237171059,(25[&type="Not_Marshallese"]:0.18233182818007965,49[&type="Marshallese"]:0.0423318281799796)80[&type="Marshallese"]:0.03425615419168915)70[&type="Marshallese"]:0.04640451759496589,(22[&type="Not_Marshallese"]:0.5219916412588679,(24[&type="Not_Marshallese"]:0.03415180992971667,33[&type="Marshallese"]:0.11315180992966756)72[…
tree STATE_2340000 = (((1[&type="Not_Marshallese"]:0.25621757217502816,(((((((2[&type="Not_Marshallese"]:0.0841727394569809,36[&type="Marshallese"]:0.04017273945711186)58[&type="Marshallese"]:0.06024141290913121,(((8[&type="Not_Marshallese"]:0.13308923220453606,9[&type="Not_Marshallese"]:0.015089232204597902)92[&type="Not_Marshallese"]:0.1835378877857774,44[&type="Marshallese"]:0.1276271199904626…
tree STATE_2350000 = ((((((1[&type="Not_Marshallese"]:0.17344326077786654,(12[&type="Not_Marshallese"]:0.14376211205609735,(((((13[&type="Not_Marshallese"]:0.12203287944842706,37[&type="Marshallese"]:0.040032879448319736)59[&type="Marshallese"]:0.005759501935444278,(14[&type="Not_Marshallese"]:0.14117990046448525,46[&type="Marshallese"]:0.0011799004646125821)97[&type="Marshallese"]:0.008612480919…
tree STATE_2360000 = (((((1[&type="Not_Marshallese"]:0.37162546850085243,(12[&type="Not_Marshallese"]:0.18726554125714134,((((((13[&type="Not_Marshallese"]:0.08850166070847648,37[&type="Marshallese"]:0.006501660708369161)59[&type="Marshallese"]:0.03442590496776149,46[&type="Marshallese"]:0.0049275656762998166)97[&type="Marshallese"]:0.03665352002586686,14[&type="Not_Marshallese"]:0.18158108570203…
tree STATE_2370000 = ((1[&type="Not_Marshallese"]:0.32909734905561483,((((((((((((((2[&type="Not_Marshallese"]:0.054158546466430035,36[&type="Marshallese"]:0.010158546466561003)58[&type="Marshallese"]:0.03133906014849752,10[&type="Not_Marshallese"]:0.076497606614913)101[&type="Marshallese"]:0.020176963652481894,53[&type="Marshallese"]:0.04767457026741673)75[&type="Marshallese"]:0.0030132431381721…
tree STATE_2380000 = ((((1[&type="Not_Marshallese"]:0.20722109469067485,((12[&type="Not_Marshallese"]:0.04861814683469157,(((13[&type="Not_Marshallese"]:0.16442735183111112,(37[&type="Marshallese"]:0.0653577022691677,46[&type="Marshallese"]:0.02935770226933687)59[&type="Marshallese"]:0.017069649561836098)97[&type="Marshallese"]:0.00695204398160254,34[&type="Marshallese"]:0.02037939581264636)104[&…
tree STATE_2390000 = ((((((1[&type="Not_Marshallese"]:0.13203532900039217,49[&type="Marshallese"]:0.15303532900035033)77[&type="Marshallese"]:0.04100469470405843,(((((((2[&type="Not_Marshallese"]:0.10003654317185018,36[&type="Marshallese"]:0.056036543171981146)58[&type="Marshallese"]:0.025367873268409502,(((11[&type="Not_Marshallese"]:0.09443103484558024,(38[&type="Marshallese"]:0.020552020717530…
tree STATE_2400000 = ((((((1[&type="Not_Marshallese"]:0.0608334022461805,21[&type="Not_Marshallese"]:0.15083340224609865)95[&type="Marshallese"]:0.013203621501537421,19[&type="Not_Marshallese"]:0.10403702374769064)64[&type="Marshallese"]:0.011427574688320119,((12[&type="Not_Marshallese"]:0.0014465503432752325,((((13[&type="Not_Marshallese"]:0.12421170899573775,37[&type="Marshallese"]:0.0422117089…
tree STATE_2410000 = (((((1[&type="Not_Marshallese"]:0.09790133853705363,(19[&type="Not_Marshallese"]:0.12258258660731658,21[&type="Not_Marshallese"]:0.182582586607262)95[&type="Marshallese"]:0.005318751929709764)88[&type="Marshallese"]:0.016717810212839912,((20[&type="Not_Marshallese"]:0.07923434027650689,24[&type="Not_Marshallese"]:0.09523434027658328)80[&type="Marshallese"]:0.00569737301218797…
tree STATE_2420000 = ((((((1[&type="Not_Marshallese"]:0.13741225064076346,((((25[&type="Not_Marshallese"]:0.07009656151741028,29[&type="Marshallese"]:0.1440965615174794)96[&type="Marshallese"]:0.10188288859272587,((33[&type="Marshallese"]:0.080366730672778,40[&type="Marshallese"]:0.08336673067270706)99[&type="Marshallese"]:1.585407219509838E-4,(35[&type="Marshallese"]:0.11185722701424405,51[&type…
tree STATE_2430000 = ((((1[&type="Not_Marshallese"]:0.19025640486323792,((((20[&type="Not_Marshallese"]:0.04740949579915754,((21[&type="Not_Marshallese"]:0.07115819127321099,27[&type="Not_Marshallese"]:0.043158191273418356)95[&type="Not_Marshallese"]:0.07607120247175225,49[&type="Marshallese"]:0.07822939374500326)89[&type="Marshallese"]:0.0011801020540797014)70[&type="Marshallese"]:0.006591259399…
tree STATE_2440000 = ((1[&type="Not_Marshallese"]:0.38011545115369827,(((((((((2[&type="Not_Marshallese"]:0.06325784412177049,36[&type="Marshallese"]:0.019257844121901457)58[&type="Marshallese"]:0.0753293183583662,((30[&type="Marshallese"]:0.026650789408240727,44[&type="Marshallese"]:0.1986507894082662)101[&type="Marshallese"]:0.03133130934461836,48[&type="Marshallese"]:0.018982098752871823)98[&t…
tree STATE_2450000 = ((((((1[&type="Not_Marshallese"]:0.14170318730824027,(((((((14[&type="Not_Marshallese"]:0.17190046511497004,25[&type="Not_Marshallese"]:0.05390046511503188)60[&type="Marshallese"]:0.005933688102828127,35[&type="Marshallese"]:0.04583415321773632)96[&type="Marshallese"]:0.05482263244871777,29[&type="Marshallese"]:0.1886567856666469)81[&type="Marshallese"]:0.07744299185841996,(1…
tree STATE_2460000 = ((((((1[&type="Not_Marshallese"]:0.11147919020876207,21[&type="Not_Marshallese"]:0.20147919020868021)99[&type="Marshallese"]:0.03667918254858704,(23[&type="Not_Marshallese"]:0.20809685422276647,26[&type="Not_Marshallese"]:0.13609685422287743)80[&type="Not_Marshallese"]:0.07406151853459719)102[&type="Marshallese"]:0.04626698928779194,(((((((2[&type="Not_Marshallese"]:0.1375168…
tree STATE_2470000 = (((1[&type="Not_Marshallese"]:0.1651119904501921,(((((12[&type="Not_Marshallese"]:0.036620437133556116,((((13[&type="Not_Marshallese"]:0.10706107258569147,14[&type="Not_Marshallese"]:0.129061072585626)91[&type="Marshallese"]:0.015574037274237729,37[&type="Marshallese"]:0.04063510985982188)96[&type="Marshallese"]:0.0443159117355173,(34[&type="Marshallese"]:0.00477212652159309,…
tree STATE_2480000 = ((((((1[&type="Not_Marshallese"]:0.0789216202266777,(((((22[&type="Not_Marshallese"]:0.39758896358944795,26[&type="Not_Marshallese"]:0.016588963589589834)71[&type="Not_Marshallese"]:0.020661984640108266,40[&type="Marshallese"]:0.062250948229561676)68[&type="Marshallese"]:0.03186288988569985,(29[&type="Marshallese"]:0.1529844661702826,35[&type="Marshallese"]:0.0649844661700898…
tree STATE_2490000 = (((((1[&type="Not_Marshallese"]:0.14907599747249722,25[&type="Not_Marshallese"]:0.31007599747255543)102[&type="Marshallese"]:0.07936239509945553,(((((((((((2[&type="Not_Marshallese"]:0.08418986078019897,36[&type="Marshallese"]:0.040189860780329933)58[&type="Marshallese"]:0.07187908185637959,((((6[&type="Not_Marshallese"]:0.07092164263322731,((7[&type="Not_Marshallese"]:0.1079…
tree STATE_2500000 = (((1[&type="Not_Marshallese"]:0.24187668996720002,(24[&type="Not_Marshallese"]:0.21444670148638634,33[&type="Marshallese"]:0.2934467014863372)99[&type="Marshallese"]:0.03242998848092282)58[&type="Marshallese"]:0.06670891367373966,((((((((((2[&type="Not_Marshallese"]:0.09218166787259519,36[&type="Marshallese"]:0.04818166787272615)103[&type="Marshallese"]:0.01877893482842974,((…
tree STATE_2510000 = (((((((1[&type="Not_Marshallese"]:0.09832688657035682,24[&type="Not_Marshallese"]:0.10332688657046596)101[&type="Marshallese"]:0.05783846073849752,49[&type="Marshallese"]:0.1771653473088125)65[&type="Marshallese"]:0.006494060759234643,(27[&type="Not_Marshallese"]:0.09029038572820458,51[&type="Marshallese"]:0.0802903857279863)78[&type="Marshallese"]:0.1343690223400099)99[&type…
tree STATE_2520000 = ((((1[&type="Not_Marshallese"]:0.1468720128395934,((12[&type="Not_Marshallese"]:0.020863544033890125,20[&type="Not_Marshallese"]:0.012863544033851926)81[&type="Not_Marshallese"]:0.023378065976419116,(((13[&type="Not_Marshallese"]:0.16882432134574898,(37[&type="Marshallese"]:0.05088610229193852,46[&type="Marshallese"]:0.014886102292107684)59[&type="Marshallese"]:0.035938219053…
tree STATE_2530000 = (((1[&type="Not_Marshallese"]:0.35210423125919843,24[&type="Not_Marshallese"]:0.35710423125930757)58[&type="Marshallese"]:0.08948094071003876,(((((((((2[&type="Not_Marshallese"]:0.045959848870638864,36[&type="Marshallese"]:0.0019598488707698314)103[&type="Marshallese"]:0.012293733675344032,52[&type="Marshallese"]:0.05225358254612478)72[&type="Marshallese"]:0.03176538033709286…
tree STATE_2540000 = (((1[&type="Not_Marshallese"]:0.31308225352376784,(((((((2[&type="Not_Marshallese"]:0.0799849300646771,36[&type="Marshallese"]:0.035984930064808074)103[&type="Marshallese"]:0.13388738699496228,(((3[&type="Not_Marshallese"]:0.1379898842598677,47[&type="Marshallese"]:0.03698988425975491)62[&type="Marshallese"]:0.009079718261008174,4[&type="Not_Marshallese"]:0.09506960252096863)…
tree STATE_2550000 = ((((1[&type="Not_Marshallese"]:0.13958033432806405,(23[&type="Not_Marshallese"]:0.233784073330514,(49[&type="Marshallese"]:0.016507415219868204,51[&type="Marshallese"]:0.04750741521981727)60[&type="Marshallese"]:0.10427665811058939)88[&type="Marshallese"]:0.039796260997564614)90[&type="Marshallese"]:0.11434695886140256,(5[&type="Not_Marshallese"]:0.34174413076309973,((19[&typ…
tree STATE_2560000 = ((((((((1[&type="Not_Marshallese"]:0.07846081976160402,5[&type="Not_Marshallese"]:0.256460819761715)72[&type="Marshallese"]:0.03583121756970331,26[&type="Not_Marshallese"]:0.17629203733143284)95[&type="Marshallese"]:0.051594364720495056,(((25[&type="Not_Marshallese"]:0.06560838885698694,(29[&type="Marshallese"]:0.11380229462835051,35[&type="Marshallese"]:0.025802294628157696)…
tree STATE_2570000 = ((((((1[&type="Not_Marshallese"]:0.09808389119118055,((((13[&type="Not_Marshallese"]:0.12542183639144833,14[&type="Not_Marshallese"]:0.14742183639138284)74[&type="Not_Marshallese"]:0.02617216479857587,(37[&type="Marshallese"]:0.04955902762701575,46[&type="Marshallese"]:0.013559027627184916)97[&type="Marshallese"]:0.020034973562901126)59[&type="Marshallese"]:0.0031419755324296…
tree STATE_2580000 = (((((((1[&type="Not_Marshallese"]:0.08326630780526911,26[&type="Not_Marshallese"]:0.14526630780539462)99[&type="Marshallese"]:0.014032300238001727,((25[&type="Not_Marshallese"]:0.0871890686608201,35[&type="Marshallese"]:0.07318906866069641)64[&type="Marshallese"]:0.045319985739147195,((29[&type="Marshallese"]:0.18131300255439975,40[&type="Marshallese"]:0.033313002554261506)78…
tree STATE_2590000 = (((1[&type="Not_Marshallese"]:0.5499737519420285,((((2[&type="Not_Marshallese"]:0.06818456147003249,36[&type="Marshallese"]:0.024184561470163457)58[&type="Marshallese"]:0.11460652724135101,(((6[&type="Not_Marshallese"]:0.0440814399768647,((7[&type="Not_Marshallese"]:0.09283777701355006,45[&type="Marshallese"]:0.02683777701374651)69[&type="Marshallese"]:0.034029380653401664,32…
tree STATE_2600000 = (((((((1[&type="Not_Marshallese"]:0.0966929681810913,(((((((((2[&type="Not_Marshallese"]:0.04625336879028641,36[&type="Marshallese"]:0.002253368790417376)58[&type="Marshallese"]:0.025772290853202873,((((8[&type="Not_Marshallese"]:0.16938423402167635,9[&type="Not_Marshallese"]:0.051384234021738195)92[&type="Not_Marshallese"]:0.2078168945640535,(30[&type="Marshallese"]:0.006509…
tree STATE_2610000 = (((1[&type="Not_Marshallese"]:0.3753287937006029,((((((((((((((2[&type="Not_Marshallese"]:0.06644824873438415,36[&type="Marshallese"]:0.02244824873451512)58[&type="Not_Marshallese"]:0.024581812783745827,43[&type="Marshallese"]:0.022030061518169997)94[&type="Marshallese"]:0.011751904246649736,(6[&type="Not_Marshallese"]:0.0671480337540794,((7[&type="Not_Marshallese"]:0.1679221…
tree STATE_2620000 = ((((((1[&type="Not_Marshallese"]:0.12711798881354053,(23[&type="Not_Marshallese"]:0.24793498909341394,33[&type="Marshallese"]:0.1979349890934594)69[&type="Not_Marshallese"]:0.013182999720141142)99[&type="Not_Marshallese"]:0.03816854980434137,((12[&type="Not_Marshallese"]:0.009132712477744387,((((13[&type="Not_Marshallese"]:0.10590390830705143,37[&type="Marshallese"]:0.0239039…
tree STATE_2630000 = (((((1[&type="Not_Marshallese"]:0.17007752341185212,23[&type="Not_Marshallese"]:0.30407752341186667)99[&type="Marshallese"]:0.11131357151856547,(((((((((((((2[&type="Not_Marshallese"]:0.051883273855207634,36[&type="Marshallese"]:0.007883273855338602)103[&type="Marshallese"]:0.011270600393831876,38[&type="Marshallese"]:0.008153874248975845)90[&type="Marshallese"]:0.00616055344…
tree STATE_2640000 = (((1[&type="Not_Marshallese"]:0.3015610372366514,(((12[&type="Not_Marshallese"]:0.09587331498792573,(((((13[&type="Not_Marshallese"]:0.08235846089230131,14[&type="Not_Marshallese"]:0.10435846089223583)91[&type="Marshallese"]:0.02901310667260798,37[&type="Marshallese"]:0.02937156756480197)73[&type="Marshallese"]:0.017462870877633097,46[&type="Marshallese"]:0.010834438442604233…
tree STATE_2650000 = ((((1[&type="Not_Marshallese"]:0.08125510194228003,20[&type="Not_Marshallese"]:0.07025510194231277)99[&type="Not_Marshallese"]:0.11473911490696298,23[&type="Not_Marshallese"]:0.32999421684925756)89[&type="Marshallese"]:0.21370128717123715,(24[&type="Not_Marshallese"]:0.13940982304592997,49[&type="Marshallese"]:0.155409823045779)95[&type="Marshallese"]:0.27528568097465933)70[&…
tree STATE_2660000 = ((1[&type="Not_Marshallese"]:0.4556445518962349,23[&type="Not_Marshallese"]:0.5896445518962494)99[&type="Marshallese"]:0.11362739419676604,((((((((2[&type="Not_Marshallese"]:0.06499022277417832,36[&type="Marshallese"]:0.020990222774309286)103[&type="Marshallese"]:0.017228379081705048,(38[&type="Marshallese"]:0.02299763074297201,53[&type="Marshallese"]:0.01999763074304295)90[&…
tree STATE_2670000 = (1[&type="Not_Marshallese"]:0.46958740068946003,((((((((2[&type="Not_Marshallese"]:0.10956149776692492,36[&type="Marshallese"]:0.06556149776705589)58[&type="Marshallese"]:0.05173381979330627,48[&type="Marshallese"]:0.08129531756030395)98[&type="Marshallese"]:0.007407694094563322,((((((((6[&type="Not_Marshallese"]:0.019994471907412936,(7[&type="Not_Marshallese"]:0.119881539372…
tree STATE_2680000 = (((1[&type="Not_Marshallese"]:0.3795708312402637,(((((((((2[&type="Not_Marshallese"]:0.046007211316643426,36[&type="Marshallese"]:0.0020072113167743932)58[&type="Marshallese"]:0.044001934776117135,(((6[&type="Not_Marshallese"]:0.02617733515432147,32[&type="Marshallese"]:0.02017733515446335)106[&type="Marshallese"]:0.021637812840820225,(7[&type="Not_Marshallese"]:0.14034699865…
tree STATE_2690000 = (((1[&type="Not_Marshallese"]:0.26817735203136794,((((((((12[&type="Not_Marshallese"]:0.008178414257306033,((((13[&type="Not_Marshallese"]:0.11849557862122517,37[&type="Marshallese"]:0.03649557862111785)97[&type="Marshallese"]:0.017366740657891788,46[&type="Marshallese"]:0.017862319279178807)104[&type="Marshallese"]:0.020279574483449747,34[&type="Marshallese"]:0.0051418937624…
tree STATE_2700000 = (((((((1[&type="Not_Marshallese"]:0.12872194143837135,24[&type="Not_Marshallese"]:0.13372194143848048)83[&type="Not_Marshallese"]:0.03584410253079673,(((((12[&type="Not_Marshallese"]:0.010302277993686992,((((13[&type="Not_Marshallese"]:0.12255861534895235,46[&type="Marshallese"]:0.0045586153490141945)97[&type="Marshallese"]:0.006927381028359936,37[&type="Marshallese"]:0.04748…
tree STATE_2710000 = (1[&type="Not_Marshallese"]:0.5955480443954551,(((((2[&type="Not_Marshallese"]:0.10301127337231442,36[&type="Marshallese"]:0.05901127337244538)95[&type="Not_Marshallese"]:0.11209211796804397,(((((8[&type="Not_Marshallese"]:0.22511048558101154,9[&type="Not_Marshallese"]:0.10711048558107339)62[&type="Marshallese"]:0.021988549423023418,44[&type="Marshallese"]:0.05809903500418412…
tree STATE_2720000 = (1[&type="Not_Marshallese"]:0.3856283739771911,(((((((((2[&type="Not_Marshallese"]:0.08795915042556224,36[&type="Marshallese"]:0.043959150425693205)103[&type="Marshallese"]:0.04409309210467316,(28[&type="Marshallese"]:0.002277733058908993,38[&type="Marshallese"]:0.02427773305884351)77[&type="Marshallese"]:0.052774509471328224)64[&type="Marshallese"]:0.04608568618727327,(((6[&…
tree STATE_2730000 = (1[&type="Not_Marshallese"]:0.5394698982264705,((((((((2[&type="Not_Marshallese"]:0.083718348440739,36[&type="Marshallese"]:0.039718348440869966)95[&type="Marshallese"]:0.12368692814353888,(((((6[&type="Not_Marshallese"]:0.06871041897227237,((7[&type="Not_Marshallese"]:0.13180159660869006,45[&type="Marshallese"]:0.06580159660888651)70[&type="Not_Marshallese"]:0.04190711459506…
tree STATE_2740000 = ((1[&type="Not_Marshallese"]:0.31588472374636734,23[&type="Not_Marshallese"]:0.4498847237463819)94[&type="Not_Marshallese"]:0.03270327951723473,(((((((2[&type="Not_Marshallese"]:0.07688202344226369,36[&type="Marshallese"]:0.03288202344239466)95[&type="Marshallese"]:0.13433806145800098,((((((((6[&type="Not_Marshallese"]:0.04698034569235893,32[&type="Marshallese"]:0.04098034569…
tree STATE_2750000 = ((1[&type="Not_Marshallese"]:0.27942721546744165,(((((((((2[&type="Not_Marshallese"]:0.06918362725026217,36[&type="Marshallese"]:0.025183627250393137)95[&type="Marshallese"]:0.003518944737195051,((6[&type="Not_Marshallese"]:0.030079626292452477,(7[&type="Not_Marshallese"]:0.09613905155573182,45[&type="Marshallese"]:0.030139051555928276)70[&type="Marshallese"]:0.04894057473672…
tree STATE_2760000 = ((((((1[&type="Not_Marshallese"]:0.1523739696615577,(5[&type="Not_Marshallese"]:0.2811913420924578,((((14[&type="Not_Marshallese"]:0.05790289638670698,22[&type="Not_Marshallese"]:0.22190289638669425)80[&type="Not_Marshallese"]:0.13658313994089466,25[&type="Not_Marshallese"]:0.07648603632766349)69[&type="Not_Marshallese"]:0.06589062602230022,51[&type="Marshallese"]:0.033376662…
tree STATE_2770000 = (((((1[&type="Not_Marshallese"]:0.20878658995621935,(((12[&type="Not_Marshallese"]:0.053097907614320095,(((15[&type="Not_Marshallese"]:0.21028100427832527,18[&type="Not_Marshallese"]:0.09228100427838712)57[&type="Marshallese"]:0.0939674867796467,50[&type="Marshallese"]:0.06024849105805746)100[&type="Marshallese"]:0.011112212803128518,(((16[&type="Not_Marshallese"]:0.171078862…
tree STATE_2780000 = (((((1[&type="Not_Marshallese"]:0.0973852034750301,20[&type="Not_Marshallese"]:0.08638520347506284)78[&type="Not_Marshallese"]:0.025708296650449713,(21[&type="Not_Marshallese"]:0.10326592927409095,27[&type="Not_Marshallese"]:0.07526592927429832)106[&type="Not_Marshallese"]:0.10982757085130701)68[&type="Not_Marshallese"]:0.11666466822915877,(((((12[&type="Not_Marshallese"]:0.0…
tree STATE_2790000 = (((1[&type="Not_Marshallese"]:0.2042284907392623,24[&type="Not_Marshallese"]:0.20922849073937144)80[&type="Not_Marshallese"]:0.1043337848813416,((12[&type="Not_Marshallese"]:0.020184603015196423,((((13[&type="Not_Marshallese"]:0.1271663820588626,37[&type="Marshallese"]:0.04516638205875528)76[&type="Marshallese"]:0.051194535676886754,34[&type="Marshallese"]:0.02736091773568205…
tree STATE_2800000 = ((1[&type="Not_Marshallese"]:0.3950543383427325,((((((((2[&type="Not_Marshallese"]:0.17738820634101193,36[&type="Marshallese"]:0.1333882063411429)95[&type="Marshallese"]:6.54346579518128E-4,(((((3[&type="Not_Marshallese"]:0.11030213657424248,47[&type="Marshallese"]:0.009302136574129705)86[&type="Marshallese"]:0.027684876230958277,4[&type="Not_Marshallese"]:0.08598701280529353…
tree STATE_2810000 = ((((((((1[&type="Not_Marshallese"]:0.07385625282217245,(27[&type="Not_Marshallese"]:0.11200568523716559,49[&type="Marshallese"]:0.07100568523699824)85[&type="Marshallese"]:0.023850567585132376)63[&type="Marshallese"]:0.0653065563010976,23[&type="Not_Marshallese"]:0.2731628091232846)95[&type="Marshallese"]:0.1025446684986352,((((((((14[&type="Not_Marshallese"]:0.09998835427872…
tree STATE_2820000 = ((((1[&type="Not_Marshallese"]:0.2985300118380507,5[&type="Not_Marshallese"]:0.4765300118381617)78[&type="Marshallese"]:0.03800120262855755,(((((12[&type="Not_Marshallese"]:0.04847589162622756,((((13[&type="Not_Marshallese"]:0.09516911525899091,37[&type="Marshallese"]:0.01316911525888359)73[&type="Marshallese"]:0.03376443637953841,46[&type="Marshallese"]:0.010933551638591166)…
tree STATE_2830000 = ((((1[&type="Not_Marshallese"]:0.34223036040783383,((((14[&type="Not_Marshallese"]:0.19366922041240275,25[&type="Not_Marshallese"]:0.0756692204124646)79[&type="Marshallese"]:0.014172674602149327,((22[&type="Not_Marshallese"]:0.2728364473732772,29[&type="Marshallese"]:0.06483644737342092)73[&type="Marshallese"]:0.05167212633041357,35[&type="Marshallese"]:0.028508573703641682)9…
tree STATE_2840000 = (1[&type="Not_Marshallese"]:0.2553691773889769,((((((((2[&type="Not_Marshallese"]:0.15851694686361362,36[&type="Marshallese"]:0.11451694686374458)95[&type="Marshallese"]:0.02296303374011044,((((((6[&type="Not_Marshallese"]:0.02256294178321705,((7[&type="Not_Marshallese"]:0.07418450966856599,45[&type="Marshallese"]:0.00818450966876244)70[&type="Marshallese"]:0.0625330065269886…
tree STATE_2850000 = (1[&type="Not_Marshallese"]:0.38505626834877793,(((((((2[&type="Not_Marshallese"]:0.15530125173938936,36[&type="Marshallese"]:0.11130125173952032)95[&type="Marshallese"]:0.019240773008741496,((((6[&type="Not_Marshallese"]:0.03138346496092209,((7[&type="Not_Marshallese"]:0.10918072681351287,45[&type="Marshallese"]:0.043180726813709325)70[&type="Marshallese"]:0.0290158419996567…
tree STATE_2860000 = ((1[&type="Not_Marshallese"]:0.23930469071375005,23[&type="Not_Marshallese"]:0.3733046907137646)78[&type="Marshallese"]:0.1725329964249086,((((((2[&type="Not_Marshallese"]:0.10471785502506203,36[&type="Marshallese"]:0.060717855025193)95[&type="Marshallese"]:0.05422819559875325,((3[&type="Not_Marshallese"]:0.11228623838186291,47[&type="Marshallese"]:0.011286238381750135)86[&ty…
tree STATE_2870000 = ((1[&type="Not_Marshallese"]:0.2675197606654335,(((((((((((((2[&type="Not_Marshallese"]:0.0647260115244811,36[&type="Marshallese"]:0.020726011524612065)103[&type="Marshallese"]:0.02084216798853389,28[&type="Marshallese"]:0.008568179513016805)98[&type="Marshallese"]:4.899968072766825E-4,43[&type="Marshallese"]:0.017058176320331686)74[&type="Marshallese"]:0.004876447861677291,(…
tree STATE_2880000 = ((1[&type="Not_Marshallese"]:0.10946289970242695,(20[&type="Not_Marshallese"]:0.04531912794440485,23[&type="Not_Marshallese"]:0.19031912794438666)68[&type="Not_Marshallese"]:0.05314377175805485)87[&type="Not_Marshallese"]:0.1345638175017675,((((((((((((2[&type="Not_Marshallese"]:0.0657855600941668,36[&type="Marshallese"]:0.021785560094297773)103[&type="Marshallese"]:0.0237936…
tree STATE_2890000 = (1[&type="Not_Marshallese"]:0.17258157841535493,((((((((((((((2[&type="Not_Marshallese"]:0.057942716831344776,36[&type="Marshallese"]:0.013942716831475743)103[&type="Marshallese"]:0.024785523781474916,((((6[&type="Not_Marshallese"]:0.025795913808490056,((7[&type="Not_Marshallese"]:0.07504923626429705,45[&type="Marshallese"]:0.009049236264493499)94[&type="Marshallese"]:0.05040…
tree STATE_2900000 = ((((1[&type="Not_Marshallese"]:0.16508026629506967,(((((((5[&type="Not_Marshallese"]:0.17396766195472158,27[&type="Not_Marshallese"]:0.05796766195473613)87[&type="Marshallese"]:0.002409522178574819,(((((14[&type="Not_Marshallese"]:0.06633314060572376,29[&type="Marshallese"]:0.02233314060585473)84[&type="Marshallese"]:0.10652932606973381,22[&type="Not_Marshallese"]:0.336862466…
tree STATE_2910000 = (((1[&type="Not_Marshallese"]:0.2209476164823626,5[&type="Not_Marshallese"]:0.39894761648247357)65[&type="Marshallese"]:0.011155461589100746,(((((((((2[&type="Not_Marshallese"]:0.057430468789347655,36[&type="Marshallese"]:0.013430468789478622)103[&type="Marshallese"]:0.0027958507881926664,10[&type="Not_Marshallese"]:0.05122631957752577)86[&type="Marshallese"]:7.81788423824814…
tree STATE_2920000 = ((1[&type="Not_Marshallese"]:0.1940831728152398,(((20[&type="Not_Marshallese"]:0.042605230328924604,(21[&type="Not_Marshallese"]:0.11720424983547395,((22[&type="Not_Marshallese"]:0.32417244930804445,25[&type="Not_Marshallese"]:0.04217244930811903)101[&type="Not_Marshallese"]:0.023659934560598006,(29[&type="Marshallese"]:0.12541185391750742,35[&type="Marshallese"]:0.0374118539…
tree STATE_2930000 = ((((1[&type="Not_Marshallese"]:0.061992748177780777,20[&type="Not_Marshallese"]:0.05099274817781352)82[&type="Not_Marshallese"]:0.11739689901835271,((5[&type="Not_Marshallese"]:0.30128529694150674,(21[&type="Not_Marshallese"]:0.1656515685012,27[&type="Not_Marshallese"]:0.13765156850140736)59[&type="Marshallese"]:0.04763372844011393)72[&type="Marshallese"]:0.041584710325108354…
tree STATE_2940000 = ((((1[&type="Not_Marshallese"]:0.12054569159980844,24[&type="Not_Marshallese"]:0.12554569159991757)65[&type="Marshallese"]:0.07877704703965871,(23[&type="Not_Marshallese"]:0.10174066353399347,26[&type="Not_Marshallese"]:0.029740663534104428)63[&type="Not_Marshallese"]:0.23158207510548823)99[&type="Marshallese"]:0.019646042823884047,(((((((2[&type="Not_Marshallese"]:0.04719842…
tree STATE_2950000 = (1[&type="Not_Marshallese"]:0.273173947448649,(((((((((((2[&type="Not_Marshallese"]:0.06266216946339243,36[&type="Marshallese"]:0.018662169463523393)103[&type="Marshallese"]:0.009467861399796162,38[&type="Marshallese"]:0.017130030863124923)74[&type="Marshallese"]:0.019902453132482734,43[&type="Marshallese"]:0.02303248399571134)86[&type="Marshallese"]:0.004173469645760375,10[&…
tree STATE_2960000 = (((((((1[&type="Not_Marshallese"]:0.14069776125641442,(25[&type="Not_Marshallese"]:0.16204276450558963,26[&type="Not_Marshallese"]:0.06304276450565693)78[&type="Not_Marshallese"]:0.139654996750883)85[&type="Marshallese"]:0.00942172633303029,(((((((((2[&type="Not_Marshallese"]:0.07475636435467858,36[&type="Marshallese"]:0.03075636435480955)95[&type="Marshallese"]:0.01184347048…
tree STATE_2970000 = ((((((1[&type="Not_Marshallese"]:0.1935678065115949,21[&type="Not_Marshallese"]:0.28356780651151303)89[&type="Marshallese"]:0.006290412126814582,((((22[&type="Not_Marshallese"]:0.3622649098537175,(29[&type="Marshallese"]:0.1307328987580576,35[&type="Marshallese"]:0.04273289875786479)73[&type="Marshallese"]:0.023532011095803607)69[&type="Marshallese"]:0.02855921686946916,40[&t…
tree STATE_2980000 = ((((1[&type="Not_Marshallese"]:0.04381990719120876,21[&type="Not_Marshallese"]:0.1338199071911269)90[&type="Not_Marshallese"]:0.029680356321553192,((((22[&type="Not_Marshallese"]:0.3600891373090853,(29[&type="Marshallese"]:0.1316605547301265,35[&type="Marshallese"]:0.04366055472993369)73[&type="Marshallese"]:0.020428582579102517)69[&type="Marshallese"]:0.03825067506703128,33[…
tree STATE_2990000 = ((1[&type="Not_Marshallese"]:0.2550051384293044,((((((((((2[&type="Not_Marshallese"]:0.05343626635904797,36[&type="Marshallese"]:0.009436266359178935)103[&type="Marshallese"]:0.012338940333705528,53[&type="Marshallese"]:0.007775206692760772)88[&type="Marshallese"]:0.005662748832506059,31[&type="Marshallese"]:0.01643795552519589)74[&type="Marshallese"]:0.011492406293435953,43[…
tree STATE_3000000 = ((((1[&type="Not_Marshallese"]:0.1559224472551497,((((2[&type="Not_Marshallese"]:0.05325632281078452,36[&type="Marshallese"]:0.009256322810915485)103[&type="Marshallese"]:0.1257460541083919,((((3[&type="Not_Marshallese"]:0.1466266090184125,4[&type="Not_Marshallese"]:0.09462660901850528)62[&type="Not_Marshallese"]:0.003366599628816802,47[&type="Marshallese"]:0.0489932086471165…
tree STATE_3010000 = (((1[&type="Not_Marshallese"]:0.11332718714279855,24[&type="Not_Marshallese"]:0.11832718714290769)106[&type="Not_Marshallese"]:0.09271115693346876,(((5[&type="Not_Marshallese"]:0.23938649320722183,(((((13[&type="Not_Marshallese"]:0.018081088701522974,14[&type="Not_Marshallese"]:0.04008108870145749)61[&type="Not_Marshallese"]:0.09718821739803196,37[&type="Marshallese"]:0.03326…
tree STATE_3020000 = ((1[&type="Not_Marshallese"]:0.377452569263528,(((((((((2[&type="Not_Marshallese"]:0.08252514097709951,36[&type="Marshallese"]:0.038525140977230476)93[&type="Marshallese"]:0.032880668565444804,28[&type="Marshallese"]:0.03840580954254613)65[&type="Marshallese"]:0.0468324231949695,(((((6[&type="Not_Marshallese"]:0.044206736611353104,32[&type="Marshallese"]:0.038206736611494985)…
tree STATE_3030000 = ((1[&type="Not_Marshallese"]:0.4924048127938241,(((((((((((2[&type="Not_Marshallese"]:0.07859077092916178,36[&type="Marshallese"]:0.03459077092929275)93[&type="Marshallese"]:0.02597399756371732,38[&type="Marshallese"]:0.049564768492815436)73[&type="Marshallese"]:0.05545735612968983,43[&type="Marshallese"]:0.09102212462260895)77[&type="Marshallese"]:0.005763759742169694,((((6[…
tree STATE_3040000 = ((1[&type="Not_Marshallese"]:0.6261545382414713,(((((((((2[&type="Not_Marshallese"]:0.098761159428428,36[&type="Marshallese"]:0.05476115942855897)103[&type="Marshallese"]:0.043368120531168675,10[&type="Not_Marshallese"]:0.13312927995958213)74[&type="Marshallese"]:0.04076165392143849,((3[&type="Not_Marshallese"]:0.159948987968638,47[&type="Marshallese"]:0.05894898796852521)62[…
tree STATE_3050000 = ((1[&type="Not_Marshallese"]:0.5055753696116112,23[&type="Not_Marshallese"]:0.6395753696116258)58[&type="Marshallese"]:0.001850357346701692,(((((((2[&type="Not_Marshallese"]:0.09566243546823938,36[&type="Marshallese"]:0.05166243546837035)103[&type="Marshallese"]:0.03616885073951992,48[&type="Marshallese"]:0.05183128620783206)71[&type="Marshallese"]:0.047695018420797375,((((((…
tree STATE_3060000 = ((((1[&type="Not_Marshallese"]:0.30527703387634253,(((12[&type="Not_Marshallese"]:0.028339275242693418,((13[&type="Not_Marshallese"]:0.17832964562362397,(34[&type="Marshallese"]:0.020817299299381586,(37[&type="Marshallese"]:0.04385341450236707,46[&type="Marshallese"]:0.007853414502536238)82[&type="Marshallese"]:0.0459638847969745)105[&type="Marshallese"]:0.006512346324175078)…
tree STATE_3070000 = (((((1[&type="Not_Marshallese"]:0.21744411172735778,19[&type="Not_Marshallese"]:0.2474441117273305)68[&type="Marshallese"]:0.0055883902981282985,(((20[&type="Not_Marshallese"]:0.027301880982108062,(23[&type="Not_Marshallese"]:0.16900626935387575,27[&type="Not_Marshallese"]:0.09700626935398671)103[&type="Marshallese"]:0.0032956116282141235)86[&type="Marshallese"]:0.07478483654…
tree STATE_3080000 = ((1[&type="Not_Marshallese"]:0.46240055590944307,(((((((((((2[&type="Not_Marshallese"]:0.05332232481771115,36[&type="Marshallese"]:0.00932232481784212)103[&type="Marshallese"]:0.03341977527784812,52[&type="Marshallese"]:0.08074210009570115)72[&type="Marshallese"]:0.012272802858902754,(6[&type="Not_Marshallese"]:0.07694353168279655,((7[&type="Not_Marshallese"]:0.11305732898908…
tree STATE_3090000 = (((1[&type="Not_Marshallese"]:0.35320284691906445,((((((((((2[&type="Not_Marshallese"]:0.04699597969420277,36[&type="Marshallese"]:0.002995979694333739)103[&type="Marshallese"]:0.03297636870374987,43[&type="Marshallese"]:0.01097234839799266)86[&type="Marshallese"]:0.0060146684343233,38[&type="Marshallese"]:0.030987016832212277)72[&type="Marshallese"]:1.442720561872779E-5,53[&…
tree STATE_3100000 = ((((((((1[&type="Not_Marshallese"]:0.09471822782224437,(12[&type="Not_Marshallese"]:0.09043871517217472,(((((((15[&type="Not_Marshallese"]:0.1802353379848654,39[&type="Marshallese"]:0.0042353379849345285)72[&type="Marshallese"]:0.020247190918745134,41[&type="Marshallese"]:0.022482528903726956)55[&type="Marshallese"]:0.011116895866531779,17[&type="Not_Marshallese"]:0.041599424…
tree STATE_3110000 = (1[&type="Not_Marshallese"]:0.5345257107453876,(((((((((((2[&type="Not_Marshallese"]:0.09696882701001786,36[&type="Marshallese"]:0.05296882701014882)103[&type="Marshallese"]:0.034864809855946644,((((((6[&type="Not_Marshallese"]:0.024822900128176506,32[&type="Marshallese"]:0.018822900128318387)75[&type="Marshallese"]:0.017607206306447243,(7[&type="Not_Marshallese"]:0.091933140…
tree STATE_3120000 = (((((1[&type="Not_Marshallese"]:0.23017243515257635,((14[&type="Not_Marshallese"]:0.4663003676689341,((23[&type="Not_Marshallese"]:0.09406099297176695,27[&type="Not_Marshallese"]:0.022060992971877913)75[&type="Not_Marshallese"]:0.048467156176738246,49[&type="Marshallese"]:0.029528149148448812)76[&type="Marshallese"]:0.1787722185204471)68[&type="Marshallese"]:0.008245080273844…
tree STATE_3130000 = ((((1[&type="Not_Marshallese"]:0.35358285916342336,(((((((((2[&type="Not_Marshallese"]:0.09362531795232731,36[&type="Marshallese"]:0.04962531795245828)93[&type="Marshallese"]:0.052147353195980295,(((((8[&type="Not_Marshallese"]:0.1596337973411761,9[&type="Not_Marshallese"]:0.041633797341237955)63[&type="Marshallese"]:0.09259660853930735,44[&type="Marshallese"]:0.0632304058806…
tree STATE_3140000 = ((((1[&type="Not_Marshallese"]:0.21662885270729038,((((((2[&type="Not_Marshallese"]:0.09305653688989823,36[&type="Marshallese"]:0.0490565368900292)103[&type="Marshallese"]:0.07820382383322633,(((((8[&type="Not_Marshallese"]:0.16136266409820704,9[&type="Not_Marshallese"]:0.04336266409826889)105[&type="Marshallese"]:0.2147742777501787,38[&type="Marshallese"]:0.00113694184838575…
tree STATE_3150000 = ((((((((1[&type="Not_Marshallese"]:0.07258822717390667,(((21[&type="Not_Marshallese"]:0.0707075891625325,((22[&type="Not_Marshallese"]:0.33572545739335236,(29[&type="Marshallese"]:0.10793701057932459,35[&type="Marshallese"]:0.019937010579131775)76[&type="Marshallese"]:0.019788446814171468)68[&type="Marshallese"]:0.075163222771643,((27[&type="Not_Marshallese"]:0.00931436357406…
tree STATE_3160000 = ((((((1[&type="Not_Marshallese"]:0.13338296526826465,(((20[&type="Not_Marshallese"]:0.021491083037276537,27[&type="Not_Marshallese"]:0.0944910830373693)63[&type="Not_Marshallese"]:0.005918469993263509,49[&type="Marshallese"]:0.05940955303046547)90[&type="Marshallese"]:0.022130686758793927,((21[&type="Not_Marshallese"]:0.10316125457023018,(((22[&type="Not_Marshallese"]:0.33710…
tree STATE_3170000 = (((1[&type="Not_Marshallese"]:0.2867811546049621,23[&type="Not_Marshallese"]:0.42078115460497667)80[&type="Marshallese"]:0.001698061660671657,(((((((((((2[&type="Not_Marshallese"]:0.08311033863768447,36[&type="Marshallese"]:0.039110338637815434)103[&type="Marshallese"]:0.004231005224405782,48[&type="Marshallese"]:0.007341343862163008)72[&type="Marshallese"]:0.0039938683445237…
tree STATE_3180000 = (((((1[&type="Not_Marshallese"]:0.23504187700478618,35[&type="Marshallese"]:0.3820418770047207)89[&type="Marshallese"]:0.05432777870283645,(23[&type="Not_Marshallese"]:0.2821835544244179,26[&type="Not_Marshallese"]:0.21018355442452885)80[&type="Marshallese"]:0.1411861012832193)65[&type="Marshallese"]:0.015913945374729677,(((((((((2[&type="Not_Marshallese"]:0.04905296421611382…
tree STATE_3190000 = ((((((1[&type="Not_Marshallese"]:0.07595243751575187,(20[&type="Not_Marshallese"]:0.04643502619683504,((((21[&type="Not_Marshallese"]:0.06461820004381025,((25[&type="Not_Marshallese"]:0.11744115117831588,51[&type="Marshallese"]:0.008441151178164907)101[&type="Marshallese"]:0.014565298952009198,35[&type="Marshallese"]:0.11800645013020139)85[&type="Marshallese"]:0.0036117499136…
tree STATE_3200000 = ((((1[&type="Not_Marshallese"]:0.1319917509317785,20[&type="Not_Marshallese"]:0.12099175093181125)100[&type="Marshallese"]:0.0751210155872496,((12[&type="Not_Marshallese"]:0.00936686785302876,(((((13[&type="Not_Marshallese"]:0.07318619695011891,14[&type="Not_Marshallese"]:0.09518619695005343)82[&type="Marshallese"]:0.06326464832192852,46[&type="Marshallese"]:0.018450845272109…
tree STATE_3210000 = ((1[&type="Not_Marshallese"]:0.3657793765720616,(((((((((2[&type="Not_Marshallese"]:0.0808464918600239,36[&type="Marshallese"]:0.03684649186015487)103[&type="Marshallese"]:0.014330468066876434,(43[&type="Marshallese"]:0.025656329855864968,48[&type="Marshallese"]:0.01465632985589771)86[&type="Marshallese"]:5.206300710753897E-4)100[&type="Marshallese"]:0.02545409950247224,(28[&…
tree STATE_3220000 = ((((1[&type="Not_Marshallese"]:0.2518067536291031,(5[&type="Not_Marshallese"]:0.38931421540192335,(((19[&type="Not_Marshallese"]:0.044926134250033556,26[&type="Not_Marshallese"]:0.07692613425018635)86[&type="Not_Marshallese"]:0.028845660094653613,49[&type="Marshallese"]:0.06477179434467262)103[&type="Marshallese"]:0.006716552799030051,(21[&type="Not_Marshallese"]:0.1164831735…
tree STATE_3230000 = (((1[&type="Not_Marshallese"]:0.37017691392841034,((((((((12[&type="Not_Marshallese"]:0.017424848406296323,((15[&type="Not_Marshallese"]:0.37146213165140823,(((16[&type="Not_Marshallese"]:0.12361591689360354,41[&type="Marshallese"]:0.06661591689358717)57[&type="Marshallese"]:0.07008242517073024,(17[&type="Not_Marshallese"]:0.07775285714866739,(18[&type="Not_Marshallese"]:0.12…
tree STATE_3240000 = ((((1[&type="Not_Marshallese"]:0.09197111237214362,25[&type="Not_Marshallese"]:0.2529711123722018)76[&type="Marshallese"]:0.09102906992782711,(12[&type="Not_Marshallese"]:0.04238593858724882,((((13[&type="Not_Marshallese"]:0.12967847282824801,46[&type="Marshallese"]:0.01167847282830986)97[&type="Marshallese"]:0.02316280109287866,(34[&type="Marshallese"]:0.0016769496862507616,…
tree STATE_3250000 = ((((1[&type="Not_Marshallese"]:0.15300607742836614,(((((((((2[&type="Not_Marshallese"]:0.04994909714143003,36[&type="Marshallese"]:0.0059490971415609994)93[&type="Marshallese"]:0.007166658042094931,31[&type="Marshallese"]:0.0021157551834612986)99[&type="Marshallese"]:0.020943090320228785,10[&type="Not_Marshallese"]:0.0690588455037392)98[&type="Marshallese"]:0.0126849874336757…
tree STATE_3260000 = (((1[&type="Not_Marshallese"]:0.13689882988284563,(5[&type="Not_Marshallese"]:0.31088691475637553,12[&type="Not_Marshallese"]:0.12988691475633551)95[&type="Marshallese"]:0.004011915126581056)106[&type="Marshallese"]:0.00961648052612063,(((((13[&type="Not_Marshallese"]:0.15912675500881746,34[&type="Marshallese"]:0.008126755008750153)97[&type="Marshallese"]:0.002255298791678184…
tree STATE_3270000 = (((((1[&type="Not_Marshallese"]:0.22919886576133486,((((5[&type="Not_Marshallese"]:0.1355600588720135,27[&type="Not_Marshallese"]:0.019560058872028052)80[&type="Not_Marshallese"]:0.05428222528751592,12[&type="Not_Marshallese"]:0.0088422841594894)99[&type="Not_Marshallese"]:0.0270452059259928,((((13[&type="Not_Marshallese"]:0.11653266725158368,37[&type="Marshallese"]:0.0345326…
tree STATE_3280000 = (((((1[&type="Not_Marshallese"]:0.08608514163982428,(((((13[&type="Not_Marshallese"]:0.009900046957249775,14[&type="Not_Marshallese"]:0.03190004695718429)97[&type="Not_Marshallese"]:0.09199499259161142,37[&type="Marshallese"]:0.01989503954875388)102[&type="Marshallese"]:0.07996590766001371,(34[&type="Marshallese"]:7.101542554803775E-4,46[&type="Marshallese"]:0.033710154255609…
tree STATE_3290000 = (((1[&type="Not_Marshallese"]:0.15878377690666334,((((((((((2[&type="Not_Marshallese"]:0.044254819570650916,36[&type="Marshallese"]:2.5481957078188344E-4)93[&type="Marshallese"]:0.026599316400810036,((((8[&type="Not_Marshallese"]:0.16845043593142922,9[&type="Not_Marshallese"]:0.05045043593149107)63[&type="Not_Marshallese"]:0.18456104701198922,44[&type="Marshallese"]:0.1640114…
tree STATE_3300000 = ((((((((1[&type="Not_Marshallese"]:0.09147582299657031,((12[&type="Not_Marshallese"]:0.03141341882466364,(((13[&type="Not_Marshallese"]:0.12536287108080402,46[&type="Marshallese"]:0.007362871080865863)69[&type="Marshallese"]:0.05853091856622772,(34[&type="Marshallese"]:0.0019439778400497376,37[&type="Marshallese"]:0.07094397784000972)96[&type="Marshallese"]:0.0309498118069146…
tree STATE_3310000 = ((1[&type="Not_Marshallese"]:0.2817774987618584,(((((((((2[&type="Not_Marshallese"]:0.06894473361655618,36[&type="Marshallese"]:0.024944733616687143)93[&type="Marshallese"]:0.08252216324839812,((((6[&type="Not_Marshallese"]:0.05828016584938822,((7[&type="Not_Marshallese"]:0.08159344350760234,45[&type="Marshallese"]:0.015593443507798788)90[&type="Marshallese"]:0.07355904077844…
tree STATE_3320000 = (((((1[&type="Not_Marshallese"]:0.07111181713038517,(12[&type="Not_Marshallese"]:0.05765047214430863,24[&type="Not_Marshallese"]:0.06565047214434683)61[&type="Not_Marshallese"]:0.01046134498614748)78[&type="Marshallese"]:0.01197438603537182,(((((13[&type="Not_Marshallese"]:0.06801837652278919,14[&type="Not_Marshallese"]:0.09001837652272371)97[&type="Marshallese"]:0.0294336472…
tree STATE_3330000 = (((1[&type="Not_Marshallese"]:0.27046889792708717,20[&type="Not_Marshallese"]:0.2594688979271199)92[&type="Marshallese"]:0.003964023137542405,(((((((5[&type="Not_Marshallese"]:0.1522029835721418,26[&type="Not_Marshallese"]:0.036202983572156344)75[&type="Not_Marshallese"]:0.013427010040389487,25[&type="Not_Marshallese"]:0.14862999361247853)66[&type="Not_Marshallese"]:0.0517916…
tree STATE_3340000 = (1[&type="Not_Marshallese"]:0.33935060089577984,((((((((((2[&type="Not_Marshallese"]:0.052407199957049344,36[&type="Marshallese"]:0.008407199957180311)93[&type="Marshallese"]:0.05697159794237372,(((((((((6[&type="Not_Marshallese"]:0.026665908428986196,(7[&type="Not_Marshallese"]:0.13339379879064112,45[&type="Marshallese"]:0.06739379879083757)90[&type="Marshallese"]:0.00827210…
tree STATE_3350000 = (((1[&type="Not_Marshallese"]:0.27127808879864657,20[&type="Not_Marshallese"]:0.2602780887986793)100[&type="Marshallese"]:0.025962451808300258,(((2[&type="Not_Marshallese"]:0.1166231969997168,36[&type="Marshallese"]:0.07262319699984776)93[&type="Marshallese"]:0.11196507062677319,((((3[&type="Not_Marshallese"]:0.10932159799489294,4[&type="Not_Marshallese"]:0.05732159799498571)…
tree STATE_3360000 = (((1[&type="Not_Marshallese"]:0.34868950169376667,20[&type="Not_Marshallese"]:0.3376895016937994)97[&type="Marshallese"]:0.12312044518437759,(((((((2[&type="Not_Marshallese"]:0.09045281371945113,36[&type="Marshallese"]:0.0464528137195821)103[&type="Marshallese"]:0.10715526029751754,42[&type="Marshallese"]:0.05460807401693957)77[&type="Marshallese"]:0.05477600428492069,(((3[&t…
tree STATE_3370000 = ((((1[&type="Not_Marshallese"]:0.0761744489747781,(((2[&type="Not_Marshallese"]:0.05639901814919335,36[&type="Marshallese"]:0.012399018149324315)93[&type="Marshallese"]:0.1279723552059897,(((3[&type="Not_Marshallese"]:0.10552310431913203,47[&type="Marshallese"]:0.0045231043190192555)69[&type="Marshallese"]:0.030703036775854287,4[&type="Not_Marshallese"]:0.08422614109507909)60…
tree STATE_3380000 = ((((((1[&type="Not_Marshallese"]:0.1087887928957727,((((((13[&type="Not_Marshallese"]:0.027735125471439526,14[&type="Not_Marshallese"]:0.04973512547137404)97[&type="Not_Marshallese"]:0.08482415300938334,37[&type="Marshallese"]:0.030559278480715546)102[&type="Marshallese"]:0.018601771191239125,46[&type="Marshallese"]:0.013161049672123837)105[&type="Marshallese"]:0.050488989970…
tree STATE_3390000 = (((((((1[&type="Not_Marshallese"]:0.048934101629146465,20[&type="Not_Marshallese"]:0.03793410162917921)91[&type="Not_Marshallese"]:0.05762498104659386,(19[&type="Not_Marshallese"]:0.10268585827863452,27[&type="Not_Marshallese"]:0.13468585827878732)66[&type="Not_Marshallese"]:0.033873224397078516)92[&type="Marshallese"]:0.0180083818036606,((((((2[&type="Not_Marshallese"]:0.101…
tree STATE_3400000 = ((((1[&type="Not_Marshallese"]:0.08652332992646672,(21[&type="Not_Marshallese"]:0.047695307507778284,26[&type="Not_Marshallese"]:0.01969530750798565)83[&type="Not_Marshallese"]:0.12882802241860658)103[&type="Not_Marshallese"]:0.05642848172065029,((((2[&type="Not_Marshallese"]:0.05504601316063995,36[&type="Marshallese"]:0.011046013160770918)93[&type="Marshallese"]:0.0375889378…
tree STATE_3410000 = (((1[&type="Not_Marshallese"]:0.17552614932246324,5[&type="Not_Marshallese"]:0.3535261493225742)103[&type="Marshallese"]:0.09812250188954108,(21[&type="Not_Marshallese"]:0.052401486129287966,26[&type="Not_Marshallese"]:0.02440148612949533)83[&type="Not_Marshallese"]:0.3112471650826345)80[&type="Marshallese"]:0.03370786344607424,((((((((2[&type="Not_Marshallese"]:0.05739210117…
tree STATE_3420000 = (1[&type="Not_Marshallese"]:0.5288894041752727,((((((((((2[&type="Not_Marshallese"]:0.04551002368349644,36[&type="Marshallese"]:0.001510023683627404)93[&type="Marshallese"]:0.06797708194324603,((((8[&type="Not_Marshallese"]:0.129447810825079,9[&type="Not_Marshallese"]:0.011447810825140847)63[&type="Not_Marshallese"]:0.16917783575723894,44[&type="Marshallese"]:0.10962564658246…
tree STATE_3430000 = (((1[&type="Not_Marshallese"]:0.335687395504524,((((((5[&type="Not_Marshallese"]:0.23776143809265915,19[&type="Not_Marshallese"]:0.0897614380925209)78[&type="Marshallese"]:0.04891629516290852,(40[&type="Marshallese"]:0.11777145871203465,51[&type="Marshallese"]:0.0827714587119528)89[&type="Marshallese"]:0.07790627454341115)85[&type="Marshallese"]:0.019982089742615505,24[&type=…
tree STATE_3440000 = ((1[&type="Not_Marshallese"]:0.29269810671653396,(((((((((((2[&type="Not_Marshallese"]:0.055678136644864096,36[&type="Marshallese"]:0.011678136644995063)93[&type="Marshallese"]:0.031288060789924965,48[&type="Marshallese"]:0.0069661974348618205)74[&type="Marshallese"]:0.006496343770233559,((6[&type="Not_Marshallese"]:0.03830718414076367,((7[&type="Not_Marshallese"]:0.107349835…
tree STATE_3450000 = (((1[&type="Not_Marshallese"]:0.15467772873759067,(19[&type="Not_Marshallese"]:0.1638080241881671,(26[&type="Not_Marshallese"]:0.0903257913771165,(40[&type="Marshallese"]:0.05012360556725193,51[&type="Marshallese"]:0.015123605567170073)89[&type="Marshallese"]:0.06520218580972814)68[&type="Marshallese"]:0.10548223281120339)92[&type="Marshallese"]:0.020869704549396295)83[&type=…
tree STATE_3460000 = (((1[&type="Not_Marshallese"]:0.11044731389998752,(24[&type="Not_Marshallese"]:0.05855522748992947,(((((25[&type="Not_Marshallese"]:0.03943694458470598,35[&type="Marshallese"]:0.02543694458458229)100[&type="Marshallese"]:0.0297621997389233,29[&type="Marshallese"]:0.1431991443236984)86[&type="Marshallese"]:0.06182577359243546,51[&type="Marshallese"]:0.022024917915913766)61[&ty…
tree STATE_3470000 = (((((1[&type="Not_Marshallese"]:0.08275284212043899,((((((2[&type="Not_Marshallese"]:0.04403073091238008,36[&type="Marshallese"]:3.073091251104554E-5)93[&type="Marshallese"]:0.09776516949064218,(10[&type="Not_Marshallese"]:0.0931855231108224,11[&type="Not_Marshallese"]:0.0931855231108224)64[&type="Not_Marshallese"]:0.039610377292185306)101[&type="Marshallese"]:8.8947859770316…
tree STATE_3480000 = ((1[&type="Not_Marshallese"]:0.16641663686758545,((((((((((2[&type="Not_Marshallese"]:0.12241548414429448,36[&type="Marshallese"]:0.07841548414442545)93[&type="Marshallese"]:0.01305327009840318,((6[&type="Not_Marshallese"]:0.04341680611691967,((7[&type="Not_Marshallese"]:0.0909659014393075,45[&type="Marshallese"]:0.024965901439503946)90[&type="Marshallese"]:0.0456224170243089…
tree STATE_3490000 = (1[&type="Not_Marshallese"]:0.3557950417087402,(((((((((2[&type="Not_Marshallese"]:0.1876639710116782,36[&type="Marshallese"]:0.14366397101180917)93[&type="Marshallese"]:0.035068627661574925,(((3[&type="Not_Marshallese"]:0.16602948008096097,(4[&type="Not_Marshallese"]:0.06269500552720453,47[&type="Marshallese"]:0.013695005526998982)60[&type="Marshallese"]:0.05133447455384921)…
tree STATE_3500000 = (1[&type="Not_Marshallese"]:0.41076418107677837,((((((((2[&type="Not_Marshallese"]:0.1314617350746472,36[&type="Marshallese"]:0.08746173507477817)93[&type="Marshallese"]:0.054216371545673714,((3[&type="Not_Marshallese"]:0.10644569568403772,4[&type="Not_Marshallese"]:0.05444569568413049)60[&type="Not_Marshallese"]:0.05538146446831338,47[&type="Marshallese"]:0.06082716015223832…
tree STATE_3510000 = (((((1[&type="Not_Marshallese"]:0.08117343589765635,((((2[&type="Not_Marshallese"]:0.08847074578959946,36[&type="Marshallese"]:0.044470745789730426)93[&type="Marshallese"]:0.06722485099807152,((((6[&type="Not_Marshallese"]:0.05903411246060841,((7[&type="Not_Marshallese"]:0.10708826035788221,45[&type="Marshallese"]:0.041088260358078665)90[&type="Marshallese"]:0.044322412961535…
tree STATE_3520000 = ((1[&type="Not_Marshallese"]:0.16092213462360483,((((((((2[&type="Not_Marshallese"]:0.05539722501783906,36[&type="Marshallese"]:0.011397225017970025)93[&type="Marshallese"]:0.023806505889314655,((11[&type="Not_Marshallese"]:0.033216503533030406,30[&type="Marshallese"]:0.0012165035331049845)65[&type="Marshallese"]:0.030288806129211476,31[&type="Marshallese"]:0.0175053096621927…
tree STATE_3530000 = (((1[&type="Not_Marshallese"]:0.26563446349329134,(((((((((2[&type="Not_Marshallese"]:0.051836306891476225,36[&type="Marshallese"]:0.007836306891607192)93[&type="Marshallese"]:0.026210320100616746,53[&type="Marshallese"]:0.020046626992100247)98[&type="Marshallese"]:0.012033067104053052,((((6[&type="Not_Marshallese"]:0.018487444331118097,32[&type="Marshallese"]:0.0124874443312…
tree STATE_3540000 = ((((((((1[&type="Not_Marshallese"]:0.03182828442154484,12[&type="Not_Marshallese"]:0.02882828442161578)76[&type="Not_Marshallese"]:0.022294571786692474,((((13[&type="Not_Marshallese"]:0.06073311453765584,14[&type="Not_Marshallese"]:0.08273311453759036)102[&type="Marshallese"]:0.06776812091990891,(37[&type="Marshallese"]:0.04021507868470442,46[&type="Marshallese"]:0.0042150786…
tree STATE_3550000 = (((((((1[&type="Not_Marshallese"]:0.07043583548734189,(25[&type="Not_Marshallese"]:0.19138729341649297,(29[&type="Marshallese"]:0.2650152864490386,49[&type="Marshallese"]:0.051015286448869435)91[&type="Marshallese"]:3.7200696752348605E-4)92[&type="Marshallese"]:0.040048542070907134)100[&type="Marshallese"]:8.748105767207859E-4,26[&type="Not_Marshallese"]:0.1333106460641882)76…
tree STATE_3560000 = (((1[&type="Not_Marshallese"]:0.2874074337447905,((((((((((((2[&type="Not_Marshallese"]:0.059004854063276824,36[&type="Marshallese"]:0.015004854063407791)93[&type="Marshallese"]:0.026279967181059627,28[&type="Marshallese"]:0.00828482124433827)79[&type="Marshallese"]:0.06957486538502666,5[&type="Not_Marshallese"]:0.18785968662949226)81[&type="Marshallese"]:6.456094196028994E-4…
tree STATE_3570000 = ((1[&type="Not_Marshallese"]:0.5420582221247565,(((20[&type="Not_Marshallese"]:0.21318274507148205,(27[&type="Not_Marshallese"]:0.036848915756689804,35[&type="Marshallese"]:0.12184891575649881)86[&type="Not_Marshallese"]:0.249333829314885)68[&type="Marshallese"]:0.07620140546037901,49[&type="Marshallese"]:0.3213841505317865)100[&type="Marshallese"]:0.06183617873389313,24[&typ…
tree STATE_3580000 = ((1[&type="Not_Marshallese"]:0.5353379446351345,(((((((((((((((2[&type="Not_Marshallese"]:0.048325820582567625,36[&type="Marshallese"]:0.004325820582698592)93[&type="Marshallese"]:0.006289547267963602,44[&type="Marshallese"]:0.18561536785061672)73[&type="Marshallese"]:5.050302879328061E-4,31[&type="Marshallese"]:1.2039813840036828E-4)65[&type="Marshallese"]:0.0218311022023034…
tree STATE_3590000 = (1[&type="Not_Marshallese"]:0.3572218762794914,((((((((((((2[&type="Not_Marshallese"]:0.05521066401717889,36[&type="Marshallese"]:0.011210664017309857)58[&type="Marshallese"]:0.022602599926441425,(30[&type="Marshallese"]:0.03541203763804468,(31[&type="Marshallese"]:0.02028735276314464,(44[&type="Marshallese"]:0.15443369054167572,52[&type="Marshallese"]:0.017433690541732105)84…
tree STATE_3600000 = (1[&type="Not_Marshallese"]:0.6364742257168408,((((((((((((((((((2[&type="Not_Marshallese"]:0.05419737630728061,36[&type="Marshallese"]:0.010197376307411576)58[&type="Marshallese"]:0.011901559867868339,30[&type="Marshallese"]:0.025098936175208975)85[&type="Marshallese"]:0.016404331734022004,((6[&type="Not_Marshallese"]:0.08620581702846442,((7[&type="Not_Marshallese"]:0.070235…
tree STATE_3610000 = (((((((((1[&type="Not_Marshallese"]:0.08731612110120957,29[&type="Marshallese"]:0.3223161211013369)104[&type="Marshallese"]:0.04064903476517456,((((((22[&type="Not_Marshallese"]:0.3677236000023909,40[&type="Marshallese"]:0.011723600002396362)97[&type="Marshallese"]:0.02851657397074614,51[&type="Marshallese"]:0.005240173973060647)90[&type="Marshallese"]:0.04693230368463297,35[…
tree STATE_3620000 = (((1[&type="Not_Marshallese"]:0.2219539221324781,(5[&type="Not_Marshallese"]:0.37576579324203585,24[&type="Not_Marshallese"]:0.20276579324203403)89[&type="Marshallese"]:0.024188128890553218)81[&type="Marshallese"]:0.056087660117000726,(((((((((((((((2[&type="Not_Marshallese"]:0.05966056442915013,36[&type="Marshallese"]:0.0156605644292811)58[&type="Marshallese"]:0.013754637776…
tree STATE_3630000 = (((1[&type="Not_Marshallese"]:0.14438490272788673,(((((((((((((2[&type="Not_Marshallese"]:0.046293758245926964,36[&type="Marshallese"]:0.002293758246057931)58[&type="Marshallese"]:0.011287338254247437,(6[&type="Not_Marshallese"]:0.06663818811209365,((7[&type="Not_Marshallese"]:0.08516521567509983,45[&type="Marshallese"]:0.019165215675296277)69[&type="Marshallese"]:0.048013063…
tree STATE_3640000 = (1[&type="Not_Marshallese"]:0.36542416128501853,(((((2[&type="Not_Marshallese"]:0.07042393397885527,36[&type="Marshallese"]:0.026423933978986236)93[&type="Marshallese"]:0.0782752000756437,((((((3[&type="Not_Marshallese"]:0.11788443841026197,4[&type="Not_Marshallese"]:0.06588443841035474)60[&type="Marshallese"]:0.0021936365522770007,47[&type="Marshallese"]:0.019078074962426195…
tree STATE_3650000 = (((((1[&type="Not_Marshallese"]:0.13383764143075483,((((12[&type="Not_Marshallese"]:0.002259283957230074,(14[&type="Not_Marshallese"]:0.06667397140278031,((15[&type="Not_Marshallese"]:0.3390598293380693,(((((16[&type="Not_Marshallese"]:0.0724552633183802,39[&type="Marshallese"]:0.01745526331831654)62[&type="Marshallese"]:0.010518958976571735,41[&type="Marshallese"]:0.02597422…
tree STATE_3660000 = (((((1[&type="Not_Marshallese"]:0.1720498804212297,(((((12[&type="Not_Marshallese"]:0.007450796647890945,(14[&type="Not_Marshallese"]:0.068673612124791,(15[&type="Not_Marshallese"]:0.3460735287012204,(16[&type="Not_Marshallese"]:0.2090350319851056,((17[&type="Not_Marshallese"]:0.058186863367454045,(18[&type="Not_Marshallese"]:0.10068388465123795,(39[&type="Marshallese"]:0.023…
tree STATE_3670000 = ((((((((1[&type="Not_Marshallese"]:0.054802825800173816,25[&type="Not_Marshallese"]:0.21580282580023202)90[&type="Marshallese"]:0.005895027781374851,26[&type="Not_Marshallese"]:0.12269785358167418)76[&type="Marshallese"]:0.08495911711201087,((((12[&type="Not_Marshallese"]:0.006615667233940692,(((((13[&type="Not_Marshallese"]:0.08363500259372497,37[&type="Marshallese"]:0.00163…
tree STATE_3680000 = (((((1[&type="Not_Marshallese"]:0.1176287025517424,20[&type="Not_Marshallese"]:0.10662870255177515)102[&type="Marshallese"]:0.04036252086088232,29[&type="Marshallese"]:0.39299122341275206)60[&type="Marshallese"]:0.011892318250262157,((((((((2[&type="Not_Marshallese"]:0.054303846221355645,36[&type="Marshallese"]:0.010303846221486612)58[&type="Marshallese"]:0.016274963981723123…
tree STATE_3690000 = ((1[&type="Not_Marshallese"]:0.4840366514035206,5[&type="Not_Marshallese"]:0.6620366514036315)66[&type="Marshallese"]:0.04406234468608905,(((((((((2[&type="Not_Marshallese"]:0.06528182520040327,36[&type="Marshallese"]:0.021281825200534232)93[&type="Marshallese"]:0.011760213636552774,28[&type="Marshallese"]:4.203883695785837E-5)103[&type="Marshallese"]:0.028787512953579952,(((…
tree STATE_3700000 = (((1[&type="Not_Marshallese"]:0.305730132999137,(((((12[&type="Not_Marshallese"]:0.0465451592575471,27[&type="Not_Marshallese"]:0.11154515925760167)96[&type="Not_Marshallese"]:0.0048610625804356156,((((13[&type="Not_Marshallese"]:0.14587959761740754,46[&type="Marshallese"]:0.027879597617469387)87[&type="Marshallese"]:0.015966443380883377,37[&type="Marshallese"]:0.079846040998…
tree STATE_3710000 = (((1[&type="Not_Marshallese"]:0.13984379603574404,26[&type="Not_Marshallese"]:0.20184379603586955)75[&type="Not_Marshallese"]:0.03236817432553596,5[&type="Not_Marshallese"]:0.35021197036139096)106[&type="Not_Marshallese"]:0.22182947594905034,((((((((2[&type="Not_Marshallese"]:0.08821074266867512,36[&type="Marshallese"]:0.04421074266880609)93[&type="Marshallese"]:0.04045382910…
tree STATE_3720000 = (((((((1[&type="Not_Marshallese"]:0.05435493163678984,(((5[&type="Not_Marshallese"]:0.1650643196028142,29[&type="Marshallese"]:0.22206431960283057)68[&type="Marshallese"]:0.001487065656556874,33[&type="Marshallese"]:0.07255138525932014)85[&type="Marshallese"]:0.04893958670689458,25[&type="Not_Marshallese"]:0.1984909719662129)89[&type="Marshallese"]:0.016863959670635142)80[&ty…
tree STATE_3730000 = ((((1[&type="Not_Marshallese"]:0.07973849505470587,((((((2[&type="Not_Marshallese"]:0.044299225006282694,36[&type="Marshallese"]:2.9922500641366145E-4)93[&type="Marshallese"]:0.04794136336122801,10[&type="Not_Marshallese"]:0.08324058836749615)101[&type="Marshallese"]:0.03536082747287661,((((6[&type="Not_Marshallese"]:0.03790806869180002,((7[&type="Not_Marshallese"]:0.12841526…
tree STATE_3740000 = ((((1[&type="Not_Marshallese"]:0.1131087390063894,12[&type="Not_Marshallese"]:0.11010873900646034)86[&type="Marshallese"]:0.007391346641264396,(5[&type="Not_Marshallese"]:0.20179653547324272,((((13[&type="Not_Marshallese"]:0.12147309556015878,46[&type="Marshallese"]:0.0034730955602206293)87[&type="Marshallese"]:0.02407810544029748,37[&type="Marshallese"]:0.06355120100034894)1…
tree STATE_3750000 = ((((((1[&type="Not_Marshallese"]:0.1705552738960141,((12[&type="Not_Marshallese"]:0.09470495503789755,((13[&type="Not_Marshallese"]:0.21957248342166658,(34[&type="Marshallese"]:0.008611992147746106,(37[&type="Marshallese"]:0.04284090207784835,46[&type="Marshallese"]:0.006840902078017519)87[&type="Marshallese"]:0.034771090069857735)102[&type="Marshallese"]:0.05996049127385317)…
tree STATE_3760000 = (((((1[&type="Not_Marshallese"]:0.11701294209298352,(((19[&type="Not_Marshallese"]:0.06598029115580029,(25[&type="Not_Marshallese"]:0.19389997819482507,((29[&type="Marshallese"]:0.24985671015636524,49[&type="Marshallese"]:0.03585671015619607)83[&type="Marshallese"]:0.009847337766249464,33[&type="Marshallese"]:0.1087040479225474)100[&type="Marshallese"]:0.008195930272279495)68…
tree STATE_3770000 = ((((((((1[&type="Not_Marshallese"]:0.028452736085837427,24[&type="Not_Marshallese"]:0.033452736085946566)95[&type="Not_Marshallese"]:0.06399855326970794,21[&type="Not_Marshallese"]:0.1824512893554635)106[&type="Marshallese"]:0.0031374136119145524,19[&type="Not_Marshallese"]:0.12558870296743263)84[&type="Marshallese"]:0.05117409509770077,26[&type="Not_Marshallese"]:0.208762798…
tree STATE_3780000 = (1[&type="Not_Marshallese"]:0.4198636539456002,(((((((((((((2[&type="Not_Marshallese"]:0.054041588950330066,36[&type="Marshallese"]:0.010041588950461033)58[&type="Marshallese"]:0.03941124732237278,(((8[&type="Not_Marshallese"]:0.21989082054214476,9[&type="Not_Marshallese"]:0.1018908205422066)92[&type="Marshallese"]:0.12493709917984847,52[&type="Marshallese"]:0.018827919722198…
tree STATE_3790000 = (((((1[&type="Not_Marshallese"]:0.1293336044995308,((((((((((2[&type="Not_Marshallese"]:0.049544773283281995,36[&type="Marshallese"]:0.005544773283412963)93[&type="Marshallese"]:0.02028632726466606,11[&type="Not_Marshallese"]:0.0608311005479335)104[&type="Marshallese"]:0.06362750396609806,(((30[&type="Marshallese"]:0.026284585649879455,(31[&type="Marshallese"]:0.0109213337540…
tree STATE_3800000 = (1[&type="Not_Marshallese"]:0.28445074396288905,((((((((((((2[&type="Not_Marshallese"]:0.06959618794225009,36[&type="Marshallese"]:0.025596187942381055)93[&type="Marshallese"]:0.015246900266109753,(31[&type="Marshallese"]:0.007253898409569692,38[&type="Marshallese"]:0.007253898409569692)65[&type="Marshallese"]:0.022589189798726483)104[&type="Marshallese"]:0.009623021868532144…
tree STATE_3810000 = (((((1[&type="Not_Marshallese"]:0.10620233718746808,33[&type="Marshallese"]:0.1902023371875281)87[&type="Marshallese"]:0.034768486567230306,(12[&type="Not_Marshallese"]:0.07627277995253556,(((13[&type="Not_Marshallese"]:0.12453427040874043,(37[&type="Marshallese"]:0.04004742416753315,46[&type="Marshallese"]:0.004047424167702318)96[&type="Marshallese"]:0.0024868462410999603)10…
tree STATE_3820000 = ((((((1[&type="Not_Marshallese"]:0.06490221176228517,22[&type="Not_Marshallese"]:0.5079022117622688)83[&type="Marshallese"]:0.12061186102682597,25[&type="Not_Marshallese"]:0.34651407278916935)89[&type="Marshallese"]:0.02337851877575725,((((((2[&type="Not_Marshallese"]:0.08606516026668931,36[&type="Marshallese"]:0.04206516026682028)93[&type="Marshallese"]:0.07475595967796045,(…
tree STATE_3830000 = (((((1[&type="Not_Marshallese"]:0.13502206858350407,((((12[&type="Not_Marshallese"]:0.029199226126098043,((13[&type="Not_Marshallese"]:0.14405439243193907,(37[&type="Marshallese"]:0.03629277417829552,46[&type="Marshallese"]:2.927741784646831E-4)87[&type="Marshallese"]:0.025761618253536234)102[&type="Marshallese"]:0.04699367768842988,34[&type="Marshallese"]:0.04004807012030165…
tree STATE_3840000 = ((1[&type="Not_Marshallese"]:0.3487564881666717,(((5[&type="Not_Marshallese"]:0.38327748435003506,(((((14[&type="Not_Marshallese"]:0.11933054382473735,29[&type="Marshallese"]:0.07533054382486831)68[&type="Marshallese"]:0.14085393072008018,51[&type="Marshallese"]:0.03318447454472839)90[&type="Marshallese"]:0.05066750869137371,22[&type="Not_Marshallese"]:0.4748519832361785)76[&…
tree STATE_3850000 = (((((1[&type="Not_Marshallese"]:0.14310660654818574,(((12[&type="Not_Marshallese"]:0.04883939819506178,((((13[&type="Not_Marshallese"]:0.12897778700658813,37[&type="Marshallese"]:0.04697778700648081)96[&type="Marshallese"]:0.026945782156846287,34[&type="Marshallese"]:0.004923569163367114)106[&type="Marshallese"]:0.0032251004090388946,46[&type="Marshallese"]:0.0411486695725351…
tree STATE_3860000 = (((((1[&type="Not_Marshallese"]:0.07760022161665658,(((29[&type="Marshallese"]:0.16258381232438168,35[&type="Marshallese"]:0.07458381232418887)87[&type="Marshallese"]:0.016293194283129475,40[&type="Marshallese"]:0.030877006607372914)61[&type="Marshallese"]:0.06467869860865993,51[&type="Marshallese"]:0.060555705215950995)99[&type="Marshallese"]:0.06904451640061282)76[&type="Ma…
tree STATE_3870000 = ((((1[&type="Not_Marshallese"]:0.20212729846340893,23[&type="Not_Marshallese"]:0.3361272984634235)89[&type="Marshallese"]:0.04149011151061177,21[&type="Not_Marshallese"]:0.33361740997393885)100[&type="Marshallese"]:0.03691051857241212,(((5[&type="Not_Marshallese"]:0.3096851094371603,(((22[&type="Not_Marshallese"]:0.46250537719280527,(26[&type="Not_Marshallese"]:0.048929565042…
tree STATE_3880000 = ((1[&type="Not_Marshallese"]:0.3174857290032467,(((3[&type="Not_Marshallese"]:0.07436092732931199,4[&type="Not_Marshallese"]:0.022360927329404756)62[&type="Not_Marshallese"]:0.16242013789318732,47[&type="Marshallese"]:0.13578106522238653)102[&type="Marshallese"]:0.16016911431906689,5[&type="Not_Marshallese"]:0.38395017954164623)63[&type="Marshallese"]:0.1115355494617114)89[&t…
tree STATE_3890000 = ((((1[&type="Not_Marshallese"]:0.08376834731787619,24[&type="Not_Marshallese"]:0.08876834731798533)97[&type="Not_Marshallese"]:0.14484523643121905,((((5[&type="Not_Marshallese"]:0.2653878990048041,(25[&type="Not_Marshallese"]:0.10078207287568353,27[&type="Not_Marshallese"]:0.0017820728757508286)101[&type="Not_Marshallese"]:0.1476058261290678)90[&type="Marshallese"]:0.02673549…
tree STATE_3900000 = ((((1[&type="Not_Marshallese"]:0.2069812279681963,(25[&type="Not_Marshallese"]:0.23095199120290322,27[&type="Not_Marshallese"]:0.13195199120297052)101[&type="Marshallese"]:0.13702923676535128)89[&type="Marshallese"]:0.029321668106475407,22[&type="Not_Marshallese"]:0.6793028960746553)90[&type="Marshallese"]:0.061165241039105256,((((((((((((2[&type="Not_Marshallese"]:0.06176607…
tree STATE_3910000 = ((((1[&type="Not_Marshallese"]:0.2537069181676622,19[&type="Not_Marshallese"]:0.28370691816763494)90[&type="Marshallese"]:0.04373118568491674,(((((((2[&type="Not_Marshallese"]:0.06114732179981319,36[&type="Marshallese"]:0.01714732179994416)103[&type="Marshallese"]:0.09761597542348333,42[&type="Marshallese"]:0.015763297223267414)84[&type="Marshallese"]:0.0035170278778179354,((…
tree STATE_3920000 = ((1[&type="Not_Marshallese"]:0.24523994679661,(((((((((((2[&type="Not_Marshallese"]:0.04994415707367039,36[&type="Marshallese"]:0.005944157073801359)103[&type="Marshallese"]:0.03540522520854128,31[&type="Marshallese"]:0.030349382282148007)88[&type="Marshallese"]:7.812385347938378E-5,(28[&type="Marshallese"]:0.004591163355926464,44[&type="Marshallese"]:0.21259116335601014)66[&…
tree STATE_3930000 = (((((1[&type="Not_Marshallese"]:0.13363011500864042,23[&type="Not_Marshallese"]:0.26763011500865497)65[&type="Marshallese"]:0.026457468346271273,(21[&type="Not_Marshallese"]:0.19847706565249723,24[&type="Not_Marshallese"]:0.11347706565268822)90[&type="Marshallese"]:0.0516105177023326)91[&type="Marshallese"]:0.04249926800249004,20[&type="Not_Marshallese"]:0.19158685135743447)7…
tree STATE_3940000 = (((1[&type="Not_Marshallese"]:0.21306442470447218,(((((2[&type="Not_Marshallese"]:0.10485890403667375,36[&type="Marshallese"]:0.06085890403680472)103[&type="Marshallese"]:0.05825743402272754,((((3[&type="Not_Marshallese"]:0.1292248035396134,4[&type="Not_Marshallese"]:0.07722480353970618)102[&type="Not_Marshallese"]:0.006139370922721765,47[&type="Marshallese"]:0.03436417446222…
tree STATE_3950000 = ((1[&type="Not_Marshallese"]:0.35378042441733526,(20[&type="Not_Marshallese"]:0.3356385750165025,26[&type="Not_Marshallese"]:0.4086385750165953)61[&type="Marshallese"]:0.007141849400865485)91[&type="Marshallese"]:0.04847437029991375,((((((((2[&type="Not_Marshallese"]:0.10059084730672918,36[&type="Marshallese"]:0.05659084730686015)93[&type="Marshallese"]:0.09363914843122356,((…
tree STATE_3960000 = ((((1[&type="Not_Marshallese"]:0.22852343224825733,(23[&type="Not_Marshallese"]:0.2380539313481198,24[&type="Not_Marshallese"]:0.1090539313482144)80[&type="Not_Marshallese"]:0.12446950090015207)91[&type="Marshallese"]:0.03177470249457581,(((12[&type="Not_Marshallese"]:0.04845701100921063,(((((13[&type="Not_Marshallese"]:0.08617314120844322,37[&type="Marshallese"]:0.0041731412…
tree STATE_3970000 = ((1[&type="Not_Marshallese"]:0.4063682879374919,20[&type="Not_Marshallese"]:0.39536828793752465)100[&type="Marshallese"]:0.17617046499701594,(((((((((2[&type="Not_Marshallese"]:0.06357237853850672,36[&type="Marshallese"]:0.01957237853863769)93[&type="Marshallese"]:0.06376459656040301,52[&type="Marshallese"]:0.12133697509905161)71[&type="Marshallese"]:0.027584949011824067,((((…
tree STATE_3980000 = ((((1[&type="Not_Marshallese"]:0.14493772432553453,5[&type="Not_Marshallese"]:0.3229377243256455)68[&type="Marshallese"]:0.091167795495665,(((19[&type="Not_Marshallese"]:0.07491446700314308,49[&type="Marshallese"]:0.06591446700312853)98[&type="Marshallese"]:0.0546385155581961,(29[&type="Marshallese"]:0.13848736249151894,35[&type="Marshallese"]:0.050487362491326127)61[&type="M…
tree STATE_3990000 = (((((1[&type="Not_Marshallese"]:0.018749206736925816,24[&type="Not_Marshallese"]:0.023749206737034956)78[&type="Not_Marshallese"]:0.09806007161843311,((12[&type="Not_Marshallese"]:0.0627710811371821,((((13[&type="Not_Marshallese"]:0.029031386941031023,14[&type="Not_Marshallese"]:0.05103138694096554)100[&type="Not_Marshallese"]:0.06025274469965597,37[&type="Marshallese"]:0.007…
tree STATE_4000000 = ((1[&type="Not_Marshallese"]:0.3799970955205144,(((((((((((((((2[&type="Not_Marshallese"]:0.05165505555231831,36[&type="Marshallese"]:0.007655055552449275)103[&type="Marshallese"]:0.02500296454581097,((((((8[&type="Not_Marshallese"]:0.22644761353662363,9[&type="Not_Marshallese"]:0.10844761353668547)105[&type="Marshallese"]:0.02152834131254433,44[&type="Marshallese"]:0.0589759…
tree STATE_4010000 = (((1[&type="Not_Marshallese"]:0.40553912293281336,20[&type="Not_Marshallese"]:0.3945391229328461)68[&type="Not_Marshallese"]:0.08689900921242999,(((((((((((2[&type="Not_Marshallese"]:0.11239035417022913,36[&type="Marshallese"]:0.0683903541703601)95[&type="Marshallese"]:0.02640275256144342,(((8[&type="Not_Marshallese"]:0.1902056928648494,9[&type="Not_Marshallese"]:0.0722056928…
tree STATE_4020000 = (1[&type="Not_Marshallese"]:0.6642314276088435,((((((((((((2[&type="Not_Marshallese"]:0.05029336498775494,36[&type="Marshallese"]:0.006293364987885908)103[&type="Marshallese"]:0.034318478734011615,(30[&type="Marshallese"]:0.04124831867701628,(31[&type="Marshallese"]:0.00158897390080448,38[&type="Marshallese"]:0.00158897390080448)73[&type="Marshallese"]:0.02565934477608811)66[…
tree STATE_4030000 = ((((((1[&type="Not_Marshallese"]:0.194983427687908,(19[&type="Not_Marshallese"]:0.08138913184599239,((((22[&type="Not_Marshallese"]:0.3025767307825207,29[&type="Marshallese"]:0.09457673078266438)100[&type="Marshallese"]:0.03545761412923654,35[&type="Marshallese"]:0.0420343449117081)75[&type="Marshallese"]:0.025395840649851453,40[&type="Marshallese"]:0.007430185561614122)82[&t…
tree STATE_4040000 = (((1[&type="Not_Marshallese"]:0.1335883207527644,(20[&type="Not_Marshallese"]:0.018089903926838624,49[&type="Marshallese"]:0.050089903926764046)76[&type="Marshallese"]:0.1044984168259585)101[&type="Marshallese"]:0.07662357178665569,(((((((((2[&type="Not_Marshallese"]:0.045653440541081225,36[&type="Marshallese"]:0.0016534405412121922)103[&type="Marshallese"]:0.1010638688712145…
tree STATE_4050000 = (((((1[&type="Not_Marshallese"]:0.10167505277183797,19[&type="Not_Marshallese"]:0.13167505277181069)95[&type="Marshallese"]:0.04386384014613065,(((12[&type="Not_Marshallese"]:0.049482297694687594,((13[&type="Not_Marshallese"]:0.15371972163288794,(34[&type="Marshallese"]:9.228581253315493E-4,(37[&type="Marshallese"]:0.03741293214059149,46[&type="Marshallese"]:0.001412932140760…
tree STATE_4060000 = (((((((1[&type="Not_Marshallese"]:0.12261869504009071,49[&type="Marshallese"]:0.14361869504004887)76[&type="Marshallese"]:0.007302165969444996,(5[&type="Not_Marshallese"]:0.25458603359832455,(12[&type="Not_Marshallese"]:0.057643652167370996,(((13[&type="Not_Marshallese"]:0.16162115585071324,(37[&type="Marshallese"]:0.05325293698706951,46[&type="Marshallese"]:0.017252936987238…
tree STATE_4070000 = ((((1[&type="Not_Marshallese"]:0.026769891353009,5[&type="Not_Marshallese"]:0.20476989135311996)90[&type="Not_Marshallese"]:0.2021565101760202,24[&type="Not_Marshallese"]:0.23392640152913835)101[&type="Marshallese"]:0.0015236598602950124,20[&type="Not_Marshallese"]:0.21945006138935697)85[&type="Marshallese"]:0.015162348226822275,((((((((2[&type="Not_Marshallese"]:0.0528957007…
tree STATE_4080000 = (((((1[&type="Not_Marshallese"]:0.11365077349205377,24[&type="Not_Marshallese"]:0.11865077349216291)90[&type="Marshallese"]:0.03911950399326558,((((((((2[&type="Not_Marshallese"]:0.0481711206178419,36[&type="Marshallese"]:0.004171120617972868)103[&type="Marshallese"]:0.022869860681553056,(30[&type="Marshallese"]:0.0031359825215715453,44[&type="Marshallese"]:0.175135982521597)…
tree STATE_4090000 = (((((1[&type="Not_Marshallese"]:0.11650703287042374,((((((((2[&type="Not_Marshallese"]:0.05459735127128851,36[&type="Marshallese"]:0.010597351271419475)93[&type="Marshallese"]:0.03239222243723383,53[&type="Marshallese"]:0.028989573708529615)77[&type="Marshallese"]:0.04803769608693653,((3[&type="Not_Marshallese"]:0.11817840746373898,47[&type="Marshallese"]:0.0171784074636262)6…
tree STATE_4100000 = ((1[&type="Not_Marshallese"]:0.3231297108152156,(((((((((((((((((((2[&type="Not_Marshallese"]:0.055640354856017926,36[&type="Marshallese"]:0.011640354856148893)93[&type="Marshallese"]:0.006358746804334348,44[&type="Marshallese"]:0.19299910166043777)71[&type="Marshallese"]:0.005343402552556387,38[&type="Marshallese"]:0.012342504212844996)79[&type="Marshallese"]:1.2751237711683…
tree STATE_4110000 = (((((((1[&type="Not_Marshallese"]:0.08001796157374519,((((((((2[&type="Not_Marshallese"]:0.04927517960779382,36[&type="Marshallese"]:0.005275179607924785)93[&type="Marshallese"]:0.00984806644078029,(38[&type="Marshallese"]:1.1087831385525604E-4,52[&type="Marshallese"]:0.0491108783140608)79[&type="Marshallese"]:0.004012367734655187)65[&type="Marshallese"]:0.048349114248456004,…
tree STATE_4120000 = ((((1[&type="Not_Marshallese"]:0.22027864381853013,(((((((((2[&type="Not_Marshallese"]:0.045913027497239134,36[&type="Marshallese"]:0.0019130274973701011)93[&type="Marshallese"]:0.025078992260539223,(38[&type="Marshallese"]:5.635276746986939E-4,52[&type="Marshallese"]:0.04956352767490424)79[&type="Marshallese"]:0.015428492083015999)65[&type="Marshallese"]:0.02301013618467984,…
tree STATE_4130000 = (((((1[&type="Not_Marshallese"]:0.14706517574569367,19[&type="Not_Marshallese"]:0.17706517574566638)81[&type="Marshallese"]:0.022966981410171616,(((((((((((2[&type="Not_Marshallese"]:0.058924175212525576,36[&type="Marshallese"]:0.014924175212656543)93[&type="Marshallese"]:0.011916148718689734,52[&type="Marshallese"]:0.06484032393135719)79[&type="Marshallese"]:0.01329470308539…
tree STATE_4140000 = ((((1[&type="Not_Marshallese"]:0.23544701673488322,((((((((((((2[&type="Not_Marshallese"]:0.04460128256859053,36[&type="Marshallese"]:6.012825687214951E-4)93[&type="Marshallese"]:0.030148439585969022,10[&type="Not_Marshallese"]:0.065749722154545)64[&type="Marshallese"]:0.004181701896085688,28[&type="Marshallese"]:0.001931424050647057)65[&type="Marshallese"]:0.0115291678133737…
tree STATE_4150000 = (((((1[&type="Not_Marshallese"]:0.20109287531454023,(((((((2[&type="Not_Marshallese"]:0.06982281854680328,36[&type="Marshallese"]:0.025822818546934245)93[&type="Marshallese"]:0.028108539422133094,(((10[&type="Not_Marshallese"]:0.020286804204610598,44[&type="Marshallese"]:0.16028680420471064)73[&type="Marshallese"]:0.047688947067928256,30[&type="Marshallese"]:0.035975751272613…
tree STATE_4160000 = ((((((1[&type="Not_Marshallese"]:0.13318796960368562,19[&type="Not_Marshallese"]:0.16318796960365833)81[&type="Marshallese"]:0.009232054779805265,((21[&type="Not_Marshallese"]:0.16856549254986009,(((((22[&type="Not_Marshallese"]:0.28228536624764583,29[&type="Marshallese"]:0.07428536624778953)100[&type="Marshallese"]:0.026050967776540812,35[&type="Marshallese"]:0.0123363340241…
tree STATE_4170000 = (((1[&type="Not_Marshallese"]:0.21430122457687983,((((2[&type="Not_Marshallese"]:0.1306604423821529,36[&type="Marshallese"]:0.08666044238228388)93[&type="Marshallese"]:0.07227078505186024,((((3[&type="Not_Marshallese"]:0.11148941129859724,4[&type="Not_Marshallese"]:0.05948941129869001)69[&type="Marshallese"]:0.04001912065255542,47[&type="Marshallese"]:0.05050853195103988)60[&…
tree STATE_4180000 = (((((1[&type="Not_Marshallese"]:0.16825275083773994,(((((((((2[&type="Not_Marshallese"]:0.06781805901773275,36[&type="Marshallese"]:0.023818059017863713)93[&type="Marshallese"]:0.012938452064580552,((30[&type="Marshallese"]:0.019494043049894882,31[&type="Marshallese"]:0.005494043049771191)103[&type="Marshallese"]:0.0027265340945057392,38[&type="Marshallese"]:0.008220577144276…
tree STATE_4190000 = (((1[&type="Not_Marshallese"]:0.2696179688521809,24[&type="Not_Marshallese"]:0.27461796885229006)75[&type="Marshallese"]:0.11779933347826255,((((((((((2[&type="Not_Marshallese"]:0.04737841618796601,36[&type="Marshallese"]:0.0033784161880969776)93[&type="Marshallese"]:0.05190437402900239,((6[&type="Not_Marshallese"]:0.027726463799978174,32[&type="Marshallese"]:0.02172646380012…
tree STATE_4200000 = ((((((1[&type="Not_Marshallese"]:0.21627577982536006,19[&type="Not_Marshallese"]:0.24627577982533277)68[&type="Marshallese"]:0.007303234793145319,(((((((2[&type="Not_Marshallese"]:0.04595599884177437,36[&type="Marshallese"]:0.0019559988419053376)93[&type="Marshallese"]:0.010774861566050453,52[&type="Marshallese"]:0.050730860407966705)70[&type="Marshallese"]:0.0276627403213438…
tree STATE_4210000 = ((((1[&type="Not_Marshallese"]:0.26349595940477466,(((5[&type="Not_Marshallese"]:0.3123414407687174,(25[&type="Not_Marshallese"]:0.2482744883163278,((27[&type="Not_Marshallese"]:0.07238183030168199,49[&type="Marshallese"]:0.031381830301514646)78[&type="Marshallese"]:0.02260407158421529,40[&type="Marshallese"]:0.11998590188576086)101[&type="Marshallese"]:0.05428858643049783)76…
tree STATE_4220000 = ((((1[&type="Not_Marshallese"]:0.18526527188206965,20[&type="Not_Marshallese"]:0.1742652718821024)68[&type="Marshallese"]:0.14809904078500136,((((((((((2[&type="Not_Marshallese"]:0.06369305885949883,36[&type="Marshallese"]:0.019693058859629797)93[&type="Marshallese"]:0.0266781064920687,52[&type="Marshallese"]:0.08437116535170941)74[&type="Marshallese"]:0.020302100923622723,((…
tree STATE_4230000 = ((((1[&type="Not_Marshallese"]:0.251670566863876,(((12[&type="Not_Marshallese"]:0.0633264803362773,((((13[&type="Not_Marshallese"]:0.13454837829852628,46[&type="Marshallese"]:0.01654837829858813)105[&type="Marshallese"]:0.0155632356510792,37[&type="Marshallese"]:0.06811161394949816)102[&type="Marshallese"]:0.02520742244039631,34[&type="Marshallese"]:0.02431903638993449)84[&ty…
tree STATE_4240000 = ((((((1[&type="Not_Marshallese"]:0.15765611463607854,((21[&type="Not_Marshallese"]:0.11847020576928458,((((22[&type="Not_Marshallese"]:0.39278851413787996,51[&type="Marshallese"]:0.0017885141378035652)80[&type="Marshallese"]:0.008116265609453999,35[&type="Marshallese"]:0.10490477974728485)97[&type="Marshallese"]:0.011462447855734248,40[&type="Marshallese"]:0.05636722760307366…
tree STATE_4250000 = ((((1[&type="Not_Marshallese"]:0.3188307852088601,14[&type="Not_Marshallese"]:0.5978307852088565)86[&type="Marshallese"]:0.13306470177800955,23[&type="Not_Marshallese"]:0.5858954869868842)66[&type="Marshallese"]:0.06651877299991416,((((((((2[&type="Not_Marshallese"]:0.11436345495362477,36[&type="Marshallese"]:0.07036345495375573)93[&type="Marshallese"]:0.10435751579378083,(((…
tree STATE_4260000 = (((((1[&type="Not_Marshallese"]:0.24087546414636707,(((12[&type="Not_Marshallese"]:0.054478724910507204,(((((((15[&type="Not_Marshallese"]:0.2198445358959067,39[&type="Marshallese"]:0.04384453589597581)72[&type="Marshallese"]:0.02660878062887076,18[&type="Not_Marshallese"]:0.1284533165248393)59[&type="Marshallese"]:0.017455695234696506,41[&type="Marshallese"]:0.08590901175959…
tree STATE_4270000 = ((((1[&type="Not_Marshallese"]:0.1734322711661721,((((((((2[&type="Not_Marshallese"]:0.0721722536112045,36[&type="Marshallese"]:0.028172253611335463)88[&type="Marshallese"]:0.02626254341822898,(10[&type="Not_Marshallese"]:0.0878899114426206,(((30[&type="Marshallese"]:0.01871951729808985,31[&type="Marshallese"]:0.004719517297966158)67[&type="Marshallese"]:0.020111748255611128,…
tree STATE_4280000 = (((((((1[&type="Not_Marshallese"]:0.08458003835605088,((19[&type="Not_Marshallese"]:0.06544152735882147,((((21[&type="Not_Marshallese"]:0.06319974912847137,(35[&type="Marshallese"]:0.11868996336890791,51[&type="Marshallese"]:0.02368996336888063)87[&type="Marshallese"]:0.0015097857595798292)80[&type="Marshallese"]:0.011374633387907562,25[&type="Not_Marshallese"]:0.145574382516…
tree STATE_4290000 = (((1[&type="Not_Marshallese"]:0.318030750644697,(((((((((2[&type="Not_Marshallese"]:0.04765884260439701,36[&type="Marshallese"]:0.0036588426045279787)88[&type="Marshallese"]:0.03103686167767572,38[&type="Marshallese"]:0.023695704282009067)71[&type="Marshallese"]:0.021483723885273198,(11[&type="Not_Marshallese"]:0.08029832034334283,48[&type="Marshallese"]:0.009298320343430144)…
tree STATE_4300000 = ((((((1[&type="Not_Marshallese"]:0.0943633962707211,(((12[&type="Not_Marshallese"]:0.026389222502780307,((((((15[&type="Not_Marshallese"]:0.3015643018933997,17[&type="Not_Marshallese"]:0.13156430189355434)70[&type="Marshallese"]:0.016784294399489086,18[&type="Not_Marshallese"]:0.20034859629295065)92[&type="Marshallese"]:0.0070532292377401,((16[&type="Not_Marshallese"]:0.16529…
tree STATE_4310000 = (((((1[&type="Not_Marshallese"]:0.15880238886399445,((((((12[&type="Not_Marshallese"]:0.01716734266061004,((((13[&type="Not_Marshallese"]:0.10558420838882915,37[&type="Marshallese"]:0.023584208388721828)96[&type="Marshallese"]:0.013310795213537174,46[&type="Marshallese"]:8.950036024281682E-4)106[&type="Marshallese"]:0.05443246221877024,34[&type="Marshallese"]:0.02232746582106…
tree STATE_4320000 = ((1[&type="Not_Marshallese"]:0.25501634539342666,((((5[&type="Not_Marshallese"]:0.21393993447446003,(22[&type="Not_Marshallese"]:0.447036492849068,33[&type="Marshallese"]:0.08803649284914439)61[&type="Marshallese"]:0.031903441625264706)98[&type="Marshallese"]:0.03783572089703202,((19[&type="Not_Marshallese"]:0.04643777805465754,(26[&type="Not_Marshallese"]:0.01778002152738156…
tree STATE_4330000 = ((((1[&type="Not_Marshallese"]:0.06942975391145989,19[&type="Not_Marshallese"]:0.0994297539114326)95[&type="Marshallese"]:0.01567059616279398,((12[&type="Not_Marshallese"]:0.04680558150755987,(((13[&type="Not_Marshallese"]:0.09817347205586524,37[&type="Marshallese"]:0.01617347205575792)102[&type="Marshallese"]:0.025778873155548887,46[&type="Marshallese"]:0.005952345211475973)…
tree STATE_4340000 = (((1[&type="Not_Marshallese"]:0.21130138779371954,(5[&type="Not_Marshallese"]:0.25084510068292765,(12[&type="Not_Marshallese"]:0.046691296895142065,(((((13[&type="Not_Marshallese"]:0.09998732491949441,37[&type="Marshallese"]:0.017987324919387093)96[&type="Marshallese"]:0.04824134800071661,46[&type="Marshallese"]:0.03022867292027287)106[&type="Marshallese"]:0.01398059303371934…
tree STATE_4350000 = (((((((1[&type="Not_Marshallese"]:0.09252932377605472,((12[&type="Not_Marshallese"]:0.012335386821313521,(13[&type="Not_Marshallese"]:0.17795972894908818,(34[&type="Marshallese"]:0.017516242245094626,(37[&type="Marshallese"]:0.08232670026924693,46[&type="Marshallese"]:0.0463267002694161)84[&type="Marshallese"]:0.004189541975807676)105[&type="Marshallese"]:0.009443486703926252…
tree STATE_4360000 = ((((1[&type="Not_Marshallese"]:0.1409952934627684,5[&type="Not_Marshallese"]:0.31899529346287936)89[&type="Marshallese"]:0.07147204430681431,21[&type="Not_Marshallese"]:0.30246733776950085)90[&type="Marshallese"]:0.01253072703582414,((((((((2[&type="Not_Marshallese"]:0.08592629759364767,36[&type="Marshallese"]:0.04192629759377864)88[&type="Marshallese"]:0.04342045887182244,((…
tree STATE_4370000 = ((((((1[&type="Not_Marshallese"]:0.14813220588415077,33[&type="Marshallese"]:0.2321322058842108)100[&type="Marshallese"]:0.010804493491501477,19[&type="Not_Marshallese"]:0.18893669937562496)75[&type="Marshallese"]:0.00830616702584941,20[&type="Not_Marshallese"]:0.1562428664015344)82[&type="Marshallese"]:0.016422674404551696,26[&type="Not_Marshallese"]:0.24566554080617886)83[&…
tree STATE_4380000 = ((1[&type="Not_Marshallese"]:0.180463502353289,((((((((2[&type="Not_Marshallese"]:0.056112911871191495,36[&type="Marshallese"]:0.012112911871322463)88[&type="Marshallese"]:0.009111785909419301,((6[&type="Not_Marshallese"]:0.018666260051839356,32[&type="Marshallese"]:0.012666260051981237)75[&type="Marshallese"]:0.03367801242918167,(7[&type="Not_Marshallese"]:0.0850929464289814…
tree STATE_4390000 = (((((1[&type="Not_Marshallese"]:0.05085952165605623,5[&type="Not_Marshallese"]:0.2288595216561672)99[&type="Not_Marshallese"]:0.12584131619550065,24[&type="Not_Marshallese"]:0.18170083785166602)61[&type="Marshallese"]:0.0041030667151283895,(12[&type="Not_Marshallese"]:0.03144777413982436,(((((13[&type="Not_Marshallese"]:0.09240574381951705,(14[&type="Not_Marshallese"]:0.10956…
tree STATE_4400000 = (((1[&type="Not_Marshallese"]:0.12718423731128348,(20[&type="Not_Marshallese"]:0.10834089407654501,(23[&type="Not_Marshallese"]:0.2110038297796959,(25[&type="Not_Marshallese"]:0.12047278493276425,26[&type="Not_Marshallese"]:0.021472784932831557)91[&type="Not_Marshallese"]:0.1175310448469753)87[&type="Marshallese"]:0.04233706429683093)78[&type="Marshallese"]:0.0078433432347712…
tree STATE_4410000 = ((((((((1[&type="Not_Marshallese"]:0.04374569184416455,(25[&type="Not_Marshallese"]:0.14578276674347512,26[&type="Not_Marshallese"]:0.046782766743542425)97[&type="Not_Marshallese"]:0.05896292510074763)83[&type="Not_Marshallese"]:0.0503408949335763,(((((2[&type="Not_Marshallese"]:0.09972412327761448,36[&type="Marshallese"]:0.05572412327774545)88[&type="Marshallese"]:0.02281771…
tree STATE_4420000 = ((((1[&type="Not_Marshallese"]:0.16361357267235022,12[&type="Not_Marshallese"]:0.16061357267242116)89[&type="Marshallese"]:0.04943525187284625,(((((13[&type="Not_Marshallese"]:0.008207888161471444,14[&type="Not_Marshallese"]:0.03020788816140596)96[&type="Not_Marshallese"]:0.12824325580607104,37[&type="Marshallese"]:0.05445114396743517)106[&type="Marshallese"]:0.00353987327329…
tree STATE_4430000 = (((((1[&type="Not_Marshallese"]:0.18304052948693272,((19[&type="Not_Marshallese"]:0.06526886927259967,23[&type="Not_Marshallese"]:0.1692688692726415)101[&type="Not_Marshallese"]:0.03092345492136872,(((((22[&type="Not_Marshallese"]:0.27833793826588155,29[&type="Marshallese"]:0.07033793826602525)91[&type="Marshallese"]:0.06937538387999159,35[&type="Marshallese"]:0.0517133221458…
tree STATE_4440000 = (1[&type="Not_Marshallese"]:0.45582189579186716,(((((((((2[&type="Not_Marshallese"]:0.04767714761566266,36[&type="Marshallese"]:0.00367714761579363)88[&type="Marshallese"]:0.06353362765944559,(((((6[&type="Not_Marshallese"]:0.029369263975779214,((7[&type="Not_Marshallese"]:0.10391942568463186,45[&type="Marshallese"]:0.03791942568482831)94[&type="Marshallese"]:0.03659607981799…
tree STATE_4450000 = ((((1[&type="Not_Marshallese"]:0.3035933713943155,(((((((((((2[&type="Not_Marshallese"]:0.06809075146488852,36[&type="Marshallese"]:0.02409075146501949)58[&type="Marshallese"]:0.04260510807893225,53[&type="Marshallese"]:0.05269585954382805)70[&type="Marshallese"]:0.01712781859744794,(8[&type="Not_Marshallese"]:0.28457002991076147,9[&type="Not_Marshallese"]:0.16657002991082331…
tree STATE_4460000 = ((1[&type="Not_Marshallese"]:0.10996855133060002,20[&type="Not_Marshallese"]:0.09896855133063276)89[&type="Not_Marshallese"]:0.38265728916531316,((((((((((((((((2[&type="Not_Marshallese"]:0.05663783142924139,36[&type="Marshallese"]:0.01263783142937236)88[&type="Marshallese"]:0.01650154350973998,11[&type="Not_Marshallese"]:0.06413937493896682)73[&type="Marshallese"]:0.00878987…
tree STATE_4470000 = (((1[&type="Not_Marshallese"]:0.28335230492976626,((((12[&type="Not_Marshallese"]:0.0690798128766702,((((13[&type="Not_Marshallese"]:0.029712351533926096,14[&type="Not_Marshallese"]:0.05171235153386061)82[&type="Not_Marshallese"]:0.059233360818183534,37[&type="Marshallese"]:0.006945712352002309)84[&type="Marshallese"]:0.0730329734659832,46[&type="Marshallese"]:0.0439786858181…
tree STATE_4480000 = ((1[&type="Not_Marshallese"]:0.35268482335706686,(((((((5[&type="Not_Marshallese"]:0.11859323184885995,(((13[&type="Not_Marshallese"]:0.10776722249689297,37[&type="Marshallese"]:0.025767222496785647)97[&type="Marshallese"]:0.015387565622074773,46[&type="Marshallese"]:0.005154788119029585)60[&type="Marshallese"]:0.038120709446997525,34[&type="Marshallese"]:0.010275497565897962…
tree STATE_4490000 = (((((((1[&type="Not_Marshallese"]:0.20643562724600706,40[&type="Marshallese"]:0.29343562724599614)103[&type="Marshallese"]:0.025613000601211633,(((((14[&type="Not_Marshallese"]:0.26872089361809426,((22[&type="Not_Marshallese"]:0.25310175948287456,29[&type="Marshallese"]:0.045101759483018256)91[&type="Marshallese"]:0.12270387556881662,35[&type="Marshallese"]:0.0798056350516420…
tree STATE_4500000 = ((((1[&type="Not_Marshallese"]:0.41485603265428606,33[&type="Marshallese"]:0.4988560326543461)76[&type="Marshallese"]:0.05601734661125146,20[&type="Not_Marshallese"]:0.45987337926557026)97[&type="Marshallese"]:0.03604613195362094,((((((2[&type="Not_Marshallese"]:0.05095295773170039,36[&type="Marshallese"]:0.006952957731831355)88[&type="Marshallese"]:0.055321602368095135,((((8…
tree STATE_4510000 = ((((1[&type="Not_Marshallese"]:0.16962114353419078,(19[&type="Not_Marshallese"]:0.15332279996061338,(((21[&type="Not_Marshallese"]:0.13416394703898293,(26[&type="Not_Marshallese"]:0.08771608401553277,(((27[&type="Not_Marshallese"]:0.05154687232265476,((29[&type="Marshallese"]:0.20921307504480668,40[&type="Marshallese"]:0.06121307504466844)64[&type="Marshallese"]:0.01497943061…
tree STATE_4520000 = (((1[&type="Not_Marshallese"]:0.2188859718618118,(((12[&type="Not_Marshallese"]:0.009107733048752786,((((((15[&type="Not_Marshallese"]:0.2829063644011718,((16[&type="Not_Marshallese"]:0.07964214790182439,18[&type="Not_Marshallese"]:0.08264214790175345)57[&type="Marshallese"]:0.0655342035973091,39[&type="Marshallese"]:0.09017635149906983)63[&type="Marshallese"]:0.0167300129021…
tree STATE_4530000 = ((((((1[&type="Not_Marshallese"]:0.08431414310266094,((((13[&type="Not_Marshallese"]:0.1163635830381175,14[&type="Not_Marshallese"]:0.13836358303805202)79[&type="Marshallese"]:0.025272537775738402,(37[&type="Marshallese"]:0.03734332419588954,46[&type="Marshallese"]:0.001343324196058704)97[&type="Marshallese"]:0.022292796617859045)60[&type="Marshallese"]:0.03617077417584458,34…
tree STATE_4540000 = ((((1[&type="Not_Marshallese"]:0.10321110231414943,(((12[&type="Not_Marshallese"]:0.030011307955977506,27[&type="Not_Marshallese"]:0.09501130795603208)71[&type="Not_Marshallese"]:0.023894960324839176,24[&type="Not_Marshallese"]:0.06190626828085488)96[&type="Not_Marshallese"]:0.010191569687305502,((((((15[&type="Not_Marshallese"]:0.19331273369299878,41[&type="Marshallese"]:0.0…
tree STATE_4550000 = ((1[&type="Not_Marshallese"]:0.47602235842688834,(((((((((((((2[&type="Not_Marshallese"]:0.06753410671313442,36[&type="Marshallese"]:0.02353410671326539)93[&type="Marshallese"]:0.019715037634203236,10[&type="Not_Marshallese"]:0.07824914434732311)62[&type="Marshallese"]:0.0010164631634691501,(((((6[&type="Not_Marshallese"]:0.00854454095993279,(7[&type="Not_Marshallese"]:0.1081…
tree STATE_4560000 = ((((((1[&type="Not_Marshallese"]:0.13130935288097878,((12[&type="Not_Marshallese"]:0.041306861005829365,((((13[&type="Not_Marshallese"]:0.10134698223711469,37[&type="Marshallese"]:0.01934698223700737)82[&type="Marshallese"]:0.03311491360492552,46[&type="Marshallese"]:0.01646189584210206)105[&type="Marshallese"]:0.03457982852227698,34[&type="Marshallese"]:0.01804172436424989)1…
tree STATE_4570000 = ((((((1[&type="Not_Marshallese"]:0.18087670942682477,((5[&type="Not_Marshallese"]:0.18937055360615584,49[&type="Marshallese"]:0.03237055360600305)58[&type="Not_Marshallese"]:0.14486468520815787,21[&type="Not_Marshallese"]:0.2462352388141209)76[&type="Marshallese"]:0.024641470612622007)85[&type="Marshallese"]:0.04247722610051852,((((22[&type="Not_Marshallese"]:0.22798699644123…
tree STATE_4580000 = (((1[&type="Not_Marshallese"]:0.35371054176732897,(23[&type="Not_Marshallese"]:0.44151795591764953,24[&type="Not_Marshallese"]:0.3125179559177441)92[&type="Marshallese"]:0.04619258584969399)78[&type="Marshallese"]:0.06131637559902092,(((((((((2[&type="Not_Marshallese"]:0.06872656396616983,36[&type="Marshallese"]:0.024726563966300796)93[&type="Marshallese"]:0.00887774351087511…
tree STATE_4590000 = (((((((((1[&type="Not_Marshallese"]:0.060701327514682046,(((((22[&type="Not_Marshallese"]:0.26236195834335024,29[&type="Marshallese"]:0.054361958343493944)91[&type="Marshallese"]:0.07339693423706789,35[&type="Marshallese"]:0.03975889258036902)96[&type="Marshallese"]:0.05065157821792965,40[&type="Marshallese"]:0.03041047079835324)100[&type="Marshallese"]:0.02846849040860744,51…
tree STATE_4600000 = (((((1[&type="Not_Marshallese"]:0.19996843370382866,19[&type="Not_Marshallese"]:0.22996843370380138)64[&type="Marshallese"]:0.005154175596623789,(((((((2[&type="Not_Marshallese"]:0.049772244168529545,36[&type="Marshallese"]:0.005772244168660512)58[&type="Marshallese"]:0.09479723985539235,((10[&type="Not_Marshallese"]:0.09870247774310603,53[&type="Marshallese"]:0.0497024777431…
tree STATE_4610000 = ((((((1[&type="Not_Marshallese"]:0.15691855936979937,19[&type="Not_Marshallese"]:0.18691855936977209)64[&type="Marshallese"]:0.03994135708294322,(20[&type="Not_Marshallese"]:0.1452208777821946,((25[&type="Not_Marshallese"]:0.14693544688195592,(27[&type="Not_Marshallese"]:0.02650591630508614,((29[&type="Marshallese"]:0.16179035790941287,35[&type="Marshallese"]:0.07379035790922…
tree STATE_4620000 = (((1[&type="Not_Marshallese"]:0.27276972778528863,((((((2[&type="Not_Marshallese"]:0.05802842685812415,36[&type="Marshallese"]:0.014028426858255116)58[&type="Marshallese"]:0.035209212676512,52[&type="Marshallese"]:0.08723763953477803)91[&type="Marshallese"]:0.10707327332295336,((((3[&type="Not_Marshallese"]:0.1103466407175906,47[&type="Marshallese"]:0.009346640717477817)66[&t…
tree STATE_4630000 = (((1[&type="Not_Marshallese"]:0.33579554780804743,(((12[&type="Not_Marshallese"]:0.0013249149230321056,((14[&type="Not_Marshallese"]:0.0305141912292361,22[&type="Not_Marshallese"]:0.19451419122922337)89[&type="Not_Marshallese"]:0.16624344214002323,((((15[&type="Not_Marshallese"]:0.2361667336015321,16[&type="Not_Marshallese"]:0.11516673360166488)63[&type="Marshallese"]:0.00434…
tree STATE_4640000 = ((((1[&type="Not_Marshallese"]:0.16001670706077076,(((((2[&type="Not_Marshallese"]:0.04545872585288013,36[&type="Marshallese"]:0.0014587258530111002)58[&type="Marshallese"]:0.05070650727828685,43[&type="Marshallese"]:0.027165233131207)75[&type="Marshallese"]:0.006787497427127809,11[&type="Not_Marshallese"]:0.09395273055828024)88[&type="Marshallese"]:0.005932531159680399,((((6…
tree STATE_4650000 = (((1[&type="Not_Marshallese"]:0.08702331969714616,5[&type="Not_Marshallese"]:0.2650233196972571)89[&type="Not_Marshallese"]:0.3053189015467719,(((12[&type="Not_Marshallese"]:2.6416521266170445E-4,(15[&type="Not_Marshallese"]:0.3002675296895568,(((16[&type="Not_Marshallese"]:0.12297526356053068,(17[&type="Not_Marshallese"]:0.04208315151185832,41[&type="Marshallese"]:0.03408315…
tree STATE_4660000 = (((((1[&type="Not_Marshallese"]:0.12336848478978024,((12[&type="Not_Marshallese"]:0.017053818282255717,(((13[&type="Not_Marshallese"]:0.08341318204244991,37[&type="Marshallese"]:0.0014131820423425867)106[&type="Marshallese"]:0.05758978711241508,46[&type="Marshallese"]:0.023002969154926833)69[&type="Marshallese"]:0.020012316905220096,34[&type="Marshallese"]:0.01001528606001778…
tree STATE_4670000 = ((((((1[&type="Not_Marshallese"]:0.1306451722454336,33[&type="Marshallese"]:0.21464517224549362)89[&type="Marshallese"]:0.02861403649559846,27[&type="Not_Marshallese"]:0.22125920874115756)103[&type="Marshallese"]:0.002309781467154104,23[&type="Not_Marshallese"]:0.2955689902082007)99[&type="Marshallese"]:0.056855739221847945,(((5[&type="Not_Marshallese"]:0.2681565571418888,(((…
tree STATE_4680000 = ((((1[&type="Not_Marshallese"]:0.20440902991712817,((((5[&type="Not_Marshallese"]:0.2349528828624483,(19[&type="Not_Marshallese"]:0.06345129766856272,51[&type="Marshallese"]:0.08545129766849724)87[&type="Marshallese"]:0.023501585193747343)96[&type="Marshallese"]:0.028285716583102083,24[&type="Not_Marshallese"]:0.09023859944554857)100[&type="Marshallese"]:0.10983117210210025,(…
tree STATE_4690000 = (((1[&type="Not_Marshallese"]:0.2695786371600808,((((((5[&type="Not_Marshallese"]:0.12284344502288003,(29[&type="Marshallese"]:0.1624953046673333,35[&type="Marshallese"]:0.0744953046671405)80[&type="Marshallese"]:0.01734814035556309)78[&type="Marshallese"]:0.0626582003100552,40[&type="Marshallese"]:0.09450164533281336)81[&type="Marshallese"]:0.03546492059802053,(12[&type="Not…
tree STATE_4700000 = (((1[&type="Not_Marshallese"]:0.27549580167125254,((((((2[&type="Not_Marshallese"]:0.08891093176780684,36[&type="Marshallese"]:0.04491093176793781)88[&type="Marshallese"]:0.027920267898144724,((((8[&type="Not_Marshallese"]:0.1297058763926301,9[&type="Not_Marshallese"]:0.011705876392691938)105[&type="Not_Marshallese"]:0.16188139645818833,44[&type="Marshallese"]:0.1025872728509…
tree STATE_4710000 = (1[&type="Not_Marshallese"]:0.48698024204965273,((((2[&type="Not_Marshallese"]:0.14392435331314102,36[&type="Marshallese"]:0.09992435331327199)88[&type="Not_Marshallese"]:0.027926018536572617,(((((((6[&type="Not_Marshallese"]:0.050110788529613814,((7[&type="Not_Marshallese"]:0.09151503562147045,45[&type="Marshallese"]:0.025515035621666904)94[&type="Marshallese"]:0.04072266807…
tree STATE_4720000 = ((((1[&type="Not_Marshallese"]:0.20773199381377228,((((((2[&type="Not_Marshallese"]:0.1400614579213435,36[&type="Marshallese"]:0.09606145792147447)93[&type="Marshallese"]:0.050048134481983086,((((3[&type="Not_Marshallese"]:0.11998206835794645,47[&type="Marshallese"]:0.01898206835783367)69[&type="Marshallese"]:0.03157437863331569,4[&type="Not_Marshallese"]:0.09955644699135491)…
tree STATE_4730000 = ((((((1[&type="Not_Marshallese"]:0.18042006681883505,((21[&type="Not_Marshallese"]:0.004818497592374071,25[&type="Not_Marshallese"]:0.07581849759251413)80[&type="Not_Marshallese"]:0.171958021204634,(33[&type="Marshallese"]:0.15141192231110567,40[&type="Marshallese"]:0.15441192231103473)100[&type="Marshallese"]:0.019364596486044272)78[&type="Marshallese"]:0.09364354802174513)9…
tree STATE_4740000 = ((((1[&type="Not_Marshallese"]:0.34364219660904005,((((((((2[&type="Not_Marshallese"]:0.07426593789953762,36[&type="Marshallese"]:0.030265937899668582)58[&type="Marshallese"]:0.02370925106829469,(((((6[&type="Not_Marshallese"]:0.039711429248536656,(7[&type="Not_Marshallese"]:0.09623981419503769,45[&type="Marshallese"]:0.030239814195234138)69[&type="Marshallese"]:0.05847161505…
tree STATE_4750000 = ((((1[&type="Not_Marshallese"]:0.10119186835134453,((20[&type="Not_Marshallese"]:0.015148464488428659,23[&type="Not_Marshallese"]:0.16014846448841047)78[&type="Not_Marshallese"]:0.03526898127236222,24[&type="Not_Marshallese"]:0.06641744576086728)101[&type="Not_Marshallese"]:0.03977442259058639)98[&type="Not_Marshallese"]:0.08346190512176954,(((5[&type="Not_Marshallese"]:0.238…
tree STATE_4760000 = ((((1[&type="Not_Marshallese"]:0.18155823870250165,(((((5[&type="Not_Marshallese"]:0.15225791768493346,(14[&type="Not_Marshallese"]:0.14602108859248414,((((15[&type="Not_Marshallese"]:0.3730127184804492,(16[&type="Not_Marshallese"]:0.20318390555376104,54[&type="Marshallese"]:0.041183905553726474)57[&type="Marshallese"]:0.04882881292682095)92[&type="Marshallese"]:0.00416322261…
tree STATE_4770000 = ((1[&type="Not_Marshallese"]:0.38433318275487394,((5[&type="Not_Marshallese"]:0.36242655397170975,(((12[&type="Not_Marshallese"]:0.034109358303974546,((((13[&type="Not_Marshallese"]:0.09550760745319098,37[&type="Marshallese"]:0.013507607453083659)69[&type="Marshallese"]:0.04599607207424561,46[&type="Marshallese"]:0.023503679527498433)63[&type="Marshallese"]:0.0304886966185469…
tree STATE_4780000 = ((1[&type="Not_Marshallese"]:0.3412447192851894,(((((((((2[&type="Not_Marshallese"]:0.04553115476250624,36[&type="Marshallese"]:0.0015311547626372102)93[&type="Marshallese"]:0.041598277582465815,((10[&type="Not_Marshallese"]:0.06386272193055254,38[&type="Marshallese"]:0.017862721930503422)106[&type="Marshallese"]:0.00775606428270359,28[&type="Marshallese"]:0.00361878621327249…
tree STATE_4790000 = (1[&type="Not_Marshallese"]:0.8728544914664871,(((((((((((2[&type="Not_Marshallese"]:0.0520203671739814,36[&type="Marshallese"]:0.008020367174112364)88[&type="Marshallese"]:0.008419124997760319,(6[&type="Not_Marshallese"]:0.055384365883274445,((7[&type="Not_Marshallese"]:0.10572486433499806,45[&type="Marshallese"]:0.03972486433519451)94[&type="Marshallese"]:0.0401687781964290…
tree STATE_4800000 = (((1[&type="Not_Marshallese"]:0.3413290807774091,((((12[&type="Not_Marshallese"]:0.05009562221473629,(((((13[&type="Not_Marshallese"]:0.07371258964739291,14[&type="Not_Marshallese"]:0.09571258964732743)105[&type="Marshallese"]:0.02838423651215327,37[&type="Marshallese"]:0.020096826159438863)82[&type="Marshallese"]:0.025070470183592708,46[&type="Marshallese"]:0.009167296343200…
tree STATE_4810000 = ((((1[&type="Not_Marshallese"]:0.17529842650546912,23[&type="Not_Marshallese"]:0.30929842650548367)92[&type="Not_Marshallese"]:0.1243447534447647,((((12[&type="Not_Marshallese"]:0.08693273557086034,((((15[&type="Not_Marshallese"]:0.2014927662455212,(18[&type="Not_Marshallese"]:0.06789262738192162,41[&type="Marshallese"]:0.007892627381976186)57[&type="Marshallese"]:0.015600138…
tree STATE_4820000 = ((((((((1[&type="Not_Marshallese"]:0.02616877703593301,27[&type="Not_Marshallese"]:0.08816877703605852)76[&type="Not_Marshallese"]:0.01764739115491276,(((((15[&type="Not_Marshallese"]:0.2395677398336867,(((16[&type="Not_Marshallese"]:0.0917182408299474,17[&type="Not_Marshallese"]:0.04271824082996922)88[&type="Marshallese"]:0.0020893816972877843,41[&type="Marshallese"]:0.03680…
tree STATE_4830000 = (((1[&type="Not_Marshallese"]:0.22567183076295028,(((((((((2[&type="Not_Marshallese"]:0.06823154752139293,36[&type="Marshallese"]:0.0242315475215239)93[&type="Marshallese"]:0.03653207380205459,((((((6[&type="Not_Marshallese"]:0.033830805611857084,(7[&type="Not_Marshallese"]:0.11171251568316909,45[&type="Marshallese"]:0.04571251568336554)90[&type="Marshallese"]:0.0371182899286…
tree STATE_4840000 = (((1[&type="Not_Marshallese"]:0.31287020040214564,((((((((((((2[&type="Not_Marshallese"]:0.06698084839069329,36[&type="Marshallese"]:0.02298084839082426)93[&type="Marshallese"]:0.023455205699910886,10[&type="Not_Marshallese"]:0.08143605409058963)104[&type="Marshallese"]:0.0029225317862697775,28[&type="Marshallese"]:0.016358585876875775)74[&type="Marshallese"]:0.00524678852556…
tree STATE_4850000 = (((((1[&type="Not_Marshallese"]:0.18275216059512311,(25[&type="Not_Marshallese"]:0.24211210119508098,(((((26[&type="Not_Marshallese"]:0.013965906332670919,33[&type="Marshallese"]:0.035965906332605435)76[&type="Marshallese"]:0.0012248686380400553,(40[&type="Marshallese"]:0.03625065763044166,51[&type="Marshallese"]:0.0012506576303598083)61[&type="Marshallese"]:0.003940117340132…
tree STATE_4860000 = ((((1[&type="Not_Marshallese"]:0.07650620725815849,24[&type="Not_Marshallese"]:0.08150620725826763)91[&type="Not_Marshallese"]:0.17843106428606037,23[&type="Not_Marshallese"]:0.3889372715442334)101[&type="Marshallese"]:0.052429804254223944,(((((((((((2[&type="Not_Marshallese"]:0.05848464094327055,36[&type="Marshallese"]:0.014484640943401517)93[&type="Marshallese"]:0.006594717…
tree STATE_4870000 = (1[&type="Not_Marshallese"]:0.36254419887348555,(((((((((((((((2[&type="Not_Marshallese"]:0.06484092495007321,36[&type="Marshallese"]:0.020840924950204176)93[&type="Marshallese"]:0.003466925092389328,38[&type="Marshallese"]:0.013307850042398872)103[&type="Marshallese"]:6.554415247715939E-4,53[&type="Marshallese"]:0.010963291567241407)74[&type="Marshallese"]:0.0183506506605283…
tree STATE_4880000 = ((1[&type="Not_Marshallese"]:0.4584246789449866,5[&type="Not_Marshallese"]:0.6364246789450976)75[&type="Marshallese"]:0.254250082994363,((((((((((((2[&type="Not_Marshallese"]:0.07873995822955715,36[&type="Marshallese"]:0.03473995822968812)93[&type="Marshallese"]:0.019266805844029178,(((6[&type="Not_Marshallese"]:0.08469500922928608,((7[&type="Not_Marshallese"]:0.1332345859925…
tree STATE_4890000 = ((((1[&type="Not_Marshallese"]:0.1414586374570891,((12[&type="Not_Marshallese"]:0.08211964157253682,24[&type="Not_Marshallese"]:0.09011964157257502)89[&type="Not_Marshallese"]:0.016035412703573337,(((((13[&type="Not_Marshallese"]:0.14269047223874842,(14[&type="Not_Marshallese"]:0.14694949023270826,37[&type="Marshallese"]:0.04294949023266642)105[&type="Marshallese"]:0.01774098…
tree STATE_4900000 = ((((((1[&type="Not_Marshallese"]:0.15490937418189354,24[&type="Not_Marshallese"]:0.15990937418200268)78[&type="Not_Marshallese"]:0.014535422317227376,20[&type="Not_Marshallese"]:0.15844479649915366)75[&type="Marshallese"]:0.051511935364791595,((((((((2[&type="Not_Marshallese"]:0.06406126306063409,36[&type="Marshallese"]:0.020061263060765055)93[&type="Marshallese"]:0.013815049…
tree STATE_4910000 = (((((1[&type="Not_Marshallese"]:0.19125439970339342,((12[&type="Not_Marshallese"]:0.05475494703437156,((((((13[&type="Not_Marshallese"]:0.09436616840659207,37[&type="Marshallese"]:0.012366168406484745)89[&type="Marshallese"]:0.029584206280077796,46[&type="Marshallese"]:0.0059503746867317076)69[&type="Marshallese"]:0.006278386056213003,14[&type="Not_Marshallese"]:0.15222876074…
tree STATE_4920000 = ((((1[&type="Not_Marshallese"]:0.11089842550146778,21[&type="Not_Marshallese"]:0.20089842550138592)78[&type="Marshallese"]:0.002874795550842024,((26[&type="Not_Marshallese"]:0.011810886725211134,40[&type="Marshallese"]:0.03681088672507471)83[&type="Marshallese"]:0.007663722392342809,51[&type="Marshallese"]:0.009474609117335664)61[&type="Marshallese"]:0.15629861193488137)86[&t…
tree STATE_4930000 = (((1[&type="Not_Marshallese"]:0.23383528706865264,((((((((((((2[&type="Not_Marshallese"]:0.04639842133011507,36[&type="Marshallese"]:0.0023984213302460367)88[&type="Marshallese"]:0.017140489654806412,((((8[&type="Not_Marshallese"]:0.1450619422591477,9[&type="Not_Marshallese"]:0.027061942259209548)105[&type="Marshallese"]:0.22002026254376517,52[&type="Marshallese"]:0.039082204…
tree STATE_4940000 = (((1[&type="Not_Marshallese"]:0.190373432716474,(((5[&type="Not_Marshallese"]:0.2950084361414971,24[&type="Not_Marshallese"]:0.12200843614149526)87[&type="Marshallese"]:0.03858599004302887,((12[&type="Not_Marshallese"]:0.041099581711786515,22[&type="Not_Marshallese"]:0.4870995817116992)100[&type="Marshallese"]:0.015631225373893387,((((13[&type="Not_Marshallese"]:0.11511580543…
tree STATE_4950000 = ((((((((1[&type="Not_Marshallese"]:0.07288354752509096,26[&type="Not_Marshallese"]:0.13488354752521647)102[&type="Not_Marshallese"]:0.0221499305286037,((((14[&type="Not_Marshallese"]:0.2694197445620039,21[&type="Not_Marshallese"]:0.08041974456192569)76[&type="Marshallese"]:0.0010447190641611481,((29[&type="Marshallese"]:0.17052238689154187,35[&type="Marshallese"]:0.0825223868…
tree STATE_4960000 = (1[&type="Not_Marshallese"]:0.32960086193066374,((((((((((((((2[&type="Not_Marshallese"]:0.04843199623694805,36[&type="Marshallese"]:0.004431996237079017)88[&type="Marshallese"]:0.019498564173694444,30[&type="Marshallese"]:0.02693056041070252)77[&type="Marshallese"]:0.013693566469527685,(52[&type="Marshallese"]:0.05936412694077153,53[&type="Marshallese"]:0.007364126940636928)…
tree STATE_4970000 = (((((1[&type="Not_Marshallese"]:0.05774584927146387,24[&type="Not_Marshallese"]:0.062745849271573)96[&type="Not_Marshallese"]:0.04737001804391816,(20[&type="Not_Marshallese"]:0.012194166180832022,((22[&type="Not_Marshallese"]:0.3447781205818652,25[&type="Not_Marshallese"]:0.06277812058193977)80[&type="Not_Marshallese"]:0.05629307252287763,(26[&type="Not_Marshallese"]:0.001119…
tree STATE_4980000 = (1[&type="Not_Marshallese"]:0.6069058784429346,((((((((((2[&type="Not_Marshallese"]:0.05037979568519979,36[&type="Marshallese"]:0.006379795685330758)58[&type="Marshallese"]:0.024277439567151893,((6[&type="Not_Marshallese"]:0.0545483643332253,((7[&type="Not_Marshallese"]:0.1263097123891775,45[&type="Marshallese"]:0.06030971238937394)69[&type="Marshallese"]:0.02009660408050068,…
tree STATE_4990000 = ((((1[&type="Not_Marshallese"]:0.24911716333831957,(((21[&type="Not_Marshallese"]:0.09898949135905266,(27[&type="Not_Marshallese"]:0.07012839242767055,33[&type="Marshallese"]:0.09212839242760507)61[&type="Marshallese"]:8.610989315894768E-4)99[&type="Marshallese"]:0.17875199404988418,23[&type="Not_Marshallese"]:0.32174148540903325)78[&type="Marshallese"]:0.03761872982311387,49…
tree STATE_5000000 = (((((((1[&type="Not_Marshallese"]:0.05709489675530244,24[&type="Not_Marshallese"]:0.06209489675541158)96[&type="Not_Marshallese"]:0.00999231334407813,(12[&type="Not_Marshallese"]:0.035153917761171494,(((13[&type="Not_Marshallese"]:0.08979112398188865,37[&type="Marshallese"]:0.007791123981781334)97[&type="Marshallese"]:0.06071949181869202,46[&type="Marshallese"]:0.032510615800…
tree STATE_5010000 = (((((((1[&type="Not_Marshallese"]:0.10311450749374151,(((13[&type="Not_Marshallese"]:0.14192019024709868,37[&type="Marshallese"]:0.059920190246991356)79[&type="Marshallese"]:0.037581853482473004,(34[&type="Marshallese"]:0.0023994986506573612,46[&type="Marshallese"]:0.03539949865078651)89[&type="Marshallese"]:0.026102545078847017)63[&type="Marshallese"]:0.15018653321410058,(((…
tree STATE_5020000 = ((((((1[&type="Not_Marshallese"]:0.1038785599796922,22[&type="Not_Marshallese"]:0.5468785599796758)66[&type="Marshallese"]:0.050535160332884854,((24[&type="Not_Marshallese"]:0.09561470726956545,(27[&type="Not_Marshallese"]:0.07459113007740525,49[&type="Marshallese"]:0.03359113007723791)101[&type="Marshallese"]:0.07802357719217656)61[&type="Marshallese"]:0.011383668388791124,3…
tree STATE_5030000 = ((((((1[&type="Not_Marshallese"]:0.11388662367919056,(27[&type="Not_Marshallese"]:0.11613131256702447,(33[&type="Marshallese"]:0.09432515900464666,49[&type="Marshallese"]:0.0313251590045448)61[&type="Marshallese"]:0.04380615356231232)101[&type="Marshallese"]:0.0597553111122916)66[&type="Marshallese"]:0.014841279777411565,((((((((2[&type="Not_Marshallese"]:0.059726693636972916…
tree STATE_5040000 = ((((((1[&type="Not_Marshallese"]:0.2567527950669407,(((19[&type="Not_Marshallese"]:0.12660690521458284,(20[&type="Not_Marshallese"]:0.07206113400417158,(24[&type="Not_Marshallese"]:0.020540037225759256,(((25[&type="Not_Marshallese"]:0.08034229303099272,(29[&type="Marshallese"]:0.12747630927993092,35[&type="Marshallese"]:0.03947630927973811)75[&type="Marshallese"]:0.0268659837…
tree STATE_5050000 = (((((1[&type="Not_Marshallese"]:0.1243812815053843,((((19[&type="Not_Marshallese"]:0.03992422753058855,21[&type="Not_Marshallese"]:0.09992422753053398)78[&type="Marshallese"]:0.040338923613432165,((((25[&type="Not_Marshallese"]:0.10290683210935003,26[&type="Not_Marshallese"]:0.003906832109417335)80[&type="Not_Marshallese"]:0.009575897661981858,(29[&type="Marshallese"]:0.15241…
tree STATE_5060000 = ((((((1[&type="Not_Marshallese"]:0.12728806281576488,24[&type="Not_Marshallese"]:0.13228806281587402)91[&type="Marshallese"]:9.009115574523108E-4,(19[&type="Not_Marshallese"]:0.09999557034503581,33[&type="Marshallese"]:0.15399557034512312)96[&type="Marshallese"]:0.058193404028154094)87[&type="Marshallese"]:0.021234009643336327,23[&type="Not_Marshallese"]:0.28342298401656807)8…
tree STATE_5070000 = ((((1[&type="Not_Marshallese"]:0.05411158150847328,20[&type="Not_Marshallese"]:0.043111581508506025)92[&type="Not_Marshallese"]:0.03813537726280436,23[&type="Not_Marshallese"]:0.2262469587712922)91[&type="Not_Marshallese"]:0.36557253134550927,((((((((((2[&type="Not_Marshallese"]:0.07248174124768691,36[&type="Marshallese"]:0.028481741247817882)93[&type="Marshallese"]:0.0208190…
tree STATE_5080000 = ((((1[&type="Not_Marshallese"]:0.30593511296391007,((12[&type="Not_Marshallese"]:0.0865844701445847,(((((13[&type="Not_Marshallese"]:0.06705321383774299,14[&type="Not_Marshallese"]:0.0890532138376775)69[&type="Marshallese"]:0.0283758126579447,37[&type="Marshallese"]:0.013429026495580365)63[&type="Marshallese"]:0.0328538198769055,46[&type="Marshallese"]:0.01028284637265503)79[…
tree STATE_5090000 = ((((1[&type="Not_Marshallese"]:0.26147826207631475,23[&type="Not_Marshallese"]:0.3954782620763293)86[&type="Marshallese"]:0.07270966809455814,(((((2[&type="Not_Marshallese"]:0.0642873744500444,36[&type="Marshallese"]:0.020287374450175366)93[&type="Marshallese"]:0.05382492938415839,48[&type="Marshallese"]:0.03811230383427555)106[&type="Marshallese"]:0.03367608053457083,(((((8[…
tree STATE_5100000 = ((1[&type="Not_Marshallese"]:0.530688606021404,(((((2[&type="Not_Marshallese"]:0.12573760831147263,36[&type="Marshallese"]:0.0817376083116036)95[&type="Not_Marshallese"]:0.04491498241828784,((((((((6[&type="Not_Marshallese"]:0.06036454797101831,(7[&type="Not_Marshallese"]:0.09538620296617395,45[&type="Marshallese"]:0.0293862029663704)70[&type="Marshallese"]:0.0799783450048534…
tree STATE_5110000 = ((((1[&type="Not_Marshallese"]:0.08793741953718537,((12[&type="Not_Marshallese"]:0.015286246388939717,((((15[&type="Not_Marshallese"]:0.2808352209701533,41[&type="Marshallese"]:0.1028352209702697)58[&type="Marshallese"]:0.07529354947695538,(17[&type="Not_Marshallese"]:0.11602868094600588,54[&type="Marshallese"]:0.0030286809459494912)55[&type="Marshallese"]:0.0701000895012574)…
tree STATE_5120000 = ((((((1[&type="Not_Marshallese"]:0.07211571488068946,(12[&type="Not_Marshallese"]:0.028438926268580356,(((((13[&type="Not_Marshallese"]:0.1288611962686177,46[&type="Marshallese"]:0.01086119626867954)64[&type="Marshallese"]:0.028550494300495277,37[&type="Marshallese"]:0.07541169056900565)102[&type="Marshallese"]:0.022377459162624014,34[&type="Marshallese"]:0.028789149731669683…
tree STATE_5130000 = (((1[&type="Not_Marshallese"]:0.2040168277216321,(((((((14[&type="Not_Marshallese"]:0.17691329042739923,(29[&type="Marshallese"]:0.10720293512539014,35[&type="Marshallese"]:0.01920293512519733)87[&type="Marshallese"]:0.025710355302140053)75[&type="Marshallese"]:0.03185880943824182,40[&type="Marshallese"]:0.01677209986563377)61[&type="Marshallese"]:0.0602396412439683,51[&type=…
tree STATE_5140000 = (((((1[&type="Not_Marshallese"]:0.18861306339524941,21[&type="Not_Marshallese"]:0.27861306339516756)83[&type="Marshallese"]:0.01342346480993517,19[&type="Not_Marshallese"]:0.2320365282051573)76[&type="Marshallese"]:0.04440153551811565,((((((((2[&type="Not_Marshallese"]:0.045914555106355004,36[&type="Marshallese"]:0.0019145551064859712)93[&type="Marshallese"]:0.021091051687924…
tree STATE_5150000 = ((((((1[&type="Not_Marshallese"]:0.15030525687307061,21[&type="Not_Marshallese"]:0.24030525687298876)83[&type="Marshallese"]:0.06461850055695761,(((((((((((2[&type="Not_Marshallese"]:0.04434378770238456,36[&type="Marshallese"]:3.4378770251553004E-4)93[&type="Marshallese"]:0.018899177210900397,(((8[&type="Not_Marshallese"]:0.13769205212533187,9[&type="Not_Marshallese"]:0.01969…
tree STATE_5160000 = (((((((1[&type="Not_Marshallese"]:0.11465360359297505,21[&type="Not_Marshallese"]:0.2046536035928932)76[&type="Marshallese"]:0.013954606731924057,((19[&type="Not_Marshallese"]:0.030914415113674654,(26[&type="Not_Marshallese"]:0.05451878923295528,27[&type="Not_Marshallese"]:0.05451878923295528)89[&type="Not_Marshallese"]:0.00839562588087217)83[&type="Not_Marshallese"]:0.077463…
tree STATE_5170000 = ((((1[&type="Not_Marshallese"]:0.10168414632553058,(((19[&type="Not_Marshallese"]:0.07528201067460771,21[&type="Not_Marshallese"]:0.13528201067455314)96[&type="Marshallese"]:6.065823710520446E-4,(26[&type="Not_Marshallese"]:0.0937558011626668,27[&type="Not_Marshallese"]:0.0937558011626668)89[&type="Marshallese"]:0.014132791883145757)76[&type="Marshallese"]:0.02042533728352913…
tree STATE_5180000 = (((((1[&type="Not_Marshallese"]:0.08061247446462805,(((12[&type="Not_Marshallese"]:0.008951991894836642,(((((13[&type="Not_Marshallese"]:0.11150760430915896,14[&type="Not_Marshallese"]:0.13350760430909347)102[&type="Marshallese"]:0.02134061000445603,37[&type="Marshallese"]:0.05084821431350767)87[&type="Marshallese"]:0.027831517640464154,(34[&type="Marshallese"]:0.006437424102…
tree STATE_5190000 = ((((1[&type="Not_Marshallese"]:0.36538516053018544,((((((((((2[&type="Not_Marshallese"]:0.09863869962158445,36[&type="Marshallese"]:0.054638699621715414)58[&type="Marshallese"]:0.03584595636498422,(((6[&type="Not_Marshallese"]:0.09124572421451516,((7[&type="Not_Marshallese"]:0.12940868599667044,45[&type="Marshallese"]:0.06340868599686689)69[&type="Marshallese"]:0.029712170788…
tree STATE_5200000 = ((1[&type="Not_Marshallese"]:0.18991323996320408,((((((((((2[&type="Not_Marshallese"]:0.06257281858699593,36[&type="Marshallese"]:0.018572818587126894)93[&type="Marshallese"]:0.023600120768595634,((((6[&type="Not_Marshallese"]:0.05385565919865454,((7[&type="Not_Marshallese"]:0.10160128278684466,45[&type="Marshallese"]:0.03560128278704111)90[&type="Marshallese"]:0.031784557182…
tree STATE_5210000 = ((1[&type="Not_Marshallese"]:0.19733838852927088,(5[&type="Not_Marshallese"]:0.33329923269284534,((((((((((6[&type="Not_Marshallese"]:0.013157133132255916,32[&type="Marshallese"]:0.007157133132397797)94[&type="Marshallese"]:0.01555397171930789,(7[&type="Not_Marshallese"]:0.07963763321726414,45[&type="Marshallese"]:0.013637633217460587)90[&type="Marshallese"]:0.064073471634308…
tree STATE_5220000 = ((((1[&type="Not_Marshallese"]:0.14739531869385325,(12[&type="Not_Marshallese"]:0.054095258382346745,((((((13[&type="Not_Marshallese"]:0.10684250147335134,37[&type="Marshallese"]:0.024842501473244016)102[&type="Marshallese"]:0.023405444052291113,14[&type="Not_Marshallese"]:0.15224794552557697)64[&type="Marshallese"]:0.03533473278530985,34[&type="Marshallese"]:0.01458267831088…
tree STATE_5230000 = (((1[&type="Not_Marshallese"]:0.2692842062012989,((((((((((((2[&type="Not_Marshallese"]:0.04412555060435919,36[&type="Marshallese"]:1.2555060449015443E-4)93[&type="Marshallese"]:0.015513063518084569,38[&type="Marshallese"]:0.004638614122380091)97[&type="Marshallese"]:0.01890392275063202,52[&type="Marshallese"]:0.07254253687321766)81[&type="Marshallese"]:0.021927470098093704,(…
tree STATE_5240000 = (((((1[&type="Not_Marshallese"]:0.21269556690676716,(((((((2[&type="Not_Marshallese"]:0.05189155744383411,36[&type="Marshallese"]:0.00789155744396508)93[&type="Marshallese"]:0.03312088176419248,(31[&type="Marshallese"]:0.01600329400997058,53[&type="Marshallese"]:0.013003294010041522)62[&type="Marshallese"]:0.014009145197992345)98[&type="Marshallese"]:0.007642248169529853,(11[…
tree STATE_5250000 = ((((((1[&type="Not_Marshallese"]:0.27169111645382404,((19[&type="Not_Marshallese"]:0.1389453713353731,(((((22[&type="Not_Marshallese"]:0.314008313819616,25[&type="Not_Marshallese"]:0.032008313819690604)89[&type="Marshallese"]:0.08515693285265147,51[&type="Marshallese"]:0.008165246672191095)96[&type="Marshallese"]:0.061185486913828635,26[&type="Not_Marshallese"]:0.079350733586…
tree STATE_5260000 = ((((((1[&type="Not_Marshallese"]:0.19854887915471942,((12[&type="Not_Marshallese"]:0.11052039935280289,(((((13[&type="Not_Marshallese"]:0.10115982434479398,37[&type="Marshallese"]:0.01915982434468666)89[&type="Marshallese"]:0.015473730928603657,14[&type="Not_Marshallese"]:0.13863355527333215)91[&type="Marshallese"]:0.00774102437858587,46[&type="Marshallese"]:0.006374579652045…
tree STATE_5270000 = (((((1[&type="Not_Marshallese"]:0.11678959107679099,(25[&type="Not_Marshallese"]:0.20565533574528438,(((29[&type="Marshallese"]:0.14744145530392516,35[&type="Marshallese"]:0.05944145530373235)95[&type="Marshallese"]:0.04320334409603521,33[&type="Marshallese"]:0.03964479939989307)84[&type="Marshallese"]:0.0025502509938204465,40[&type="Marshallese"]:0.04519505039364258)78[&type…
tree STATE_5280000 = ((((1[&type="Not_Marshallese"]:0.2058900336334598,(12[&type="Not_Marshallese"]:0.04479396430105542,(((13[&type="Not_Marshallese"]:0.15316223959927444,46[&type="Marshallese"]:0.03516223959933629)102[&type="Marshallese"]:0.017141646814696654,((14[&type="Not_Marshallese"]:0.11769631796648827,37[&type="Marshallese"]:0.013696317966446436)87[&type="Marshallese"]:0.05765895788545217…
tree STATE_5290000 = ((((((1[&type="Not_Marshallese"]:0.05954454100394546,23[&type="Not_Marshallese"]:0.19354454100396)101[&type="Marshallese"]:0.08748854633277459,(19[&type="Not_Marshallese"]:0.16374648596909547,(26[&type="Not_Marshallese"]:0.10667271199989403,49[&type="Marshallese"]:0.06567271199972669)89[&type="Marshallese"]:0.08907377396935423)76[&type="Marshallese"]:0.013286601367597295)96[&…
tree STATE_5300000 = ((((1[&type="Not_Marshallese"]:0.13594902746103865,((((((((2[&type="Not_Marshallese"]:0.05955595063423924,36[&type="Marshallese"]:0.015555950634370208)93[&type="Marshallese"]:0.019574011248073675,(11[&type="Not_Marshallese"]:0.06990079160378893,43[&type="Marshallese"]:0.009900791603843495)62[&type="Marshallese"]:2.291702785094385E-4)103[&type="Marshallese"]:0.0015448875712156…
tree STATE_5310000 = (((((1[&type="Not_Marshallese"]:0.10782774426948516,(((((2[&type="Not_Marshallese"]:0.04759464978734329,36[&type="Marshallese"]:0.003594649787474258)93[&type="Marshallese"]:0.034446611158915896,48[&type="Marshallese"]:0.0020412609463319464)70[&type="Marshallese"]:0.03243338999980516,((((6[&type="Not_Marshallese"]:0.051598309938469256,((7[&type="Not_Marshallese"]:0.09397708570…
tree STATE_5320000 = (((1[&type="Not_Marshallese"]:0.19838853570209136,27[&type="Not_Marshallese"]:0.2603885357022169)91[&type="Marshallese"]:0.03305293751248917,(20[&type="Not_Marshallese"]:0.16941466453128717,(21[&type="Not_Marshallese"]:0.16944800822506756,23[&type="Not_Marshallese"]:0.21344800822516397)104[&type="Not_Marshallese"]:0.10096665630610502)100[&type="Not_Marshallese"]:0.05102680868…
tree STATE_5330000 = ((((1[&type="Not_Marshallese"]:0.07622822769702486,20[&type="Not_Marshallese"]:0.0652282276970576)104[&type="Not_Marshallese"]:0.14790950735720687,(((((((2[&type="Not_Marshallese"]:0.06724135513176688,36[&type="Marshallese"]:0.023241355131897845)93[&type="Marshallese"]:0.012698986595522377,(((((8[&type="Not_Marshallese"]:0.1769570620311704,9[&type="Not_Marshallese"]:0.0589570…
tree STATE_5340000 = (((1[&type="Not_Marshallese"]:0.16734719272484766,((((((((2[&type="Not_Marshallese"]:0.055168373519320024,36[&type="Marshallese"]:0.011168373519450991)93[&type="Marshallese"]:0.026337014852838903,43[&type="Marshallese"]:0.012505388372198945)81[&type="Marshallese"]:0.03375398642686178,((((((((6[&type="Not_Marshallese"]:0.03226802279208285,((7[&type="Not_Marshallese"]:0.0732376…
tree STATE_5350000 = (1[&type="Not_Marshallese"]:0.4384544432028834,(((((((((((((2[&type="Not_Marshallese"]:0.052270147261868405,36[&type="Marshallese"]:0.008270147261999372)93[&type="Marshallese"]:0.011346468558786627,(((((((6[&type="Not_Marshallese"]:0.0072014380656256205,32[&type="Marshallese"]:0.0012014380657675017)67[&type="Marshallese"]:0.029265137280754694,(7[&type="Not_Marshallese"]:0.082…
tree STATE_5360000 = (1[&type="Not_Marshallese"]:0.5078347882048129,(((((((((2[&type="Not_Marshallese"]:0.08782548606227791,36[&type="Marshallese"]:0.04382548606240888)93[&type="Marshallese"]:0.03314719718077719,((((((((6[&type="Not_Marshallese"]:0.026757985272893747,((7[&type="Not_Marshallese"]:0.0993498553022073,45[&type="Marshallese"]:0.03334985530240375)90[&type="Marshallese"]:0.0416601433127…
tree STATE_5370000 = (1[&type="Not_Marshallese"]:0.2567989298682335,(((((((((((2[&type="Not_Marshallese"]:0.0463502156587956,36[&type="Marshallese"]:0.002350215658926569)93[&type="Marshallese"]:0.06923215170405506,11[&type="Not_Marshallese"]:0.1065823673628361)103[&type="Marshallese"]:0.0020297077975151012,((((((((((6[&type="Not_Marshallese"]:0.042000522854994005,((7[&type="Not_Marshallese"]:0.09…
tree STATE_5380000 = (1[&type="Not_Marshallese"]:0.532743516342215,(((((((((((((2[&type="Not_Marshallese"]:0.10331382745541362,36[&type="Marshallese"]:0.05931382745554459)93[&type="Marshallese"]:0.011890220830031106,11[&type="Not_Marshallese"]:0.10620404828543017)103[&type="Marshallese"]:0.0030950924322359352,10[&type="Not_Marshallese"]:0.10929914071766611)85[&type="Marshallese"]:0.00492710623125…
tree STATE_5390000 = (((((1[&type="Not_Marshallese"]:0.08989599811134397,(((5[&type="Not_Marshallese"]:0.15195199574871654,((((14[&type="Not_Marshallese"]:0.13206532864119847,29[&type="Marshallese"]:0.08806532864132943)95[&type="Marshallese"]:0.021247617855801648,35[&type="Marshallese"]:0.021312946496938268)87[&type="Marshallese"]:0.0712719389831169,40[&type="Marshallese"]:0.03258488548010974)84[…
tree STATE_5400000 = (((((((1[&type="Not_Marshallese"]:0.10261757557362461,((12[&type="Not_Marshallese"]:0.0028558184118203656,((((13[&type="Not_Marshallese"]:0.10957615637990059,37[&type="Marshallese"]:0.02757615637979327)64[&type="Marshallese"]:0.03248177173729305,46[&type="Marshallese"]:0.02405792811725549)102[&type="Marshallese"]:0.03796051124725486,34[&type="Marshallese"]:0.0290184393643812)…
tree STATE_5410000 = (((((((1[&type="Not_Marshallese"]:0.0931243178480664,24[&type="Not_Marshallese"]:0.09812431784817555)65[&type="Marshallese"]:0.010747294950479769,(21[&type="Not_Marshallese"]:0.037075186148712636,26[&type="Not_Marshallese"]:0.00907518614892)83[&type="Not_Marshallese"]:0.15679642664975169)76[&type="Marshallese"]:0.028868220669090006,20[&type="Not_Marshallese"]:0.12173983346766…
tree STATE_5420000 = ((((1[&type="Not_Marshallese"]:0.0748592033938067,(5[&type="Not_Marshallese"]:0.20905488099066394,25[&type="Not_Marshallese"]:0.1920548809906112)66[&type="Not_Marshallese"]:0.043804322403253715)65[&type="Not_Marshallese"]:0.05527138176690005,((((2[&type="Not_Marshallese"]:0.056669215478241775,36[&type="Marshallese"]:0.012669215478372742)93[&type="Marshallese"]:0.0597428584508…
tree STATE_5430000 = (((((1[&type="Not_Marshallese"]:0.08243799122008566,((20[&type="Not_Marshallese"]:0.0295864061036476,22[&type="Not_Marshallese"]:0.4835864061035985)68[&type="Marshallese"]:0.0011427907482635113,49[&type="Marshallese"]:0.06272919685183653)78[&type="Marshallese"]:0.04070879436820729)80[&type="Marshallese"]:0.003220237136929427,(21[&type="Not_Marshallese"]:0.1666818966949971,26[…
tree STATE_5440000 = (((1[&type="Not_Marshallese"]:0.15369434112033964,(((((((((((((2[&type="Not_Marshallese"]:0.054771844189299035,36[&type="Marshallese"]:0.010771844189430002)93[&type="Marshallese"]:0.04365413487503189,31[&type="Marshallese"]:0.04342597906426726)73[&type="Marshallese"]:0.015347988396647194,(((((((6[&type="Not_Marshallese"]:0.03567017543688383,((7[&type="Not_Marshallese"]:0.0797…
tree STATE_5450000 = ((1[&type="Not_Marshallese"]:0.18305185574081295,(20[&type="Not_Marshallese"]:0.15938891127218546,23[&type="Not_Marshallese"]:0.3043889112721673)62[&type="Marshallese"]:0.012662944468660231)68[&type="Marshallese"]:0.010018631605450579,(((((((((2[&type="Not_Marshallese"]:0.053999630977490054,36[&type="Marshallese"]:0.009999630977621021)93[&type="Marshallese"]:0.030753968929158…
tree STATE_5460000 = ((((1[&type="Not_Marshallese"]:0.16936402561106356,5[&type="Not_Marshallese"]:0.3473640256111745)68[&type="Marshallese"]:0.020893165659074953,(((((((((((2[&type="Not_Marshallese"]:0.05637101921384169,36[&type="Marshallese"]:0.012371019213972656)93[&type="Marshallese"]:0.0030693056523113382,(30[&type="Marshallese"]:0.01650134184184171,38[&type="Marshallese"]:0.0025013418417180…
tree STATE_5470000 = (((1[&type="Not_Marshallese"]:0.17961491534875784,(21[&type="Not_Marshallese"]:0.05507631089599896,27[&type="Not_Marshallese"]:0.027076310896206324)86[&type="Not_Marshallese"]:0.21453860445267703)65[&type="Not_Marshallese"]:0.05031834926565826,((12[&type="Not_Marshallese"]:0.034360628371909896,(((15[&type="Not_Marshallese"]:0.32256494932017366,(((18[&type="Not_Marshallese"]:0…
tree STATE_5480000 = (((1[&type="Not_Marshallese"]:0.26669607645975946,((((2[&type="Not_Marshallese"]:0.2064956298449493,(((3[&type="Not_Marshallese"]:0.13206981812291485,4[&type="Not_Marshallese"]:0.08006981812300762)62[&type="Not_Marshallese"]:0.08261703981700141,47[&type="Marshallese"]:0.11368685793980349)102[&type="Marshallese"]:0.037466175853359984,(((((((6[&type="Not_Marshallese"]:0.0329127…
tree STATE_5490000 = (((((1[&type="Not_Marshallese"]:0.094480849546148,(((22[&type="Not_Marshallese"]:0.46342291460761476,((25[&type="Not_Marshallese"]:0.15546736530205718,26[&type="Not_Marshallese"]:0.056467365302124484)76[&type="Not_Marshallese"]:0.018534848087847,((29[&type="Marshallese"]:0.10709893878572102,35[&type="Marshallese"]:0.019098938785528208)66[&type="Marshallese"]:0.102979915811944…
tree STATE_5500000 = ((((1[&type="Not_Marshallese"]:0.2118856493537422,((5[&type="Not_Marshallese"]:0.22573366938758443,26[&type="Not_Marshallese"]:0.10973366938759899)78[&type="Not_Marshallese"]:0.1537366736790764,(22[&type="Not_Marshallese"]:0.5782812763445486,24[&type="Not_Marshallese"]:0.14028127634467413)65[&type="Marshallese"]:0.06618906672198488)96[&type="Marshallese"]:0.010415306287192339…
tree STATE_5510000 = ((((1[&type="Not_Marshallese"]:0.22049060237320628,(26[&type="Not_Marshallese"]:0.15623689867756863,(40[&type="Marshallese"]:0.0714200588595717,49[&type="Marshallese"]:0.005420058859540777)82[&type="Marshallese"]:0.1098168398178605)76[&type="Marshallese"]:0.12625370369576316)78[&type="Marshallese"]:0.011701170918918646,(((12[&type="Not_Marshallese"]:0.025485883494148376,(13[&…
tree STATE_5520000 = ((((1[&type="Not_Marshallese"]:0.23412799756238012,(((((((((((2[&type="Not_Marshallese"]:0.07180441463691989,36[&type="Marshallese"]:0.027804414637050856)95[&type="Marshallese"]:0.0069734898145379365,((((6[&type="Not_Marshallese"]:0.023333116489514527,((7[&type="Not_Marshallese"]:0.0727853712102357,45[&type="Marshallese"]:0.006785371210432156)94[&type="Marshallese"]:0.0486230…
tree STATE_5530000 = (((((1[&type="Not_Marshallese"]:0.1024460841413457,((((((2[&type="Not_Marshallese"]:0.05826852011932515,36[&type="Marshallese"]:0.014268520119456118)95[&type="Marshallese"]:0.018049781022579592,11[&type="Not_Marshallese"]:0.06731830114189019)81[&type="Marshallese"]:0.024790260559720112,38[&type="Marshallese"]:0.04610856170156119)66[&type="Marshallese"]:0.00938915944315788,(((…
tree STATE_5540000 = (((((((1[&type="Not_Marshallese"]:0.08545694330693188,21[&type="Not_Marshallese"]:0.17545694330685002)78[&type="Marshallese"]:0.005084143667759666,(((((2[&type="Not_Marshallese"]:0.0516179312462256,36[&type="Marshallese"]:0.0076179312463565685)95[&type="Marshallese"]:0.04256582103990125,43[&type="Marshallese"]:0.02518375228616687)81[&type="Marshallese"]:6.89212035014708E-4,((…
tree STATE_5550000 = ((1[&type="Not_Marshallese"]:0.16132536197945535,((((((14[&type="Not_Marshallese"]:0.26014195229325265,(((22[&type="Not_Marshallese"]:0.2773702156781642,29[&type="Marshallese"]:0.06937021567830792)71[&type="Marshallese"]:0.027539542692113672,35[&type="Marshallese"]:0.008909758370228782)104[&type="Marshallese"]:0.10042340561530638,26[&type="Not_Marshallese"]:0.0243331639857261…
tree STATE_5560000 = ((((1[&type="Not_Marshallese"]:0.11170983797742973,(24[&type="Not_Marshallese"]:0.09731649897909322,33[&type="Marshallese"]:0.1763164989790441)73[&type="Marshallese"]:0.01939333899844564)76[&type="Marshallese"]:0.03670362224658641,20[&type="Not_Marshallese"]:0.13741346022404888)87[&type="Marshallese"]:0.011366601920687724,(19[&type="Not_Marshallese"]:0.18272625951247246,21[&t…
tree STATE_5570000 = (((((1[&type="Not_Marshallese"]:0.09971725224511785,20[&type="Not_Marshallese"]:0.08871725224515059)106[&type="Marshallese"]:0.04022129421860454,(((12[&type="Not_Marshallese"]:0.003492111587547253,((((15[&type="Not_Marshallese"]:0.22857990348805018,39[&type="Marshallese"]:0.052579903488119306)70[&type="Marshallese"]:0.02116674722404141,17[&type="Not_Marshallese"]:0.0797466507…
tree STATE_5580000 = (((((1[&type="Not_Marshallese"]:0.07756991332971652,(((13[&type="Not_Marshallese"]:0.12255437884977566,(37[&type="Marshallese"]:0.03673642029945612,46[&type="Marshallese"]:7.364202996252844E-4)89[&type="Marshallese"]:0.0038179585502122193)90[&type="Marshallese"]:0.08757571157427163,34[&type="Marshallese"]:0.059130090423979986)63[&type="Marshallese"]:0.08871346082548515,(((15[…
tree STATE_5590000 = ((((((1[&type="Not_Marshallese"]:0.08846739600539133,24[&type="Not_Marshallese"]:0.09346739600550047)103[&type="Marshallese"]:0.029726270315214243,(((((((2[&type="Not_Marshallese"]:0.05159038222069523,36[&type="Marshallese"]:0.007590382220826197)95[&type="Marshallese"]:0.02906233589057361,48[&type="Marshallese"]:6.527181113415992E-4)98[&type="Marshallese"]:0.01332384528303964…
tree STATE_5600000 = (((((1[&type="Not_Marshallese"]:0.0754576843950785,((12[&type="Not_Marshallese"]:0.062372272327090306,20[&type="Not_Marshallese"]:0.05437227232705211)101[&type="Marshallese"]:0.008490893394701993,((((13[&type="Not_Marshallese"]:0.11206700375511397,37[&type="Marshallese"]:0.03006700375500665)89[&type="Marshallese"]:0.006295081927445267,46[&type="Marshallese"]:3.620856826210827…
tree STATE_5610000 = ((1[&type="Not_Marshallese"]:0.48667630103818826,((((((((2[&type="Not_Marshallese"]:0.07244476529289434,36[&type="Marshallese"]:0.02844476529302531)58[&type="Marshallese"]:0.0520264213369378,((((((((6[&type="Not_Marshallese"]:0.06648565783226357,((7[&type="Not_Marshallese"]:0.07739868077591233,45[&type="Marshallese"]:0.011398680776108783)69[&type="Marshallese"]:0.050168593305…
tree STATE_5620000 = (((1[&type="Not_Marshallese"]:0.19176423051976665,((((((12[&type="Not_Marshallese"]:0.020594259354293376,(((((15[&type="Not_Marshallese"]:0.18498810911978622,41[&type="Marshallese"]:0.006988109119902636)57[&type="Marshallese"]:0.04778834667652382,39[&type="Marshallese"]:0.05677645579637916)55[&type="Marshallese"]:0.10870946953348828,16[&type="Not_Marshallese"]:0.2204859253299…
tree STATE_5630000 = ((((((1[&type="Not_Marshallese"]:0.070846175300326,24[&type="Not_Marshallese"]:0.07584617530043514)78[&type="Not_Marshallese"]:0.005457771051123217,23[&type="Not_Marshallese"]:0.21030394635146377)71[&type="Not_Marshallese"]:0.06320601805568271,(40[&type="Marshallese"]:0.06039571301891278,51[&type="Marshallese"]:0.025395713018830923)74[&type="Marshallese"]:0.16611425138820823)…
tree STATE_5640000 = ((1[&type="Not_Marshallese"]:0.558086359662699,((((((((((2[&type="Not_Marshallese"]:0.05172598337381318,36[&type="Marshallese"]:0.007725983373944145)58[&type="Marshallese"]:0.04994861283664165,52[&type="Marshallese"]:0.09567459621059671)68[&type="Marshallese"]:0.02284932055876443,(43[&type="Marshallese"]:0.03627186142593941,48[&type="Marshallese"]:0.025271861425972153)73[&typ…
tree STATE_5650000 = (((((((1[&type="Not_Marshallese"]:0.036178489180243356,24[&type="Not_Marshallese"]:0.041178489180352496)91[&type="Not_Marshallese"]:0.050357375024176476,(12[&type="Not_Marshallese"]:0.0027275014744112536,((((13[&type="Not_Marshallese"]:0.003602333718791262,14[&type="Not_Marshallese"]:0.025602333718725778)63[&type="Marshallese"]:0.12053614454491268,46[&type="Marshallese"]:0.00…
tree STATE_5660000 = ((((1[&type="Not_Marshallese"]:0.18171453319562947,49[&type="Marshallese"]:0.20271453319558763)67[&type="Marshallese"]:0.05639815753645572,((((((2[&type="Not_Marshallese"]:0.1170955407473604,36[&type="Marshallese"]:0.07309554074749136)95[&type="Marshallese"]:0.08416119070052397,53[&type="Marshallese"]:0.14325673144789164)76[&type="Marshallese"]:0.008293009951238606,(((((3[&ty…
tree STATE_5670000 = (((((1[&type="Not_Marshallese"]:0.15491968504042064,5[&type="Not_Marshallese"]:0.3329196850405316)71[&type="Marshallese"]:0.05557665049924243,23[&type="Not_Marshallese"]:0.3444963355396776)80[&type="Marshallese"]:0.0041767459214770986,((((((((((2[&type="Not_Marshallese"]:0.06087530002738695,36[&type="Marshallese"]:0.016875300027517914)95[&type="Marshallese"]:0.024865187943226…
tree STATE_5680000 = (((((1[&type="Not_Marshallese"]:0.14661103041242984,5[&type="Not_Marshallese"]:0.3246110304125408)71[&type="Marshallese"]:0.042121727564858435,((12[&type="Not_Marshallese"]:0.0034205894719253616,((15[&type="Not_Marshallese"]:0.3547239491880806,((((16[&type="Not_Marshallese"]:0.07849246046206249,39[&type="Marshallese"]:0.02349246046199882)92[&type="Marshallese"]:0.079306060071…
tree STATE_5690000 = (((1[&type="Not_Marshallese"]:0.14590201134165492,((12[&type="Not_Marshallese"]:0.07763305555481281,(((((13[&type="Not_Marshallese"]:0.08358070630292735,37[&type="Marshallese"]:0.001580706302820034)97[&type="Marshallese"]:0.05963716532966179,46[&type="Marshallese"]:0.02521787163265099)60[&type="Marshallese"]:0.019427670793705443,34[&type="Marshallese"]:0.011645542426227284)90…
tree STATE_5700000 = (((1[&type="Not_Marshallese"]:0.09465461514642703,((5[&type="Not_Marshallese"]:0.16548899228248826,(14[&type="Not_Marshallese"]:0.20582705435924997,40[&type="Marshallese"]:0.013827054359242696)56[&type="Marshallese"]:0.06066193792312369)89[&type="Marshallese"]:0.04971564944209872,51[&type="Marshallese"]:0.08920464172438325)101[&type="Marshallese"]:0.05744997342195102)65[&type…
tree STATE_5710000 = ((((1[&type="Not_Marshallese"]:0.2760996441802419,(((((((((2[&type="Not_Marshallese"]:0.06125001571914812,36[&type="Marshallese"]:0.017250015719279088)95[&type="Marshallese"]:0.027759677149748807,(10[&type="Not_Marshallese"]:0.07501147461605595,28[&type="Marshallese"]:0.007011474616072322)93[&type="Marshallese"]:0.004998218252826425)84[&type="Marshallese"]:0.05725900486771762…
tree STATE_5720000 = (((1[&type="Not_Marshallese"]:0.3193151832297121,(20[&type="Not_Marshallese"]:0.19182029179052806,25[&type="Not_Marshallese"]:0.36382029179055353)89[&type="Marshallese"]:0.11649489143921676)81[&type="Marshallese"]:0.06474485558701693,((5[&type="Not_Marshallese"]:0.4565495497899369,(((12[&type="Not_Marshallese"]:0.02433788799558212,(((((13[&type="Not_Marshallese"]:0.0935361588…
tree STATE_5730000 = ((((((1[&type="Not_Marshallese"]:0.20939307087804282,19[&type="Not_Marshallese"]:0.23939307087801553)82[&type="Marshallese"]:0.03977935728262183,((((((2[&type="Not_Marshallese"]:0.07936458461938645,36[&type="Marshallese"]:0.035364584619517414)95[&type="Marshallese"]:0.031967761641866654,53[&type="Marshallese"]:0.05333234626126038)85[&type="Marshallese"]:0.07600315878667474,42…
tree STATE_5740000 = ((((1[&type="Not_Marshallese"]:0.19010217142778496,((((12[&type="Not_Marshallese"]:0.013255846237429925,((((((15[&type="Not_Marshallese"]:0.25883391936273437,16[&type="Not_Marshallese"]:0.13783391936286715)87[&type="Marshallese"]:0.029505618630644992,(17[&type="Not_Marshallese"]:0.08520916752795865,41[&type="Marshallese"]:0.07720916752792045)55[&type="Marshallese"]:0.03313037…
tree STATE_5750000 = (((1[&type="Not_Marshallese"]:0.35207522652685264,33[&type="Marshallese"]:0.43607522652691266)99[&type="Marshallese"]:0.1487648645199463,(((((((((2[&type="Not_Marshallese"]:0.08156753270611405,36[&type="Marshallese"]:0.03756753270624502)95[&type="Marshallese"]:0.03745153731496975,(((6[&type="Not_Marshallese"]:0.0659435562963182,32[&type="Marshallese"]:0.05994355629646009)83[&…
tree STATE_5760000 = (1[&type="Not_Marshallese"]:0.6479875219978799,((((((((((((((2[&type="Not_Marshallese"]:0.04980434839310388,36[&type="Marshallese"]:0.005804348393234848)95[&type="Marshallese"]:0.010678971903715473,38[&type="Marshallese"]:0.005483320296755689)72[&type="Marshallese"]:0.008831201075733763,30[&type="Marshallese"]:0.028314521372613144)65[&type="Marshallese"]:0.01567298806383921,3…
tree STATE_5770000 = ((1[&type="Not_Marshallese"]:0.525911104097349,23[&type="Not_Marshallese"]:0.6599111040973635)87[&type="Marshallese"]:0.009421202604028789,(((((((((2[&type="Not_Marshallese"]:0.06719943844189724,36[&type="Marshallese"]:0.02319943844202821)95[&type="Marshallese"]:0.03000368147982968,(30[&type="Marshallese"]:0.03135387407283141,53[&type="Marshallese"]:0.01435387407277866)84[&ty…
tree STATE_5780000 = ((((1[&type="Not_Marshallese"]:0.2925869809069599,(((((2[&type="Not_Marshallese"]:0.15045833195272196,36[&type="Marshallese"]:0.10645833195285292)58[&type="Marshallese"]:0.02877166198177339,((((((6[&type="Not_Marshallese"]:0.05502625543214812,32[&type="Marshallese"]:0.04902625543229)86[&type="Marshallese"]:0.003965828802997007,(7[&type="Not_Marshallese"]:0.1404250736312072,45…
tree STATE_5790000 = (1[&type="Not_Marshallese"]:0.4871464366102949,(((((((((((((2[&type="Not_Marshallese"]:0.04670897000722751,36[&type="Marshallese"]:0.00270897000735848)95[&type="Marshallese"]:0.03358200187664906,38[&type="Marshallese"]:0.025290971883812907)93[&type="Marshallese"]:0.004724479116273939,11[&type="Not_Marshallese"]:0.07601545100013596)82[&type="Marshallese"]:4.882393879958036E-4,…
tree STATE_5800000 = ((((1[&type="Not_Marshallese"]:0.17929270656977503,((((2[&type="Not_Marshallese"]:0.10196310772891304,36[&type="Marshallese"]:0.057963107729044006)95[&type="Marshallese"]:0.019073711227929002,(((6[&type="Not_Marshallese"]:0.06022206394743712,((7[&type="Not_Marshallese"]:0.09530158756788565,45[&type="Marshallese"]:0.0293015875680821)94[&type="Marshallese"]:0.039313119179466005…
tree STATE_5810000 = (1[&type="Not_Marshallese"]:0.2755522154539316,((((((((((2[&type="Not_Marshallese"]:0.07542868640789258,36[&type="Marshallese"]:0.03142868640802354)95[&type="Marshallese"]:0.03078121556180491,(((6[&type="Not_Marshallese"]:0.024889171922325037,32[&type="Marshallese"]:0.01888917192246692)83[&type="Marshallese"]:0.004766989749763806,(7[&type="Not_Marshallese"]:0.1082194246118675…
tree STATE_5820000 = ((((1[&type="Not_Marshallese"]:0.3037133051556453,20[&type="Not_Marshallese"]:0.29271330515567806)80[&type="Marshallese"]:0.02598716579906124,((12[&type="Not_Marshallese"]:0.07905946794074015,(((((15[&type="Not_Marshallese"]:0.24127905857092982,(18[&type="Not_Marshallese"]:0.06793277297776121,39[&type="Marshallese"]:0.009932772977768484)89[&type="Marshallese"]:0.0553462855932…
tree STATE_5830000 = ((((1[&type="Not_Marshallese"]:0.1938562925304207,((12[&type="Not_Marshallese"]:0.0057624757164225215,((((13[&type="Not_Marshallese"]:0.09647099310755758,37[&type="Marshallese"]:0.014470993107450258)89[&type="Marshallese"]:0.044180466340082214,46[&type="Marshallese"]:0.02265145944770164)90[&type="Marshallese"]:0.02461898225358672,34[&type="Marshallese"]:0.014270441701159209)1…
tree STATE_5840000 = (((((1[&type="Not_Marshallese"]:0.2320094193072879,(((12[&type="Not_Marshallese"]:0.11822873938122658,(13[&type="Not_Marshallese"]:0.19274136695010313,(((14[&type="Not_Marshallese"]:0.1582347667421682,46[&type="Marshallese"]:0.018234766742295516)64[&type="Marshallese"]:0.01546823056127411,34[&type="Marshallese"]:7.02997303440478E-4)100[&type="Marshallese"]:0.01248628205636581…
tree STATE_5850000 = (((((1[&type="Not_Marshallese"]:0.21548537743861462,((((((((2[&type="Not_Marshallese"]:0.0704561464295742,36[&type="Marshallese"]:0.026456146429705174)95[&type="Marshallese"]:0.013151048104606655,38[&type="Marshallese"]:0.028607194534117197)104[&type="Marshallese"]:0.009616480117362491,(((((6[&type="Not_Marshallese"]:0.04789214361818944,((7[&type="Not_Marshallese"]:0.09324820…
tree STATE_5860000 = (((1[&type="Not_Marshallese"]:0.36015045427223746,(((((((((2[&type="Not_Marshallese"]:0.061315316971052525,36[&type="Marshallese"]:0.017315316971183492)95[&type="Marshallese"]:0.05558857777505477,((((((((6[&type="Not_Marshallese"]:0.03390386622157421,(7[&type="Not_Marshallese"]:0.11174933948797477,45[&type="Marshallese"]:0.045749339488171226)70[&type="Marshallese"]:0.03715452…
tree STATE_5870000 = (((1[&type="Not_Marshallese"]:0.383218682710992,(((((((((((2[&type="Not_Marshallese"]:0.07389522788071134,36[&type="Marshallese"]:0.029895227880842312)95[&type="Marshallese"]:0.020879970226725275,53[&type="Marshallese"]:0.036775198107443896)69[&type="Marshallese"]:0.008834303086660222,43[&type="Marshallese"]:0.03460950119413686)104[&type="Marshallese"]:0.0432123598554891,((((…
tree STATE_5880000 = ((((1[&type="Not_Marshallese"]:0.11130685196342371,((((((21[&type="Not_Marshallese"]:0.01479073376253115,23[&type="Not_Marshallese"]:0.058790733762627556)69[&type="Not_Marshallese"]:0.037651193697243124,((22[&type="Not_Marshallese"]:0.35058799523375095,29[&type="Marshallese"]:0.14258799523389465)76[&type="Not_Marshallese"]:0.043868015280357664,26[&type="Not_Marshallese"]:0.01…
tree STATE_5890000 = ((((((1[&type="Not_Marshallese"]:0.05107669961863914,((22[&type="Not_Marshallese"]:0.24330837093710894,29[&type="Marshallese"]:0.03530837093725264)76[&type="Marshallese"]:0.1627190414579211,26[&type="Not_Marshallese"]:0.025027412395171922)61[&type="Not_Marshallese"]:0.08804928722359273)73[&type="Not_Marshallese"]:0.05836159848531475,((((23[&type="Not_Marshallese"]:0.093111443…
tree STATE_5900000 = (1[&type="Not_Marshallese"]:0.4309583546229456,(((((((((((2[&type="Not_Marshallese"]:0.04487150317527833,36[&type="Marshallese"]:8.715031754092939E-4)95[&type="Marshallese"]:0.034536206026808625,31[&type="Marshallese"]:0.024407709202023287)98[&type="Marshallese"]:0.023308958304666283,((((((6[&type="Not_Marshallese"]:0.02742287768830337,((7[&type="Not_Marshallese"]:0.098706727…
tree STATE_5910000 = (((((1[&type="Not_Marshallese"]:0.13169508448529343,(19[&type="Not_Marshallese"]:0.13831310638980976,((((22[&type="Not_Marshallese"]:0.2985961567209745,29[&type="Marshallese"]:0.0905961567211182)63[&type="Marshallese"]:0.04445904500156139,35[&type="Marshallese"]:0.047055201722486784)76[&type="Marshallese"]:0.07490679811121892,26[&type="Not_Marshallese"]:0.0369619998338967)106…
tree STATE_5920000 = (((1[&type="Not_Marshallese"]:0.2173009759416148,((12[&type="Not_Marshallese"]:0.019792298741549197,20[&type="Not_Marshallese"]:0.011792298741510998)86[&type="Not_Marshallese"]:0.0074517858314748775,((((((13[&type="Not_Marshallese"]:0.06141398195582415,14[&type="Not_Marshallese"]:0.08341398195575866)80[&type="Not_Marshallese"]:0.02109318283795064,37[&type="Marshallese"]:5.071…
tree STATE_5930000 = ((1[&type="Not_Marshallese"]:0.26909381262472476,((((15[&type="Not_Marshallese"]:0.19853965191962825,17[&type="Not_Marshallese"]:0.02853965191978286)57[&type="Marshallese"]:0.09887706520508949,54[&type="Marshallese"]:0.014416717124815959)56[&type="Marshallese"]:0.04433149232829331,((16[&type="Not_Marshallese"]:0.11652697752091229,18[&type="Not_Marshallese"]:0.1195269775208413…
tree STATE_5940000 = (1[&type="Not_Marshallese"]:0.2792286078405717,((((((((((2[&type="Not_Marshallese"]:0.05851485240435117,36[&type="Marshallese"]:0.014514852404482137)95[&type="Marshallese"]:0.03763005563525501,28[&type="Marshallese"]:0.019144908039608)78[&type="Marshallese"]:0.057705138411348056,42[&type="Marshallese"]:0.010850046450925133)71[&type="Marshallese"]:0.02154373647499286,((((((6[&…
tree STATE_5950000 = (((1[&type="Not_Marshallese"]:0.09360274094563514,((13[&type="Not_Marshallese"]:0.13935245231990379,(37[&type="Marshallese"]:0.05004903756542867,46[&type="Marshallese"]:0.014049037565597833)81[&type="Marshallese"]:0.0073034147543677985)58[&type="Marshallese"]:0.01730498327662977,34[&type="Marshallese"]:0.005657435596466254)79[&type="Marshallese"]:0.19394530534916343)102[&type…
tree STATE_5960000 = ((((1[&type="Not_Marshallese"]:0.2040156392456598,((14[&type="Not_Marshallese"]:0.21749709356429314,25[&type="Not_Marshallese"]:0.09949709356435499)76[&type="Not_Marshallese"]:0.12170487342024583,49[&type="Marshallese"]:0.08120196698450077)66[&type="Marshallese"]:0.1438136722611172)92[&type="Marshallese"]:0.009156641144556055,((((((((2[&type="Not_Marshallese"]:0.0966361163660…
tree STATE_5970000 = ((1[&type="Not_Marshallese"]:0.12566102770537158,5[&type="Not_Marshallese"]:0.30366102770548253)100[&type="Not_Marshallese"]:0.42785938435536375,(((((((((2[&type="Not_Marshallese"]:0.07458275856962915,36[&type="Marshallese"]:0.030582758569760116)95[&type="Marshallese"]:0.05066099804291169,(28[&type="Marshallese"]:0.015101873733837645,((31[&type="Marshallese"]:0.01268270138104…
tree STATE_5980000 = ((((((1[&type="Not_Marshallese"]:0.1941788710005412,(((((2[&type="Not_Marshallese"]:0.07559786042399919,36[&type="Marshallese"]:0.03159786042413015)95[&type="Marshallese"]:0.07717903515785263,((((((6[&type="Not_Marshallese"]:0.06571048726829132,((7[&type="Not_Marshallese"]:0.10003189773510762,45[&type="Marshallese"]:0.03403189773530407)94[&type="Marshallese"]:0.03765662115315…
tree STATE_5990000 = ((1[&type="Not_Marshallese"]:0.2874077760269269,(((((((((((((((2[&type="Not_Marshallese"]:0.04675595413824041,36[&type="Marshallese"]:0.002755954138371375)95[&type="Marshallese"]:0.025857533629752738,30[&type="Marshallese"]:0.03161348776805317)66[&type="Marshallese"]:0.0051324985590059935,38[&type="Marshallese"]:0.022745986326935475)77[&type="Marshallese"]:0.00340031208514823…
tree STATE_6000000 = (((1[&type="Not_Marshallese"]:0.24690627345796923,20[&type="Not_Marshallese"]:0.23590627345800197)74[&type="Marshallese"]:0.04598468523742871,(((((((((((2[&type="Not_Marshallese"]:0.05178358794112892,36[&type="Marshallese"]:0.007783587941259884)95[&type="Marshallese"]:0.00972765269371667,38[&type="Marshallese"]:0.006511240634781923)84[&type="Marshallese"]:0.001012193520379733…
tree STATE_6010000 = (((1[&type="Not_Marshallese"]:0.16263802033036745,(((12[&type="Not_Marshallese"]:0.02025892485419778,(((((15[&type="Not_Marshallese"]:0.20751884348893174,18[&type="Not_Marshallese"]:0.08951884348899358)70[&type="Marshallese"]:0.05602937129531288,(39[&type="Marshallese"]:0.035823074330707555,41[&type="Marshallese"]:0.03382307433075485)59[&type="Marshallese"]:0.0517251404536061…
tree STATE_6020000 = ((((1[&type="Not_Marshallese"]:0.16579148139999,(((12[&type="Not_Marshallese"]:0.016448157708923383,(((((((15[&type="Not_Marshallese"]:0.2744399882723941,((18[&type="Not_Marshallese"]:0.09210218480656746,41[&type="Marshallese"]:0.032102184806622025)70[&type="Marshallese"]:0.006185769504077371,39[&type="Marshallese"]:0.0402879543106521)59[&type="Marshallese"]:0.058152033961811…
tree STATE_6030000 = (((1[&type="Not_Marshallese"]:0.27778661590075504,((12[&type="Not_Marshallese"]:0.06001409510417888,((((13[&type="Not_Marshallese"]:0.06367164132227687,14[&type="Not_Marshallese"]:0.08567164132221139)80[&type="Not_Marshallese"]:0.09621270765202428,(37[&type="Marshallese"]:0.06356278713715613,46[&type="Marshallese"]:0.027562787137325295)90[&type="Marshallese"]:0.01432156183703…
tree STATE_6040000 = (((1[&type="Not_Marshallese"]:0.3641153257297345,33[&type="Marshallese"]:0.4481153257297945)101[&type="Marshallese"]:0.0026620404075392567,((((((((((2[&type="Not_Marshallese"]:0.047666727036498546,36[&type="Marshallese"]:0.0036667270366295135)95[&type="Marshallese"]:0.03384458044025618,53[&type="Marshallese"]:0.023511307476762)96[&type="Marshallese"]:0.02286674391176524,(((((…
tree STATE_6050000 = ((1[&type="Not_Marshallese"]:0.3298415168640647,((((((((2[&type="Not_Marshallese"]:0.08180133575411996,36[&type="Marshallese"]:0.03780133575425093)95[&type="Marshallese"]:0.07367128313904303,10[&type="Not_Marshallese"]:0.14647261889314844)78[&type="Marshallese"]:0.030604759308884177,((((((8[&type="Not_Marshallese"]:0.19456901186463565,9[&type="Not_Marshallese"]:0.076569011864…
tree STATE_6060000 = (((((1[&type="Not_Marshallese"]:0.1968627386553501,((12[&type="Not_Marshallese"]:0.05220771579293293,((((13[&type="Not_Marshallese"]:0.07485768590316116,14[&type="Not_Marshallese"]:0.09685768590309568)80[&type="Not_Marshallese"]:0.0640773548056453,(37[&type="Marshallese"]:0.04262798004839968,46[&type="Marshallese"]:0.006627980048568849)58[&type="Marshallese"]:0.01430706066029…
tree STATE_6070000 = ((((((1[&type="Not_Marshallese"]:0.08984282519122833,(27[&type="Not_Marshallese"]:0.09414799675474272,49[&type="Marshallese"]:0.05314799675457538)59[&type="Marshallese"]:0.05769482843661111)61[&type="Marshallese"]:0.05656850035684435,((5[&type="Not_Marshallese"]:0.21891209876501305,20[&type="Not_Marshallese"]:0.029912098764934836)91[&type="Marshallese"]:0.00545215965543544,(1…
tree STATE_6080000 = ((((1[&type="Not_Marshallese"]:0.1022055254111387,(((5[&type="Not_Marshallese"]:0.2571380655666038,12[&type="Not_Marshallese"]:0.07613806556656377)71[&type="Marshallese"]:0.0025633076481899053,((((13[&type="Not_Marshallese"]:0.019797895280160738,14[&type="Not_Marshallese"]:0.041797895280095254)80[&type="Not_Marshallese"]:0.12481877179411227,(37[&type="Marshallese"]:0.03695871…
tree STATE_6090000 = (((((1[&type="Not_Marshallese"]:0.07914085167576856,(5[&type="Not_Marshallese"]:0.2009132699526336,24[&type="Not_Marshallese"]:0.02791326995263177)64[&type="Not_Marshallese"]:0.056227581723245934)71[&type="Marshallese"]:0.044649598659053824,(((12[&type="Not_Marshallese"]:0.07577614180233216,(((13[&type="Not_Marshallese"]:0.06862184700030927,14[&type="Not_Marshallese"]:0.09062…
tree STATE_6100000 = (((((1[&type="Not_Marshallese"]:0.027933502162326374,5[&type="Not_Marshallese"]:0.20593350216243733)64[&type="Not_Marshallese"]:0.25606045841997127,((((((12[&type="Not_Marshallese"]:0.05425605339206607,(((((15[&type="Not_Marshallese"]:0.2337794658809851,(39[&type="Marshallese"]:0.03410775505434044,41[&type="Marshallese"]:0.03210775505438773)90[&type="Marshallese"]:0.023671710…
tree STATE_6110000 = ((((1[&type="Not_Marshallese"]:0.25833053336132816,(((19[&type="Not_Marshallese"]:0.1589959599541636,25[&type="Not_Marshallese"]:0.2899959599542491)73[&type="Marshallese"]:0.04140757228493186,(20[&type="Not_Marshallese"]:0.06269801981087808,(((21[&type="Not_Marshallese"]:0.0607597888556165,27[&type="Not_Marshallese"]:0.03275978885582387)91[&type="Not_Marshallese"]:0.057055047…
tree STATE_6120000 = ((((1[&type="Not_Marshallese"]:0.27876440666717905,((((((12[&type="Not_Marshallese"]:0.045678859597002575,(((((13[&type="Not_Marshallese"]:0.08536504192759625,37[&type="Marshallese"]:0.003365041927488932)58[&type="Marshallese"]:0.016950023598805652,14[&type="Not_Marshallese"]:0.12431506552633642)80[&type="Marshallese"]:0.015740885435414242,46[&type="Marshallese"]:5.5950961877…
tree STATE_6130000 = ((((1[&type="Not_Marshallese"]:0.31455434812630056,(5[&type="Not_Marshallese"]:0.4688781382533267,(((((12[&type="Not_Marshallese"]:0.052181016676955294,(((((13[&type="Not_Marshallese"]:0.10337568417715581,14[&type="Not_Marshallese"]:0.12537568417709033)58[&type="Marshallese"]:7.723973935234163E-4,37[&type="Marshallese"]:0.02214808157057191)80[&type="Marshallese"]:0.0271435854…
tree STATE_6140000 = ((((((1[&type="Not_Marshallese"]:0.228472830112604,20[&type="Not_Marshallese"]:0.21747283011263674)106[&type="Marshallese"]:0.04494268929880463,(((12[&type="Not_Marshallese"]:0.05097267318919185,((((13[&type="Not_Marshallese"]:0.10155165987798093,(14[&type="Not_Marshallese"]:0.10942429026907069,37[&type="Marshallese"]:0.005424290269028853)58[&type="Marshallese"]:0.01412736960…
tree STATE_6150000 = (((((1[&type="Not_Marshallese"]:0.15445912826289143,((12[&type="Not_Marshallese"]:0.018493325804447847,((((13[&type="Not_Marshallese"]:0.14131358686797346,46[&type="Marshallese"]:0.023313586868035308)79[&type="Marshallese"]:0.016481613212845136,(14[&type="Not_Marshallese"]:0.15101422461831948,37[&type="Marshallese"]:0.047014224618277645)80[&type="Marshallese"]:0.0287809754624…
tree STATE_6160000 = ((((1[&type="Not_Marshallese"]:0.1905092558451258,((((((12[&type="Not_Marshallese"]:0.03913687142132194,((((13[&type="Not_Marshallese"]:0.11952571118284733,46[&type="Marshallese"]:0.001525711182909173)79[&type="Marshallese"]:0.03412494990702425,34[&type="Marshallese"]:0.0026506610898042737)81[&type="Marshallese"]:0.0012798652434040658,(14[&type="Not_Marshallese"]:0.1271426114…
tree STATE_6170000 = ((((1[&type="Not_Marshallese"]:0.18366031055792176,(((12[&type="Not_Marshallese"]:0.04225926906210731,((((13[&type="Not_Marshallese"]:0.1360640028533403,(14[&type="Not_Marshallese"]:0.15432752082569406,37[&type="Marshallese"]:0.05032752082565223)80[&type="Marshallese"]:0.0037364820275807564)79[&type="Marshallese"]:0.01341686148934007,46[&type="Marshallese"]:0.0314808643427422…
tree STATE_6180000 = ((((((1[&type="Not_Marshallese"]:0.10365372223372082,33[&type="Marshallese"]:0.18765372223378085)102[&type="Marshallese"]:0.03192410869723583,((((12[&type="Not_Marshallese"]:0.03555788084440914,((((((15[&type="Not_Marshallese"]:0.17616067581769773,39[&type="Marshallese"]:1.6067581776685325E-4)55[&type="Marshallese"]:0.02462113238573918,18[&type="Not_Marshallese"]:0.0827818082…
tree STATE_6190000 = ((((((1[&type="Not_Marshallese"]:0.09460978134085118,(20[&type="Not_Marshallese"]:0.04801868383691121,((((21[&type="Not_Marshallese"]:0.039764894332508294,(29[&type="Marshallese"]:0.17647748214918646,35[&type="Marshallese"]:0.08847748214899365)68[&type="Marshallese"]:0.008287412183531018)71[&type="Marshallese"]:0.022366174736546007,51[&type="Marshallese"]:0.024131069069043387…
tree STATE_6200000 = ((((((((((1[&type="Not_Marshallese"]:0.03948815107031245,((22[&type="Not_Marshallese"]:0.446589140371794,49[&type="Marshallese"]:0.024589140371768514)94[&type="Marshallese"]:0.01944881176249491,26[&type="Not_Marshallese"]:0.08503795213443077)83[&type="Marshallese"]:0.016450198936007188)74[&type="Marshallese"]:0.04300958571483415,((12[&type="Not_Marshallese"]:0.058899138106773…
tree STATE_6210000 = (1[&type="Not_Marshallese"]:0.2647998485080645,((((((((2[&type="Not_Marshallese"]:0.05540060912527722,36[&type="Marshallese"]:0.01140060912540819)93[&type="Marshallese"]:0.09170459883128579,(((((6[&type="Not_Marshallese"]:0.033996118172932965,((7[&type="Not_Marshallese"]:0.11810322028934417,45[&type="Marshallese"]:0.05210322028954062)90[&type="Marshallese"]:0.0219339157469740…
tree STATE_6220000 = ((((1[&type="Not_Marshallese"]:0.12690303005083148,20[&type="Not_Marshallese"]:0.11590303005086422)74[&type="Not_Marshallese"]:0.08843152064691984,((((((((((2[&type="Not_Marshallese"]:0.05594097674656717,36[&type="Marshallese"]:0.01194097674669814)95[&type="Marshallese"]:0.017871172142644554,38[&type="Marshallese"]:0.01881214888914806)103[&type="Marshallese"]:0.00116502851620…
tree STATE_6230000 = (((((1[&type="Not_Marshallese"]:0.16063513429762089,((((12[&type="Not_Marshallese"]:0.018881625487399578,((((13[&type="Not_Marshallese"]:0.08463854855940905,37[&type="Marshallese"]:0.0026385485593017344)81[&type="Marshallese"]:0.037080650945531646,46[&type="Marshallese"]:0.003719199505002546)79[&type="Marshallese"]:0.030420480179911835,34[&type="Marshallese"]:0.00113967968478…
tree STATE_6240000 = (1[&type="Not_Marshallese"]:0.3429652884512613,((((((((((((2[&type="Not_Marshallese"]:0.07746725255730313,36[&type="Marshallese"]:0.0334672525574341)93[&type="Marshallese"]:0.006956753194062082,(31[&type="Marshallese"]:0.014450225372709014,38[&type="Marshallese"]:0.014450225372709014)98[&type="Marshallese"]:0.014973780378592538)97[&type="Marshallese"]:0.00999290650366691,((((…
tree STATE_6250000 = (((1[&type="Not_Marshallese"]:0.15396252966323198,(19[&type="Not_Marshallese"]:0.14123676763879012,20[&type="Not_Marshallese"]:0.10023676763885014)66[&type="Not_Marshallese"]:0.04272576202441458)102[&type="Marshallese"]:0.012081711241126114,(((((((((((2[&type="Not_Marshallese"]:0.06944684269010037,36[&type="Marshallese"]:0.02544684269023134)93[&type="Marshallese"]:0.012726095…
tree STATE_6260000 = (((((1[&type="Not_Marshallese"]:0.09797964179120244,5[&type="Not_Marshallese"]:0.2759796417913134)74[&type="Not_Marshallese"]:0.10628913615225477,((((12[&type="Not_Marshallese"]:0.03187015072790311,((((13[&type="Not_Marshallese"]:0.09263102258395584,37[&type="Marshallese"]:0.010631022583848515)81[&type="Marshallese"]:0.025997724246981657,46[&type="Marshallese"]:6.287468309993…
tree STATE_6270000 = (1[&type="Not_Marshallese"]:0.3606133393275839,((((((((2[&type="Not_Marshallese"]:0.09510316769028271,36[&type="Marshallese"]:0.051103167690413676)93[&type="Marshallese"]:0.07658449443259563,((((((((((6[&type="Not_Marshallese"]:0.025653665209843246,32[&type="Marshallese"]:0.019653665209985127)94[&type="Marshallese"]:0.02076750697129226,(7[&type="Not_Marshallese"]:0.1092685102…
tree STATE_6280000 = ((1[&type="Not_Marshallese"]:0.3720977969183433,23[&type="Not_Marshallese"]:0.5060977969183579)102[&type="Marshallese"]:0.14099809172604083,((((((((((2[&type="Not_Marshallese"]:0.0809765774238761,36[&type="Marshallese"]:0.03697657742400706)93[&type="Marshallese"]:0.010389913496727132,(30[&type="Marshallese"]:0.01670396591354828,31[&type="Marshallese"]:0.0027039659134245886)71…
tree STATE_6290000 = ((((1[&type="Not_Marshallese"]:0.25501948000633956,(((12[&type="Not_Marshallese"]:0.04022186090191604,((((13[&type="Not_Marshallese"]:0.11852140794393379,46[&type="Marshallese"]:5.214079439956332E-4)81[&type="Marshallese"]:0.014231756235817905,37[&type="Marshallese"]:0.05075316417964437)79[&type="Marshallese"]:0.03075873035595167,34[&type="Marshallese"]:0.012511894535636059)5…
tree STATE_6300000 = (((((((1[&type="Not_Marshallese"]:0.08378965520532633,(20[&type="Not_Marshallese"]:0.06143066217322868,27[&type="Not_Marshallese"]:0.13443066217332145)83[&type="Not_Marshallese"]:0.011358993032130393)65[&type="Not_Marshallese"]:0.07134163267611027,((12[&type="Not_Marshallese"]:0.03633641284975442,((((13[&type="Not_Marshallese"]:0.09081116257797078,37[&type="Marshallese"]:0.00…
tree STATE_6310000 = (((1[&type="Not_Marshallese"]:0.22486359387291965,(((((((((12[&type="Not_Marshallese"]:0.0015476954637150264,(((((15[&type="Not_Marshallese"]:0.17848646318221487,41[&type="Marshallese"]:4.864631823312815E-4)90[&type="Marshallese"]:0.06511294366838533,18[&type="Not_Marshallese"]:0.12559940685066204)55[&type="Marshallese"]:0.04049639250427575,(39[&type="Marshallese"]:0.09216094…
tree STATE_6320000 = ((((1[&type="Not_Marshallese"]:0.19318337306374522,(((((((12[&type="Not_Marshallese"]:0.04007825384411079,(((((15[&type="Not_Marshallese"]:0.226835832807776,41[&type="Marshallese"]:0.048835832807892415)55[&type="Marshallese"]:0.08479497854362064,(17[&type="Not_Marshallese"]:0.04661184072098623,(18[&type="Not_Marshallese"]:0.06454877787673227,39[&type="Marshallese"]:0.00654877…
tree STATE_6330000 = ((((1[&type="Not_Marshallese"]:0.13086581997235402,(12[&type="Not_Marshallese"]:0.07161189057817063,((((13[&type="Not_Marshallese"]:0.1070935409702588,37[&type="Marshallese"]:0.025093540970151484)68[&type="Marshallese"]:0.045431879847741885,34[&type="Marshallese"]:0.0015254208179333872)104[&type="Marshallese"]:0.04217183019853976,46[&type="Marshallese"]:0.0766972510166023)100…
tree STATE_6340000 = (((((1[&type="Not_Marshallese"]:0.17807659478464377,((21[&type="Not_Marshallese"]:0.25000543134060216,33[&type="Marshallese"]:0.24400543134074404)82[&type="Marshallese"]:0.0022107220647038517,24[&type="Not_Marshallese"]:0.167216153405497)86[&type="Marshallese"]:0.015860441379255907)92[&type="Marshallese"]:0.03689388510678193,(((((((((((2[&type="Not_Marshallese"]:0.04695484898…
tree STATE_6350000 = (((1[&type="Not_Marshallese"]:0.2576925776541942,(((((((((((2[&type="Not_Marshallese"]:0.04656537876136713,36[&type="Marshallese"]:0.002565378761498094)93[&type="Marshallese"]:0.021059459596948105,38[&type="Marshallese"]:0.012624838358251567)81[&type="Marshallese"]:0.021957229970770875,((5[&type="Not_Marshallese"]:0.08494765476762955,10[&type="Not_Marshallese"]:0.042947654767…
tree STATE_6360000 = (((((((((1[&type="Not_Marshallese"]:0.049681801556323735,(35[&type="Marshallese"]:0.15058127131684718,(49[&type="Marshallese"]:0.014007998762198048,51[&type="Marshallese"]:0.04500799876214712)83[&type="Marshallese"]:0.010573272554672775)82[&type="Marshallese"]:0.046100530239411075)89[&type="Marshallese"]:0.016985697460883298,20[&type="Not_Marshallese"]:0.055667499017239774)75…
tree STATE_6370000 = (1[&type="Not_Marshallese"]:0.4333051682616782,(((((((((((2[&type="Not_Marshallese"]:0.13846761185533363,36[&type="Marshallese"]:0.0944676118554646)93[&type="Marshallese"]:0.03078363323866329,((((6[&type="Not_Marshallese"]:0.08100873476445414,((7[&type="Not_Marshallese"]:0.11282916076089922,45[&type="Marshallese"]:0.04682916076109567)90[&type="Marshallese"]:0.0249095751735203…
tree STATE_6380000 = ((((1[&type="Not_Marshallese"]:0.2236726346865634,(12[&type="Not_Marshallese"]:0.0349628364003477,((13[&type="Not_Marshallese"]:0.02333479335869998,14[&type="Not_Marshallese"]:0.045334793358634495)102[&type="Not_Marshallese"]:0.1470996451248458,(34[&type="Marshallese"]:7.482332162822569E-5,(37[&type="Marshallese"]:0.068488502161559,46[&type="Marshallese"]:0.03248850216172816)…
tree STATE_6390000 = (((1[&type="Not_Marshallese"]:0.30260834716782925,20[&type="Not_Marshallese"]:0.291608347167862)89[&type="Marshallese"]:0.020517136440787342,(((((((((((2[&type="Not_Marshallese"]:0.056979162440521036,36[&type="Marshallese"]:0.012979162440652003)93[&type="Marshallese"]:0.004484234604533399,31[&type="Marshallese"]:0.006463397044990771)99[&type="Marshallese"]:0.01169431553899480…
tree STATE_6400000 = ((((1[&type="Not_Marshallese"]:0.3186088890299087,20[&type="Not_Marshallese"]:0.30760888902994143)89[&type="Marshallese"]:0.01679849213961382,(((((((2[&type="Not_Marshallese"]:0.04564278380222364,36[&type="Marshallese"]:0.0016427838023546082)93[&type="Marshallese"]:0.011139853129895405,52[&type="Marshallese"]:0.05078263693226093)81[&type="Marshallese"]:0.021234740971311616,31…
tree STATE_6410000 = ((((((1[&type="Not_Marshallese"]:0.26803688395380654,(((14[&type="Not_Marshallese"]:0.19610979765622327,22[&type="Not_Marshallese"]:0.36010979765621054)105[&type="Not_Marshallese"]:0.3337901059642894,(26[&type="Not_Marshallese"]:0.16479600759369573,51[&type="Marshallese"]:0.15479600759347745)75[&type="Not_Marshallese"]:0.14810389602694607)83[&type="Marshallese"]:6.44139014503…
tree STATE_6420000 = (((((1[&type="Not_Marshallese"]:0.15283846546042357,(5[&type="Not_Marshallese"]:0.3278871754129362,(((((14[&type="Not_Marshallese"]:0.03590780512622388,22[&type="Not_Marshallese"]:0.19990780512621115)73[&type="Marshallese"]:0.06985151364188502,29[&type="Marshallese"]:0.06175931876823987)65[&type="Marshallese"]:0.19320957604054373,(26[&type="Not_Marshallese"]:0.075656977223151…
tree STATE_6430000 = (((((1[&type="Not_Marshallese"]:0.12066599998457717,(((21[&type="Not_Marshallese"]:0.14933084351886583,(((22[&type="Not_Marshallese"]:0.342156281805169,(29[&type="Marshallese"]:0.1307694199620666,35[&type="Marshallese"]:0.04276941996187378)78[&type="Marshallese"]:0.003386861843246103)84[&type="Marshallese"]:0.03733542444683713,25[&type="Not_Marshallese"]:0.0974917062520807)82…
tree STATE_6440000 = (((1[&type="Not_Marshallese"]:0.22891772737833582,(12[&type="Not_Marshallese"]:0.19233157027266556,((((13[&type="Not_Marshallese"]:0.13144458348682264,37[&type="Marshallese"]:0.04944458348671532)102[&type="Marshallese"]:0.021291039842403436,(14[&type="Not_Marshallese"]:0.15219012301095575,46[&type="Marshallese"]:0.012190123011083076)68[&type="Marshallese"]:0.02254550031820484…
tree STATE_6450000 = (((1[&type="Not_Marshallese"]:0.1889685607118241,((5[&type="Not_Marshallese"]:0.29768007925138373,(((((13[&type="Not_Marshallese"]:0.12284320347461047,37[&type="Marshallese"]:0.040843203474503154)102[&type="Marshallese"]:0.012456782351165208,14[&type="Not_Marshallese"]:0.1572999858257102)68[&type="Marshallese"]:0.01549781367296793,46[&type="Marshallese"]:0.03279779949880546)1…
tree STATE_6460000 = (((1[&type="Not_Marshallese"]:0.10520876390835254,((12[&type="Not_Marshallese"]:0.044908037326143235,((((15[&type="Not_Marshallese"]:0.2707243022575813,(16[&type="Not_Marshallese"]:0.13058017783505815,(18[&type="Not_Marshallese"]:0.1263449294531714,(39[&type="Marshallese"]:0.023857155285002624,41[&type="Marshallese"]:0.021857155285049917)88[&type="Marshallese"]:0.044487774168…
tree STATE_6470000 = (((1[&type="Not_Marshallese"]:0.1584646964214369,20[&type="Not_Marshallese"]:0.14746469642146964)85[&type="Marshallese"]:0.06594109017170424,((((((((((((2[&type="Not_Marshallese"]:0.05087483823287553,36[&type="Marshallese"]:0.006874838233006497)93[&type="Marshallese"]:0.009150761752005576,38[&type="Marshallese"]:0.0050255999848174415)62[&type="Marshallese"]:0.0019111139380867…
tree STATE_6480000 = (1[&type="Not_Marshallese"]:0.49475769336875675,((((((((((((2[&type="Not_Marshallese"]:0.05866424926295055,36[&type="Marshallese"]:0.014664249263081519)93[&type="Marshallese"]:0.022027562701323444,38[&type="Marshallese"]:0.02569181196421033)98[&type="Marshallese"]:0.027146824751264953,((8[&type="Not_Marshallese"]:0.15015300501819917,9[&type="Not_Marshallese"]:0.03215300501826…
tree STATE_6490000 = ((((1[&type="Not_Marshallese"]:0.0870511617220543,27[&type="Not_Marshallese"]:0.1490511617221798)85[&type="Not_Marshallese"]:0.07331576558032327,19[&type="Not_Marshallese"]:0.19036692730235028)79[&type="Not_Marshallese"]:0.18272280675820818,((12[&type="Not_Marshallese"]:0.0035519587604989633,(((((15[&type="Not_Marshallese"]:0.15360671847717336,16[&type="Not_Marshallese"]:0.03…
tree STATE_6500000 = ((((((1[&type="Not_Marshallese"]:0.05998707017497629,25[&type="Not_Marshallese"]:0.2209870701750345)79[&type="Marshallese"]:0.013694767750562109,33[&type="Marshallese"]:0.15768183792559842)66[&type="Marshallese"]:0.005292483901990552,((12[&type="Not_Marshallese"]:0.046169169614740824,(((13[&type="Not_Marshallese"]:0.131462309462548,(37[&type="Marshallese"]:0.04288478678638485…
tree STATE_6510000 = ((1[&type="Not_Marshallese"]:0.22511763803951268,((((((((((2[&type="Not_Marshallese"]:0.06736118109666778,36[&type="Marshallese"]:0.023361181096798744)93[&type="Marshallese"]:0.017683970281989758,((31[&type="Marshallese"]:0.023007130388269847,43[&type="Marshallese"]:0.00900713038837353)81[&type="Marshallese"]:0.00469092633539292,53[&type="Marshallese"]:0.024698056723733708)64…
tree STATE_6520000 = ((((((1[&type="Not_Marshallese"]:0.046392250019458015,5[&type="Not_Marshallese"]:0.22439225001956897)85[&type="Marshallese"]:0.012650417027895267,(((((((((14[&type="Not_Marshallese"]:0.0033719957643558174,22[&type="Not_Marshallese"]:0.16737199576434308)68[&type="Not_Marshallese"]:0.08930022081050959,29[&type="Marshallese"]:0.048672216574996374)78[&type="Marshallese"]:0.065778…
tree STATE_6530000 = ((((((1[&type="Not_Marshallese"]:0.13440618701058316,33[&type="Marshallese"]:0.21840618701064318)83[&type="Marshallese"]:0.01994364796405801,(((((((14[&type="Not_Marshallese"]:0.06632393239714401,22[&type="Not_Marshallese"]:0.23032393239713128)68[&type="Not_Marshallese"]:0.02533313424851974,29[&type="Marshallese"]:0.04765706664579472)78[&type="Marshallese"]:0.0687753160501885…
tree STATE_6540000 = ((((1[&type="Not_Marshallese"]:0.10013365883121594,(((5[&type="Not_Marshallese"]:0.11991197308092771,25[&type="Not_Marshallese"]:0.10291197308087496)101[&type="Not_Marshallese"]:0.08142205258667456,19[&type="Not_Marshallese"]:0.053334025667464036)86[&type="Not_Marshallese"]:0.06111217686719905,(24[&type="Not_Marshallese"]:0.019064842616953515,26[&type="Not_Marshallese"]:0.076…
tree STATE_6550000 = (1[&type="Not_Marshallese"]:0.34507923583485156,(((((((((((((2[&type="Not_Marshallese"]:0.07297252639352858,36[&type="Marshallese"]:0.028972526393659548)93[&type="Marshallese"]:0.0034857569578907732,(((6[&type="Not_Marshallese"]:0.06332582241696305,((7[&type="Not_Marshallese"]:0.09610459851203695,45[&type="Marshallese"]:0.030104598512233405)70[&type="Marshallese"]:0.052939551…
tree STATE_6560000 = (((((1[&type="Not_Marshallese"]:0.06859879658183154,(5[&type="Not_Marshallese"]:0.19463819579581965,20[&type="Not_Marshallese"]:0.00563819579574143)101[&type="Not_Marshallese"]:0.05196060078612286)98[&type="Not_Marshallese"]:0.08397179158194557,24[&type="Not_Marshallese"]:0.15757058816388625)106[&type="Marshallese"]:0.01431577172801457,(25[&type="Not_Marshallese"]:0.102803055…
tree STATE_6570000 = (((1[&type="Not_Marshallese"]:0.2175873731675778,(((12[&type="Not_Marshallese"]:0.01103591198246412,(((13[&type="Not_Marshallese"]:0.11656526331343608,37[&type="Marshallese"]:0.034565263313328765)91[&type="Marshallese"]:0.010643827609306045,46[&type="Marshallese"]:0.009209090922803975)105[&type="Marshallese"]:0.0337801088750036,34[&type="Marshallese"]:0.009989199797678427)81[…
tree STATE_6580000 = (((1[&type="Not_Marshallese"]:0.1302196177735636,((5[&type="Not_Marshallese"]:0.24931530633596233,24[&type="Not_Marshallese"]:0.07631530633596051)101[&type="Marshallese"]:0.011851892041680467,49[&type="Marshallese"]:0.10416719837749)92[&type="Marshallese"]:0.047052419396031775)79[&type="Marshallese"]:0.04591249016623877,23[&type="Not_Marshallese"]:0.31013210793981694)85[&type…
tree STATE_6590000 = (((((1[&type="Not_Marshallese"]:0.16464019243705408,49[&type="Marshallese"]:0.18564019243701224)58[&type="Marshallese"]:0.039658493293903585,(5[&type="Not_Marshallese"]:0.3646265050467813,20[&type="Not_Marshallese"]:0.17562650504670307)61[&type="Marshallese"]:0.01767218068428733)82[&type="Marshallese"]:0.014179131049615323,19[&type="Not_Marshallese"]:0.2484778167805457)83[&ty…
tree STATE_6600000 = ((((((1[&type="Not_Marshallese"]:0.16675910366265856,(((((((((((2[&type="Not_Marshallese"]:0.06583649036160077,36[&type="Marshallese"]:0.021836490361731742)93[&type="Marshallese"]:0.02364989942449014,(((6[&type="Not_Marshallese"]:0.051795494308439105,32[&type="Marshallese"]:0.045795494308580986)67[&type="Marshallese"]:0.002667713245342762,(7[&type="Not_Marshallese"]:0.0857910…
tree STATE_6610000 = ((((((1[&type="Not_Marshallese"]:0.11676974984927901,12[&type="Not_Marshallese"]:0.11376974984934995)106[&type="Marshallese"]:0.0717174500636204,22[&type="Not_Marshallese"]:0.631487199912883)83[&type="Marshallese"]:0.0023879736769002458,(((((((((2[&type="Not_Marshallese"]:0.05540332263780168,36[&type="Marshallese"]:0.011403322637932645)93[&type="Marshallese"]:0.02435924829918…
tree STATE_6620000 = (((1[&type="Not_Marshallese"]:0.27775652797509587,((((((((((2[&type="Not_Marshallese"]:0.069116200832391,36[&type="Marshallese"]:0.025116200832521973)93[&type="Marshallese"]:0.024344707268646126,48[&type="Marshallese"]:0.013460908101109892)89[&type="Marshallese"]:0.0025235996414940676,43[&type="Marshallese"]:0.026984507742571218)103[&type="Marshallese"]:0.00687578347324691,(3…
tree STATE_6630000 = (1[&type="Not_Marshallese"]:0.8009234341061462,((((((((((2[&type="Not_Marshallese"]:0.047553816017530726,36[&type="Marshallese"]:0.003553816017661693)103[&type="Marshallese"]:0.026967595824912816,31[&type="Marshallese"]:0.019521411842379877)83[&type="Marshallese"]:0.02612695143514321,((10[&type="Not_Marshallese"]:0.08509879913815122,(28[&type="Marshallese"]:0.0155199741257641…
tree STATE_6640000 = (((1[&type="Not_Marshallese"]:0.27897713905758104,(((((((((2[&type="Not_Marshallese"]:0.057819834642568235,36[&type="Marshallese"]:0.013819834642699202)93[&type="Marshallese"]:0.04947245360545094,43[&type="Marshallese"]:0.03829228824805919)89[&type="Marshallese"]:0.004992628089269147,10[&type="Not_Marshallese"]:0.10328491633727377)75[&type="Marshallese"]:0.001999144203286063,…
tree STATE_6650000 = ((((1[&type="Not_Marshallese"]:0.06699229154283459,((((5[&type="Not_Marshallese"]:0.19662337999795787,12[&type="Not_Marshallese"]:0.015623379997917852)96[&type="Marshallese"]:0.005867663323351757,(((((13[&type="Not_Marshallese"]:0.052015097145014566,14[&type="Not_Marshallese"]:0.07401509714494908)66[&type="Marshallese"]:0.05230204036935143,37[&type="Marshallese"]:0.0223171375…
tree STATE_6660000 = ((((((1[&type="Not_Marshallese"]:0.15061395065006833,22[&type="Not_Marshallese"]:0.593613950650052)87[&type="Marshallese"]:0.019471015785003765,((((((((2[&type="Not_Marshallese"]:0.05961400905671366,36[&type="Marshallese"]:0.015614009056844624)93[&type="Marshallese"]:0.062343628629638936,10[&type="Not_Marshallese"]:0.11295763768633804)97[&type="Marshallese"]:0.012567602753807…
tree STATE_6670000 = ((((1[&type="Not_Marshallese"]:0.20469399475374017,(((12[&type="Not_Marshallese"]:0.01577103043516892,(((13[&type="Not_Marshallese"]:0.10604640888787076,37[&type="Marshallese"]:0.024046408887763437)102[&type="Marshallese"]:0.05569761129635642,(34[&type="Marshallese"]:0.0042185634890068435,46[&type="Marshallese"]:0.03721856348913599)104[&type="Marshallese"]:0.00652545669515303…
tree STATE_6680000 = ((1[&type="Not_Marshallese"]:0.5280177108914335,23[&type="Not_Marshallese"]:0.662017710891448)79[&type="Marshallese"]:0.26112245070732043,(((((((2[&type="Not_Marshallese"]:0.07235621962572114,36[&type="Marshallese"]:0.028356219625852108)93[&type="Marshallese"]:0.0358939596657456,(10[&type="Not_Marshallese"]:0.07078643145940322,(31[&type="Marshallese"]:0.005813974196944627,38[…
tree STATE_6690000 = (((((1[&type="Not_Marshallese"]:0.0615575023429461,19[&type="Not_Marshallese"]:0.09155750234291882)98[&type="Not_Marshallese"]:0.03679842310280279,(25[&type="Not_Marshallese"]:0.0979954330671019,29[&type="Marshallese"]:0.17199543306717102)105[&type="Not_Marshallese"]:0.1613604923787052)79[&type="Not_Marshallese"]:0.08654290611216398,(((((5[&type="Not_Marshallese"]:0.214191172…
tree STATE_6700000 = (((1[&type="Not_Marshallese"]:0.29900024137693526,(((((((((((2[&type="Not_Marshallese"]:0.099382091412892,36[&type="Marshallese"]:0.05538209141302297)93[&type="Marshallese"]:0.010735272974912391,((((6[&type="Not_Marshallese"]:0.04234312471250912,32[&type="Marshallese"]:0.036343124712651)96[&type="Marshallese"]:0.014993612419685332,(7[&type="Not_Marshallese"]:0.110197095956804…
tree STATE_6710000 = ((((1[&type="Not_Marshallese"]:0.1693675053770627,((((((((2[&type="Not_Marshallese"]:0.06498457906116295,36[&type="Marshallese"]:0.020984579061293918)93[&type="Marshallese"]:0.04380050450106554,(30[&type="Marshallese"]:0.04482689171579202,(31[&type="Marshallese"]:0.016470773962806273,53[&type="Marshallese"]:0.013470773962877214)71[&type="Marshallese"]:0.014356117752862052)103…
tree STATE_6720000 = (1[&type="Not_Marshallese"]:0.5145141024337783,((((((((2[&type="Not_Marshallese"]:0.09740758334918564,36[&type="Marshallese"]:0.05340758334931661)93[&type="Marshallese"]:0.015600184484140023,((((6[&type="Not_Marshallese"]:0.019001033027781833,32[&type="Marshallese"]:0.013001033027923714)96[&type="Marshallese"]:0.012572578563227688,(7[&type="Not_Marshallese"]:0.085310641125131…
tree STATE_6730000 = (((((1[&type="Not_Marshallese"]:0.10044699200580964,27[&type="Not_Marshallese"]:0.16244699200593515)98[&type="Not_Marshallese"]:0.10508078860540204,((((5[&type="Not_Marshallese"]:0.1497319086661001,(25[&type="Not_Marshallese"]:0.12193529870162345,29[&type="Marshallese"]:0.19593529870169257)91[&type="Not_Marshallese"]:0.010796609964423887)92[&type="Not_Marshallese"]:0.04115852…
tree STATE_6740000 = (((1[&type="Not_Marshallese"]:0.3798495231929673,((5[&type="Not_Marshallese"]:0.44555216059586034,(12[&type="Not_Marshallese"]:0.17202258135168558,((((13[&type="Not_Marshallese"]:0.11583822020390422,37[&type="Marshallese"]:0.0338382202037969)67[&type="Marshallese"]:0.03594188768092732,46[&type="Marshallese"]:0.033780107884893384)91[&type="Marshallese"]:2.0821883444299694E-4,3…
tree STATE_6750000 = (((((1[&type="Not_Marshallese"]:0.2103718671391691,22[&type="Not_Marshallese"]:0.6533718671391527)89[&type="Not_Marshallese"]:0.22436072081381198,(((((((2[&type="Not_Marshallese"]:0.10549641608028182,36[&type="Marshallese"]:0.061496416080412786)103[&type="Marshallese"]:0.021343342243236307,(31[&type="Marshallese"]:0.0034787634633892672,38[&type="Marshallese"]:0.00347876346338…
tree STATE_6760000 = (1[&type="Not_Marshallese"]:0.18798917719465047,((((((((2[&type="Not_Marshallese"]:0.05301185428356214,36[&type="Marshallese"]:0.00901185428369311)93[&type="Marshallese"]:0.04182623776950212,53[&type="Marshallese"]:0.036838092053071536)70[&type="Marshallese"]:0.008236829710358662,(((((((((6[&type="Not_Marshallese"]:0.02178078332928851,32[&type="Marshallese"]:0.015780783329430…
tree STATE_6770000 = (((1[&type="Not_Marshallese"]:0.21432612141754703,24[&type="Not_Marshallese"]:0.21932612141765617)78[&type="Marshallese"]:0.02209055774618518,(19[&type="Not_Marshallese"]:0.01283635790068094,21[&type="Not_Marshallese"]:0.07283635790062637)73[&type="Not_Marshallese"]:0.253580321263024)68[&type="Marshallese"]:2.628009503127249E-4,(((((((((((2[&type="Not_Marshallese"]:0.04704623…
tree STATE_6780000 = ((((((1[&type="Not_Marshallese"]:0.20088522130268383,((19[&type="Not_Marshallese"]:0.13371668399907222,20[&type="Not_Marshallese"]:0.09271668399913224)106[&type="Marshallese"]:0.0019358388374942637,35[&type="Marshallese"]:0.2526525228365283)84[&type="Marshallese"]:0.09523269846609006)83[&type="Marshallese"]:0.007798688753092864,24[&type="Not_Marshallese"]:0.21368391005588583)…
tree STATE_6790000 = ((1[&type="Not_Marshallese"]:0.20455392621714363,((((((((((((((2[&type="Not_Marshallese"]:0.053591239985665284,36[&type="Marshallese"]:0.009591239985796252)93[&type="Marshallese"]:0.025923967091687983,38[&type="Marshallese"]:0.024515207077289602)71[&type="Marshallese"]:0.0011136223342530505,28[&type="Marshallese"]:0.0036288294116081365)103[&type="Marshallese"]:0.0033268360920…
tree STATE_6800000 = ((((1[&type="Not_Marshallese"]:0.1385296511992693,(12[&type="Not_Marshallese"]:0.038694635947888356,(((13[&type="Not_Marshallese"]:0.1421902451689876,(37[&type="Marshallese"]:0.05768483397311064,46[&type="Marshallese"]:0.021684833973279805)102[&type="Marshallese"]:0.0025054111957696357)104[&type="Marshallese"]:0.008982701222135292,34[&type="Marshallese"]:1.7294639105558396E-4…
tree STATE_6810000 = ((1[&type="Not_Marshallese"]:0.18577206810755997,((((((((((((2[&type="Not_Marshallese"]:0.04902944123572772,36[&type="Marshallese"]:0.005029441235858689)93[&type="Marshallese"]:0.009735348779315256,(31[&type="Marshallese"]:0.0020243286605458044,38[&type="Marshallese"]:0.0020243286605458044)89[&type="Marshallese"]:0.001740461354433509)76[&type="Marshallese"]:0.0260397261159445…
tree STATE_6820000 = (1[&type="Not_Marshallese"]:0.3002014264423529,((((((((((((2[&type="Not_Marshallese"]:0.04717993640325402,36[&type="Marshallese"]:0.0031799364033849864)93[&type="Marshallese"]:0.030732132517090727,28[&type="Marshallese"]:9.120689203465648E-4)75[&type="Marshallese"]:0.027682637509269026,10[&type="Not_Marshallese"]:0.09659470642959922)76[&type="Marshallese"]:0.00725836749145059…
tree STATE_6830000 = ((1[&type="Not_Marshallese"]:0.22618273501736885,(((((((((2[&type="Not_Marshallese"]:0.0600382360941254,36[&type="Marshallese"]:0.016038236094256364)93[&type="Marshallese"]:0.04757212050847204,(((10[&type="Not_Marshallese"]:0.07713871199108158,28[&type="Marshallese"]:0.009138711991097948)75[&type="Marshallese"]:0.004426328847439653,43[&type="Marshallese"]:0.0215650408385758)7…
tree STATE_6840000 = ((1[&type="Not_Marshallese"]:0.36848378961126393,20[&type="Not_Marshallese"]:0.3574837896112967)105[&type="Marshallese"]:0.056121775686876485,((((((((((2[&type="Not_Marshallese"]:0.07441542603623774,36[&type="Marshallese"]:0.03041542603636871)93[&type="Marshallese"]:0.004094246850816496,53[&type="Marshallese"]:0.020509672887061514)95[&type="Marshallese"]:0.004893804511740929,…
tree STATE_6850000 = (((1[&type="Not_Marshallese"]:0.20937479274064696,(27[&type="Not_Marshallese"]:0.06822030760728859,49[&type="Marshallese"]:0.02722030760712124)101[&type="Marshallese"]:0.2031544851334839)83[&type="Marshallese"]:0.11695635241234281,(21[&type="Not_Marshallese"]:0.23284160297126522,29[&type="Marshallese"]:0.3778416029714744)86[&type="Marshallese"]:0.1834895421816427)105[&type="M…
tree STATE_6860000 = (((1[&type="Not_Marshallese"]:0.16997255499289143,(((19[&type="Not_Marshallese"]:0.04014200993374906,((33[&type="Marshallese"]:0.01741289306816407,35[&type="Marshallese"]:0.08041289306803856)91[&type="Marshallese"]:0.059228289536606304,51[&type="Marshallese"]:0.04464118260461758)61[&type="Marshallese"]:0.017500827329065993)98[&type="Marshallese"]:0.11116119077665199,24[&type=…
tree STATE_6870000 = (((1[&type="Not_Marshallese"]:0.14542305631764618,(((((21[&type="Not_Marshallese"]:0.06390268202021132,33[&type="Marshallese"]:0.0579026820203532)61[&type="Marshallese"]:0.026750752701250158,40[&type="Marshallese"]:0.08765343472153242)92[&type="Marshallese"]:0.012920796302887894,(35[&type="Marshallese"]:0.15522511755435642,51[&type="Marshallese"]:0.06022511755432913)98[&type=…
tree STATE_6880000 = (1[&type="Not_Marshallese"]:0.3787317419045597,(((((((((2[&type="Not_Marshallese"]:0.08036386077171387,36[&type="Marshallese"]:0.036363860771844836)93[&type="Marshallese"]:0.08275174735636959,42[&type="Marshallese"]:0.020115608128054352)62[&type="Marshallese"]:0.012921713306423999,((((((6[&type="Not_Marshallese"]:0.02535327849522606,((7[&type="Not_Marshallese"]:0.102481692441…
tree STATE_6890000 = (((1[&type="Not_Marshallese"]:0.24492783860610756,((((((((((((2[&type="Not_Marshallese"]:0.04821930944571684,36[&type="Marshallese"]:0.0042193094458478075)93[&type="Marshallese"]:0.021867823188844282,38[&type="Marshallese"]:0.015087132634497458)76[&type="Marshallese"]:0.015816760621833237,(((6[&type="Not_Marshallese"]:0.04964954484558115,((7[&type="Not_Marshallese"]:0.1397396…
tree STATE_6900000 = (((((1[&type="Not_Marshallese"]:0.13312774763193946,((26[&type="Not_Marshallese"]:0.02844078520563309,27[&type="Not_Marshallese"]:0.02844078520563309)73[&type="Not_Marshallese"]:0.00934967916744478,51[&type="Marshallese"]:0.02779046437285959)61[&type="Marshallese"]:0.1573372832589871)91[&type="Marshallese"]:0.0898874638337418,((((((((((2[&type="Not_Marshallese"]:0.07525462743…
tree STATE_6910000 = ((((1[&type="Not_Marshallese"]:0.2172346064039049,(((19[&type="Not_Marshallese"]:0.09420833907704607,49[&type="Marshallese"]:0.08520833907703151)83[&type="Marshallese"]:0.019642652076156897,((23[&type="Not_Marshallese"]:0.19990922466321592,26[&type="Not_Marshallese"]:0.12790922466332688)61[&type="Marshallese"]:0.003826904829844713,(((25[&type="Not_Marshallese"]:0.127365211202…
tree STATE_6920000 = ((((1[&type="Not_Marshallese"]:0.16610249426349488,21[&type="Not_Marshallese"]:0.256102494263413)92[&type="Marshallese"]:0.03148900060575377,(((12[&type="Not_Marshallese"]:0.06321384494489268,((((13[&type="Not_Marshallese"]:0.1214631963765126,37[&type="Marshallese"]:0.039463196376405274)102[&type="Marshallese"]:0.021448098444766805,46[&type="Marshallese"]:0.024911294821341246…
tree STATE_6930000 = (((1[&type="Not_Marshallese"]:0.36883879274872067,(20[&type="Not_Marshallese"]:0.27893984641583436,24[&type="Not_Marshallese"]:0.29493984641591076)94[&type="Not_Marshallese"]:0.07889894633291905)59[&type="Marshallese"]:0.04839941276102411,((((((2[&type="Not_Marshallese"]:0.05933323239733013,36[&type="Marshallese"]:0.015333232397461094)93[&type="Marshallese"]:0.014395830006596…
tree STATE_6940000 = ((((((((1[&type="Not_Marshallese"]:0.09015869119718078,((19[&type="Not_Marshallese"]:0.0256957791405793,27[&type="Not_Marshallese"]:0.057695779140732095)83[&type="Marshallese"]:0.011277138335930692,33[&type="Marshallese"]:0.0909729174765973)98[&type="Marshallese"]:0.08318577372064351)61[&type="Marshallese"]:0.014955110944087635,(26[&type="Not_Marshallese"]:0.09176527374688026…
tree STATE_6950000 = ((((((1[&type="Not_Marshallese"]:0.0547308992721508,(26[&type="Not_Marshallese"]:0.009851583610407277,27[&type="Not_Marshallese"]:0.009851583610407277)78[&type="Not_Marshallese"]:0.10687931566186903)98[&type="Marshallese"]:0.019219585762516256,(((12[&type="Not_Marshallese"]:0.014727484581699368,((((13[&type="Not_Marshallese"]:0.14474070713473464,(37[&type="Marshallese"]:0.036…
tree STATE_6960000 = ((((((1[&type="Not_Marshallese"]:0.10028063290592937,(26[&type="Not_Marshallese"]:0.06045035888948158,27[&type="Not_Marshallese"]:0.06045035888948158)78[&type="Not_Marshallese"]:0.1018302740165733)73[&type="Marshallese"]:0.11407755856767754,33[&type="Marshallese"]:0.29835819147366693)98[&type="Marshallese"]:0.05904368087978462,(((((((((2[&type="Not_Marshallese"]:0.05070992944…
tree STATE_6970000 = (((((((1[&type="Not_Marshallese"]:0.13080290885578172,24[&type="Not_Marshallese"]:0.13580290885589086)79[&type="Marshallese"]:0.010185762715904212,((25[&type="Not_Marshallese"]:0.17231788918398572,26[&type="Not_Marshallese"]:0.07331788918405302)78[&type="Not_Marshallese"]:0.09979034489224625,(33[&type="Marshallese"]:0.18219642157505522,49[&type="Marshallese"]:0.11919642157495…
tree STATE_6980000 = ((((((1[&type="Not_Marshallese"]:0.14002111130878325,(12[&type="Not_Marshallese"]:0.009964735278998216,(((13[&type="Not_Marshallese"]:0.10252685375364934,37[&type="Marshallese"]:0.020526853753542018)102[&type="Marshallese"]:0.06851607045934305,(34[&type="Marshallese"]:6.930601151644566E-5,46[&type="Marshallese"]:0.033069306011645594)100[&type="Marshallese"]:0.0199736182014086…
tree STATE_6990000 = ((((1[&type="Not_Marshallese"]:0.13296765691980095,((5[&type="Not_Marshallese"]:0.20398591363627927,(21[&type="Not_Marshallese"]:0.09524704880538581,23[&type="Not_Marshallese"]:0.13924704880548222)83[&type="Not_Marshallese"]:0.020738864830700643)73[&type="Not_Marshallese"]:0.10087144023970263,20[&type="Not_Marshallese"]:0.11585735387590368)81[&type="Marshallese"]:0.0061103030…
tree STATE_7000000 = ((((1[&type="Not_Marshallese"]:0.17003016352411005,(12[&type="Not_Marshallese"]:0.08409496606185851,((((13[&type="Not_Marshallese"]:0.15465295504154897,(37[&type="Marshallese"]:0.03913468528754688,46[&type="Marshallese"]:0.0031346852877160436)102[&type="Marshallese"]:0.03351826975389477)100[&type="Marshallese"]:0.013804812372534725,34[&type="Marshallese"]:0.01745776741401639)…
tree STATE_7010000 = (1[&type="Not_Marshallese"]:0.21524296568562862,((((((((((((((((2[&type="Not_Marshallese"]:0.08745819048853098,36[&type="Marshallese"]:0.04345819048866195)93[&type="Marshallese"]:0.011539649985624623,(((8[&type="Not_Marshallese"]:0.19904957137971763,9[&type="Not_Marshallese"]:0.08104957137977947)63[&type="Marshallese"]:0.1690053066577299,30[&type="Marshallese"]:0.007054878037…
tree STATE_7020000 = (((1[&type="Not_Marshallese"]:0.15292274607818324,(((((((2[&type="Not_Marshallese"]:0.06985244568672988,36[&type="Marshallese"]:0.025852445686860848)93[&type="Marshallese"]:0.041698531328927424,(30[&type="Marshallese"]:0.023106330791358487,31[&type="Marshallese"]:0.009106330791234796)77[&type="Marshallese"]:0.047444646224358844)64[&type="Marshallese"]:0.007346362741782575,((2…
tree STATE_7030000 = (((1[&type="Not_Marshallese"]:0.12598377489052148,20[&type="Not_Marshallese"]:0.11498377489055422)98[&type="Not_Marshallese"]:0.06589465398162175,((((((((2[&type="Not_Marshallese"]:0.06664043698182509,36[&type="Marshallese"]:0.022640436981956058)93[&type="Marshallese"]:0.0369130095176875,(((3[&type="Not_Marshallese"]:0.1023560875730406,4[&type="Not_Marshallese"]:0.05035608757…
tree STATE_7040000 = ((1[&type="Not_Marshallese"]:0.25136787611087597,((((((((((((2[&type="Not_Marshallese"]:0.05882740506928108,36[&type="Marshallese"]:0.014827405069412047)93[&type="Marshallese"]:0.03636322133629255,((((((((8[&type="Not_Marshallese"]:0.1656095292639564,9[&type="Not_Marshallese"]:0.047609529264018235)63[&type="Not_Marshallese"]:0.12285781803774443,44[&type="Marshallese"]:0.09946…
tree STATE_7050000 = ((((1[&type="Not_Marshallese"]:0.09022605105768555,20[&type="Not_Marshallese"]:0.0792260510577183)86[&type="Marshallese"]:0.0024583000491381624,(((21[&type="Not_Marshallese"]:0.030094890205797253,((((22[&type="Not_Marshallese"]:0.28040367495173674,29[&type="Marshallese"]:0.07240367495188044)65[&type="Marshallese"]:0.05340299842223811,35[&type="Marshallese"]:0.0378066733739257…
tree STATE_7060000 = (((1[&type="Not_Marshallese"]:0.060929344368332417,(19[&type="Not_Marshallese"]:0.052154777154091,23[&type="Not_Marshallese"]:0.15615477715413284)86[&type="Not_Marshallese"]:0.03877456721421413)61[&type="Not_Marshallese"]:0.16636607999567887,((12[&type="Not_Marshallese"]:0.1182198961288552,((((13[&type="Not_Marshallese"]:0.08919201034703295,37[&type="Marshallese"]:0.007192010…
tree STATE_7070000 = ((((1[&type="Not_Marshallese"]:0.09968328342654542,26[&type="Not_Marshallese"]:0.16168328342667093)86[&type="Not_Marshallese"]:0.0729000760826155,((((((2[&type="Not_Marshallese"]:0.06832665425022943,36[&type="Marshallese"]:0.024326654250360402)93[&type="Marshallese"]:0.008999475266448509,(10[&type="Not_Marshallese"]:0.05994042710457448,11[&type="Not_Marshallese"]:0.0599404271…
tree STATE_7080000 = (1[&type="Not_Marshallese"]:0.2530507298765926,(((((((((((2[&type="Not_Marshallese"]:0.05392766995292664,36[&type="Marshallese"]:0.009927669953057605)93[&type="Marshallese"]:0.02314315455069571,38[&type="Marshallese"]:0.022070824503558684)77[&type="Marshallese"]:0.017637411948419834,(43[&type="Marshallese"]:0.021335490365638754,48[&type="Marshallese"]:0.010335490365671496)97[…
tree STATE_7090000 = ((((1[&type="Not_Marshallese"]:0.11920098129573187,(((((5[&type="Not_Marshallese"]:0.13117384344853977,((22[&type="Not_Marshallese"]:0.23309391637291937,29[&type="Marshallese"]:0.025093916373063074)65[&type="Marshallese"]:0.07819909389323698,35[&type="Marshallese"]:0.015293010266107243)79[&type="Marshallese"]:0.08488083318225609)81[&type="Marshallese"]:0.0034507438793565104,5…
tree STATE_7100000 = (((1[&type="Not_Marshallese"]:0.24315223549787424,((12[&type="Not_Marshallese"]:0.04603845034019549,((((13[&type="Not_Marshallese"]:0.0876382777365679,37[&type="Marshallese"]:0.005638277736460584)102[&type="Marshallese"]:0.044208187601634974,46[&type="Marshallese"]:0.013846465338264724)100[&type="Marshallese"]:0.02051195653109983,34[&type="Marshallese"]:0.0013584218692354044)…
tree STATE_7110000 = ((((((1[&type="Not_Marshallese"]:0.07773142652975473,(((2[&type="Not_Marshallese"]:0.06408951296643195,36[&type="Marshallese"]:0.020089512966562917)93[&type="Marshallese"]:0.10429105250281112,(((((((6[&type="Not_Marshallese"]:0.04176687359099557,((7[&type="Not_Marshallese"]:0.07630843037085544,45[&type="Marshallese"]:0.010308430371051891)90[&type="Marshallese"]:0.050944530425…
tree STATE_7120000 = ((1[&type="Not_Marshallese"]:0.14540815558853737,((((((2[&type="Not_Marshallese"]:0.04847428174382329,36[&type="Marshallese"]:0.004474281743954256)93[&type="Marshallese"]:0.07799938061456313,11[&type="Not_Marshallese"]:0.11747366235837187)70[&type="Marshallese"]:0.012551858192125787,((((((6[&type="Not_Marshallese"]:0.03026347512656724,((7[&type="Not_Marshallese"]:0.0861027749…
tree STATE_7130000 = ((((1[&type="Not_Marshallese"]:0.07017850761692501,20[&type="Not_Marshallese"]:0.059178507616957754)85[&type="Marshallese"]:0.04399203103722016,(12[&type="Not_Marshallese"]:0.023637082285849043,((((13[&type="Not_Marshallese"]:0.10277794687115493,37[&type="Marshallese"]:0.020777946871047615)100[&type="Marshallese"]:0.04763973612359862,46[&type="Marshallese"]:0.0324176829948154…
tree STATE_7140000 = (((((1[&type="Not_Marshallese"]:0.05815940065836367,(12[&type="Not_Marshallese"]:0.006478086645009373,((((13[&type="Not_Marshallese"]:0.0950718985533302,37[&type="Marshallese"]:0.013071898553222883)100[&type="Marshallese"]:0.048713833735293144,46[&type="Marshallese"]:0.025785732288685193)102[&type="Marshallese"]:0.012469022468723168,34[&type="Marshallese"]:0.00525475475727921…
tree STATE_7150000 = ((((((((1[&type="Not_Marshallese"]:0.07531050545950457,20[&type="Not_Marshallese"]:0.06431050545953731)87[&type="Marshallese"]:0.008510602784280952,(33[&type="Marshallese"]:0.11535723738774506,49[&type="Marshallese"]:0.052357237387643196)83[&type="Marshallese"]:0.05246387085610049)104[&type="Marshallese"]:0.006289146512640675,((21[&type="Not_Marshallese"]:0.08469113375917248,…
tree STATE_7160000 = (((1[&type="Not_Marshallese"]:0.19527169804510125,(5[&type="Not_Marshallese"]:0.3004787413683887,((19[&type="Not_Marshallese"]:0.028541386727415796,27[&type="Not_Marshallese"]:0.06054138672756859)78[&type="Not_Marshallese"]:0.026373766384665487,49[&type="Marshallese"]:0.04591515311206673)104[&type="Marshallese"]:0.09756358825616918)86[&type="Marshallese"]:0.0727929566768235)1…
tree STATE_7170000 = ((1[&type="Not_Marshallese"]:0.27977972740185486,(((((((((2[&type="Not_Marshallese"]:0.04503569248737216,36[&type="Marshallese"]:0.001035692487503126)93[&type="Marshallese"]:0.041295645927577285,53[&type="Marshallese"]:0.02833133841495672)80[&type="Marshallese"]:0.006627883918732924,(((8[&type="Not_Marshallese"]:0.2600863149199114,9[&type="Not_Marshallese"]:0.1420863149199732…
tree STATE_7180000 = (((1[&type="Not_Marshallese"]:0.14120547883510803,(5[&type="Not_Marshallese"]:0.2605373660578658,(((19[&type="Not_Marshallese"]:0.0462695793499317,21[&type="Not_Marshallese"]:0.10626957934987713)86[&type="Marshallese"]:0.017125919866983974,((((22[&type="Not_Marshallese"]:0.3628755759584632,(29[&type="Marshallese"]:0.14953601126986538,35[&type="Marshallese"]:0.0615360112696725…
tree STATE_7190000 = (((1[&type="Not_Marshallese"]:0.12094897172380425,25[&type="Not_Marshallese"]:0.28194897172386246)105[&type="Not_Marshallese"]:0.07106583067224104,(((((2[&type="Not_Marshallese"]:0.14620277494153433,36[&type="Marshallese"]:0.1022027749416653)93[&type="Marshallese"]:0.052875190215707635,42[&type="Marshallese"]:0.05607796515721286)89[&type="Marshallese"]:0.005066321866998846,((…
tree STATE_7200000 = (((1[&type="Not_Marshallese"]:0.14165613860438042,((12[&type="Not_Marshallese"]:0.005248402695627208,((((13[&type="Not_Marshallese"]:0.11467684030385439,37[&type="Marshallese"]:0.03267684030374707)100[&type="Marshallese"]:0.018727389538145123,46[&type="Marshallese"]:0.015404229842061357)102[&type="Marshallese"]:0.02184486754780235,34[&type="Marshallese"]:0.004249097389734557)…
tree STATE_7210000 = (((1[&type="Not_Marshallese"]:0.15607073418926343,24[&type="Not_Marshallese"]:0.16107073418937257)65[&type="Marshallese"]:0.026884026386825077,(((((((2[&type="Not_Marshallese"]:0.07555520359186962,36[&type="Marshallese"]:0.03155520359200059)93[&type="Marshallese"]:0.06502969556591753,43[&type="Marshallese"]:0.07158489915782718)64[&type="Marshallese"]:0.012449085203590782,(6[&…
tree STATE_7220000 = (((1[&type="Not_Marshallese"]:0.19517772052055982,((5[&type="Not_Marshallese"]:0.32804002253746745,20[&type="Not_Marshallese"]:0.13904002253738923)79[&type="Not_Marshallese"]:0.014927212247916932,(26[&type="Not_Marshallese"]:3.931755142763116E-4,27[&type="Not_Marshallese"]:3.931755142763116E-4)78[&type="Not_Marshallese"]:0.22657405927112262)87[&type="Marshallese"]:0.030210485…
tree STATE_7230000 = ((((((1[&type="Not_Marshallese"]:0.162475013019322,((((2[&type="Not_Marshallese"]:0.17737601282881577,36[&type="Marshallese"]:0.13337601282894673)61[&type="Marshallese"]:0.0070257402943009195,(((6[&type="Not_Marshallese"]:0.0526816540392967,((7[&type="Not_Marshallese"]:0.10081753939772364,45[&type="Marshallese"]:0.034817539397920094)83[&type="Marshallese"]:0.05504177250452102…
tree STATE_7240000 = ((((((1[&type="Not_Marshallese"]:0.10092525817049292,19[&type="Not_Marshallese"]:0.13092525817046563)82[&type="Marshallese"]:0.04317061584181758,(23[&type="Not_Marshallese"]:0.2201432195619516,(24[&type="Not_Marshallese"]:0.03058807737602043,40[&type="Marshallese"]:0.11258807737590038)60[&type="Marshallese"]:0.06055514218602576)67[&type="Marshallese"]:0.05795265445037345)104[…
tree STATE_7250000 = (((((1[&type="Not_Marshallese"]:0.2166970067386892,5[&type="Not_Marshallese"]:0.39469700673880015)79[&type="Marshallese"]:0.0031085389905654015,((((((2[&type="Not_Marshallese"]:0.24895588623034848,36[&type="Marshallese"]:0.20495588623047944)93[&type="Not_Marshallese"]:0.050842604638247635,((((((3[&type="Not_Marshallese"]:0.12623676059489175,47[&type="Marshallese"]:0.025236760…
tree STATE_7260000 = ((1[&type="Not_Marshallese"]:0.32195006418740735,(21[&type="Not_Marshallese"]:0.15382077572128938,29[&type="Marshallese"]:0.29882077572149857)106[&type="Not_Marshallese"]:0.2581292884660361)105[&type="Marshallese"]:0.05318477502083485,(((((((2[&type="Not_Marshallese"]:0.21684682100516395,36[&type="Marshallese"]:0.17284682100529491)93[&type="Marshallese"]:0.03810598468493542,(…
tree STATE_7270000 = (((((1[&type="Not_Marshallese"]:0.2276284966522356,(((12[&type="Not_Marshallese"]:0.07973199261327801,(((13[&type="Not_Marshallese"]:0.2010507155682154,((14[&type="Not_Marshallese"]:0.13098079573011556,37[&type="Marshallese"]:0.026980795730073726)102[&type="Marshallese"]:0.047019312734501884,34[&type="Marshallese"]:0.005000108464615627)66[&type="Marshallese"]:0.04505060710353…
tree STATE_7280000 = ((((((1[&type="Not_Marshallese"]:0.1411870118329549,(5[&type="Not_Marshallese"]:0.2557281332662459,(24[&type="Not_Marshallese"]:0.06876024909232148,49[&type="Marshallese"]:0.0847602490921705)91[&type="Marshallese"]:0.013967884173922585)99[&type="Marshallese"]:0.06345887856681998)76[&type="Marshallese"]:0.004560087308595695,33[&type="Marshallese"]:0.22974709914161062)100[&type…
tree STATE_7290000 = ((1[&type="Not_Marshallese"]:0.3148979949730264,19[&type="Not_Marshallese"]:0.3448979949729991)104[&type="Marshallese"]:0.0074368110264498855,(((((((((((2[&type="Not_Marshallese"]:0.048310680791019744,36[&type="Marshallese"]:0.004310680791150712)103[&type="Marshallese"]:0.01456310983012099,(30[&type="Marshallese"]:0.02053495568775332,38[&type="Marshallese"]:0.0065349556876296…
tree STATE_7300000 = ((((1[&type="Not_Marshallese"]:0.19221033318179004,((((((((2[&type="Not_Marshallese"]:0.04744854640405072,36[&type="Marshallese"]:0.003448546404181685)103[&type="Marshallese"]:0.021000986424949408,(30[&type="Marshallese"]:0.024626792720305657,38[&type="Marshallese"]:0.010626792720181966)58[&type="Marshallese"]:0.0028227401087544957)73[&type="Marshallese"]:0.037682208117872484…
tree STATE_7310000 = (((((1[&type="Not_Marshallese"]:0.05316771441722423,(12[&type="Not_Marshallese"]:0.03594681023426749,(((13[&type="Not_Marshallese"]:0.12508821442808782,37[&type="Marshallese"]:0.0430882144279805)98[&type="Marshallese"]:0.046255263235331134,(34[&type="Marshallese"]:0.01601395759907709,46[&type="Marshallese"]:0.04901395759920624)101[&type="Marshallese"]:0.004329520064274561)97[…
tree STATE_7320000 = ((((1[&type="Not_Marshallese"]:0.1288347637954933,((20[&type="Not_Marshallese"]:0.062277183321114205,33[&type="Marshallese"]:0.1572771833211415)81[&type="Marshallese"]:0.027703448827105404,24[&type="Not_Marshallese"]:0.105980632148296)65[&type="Marshallese"]:0.027854131647306435)100[&type="Marshallese"]:0.05862071178758599,((((((2[&type="Not_Marshallese"]:0.046036132134853136…
tree STATE_7330000 = ((((((((1[&type="Not_Marshallese"]:0.048986358128043195,14[&type="Not_Marshallese"]:0.32798635812803956)105[&type="Marshallese"]:0.04197643216486091,(19[&type="Not_Marshallese"]:0.10767151575657152,(((((21[&type="Not_Marshallese"]:0.04141449477410186,26[&type="Not_Marshallese"]:0.013414494774309227)98[&type="Not_Marshallese"]:0.06257370571217258,33[&type="Marshallese"]:0.0979…
tree STATE_7340000 = ((((1[&type="Not_Marshallese"]:0.018434721518513775,23[&type="Not_Marshallese"]:0.15243472151852833)83[&type="Not_Marshallese"]:0.18750686465639288,(((((((12[&type="Not_Marshallese"]:0.0101756461668433,(((13[&type="Not_Marshallese"]:0.15372848928684046,34[&type="Marshallese"]:0.0027284892867731614)92[&type="Marshallese"]:0.006471731002392844,(37[&type="Marshallese"]:0.0421964…
tree STATE_7350000 = ((((1[&type="Not_Marshallese"]:0.19629915444580748,24[&type="Not_Marshallese"]:0.20129915444591662)99[&type="Marshallese"]:0.11540695463524853,23[&type="Not_Marshallese"]:0.44570610908107056)81[&type="Marshallese"]:0.07363897869973934,(((((2[&type="Not_Marshallese"]:0.10373217466355833,36[&type="Marshallese"]:0.0597321746636893)61[&type="Marshallese"]:0.1120162733983392,42[&t…
tree STATE_7360000 = ((((1[&type="Not_Marshallese"]:0.22777741167502374,19[&type="Not_Marshallese"]:0.25777741167499646)86[&type="Marshallese"]:0.13484129785712795,23[&type="Not_Marshallese"]:0.49661870953216625)65[&type="Marshallese"]:0.0693915545798961,((((((((((2[&type="Not_Marshallese"]:0.052241140103502004,36[&type="Marshallese"]:0.008241140103632971)93[&type="Marshallese"]:0.009843495075976…
tree STATE_7370000 = ((((1[&type="Not_Marshallese"]:0.3215245364560656,24[&type="Not_Marshallese"]:0.32652453645617474)106[&type="Marshallese"]:0.005462866417334067,(((((((((((2[&type="Not_Marshallese"]:0.05003193866402278,36[&type="Marshallese"]:0.0060319386641537465)93[&type="Marshallese"]:0.014306560943175728,(10[&type="Not_Marshallese"]:0.039295605463511074,52[&type="Marshallese"]:0.042295605…
tree STATE_7380000 = (((1[&type="Not_Marshallese"]:0.29657864189323635,24[&type="Not_Marshallese"]:0.3015786418933455)106[&type="Marshallese"]:0.17634007206901225,23[&type="Not_Marshallese"]:0.6069187139622632)65[&type="Marshallese"]:0.06914681531020284,(((((((((2[&type="Not_Marshallese"]:0.049473478982165586,36[&type="Marshallese"]:0.0054734789822965535)93[&type="Marshallese"]:0.0241940798076589…
tree STATE_7390000 = (((1[&type="Not_Marshallese"]:0.28951772296121625,20[&type="Not_Marshallese"]:0.278517722961249)87[&type="Marshallese"]:0.005575352765943231,(((((((((((((2[&type="Not_Marshallese"]:0.05771464516650793,36[&type="Marshallese"]:0.013714645166638895)93[&type="Marshallese"]:0.013314233894435978,(((8[&type="Not_Marshallese"]:0.18929255782909066,9[&type="Not_Marshallese"]:0.07129255…
tree STATE_7400000 = (((1[&type="Not_Marshallese"]:0.20746849082040408,25[&type="Not_Marshallese"]:0.3684684908204623)73[&type="Marshallese"]:0.1234609482453638,(((((((((((2[&type="Not_Marshallese"]:0.05657023199070743,36[&type="Marshallese"]:0.012570231990838399)93[&type="Marshallese"]:0.007681556618255425,((8[&type="Not_Marshallese"]:0.2105567659422643,9[&type="Not_Marshallese"]:0.0925567659423…
tree STATE_7410000 = ((((1[&type="Not_Marshallese"]:0.14912351900591214,(((((((2[&type="Not_Marshallese"]:0.055031285594643986,36[&type="Marshallese"]:0.011031285594774953)93[&type="Marshallese"]:0.048794909603882664,10[&type="Not_Marshallese"]:0.0948261951985121)62[&type="Marshallese"]:0.03994140064155671,(((((((6[&type="Not_Marshallese"]:0.02471681079136051,((7[&type="Not_Marshallese"]:0.068633…
tree STATE_7420000 = ((1[&type="Not_Marshallese"]:0.24151808072855263,((5[&type="Not_Marshallese"]:0.3602162831014909,23[&type="Not_Marshallese"]:0.3162162831013945)105[&type="Marshallese"]:0.027479162041039618,20[&type="Not_Marshallese"]:0.1986954451424523)74[&type="Marshallese"]:0.031822635586133075)86[&type="Marshallese"]:0.14569084271114718,(((((((2[&type="Not_Marshallese"]:0.0851845057975532…
tree STATE_7430000 = (((1[&type="Not_Marshallese"]:0.25529289985261894,(12[&type="Not_Marshallese"]:0.09717954359205472,((((13[&type="Not_Marshallese"]:0.12370409606661792,37[&type="Marshallese"]:0.0417040960665106)92[&type="Marshallese"]:0.01812396168386332,46[&type="Marshallese"]:0.023828057750543086)100[&type="Marshallese"]:0.023717467063830378,34[&type="Marshallese"]:0.014545524814244315)66[&…
tree STATE_7440000 = (((1[&type="Not_Marshallese"]:0.11566322695203957,((12[&type="Not_Marshallese"]:0.02109079860839036,(((13[&type="Not_Marshallese"]:0.12739987714887208,(37[&type="Marshallese"]:0.04379374742748804,46[&type="Marshallese"]:0.007793747427657205)92[&type="Marshallese"]:0.0016061297212767167)66[&type="Marshallese"]:0.039060876184040916,34[&type="Marshallese"]:0.01546075333284569)10…
tree STATE_7450000 = ((((((1[&type="Not_Marshallese"]:0.08846062569915714,24[&type="Not_Marshallese"]:0.09346062569926628)83[&type="Not_Marshallese"]:0.03079804627941163,(12[&type="Not_Marshallese"]:0.030804459646294857,((((13[&type="Not_Marshallese"]:0.10820049545437804,37[&type="Marshallese"]:0.026200495454270722)92[&type="Marshallese"]:0.029391372770104784,46[&type="Marshallese"]:0.01959186822…
tree STATE_7460000 = (((((1[&type="Not_Marshallese"]:0.09592792506438153,(((((((((((2[&type="Not_Marshallese"]:0.047030760107108605,36[&type="Marshallese"]:0.003030760107239572)93[&type="Marshallese"]:0.007375021272170601,(((6[&type="Not_Marshallese"]:0.0059636251092733406,(7[&type="Not_Marshallese"]:0.0939971821929696,45[&type="Marshallese"]:0.027997182193166048)90[&type="Marshallese"]:0.0269664…
tree STATE_7470000 = ((((1[&type="Not_Marshallese"]:0.23171137873883796,((((((((((2[&type="Not_Marshallese"]:0.09581255448249515,36[&type="Marshallese"]:0.051812554482626116)93[&type="Marshallese"]:0.042594511203148944,11[&type="Not_Marshallese"]:0.12940706568562954)103[&type="Marshallese"]:0.005125820311988938,(((((((((6[&type="Not_Marshallese"]:0.007856132607615196,(7[&type="Not_Marshallese"]:0…
tree STATE_7480000 = (((((((1[&type="Not_Marshallese"]:0.1093975445704245,5[&type="Not_Marshallese"]:0.28739754457053546)74[&type="Not_Marshallese"]:0.049485552969030344,25[&type="Not_Marshallese"]:0.31988309753951305)78[&type="Marshallese"]:0.01818409660950626,(((((2[&type="Not_Marshallese"]:0.08129939202698111,36[&type="Marshallese"]:0.03729939202711208)93[&type="Marshallese"]:0.076653895057474…
tree STATE_7490000 = (1[&type="Not_Marshallese"]:0.3835153641789506,((((((((((((2[&type="Not_Marshallese"]:0.07856750499209886,36[&type="Marshallese"]:0.034567504992229825)61[&type="Marshallese"]:0.07267730675840145,(10[&type="Not_Marshallese"]:0.13828919857232413,((38[&type="Marshallese"]:0.04182251003764703,48[&type="Marshallese"]:0.016822510037783456)72[&type="Marshallese"]:0.02385728434569278…
tree STATE_7500000 = ((((1[&type="Not_Marshallese"]:0.18743936113855597,20[&type="Not_Marshallese"]:0.1764393611385887)105[&type="Marshallese"]:0.05083586693985043,35[&type="Marshallese"]:0.3852752280783409)73[&type="Marshallese"]:0.012532261803350098,((((((((((2[&type="Not_Marshallese"]:0.06790583559737873,36[&type="Marshallese"]:0.023905835597509695)93[&type="Marshallese"]:0.02773934017396451,(…
tree STATE_7510000 = ((1[&type="Not_Marshallese"]:0.47496776038113975,(((((((((((((2[&type="Not_Marshallese"]:0.07930859400936441,36[&type="Marshallese"]:0.035308594009495375)61[&type="Marshallese"]:0.007043457544490095,38[&type="Marshallese"]:0.03135205155379084)87[&type="Marshallese"]:0.0056152546383131385,((3[&type="Not_Marshallese"]:0.1124235966871403,47[&type="Marshallese"]:0.011423596687027…
tree STATE_7520000 = ((1[&type="Not_Marshallese"]:0.3088321616644262,23[&type="Not_Marshallese"]:0.4428321616644407)83[&type="Not_Marshallese"]:0.2370293882899811,(((((((((((2[&type="Not_Marshallese"]:0.049206991312130244,36[&type="Marshallese"]:0.005206991312261211)93[&type="Marshallese"]:0.05413396472367071,((28[&type="Marshallese"]:0.013787991426112534,(31[&type="Marshallese"]:0.01290983732126…
tree STATE_7530000 = (((((1[&type="Not_Marshallese"]:0.16656502102394466,((((((((14[&type="Not_Marshallese"]:0.024875797627226803,22[&type="Not_Marshallese"]:0.18887579762721407)79[&type="Not_Marshallese"]:0.07769203497731536,29[&type="Marshallese"]:0.05856783260467313)77[&type="Marshallese"]:0.03620788636843103,25[&type="Not_Marshallese"]:0.02077571897303504)89[&type="Marshallese"]:0.06650748672…
tree STATE_7540000 = ((1[&type="Not_Marshallese"]:0.3570441563893444,((((((((2[&type="Not_Marshallese"]:0.09765634316408,36[&type="Marshallese"]:0.05365634316421097)93[&type="Marshallese"]:0.054908984013139595,(28[&type="Marshallese"]:0.007386578835045898,48[&type="Marshallese"]:0.004386578835116839)62[&type="Marshallese"]:0.06817874834217552)80[&type="Marshallese"]:0.04109060259806774,(((((6[&ty…
tree STATE_7550000 = (((((1[&type="Not_Marshallese"]:0.16987922923706056,24[&type="Not_Marshallese"]:0.1748792292371697)79[&type="Marshallese"]:0.018064422903804722,(19[&type="Not_Marshallese"]:0.09106928046259122,27[&type="Not_Marshallese"]:0.12306928046274401)91[&type="Marshallese"]:0.12687437167824678)73[&type="Marshallese"]:0.016161249917743925,((((((14[&type="Not_Marshallese"]:0.009734306017…
tree STATE_7560000 = (((((1[&type="Not_Marshallese"]:0.12963133770525614,((12[&type="Not_Marshallese"]:0.028821416121685317,((((13[&type="Not_Marshallese"]:0.09503836328882997,37[&type="Marshallese"]:0.013038363288722654)85[&type="Marshallese"]:0.03274343645983874,46[&type="Marshallese"]:0.009781799748730557)66[&type="Marshallese"]:0.07807408633171181,34[&type="Marshallese"]:0.05485588608031322)1…
tree STATE_7570000 = ((((1[&type="Not_Marshallese"]:0.0868396232059907,49[&type="Marshallese"]:0.10783962320594886)98[&type="Not_Marshallese"]:0.12639975778526413,(19[&type="Not_Marshallese"]:0.08672228032563667,(26[&type="Not_Marshallese"]:0.05564933186301879,27[&type="Not_Marshallese"]:0.05564933186301879)91[&type="Not_Marshallese"]:0.06307294846277067)102[&type="Not_Marshallese"]:0.15651710066…
tree STATE_7580000 = ((((1[&type="Not_Marshallese"]:0.11276745057361337,20[&type="Not_Marshallese"]:0.10176745057364611)105[&type="Marshallese"]:0.013360594963948813,((5[&type="Not_Marshallese"]:0.20110580556081836,49[&type="Marshallese"]:0.04410580556066557)106[&type="Marshallese"]:0.06145556579931866,(12[&type="Not_Marshallese"]:0.008524256570214495,(((((13[&type="Not_Marshallese"]:0.1223593339…
tree STATE_7590000 = ((((1[&type="Not_Marshallese"]:0.1306049876281592,(24[&type="Not_Marshallese"]:0.09325510580898488,40[&type="Marshallese"]:0.17525510580886483)91[&type="Marshallese"]:0.04234988181928345)65[&type="Marshallese"]:0.011310441061637921,(21[&type="Not_Marshallese"]:0.1794508272570049,(25[&type="Not_Marshallese"]:0.22885310536127335,(26[&type="Not_Marshallese"]:0.05533611949216932,…
tree STATE_7600000 = ((((1[&type="Not_Marshallese"]:0.13486161299840516,((29[&type="Marshallese"]:0.12019065264453677,35[&type="Marshallese"]:0.03219065264434395)101[&type="Marshallese"]:0.06812861137512272,51[&type="Marshallese"]:0.005319264019439385)78[&type="Marshallese"]:0.181542348978873)106[&type="Marshallese"]:0.018270749252105034,(((((((((2[&type="Not_Marshallese"]:0.05295809377074068,36[…
tree STATE_7610000 = (1[&type="Not_Marshallese"]:0.32446262840011786,((((((((((((2[&type="Not_Marshallese"]:0.050796293140347615,36[&type="Marshallese"]:0.006796293140478582)93[&type="Marshallese"]:0.03421495344970338,43[&type="Marshallese"]:0.01601124659009101)97[&type="Marshallese"]:0.0030971482107448045,(8[&type="Not_Marshallese"]:0.16897246321867287,9[&type="Not_Marshallese"]:0.05097246321873…
tree STATE_7620000 = (1[&type="Not_Marshallese"]:0.5722651567239381,((((((((((((2[&type="Not_Marshallese"]:0.048607910597071036,36[&type="Marshallese"]:0.004607910597202003)93[&type="Marshallese"]:0.028809883439005812,(((6[&type="Not_Marshallese"]:0.023663138120852634,(7[&type="Not_Marshallese"]:0.12761937326787798,45[&type="Marshallese"]:0.06161937326807443)90[&type="Marshallese"]:0.011043764852…
tree STATE_7630000 = (((((1[&type="Not_Marshallese"]:0.06309646946595793,22[&type="Not_Marshallese"]:0.5060964694659416)85[&type="Not_Marshallese"]:0.20692652206572582,25[&type="Not_Marshallese"]:0.43102299153174195)90[&type="Marshallese"]:0.05015114601417425,(((((((((((2[&type="Not_Marshallese"]:0.08833302340358617,36[&type="Marshallese"]:0.04433302340371714)103[&type="Marshallese"]:0.0312500026…
tree STATE_7640000 = ((((((1[&type="Not_Marshallese"]:0.13973661199137344,(((12[&type="Not_Marshallese"]:0.012570544442938592,(((((15[&type="Not_Marshallese"]:0.30244242634817886,((16[&type="Not_Marshallese"]:0.07490842206051118,41[&type="Marshallese"]:0.01790842206049481)101[&type="Marshallese"]:0.04805961245464327,39[&type="Marshallese"]:0.06796803451509079)100[&type="Marshallese"]:0.0584743918…
tree STATE_7650000 = ((((((((1[&type="Not_Marshallese"]:0.09897024092909357,((21[&type="Not_Marshallese"]:0.10027194897513947,23[&type="Not_Marshallese"]:0.14427194897523588)72[&type="Not_Marshallese"]:0.045725592227577216,24[&type="Not_Marshallese"]:0.06099754120290768)85[&type="Not_Marshallese"]:0.04297269972629503)58[&type="Marshallese"]:0.016985222425155988,22[&type="Not_Marshallese"]:0.55895…
tree STATE_7660000 = ((((1[&type="Not_Marshallese"]:0.2808072300563569,20[&type="Not_Marshallese"]:0.2698072300563896)89[&type="Marshallese"]:0.04198126008196135,(((25[&type="Not_Marshallese"]:0.2904046349566717,(33[&type="Marshallese"]:0.1928775162773717,51[&type="Marshallese"]:0.1608775162772189)78[&type="Marshallese"]:0.020527118679301792)86[&type="Marshallese"]:0.05210929206863524,27[&type="N…
tree STATE_7670000 = ((((1[&type="Not_Marshallese"]:0.23440815174476315,20[&type="Not_Marshallese"]:0.2234081517447959)104[&type="Marshallese"]:0.07245047625630685,(((((((2[&type="Not_Marshallese"]:0.049497304359564565,36[&type="Marshallese"]:0.005497304359695532)93[&type="Marshallese"]:0.06578582340656014,(((((6[&type="Not_Marshallese"]:0.03703946337837122,((7[&type="Not_Marshallese"]:0.10544668…
tree STATE_7680000 = (((((1[&type="Not_Marshallese"]:0.11730401819814529,(12[&type="Not_Marshallese"]:0.06503362747879171,((((((13[&type="Not_Marshallese"]:0.1216494567683587,14[&type="Not_Marshallese"]:0.14364945676829322)94[&type="Marshallese"]:0.002736041340674955,37[&type="Marshallese"]:0.042385498108926334)84[&type="Marshallese"]:0.006432673434883018,46[&type="Marshallese"]:0.012818171543978…
tree STATE_7690000 = (1[&type="Not_Marshallese"]:0.6564467248744079,(((((2[&type="Not_Marshallese"]:0.167615475005233,36[&type="Marshallese"]:0.12361547500536396)61[&type="Not_Marshallese"]:0.10494213873397573,(((3[&type="Not_Marshallese"]:0.18421184484622743,47[&type="Marshallese"]:0.08321184484611466)102[&type="Marshallese"]:0.02083700477054895,4[&type="Not_Marshallese"]:0.15304884961686915)62[…
tree STATE_7700000 = ((1[&type="Not_Marshallese"]:0.30284739519065207,((((5[&type="Not_Marshallese"]:0.2937258451173086,23[&type="Not_Marshallese"]:0.2497258451172122)79[&type="Marshallese"]:0.014799971511497478,(19[&type="Not_Marshallese"]:0.14415072264009987,22[&type="Not_Marshallese"]:0.5571507226401108)99[&type="Marshallese"]:0.016375093988567957)103[&type="Marshallese"]:0.022100425224391818,…
tree STATE_7710000 = ((((((((1[&type="Not_Marshallese"]:0.07311187692758037,(13[&type="Not_Marshallese"]:0.19430237831245734,(34[&type="Marshallese"]:0.0017322627825530068,(37[&type="Marshallese"]:0.052701509602255225,46[&type="Marshallese"]:0.01670150960242439)84[&type="Marshallese"]:0.018030753180257764)83[&type="Marshallese"]:0.041570115529837026)91[&type="Marshallese"]:0.13580949861518488)104…
tree STATE_7720000 = (1[&type="Not_Marshallese"]:0.3686314765733919,((((((((2[&type="Not_Marshallese"]:0.10241148979236603,36[&type="Marshallese"]:0.058411489792496996)61[&type="Not_Marshallese"]:0.09196302277503232,((((((((6[&type="Not_Marshallese"]:0.02742568628328773,(7[&type="Not_Marshallese"]:0.09526971357529257,45[&type="Marshallese"]:0.02926971357548902)83[&type="Marshallese"]:0.0471559727…
tree STATE_7730000 = (((1[&type="Not_Marshallese"]:0.11007841790374195,49[&type="Marshallese"]:0.13107841790370012)99[&type="Marshallese"]:0.16848679334323913,((((2[&type="Not_Marshallese"]:0.07275921023866494,36[&type="Marshallese"]:0.028759210238795907)103[&type="Marshallese"]:0.07419721368726528,(43[&type="Marshallese"]:0.05087455322581691,53[&type="Marshallese"]:0.06187455322578417)73[&type="…
tree STATE_7740000 = ((((((1[&type="Not_Marshallese"]:0.12170902707967135,24[&type="Not_Marshallese"]:0.1267090270797805)71[&type="Not_Marshallese"]:0.04355343760786634,((((5[&type="Not_Marshallese"]:0.17769995743339517,26[&type="Not_Marshallese"]:0.061699957433409724)104[&type="Marshallese"]:0.005649453520815251,25[&type="Not_Marshallese"]:0.16634941095415767)72[&type="Marshallese"]:0.0250011435…
tree STATE_7750000 = ((((1[&type="Not_Marshallese"]:0.2583534263025562,(20[&type="Not_Marshallese"]:0.17738535625773555,24[&type="Not_Marshallese"]:0.19338535625781195)55[&type="Not_Marshallese"]:0.06996807004485339)85[&type="Marshallese"]:0.04035799553378472,((((((((14[&type="Not_Marshallese"]:0.12678400766884557,29[&type="Marshallese"]:0.08278400766897653)64[&type="Marshallese"]:0.0699441716479…
tree STATE_7760000 = ((1[&type="Not_Marshallese"]:0.2723770424174059,((((((((((((2[&type="Not_Marshallese"]:0.12740776504120754,36[&type="Marshallese"]:0.08340776504133851)61[&type="Marshallese"]:0.009901710435145095,(8[&type="Not_Marshallese"]:0.18115490727707922,9[&type="Not_Marshallese"]:0.06315490727714107)105[&type="Not_Marshallese"]:0.27615456819920975)68[&type="Marshallese"]:0.013701164989…
tree STATE_7770000 = ((1[&type="Not_Marshallese"]:0.03445029244818976,20[&type="Not_Marshallese"]:0.0234502924482225)63[&type="Not_Marshallese"]:0.5951579737930317,(((((((2[&type="Not_Marshallese"]:0.059437805508085084,36[&type="Marshallese"]:0.015437805508216051)61[&type="Marshallese"]:0.13971190904206177,((((8[&type="Not_Marshallese"]:0.18782623886974947,9[&type="Not_Marshallese"]:0.06982623886…
tree STATE_7780000 = ((1[&type="Not_Marshallese"]:0.4104981371330907,((((((((((2[&type="Not_Marshallese"]:0.04567147182183229,36[&type="Marshallese"]:0.0016714718219632552)93[&type="Marshallese"]:0.0118592808638035,11[&type="Not_Marshallese"]:0.04853075268562124)77[&type="Marshallese"]:0.02551557263909887,48[&type="Marshallese"]:0.0030463253248074196)95[&type="Marshallese"]:0.04205815088875886,((…
tree STATE_7790000 = ((((((1[&type="Not_Marshallese"]:0.09900123785489978,23[&type="Not_Marshallese"]:0.23300123785491433)56[&type="Not_Marshallese"]:0.14829424678847358,(((((12[&type="Not_Marshallese"]:0.005944705366396463,((13[&type="Not_Marshallese"]:0.17411160182587326,(34[&type="Marshallese"]:0.014994711672368433,37[&type="Marshallese"]:0.08399471167232841)101[&type="Marshallese"]:0.00811689…
tree STATE_7800000 = ((((1[&type="Not_Marshallese"]:0.26618110017296504,((((12[&type="Not_Marshallese"]:0.03960602082035958,(((13[&type="Not_Marshallese"]:0.1391534831021234,(37[&type="Marshallese"]:0.05377124668027944,46[&type="Marshallese"]:0.017771246680448605)80[&type="Marshallese"]:0.0033822364217366285)93[&type="Marshallese"]:0.024761531280771076,34[&type="Marshallese"]:0.012915014382827161…
tree STATE_7810000 = (((1[&type="Not_Marshallese"]:0.27700992723362794,((((((((((2[&type="Not_Marshallese"]:0.059447176998956186,36[&type="Marshallese"]:0.015447176999087153)93[&type="Marshallese"]:0.022279865171805247,(44[&type="Marshallese"]:0.15600002583843187,52[&type="Marshallese"]:0.019000025838488255)99[&type="Marshallese"]:0.05672701633241506)68[&type="Marshallese"]:0.008841827403713975,(…
tree STATE_7820000 = (((((1[&type="Not_Marshallese"]:0.14003066264596542,((((((12[&type="Not_Marshallese"]:0.011093745768325558,(((13[&type="Not_Marshallese"]:0.15261191891792458,(37[&type="Marshallese"]:0.05053190469748697,46[&type="Marshallese"]:0.01453190469765614)84[&type="Marshallese"]:0.02008001422033029)83[&type="Marshallese"]:0.0034076046710866947,14[&type="Not_Marshallese"]:0.17801952358…
tree STATE_7830000 = ((1[&type="Not_Marshallese"]:0.3088277577291323,(((((((((2[&type="Not_Marshallese"]:0.04617688521509811,36[&type="Marshallese"]:0.002176885215229074)93[&type="Marshallese"]:0.03514855229129199,48[&type="Marshallese"]:0.0013254375064628565)67[&type="Marshallese"]:0.02689320728898581,(10[&type="Not_Marshallese"]:0.08213076705015976,28[&type="Marshallese"]:0.01413076705017613)76…
tree STATE_7840000 = (1[&type="Not_Marshallese"]:0.32586899198775554,(((((((2[&type="Not_Marshallese"]:0.04405968282658601,36[&type="Marshallese"]:5.9682826716978E-5)93[&type="Marshallese"]:0.14671572872025562,((((5[&type="Not_Marshallese"]:0.11506161790647784,(8[&type="Not_Marshallese"]:0.15179798434616965,9[&type="Not_Marshallese"]:0.03379798434623149)62[&type="Not_Marshallese"]:0.2502636335601…
tree STATE_7850000 = (1[&type="Not_Marshallese"]:0.5964046169847719,((((2[&type="Not_Marshallese"]:0.10386578839963112,36[&type="Marshallese"]:0.05986578839976209)93[&type="Marshallese"]:0.13432606835887761,((((3[&type="Not_Marshallese"]:0.1362888300129187,47[&type="Marshallese"]:0.035288830012805916)92[&type="Marshallese"]:0.027667030978758222,4[&type="Not_Marshallese"]:0.11195586099176968)86[&t…
tree STATE_7860000 = (((((((((1[&type="Not_Marshallese"]:0.05533920276018078,(24[&type="Not_Marshallese"]:0.028105307821840397,(27[&type="Not_Marshallese"]:0.07833137960386982,49[&type="Marshallese"]:0.037331379603702475)102[&type="Marshallese"]:0.0067739282179869464)104[&type="Marshallese"]:0.032233894938449525)83[&type="Marshallese"]:0.02941684886902618,((35[&type="Marshallese"]:0.0965309668310…
tree STATE_7870000 = ((((((1[&type="Not_Marshallese"]:0.2331366375822802,(((((((2[&type="Not_Marshallese"]:0.1222692124232434,36[&type="Marshallese"]:0.07826921242337437)93[&type="Marshallese"]:0.07388252709738075,(6[&type="Not_Marshallese"]:0.15800822135006543,((7[&type="Not_Marshallese"]:0.10163375486459725,45[&type="Marshallese"]:0.0356337548647937)90[&type="Marshallese"]:0.05636814011626945,3…
tree STATE_7880000 = (((1[&type="Not_Marshallese"]:0.34093170962718733,22[&type="Not_Marshallese"]:0.783931709627171)73[&type="Marshallese"]:0.18531894081229727,((((((((2[&type="Not_Marshallese"]:0.07486023825030075,36[&type="Marshallese"]:0.030860238250431715)93[&type="Marshallese"]:0.08982488096769481,(((8[&type="Not_Marshallese"]:0.23282326974125334,9[&type="Not_Marshallese"]:0.114823269741315…
tree STATE_7890000 = ((1[&type="Not_Marshallese"]:0.5034651721944561,((((((((((2[&type="Not_Marshallese"]:0.08305627244125235,36[&type="Marshallese"]:0.03905627244138332)103[&type="Marshallese"]:0.08408138822276745,((3[&type="Not_Marshallese"]:0.1281199038372578,4[&type="Not_Marshallese"]:0.07611990383735057)82[&type="Not_Marshallese"]:0.04250353700822074,47[&type="Marshallese"]:0.069623440845365…
tree STATE_7900000 = ((((1[&type="Not_Marshallese"]:0.05082310990412975,(((15[&type="Not_Marshallese"]:0.24584487724904047,41[&type="Marshallese"]:0.06784487724915689)101[&type="Marshallese"]:0.08273959833598038,((16[&type="Not_Marshallese"]:0.06629475004829394,39[&type="Marshallese"]:0.011294750048230273)57[&type="Marshallese"]:0.09643347984144407,54[&type="Marshallese"]:7.282298897034467E-4)100…
tree STATE_7910000 = (((((((1[&type="Not_Marshallese"]:0.09126612846638704,(((((2[&type="Not_Marshallese"]:0.08291160418713439,36[&type="Marshallese"]:0.03891160418726536)103[&type="Marshallese"]:0.02244695279049469,28[&type="Marshallese"]:0.0283585569776309)88[&type="Marshallese"]:0.03597697267066746,((((6[&type="Not_Marshallese"]:0.015639324080344352,(7[&type="Not_Marshallese"]:0.08543278036067…
tree STATE_7920000 = (((1[&type="Not_Marshallese"]:0.3960227868386661,20[&type="Not_Marshallese"]:0.38502278683869884)71[&type="Marshallese"]:0.05829530913535286,((((((((((((((2[&type="Not_Marshallese"]:0.047794100679558804,36[&type="Marshallese"]:0.0037941006796897714)93[&type="Marshallese"]:0.029249204737587853,((8[&type="Not_Marshallese"]:0.26816739758836206,9[&type="Not_Marshallese"]:0.150167…
tree STATE_7930000 = (((((1[&type="Not_Marshallese"]:0.17577669301779608,26[&type="Not_Marshallese"]:0.2377766930179216)86[&type="Marshallese"]:0.0330742282384876,(((((((((2[&type="Not_Marshallese"]:0.04678565869524176,36[&type="Marshallese"]:0.002785658695372728)93[&type="Marshallese"]:0.04104558313616635,28[&type="Marshallese"]:0.010831241831409932)64[&type="Marshallese"]:0.07970897481041905,(3…
tree STATE_7940000 = ((((1[&type="Not_Marshallese"]:0.30952198454681246,(((((((((((2[&type="Not_Marshallese"]:0.05477931305215744,36[&type="Marshallese"]:0.010779313052288408)103[&type="Marshallese"]:0.020513692957149,38[&type="Marshallese"]:0.020293006009242776)88[&type="Marshallese"]:0.023642594603234368,52[&type="Marshallese"]:0.09293560061268269)68[&type="Marshallese"]:0.012756714833791594,((…
tree STATE_7950000 = ((((((1[&type="Not_Marshallese"]:0.17037709116883315,(19[&type="Not_Marshallese"]:0.11884857720262687,23[&type="Not_Marshallese"]:0.2228485772026687)78[&type="Not_Marshallese"]:0.081528513966179)66[&type="Not_Marshallese"]:0.1563049562318093,24[&type="Not_Marshallese"]:0.3316820474007516)89[&type="Marshallese"]:0.07909645400074417,((((5[&type="Not_Marshallese"]:0.123694099195…
tree STATE_7960000 = (1[&type="Not_Marshallese"]:0.4324404021283692,(((((2[&type="Not_Marshallese"]:0.060112248030824045,36[&type="Marshallese"]:0.016112248030955012)93[&type="Marshallese"]:0.03642051705119698,((((8[&type="Not_Marshallese"]:0.16784175120588224,9[&type="Not_Marshallese"]:0.049841751205944085)62[&type="Not_Marshallese"]:0.17076365271078892,52[&type="Marshallese"]:0.0126054039168767…
tree STATE_7970000 = (((1[&type="Not_Marshallese"]:0.24473249528715035,((20[&type="Not_Marshallese"]:0.10110543826404572,23[&type="Not_Marshallese"]:0.24610543826402753)104[&type="Marshallese"]:0.03868243517687697,21[&type="Not_Marshallese"]:0.2407878734408081)55[&type="Marshallese"]:0.0939446218462604)81[&type="Marshallese"]:0.01919584985280931,(((((5[&type="Not_Marshallese"]:0.31649327257383486…
tree STATE_7980000 = ((((((1[&type="Not_Marshallese"]:0.1288118172807643,((12[&type="Not_Marshallese"]:0.03172357111930091,((((13[&type="Not_Marshallese"]:0.1011960546473622,37[&type="Marshallese"]:0.01919605464725488)61[&type="Marshallese"]:0.025131976542013768,46[&type="Marshallese"]:0.008328031189437812)100[&type="Marshallese"]:0.0012640267295526142,14[&type="Not_Marshallese"]:0.14959205791886…
tree STATE_7990000 = ((((1[&type="Not_Marshallese"]:0.13526957333726575,20[&type="Not_Marshallese"]:0.12426957333729849)65[&type="Not_Marshallese"]:0.0757400936174405,23[&type="Not_Marshallese"]:0.3450096669547208)91[&type="Marshallese"]:0.018051577738538716,(((((2[&type="Not_Marshallese"]:0.07876856381488895,36[&type="Marshallese"]:0.034768563815019915)93[&type="Marshallese"]:0.10969813691033359…
tree STATE_8000000 = ((((1[&type="Not_Marshallese"]:0.14542270773118093,24[&type="Not_Marshallese"]:0.15042270773129007)82[&type="Marshallese"]:0.02733143188755338,(((5[&type="Not_Marshallese"]:0.24151617951274695,(((((14[&type="Not_Marshallese"]:0.07926769854510107,29[&type="Marshallese"]:0.03526769854523204)85[&type="Marshallese"]:0.08671884275159036,22[&type="Not_Marshallese"]:0.32998654129667…
tree STATE_8010000 = (((((((1[&type="Not_Marshallese"]:0.05497035957634466,20[&type="Not_Marshallese"]:0.043970359576377405)78[&type="Not_Marshallese"]:0.029815800531378556,24[&type="Not_Marshallese"]:0.08978616010783236)62[&type="Marshallese"]:0.05566246262422769,(((12[&type="Not_Marshallese"]:0.010584876145382394,(((13[&type="Not_Marshallese"]:0.09539064372779354,37[&type="Marshallese"]:0.01339…
tree STATE_8020000 = ((1[&type="Not_Marshallese"]:0.3783563289188032,(((((5[&type="Not_Marshallese"]:0.34137517002860807,49[&type="Marshallese"]:0.18437517002845527)104[&type="Marshallese"]:0.03796985945432063,((((12[&type="Not_Marshallese"]:0.06308040882325949,(((13[&type="Not_Marshallese"]:0.12962394497629454,46[&type="Marshallese"]:0.011623944976356382)77[&type="Marshallese"]:0.030213763077195…
tree STATE_8030000 = ((((((1[&type="Not_Marshallese"]:0.15314592741898436,33[&type="Marshallese"]:0.2371459274190444)98[&type="Marshallese"]:6.44653511365445E-4,21[&type="Not_Marshallese"]:0.24379058093026795)64[&type="Marshallese"]:0.14280442147412065,((((((((((((2[&type="Not_Marshallese"]:0.05007378409619834,36[&type="Marshallese"]:0.006073784096329304)93[&type="Marshallese"]:0.0146143702198212…
tree STATE_8040000 = (1[&type="Not_Marshallese"]:0.4554300684156638,(((((((2[&type="Not_Marshallese"]:0.0684651353379141,36[&type="Marshallese"]:0.024465135338045063)103[&type="Marshallese"]:0.030990612501859416,48[&type="Marshallese"]:0.01945574783984627)89[&type="Marshallese"]:0.022461099698507292,(((((((6[&type="Not_Marshallese"]:0.07185339791142897,32[&type="Marshallese"]:0.06585339791157085)…
tree STATE_8050000 = (((1[&type="Not_Marshallese"]:0.17719725598559266,((5[&type="Not_Marshallese"]:0.2780316231743365,((13[&type="Not_Marshallese"]:0.16351039029789372,(34[&type="Marshallese"]:0.009801693876781759,(37[&type="Marshallese"]:0.046058427596185225,46[&type="Marshallese"]:0.010058427596354391)97[&type="Marshallese"]:0.032743266280556516)56[&type="Marshallese"]:0.002708696421044654)77[…
tree STATE_8060000 = (((((((1[&type="Not_Marshallese"]:0.16531354284313626,(12[&type="Not_Marshallese"]:0.056873618253560854,((13[&type="Not_Marshallese"]:0.15696608580176463,34[&type="Marshallese"]:0.0059660858016973295)56[&type="Marshallese"]:0.06961510703004492,(37[&type="Marshallese"]:0.03623349723950042,46[&type="Marshallese"]:2.334972396695889E-4)97[&type="Marshallese"]:0.10834769559220181)…
tree STATE_8070000 = ((((((1[&type="Not_Marshallese"]:0.2610105491000453,(26[&type="Not_Marshallese"]:0.09841718018126888,((((29[&type="Marshallese"]:0.13373879623585094,35[&type="Marshallese"]:0.04573879623565813)86[&type="Marshallese"]:0.03002000236814073,40[&type="Marshallese"]:0.01575879860385343)101[&type="Marshallese"]:0.04638410520113201,51[&type="Marshallese"]:0.027142903804903584)82[&typ…
tree STATE_8080000 = ((((1[&type="Not_Marshallese"]:0.2738933876333325,(((12[&type="Not_Marshallese"]:0.04807454614752582,((((15[&type="Not_Marshallese"]:0.20896216135783224,41[&type="Marshallese"]:0.03096216135794866)55[&type="Marshallese"]:0.08787406283841376,54[&type="Marshallese"]:0.013836224196344227)88[&type="Marshallese"]:0.021632159094566228,(16[&type="Not_Marshallese"]:0.1551046893394496…
tree STATE_8090000 = (((((1[&type="Not_Marshallese"]:0.15629787879889223,(((12[&type="Not_Marshallese"]:0.03791953152797567,27[&type="Not_Marshallese"]:0.10291953152803024)101[&type="Marshallese"]:0.012210448628442117,((13[&type="Not_Marshallese"]:0.1458464194340744,37[&type="Marshallese"]:0.06384641943396707)97[&type="Not_Marshallese"]:0.14191238550399532,(34[&type="Marshallese"]:0.0205916756444…
tree STATE_8100000 = (((1[&type="Not_Marshallese"]:0.3080137525471287,(((12[&type="Not_Marshallese"]:0.008472714681062476,(((((13[&type="Not_Marshallese"]:0.026393819183897826,14[&type="Not_Marshallese"]:0.04839381918383234)87[&type="Not_Marshallese"]:0.10219308236841251,37[&type="Marshallese"]:0.04658690155220302)61[&type="Marshallese"]:0.02246754734317402,34[&type="Marshallese"]:5.4448895417058…
tree STATE_8110000 = ((((1[&type="Not_Marshallese"]:0.18508046536147127,((((((14[&type="Not_Marshallese"]:0.307800639297652,33[&type="Marshallese"]:0.11280063929771567)59[&type="Marshallese"]:0.019865293101196446,24[&type="Not_Marshallese"]:0.053665932398961225)79[&type="Marshallese"]:0.013004180593055081,(26[&type="Not_Marshallese"]:0.023937542367885478,51[&type="Marshallese"]:0.0139375423676672…
tree STATE_8120000 = (((((1[&type="Not_Marshallese"]:0.0715705438024038,((((21[&type="Not_Marshallese"]:0.02411096899571008,(29[&type="Marshallese"]:0.13357345503666584,35[&type="Marshallese"]:0.04557345503647303)61[&type="Marshallese"]:0.03553751395925342)105[&type="Marshallese"]:0.05269707132012613,25[&type="Not_Marshallese"]:0.14780804031597627)72[&type="Marshallese"]:7.335586460628374E-4,(26[…
tree STATE_8130000 = ((((((((1[&type="Not_Marshallese"]:0.01461587067711756,(22[&type="Not_Marshallese"]:0.36197919279530655,40[&type="Marshallese"]:0.005979192795312005)74[&type="Marshallese"]:0.09563667788179464)58[&type="Not_Marshallese"]:0.01798167460722211,26[&type="Not_Marshallese"]:0.09459754528446518)80[&type="Not_Marshallese"]:0.08283237511345054,25[&type="Not_Marshallese"]:0.27642992039…
tree STATE_8140000 = (((((((1[&type="Not_Marshallese"]:0.12829038019823136,27[&type="Not_Marshallese"]:0.19029038019835687)59[&type="Marshallese"]:0.018664734244375758,24[&type="Not_Marshallese"]:0.15195511444271625)94[&type="Marshallese"]:0.014862008180491104,((23[&type="Not_Marshallese"]:0.23539092900365066,25[&type="Not_Marshallese"]:0.2623909290036943)104[&type="Marshallese"]:0.02563889125696…
tree STATE_8150000 = (((1[&type="Not_Marshallese"]:0.3802502716245123,(23[&type="Not_Marshallese"]:0.4549851250512539,25[&type="Not_Marshallese"]:0.48198512505129754)81[&type="Marshallese"]:0.059265146573272975)62[&type="Marshallese"]:0.09046942089360799,(((((((((((2[&type="Not_Marshallese"]:0.05929216203579646,36[&type="Marshallese"]:0.015292162035927426)93[&type="Marshallese"]:0.047481364356866…
tree STATE_8160000 = ((((1[&type="Not_Marshallese"]:0.17419349389360006,(((((12[&type="Not_Marshallese"]:0.030391796057879894,(((((13[&type="Not_Marshallese"]:0.007801165844405211,14[&type="Not_Marshallese"]:0.029801165844339728)97[&type="Not_Marshallese"]:0.13395012232055975,46[&type="Marshallese"]:0.023751288165026807)56[&type="Marshallese"]:0.017716075583208646,34[&type="Marshallese"]:0.008467…
tree STATE_8170000 = ((((1[&type="Not_Marshallese"]:0.16918055599551307,5[&type="Not_Marshallese"]:0.34718055599562403)83[&type="Marshallese"]:0.02828690021844993,(((((((((2[&type="Not_Marshallese"]:0.0591423359296791,36[&type="Marshallese"]:0.015142335929810069)103[&type="Marshallese"]:0.024684249867984343,((((6[&type="Not_Marshallese"]:0.05086823651758332,((7[&type="Not_Marshallese"]:0.12797388…
tree STATE_8180000 = ((1[&type="Not_Marshallese"]:0.24948676036015738,(((((((((((2[&type="Not_Marshallese"]:0.10001836845953138,36[&type="Marshallese"]:0.05601836845966235)93[&type="Marshallese"]:0.0213896690477946,(38[&type="Marshallese"]:0.012526495923055214,53[&type="Marshallese"]:0.009526495923126155)95[&type="Marshallese"]:0.053881541584207104)68[&type="Marshallese"]:0.004233182953330639,(((…
tree STATE_8190000 = (((1[&type="Not_Marshallese"]:0.16540484002784628,(((12[&type="Not_Marshallese"]:0.03664761886524548,((((13[&type="Not_Marshallese"]:0.1500684107596546,46[&type="Marshallese"]:0.03206841075971645)91[&type="Marshallese"]:0.002200948545956316,(14[&type="Not_Marshallese"]:0.129137124415641,37[&type="Marshallese"]:0.025137124415599177)71[&type="Marshallese"]:0.04513223488990442)8…
tree STATE_8200000 = (1[&type="Not_Marshallese"]:0.5216970374941627,(((((((((((2[&type="Not_Marshallese"]:0.07723032090244242,36[&type="Marshallese"]:0.033230320902573385)103[&type="Marshallese"]:0.022411589874938076,(((6[&type="Not_Marshallese"]:0.03929243743968314,(7[&type="Not_Marshallese"]:0.10313987739052372,45[&type="Marshallese"]:0.037139877390720166)69[&type="Marshallese"]:0.0511525600491…
tree STATE_8210000 = ((((1[&type="Not_Marshallese"]:0.20381628275562524,((((((22[&type="Not_Marshallese"]:0.22631787651348534,29[&type="Marshallese"]:0.01831787651362904)105[&type="Marshallese"]:0.07537506267008898,35[&type="Marshallese"]:0.005692939183525203)80[&type="Marshallese"]:0.08105879787913073,26[&type="Not_Marshallese"]:0.0017517370628469253)100[&type="Not_Marshallese"]:0.03709782415802…
tree STATE_8220000 = ((((((1[&type="Not_Marshallese"]:0.06808479078302065,5[&type="Not_Marshallese"]:0.2460847907831316)103[&type="Not_Marshallese"]:0.03521715207751619,(((12[&type="Not_Marshallese"]:0.0069746104511602125,((13[&type="Not_Marshallese"]:0.18351291434007144,(14[&type="Not_Marshallese"]:0.19710573875872772,(34[&type="Marshallese"]:0.012165911619417713,(37[&type="Marshallese"]:0.05618…
tree STATE_8230000 = (((((1[&type="Not_Marshallese"]:0.10200488644476724,21[&type="Not_Marshallese"]:0.19200488644468539)64[&type="Not_Marshallese"]:0.020253283904471786,(((5[&type="Not_Marshallese"]:0.20725819625309683,24[&type="Not_Marshallese"]:0.03425819625309501)59[&type="Not_Marshallese"]:0.021824868220012505,26[&type="Not_Marshallese"]:0.11308306447312388)103[&type="Marshallese"]:0.0405139…
tree STATE_8240000 = (((((1[&type="Not_Marshallese"]:0.1882714633408763,19[&type="Not_Marshallese"]:0.21827146334084901)61[&type="Marshallese"]:0.018243713045922205,(5[&type="Not_Marshallese"]:0.21603653772100384,20[&type="Not_Marshallese"]:0.027036537720925624)94[&type="Not_Marshallese"]:0.16847863866590562)102[&type="Marshallese"]:0.010757044818634376,(((((12[&type="Not_Marshallese"]:0.03324344…
tree STATE_8250000 = (((1[&type="Not_Marshallese"]:0.34505165467393195,((((((((((((2[&type="Not_Marshallese"]:0.04821220406936044,36[&type="Marshallese"]:0.00421220406949141)93[&type="Marshallese"]:0.01934563797898814,31[&type="Marshallese"]:0.012557842048284917)88[&type="Marshallese"]:1.85847760096558E-4,11[&type="Not_Marshallese"]:0.05874368980843059)66[&type="Marshallese"]:0.017790400000622486…
tree STATE_8260000 = (((1[&type="Not_Marshallese"]:0.17021032812176895,5[&type="Not_Marshallese"]:0.3482103281218799)94[&type="Marshallese"]:0.09572495389946878,(((((((((((2[&type="Not_Marshallese"]:0.05654075655953883,36[&type="Marshallese"]:0.012540756559669797)93[&type="Marshallese"]:0.07683252329583956,(28[&type="Marshallese"]:0.018106205580089574,31[&type="Marshallese"]:0.04010620558002409)9…
tree STATE_8270000 = (((1[&type="Not_Marshallese"]:0.25760236952087967,33[&type="Marshallese"]:0.3416023695209397)82[&type="Marshallese"]:0.11782838517519367,(((((((((2[&type="Not_Marshallese"]:0.08029076425111437,36[&type="Marshallese"]:0.03629076425124533)93[&type="Marshallese"]:0.05464157642362444,11[&type="Not_Marshallese"]:0.12593234067472425)77[&type="Marshallese"]:0.04493510758478425,(((8[…
tree STATE_8280000 = (((1[&type="Not_Marshallese"]:0.37412828754950145,((21[&type="Not_Marshallese"]:0.1821682927319721,(((25[&type="Not_Marshallese"]:0.11305880791401035,26[&type="Not_Marshallese"]:0.014058807914077653)92[&type="Not_Marshallese"]:0.042949237060122214,(29[&type="Marshallese"]:0.15154789230217058,35[&type="Marshallese"]:0.06354789230197777)61[&type="Marshallese"]:0.078460152672031…
tree STATE_8290000 = (((((1[&type="Not_Marshallese"]:0.14416938245776045,5[&type="Not_Marshallese"]:0.3221693824578714)81[&type="Not_Marshallese"]:0.13785244639264127,(((((12[&type="Not_Marshallese"]:0.0013777322263257563,((((13[&type="Not_Marshallese"]:0.15043951554167934,37[&type="Marshallese"]:0.06843951554157202)91[&type="Marshallese"]:0.013939840056745423,34[&type="Marshallese"]:0.0133793555…
tree STATE_8300000 = ((((1[&type="Not_Marshallese"]:0.23263551122492265,20[&type="Not_Marshallese"]:0.2216355112249554)59[&type="Marshallese"]:0.010826109713924281,((((((2[&type="Not_Marshallese"]:0.05856382957620743,36[&type="Marshallese"]:0.014563829576338394)93[&type="Marshallese"]:0.04512475878565214,(((3[&type="Not_Marshallese"]:0.11007792532037253,47[&type="Marshallese"]:0.00907792532025975…
tree STATE_8310000 = (1[&type="Not_Marshallese"]:0.5733616325658768,((((((2[&type="Not_Marshallese"]:0.04477589379828484,36[&type="Marshallese"]:7.758937984158054E-4)93[&type="Marshallese"]:0.10917384608774205,((30[&type="Marshallese"]:0.09186419017157244,48[&type="Marshallese"]:0.05286419017158517)74[&type="Marshallese"]:0.0035394095999449204,(43[&type="Marshallese"]:0.041878655580153135,53[&typ…
tree STATE_8320000 = ((((((((1[&type="Not_Marshallese"]:0.0616909908768265,((29[&type="Marshallese"]:0.17829136189802097,35[&type="Marshallese"]:0.09029136189782816)91[&type="Marshallese"]:0.052230226957621695,51[&type="Marshallese"]:0.04752158885542257)83[&type="Marshallese"]:0.06616940202131116)59[&type="Marshallese"]:0.049423212586796494,((12[&type="Not_Marshallese"]:0.02262489511160204,((((13…
tree STATE_8330000 = (((1[&type="Not_Marshallese"]:0.1760129026278091,25[&type="Not_Marshallese"]:0.3370129026278673)55[&type="Not_Marshallese"]:0.34239354440570213,(((((((((2[&type="Not_Marshallese"]:0.09055921401139577,36[&type="Marshallese"]:0.04655921401152674)93[&type="Marshallese"]:0.05294012710836937,(((((8[&type="Not_Marshallese"]:0.12402405266333422,9[&type="Not_Marshallese"]:0.006024052…
tree STATE_8340000 = (((((((1[&type="Not_Marshallese"]:0.1735366583210174,(((((12[&type="Not_Marshallese"]:0.00696621611469983,(((13[&type="Not_Marshallese"]:0.13118510729653027,(37[&type="Marshallese"]:0.03602587014745551,46[&type="Marshallese"]:2.5870147624673656E-5)91[&type="Marshallese"]:0.01315923714896744)71[&type="Marshallese"]:0.04288771163099697,34[&type="Marshallese"]:0.0230728189274599…
tree STATE_8350000 = (((((((1[&type="Not_Marshallese"]:0.12732153012904646,22[&type="Not_Marshallese"]:0.5703215301290301)59[&type="Marshallese"]:0.00860578874313056,23[&type="Not_Marshallese"]:0.26992731887219157)58[&type="Marshallese"]:0.011305713472871348,(((((27[&type="Not_Marshallese"]:0.022782419870953308,51[&type="Marshallese"]:0.012782419870735029)74[&type="Marshallese"]:8.725476034935342…
tree STATE_8360000 = (((((1[&type="Not_Marshallese"]:0.10831493999950725,(19[&type="Not_Marshallese"]:0.10445221413734007,22[&type="Not_Marshallese"]:0.517452214137351)94[&type="Not_Marshallese"]:0.0338627258621399)59[&type="Marshallese"]:0.02191591493396028,23[&type="Not_Marshallese"]:0.2642308549334821)81[&type="Marshallese"]:0.012135772091694697,(((12[&type="Not_Marshallese"]:0.028060307109298…
tree STATE_8370000 = ((1[&type="Not_Marshallese"]:0.4647441664515808,((((((((((((((2[&type="Not_Marshallese"]:0.05303875298440586,36[&type="Marshallese"]:0.009038752984536824)93[&type="Marshallese"]:0.01157445549615288,(31[&type="Marshallese"]:0.0053884618875451595,38[&type="Marshallese"]:0.0053884618875451595)99[&type="Marshallese"]:0.004224746592949913)96[&type="Marshallese"]:0.0131092865147324…
tree STATE_8380000 = ((((((((1[&type="Not_Marshallese"]:0.18979515364111077,((((((2[&type="Not_Marshallese"]:0.1065723792693164,36[&type="Marshallese"]:0.06257237926944736)93[&type="Marshallese"]:0.008975305959027624,(43[&type="Marshallese"]:0.02037501484515991,53[&type="Marshallese"]:0.03137501484512717)77[&type="Marshallese"]:0.026172670383224128)87[&type="Marshallese"]:0.009114372323825282,(((…
tree STATE_8390000 = (1[&type="Not_Marshallese"]:0.8666772202679001,(((((((((2[&type="Not_Marshallese"]:0.054548685166904365,36[&type="Marshallese"]:0.010548685167035332)103[&type="Marshallese"]:0.05546962515200571,(44[&type="Marshallese"]:0.15442703491050808,52[&type="Marshallese"]:0.017427034910564465)64[&type="Marshallese"]:0.08659127540848749)71[&type="Marshallese"]:0.021225118216596117,((((8…
tree STATE_8400000 = (1[&type="Not_Marshallese"]:0.617570140370296,((((((2[&type="Not_Marshallese"]:0.08961063404514003,36[&type="Marshallese"]:0.04561063404527099)103[&type="Marshallese"]:0.04037228162111994,(((6[&type="Not_Marshallese"]:0.050136211871440906,32[&type="Marshallese"]:0.04413621187158279)86[&type="Marshallese"]:0.07349920629618878,(7[&type="Not_Marshallese"]:0.10980616617378186,45[…
tree STATE_8410000 = (((((1[&type="Not_Marshallese"]:0.07304808661999229,22[&type="Not_Marshallese"]:0.5160480866199759)85[&type="Marshallese"]:2.1574548882274946E-4,5[&type="Not_Marshallese"]:0.251263832108926)94[&type="Marshallese"]:0.19307627611223244,24[&type="Not_Marshallese"]:0.2713401082211566)83[&type="Marshallese"]:0.06598052832595946,(((((((((((2[&type="Not_Marshallese"]:0.0453654934007…
tree STATE_8420000 = ((((((((1[&type="Not_Marshallese"]:0.08799445396094507,22[&type="Not_Marshallese"]:0.5309944539609287)85[&type="Marshallese"]:0.03913647477414828,27[&type="Not_Marshallese"]:0.18913092873521886)94[&type="Marshallese"]:0.017635098870042,(((25[&type="Not_Marshallese"]:0.11950763888388549,40[&type="Marshallese"]:0.04550763888381637)74[&type="Marshallese"]:0.05841628027864565,(((…
tree STATE_8430000 = (((1[&type="Not_Marshallese"]:0.35907726370012394,(((((((2[&type="Not_Marshallese"]:0.0798164225907072,36[&type="Marshallese"]:0.03581642259083817)93[&type="Marshallese"]:0.02515414703183616,((((6[&type="Not_Marshallese"]:0.01659393082874977,(7[&type="Not_Marshallese"]:0.1302368877891492,45[&type="Marshallese"]:0.06423688778934566)70[&type="Marshallese"]:0.0013570430396096511…
tree STATE_8440000 = (((((1[&type="Not_Marshallese"]:0.05575486984331801,((((12[&type="Not_Marshallese"]:0.010892500179309206,((((13[&type="Not_Marshallese"]:0.11324611349758706,(14[&type="Not_Marshallese"]:0.10720534567464979,37[&type="Marshallese"]:0.003205345674607951)76[&type="Marshallese"]:0.028040767822871793)77[&type="Marshallese"]:0.05457841706689792,34[&type="Marshallese"]:0.016824530564…
tree STATE_8450000 = (((((1[&type="Not_Marshallese"]:0.06425194264691558,(((21[&type="Not_Marshallese"]:0.07947877561129268,(26[&type="Not_Marshallese"]:0.0048469099584828035,(29[&type="Marshallese"]:0.1453392628206751,35[&type="Marshallese"]:0.057339262820482295)84[&type="Marshallese"]:0.032507647137809514)59[&type="Marshallese"]:0.046631865653017246)94[&type="Marshallese"]:0.010731177917843171,…
tree STATE_8460000 = (((((1[&type="Not_Marshallese"]:0.12260907715117186,((12[&type="Not_Marshallese"]:0.05335988502867528,(((13[&type="Not_Marshallese"]:0.1448875779684211,(37[&type="Marshallese"]:0.05344710757895271,46[&type="Marshallese"]:0.01744710757912188)76[&type="Marshallese"]:0.009440470389361078)77[&type="Marshallese"]:0.011517589207352574,34[&type="Marshallese"]:0.005405167175706382)60…
tree STATE_8470000 = ((((((1[&type="Not_Marshallese"]:0.14010958442060717,(14[&type="Not_Marshallese"]:0.30160970386924424,23[&type="Not_Marshallese"]:0.15660970386926243)97[&type="Not_Marshallese"]:0.11749988055135929)105[&type="Marshallese"]:0.0010268330281635318,(12[&type="Not_Marshallese"]:0.04701848122496721,(((13[&type="Not_Marshallese"]:0.13048625561933658,(37[&type="Marshallese"]:0.036539…
tree STATE_8480000 = (1[&type="Not_Marshallese"]:0.48062937130181593,(((((((2[&type="Not_Marshallese"]:0.07940646484135738,36[&type="Marshallese"]:0.03540646484148835)103[&type="Marshallese"]:0.02104575341729853,((((8[&type="Not_Marshallese"]:0.29216048325586225,9[&type="Not_Marshallese"]:0.1741604832559241)92[&type="Marshallese"]:0.05635944308517621,52[&type="Marshallese"]:0.022519926341244)64[&…
tree STATE_8490000 = ((((1[&type="Not_Marshallese"]:0.2875603985515802,33[&type="Marshallese"]:0.37156039855164025)90[&type="Marshallese"]:0.007399991542388462,((((((2[&type="Not_Marshallese"]:0.09702007823269021,36[&type="Marshallese"]:0.05302007823282118)103[&type="Marshallese"]:0.05020529069301727,53[&type="Marshallese"]:0.08922536892571475)102[&type="Marshallese"]:0.033969957062278566,((3[&ty…
tree STATE_8500000 = (((((((((1[&type="Not_Marshallese"]:0.04232611428938704,12[&type="Not_Marshallese"]:0.03932611428945798)74[&type="Marshallese"]:0.00324311222830298,((((13[&type="Not_Marshallese"]:0.0944719290563309,37[&type="Marshallese"]:0.012471929056223574)76[&type="Marshallese"]:0.05570160180802802,46[&type="Marshallese"]:0.03217353086442076)77[&type="Marshallese"]:0.010466968368497476,3…
tree STATE_8510000 = (((((1[&type="Not_Marshallese"]:0.24550912783835954,(((((14[&type="Not_Marshallese"]:0.1847482920545922,(29[&type="Marshallese"]:0.14063034864845858,35[&type="Marshallese"]:0.05263034864826577)96[&type="Marshallese"]:1.1794340626458677E-4)91[&type="Marshallese"]:0.09213733634526988,22[&type="Not_Marshallese"]:0.44088562839984935)100[&type="Marshallese"]:0.018310709156327598,(…
tree STATE_8520000 = ((((1[&type="Not_Marshallese"]:0.229740189561757,(((((((2[&type="Not_Marshallese"]:0.06321160126251735,36[&type="Marshallese"]:0.019211601262648315)103[&type="Marshallese"]:0.12085441692928212,(((6[&type="Not_Marshallese"]:0.04507705799072753,((7[&type="Not_Marshallese"]:0.09759027391100256,45[&type="Marshallese"]:0.03159027391119901)69[&type="Marshallese"]:0.0361374316773515…
tree STATE_8530000 = ((1[&type="Not_Marshallese"]:0.41458813140875894,(((((((((2[&type="Not_Marshallese"]:0.07712894673099935,36[&type="Marshallese"]:0.033128946731130315)103[&type="Marshallese"]:0.061377688938490826,((((6[&type="Not_Marshallese"]:0.043140077333370386,32[&type="Marshallese"]:0.03714007733351227)106[&type="Marshallese"]:0.006636897926286356,(7[&type="Not_Marshallese"]:0.1428836475…
tree STATE_8540000 = ((1[&type="Not_Marshallese"]:0.4540941029098464,(((((((12[&type="Not_Marshallese"]:0.007496562439790466,((((13[&type="Not_Marshallese"]:0.08227722206962207,37[&type="Marshallese"]:2.772220695147487E-4)76[&type="Marshallese"]:0.04484705995492244,46[&type="Marshallese"]:0.009124282024606356)77[&type="Marshallese"]:0.04216508617215586,34[&type="Marshallese"]:0.01828936819663307)…
tree STATE_8550000 = ((1[&type="Not_Marshallese"]:0.3365625068850626,((((((((((((2[&type="Not_Marshallese"]:0.06371201361377865,36[&type="Marshallese"]:0.019712013613909618)103[&type="Marshallese"]:0.009831046717879155,43[&type="Marshallese"]:0.0045430603316978235)93[&type="Marshallese"]:0.0015035423925784386,((6[&type="Not_Marshallese"]:0.020468660993331944,(7[&type="Not_Marshallese"]:0.07407022…
tree STATE_8560000 = ((((1[&type="Not_Marshallese"]:0.10429687144503552,20[&type="Not_Marshallese"]:0.09329687144506826)78[&type="Not_Marshallese"]:0.38255267159683715,40[&type="Marshallese"]:0.5738495430418618)104[&type="Marshallese"]:0.10163893590281892,((((((((2[&type="Not_Marshallese"]:0.0912536386797046,36[&type="Marshallese"]:0.04725363867983556)93[&type="Marshallese"]:0.051563039538684685,…
tree STATE_8570000 = (((1[&type="Not_Marshallese"]:0.349356513978732,(((((12[&type="Not_Marshallese"]:0.032808503573999226,(14[&type="Not_Marshallese"]:0.16348153318566483,(((15[&type="Not_Marshallese"]:0.3654401784438636,(39[&type="Marshallese"]:0.11717907656107263,41[&type="Marshallese"]:0.11517907656111992)56[&type="Marshallese"]:0.07226110188286011)57[&type="Marshallese"]:0.07029044098947301,…
tree STATE_8580000 = ((((((((1[&type="Not_Marshallese"]:0.11168896462094247,5[&type="Not_Marshallese"]:0.2896889646210534)74[&type="Not_Marshallese"]:0.02266146604875474,24[&type="Not_Marshallese"]:0.13935043066980635)101[&type="Not_Marshallese"]:0.07967736770466738,22[&type="Not_Marshallese"]:0.6570277983743482)96[&type="Not_Marshallese"]:0.03570746416712045,(19[&type="Not_Marshallese"]:0.065212…
tree STATE_8590000 = ((((((((1[&type="Not_Marshallese"]:0.01434185747087191,20[&type="Not_Marshallese"]:0.0033418574709046522)58[&type="Not_Marshallese"]:0.14928857670136675,((((((14[&type="Not_Marshallese"]:0.18090936241066824,29[&type="Marshallese"]:0.1369093624107992)101[&type="Marshallese"]:0.0293437880708175,35[&type="Marshallese"]:0.0782531504814239)90[&type="Marshallese"]:0.031869280377996…
tree STATE_8600000 = (((((1[&type="Not_Marshallese"]:0.22181170209760714,((((2[&type="Not_Marshallese"]:0.09792036780164615,36[&type="Marshallese"]:0.053920367801777114)103[&type="Marshallese"]:0.07849233935113697,((8[&type="Not_Marshallese"]:0.15768253015118422,9[&type="Not_Marshallese"]:0.039682530151246065)92[&type="Not_Marshallese"]:0.3145314096817636,((((11[&type="Not_Marshallese"]:0.0663222…
tree STATE_8610000 = (((1[&type="Not_Marshallese"]:0.36634722199382985,(19[&type="Not_Marshallese"]:0.39495691518669473,23[&type="Not_Marshallese"]:0.49895691518673657)104[&type="Marshallese"]:0.0013903068071078328)64[&type="Marshallese"]:0.021473713985802223,((((((2[&type="Not_Marshallese"]:0.16143143526161685,36[&type="Marshallese"]:0.11743143526174782)93[&type="Marshallese"]:0.1037743036000016…
tree STATE_8620000 = (((1[&type="Not_Marshallese"]:0.3631148235824214,(5[&type="Not_Marshallese"]:0.41670587710715445,20[&type="Not_Marshallese"]:0.22770587710707624)59[&type="Not_Marshallese"]:0.12440894647537792)85[&type="Marshallese"]:7.613211492123462E-4,(((((((((2[&type="Not_Marshallese"]:0.11025109808866118,36[&type="Marshallese"]:0.06625109808879215)103[&type="Marshallese"]:0.0107590533415…
tree STATE_8630000 = ((1[&type="Not_Marshallese"]:0.5206365619697222,5[&type="Not_Marshallese"]:0.6986365619698331)104[&type="Marshallese"]:0.13118751019121855,(((((((((((2[&type="Not_Marshallese"]:0.04743271574795205,36[&type="Marshallese"]:0.003432715748083015)87[&type="Marshallese"]:0.034136888250132724,43[&type="Marshallese"]:0.01256960399812479)82[&type="Marshallese"]:0.00508348158670191,(6[…
tree STATE_8640000 = ((((((1[&type="Not_Marshallese"]:0.050787193386428786,24[&type="Not_Marshallese"]:0.055787193386537925)58[&type="Not_Marshallese"]:0.16806181787301788,((5[&type="Not_Marshallese"]:0.3268710840615747,33[&type="Marshallese"]:0.2328710840615238)95[&type="Marshallese"]:0.051797433113452085,49[&type="Marshallese"]:0.221668517174874)56[&type="Marshallese"]:0.01818049408453082)96[&t…
tree STATE_8650000 = (((1[&type="Not_Marshallese"]:0.29890770783808074,((((((2[&type="Not_Marshallese"]:0.05653766431613294,36[&type="Marshallese"]:0.012537664316263908)103[&type="Marshallese"]:0.17995712051601576,((3[&type="Not_Marshallese"]:0.16771122666255733,(4[&type="Not_Marshallese"]:0.07954019429224946,47[&type="Marshallese"]:0.03054019429204391)82[&type="Marshallese"]:0.036171032370400646…
tree STATE_8660000 = (((((1[&type="Not_Marshallese"]:0.09137883822688342,20[&type="Not_Marshallese"]:0.08037883822691616)74[&type="Marshallese"]:0.18917718909654724,((((((((2[&type="Not_Marshallese"]:0.06917239554304455,36[&type="Marshallese"]:0.02517239554317552)103[&type="Marshallese"]:0.03152105100786429,28[&type="Marshallese"]:0.023693446550910657)81[&type="Marshallese"]:0.004107261097446857,…
tree STATE_8670000 = (((1[&type="Not_Marshallese"]:0.2652500023870834,(19[&type="Not_Marshallese"]:0.009660803064652002,35[&type="Marshallese"]:0.1266608030646138)61[&type="Not_Marshallese"]:0.2855891993224041)68[&type="Not_Marshallese"]:0.06668755646395341,21[&type="Not_Marshallese"]:0.42193755885095496)81[&type="Not_Marshallese"]:0.1512272389844428,((((((2[&type="Not_Marshallese"]:0.12028182978…
tree STATE_8680000 = ((((((((1[&type="Not_Marshallese"]:0.08291734889090796,(((((21[&type="Not_Marshallese"]:0.041823412152372175,26[&type="Not_Marshallese"]:0.01382341215257954)58[&type="Marshallese"]:3.358696339119671E-4,(25[&type="Not_Marshallese"]:0.09987571531569206,(29[&type="Marshallese"]:0.09504189813602093,35[&type="Marshallese"]:0.007041898135828117)59[&type="Marshallese"]:0.07883381717…
tree STATE_8690000 = ((1[&type="Not_Marshallese"]:0.2988314458679545,(((((((2[&type="Not_Marshallese"]:0.05018153532292158,36[&type="Marshallese"]:0.006181535323052545)93[&type="Marshallese"]:0.05830362330007888,((((6[&type="Not_Marshallese"]:0.08525847114908569,((7[&type="Not_Marshallese"]:0.07849431837978521,45[&type="Marshallese"]:0.012494318379981662)90[&type="Marshallese"]:0.0477900803178082…
tree STATE_8700000 = (((((1[&type="Not_Marshallese"]:0.12350946262387585,(14[&type="Not_Marshallese"]:0.31985141957921503,26[&type="Not_Marshallese"]:0.10285141957934418)81[&type="Not_Marshallese"]:0.08265804304465718)79[&type="Marshallese"]:0.16069871776181166,(((((((2[&type="Not_Marshallese"]:0.0684807310339125,36[&type="Marshallese"]:0.024480731034043468)87[&type="Marshallese"]:0.0168192680576…
tree STATE_8710000 = (((1[&type="Not_Marshallese"]:0.29640252027912617,((12[&type="Not_Marshallese"]:0.13603655085880595,((((13[&type="Not_Marshallese"]:0.10096593984845775,(14[&type="Not_Marshallese"]:0.11002785670903342,37[&type="Marshallese"]:0.006027856708991586)77[&type="Marshallese"]:0.012938083139358847)101[&type="Marshallese"]:0.0463207248739223,46[&type="Marshallese"]:0.02928666472244190…
tree STATE_8720000 = (1[&type="Not_Marshallese"]:0.5361262159322553,(((((((((((((2[&type="Not_Marshallese"]:0.04649859404584922,36[&type="Marshallese"]:0.0024985940459801848)93[&type="Marshallese"]:0.030537507573948575,(30[&type="Marshallese"]:0.027137788758124448,44[&type="Marshallese"]:0.19913778875814991)92[&type="Marshallese"]:0.00889831286173337)73[&type="Marshallese"]:0.0021090646756177778,…
tree STATE_8730000 = (((1[&type="Not_Marshallese"]:0.21378911623420582,(((((((((((((2[&type="Not_Marshallese"]:0.10460196802427091,36[&type="Marshallese"]:0.060601968024401875)103[&type="Marshallese"]:0.005196638501759665,31[&type="Marshallese"]:0.05479860652596691)56[&type="Marshallese"]:0.016722004902980925,53[&type="Marshallese"]:0.06852061142901877)70[&type="Marshallese"]:0.013716456098022412…
tree STATE_8740000 = (((1[&type="Not_Marshallese"]:0.1747575411690967,(((((((2[&type="Not_Marshallese"]:0.06099739441906893,36[&type="Marshallese"]:0.016997394419199896)103[&type="Marshallese"]:0.03752059903938032,28[&type="Marshallese"]:0.021517993458451068)93[&type="Marshallese"]:0.08090343988824955,(31[&type="Marshallese"]:0.07316933838557682,(43[&type="Marshallese"]:0.05555544051400496,53[&ty…
tree STATE_8750000 = (((((1[&type="Not_Marshallese"]:0.07219344305660402,27[&type="Not_Marshallese"]:0.13419344305672953)74[&type="Not_Marshallese"]:0.18695399708510585,(((5[&type="Not_Marshallese"]:0.27451458767742554,25[&type="Not_Marshallese"]:0.2575145876773728)84[&type="Not_Marshallese"]:0.10663770239740622,((21[&type="Not_Marshallese"]:0.09259347848502986,33[&type="Marshallese"]:0.086593478…
tree STATE_8760000 = (1[&type="Not_Marshallese"]:0.5201567395519457,(((((((((((2[&type="Not_Marshallese"]:0.04907263779971638,36[&type="Marshallese"]:0.005072637799847346)93[&type="Marshallese"]:0.0356955980262913,(((((8[&type="Not_Marshallese"]:0.1468515352738592,9[&type="Not_Marshallese"]:0.028851535273921036)63[&type="Marshallese"]:0.1821254634746446,52[&type="Marshallese"]:0.00297699874870932…
tree STATE_8770000 = ((((((1[&type="Not_Marshallese"]:0.15302507958194866,(((12[&type="Not_Marshallese"]:0.04868000656721572,27[&type="Not_Marshallese"]:0.11368000656727029)74[&type="Not_Marshallese"]:0.016219754813592502,(((13[&type="Not_Marshallese"]:0.12824640614774602,37[&type="Marshallese"]:0.0462464061476387)100[&type="Marshallese"]:0.02342133307519728,34[&type="Marshallese"]:6.677392228759…
tree STATE_8780000 = (((((1[&type="Not_Marshallese"]:0.09328572250063372,((19[&type="Not_Marshallese"]:0.07736047198782958,(((26[&type="Not_Marshallese"]:0.08978455564481524,40[&type="Marshallese"]:0.11478455564467882)82[&type="Marshallese"]:0.0015069394434523709,33[&type="Marshallese"]:0.11329149508820213)64[&type="Marshallese"]:0.008562630774665347,35[&type="Marshallese"]:0.18485412586274197)62…
tree STATE_8790000 = (((((1[&type="Not_Marshallese"]:0.13401262608721642,20[&type="Not_Marshallese"]:0.12301262608724917)104[&type="Marshallese"]:0.05535426273770194,(((12[&type="Not_Marshallese"]:0.02936617483003079,((14[&type="Not_Marshallese"]:0.0991891410749971,(((((15[&type="Not_Marshallese"]:0.2052687291762164,17[&type="Not_Marshallese"]:0.03526872917637103)56[&type="Marshallese"]:0.0524503…
tree STATE_8800000 = ((((1[&type="Not_Marshallese"]:0.2084159400379334,(((12[&type="Not_Marshallese"]:0.07081799448882342,(((13[&type="Not_Marshallese"]:0.1462065419834231,(37[&type="Marshallese"]:0.03936168022132347,46[&type="Marshallese"]:0.0033616802214926356)98[&type="Marshallese"]:0.0248448617619923)100[&type="Marshallese"]:0.024750106121987026,34[&type="Marshallese"]:0.01995664810534281)87[…
tree STATE_8810000 = ((1[&type="Not_Marshallese"]:0.3506170167263428,((12[&type="Not_Marshallese"]:0.21427520909772824,((((13[&type="Not_Marshallese"]:0.09203357146220326,37[&type="Marshallese"]:0.010033571462095936)101[&type="Marshallese"]:0.020423053850783635,14[&type="Not_Marshallese"]:0.1344566253129214)77[&type="Marshallese"]:0.007264648051756029,46[&type="Marshallese"]:0.0017212733648047651…
tree STATE_8820000 = ((1[&type="Not_Marshallese"]:0.25907128644878363,(((((((((((2[&type="Not_Marshallese"]:0.061741182753901724,36[&type="Marshallese"]:0.01774118275403269)103[&type="Marshallese"]:0.023953340956814673,(10[&type="Not_Marshallese"]:0.03241216012858872,30[&type="Marshallese"]:4.12160128663297E-4)71[&type="Marshallese"]:0.04428236358211313)89[&type="Marshallese"]:0.00430603261191842…
tree STATE_8830000 = ((1[&type="Not_Marshallese"]:0.2709518024038966,((((15[&type="Not_Marshallese"]:0.3117310232310823,(16[&type="Not_Marshallese"]:0.1431303286047731,(39[&type="Marshallese"]:0.010509989961861782,41[&type="Marshallese"]:0.008509989961909076)55[&type="Marshallese"]:0.07762033864284765)61[&type="Marshallese"]:0.04760069462644201)62[&type="Marshallese"]:0.010608067005120347,17[&typ…
tree STATE_8840000 = (1[&type="Not_Marshallese"]:0.4064624804294672,(((((((2[&type="Not_Marshallese"]:0.09330733898052057,36[&type="Marshallese"]:0.04930733898065154)103[&type="Not_Marshallese"]:0.17280121866295284,42[&type="Marshallese"]:0.1231085576434443)89[&type="Marshallese"]:0.0011560819698084313,(((3[&type="Not_Marshallese"]:0.15089446914355054,47[&type="Marshallese"]:0.04989446914343776)8…
tree STATE_8850000 = (((1[&type="Not_Marshallese"]:0.32590371583946887,((((((2[&type="Not_Marshallese"]:0.10765763106992421,36[&type="Marshallese"]:0.06365763107005518)103[&type="Not_Marshallese"]:0.14116987551256255,42[&type="Marshallese"]:0.10582750658245765)89[&type="Marshallese"]:0.0119921128918542,(((((3[&type="Not_Marshallese"]:0.16107951517610553,47[&type="Marshallese"]:0.06007951517599275…
tree STATE_8860000 = ((((((1[&type="Not_Marshallese"]:0.2029418477954481,(((((((2[&type="Not_Marshallese"]:0.11059057062129385,36[&type="Marshallese"]:0.06659057062142482)103[&type="Not_Marshallese"]:0.05855206410605185,(((3[&type="Not_Marshallese"]:0.18251175348207327,(4[&type="Not_Marshallese"]:0.11335734553099241,47[&type="Marshallese"]:0.06435734553078687)82[&type="Marshallese"]:0.01715440795…
tree STATE_8870000 = (((((((1[&type="Not_Marshallese"]:0.27219508656522207,(24[&type="Not_Marshallese"]:0.03891197439723626,49[&type="Marshallese"]:0.054911974397085284)100[&type="Marshallese"]:0.23828311216809495)84[&type="Marshallese"]:0.007801311960874413,5[&type="Not_Marshallese"]:0.45799639852620744)74[&type="Marshallese"]:0.031578658844397256,((((((((((((2[&type="Not_Marshallese"]:0.0565518…
tree STATE_8880000 = (1[&type="Not_Marshallese"]:0.5215970098431448,(((((((((((2[&type="Not_Marshallese"]:0.054050745711470616,36[&type="Marshallese"]:0.010050745711601583)103[&type="Marshallese"]:0.09498040419692177,42[&type="Marshallese"]:0.006031149908363287)72[&type="Marshallese"]:0.017577586903895548,((((6[&type="Not_Marshallese"]:0.04880338463068323,32[&type="Marshallese"]:0.042803384630825…
tree STATE_8890000 = (((1[&type="Not_Marshallese"]:0.37762710487756523,((14[&type="Not_Marshallese"]:0.1343221957764154,29[&type="Marshallese"]:0.09032219577654638)95[&type="Marshallese"]:0.1793784099470594,22[&type="Not_Marshallese"]:0.47770060572346207)77[&type="Not_Marshallese"]:0.3429264991540868)104[&type="Marshallese"]:0.09449740887551061,(((((((((((((2[&type="Not_Marshallese"]:0.1012725175…
tree STATE_8900000 = (((1[&type="Not_Marshallese"]:0.3455736836710507,(((13[&type="Not_Marshallese"]:0.1655490684457942,46[&type="Marshallese"]:0.047549068445856046)76[&type="Marshallese"]:0.0059332236324338705,37[&type="Marshallese"]:0.08948229207812075)101[&type="Marshallese"]:0.07436454626233735,34[&type="Marshallese"]:0.09484683834049812)60[&type="Not_Marshallese"]:0.3567268453305471)58[&type…
tree STATE_8910000 = (((1[&type="Not_Marshallese"]:0.2864461496050691,(((((((2[&type="Not_Marshallese"]:0.08859860240691597,36[&type="Marshallese"]:0.04459860240704694)103[&type="Marshallese"]:0.05088641487520451,(((((((8[&type="Not_Marshallese"]:0.11815118470138791,9[&type="Not_Marshallese"]:1.5118470144975804E-4)92[&type="Not_Marshallese"]:0.09580668697516986,44[&type="Marshallese"]:0.024957871…
tree STATE_8920000 = (((1[&type="Not_Marshallese"]:0.24529726396705764,((((((15[&type="Not_Marshallese"]:0.1703113159509815,18[&type="Not_Marshallese"]:0.05231131595104335)55[&type="Marshallese"]:0.06326437711319338,41[&type="Marshallese"]:0.055575693064291304)57[&type="Marshallese"]:0.02535215016961731,39[&type="Marshallese"]:0.08292784323386132)62[&type="Marshallese"]:0.08114652669083888,((16[&…
tree STATE_8930000 = (((1[&type="Not_Marshallese"]:0.24393812618161992,12[&type="Not_Marshallese"]:0.24093812618169086)79[&type="Marshallese"]:0.06740818335749277,((((((15[&type="Not_Marshallese"]:0.15393563189828716,18[&type="Not_Marshallese"]:0.035935631898349)55[&type="Marshallese"]:0.05170912280530479,41[&type="Marshallese"]:0.027644754703708363)62[&type="Marshallese"]:0.0015443181260322847,3…
tree STATE_8940000 = ((((((1[&type="Not_Marshallese"]:0.15250470269975425,(((((14[&type="Not_Marshallese"]:0.09234290332744122,29[&type="Marshallese"]:0.048342903327572184)77[&type="Marshallese"]:0.06218418369168782,(25[&type="Not_Marshallese"]:0.03240327871224169,35[&type="Marshallese"]:0.018403278712118)104[&type="Marshallese"]:0.004123808306949195)100[&type="Marshallese"]:0.15032506999402445,(…
tree STATE_8950000 = ((((1[&type="Not_Marshallese"]:0.15835488586154411,(((13[&type="Not_Marshallese"]:0.11892650816323419,46[&type="Marshallese"]:9.265081632960359E-4)76[&type="Marshallese"]:0.02303641464957701,37[&type="Marshallese"]:0.05996292281270388)60[&type="Marshallese"]:0.05696586397309511,34[&type="Marshallese"]:0.047928786785839006)101[&type="Marshallese"]:0.21642609907569965)94[&type=…
tree STATE_8960000 = (((1[&type="Not_Marshallese"]:0.1849808858276879,(23[&type="Not_Marshallese"]:0.250872494460896,(27[&type="Not_Marshallese"]:0.07532194545157767,49[&type="Marshallese"]:0.03432194545141032)90[&type="Marshallese"]:0.10355054900942928)83[&type="Marshallese"]:0.06810839136680646)84[&type="Marshallese"]:0.008714289569840439,(((((((2[&type="Not_Marshallese"]:0.057220082791313964,3…
tree STATE_8970000 = ((((((1[&type="Not_Marshallese"]:0.11838213078120041,24[&type="Not_Marshallese"]:0.12338213078130955)58[&type="Not_Marshallese"]:0.059165245542261435,19[&type="Not_Marshallese"]:0.20754737632343456)84[&type="Marshallese"]:0.06942282291375368,(20[&type="Not_Marshallese"]:0.1009692913931165,(21[&type="Not_Marshallese"]:0.154996135427673,((22[&type="Not_Marshallese"]:0.439525816…
tree STATE_8980000 = (((1[&type="Not_Marshallese"]:0.21095136665808634,24[&type="Not_Marshallese"]:0.21595136665819548)58[&type="Not_Marshallese"]:0.13332377634050796,((((((((((((2[&type="Not_Marshallese"]:0.058658957291245595,36[&type="Marshallese"]:0.014658957291376562)103[&type="Marshallese"]:0.01269693819145179,30[&type="Marshallese"]:0.03035589548275741)72[&type="Marshallese"]:0.002249484009…
tree STATE_8990000 = (((1[&type="Not_Marshallese"]:0.1996388675140538,(((12[&type="Not_Marshallese"]:0.06604299490148224,((((((15[&type="Not_Marshallese"]:0.1865082096290242,41[&type="Marshallese"]:0.008508209629140617)62[&type="Marshallese"]:0.0014274605297842358,39[&type="Marshallese"]:0.01193567015887756)57[&type="Marshallese"]:0.023454831525683423,18[&type="Not_Marshallese"]:0.093390501684553…
tree STATE_9000000 = (((1[&type="Not_Marshallese"]:0.2535303060088252,(((((((2[&type="Not_Marshallese"]:0.07464451340878397,36[&type="Marshallese"]:0.030644513408914942)103[&type="Marshallese"]:0.09103170095898594,(((((3[&type="Not_Marshallese"]:0.11885389742250219,47[&type="Marshallese"]:0.01785389742238941)82[&type="Marshallese"]:0.0048263940361126245,4[&type="Not_Marshallese"]:0.07168029145870…
tree STATE_9010000 = (((((1[&type="Not_Marshallese"]:0.09250161848112792,(((((((14[&type="Not_Marshallese"]:0.045322390660536505,22[&type="Not_Marshallese"]:0.20932239066052377)79[&type="Not_Marshallese"]:0.12072533572501004,25[&type="Not_Marshallese"]:0.04804772638560839)77[&type="Marshallese"]:6.868850829166995E-5,35[&type="Marshallese"]:0.03411641489377637)95[&type="Marshallese"]:0.05512183424…
tree STATE_9020000 = (((1[&type="Not_Marshallese"]:0.166958312170014,((((19[&type="Not_Marshallese"]:0.04900648247455475,(((23[&type="Not_Marshallese"]:0.0825150686229491,26[&type="Not_Marshallese"]:0.010515068623060064)94[&type="Not_Marshallese"]:0.0477433538563522,(((25[&type="Not_Marshallese"]:0.10860823943165432,35[&type="Marshallese"]:0.09460823943153063)95[&type="Marshallese"]:0.00489537705…
tree STATE_9030000 = (((1[&type="Not_Marshallese"]:0.15185090383654232,((((((((2[&type="Not_Marshallese"]:0.07263431401177567,36[&type="Marshallese"]:0.028634314011906636)103[&type="Marshallese"]:0.006257886510520949,(((((8[&type="Not_Marshallese"]:0.15691506036399844,9[&type="Not_Marshallese"]:0.03891506036406028)92[&type="Not_Marshallese"]:0.21357986959079417,44[&type="Marshallese"]:0.181494929…
tree STATE_9040000 = ((((1[&type="Not_Marshallese"]:0.27663519892992927,(23[&type="Not_Marshallese"]:0.3109762524159283,(25[&type="Not_Marshallese"]:0.20539082452770452,(33[&type="Marshallese"]:0.10279824677018568,49[&type="Marshallese"]:0.03979824677008381)89[&type="Marshallese"]:0.025592577757520663)68[&type="Marshallese"]:0.13258542788826744)106[&type="Marshallese"]:0.09965894651401552)82[&typ…
tree STATE_9050000 = ((((1[&type="Not_Marshallese"]:0.17902668718174353,(19[&type="Not_Marshallese"]:0.15542916386473893,24[&type="Not_Marshallese"]:0.13042916386487535)91[&type="Not_Marshallese"]:0.053597523316977314)80[&type="Marshallese"]:0.00396944000309063,((((((((2[&type="Not_Marshallese"]:0.056559154416195856,36[&type="Marshallese"]:0.012559154416326823)103[&type="Marshallese"]:0.029226547…
tree STATE_9060000 = (((((1[&type="Not_Marshallese"]:0.06483942712495327,24[&type="Not_Marshallese"]:0.06983942712506241)80[&type="Marshallese"]:0.06307731251582605,(((((((14[&type="Not_Marshallese"]:0.0014951132137204781,22[&type="Not_Marshallese"]:0.16549511321370775)79[&type="Not_Marshallese"]:0.22649523064730753,(25[&type="Not_Marshallese"]:0.05209841458738629,35[&type="Marshallese"]:0.038098…
tree STATE_9070000 = ((((((1[&type="Not_Marshallese"]:0.0901347101757608,((((13[&type="Not_Marshallese"]:0.09892122166483025,37[&type="Marshallese"]:0.01692122166472293)60[&type="Marshallese"]:0.02381901145515064,(((15[&type="Not_Marshallese"]:0.23753453534816754,((16[&type="Not_Marshallese"]:0.06446698017878577,39[&type="Marshallese"]:0.009466980178722106)62[&type="Marshallese"]:0.05021661024584…
tree STATE_9080000 = (1[&type="Not_Marshallese"]:0.5689106598956666,((((((((((((((2[&type="Not_Marshallese"]:0.04865739757655696,36[&type="Marshallese"]:0.004657397576687927)93[&type="Marshallese"]:0.03885928683536044,11[&type="Not_Marshallese"]:0.07851668441190285)75[&type="Marshallese"]:2.796821151870299E-4,(44[&type="Marshallese"]:0.15062012370069783,52[&type="Marshallese"]:0.01362012370075421…
tree STATE_9090000 = ((((1[&type="Not_Marshallese"]:0.11816503061097361,(12[&type="Not_Marshallese"]:0.0242191881443945,((((13[&type="Not_Marshallese"]:0.10367233756464911,37[&type="Marshallese"]:0.021672337564541788)60[&type="Marshallese"]:0.028213106915761177,((((15[&type="Not_Marshallese"]:0.22570297077084342,((18[&type="Not_Marshallese"]:0.06386892392371243,41[&type="Marshallese"]:0.003868923…
tree STATE_9100000 = ((((((1[&type="Not_Marshallese"]:0.10933412925332586,(12[&type="Not_Marshallese"]:0.04260338302490996,((((13[&type="Not_Marshallese"]:0.11710515692354712,((((15[&type="Not_Marshallese"]:0.21428521046446294,17[&type="Not_Marshallese"]:0.04428521046461756)63[&type="Marshallese"]:0.007548203165484352,(((16[&type="Not_Marshallese"]:0.056194020974894676,39[&type="Marshallese"]:0.0…
tree STATE_9110000 = ((((((1[&type="Not_Marshallese"]:0.062377631508231834,24[&type="Not_Marshallese"]:0.06737763150834097)58[&type="Not_Marshallese"]:0.03562437194677104,49[&type="Marshallese"]:0.11900200345496104)100[&type="Marshallese"]:0.0844283654179,(((((((2[&type="Not_Marshallese"]:0.05124912434137041,36[&type="Marshallese"]:0.007249124341501378)103[&type="Marshallese"]:0.05102725428703336…
tree STATE_9120000 = (((((1[&type="Not_Marshallese"]:0.11561757419812635,(((12[&type="Not_Marshallese"]:0.061828299351603944,27[&type="Not_Marshallese"]:0.1268282993516585)74[&type="Marshallese"]:0.0029004103555769767,(((13[&type="Not_Marshallese"]:0.1212889788253122,46[&type="Marshallese"]:0.003288978825374045)101[&type="Marshallese"]:0.0013001906032772403,(((((((15[&type="Not_Marshallese"]:0.23…
tree STATE_9130000 = ((((((1[&type="Not_Marshallese"]:0.11670448555103063,(12[&type="Not_Marshallese"]:0.10352522390666141,((13[&type="Not_Marshallese"]:0.14206152591226184,37[&type="Marshallese"]:0.06006152591215452)101[&type="Marshallese"]:0.04606601780300956,(34[&type="Marshallese"]:0.015147734439695304,46[&type="Marshallese"]:0.04814773443982445)59[&type="Marshallese"]:0.0219798092755088)76[&…
tree STATE_9140000 = ((1[&type="Not_Marshallese"]:0.21711158644563533,((((((((2[&type="Not_Marshallese"]:0.05607042435192189,36[&type="Marshallese"]:0.012070424352052855)103[&type="Marshallese"]:0.021492892126426244,28[&type="Marshallese"]:5.633164783499511E-4)73[&type="Marshallese"]:0.028394955260262922,48[&type="Marshallese"]:0.025958271738683814)89[&type="Marshallese"]:0.045503921570684835,((3…
tree STATE_9150000 = ((1[&type="Not_Marshallese"]:0.10551423018019856,((((5[&type="Not_Marshallese"]:0.1679137383890401,49[&type="Marshallese"]:0.010913738388887317)77[&type="Marshallese"]:0.018744597489348647,19[&type="Not_Marshallese"]:0.038658335878250516)94[&type="Marshallese"]:0.008031103930433159,(((((22[&type="Not_Marshallese"]:0.26498959743022554,29[&type="Marshallese"]:0.0569895974303692…
tree STATE_9160000 = ((((1[&type="Not_Marshallese"]:0.10830296920376847,((((((13[&type="Not_Marshallese"]:0.11483324367454972,37[&type="Marshallese"]:0.0328332436744424)88[&type="Marshallese"]:0.024129345539343983,46[&type="Marshallese"]:0.02096258921395555)101[&type="Marshallese"]:0.04235497818810363,14[&type="Not_Marshallese"]:0.20331756740193185)76[&type="Marshallese"]:0.023091228256279073,34[…
tree STATE_9170000 = (((1[&type="Not_Marshallese"]:0.17227055019373405,(5[&type="Not_Marshallese"]:0.22194783830809317,20[&type="Not_Marshallese"]:0.032947838308014954)77[&type="Not_Marshallese"]:0.12832271188575184)90[&type="Marshallese"]:0.018719549788496104,(((((2[&type="Not_Marshallese"]:0.1393804501437652,36[&type="Marshallese"]:0.09538045014389618)103[&type="Marshallese"]:0.0568503523475431…
tree STATE_9180000 = (((((1[&type="Not_Marshallese"]:0.16869527182461874,33[&type="Marshallese"]:0.25269527182467877)97[&type="Marshallese"]:0.006021277608944775,19[&type="Not_Marshallese"]:0.20471654943353623)84[&type="Marshallese"]:0.003623785112742195,((12[&type="Not_Marshallese"]:0.016319409684922404,(((((13[&type="Not_Marshallese"]:0.1145350904305743,37[&type="Marshallese"]:0.032535090430466…
tree STATE_9190000 = ((1[&type="Not_Marshallese"]:0.41696811586409543,(((((((((2[&type="Not_Marshallese"]:0.04779228266546531,36[&type="Marshallese"]:0.0037922826655962805)103[&type="Marshallese"]:0.038372254090964786,10[&type="Not_Marshallese"]:0.07716453675641555)68[&type="Marshallese"]:0.022930777270075753,((6[&type="Not_Marshallese"]:0.06535173411322936,((7[&type="Not_Marshallese"]:0.09652892…
tree STATE_9200000 = ((((1[&type="Not_Marshallese"]:0.17099705212268135,(((((5[&type="Not_Marshallese"]:0.2513349707087894,12[&type="Not_Marshallese"]:0.07033497070874939)62[&type="Marshallese"]:0.01855148960768338,((((13[&type="Not_Marshallese"]:0.12297523187776965,46[&type="Marshallese"]:0.0049752318778314986)81[&type="Marshallese"]:0.03726785234864133,(34[&type="Marshallese"]:0.001199835498119…
tree STATE_9210000 = ((1[&type="Not_Marshallese"]:0.16141356831162224,((((21[&type="Not_Marshallese"]:0.03537194675417077,26[&type="Not_Marshallese"]:0.007371946754378134)79[&type="Not_Marshallese"]:0.046532690916208486,51[&type="Marshallese"]:0.04390463767036834)71[&type="Marshallese"]:0.060434441438646846,22[&type="Not_Marshallese"]:0.4953390791090916)105[&type="Marshallese"]:0.0156554234258049…
tree STATE_9220000 = (((1[&type="Not_Marshallese"]:0.27206039126913784,(((((((((2[&type="Not_Marshallese"]:0.04427113420078388,36[&type="Marshallese"]:2.711342009148465E-4)103[&type="Marshallese"]:0.04579153435545258,11[&type="Not_Marshallese"]:0.0810626685562219)65[&type="Marshallese"]:0.0068880493835459244,28[&type="Marshallese"]:0.0199507179397842)89[&type="Marshallese"]:0.09629840273573465,((…
tree STATE_9230000 = (((1[&type="Not_Marshallese"]:0.24978577372696542,(12[&type="Not_Marshallese"]:0.18036701234366515,((((13[&type="Not_Marshallese"]:0.08509108228887169,37[&type="Marshallese"]:0.0030910822887643685)101[&type="Marshallese"]:0.060851893721689476,46[&type="Marshallese"]:0.02794297601062301)76[&type="Marshallese"]:0.019281537668802584,34[&type="Marshallese"]:0.014224513679296447)5…
tree STATE_9240000 = ((1[&type="Not_Marshallese"]:0.2224144071884787,(23[&type="Not_Marshallese"]:0.2453397598061654,24[&type="Not_Marshallese"]:0.11633975980625999)99[&type="Not_Marshallese"]:0.11107464738232786)90[&type="Marshallese"]:0.17106794922555413,((((((((((((2[&type="Not_Marshallese"]:0.04992110517068871,36[&type="Marshallese"]:0.005921105170819674)103[&type="Marshallese"]:0.02869240286…
tree STATE_9250000 = ((((1[&type="Not_Marshallese"]:0.16195879192170792,(((((((2[&type="Not_Marshallese"]:0.05593881307872339,36[&type="Marshallese"]:0.01193881307885436)103[&type="Marshallese"]:0.019791695906602236,(((6[&type="Not_Marshallese"]:0.03138405447903664,(7[&type="Not_Marshallese"]:0.07437448956261078,45[&type="Marshallese"]:0.00837448956280723)69[&type="Marshallese"]:0.072009564916434…
tree STATE_9260000 = (((((((1[&type="Not_Marshallese"]:0.05757154133500553,5[&type="Not_Marshallese"]:0.23557154133511649)58[&type="Marshallese"]:0.07307547245379153,19[&type="Not_Marshallese"]:0.16064701378876978)97[&type="Marshallese"]:0.007344703521943385,(((((2[&type="Not_Marshallese"]:0.07520221977227648,36[&type="Marshallese"]:0.031202219772407447)103[&type="Marshallese"]:0.0274916147129647…
tree STATE_9270000 = (((((1[&type="Not_Marshallese"]:0.09125150258721193,(((((((((14[&type="Not_Marshallese"]:0.09501924222453056,29[&type="Marshallese"]:0.05101924222466153)85[&type="Marshallese"]:3.2180151579308536E-4,22[&type="Not_Marshallese"]:0.2593410437403109)88[&type="Marshallese"]:0.06104809670539657,35[&type="Marshallese"]:0.024389140445658375)80[&type="Marshallese"]:0.10279891630340493…
tree STATE_9280000 = (1[&type="Not_Marshallese"]:0.3384309950977046,(((((((2[&type="Not_Marshallese"]:0.0485672971215132,36[&type="Marshallese"]:0.004567297121644165)103[&type="Marshallese"]:0.035808753748073685,28[&type="Marshallese"]:0.007376050869588702)96[&type="Marshallese"]:0.04420435397001621,((3[&type="Not_Marshallese"]:0.12495464954411639,47[&type="Marshallese"]:0.023954649544003614)82[&…
tree STATE_9290000 = ((((1[&type="Not_Marshallese"]:0.0727396220010651,33[&type="Marshallese"]:0.15673962200112512)99[&type="Marshallese"]:0.02588107577496923,((5[&type="Not_Marshallese"]:0.19318277920907245,(12[&type="Not_Marshallese"]:0.006083490189811469,((((13[&type="Not_Marshallese"]:0.09578887128819197,37[&type="Marshallese"]:0.013788871288084648)101[&type="Marshallese"]:0.05299022549973115…
tree STATE_9300000 = (((((1[&type="Not_Marshallese"]:0.07823658594559135,(21[&type="Not_Marshallese"]:0.1264834518539928,49[&type="Marshallese"]:0.05748345185403281)83[&type="Marshallese"]:0.04175313409151671)100[&type="Marshallese"]:3.736405975546253E-4,((((((14[&type="Not_Marshallese"]:0.12347406110210463,(22[&type="Not_Marshallese"]:0.2513820679488403,29[&type="Marshallese"]:0.0433820679489840…
tree STATE_9310000 = ((((((((1[&type="Not_Marshallese"]:0.05040186909595146,((((((((((14[&type="Not_Marshallese"]:0.06159467525874618,22[&type="Not_Marshallese"]:0.22559467525873345)85[&type="Marshallese"]:0.003357614087711014,29[&type="Marshallese"]:0.02095228934658816)88[&type="Marshallese"]:0.09460626591743265,35[&type="Marshallese"]:0.027558555263828)80[&type="Marshallese"]:0.0184721135639431…
tree STATE_9320000 = (((1[&type="Not_Marshallese"]:0.2134321395703349,((((((((((2[&type="Not_Marshallese"]:0.04560236757659997,36[&type="Marshallese"]:0.0016023675767309342)103[&type="Marshallese"]:0.045889785468690936,(38[&type="Marshallese"]:0.009864938672635715,53[&type="Marshallese"]:0.006864938672706655)78[&type="Marshallese"]:0.026627214372591523)72[&type="Marshallese"]:0.003136466298150897…
tree STATE_9330000 = (((((((1[&type="Not_Marshallese"]:0.09040560244919527,(((((14[&type="Not_Marshallese"]:0.036422927783457015,22[&type="Not_Marshallese"]:0.20042292778344428)85[&type="Marshallese"]:0.06745177995426105,29[&type="Marshallese"]:0.05987470773784903)88[&type="Marshallese"]:0.05990172039792935,35[&type="Marshallese"]:0.031776428135585566)60[&type="Marshallese"]:0.0489773073499119,(2…
tree STATE_9340000 = (1[&type="Not_Marshallese"]:0.37506297409638567,(((((((((((2[&type="Not_Marshallese"]:0.04821287677068187,36[&type="Marshallese"]:0.0042128767708128345)103[&type="Marshallese"]:0.02876436357648149,(30[&type="Marshallese"]:0.01860100976221435,38[&type="Marshallese"]:0.004601009762090658)65[&type="Marshallese"]:0.017376230585009034)93[&type="Marshallese"]:0.007227884431202702,5…
tree STATE_9350000 = ((1[&type="Not_Marshallese"]:0.21873959696930179,24[&type="Not_Marshallese"]:0.22373959696941093)94[&type="Marshallese"]:0.13298224944034187,(((((((((2[&type="Not_Marshallese"]:0.04883473256277071,36[&type="Marshallese"]:0.004834732562901678)103[&type="Marshallese"]:0.0341568159871255,30[&type="Marshallese"]:0.04199154854995624)56[&type="Marshallese"]:0.0070249460880295045,((…
tree STATE_9360000 = ((1[&type="Not_Marshallese"]:0.21334881195665434,((((((((((((2[&type="Not_Marshallese"]:0.044409558020782725,36[&type="Marshallese"]:4.0955802091369176E-4)103[&type="Marshallese"]:0.033166262997253004,31[&type="Marshallese"]:0.022575821017972064)56[&type="Marshallese"]:0.008744204264073407,28[&type="Marshallese"]:0.009320025282110955)72[&type="Marshallese"]:0.0185444339744705…
tree STATE_9370000 = (((((1[&type="Not_Marshallese"]:0.14750801170136363,(((((((((14[&type="Not_Marshallese"]:0.055426731818158215,22[&type="Not_Marshallese"]:0.21942673181814548)85[&type="Marshallese"]:0.007463703631106822,((((15[&type="Not_Marshallese"]:0.16506469767139884,18[&type="Not_Marshallese"]:0.04706469767146068)87[&type="Marshallese"]:0.06524256893919861,((16[&type="Not_Marshallese"]:0…
tree STATE_9380000 = ((1[&type="Not_Marshallese"]:0.158205650877431,(((((((((((2[&type="Not_Marshallese"]:0.06026971933294212,36[&type="Marshallese"]:0.016269719333073085)103[&type="Marshallese"]:0.013213976154449747,31[&type="Marshallese"]:0.0184836954873282)68[&type="Marshallese"]:0.007863354092738195,(((6[&type="Not_Marshallese"]:0.03476598657026503,((7[&type="Not_Marshallese"]:0.0784446834943…
tree STATE_9390000 = ((((1[&type="Not_Marshallese"]:0.06573137460714806,(12[&type="Not_Marshallese"]:0.029300845646758833,((((13[&type="Not_Marshallese"]:0.0878459197883521,37[&type="Marshallese"]:0.00584591978824478)76[&type="Marshallese"]:0.04078582085209481,46[&type="Marshallese"]:0.010631740640508758)59[&type="Marshallese"]:0.0437266012835521,34[&type="Marshallese"]:0.021358341923931712)101[&…
tree STATE_9400000 = ((((((1[&type="Not_Marshallese"]:0.1463951563924617,((20[&type="Not_Marshallese"]:0.04455457129286944,21[&type="Not_Marshallese"]:0.14555457129275484)92[&type="Marshallese"]:0.07020540278630161,(((((22[&type="Not_Marshallese"]:0.26086759108404733,29[&type="Marshallese"]:0.052867591084191035)104[&type="Marshallese"]:0.11986061674469384,40[&type="Marshallese"]:0.024728207828746…
tree STATE_9410000 = ((((1[&type="Not_Marshallese"]:0.11335086162808317,((((((((((2[&type="Not_Marshallese"]:0.046385788248541227,36[&type="Marshallese"]:0.0023857882486721937)103[&type="Marshallese"]:0.020319682654035498,38[&type="Marshallese"]:0.01170547090251306)71[&type="Marshallese"]:0.011542535846521318,(((6[&type="Not_Marshallese"]:0.03742805604428601,32[&type="Marshallese"]:0.031428056044…
tree STATE_9420000 = ((((1[&type="Not_Marshallese"]:0.04783215744775082,(((((((((2[&type="Not_Marshallese"]:0.05619990341954295,36[&type="Marshallese"]:0.012199903419673919)103[&type="Marshallese"]:0.018453314076220195,(((6[&type="Not_Marshallese"]:0.01961424344888746,(7[&type="Not_Marshallese"]:0.09643141861847532,45[&type="Marshallese"]:0.03043141861867177)69[&type="Marshallese"]:0.038182824830…
tree STATE_9430000 = (((((((1[&type="Not_Marshallese"]:0.07054921964945116,(21[&type="Not_Marshallese"]:0.1022543262870741,25[&type="Not_Marshallese"]:0.17325432628721416)58[&type="Not_Marshallese"]:0.05829489336229521)64[&type="Not_Marshallese"]:0.0380160973923771,(5[&type="Not_Marshallese"]:0.2828343268278295,((12[&type="Not_Marshallese"]:0.018293612165271922,((((13[&type="Not_Marshallese"]:0.1…
tree STATE_9440000 = (((1[&type="Not_Marshallese"]:0.1850735757959452,((((((((2[&type="Not_Marshallese"]:0.06616877611775707,36[&type="Marshallese"]:0.022168776117888034)103[&type="Marshallese"]:0.03273611544599442,(28[&type="Marshallese"]:0.011438451995266385,(30[&type="Marshallese"]:0.04158154531539526,43[&type="Marshallese"]:0.013581545315375254)96[&type="Marshallese"]:0.00585690667992933)98[&…
tree STATE_9450000 = (((1[&type="Not_Marshallese"]:0.22465030573719735,(5[&type="Not_Marshallese"]:0.3823863020932259,24[&type="Not_Marshallese"]:0.20938630209322406)58[&type="Marshallese"]:0.02026400364408243)64[&type="Marshallese"]:0.006024552918108772,23[&type="Not_Marshallese"]:0.3646748586553207)97[&type="Marshallese"]:0.07197141192296352,((((((((2[&type="Not_Marshallese"]:0.0825193502711808…
tree STATE_9460000 = (1[&type="Not_Marshallese"]:0.3354356526091643,((((((((((((((2[&type="Not_Marshallese"]:0.04884269244860273,36[&type="Marshallese"]:0.004842692448733699)93[&type="Marshallese"]:0.022135947529361433,38[&type="Marshallese"]:0.0159786399779005)73[&type="Marshallese"]:0.006289122419656956,28[&type="Marshallese"]:2.677623976229393E-4)76[&type="Marshallese"]:0.02739938423365562,(((…
tree STATE_9470000 = (((((1[&type="Not_Marshallese"]:0.05730678216144591,(19[&type="Not_Marshallese"]:0.03090117040972218,((21[&type="Not_Marshallese"]:0.044071081917964494,((22[&type="Not_Marshallese"]:0.2765863595750209,29[&type="Marshallese"]:0.06858635957516462)85[&type="Marshallese"]:0.054752526886564123,35[&type="Marshallese"]:0.035338886461535934)92[&type="Marshallese"]:0.06573219545644493…
tree STATE_9480000 = ((((1[&type="Not_Marshallese"]:0.1234580191906739,49[&type="Marshallese"]:0.14445801919063206)87[&type="Marshallese"]:0.016543366837920903,(((((((((2[&type="Not_Marshallese"]:0.04758654854727962,36[&type="Marshallese"]:0.003586548547410584)93[&type="Marshallese"]:0.012085668017556728,31[&type="Marshallese"]:0.00467221656477268)95[&type="Marshallese"]:0.013136801018636013,38[&…
tree STATE_9490000 = ((((1[&type="Not_Marshallese"]:0.1714851889455814,24[&type="Not_Marshallese"]:0.17648518894569054)62[&type="Not_Marshallese"]:0.052716676934157936,33[&type="Marshallese"]:0.30820186587979936)104[&type="Marshallese"]:0.03267439692023444,((((((((((2[&type="Not_Marshallese"]:0.048648007447434916,36[&type="Marshallese"]:0.004648007447565883)93[&type="Marshallese"]:0.0712490306256…
tree STATE_9500000 = ((((((1[&type="Not_Marshallese"]:0.08935320098113819,19[&type="Not_Marshallese"]:0.11935320098111091)104[&type="Marshallese"]:0.01393551750822708,((((((((2[&type="Not_Marshallese"]:0.047339799665369164,36[&type="Marshallese"]:0.0033397996655001316)93[&type="Marshallese"]:0.01774314383052722,10[&type="Not_Marshallese"]:0.05608294349588183)63[&type="Marshallese"]:0.027862566594…
tree STATE_9510000 = ((((1[&type="Not_Marshallese"]:0.15696501213208147,(((((((((2[&type="Not_Marshallese"]:0.05507277999642057,36[&type="Marshallese"]:0.01107277999655154)93[&type="Marshallese"]:0.024355960338541816,((((8[&type="Not_Marshallese"]:0.11930397671490534,9[&type="Not_Marshallese"]:0.001303976714967181)96[&type="Not_Marshallese"]:0.24460613516112018,30[&type="Marshallese"]:0.002910111…
[truncated: 5,881 more rows]
