# Supplementary material for: Repeated introductions and intensive community transmission fueled a mumps virus outbreak in Washington State
Source: eLife. 2021 Apr 19;10:e66448. doi: 10.7554/eLife.66448 (PMC8079146; doi:10.7554/eLife.66448)
Supplement: Figure 5—figure supplement 2—source data 1. [file elife-66448-fig5-figsupp2-data1.zip › xml-and-combined-run-results-subsampled/2020-07-20-mumps-mtt-hot-chain-combined-2bc-arkansas-10.typedNode.no-metadata.trees.no-metadata.mcc.tree]

#NEXUS

Begin taxa;
	Dimensions ntax=6;
		Taxlabels
			MuVs/Washington.USA/50.16/FH3[G]|2016.945|2016-12-12|north_america|usa|washington|age|vaccination_status|community_status
			MuVs/Washington.USA/1.17/FH7[G]|2017.014|2017-01-06|north_america|usa|washington|age|vaccination_status|community_status
			MuVs/Washington.USA/5.17/FH27[G]|2017.079|2017-01-30|north_america|usa|washington|age|vaccination_status|community_status
			MuVs/Washington.USA/5.17/FH72[G]|2017.085|2017-02-01|north_america|usa|washington|age|vaccination_status|community_status
			MuVs/Washington.USA/19.17/FH80[G]|2017.356|2017-05-11|north_america|usa|washington|age|vaccination_status|community_status
			MuVs/Washington.USA/29.17/FH83[G]|2017.564|2017-07-26|north_america|usa|washington|age|vaccination_status|community_status
			;
End;
Begin trees;
	Translate
		   1 MuVs/Washington.USA/50.16/FH3[G]|2016.945|2016-12-12|north_america|usa|washington|age|vaccination_status|community_status,
		   2 MuVs/Washington.USA/1.17/FH7[G]|2017.014|2017-01-06|north_america|usa|washington|age|vaccination_status|community_status,
		   3 MuVs/Washington.USA/5.17/FH27[G]|2017.079|2017-01-30|north_america|usa|washington|age|vaccination_status|community_status,
		   4 MuVs/Washington.USA/5.17/FH72[G]|2017.085|2017-02-01|north_america|usa|washington|age|vaccination_status|community_status,
		   5 MuVs/Washington.USA/19.17/FH80[G]|2017.356|2017-05-11|north_america|usa|washington|age|vaccination_status|community_status,
		   6 MuVs/Washington.USA/29.17/FH83[G]|2017.564|2017-07-26|north_america|usa|washington|age|vaccination_status|community_status
;
tree TREE1 = (1[&height=0.6190000000003493,height_95%_HPD={0.6190000000001418,0.619000000000142},height_median=0.6190000000001419,height_range={0.6190000000001417,0.6190000000001421},length=0.29636295744173263,length_95%_HPD={0.06554230223311308,0.5897850487696719},length_median=0.26947452053315063,length_range={0.015840382507586237,1.0528691088312125},type=Not_Marshallese,type.prob=1.0,type.set={Not_Marshallese},type.set.prob={1.0}]:0.3078899621473542,((2[&height=0.5500000000001819,height_95%_HPD={0.5500000000001818,0.550000000000182},height_median=0.5500000000001819,height_range={0.5500000000001817,0.5500000000001821},length=0.08423401170963805,length_95%_HPD={1.025226223860809E-5,0.22897269720865898},length_median=0.06469984941535795,length_range={1.025226223860809E-5,0.6037031941892508},type=Marshallese,type.prob=1.0,type.set={Marshallese},type.set.prob={1.0}]:0.06914089855943384,(4[&height=0.47900000000018855,height_95%_HPD={0.4790000000000417,0.47900000000004195},height_median=0.47900000000004184,height_range={0.4790000000000416,0.47900000000004206},length=0.04238485110748944,length_95%_HPD={2.8060267173724007E-6,0.11921981342495569},length_median=0.03150198636965257,length_range={2.8060267173724007E-6,0.38056119841111813},type=Marshallese,type.prob=1.0,type.set={Marshallese},type.set.prob={1.0}]:0.04228763589367529,(5[&height=0.20800000000008367,height_95%_HPD={0.20800000000008367,0.20800000000008367},height_median=0.20800000000008367,height_range={0.20800000000008356,0.20800000000008378},length=0.08841407359443348,length_95%_HPD={4.106583290538479E-4,0.1953905243304661},length_median=0.07910365493418747,length_range={2.7738392586629246E-5,0.38129466412765434},type=Not_Marshallese,type.prob=1.0,type.set={Not_Marshallese},type.set.prob={1.0}]:0.0884140735944357,6[&height=0.0,length=0.2964140735945194,length_95%_HPD={0.20841065832913752,0.4033905243305498},length_median=0.28710365493427115,length_range={0.2080277383926703,0.589294664127738},type=Not_Marshallese,type.prob=1.0,type.set={Not_Marshallese},type.set.prob={1.0}]:0.2964140735945194)9[&height=0.2964140735945194,height_95%_HPD={0.20841065832913752,0.4033905243305498},height_median=0.28710365493427115,height_range={0.2080277383926703,0.589294664127738},length=0.2249816430048527,length_95%_HPD={0.09225078857025454,0.34292310734080456},length_median=0.22823224584116458,length_range={0.019331552980801803,0.6203338822734322},posterior=1.0,type=Marshallese,type.prob=0.9000292740046838,type.set={Marshallese,Not_Marshallese},type.set.prob={0.9000292740046838,0.09997072599531616}]:0.22487356229934446)10[&height=0.5212876358938638,height_95%_HPD={0.4790028060267592,0.5975073553746695},height_median=0.510498111282278,height_range={0.4790028060267592,0.85956119841116},length=0.12243151675918611,length_95%_HPD={0.008575790216786783,0.274992292077043},length_median=0.10316077806952217,length_range={2.5060785201935776E-4,0.7155882890324392},posterior=0.9994145199063232,type=Marshallese,type.prob=0.9983889865260691,type.set={Marshallese,Not_Marshallese},type.set.prob={0.9983889865260691,0.001611013473930873}]:0.0978532626657519)7[&height=0.6191408985596157,height_95%_HPD={0.5500102522624205,0.7396268430329126},height_median=0.6029592011092966,height_range={0.5500102522624205,1.1186171178202344},length=0.12274968238481816,length_95%_HPD={8.964205365435962E-5,0.30743354332098094},length_median=0.10140416315688239,length_range={8.964205365435962E-5,0.7441836628538604},posterior=0.627195550351288,type=Marshallese,type.prob=0.9985997666277713,type.set={Marshallese,Not_Marshallese},type.set.prob={0.9985997666277713,0.0014002333722287048}]:0.09079629006893652,3[&height=0.4850000000002791,height_95%_HPD={0.4850000000001272,0.48500000000012744},height_median=0.48500000000012733,height_range={0.4850000000001271,0.48500000000012755},length=0.22473851710282453,length_95%_HPD={0.06353258571201159,0.4703562437652037},length_median=0.19642925723111876,length_range={0.0324007869173758,1.1133976577540239},type=Marshallese,type.prob=1.0,type.set={Marshallese},type.set.prob={1.0}]:0.22493718862827317)8[&height=0.7099371886285523,height_95%_HPD={0.5646890238664304,0.8926229614984621},height_median=0.6937629862659611,height_range={0.551519693537147,1.2808529486874751},length=0.21702874042946607,length_95%_HPD={0.005242629683188227,0.4648935212047539},length_median=0.19470119037184203,length_range={4.845439345992908E-4,0.9573764979165378},posterior=0.8805620608899297,type=Marshallese,type.prob=0.9976728723404256,type.set={Marshallese,Not_Marshallese},type.set.prob={0.9976728723404256,0.002327127659574468}]:0.2169527735191512)11[&height=0.9268899621477035,height_95%_HPD={0.6893201840953755,1.2180748437849191},height_median=0.9013153759384327,height_range={0.6348403825077281,1.6718691088313544},length=0.0,posterior=1.0,type=Marshallese,type.prob=0.9894613583138173,type.set={Marshallese,Not_Marshallese},type.set.prob={0.9894613583138173,0.01053864168618267}]:0.0;
End;
