# Supplementary material for: Repeated introductions and intensive community transmission fueled a mumps virus outbreak in Washington State
Source: eLife. 2021 Apr 19;10:e66448. doi: 10.7554/eLife.66448 (PMC8079146; doi:10.7554/eLife.66448)
Supplement: Figure 5—figure supplement 2—source data 1. [file elife-66448-fig5-figsupp2-data1.zip › xml-and-combined-run-results-subsampled/2020-07-20-mumps-mtt-hot-chain-combined-3ac-arkansas-10.typedNode.no-metadata.trees]

#NEXUS

Begin taxa;
	Dimensions ntax=6;
		Taxlabels
			MuVs/Washington.USA/50.16/FH3[G]|2016.945|2016-12-12|north_america|usa|washington|age|vaccination_status|community_status
			MuVs/Washington.USA/29.17/FH83[G]|2017.564|2017-07-26|north_america|usa|washington|age|vaccination_status|community_status
			MuVs/Washington.USA/19.17/FH80[G]|2017.356|2017-05-11|north_america|usa|washington|age|vaccination_status|community_status
			MuVs/Washington.USA/1.17/FH7[G]|2017.014|2017-01-06|north_america|usa|washington|age|vaccination_status|community_status
			MuVs/Washington.USA/51.16/FH41[G]|2016.97|2016-12-21|north_america|usa|washington|age|vaccination_status|community_status
			MuVs/Washington.USA/6.17/FH12[G]|2017.104|2017-02-08|north_america|usa|washington|age|vaccination_status|community_status
			;
End;
Begin trees;
	Translate
			1 MuVs/Washington.USA/50.16/FH3[G]|2016.945|2016-12-12|north_america|usa|washington|age|vaccination_status|community_status,
			2 MuVs/Washington.USA/29.17/FH83[G]|2017.564|2017-07-26|north_america|usa|washington|age|vaccination_status|community_status,
			3 MuVs/Washington.USA/19.17/FH80[G]|2017.356|2017-05-11|north_america|usa|washington|age|vaccination_status|community_status,
			4 MuVs/Washington.USA/1.17/FH7[G]|2017.014|2017-01-06|north_america|usa|washington|age|vaccination_status|community_status,
			5 MuVs/Washington.USA/51.16/FH41[G]|2016.97|2016-12-21|north_america|usa|washington|age|vaccination_status|community_status,
			6 MuVs/Washington.USA/6.17/FH12[G]|2017.104|2017-02-08|north_america|usa|washington|age|vaccination_status|community_status
			;#NEXUS

Begin taxa;
	Dimensions ntax=6;
		Taxlabels
			MuVs/Washington.USA/50.16/FH3[G]|2016.945|2016-12-12|north_america|usa|washington|age|vaccination_status|community_status
			MuVs/Washington.USA/29.17/FH83[G]|2017.564|2017-07-26|north_america|usa|washington|age|vaccination_status|community_status
			MuVs/Washington.USA/19.17/FH80[G]|2017.356|2017-05-11|north_america|usa|washington|age|vaccination_status|community_status
			MuVs/Washington.USA/1.17/FH7[G]|2017.014|2017-01-06|north_america|usa|washington|age|vaccination_status|community_status
			MuVs/Washington.USA/51.16/FH41[G]|2016.97|2016-12-21|north_america|usa|washington|age|vaccination_status|community_status
			MuVs/Washington.USA/6.17/FH12[G]|2017.104|2017-02-08|north_america|usa|washington|age|vaccination_status|community_status
			;
End;
Begin trees;
	Translate
			1 MuVs/Washington.USA/50.16/FH3[G]|2016.945|2016-12-12|north_america|usa|washington|age|vaccination_status|community_status,
			2 MuVs/Washington.USA/29.17/FH83[G]|2017.564|2017-07-26|north_america|usa|washington|age|vaccination_status|community_status,
			3 MuVs/Washington.USA/19.17/FH80[G]|2017.356|2017-05-11|north_america|usa|washington|age|vaccination_status|community_status,
			4 MuVs/Washington.USA/1.17/FH7[G]|2017.014|2017-01-06|north_america|usa|washington|age|vaccination_status|community_status,
			5 MuVs/Washington.USA/51.16/FH41[G]|2016.97|2016-12-21|north_america|usa|washington|age|vaccination_status|community_status,
			6 MuVs/Washington.USA/6.17/FH12[G]|2017.104|2017-02-08|north_america|usa|washington|age|vaccination_status|community_status
			;

tree STATE_0 = (1[&type="Not_Marshallese"]:0.3778621116449481,((((2[&type="Not_Marshallese"]:0.2808508287961392,3[&type="Not_Marshallese"]:0.07285082879605553)7[&type="Marshallese"]:0.2539771530775018,6[&type="Marshallese"]:0.07482798187360462)9[&type="Marshallese"]:0.03330834623460466,4[&type="Marshallese"]:0.01813632810806376)8[&type="Marshallese"]:0.15501963842690503,5[&type="Marshallese"]:0.12915596653509975)10[&type="Marshallese"]:0.2737061451099393)11[&type="Marshallese"]:0.0;tree STATE_870000 = (1[&type="Not_Marshallese"]:0.3778621116449481,((((2[&type="Not_Marshallese"]:0.2808508287961392,3[&type="Not_Marshallese"]:0.07285082879605553)7[&type="Marshallese"]:0.2539771530775018,6[&type="Marshallese"]:0.07482798187360462)9[&type="Marshallese"]:0.03330834623460466,4[&type="Marshallese"]:0.01813632810806376)8[&type="Marshallese"]:0.15501963842690503,5[&type="Marshallese"]:0.12915596653509975)10[&type="Marshallese"]:0.2737061451099393)11[&type="Marshallese"]:0.0;
tree STATE_10000 = (1[&type="Not_Marshallese"]:0.2593152568312578,((((2[&type="Not_Marshallese"]:0.2856628448993189,3[&type="Not_Marshallese"]:0.07766284489923525)7[&type="Marshallese"]:0.23028108958870974,6[&type="Marshallese"]:0.055943934487992286)9[&type="Marshallese"]:0.04685401633757047,4[&type="Marshallese"]:0.012797950825417237)8[&type="Marshallese"]:0.1788868183027128,5[&type="Marshallese"]:0.147684769128261)10[&type="Marshallese"]:0.13663048770308772)11[&type="Marshallese"]:0.0;tree STATE_880000 = (1[&type="Not_Marshallese"]:0.2593152568312578,((((2[&type="Not_Marshallese"]:0.2856628448993189,3[&type="Not_Marshallese"]:0.07766284489923525)7[&type="Marshallese"]:0.23028108958870974,6[&type="Marshallese"]:0.055943934487992286)9[&type="Marshallese"]:0.04685401633757047,4[&type="Marshallese"]:0.012797950825417237)8[&type="Marshallese"]:0.1788868183027128,5[&type="Marshallese"]:0.147684769128261)10[&type="Marshallese"]:0.13663048770308772)11[&type="Marshallese"]:0.0;
tree STATE_20000 = (1[&type="Not_Marshallese"]:0.12277922016995801,((((2[&type="Not_Marshallese"]:0.31746109497413555,3[&type="Not_Marshallese"]:0.10946109497405188)7[&type="Marshallese"]:0.22152143856546824,6[&type="Marshallese"]:0.07898253353956741)9[&type="Marshallese"]:0.03969849518086821,4[&type="Marshallese"]:0.028681028720290103)8[&type="Marshallese"]:0.14643846762062562,5[&type="Marshallese"]:0.1311194963410467)10[&type="Marshallese"]:0.01665972382900227)11[&type="Marshallese"]:0.0;tree STATE_890000 = (1[&type="Not_Marshallese"]:0.12277922016995801,((((2[&type="Not_Marshallese"]:0.31746109497413555,3[&type="Not_Marshallese"]:0.10946109497405188)7[&type="Marshallese"]:0.22152143856546824,6[&type="Marshallese"]:0.07898253353956741)9[&type="Marshallese"]:0.03969849518086821,4[&type="Marshallese"]:0.028681028720290103)8[&type="Marshallese"]:0.14643846762062562,5[&type="Marshallese"]:0.1311194963410467)10[&type="Marshallese"]:0.01665972382900227)11[&type="Marshallese"]:0.0;
tree STATE_30000 = (1[&type="Not_Marshallese"]:0.17385567871447494,((((2[&type="Not_Marshallese"]:0.3148696525562939,3[&type="Not_Marshallese"]:0.10686965255621023)7[&type="Marshallese"]:0.2323968796681513,6[&type="Marshallese"]:0.08726653222440883)9[&type="Marshallese"]:0.011761130752675486,4[&type="Marshallese"]:0.0090276629769388)10[&type="Marshallese"]:0.07285733831460384,5[&type="Marshallese"]:0.0378850012916736)8[&type="Marshallese"]:0.16097067742289228)11[&type="Marshallese"]:0.0;tree STATE_900000 = (1[&type="Not_Marshallese"]:0.17385567871447494,((((2[&type="Not_Marshallese"]:0.3148696525562939,3[&type="Not_Marshallese"]:0.10686965255621023)7[&type="Marshallese"]:0.2323968796681513,6[&type="Marshallese"]:0.08726653222440883)9[&type="Marshallese"]:0.011761130752675486,4[&type="Marshallese"]:0.0090276629769388)10[&type="Marshallese"]:0.07285733831460384,5[&type="Marshallese"]:0.0378850012916736)8[&type="Marshallese"]:0.16097067742289228)11[&type="Marshallese"]:0.0;
tree STATE_40000 = (1[&type="Not_Marshallese"]:0.3470062004782013,((((2[&type="Not_Marshallese"]:0.28775722336779236,3[&type="Not_Marshallese"]:0.07975722336770869)7[&type="Marshallese"]:0.19435209936154657,6[&type="Marshallese"]:0.02210932272930255)9[&type="Marshallese"]:0.18618000672671953,5[&type="Marshallese"]:0.07428932945600752)8[&type="Marshallese"]:0.033569720375805634,4[&type="Marshallese"]:0.1518590498316822)10[&type="Marshallese"]:0.2641471506464791)11[&type="Marshallese"]:0.0;tree STATE_910000 = (1[&type="Not_Marshallese"]:0.3470062004782013,((((2[&type="Not_Marshallese"]:0.28775722336779236,3[&type="Not_Marshallese"]:0.07975722336770869)7[&type="Marshallese"]:0.19435209936154657,6[&type="Marshallese"]:0.02210932272930255)9[&type="Marshallese"]:0.18618000672671953,5[&type="Marshallese"]:0.07428932945600752)8[&type="Marshallese"]:0.033569720375805634,4[&type="Marshallese"]:0.1518590498316822)10[&type="Marshallese"]:0.2641471506464791)11[&type="Marshallese"]:0.0;
tree STATE_50000 = (1[&type="Not_Marshallese"]:0.27669904119262634,((((2[&type="Not_Marshallese"]:0.3250255710331321,3[&type="Not_Marshallese"]:0.11702557103304845)7[&type="Marshallese"]:0.15830311570661892,6[&type="Marshallese"]:0.023328686739714666)9[&type="Marshallese"]:0.10375538629546166,4[&type="Marshallese"]:0.03708407303503081)8[&type="Marshallese"]:0.12205858916800938,5[&type="Marshallese"]:0.11514266220317115)10[&type="Marshallese"]:0.18655637898954613)11[&type="Marshallese"]:0.0;tree STATE_920000 = (1[&type="Not_Marshallese"]:0.27669904119262634,((((2[&type="Not_Marshallese"]:0.3250255710331321,3[&type="Not_Marshallese"]:0.11702557103304845)7[&type="Marshallese"]:0.15830311570661892,6[&type="Marshallese"]:0.023328686739714666)9[&type="Marshallese"]:0.10375538629546166,4[&type="Marshallese"]:0.03708407303503081)8[&type="Marshallese"]:0.12205858916800938,5[&type="Marshallese"]:0.11514266220317115)10[&type="Marshallese"]:0.18655637898954613)11[&type="Marshallese"]:0.0;
tree STATE_60000 = (1[&type="Not_Marshallese"]:0.18484995617611855,((((2[&type="Not_Marshallese"]:0.43343612484004795,3[&type="Not_Marshallese"]:0.22543612483996428)7[&type="Marshallese"]:0.1297734457557273,6[&type="Marshallese"]:0.10320957059573888)9[&type="Marshallese"]:0.04309860620308692,4[&type="Marshallese"]:0.056308176798680276)10[&type="Marshallese"]:0.060308999331603164,5[&type="Marshallese"]:0.07261717613041441)8[&type="Marshallese"]:0.1372327800457951)11[&type="Marshallese"]:0.0;tree STATE_930000 = (1[&type="Not_Marshallese"]:0.18484995617611855,((((2[&type="Not_Marshallese"]:0.43343612484004795,3[&type="Not_Marshallese"]:0.22543612483996428)7[&type="Marshallese"]:0.1297734457557273,6[&type="Marshallese"]:0.10320957059573888)9[&type="Marshallese"]:0.04309860620308692,4[&type="Marshallese"]:0.056308176798680276)10[&type="Marshallese"]:0.060308999331603164,5[&type="Marshallese"]:0.07261717613041441)8[&type="Marshallese"]:0.1372327800457951)11[&type="Marshallese"]:0.0;
tree STATE_70000 = ((1[&type="Not_Marshallese"]:0.19588752483436178,(((2[&type="Not_Marshallese"]:0.3415375841422505,3[&type="Not_Marshallese"]:0.13353758414216682)7[&type="Marshallese"]:0.16470956390830532,6[&type="Marshallese"]:0.04624714805051944)9[&type="Marshallese"]:0.2199400568404538,4[&type="Marshallese"]:0.17618720489082773)8[&type="Marshallese"]:0.08870031994349403)10[&type="Marshallese"]:0.056527699864079795,5[&type="Marshallese"]:0.2774152246985325)11[&type="Marshallese"]:0.0;tree STATE_940000 = ((1[&type="Not_Marshallese"]:0.19588752483436178,(((2[&type="Not_Marshallese"]:0.3415375841422505,3[&type="Not_Marshallese"]:0.13353758414216682)7[&type="Marshallese"]:0.16470956390830532,6[&type="Marshallese"]:0.04624714805051944)9[&type="Marshallese"]:0.2199400568404538,4[&type="Marshallese"]:0.17618720489082773)8[&type="Marshallese"]:0.08870031994349403)10[&type="Marshallese"]:0.056527699864079795,5[&type="Marshallese"]:0.2774152246985325)11[&type="Marshallese"]:0.0;
tree STATE_80000 = (1[&type="Not_Marshallese"]:0.17576877929882628,((((2[&type="Not_Marshallese"]:0.37820822697420214,3[&type="Not_Marshallese"]:0.17020822697411847)7[&type="Marshallese"]:0.19449050096052262,6[&type="Marshallese"]:0.11269872793468838)9[&type="Marshallese"]:0.01519393593483398,4[&type="Marshallese"]:0.03789266386937684)10[&type="Marshallese"]:0.09790042546540434,5[&type="Marshallese"]:0.09179308933491215)8[&type="Marshallese"]:0.10897568996400508)11[&type="Marshallese"]:0.0;tree STATE_950000 = (1[&type="Not_Marshallese"]:0.17576877929882628,((((2[&type="Not_Marshallese"]:0.37820822697420214,3[&type="Not_Marshallese"]:0.17020822697411847)7[&type="Marshallese"]:0.19449050096052262,6[&type="Marshallese"]:0.11269872793468838)9[&type="Marshallese"]:0.01519393593483398,4[&type="Marshallese"]:0.03789266386937684)10[&type="Marshallese"]:0.09790042546540434,5[&type="Marshallese"]:0.09179308933491215)8[&type="Marshallese"]:0.10897568996400508)11[&type="Marshallese"]:0.0;
tree STATE_90000 = ((1[&type="Not_Marshallese"]:0.06303287914914857,(((2[&type="Not_Marshallese"]:0.2750959113339359,3[&type="Not_Marshallese"]:0.06709591133385223)7[&type="Marshallese"]:0.24315923251554467,6[&type="Marshallese"]:0.05825514384944419)9[&type="Marshallese"]:0.11999709801609904,4[&type="Marshallese"]:0.08825224186539771)8[&type="Marshallese"]:0.043780637283710844)10[&type="Marshallese"]:0.12724850186001102,5[&type="Marshallese"]:0.21528138100925054)11[&type="Marshallese"]:0.0;tree STATE_960000 = ((1[&type="Not_Marshallese"]:0.06303287914914857,(((2[&type="Not_Marshallese"]:0.2750959113339359,3[&type="Not_Marshallese"]:0.06709591133385223)7[&type="Marshallese"]:0.24315923251554467,6[&type="Marshallese"]:0.05825514384944419)9[&type="Marshallese"]:0.11999709801609904,4[&type="Marshallese"]:0.08825224186539771)8[&type="Marshallese"]:0.043780637283710844)10[&type="Marshallese"]:0.12724850186001102,5[&type="Marshallese"]:0.21528138100925054)11[&type="Marshallese"]:0.0;
tree STATE_100000 = (1[&type="Not_Marshallese"]:0.10804005828557428,((((2[&type="Not_Marshallese"]:0.35099104537042747,3[&type="Not_Marshallese"]:0.1429910453703438)7[&type="Marshallese"]:0.17030842592115503,6[&type="Marshallese"]:0.061299471291546115)9[&type="Marshallese"]:0.03694645364439064,4[&type="Marshallese"]:0.008245924935791238)10[&type="Marshallese"]:0.13058057336617968,5[&type="Marshallese"]:0.09482649830210188)8[&type="Marshallese"]:0.03821355998356335)11[&type="Marshallese"]:0.0;tree STATE_970000 = (1[&type="Not_Marshallese"]:0.10804005828557428,((((2[&type="Not_Marshallese"]:0.35099104537042747,3[&type="Not_Marshallese"]:0.1429910453703438)7[&type="Marshallese"]:0.17030842592115503,6[&type="Marshallese"]:0.061299471291546115)9[&type="Marshallese"]:0.03694645364439064,4[&type="Marshallese"]:0.008245924935791238)10[&type="Marshallese"]:0.13058057336617968,5[&type="Marshallese"]:0.09482649830210188)8[&type="Marshallese"]:0.03821355998356335)11[&type="Marshallese"]:0.0;
tree STATE_110000 = (1[&type="Not_Marshallese"]:0.19633179708117998,((((2[&type="Not_Marshallese"]:0.24950969252424648,3[&type="Not_Marshallese"]:0.04150969252416281)7[&type="Not_Marshallese"]:0.265536683103728,6[&type="Marshallese"]:0.05504637562793813)9[&type="Marshallese"]:0.059543971860761435,4[&type="Marshallese"]:0.024590347488554043)10[&type="Marshallese"]:0.13438221007582962,5[&type="Marshallese"]:0.11497255756451463)8[&type="Marshallese"]:0.1063592395167563)11[&type="Marshallese"]:0.0;tree STATE_980000 = (1[&type="Not_Marshallese"]:0.19633179708117998,((((2[&type="Not_Marshallese"]:0.24950969252424648,3[&type="Not_Marshallese"]:0.04150969252416281)7[&type="Not_Marshallese"]:0.265536683103728,6[&type="Marshallese"]:0.05504637562793813)9[&type="Marshallese"]:0.059543971860761435,4[&type="Marshallese"]:0.024590347488554043)10[&type="Marshallese"]:0.13438221007582962,5[&type="Marshallese"]:0.11497255756451463)8[&type="Marshallese"]:0.1063592395167563)11[&type="Marshallese"]:0.0;
tree STATE_120000 = (1[&type="Not_Marshallese"]:0.1664666211968837,(((2[&type="Not_Marshallese"]:0.22942141100770505,3[&type="Not_Marshallese"]:0.021421411007621377)7[&type="Not_Marshallese"]:0.2841907298809748,6[&type="Marshallese"]:0.05361214088864352)9[&type="Marshallese"]:0.16474677831857354,(4[&type="Marshallese"]:0.09006064378788581,5[&type="Marshallese"]:0.046060643788016775)10[&type="Marshallese"]:0.038298275419185734)8[&type="Marshallese"]:0.10710770198977215)11[&type="Marshallese"]:0.0;tree STATE_990000 = (1[&type="Not_Marshallese"]:0.1664666211968837,(((2[&type="Not_Marshallese"]:0.22942141100770505,3[&type="Not_Marshallese"]:0.021421411007621377)7[&type="Not_Marshallese"]:0.2841907298809748,6[&type="Marshallese"]:0.05361214088864352)9[&type="Marshallese"]:0.16474677831857354,(4[&type="Marshallese"]:0.09006064378788581,5[&type="Marshallese"]:0.046060643788016775)10[&type="Marshallese"]:0.038298275419185734)8[&type="Marshallese"]:0.10710770198977215)11[&type="Marshallese"]:0.0;
tree STATE_130000 = (1[&type="Not_Marshallese"]:0.2089409980073359,((((2[&type="Not_Marshallese"]:0.3011901667913964,3[&type="Not_Marshallese"]:0.0931901667913127)7[&type="Marshallese"]:0.19577320827803146,6[&type="Marshallese"]:0.03696337506939146)9[&type="Marshallese"]:0.06970544510533,4[&type="Marshallese"]:0.016668820174575938)10[&type="Marshallese"]:0.10812619733353168,5[&type="Marshallese"]:0.08079501750823859)8[&type="Marshallese"]:0.15314598049918826)11[&type="Marshallese"]:0.0;tree STATE_1000000 = (1[&type="Not_Marshallese"]:0.2089409980073359,((((2[&type="Not_Marshallese"]:0.3011901667913964,3[&type="Not_Marshallese"]:0.0931901667913127)7[&type="Marshallese"]:0.19577320827803146,6[&type="Marshallese"]:0.03696337506939146)9[&type="Marshallese"]:0.06970544510533,4[&type="Marshallese"]:0.016668820174575938)10[&type="Marshallese"]:0.10812619733353168,5[&type="Marshallese"]:0.08079501750823859)8[&type="Marshallese"]:0.15314598049918826)11[&type="Marshallese"]:0.0;
tree STATE_140000 = (1[&type="Not_Marshallese"]:0.12189399657245614,((((2[&type="Not_Marshallese"]:0.33015889101392754,3[&type="Not_Marshallese"]:0.12215889101384386)7[&type="Marshallese"]:0.1967776064809223,6[&type="Marshallese"]:0.06693649749481345)9[&type="Marshallese"]:0.042438166881067496,4[&type="Marshallese"]:0.01937466437573543)8[&type="Marshallese"]:0.08172654754641617,5[&type="Marshallese"]:0.05710121192228257)10[&type="Marshallese"]:0.08979278465026452)11[&type="Marshallese"]:0.0;tree STATE_1010000 = (1[&type="Not_Marshallese"]:0.12189399657245614,((((2[&type="Not_Marshallese"]:0.33015889101392754,3[&type="Not_Marshallese"]:0.12215889101384386)7[&type="Marshallese"]:0.1967776064809223,6[&type="Marshallese"]:0.06693649749481345)9[&type="Marshallese"]:0.042438166881067496,4[&type="Marshallese"]:0.01937466437573543)8[&type="Marshallese"]:0.08172654754641617,5[&type="Marshallese"]:0.05710121192228257)10[&type="Marshallese"]:0.08979278465026452)11[&type="Marshallese"]:0.0;
tree STATE_150000 = (1[&type="Not_Marshallese"]:0.22029200354291245,((((2[&type="Not_Marshallese"]:0.27131663251868043,3[&type="Not_Marshallese"]:0.06331663251859676)7[&type="Marshallese"]:0.327145914513544,6[&type="Marshallese"]:0.13846254703218808)9[&type="Marshallese"]:0.16340521842826172,4[&type="Marshallese"]:0.21186776546030428)8[&type="Marshallese"]:0.009083104722129698,5[&type="Marshallese"]:0.17695087018256495)10[&type="Marshallese"]:0.06834113336043846)11[&type="Marshallese"]:0.0;tree STATE_1020000 = (1[&type="Not_Marshallese"]:0.22029200354291245,((((2[&type="Not_Marshallese"]:0.27131663251868043,3[&type="Not_Marshallese"]:0.06331663251859676)7[&type="Marshallese"]:0.327145914513544,6[&type="Marshallese"]:0.13846254703218808)9[&type="Marshallese"]:0.16340521842826172,4[&type="Marshallese"]:0.21186776546030428)8[&type="Marshallese"]:0.009083104722129698,5[&type="Marshallese"]:0.17695087018256495)10[&type="Marshallese"]:0.06834113336043846)11[&type="Marshallese"]:0.0;
tree STATE_160000 = ((1[&type="Not_Marshallese"]:0.25075604843250976,5[&type="Marshallese"]:0.2757560484326007)10[&type="Marshallese"]:0.05426782176039313,(((2[&type="Not_Marshallese"]:0.291824350965143,3[&type="Not_Marshallese"]:0.0838243509650593)7[&type="Marshallese"]:0.2893146537451044,6[&type="Marshallese"]:0.121139004710211)9[&type="Marshallese"]:0.07987989526674655,4[&type="Marshallese"]:0.11101889997681202)8[&type="Marshallese"]:0.26300497021605085)11[&type="Marshallese"]:0.0;tree STATE_1030000 = ((1[&type="Not_Marshallese"]:0.25075604843250976,5[&type="Marshallese"]:0.2757560484326007)10[&type="Marshallese"]:0.05426782176039313,(((2[&type="Not_Marshallese"]:0.291824350965143,3[&type="Not_Marshallese"]:0.0838243509650593)7[&type="Marshallese"]:0.2893146537451044,6[&type="Marshallese"]:0.121139004710211)9[&type="Marshallese"]:0.07987989526674655,4[&type="Marshallese"]:0.11101889997681202)8[&type="Marshallese"]:0.26300497021605085)11[&type="Marshallese"]:0.0;
tree STATE_170000 = ((1[&type="Not_Marshallese"]:0.1555976827894886,5[&type="Marshallese"]:0.18059768278957955)10[&type="Marshallese"]:0.11263900371297719,(((2[&type="Not_Marshallese"]:0.2475985220687941,3[&type="Not_Marshallese"]:0.03959852206871042)7[&type="Marshallese"]:0.3265336083763559,6[&type="Marshallese"]:0.11413213044511361)9[&type="Marshallese"]:0.07333351380900188,4[&type="Marshallese"]:0.09746564425396997)8[&type="Marshallese"]:0.2397710422484558)11[&type="Marshallese"]:0.0;tree STATE_1040000 = ((1[&type="Not_Marshallese"]:0.1555976827894886,5[&type="Marshallese"]:0.18059768278957955)10[&type="Marshallese"]:0.11263900371297719,(((2[&type="Not_Marshallese"]:0.2475985220687941,3[&type="Not_Marshallese"]:0.03959852206871042)7[&type="Marshallese"]:0.3265336083763559,6[&type="Marshallese"]:0.11413213044511361)9[&type="Marshallese"]:0.07333351380900188,4[&type="Marshallese"]:0.09746564425396997)8[&type="Marshallese"]:0.2397710422484558)11[&type="Marshallese"]:0.0;
tree STATE_180000 = (1[&type="Not_Marshallese"]:0.723341421715646,(((2[&type="Not_Marshallese"]:0.41227481384602926,3[&type="Not_Marshallese"]:0.2042748138459456)7[&type="Marshallese"]:0.11561852913355164,6[&type="Marshallese"]:0.06789334297954452)9[&type="Marshallese"]:0.2367216301578221,(4[&type="Marshallese"]:0.1937383739023859,5[&type="Marshallese"]:0.14973837390251687)8[&type="Marshallese"]:0.020876599234835203)10[&type="Marshallese"]:0.5777264485783848)11[&type="Marshallese"]:0.0;tree STATE_1050000 = (1[&type="Not_Marshallese"]:0.723341421715646,(((2[&type="Not_Marshallese"]:0.41227481384602926,3[&type="Not_Marshallese"]:0.2042748138459456)7[&type="Marshallese"]:0.11561852913355164,6[&type="Marshallese"]:0.06789334297954452)9[&type="Marshallese"]:0.2367216301578221,(4[&type="Marshallese"]:0.1937383739023859,5[&type="Marshallese"]:0.14973837390251687)8[&type="Marshallese"]:0.020876599234835203)10[&type="Marshallese"]:0.5777264485783848)11[&type="Marshallese"]:0.0;
tree STATE_190000 = (1[&type="Not_Marshallese"]:0.3270673497516495,((((2[&type="Not_Marshallese"]:0.3412155359621779,3[&type="Not_Marshallese"]:0.13321553596209423)7[&type="Not_Marshallese"]:0.2992526342476919,6[&type="Marshallese"]:0.1804681702098334)9[&type="Marshallese"]:0.13612417120196552,5[&type="Marshallese"]:0.18259234141178438)8[&type="Marshallese"]:0.001610769767154241,4[&type="Marshallese"]:0.22820311117880765)10[&type="Marshallese"]:0.16786423857280186)11[&type="Marshallese"]:0.0;tree STATE_1060000 = (1[&type="Not_Marshallese"]:0.3270673497516495,((((2[&type="Not_Marshallese"]:0.3412155359621779,3[&type="Not_Marshallese"]:0.13321553596209423)7[&type="Not_Marshallese"]:0.2992526342476919,6[&type="Marshallese"]:0.1804681702098334)9[&type="Marshallese"]:0.13612417120196552,5[&type="Marshallese"]:0.18259234141178438)8[&type="Marshallese"]:0.001610769767154241,4[&type="Marshallese"]:0.22820311117880765)10[&type="Marshallese"]:0.16786423857280186)11[&type="Marshallese"]:0.0;
tree STATE_200000 = (1[&type="Not_Marshallese"]:0.21024937693330314,((((2[&type="Not_Marshallese"]:0.23276911265706293,3[&type="Not_Marshallese"]:0.02476911265697926)7[&type="Marshallese"]:0.29409628735019433,6[&type="Marshallese"]:0.06686540000722085)9[&type="Marshallese"]:0.05827071425193309,4[&type="Marshallese"]:0.03513611425900842)8[&type="Marshallese"]:0.13237684077146628,5[&type="Marshallese"]:0.12351295503060566)10[&type="Marshallese"]:0.11173642190278843)11[&type="Marshallese"]:0.0;tree STATE_1070000 = (1[&type="Not_Marshallese"]:0.21024937693330314,((((2[&type="Not_Marshallese"]:0.23276911265706293,3[&type="Not_Marshallese"]:0.02476911265697926)7[&type="Marshallese"]:0.29409628735019433,6[&type="Marshallese"]:0.06686540000722085)9[&type="Marshallese"]:0.05827071425193309,4[&type="Marshallese"]:0.03513611425900842)8[&type="Marshallese"]:0.13237684077146628,5[&type="Marshallese"]:0.12351295503060566)10[&type="Marshallese"]:0.11173642190278843)11[&type="Marshallese"]:0.0;
tree STATE_210000 = (1[&type="Not_Marshallese"]:0.2844175383761256,((((2[&type="Not_Marshallese"]:0.2980282250668922,3[&type="Not_Marshallese"]:0.09002822506680852)7[&type="Marshallese"]:0.3058245426188708,6[&type="Marshallese"]:0.14385276768572663)8[&type="Marshallese"]:0.03392031238611115,4[&type="Marshallese"]:0.08777308007169227)9[&type="Marshallese"]:0.07531759714375619,5[&type="Marshallese"]:0.11909067721557942)10[&type="Marshallese"]:0.19032686116063713)11[&type="Marshallese"]:0.0;tree STATE_1080000 = (1[&type="Not_Marshallese"]:0.2844175383761256,((((2[&type="Not_Marshallese"]:0.2980282250668922,3[&type="Not_Marshallese"]:0.09002822506680852)7[&type="Marshallese"]:0.3058245426188708,6[&type="Marshallese"]:0.14385276768572663)8[&type="Marshallese"]:0.03392031238611115,4[&type="Marshallese"]:0.08777308007169227)9[&type="Marshallese"]:0.07531759714375619,5[&type="Marshallese"]:0.11909067721557942)10[&type="Marshallese"]:0.19032686116063713)11[&type="Marshallese"]:0.0;
tree STATE_220000 = (1[&type="Not_Marshallese"]:0.33636952049586055,((((2[&type="Not_Marshallese"]:0.30990274894533065,3[&type="Not_Marshallese"]:0.10190274894524698)7[&type="Marshallese"]:0.3472742937799984,6[&type="Marshallese"]:0.19717704272529268)8[&type="Marshallese"]:0.13297069073627787,4[&type="Marshallese"]:0.24014773346142504)10[&type="Marshallese"]:0.013919162012995145,5[&type="Marshallese"]:0.21006689547455115)9[&type="Marshallese"]:0.15130262502140035)11[&type="Marshallese"]:0.0;tree STATE_1090000 = (1[&type="Not_Marshallese"]:0.33636952049586055,((((2[&type="Not_Marshallese"]:0.30990274894533065,3[&type="Not_Marshallese"]:0.10190274894524698)7[&type="Marshallese"]:0.3472742937799984,6[&type="Marshallese"]:0.19717704272529268)8[&type="Marshallese"]:0.13297069073627787,4[&type="Marshallese"]:0.24014773346142504)10[&type="Marshallese"]:0.013919162012995145,5[&type="Marshallese"]:0.21006689547455115)9[&type="Marshallese"]:0.15130262502140035)11[&type="Marshallese"]:0.0;
tree STATE_230000 = ((1[&type="Not_Marshallese"]:0.21866946118081365,(4[&type="Marshallese"]:0.2319220585679601,5[&type="Marshallese"]:0.18792205856809108)10[&type="Marshallese"]:0.055747402612813524)8[&type="Marshallese"]:0.11635356035232347,((2[&type="Not_Marshallese"]:0.5864118970710096,3[&type="Not_Marshallese"]:0.37841189707092593)7[&type="Marshallese"]:0.26210913564044325,6[&type="Marshallese"]:0.38852103271141647)9[&type="Marshallese"]:0.10550198882182615)11[&type="Marshallese"]:0.0;tree STATE_1100000 = ((1[&type="Not_Marshallese"]:0.21866946118081365,(4[&type="Marshallese"]:0.2319220585679601,5[&type="Marshallese"]:0.18792205856809108)10[&type="Marshallese"]:0.055747402612813524)8[&type="Marshallese"]:0.11635356035232347,((2[&type="Not_Marshallese"]:0.5864118970710096,3[&type="Not_Marshallese"]:0.37841189707092593)7[&type="Marshallese"]:0.26210913564044325,6[&type="Marshallese"]:0.38852103271141647)9[&type="Marshallese"]:0.10550198882182615)11[&type="Marshallese"]:0.0;
tree STATE_240000 = (1[&type="Not_Marshallese"]:0.2966524201032176,((((2[&type="Not_Marshallese"]:0.2948536328293688,3[&type="Not_Marshallese"]:0.0868536328292851)7[&type="Marshallese"]:0.21543338081246372,6[&type="Marshallese"]:0.05028701364179611)10[&type="Marshallese"]:0.17157551029227736,4[&type="Marshallese"]:0.13186252393392794)8[&type="Marshallese"]:0.06537905909366626,5[&type="Marshallese"]:0.15324158302772517)9[&type="Marshallese"]:0.16841083707558335)11[&type="Marshallese"]:0.0;tree STATE_1110000 = (1[&type="Not_Marshallese"]:0.2966524201032176,((((2[&type="Not_Marshallese"]:0.2948536328293688,3[&type="Not_Marshallese"]:0.0868536328292851)7[&type="Marshallese"]:0.21543338081246372,6[&type="Marshallese"]:0.05028701364179611)10[&type="Marshallese"]:0.17157551029227736,4[&type="Marshallese"]:0.13186252393392794)8[&type="Marshallese"]:0.06537905909366626,5[&type="Marshallese"]:0.15324158302772517)9[&type="Marshallese"]:0.16841083707558335)11[&type="Marshallese"]:0.0;
tree STATE_250000 = (1[&type="Not_Marshallese"]:0.22901445837335688,((((2[&type="Not_Marshallese"]:0.24894374209105805,3[&type="Not_Marshallese"]:0.04094374209097437)7[&type="Marshallese"]:0.2471213947432013,6[&type="Marshallese"]:0.036065136834222966)10[&type="Marshallese"]:0.10730888898763258,4[&type="Marshallese"]:0.053374025821710025)8[&type="Marshallese"]:0.20412094796199587,5[&type="Marshallese"]:0.21349497378383686)9[&type="Marshallese"]:0.040519484589610966)11[&type="Marshallese"]:0.0;tree STATE_1120000 = (1[&type="Not_Marshallese"]:0.22901445837335688,((((2[&type="Not_Marshallese"]:0.24894374209105805,3[&type="Not_Marshallese"]:0.04094374209097437)7[&type="Marshallese"]:0.2471213947432013,6[&type="Marshallese"]:0.036065136834222966)10[&type="Marshallese"]:0.10730888898763258,4[&type="Marshallese"]:0.053374025821710025)8[&type="Marshallese"]:0.20412094796199587,5[&type="Marshallese"]:0.21349497378383686)9[&type="Marshallese"]:0.040519484589610966)11[&type="Marshallese"]:0.0;
tree STATE_260000 = (1[&type="Not_Marshallese"]:0.27562032050012675,((((2[&type="Not_Marshallese"]:0.28552493509752375,3[&type="Not_Marshallese"]:0.07752493509744007)7[&type="Marshallese"]:0.20434943657141713,6[&type="Marshallese"]:0.029874371668904498)10[&type="Marshallese"]:0.19993767326799583,4[&type="Marshallese"]:0.1398120449367548)8[&type="Marshallese"]:0.09764630885539105,5[&type="Marshallese"]:0.19345835379227683)9[&type="Marshallese"]:0.10716196670794087)11[&type="Marshallese"]:0.0;tree STATE_1130000 = (1[&type="Not_Marshallese"]:0.27562032050012675,((((2[&type="Not_Marshallese"]:0.28552493509752375,3[&type="Not_Marshallese"]:0.07752493509744007)7[&type="Marshallese"]:0.20434943657141713,6[&type="Marshallese"]:0.029874371668904498)10[&type="Marshallese"]:0.19993767326799583,4[&type="Marshallese"]:0.1398120449367548)8[&type="Marshallese"]:0.09764630885539105,5[&type="Marshallese"]:0.19345835379227683)9[&type="Marshallese"]:0.10716196670794087)11[&type="Marshallese"]:0.0;
tree STATE_270000 = (1[&type="Not_Marshallese"]:0.40410133555111205,(((2[&type="Not_Marshallese"]:0.335917815883001,3[&type="Not_Marshallese"]:0.12791781588291734)7[&type="Marshallese"]:0.2347734070793684,6[&type="Marshallese"]:0.11069122296233302)10[&type="Marshallese"]:0.18809316751854477,(4[&type="Marshallese"]:0.1150303365053642,5[&type="Marshallese"]:0.07103033650549517)8[&type="Marshallese"]:0.09375405397536807)9[&type="Marshallese"]:0.26431694507033976)11[&type="Marshallese"]:0.0;tree STATE_1140000 = (1[&type="Not_Marshallese"]:0.40410133555111205,(((2[&type="Not_Marshallese"]:0.335917815883001,3[&type="Not_Marshallese"]:0.12791781588291734)7[&type="Marshallese"]:0.2347734070793684,6[&type="Marshallese"]:0.11069122296233302)10[&type="Marshallese"]:0.18809316751854477,(4[&type="Marshallese"]:0.1150303365053642,5[&type="Marshallese"]:0.07103033650549517)8[&type="Marshallese"]:0.09375405397536807)9[&type="Marshallese"]:0.26431694507033976)11[&type="Marshallese"]:0.0;
tree STATE_280000 = (1[&type="Not_Marshallese"]:0.7160491908847202,(((2[&type="Not_Marshallese"]:0.3868849932798724,3[&type="Not_Marshallese"]:0.17888499327978874)7[&type="Marshallese"]:0.1954400656412671,6[&type="Marshallese"]:0.12232505892110312)9[&type="Marshallese"]:0.16973704011922297,(4[&type="Marshallese"]:0.1741254231745757,5[&type="Marshallese"]:0.13012542317470666)8[&type="Marshallese"]:0.027936675865604887)10[&type="Marshallese"]:0.5829870918444996)11[&type="Marshallese"]:0.0;tree STATE_1150000 = (1[&type="Not_Marshallese"]:0.7160491908847202,(((2[&type="Not_Marshallese"]:0.3868849932798724,3[&type="Not_Marshallese"]:0.17888499327978874)7[&type="Marshallese"]:0.1954400656412671,6[&type="Marshallese"]:0.12232505892110312)9[&type="Marshallese"]:0.16973704011922297,(4[&type="Marshallese"]:0.1741254231745757,5[&type="Marshallese"]:0.13012542317470666)8[&type="Marshallese"]:0.027936675865604887)10[&type="Marshallese"]:0.5829870918444996)11[&type="Marshallese"]:0.0;
tree STATE_290000 = (1[&type="Not_Marshallese"]:0.20087360464418558,((((2[&type="Not_Marshallese"]:0.2574531395371959,3[&type="Not_Marshallese"]:0.04945313953711222)7[&type="Marshallese"]:0.24274474391155126,6[&type="Marshallese"]:0.04019788344871078)10[&type="Marshallese"]:0.2143938336006065,5[&type="Marshallese"]:0.12059171704930272)9[&type="Marshallese"]:0.0401291766201618,4[&type="Marshallese"]:0.20472089366933355)8[&type="Marshallese"]:0.06515271097481201)11[&type="Marshallese"]:0.0;tree STATE_1160000 = (1[&type="Not_Marshallese"]:0.20087360464418558,((((2[&type="Not_Marshallese"]:0.2574531395371959,3[&type="Not_Marshallese"]:0.04945313953711222)7[&type="Marshallese"]:0.24274474391155126,6[&type="Marshallese"]:0.04019788344871078)10[&type="Marshallese"]:0.2143938336006065,5[&type="Marshallese"]:0.12059171704930272)9[&type="Marshallese"]:0.0401291766201618,4[&type="Marshallese"]:0.20472089366933355)8[&type="Marshallese"]:0.06515271097481201)11[&type="Marshallese"]:0.0;
tree STATE_300000 = (1[&type="Not_Marshallese"]:0.13063331030211434,((((2[&type="Not_Marshallese"]:0.3296836790566692,3[&type="Not_Marshallese"]:0.1216836790565855)7[&type="Marshallese"]:0.16822351299291977,6[&type="Marshallese"]:0.03790719204955256)10[&type="Marshallese"]:0.05649229339123624,4[&type="Marshallese"]:0.00439948544064328)8[&type="Marshallese"]:0.08898128680240924,5[&type="Marshallese"]:0.04938077224318349)9[&type="Marshallese"]:0.1062525380590218)11[&type="Marshallese"]:0.0;tree STATE_1170000 = (1[&type="Not_Marshallese"]:0.13063331030211434,((((2[&type="Not_Marshallese"]:0.3296836790566692,3[&type="Not_Marshallese"]:0.1216836790565855)7[&type="Marshallese"]:0.16822351299291977,6[&type="Marshallese"]:0.03790719204955256)10[&type="Marshallese"]:0.05649229339123624,4[&type="Marshallese"]:0.00439948544064328)8[&type="Marshallese"]:0.08898128680240924,5[&type="Marshallese"]:0.04938077224318349)9[&type="Marshallese"]:0.1062525380590218)11[&type="Marshallese"]:0.0;
tree STATE_310000 = (1[&type="Not_Marshallese"]:0.41038225579132903,(((2[&type="Not_Marshallese"]:0.2813773965353325,3[&type="Not_Marshallese"]:0.07337739653524883)7[&type="Marshallese"]:0.36161620948652146,6[&type="Marshallese"]:0.18299360602181758)10[&type="Marshallese"]:0.15059493616560804,(4[&type="Marshallese"]:0.09983818544758305,5[&type="Marshallese"]:0.05583818544771402)9[&type="Marshallese"]:0.14375035673969705)8[&type="Marshallese"]:0.23579371360400891)11[&type="Marshallese"]:0.0;tree STATE_1180000 = (1[&type="Not_Marshallese"]:0.41038225579132903,(((2[&type="Not_Marshallese"]:0.2813773965353325,3[&type="Not_Marshallese"]:0.07337739653524883)7[&type="Marshallese"]:0.36161620948652146,6[&type="Marshallese"]:0.18299360602181758)10[&type="Marshallese"]:0.15059493616560804,(4[&type="Marshallese"]:0.09983818544758305,5[&type="Marshallese"]:0.05583818544771402)9[&type="Marshallese"]:0.14375035673969705)8[&type="Marshallese"]:0.23579371360400891)11[&type="Marshallese"]:0.0;
tree STATE_320000 = (1[&type="Not_Marshallese"]:0.21831710201446486,((((2[&type="Not_Marshallese"]:0.22241295393096855,3[&type="Not_Marshallese"]:0.014412953930884875)7[&type="Not_Marshallese"]:0.2957471403312643,6[&type="Marshallese"]:0.05816009426219648)10[&type="Marshallese"]:0.07640380056760443,4[&type="Marshallese"]:0.04456389482965539)9[&type="Marshallese"]:0.016393867144374408,5[&type="Marshallese"]:0.016957761974160768)8[&type="Marshallese"]:0.22635934004039504)11[&type="Marshallese"]:0.0;tree STATE_1190000 = (1[&type="Not_Marshallese"]:0.21831710201446486,((((2[&type="Not_Marshallese"]:0.22241295393096855,3[&type="Not_Marshallese"]:0.014412953930884875)7[&type="Not_Marshallese"]:0.2957471403312643,6[&type="Marshallese"]:0.05816009426219648)10[&type="Marshallese"]:0.07640380056760443,4[&type="Marshallese"]:0.04456389482965539)9[&type="Marshallese"]:0.016393867144374408,5[&type="Marshallese"]:0.016957761974160768)8[&type="Marshallese"]:0.22635934004039504)11[&type="Marshallese"]:0.0;
tree STATE_330000 = (1[&type="Not_Marshallese"]:0.12531517130286463,((((2[&type="Not_Marshallese"]:0.299562863604761,3[&type="Not_Marshallese"]:0.0915628636046773)7[&type="Marshallese"]:0.23326306989157014,6[&type="Marshallese"]:0.07282593349629474)10[&type="Marshallese"]:0.02687538569357928,4[&type="Marshallese"]:0.009701319189728497)8[&type="Marshallese"]:0.04593262590110758,5[&type="Marshallese"]:0.011633945090967046)9[&type="Marshallese"]:0.13868122621198853)11[&type="Not_Marshallese"]:0.0;tree STATE_1200000 = (1[&type="Not_Marshallese"]:0.12531517130286463,((((2[&type="Not_Marshallese"]:0.299562863604761,3[&type="Not_Marshallese"]:0.0915628636046773)7[&type="Marshallese"]:0.23326306989157014,6[&type="Marshallese"]:0.07282593349629474)10[&type="Marshallese"]:0.02687538569357928,4[&type="Marshallese"]:0.009701319189728497)8[&type="Marshallese"]:0.04593262590110758,5[&type="Marshallese"]:0.011633945090967046)9[&type="Marshallese"]:0.13868122621198853)11[&type="Not_Marshallese"]:0.0;
tree STATE_340000 = (1[&type="Not_Marshallese"]:0.18193095949609284,((((2[&type="Not_Marshallese"]:0.2688196423657844,3[&type="Not_Marshallese"]:0.0608196423657007)7[&type="Marshallese"]:0.2329812318710094,6[&type="Marshallese"]:0.04180087423675738)10[&type="Marshallese"]:0.11518998961863947,4[&type="Marshallese"]:0.06699086385525133)9[&type="Marshallese"]:0.06827142937388198,5[&type="Marshallese"]:0.09126229322926427)8[&type="Marshallese"]:0.11566866626691952)11[&type="Marshallese"]:0.0;tree STATE_1210000 = (1[&type="Not_Marshallese"]:0.18193095949609284,((((2[&type="Not_Marshallese"]:0.2688196423657844,3[&type="Not_Marshallese"]:0.0608196423657007)7[&type="Marshallese"]:0.2329812318710094,6[&type="Marshallese"]:0.04180087423675738)10[&type="Marshallese"]:0.11518998961863947,4[&type="Marshallese"]:0.06699086385525133)9[&type="Marshallese"]:0.06827142937388198,5[&type="Marshallese"]:0.09126229322926427)8[&type="Marshallese"]:0.11566866626691952)11[&type="Marshallese"]:0.0;
tree STATE_350000 = (1[&type="Not_Marshallese"]:0.2523974750361272,((((2[&type="Not_Marshallese"]:0.3024803656445942,3[&type="Not_Marshallese"]:0.09448036564451051)7[&type="Not_Marshallese"]:0.26169831634149393,6[&type="Marshallese"]:0.10417868198605174)10[&type="Marshallese"]:0.04882097341670988,4[&type="Marshallese"]:0.0629996554026161)8[&type="Marshallese"]:0.13467569207396302,5[&type="Marshallese"]:0.15367534747671008)9[&type="Marshallese"]:0.12372212755950807)11[&type="Marshallese"]:0.0;tree STATE_1220000 = (1[&type="Not_Marshallese"]:0.2523974750361272,((((2[&type="Not_Marshallese"]:0.3024803656445942,3[&type="Not_Marshallese"]:0.09448036564451051)7[&type="Not_Marshallese"]:0.26169831634149393,6[&type="Marshallese"]:0.10417868198605174)10[&type="Marshallese"]:0.04882097341670988,4[&type="Marshallese"]:0.0629996554026161)8[&type="Marshallese"]:0.13467569207396302,5[&type="Marshallese"]:0.15367534747671008)9[&type="Marshallese"]:0.12372212755950807)11[&type="Marshallese"]:0.0;
tree STATE_360000 = (1[&type="Not_Marshallese"]:0.07043871639314847,(((2[&type="Not_Marshallese"]:0.2923507803240308,3[&type="Not_Marshallese"]:0.0843507803239471)7[&type="Marshallese"]:0.3024315913310373,6[&type="Marshallese"]:0.1347823716550317)10[&type="Marshallese"]:0.02399817954725192,(4[&type="Marshallese"]:0.06637215738059088,5[&type="Marshallese"]:0.022372157380721847)9[&type="Marshallese"]:0.002408393821547228)8[&type="Marshallese"]:0.07065816519097035)11[&type="Marshallese"]:0.0;tree STATE_1230000 = (1[&type="Not_Marshallese"]:0.07043871639314847,(((2[&type="Not_Marshallese"]:0.2923507803240308,3[&type="Not_Marshallese"]:0.0843507803239471)7[&type="Marshallese"]:0.3024315913310373,6[&type="Marshallese"]:0.1347823716550317)10[&type="Marshallese"]:0.02399817954725192,(4[&type="Marshallese"]:0.06637215738059088,5[&type="Marshallese"]:0.022372157380721847)9[&type="Marshallese"]:0.002408393821547228)8[&type="Marshallese"]:0.07065816519097035)11[&type="Marshallese"]:0.0;
tree STATE_370000 = (1[&type="Not_Marshallese"]:0.1470806453795922,(((2[&type="Not_Marshallese"]:0.21807732450250517,3[&type="Not_Marshallese"]:0.010077324502421492)7[&type="Marshallese"]:0.31444689009868587,6[&type="Marshallese"]:0.07252421460115466)10[&type="Marshallese"]:0.16988871869303268,(4[&type="Marshallese"]:0.11805353425662313,5[&type="Marshallese"]:0.0740535342567541)8[&type="Marshallese"]:0.03435939903741869)9[&type="Marshallese"]:0.06366771208551036)11[&type="Marshallese"]:0.0;tree STATE_1240000 = (1[&type="Not_Marshallese"]:0.1470806453795922,(((2[&type="Not_Marshallese"]:0.21807732450250517,3[&type="Not_Marshallese"]:0.010077324502421492)7[&type="Marshallese"]:0.31444689009868587,6[&type="Marshallese"]:0.07252421460115466)10[&type="Marshallese"]:0.16988871869303268,(4[&type="Marshallese"]:0.11805353425662313,5[&type="Marshallese"]:0.0740535342567541)8[&type="Marshallese"]:0.03435939903741869)9[&type="Marshallese"]:0.06366771208551036)11[&type="Marshallese"]:0.0;
tree STATE_380000 = (1[&type="Not_Marshallese"]:0.29619265658751104,((((2[&type="Not_Marshallese"]:0.2638414679092372,3[&type="Not_Marshallese"]:0.05584146790915351)7[&type="Marshallese"]:0.3185562663607983,6[&type="Marshallese"]:0.12239773426999911)9[&type="Marshallese"]:0.0889095688545063,5[&type="Marshallese"]:0.07730730312449086)10[&type="Marshallese"]:0.0452092291998033,4[&type="Marshallese"]:0.1665165323241632)8[&type="Marshallese"]:0.19867612426330783)11[&type="Marshallese"]:0.0;tree STATE_1250000 = (1[&type="Not_Marshallese"]:0.29619265658751104,((((2[&type="Not_Marshallese"]:0.2638414679092372,3[&type="Not_Marshallese"]:0.05584146790915351)7[&type="Marshallese"]:0.3185562663607983,6[&type="Marshallese"]:0.12239773426999911)9[&type="Marshallese"]:0.0889095688545063,5[&type="Marshallese"]:0.07730730312449086)10[&type="Marshallese"]:0.0452092291998033,4[&type="Marshallese"]:0.1665165323241632)8[&type="Marshallese"]:0.19867612426330783)11[&type="Marshallese"]:0.0;
tree STATE_390000 = (1[&type="Not_Marshallese"]:0.3019992621606187,(((2[&type="Not_Marshallese"]:0.32383129579132186,3[&type="Not_Marshallese"]:0.11583129579123819)7[&type="Not_Marshallese"]:0.24321032530592412,6[&type="Marshallese"]:0.1070416210972096)10[&type="Not_Marshallese"]:0.1187258473201821,(4[&type="Marshallese"]:0.06273401017027114,5[&type="Marshallese"]:0.018734010170402104)9[&type="Marshallese"]:0.07303345824697505)8[&type="Marshallese"]:0.23523179374333247)11[&type="Marshallese"]:0.0;tree STATE_1260000 = (1[&type="Not_Marshallese"]:0.3019992621606187,(((2[&type="Not_Marshallese"]:0.32383129579132186,3[&type="Not_Marshallese"]:0.11583129579123819)7[&type="Not_Marshallese"]:0.24321032530592412,6[&type="Marshallese"]:0.1070416210972096)10[&type="Not_Marshallese"]:0.1187258473201821,(4[&type="Marshallese"]:0.06273401017027114,5[&type="Marshallese"]:0.018734010170402104)9[&type="Marshallese"]:0.07303345824697505)8[&type="Marshallese"]:0.23523179374333247)11[&type="Marshallese"]:0.0;
tree STATE_400000 = (1[&type="Not_Marshallese"]:0.19778055678321227,((((2[&type="Not_Marshallese"]:0.28736955739367626,3[&type="Not_Marshallese"]:0.07936955739359258)7[&type="Marshallese"]:0.2410954667364586,6[&type="Marshallese"]:0.06846502413009847)10[&type="Marshallese"]:0.023372071877675316,4[&type="Marshallese"]:0.0018370960076282694)8[&type="Marshallese"]:0.08032934470798803,5[&type="Marshallese"]:0.03816644071574726)9[&type="Marshallese"]:0.18461411606755596)11[&type="Marshallese"]:0.0;tree STATE_1270000 = (1[&type="Not_Marshallese"]:0.19778055678321227,((((2[&type="Not_Marshallese"]:0.28736955739367626,3[&type="Not_Marshallese"]:0.07936955739359258)7[&type="Marshallese"]:0.2410954667364586,6[&type="Marshallese"]:0.06846502413009847)10[&type="Marshallese"]:0.023372071877675316,4[&type="Marshallese"]:0.0018370960076282694)8[&type="Marshallese"]:0.08032934470798803,5[&type="Marshallese"]:0.03816644071574726)9[&type="Marshallese"]:0.18461411606755596)11[&type="Marshallese"]:0.0;
tree STATE_410000 = (1[&type="Not_Marshallese"]:0.1609768084702956,((((2[&type="Not_Marshallese"]:0.23853886334761276,3[&type="Not_Marshallese"]:0.03053886334752909)7[&type="Marshallese"]:0.23038515740960103,6[&type="Marshallese"]:0.008924020757177409)10[&type="Marshallese"]:0.10237536926743579,4[&type="Marshallese"]:0.02129939002446768)8[&type="Marshallese"]:0.045267162852848264,5[&type="Marshallese"]:0.02256655287744691)9[&type="Marshallese"]:0.16341025559293965)11[&type="Not_Marshallese"]:0.0;tree STATE_1280000 = (1[&type="Not_Marshallese"]:0.1609768084702956,((((2[&type="Not_Marshallese"]:0.23853886334761276,3[&type="Not_Marshallese"]:0.03053886334752909)7[&type="Marshallese"]:0.23038515740960103,6[&type="Marshallese"]:0.008924020757177409)10[&type="Marshallese"]:0.10237536926743579,4[&type="Marshallese"]:0.02129939002446768)8[&type="Marshallese"]:0.045267162852848264,5[&type="Marshallese"]:0.02256655287744691)9[&type="Marshallese"]:0.16341025559293965)11[&type="Not_Marshallese"]:0.0;
tree STATE_420000 = (1[&type="Not_Marshallese"]:0.15865113518013252,((((2[&type="Not_Marshallese"]:0.4029712910487992,3[&type="Not_Marshallese"]:0.19497129104871552)7[&type="Marshallese"]:0.2062983718230988,6[&type="Marshallese"]:0.1492696628718616)10[&type="Marshallese"]:0.05919646003362844,4[&type="Marshallese"]:0.11846612290534453)8[&type="Marshallese"]:0.04508279196393006,5[&type="Marshallese"]:0.11954891486940555)9[&type="Marshallese"]:0.06410222031081791)11[&type="Marshallese"]:0.0;tree STATE_1290000 = (1[&type="Not_Marshallese"]:0.15865113518013252,((((2[&type="Not_Marshallese"]:0.4029712910487992,3[&type="Not_Marshallese"]:0.19497129104871552)7[&type="Marshallese"]:0.2062983718230988,6[&type="Marshallese"]:0.1492696628718616)10[&type="Marshallese"]:0.05919646003362844,4[&type="Marshallese"]:0.11846612290534453)8[&type="Marshallese"]:0.04508279196393006,5[&type="Marshallese"]:0.11954891486940555)9[&type="Marshallese"]:0.06410222031081791)11[&type="Marshallese"]:0.0;
tree STATE_430000 = (1[&type="Not_Marshallese"]:0.28155705318425006,((((2[&type="Not_Marshallese"]:0.3093785654859763,3[&type="Not_Marshallese"]:0.10137856548589264)7[&type="Marshallese"]:0.23987090067416672,6[&type="Marshallese"]:0.08924946616010665)10[&type="Marshallese"]:0.0690389553822931,4[&type="Marshallese"]:0.06828842154225423)8[&type="Marshallese"]:0.030343279785785326,5[&type="Marshallese"]:0.05463170132817052)9[&type="Marshallese"]:0.2519253518561705)11[&type="Marshallese"]:0.0;tree STATE_1300000 = (1[&type="Not_Marshallese"]:0.28155705318425006,((((2[&type="Not_Marshallese"]:0.3093785654859763,3[&type="Not_Marshallese"]:0.10137856548589264)7[&type="Marshallese"]:0.23987090067416672,6[&type="Marshallese"]:0.08924946616010665)10[&type="Marshallese"]:0.0690389553822931,4[&type="Marshallese"]:0.06828842154225423)8[&type="Marshallese"]:0.030343279785785326,5[&type="Marshallese"]:0.05463170132817052)9[&type="Marshallese"]:0.2519253518561705)11[&type="Marshallese"]:0.0;
tree STATE_440000 = (1[&type="Not_Marshallese"]:0.5007991849581637,(((2[&type="Not_Marshallese"]:0.2475598545358508,3[&type="Not_Marshallese"]:0.03955985453576713)7[&type="Not_Marshallese"]:0.44675401695308814,6[&type="Marshallese"]:0.2343138714889026)9[&type="Marshallese"]:0.22543474776032857,(4[&type="Marshallese"]:0.177090217093692,5[&type="Marshallese"]:0.13309021709382296)8[&type="Marshallese"]:0.19265840215539365)10[&type="Marshallese"]:0.200050565709038)11[&type="Marshallese"]:0.0;tree STATE_1310000 = (1[&type="Not_Marshallese"]:0.5007991849581637,(((2[&type="Not_Marshallese"]:0.2475598545358508,3[&type="Not_Marshallese"]:0.03955985453576713)7[&type="Not_Marshallese"]:0.44675401695308814,6[&type="Marshallese"]:0.2343138714889026)9[&type="Marshallese"]:0.22543474776032857,(4[&type="Marshallese"]:0.177090217093692,5[&type="Marshallese"]:0.13309021709382296)8[&type="Marshallese"]:0.19265840215539365)10[&type="Marshallese"]:0.200050565709038)11[&type="Marshallese"]:0.0;
tree STATE_450000 = (1[&type="Not_Marshallese"]:0.22223373139527824,((((2[&type="Not_Marshallese"]:0.270483215634341,3[&type="Not_Marshallese"]:0.06248321563425735)7[&type="Marshallese"]:0.2485734440104323,6[&type="Marshallese"]:0.05905665964473694)10[&type="Marshallese"]:0.18845388148475006,5[&type="Marshallese"]:0.11351054112947245)9[&type="Marshallese"]:0.02993790386240358,4[&type="Marshallese"]:0.18744844499174507)8[&type="Marshallese"]:0.10378528640349316)11[&type="Marshallese"]:0.0;tree STATE_1320000 = (1[&type="Not_Marshallese"]:0.22223373139527824,((((2[&type="Not_Marshallese"]:0.270483215634341,3[&type="Not_Marshallese"]:0.06248321563425735)7[&type="Marshallese"]:0.2485734440104323,6[&type="Marshallese"]:0.05905665964473694)10[&type="Marshallese"]:0.18845388148475006,5[&type="Marshallese"]:0.11351054112947245)9[&type="Marshallese"]:0.02993790386240358,4[&type="Marshallese"]:0.18744844499174507)8[&type="Marshallese"]:0.10378528640349316)11[&type="Marshallese"]:0.0;
tree STATE_460000 = ((1[&type="Not_Marshallese"]:0.20792764206499037,(((2[&type="Not_Marshallese"]:0.24848899300185334,3[&type="Not_Marshallese"]:0.04048899300176967)7[&type="Marshallese"]:0.25937280769421056,6[&type="Marshallese"]:0.04786180069602752)10[&type="Marshallese"]:0.07292321575197036,4[&type="Marshallese"]:0.030785016447852365)9[&type="Marshallese"]:0.246142625617098)8[&type="Marshallese"]:0.020985004655944994,5[&type="Marshallese"]:0.2539126467210263)11[&type="Marshallese"]:0.0;tree STATE_1330000 = ((1[&type="Not_Marshallese"]:0.20792764206499037,(((2[&type="Not_Marshallese"]:0.24848899300185334,3[&type="Not_Marshallese"]:0.04048899300176967)7[&type="Marshallese"]:0.25937280769421056,6[&type="Marshallese"]:0.04786180069602752)10[&type="Marshallese"]:0.07292321575197036,4[&type="Marshallese"]:0.030785016447852365)9[&type="Marshallese"]:0.246142625617098)8[&type="Marshallese"]:0.020985004655944994,5[&type="Marshallese"]:0.2539126467210263)11[&type="Marshallese"]:0.0;
tree STATE_470000 = (1[&type="Not_Marshallese"]:0.2971430751393339,((((2[&type="Not_Marshallese"]:0.39130004536719315,3[&type="Not_Marshallese"]:0.18330004536710948)7[&type="Marshallese"]:0.13002017750180234,6[&type="Marshallese"]:0.06132022286895911)10[&type="Marshallese"]:0.14214668452360002,4[&type="Marshallese"]:0.11346690739241361)8[&type="Marshallese"]:0.07233851607633124,5[&type="Marshallese"]:0.1418054234688758)9[&type="Marshallese"]:0.18033765167054905)11[&type="Marshallese"]:0.0;tree STATE_1340000 = (1[&type="Not_Marshallese"]:0.2971430751393339,((((2[&type="Not_Marshallese"]:0.39130004536719315,3[&type="Not_Marshallese"]:0.18330004536710948)7[&type="Marshallese"]:0.13002017750180234,6[&type="Marshallese"]:0.06132022286895911)10[&type="Marshallese"]:0.14214668452360002,4[&type="Marshallese"]:0.11346690739241361)8[&type="Marshallese"]:0.07233851607633124,5[&type="Marshallese"]:0.1418054234688758)9[&type="Marshallese"]:0.18033765167054905)11[&type="Marshallese"]:0.0;
tree STATE_480000 = (1[&type="Not_Marshallese"]:0.23238596017605306,((((2[&type="Not_Marshallese"]:0.4251291711777597,3[&type="Not_Marshallese"]:0.21712917117767605)7[&type="Marshallese"]:0.14438586875195014,6[&type="Marshallese"]:0.10951503992967349)10[&type="Marshallese"]:0.04568106256131199,4[&type="Marshallese"]:0.06519610249083996)8[&type="Marshallese"]:0.10032294017049048,5[&type="Marshallese"]:0.12151904266146141)9[&type="Marshallese"]:0.1358669175146826)11[&type="Marshallese"]:0.0;tree STATE_1350000 = (1[&type="Not_Marshallese"]:0.23238596017605306,((((2[&type="Not_Marshallese"]:0.4251291711777597,3[&type="Not_Marshallese"]:0.21712917117767605)7[&type="Marshallese"]:0.14438586875195014,6[&type="Marshallese"]:0.10951503992967349)10[&type="Marshallese"]:0.04568106256131199,4[&type="Marshallese"]:0.06519610249083996)8[&type="Marshallese"]:0.10032294017049048,5[&type="Marshallese"]:0.12151904266146141)9[&type="Marshallese"]:0.1358669175146826)11[&type="Marshallese"]:0.0;
tree STATE_490000 = (1[&type="Not_Marshallese"]:0.18852800146725723,((((2[&type="Not_Marshallese"]:0.40869383446211477,3[&type="Not_Marshallese"]:0.2006938344620311)7[&type="Marshallese"]:0.10868698870613253,6[&type="Marshallese"]:0.057380823168210915)10[&type="Marshallese"]:0.04186514610243852,4[&type="Marshallese"]:0.009245969270503918)9[&type="Marshallese"]:0.22764374187440328,5[&type="Marshallese"]:0.19288971114503817)8[&type="Marshallese"]:0.020638290322310016)11[&type="Marshallese"]:0.0;tree STATE_1360000 = (1[&type="Not_Marshallese"]:0.18852800146725723,((((2[&type="Not_Marshallese"]:0.40869383446211477,3[&type="Not_Marshallese"]:0.2006938344620311)7[&type="Marshallese"]:0.10868698870613253,6[&type="Marshallese"]:0.057380823168210915)10[&type="Marshallese"]:0.04186514610243852,4[&type="Marshallese"]:0.009245969270503918)9[&type="Marshallese"]:0.22764374187440328,5[&type="Marshallese"]:0.19288971114503817)8[&type="Marshallese"]:0.020638290322310016)11[&type="Marshallese"]:0.0;
tree STATE_500000 = (1[&type="Not_Marshallese"]:0.1554551873932225,((((2[&type="Not_Marshallese"]:0.2717529999480652,3[&type="Not_Marshallese"]:0.0637529999479815)7[&type="Marshallese"]:0.2908983950007998,6[&type="Marshallese"]:0.10265139494882858)10[&type="Marshallese"]:0.08049613734046324,4[&type="Marshallese"]:0.0931475322891463)9[&type="Marshallese"]:0.023529905115391103,5[&type="Marshallese"]:0.07267743740466837)8[&type="Marshallese"]:0.10777774998864509)11[&type="Marshallese"]:0.0;tree STATE_1370000 = (1[&type="Not_Marshallese"]:0.1554551873932225,((((2[&type="Not_Marshallese"]:0.2717529999480652,3[&type="Not_Marshallese"]:0.0637529999479815)7[&type="Marshallese"]:0.2908983950007998,6[&type="Marshallese"]:0.10265139494882858)10[&type="Marshallese"]:0.08049613734046324,4[&type="Marshallese"]:0.0931475322891463)9[&type="Marshallese"]:0.023529905115391103,5[&type="Marshallese"]:0.07267743740466837)8[&type="Marshallese"]:0.10777774998864509)11[&type="Marshallese"]:0.0;
tree STATE_510000 = (1[&type="Not_Marshallese"]:0.38693703889827313,((((2[&type="Not_Marshallese"]:0.47806026512685085,3[&type="Not_Marshallese"]:0.2700602651267672)7[&type="Not_Marshallese"]:0.12203811949152255,6[&type="Marshallese"]:0.140098384618337)10[&type="Marshallese"]:0.038778927927903384,4[&type="Marshallese"]:0.08887731254609488)8[&type="Marshallese"]:0.09493168625202997,5[&type="Marshallese"]:0.1398089987982558)9[&type="Marshallese"]:0.27212804010010827)11[&type="Marshallese"]:0.0;tree STATE_1380000 = (1[&type="Not_Marshallese"]:0.38693703889827313,((((2[&type="Not_Marshallese"]:0.47806026512685085,3[&type="Not_Marshallese"]:0.2700602651267672)7[&type="Not_Marshallese"]:0.12203811949152255,6[&type="Marshallese"]:0.140098384618337)10[&type="Marshallese"]:0.038778927927903384,4[&type="Marshallese"]:0.08887731254609488)8[&type="Marshallese"]:0.09493168625202997,5[&type="Marshallese"]:0.1398089987982558)9[&type="Marshallese"]:0.27212804010010827)11[&type="Marshallese"]:0.0;
tree STATE_520000 = ((1[&type="Not_Marshallese"]:0.17186463413111475,(((2[&type="Not_Marshallese"]:0.27938077295950714,3[&type="Not_Marshallese"]:0.07138077295942347)7[&type="Marshallese"]:0.2580787539782532,6[&type="Marshallese"]:0.07745952693772395)10[&type="Marshallese"]:0.15541829373425664,4[&type="Marshallese"]:0.14287782067183508)8[&type="Marshallese"]:0.09798681345923965)9[&type="Marshallese"]:0.03851282417566626,5[&type="Marshallese"]:0.23537745830687196)11[&type="Marshallese"]:0.0;tree STATE_1390000 = ((1[&type="Not_Marshallese"]:0.17186463413111475,(((2[&type="Not_Marshallese"]:0.27938077295950714,3[&type="Not_Marshallese"]:0.07138077295942347)7[&type="Marshallese"]:0.2580787539782532,6[&type="Marshallese"]:0.07745952693772395)10[&type="Marshallese"]:0.15541829373425664,4[&type="Marshallese"]:0.14287782067183508)8[&type="Marshallese"]:0.09798681345923965)9[&type="Marshallese"]:0.03851282417566626,5[&type="Marshallese"]:0.23537745830687196)11[&type="Marshallese"]:0.0;
tree STATE_530000 = (1[&type="Not_Marshallese"]:0.3670982525683276,((((2[&type="Not_Marshallese"]:0.24894715357564087,3[&type="Not_Marshallese"]:0.0409471535755572)7[&type="Not_Marshallese"]:0.2679063739174208,6[&type="Marshallese"]:0.0568535274930253)10[&type="Marshallese"]:0.14839928250348666,4[&type="Marshallese"]:0.11525280999636645)9[&type="Marshallese"]:0.22431454359970493,5[&type="Marshallese"]:0.29556735359620234)8[&type="Marshallese"]:0.09653089897221623)11[&type="Marshallese"]:0.0;tree STATE_1400000 = (1[&type="Not_Marshallese"]:0.3670982525683276,((((2[&type="Not_Marshallese"]:0.24894715357564087,3[&type="Not_Marshallese"]:0.0409471535755572)7[&type="Not_Marshallese"]:0.2679063739174208,6[&type="Marshallese"]:0.0568535274930253)10[&type="Marshallese"]:0.14839928250348666,4[&type="Marshallese"]:0.11525280999636645)9[&type="Marshallese"]:0.22431454359970493,5[&type="Marshallese"]:0.29556735359620234)8[&type="Marshallese"]:0.09653089897221623)11[&type="Marshallese"]:0.0;
tree STATE_540000 = ((1[&type="Not_Marshallese"]:0.12519848719483917,5[&type="Marshallese"]:0.15019848719493012)9[&type="Marshallese"]:0.08319588135618239,(((2[&type="Not_Marshallese"]:0.3978318080721601,3[&type="Not_Marshallese"]:0.18983180807207645)7[&type="Marshallese"]:0.11551392659671367,6[&type="Marshallese"]:0.05334573466883741)10[&type="Marshallese"]:0.06902782746098368,4[&type="Marshallese"]:0.03237356212967557)8[&type="Marshallese"]:0.24502080642130597)11[&type="Marshallese"]:0.0;tree STATE_1410000 = ((1[&type="Not_Marshallese"]:0.12519848719483917,5[&type="Marshallese"]:0.15019848719493012)9[&type="Marshallese"]:0.08319588135618239,(((2[&type="Not_Marshallese"]:0.3978318080721601,3[&type="Not_Marshallese"]:0.18983180807207645)7[&type="Marshallese"]:0.11551392659671367,6[&type="Marshallese"]:0.05334573466883741)10[&type="Marshallese"]:0.06902782746098368,4[&type="Marshallese"]:0.03237356212967557)8[&type="Marshallese"]:0.24502080642130597)11[&type="Marshallese"]:0.0;
tree STATE_550000 = (1[&type="Not_Marshallese"]:0.12468228381671753,((((2[&type="Not_Marshallese"]:0.4008258465740343,3[&type="Not_Marshallese"]:0.19282584657395063)7[&type="Marshallese"]:0.093062119770909,6[&type="Marshallese"]:0.03388796634490693)10[&type="Marshallese"]:0.08366128439323112,4[&type="Marshallese"]:0.027549250737992526)8[&type="Marshallese"]:0.05231965770805147,5[&type="Marshallese"]:0.03586890844617496)9[&type="Marshallese"]:0.11381337537063352)11[&type="Marshallese"]:0.0;tree STATE_1420000 = (1[&type="Not_Marshallese"]:0.12468228381671753,((((2[&type="Not_Marshallese"]:0.4008258465740343,3[&type="Not_Marshallese"]:0.19282584657395063)7[&type="Marshallese"]:0.093062119770909,6[&type="Marshallese"]:0.03388796634490693)10[&type="Marshallese"]:0.08366128439323112,4[&type="Marshallese"]:0.027549250737992526)8[&type="Marshallese"]:0.05231965770805147,5[&type="Marshallese"]:0.03586890844617496)9[&type="Marshallese"]:0.11381337537063352)11[&type="Marshallese"]:0.0;
tree STATE_560000 = (1[&type="Not_Marshallese"]:0.21838362219184615,(((2[&type="Not_Marshallese"]:0.2628119666675974,3[&type="Not_Marshallese"]:0.0548119666675137)7[&type="Not_Marshallese"]:0.2548542841331291,6[&type="Marshallese"]:0.0576662508006901)10[&type="Marshallese"]:0.1114743505878224,(4[&type="Marshallese"]:0.0725385231237825,5[&type="Marshallese"]:0.028538523123913473)9[&type="Marshallese"]:0.006602078264584477)8[&type="Marshallese"]:0.20824302080343915)11[&type="Marshallese"]:0.0;tree STATE_1430000 = (1[&type="Not_Marshallese"]:0.21838362219184615,(((2[&type="Not_Marshallese"]:0.2628119666675974,3[&type="Not_Marshallese"]:0.0548119666675137)7[&type="Not_Marshallese"]:0.2548542841331291,6[&type="Marshallese"]:0.0576662508006901)10[&type="Marshallese"]:0.1114743505878224,(4[&type="Marshallese"]:0.0725385231237825,5[&type="Marshallese"]:0.028538523123913473)9[&type="Marshallese"]:0.006602078264584477)8[&type="Marshallese"]:0.20824302080343915)11[&type="Marshallese"]:0.0;
tree STATE_570000 = (1[&type="Not_Marshallese"]:0.3020802791269015,((((2[&type="Not_Marshallese"]:0.39572893731132935,3[&type="Not_Marshallese"]:0.18772893731124568)7[&type="Marshallese"]:0.13110880073110892,6[&type="Marshallese"]:0.0668377380424019)8[&type="Marshallese"]:0.26349515143081736,5[&type="Marshallese"]:0.1963328894732047)10[&type="Marshallese"]:0.06145301702232475,4[&type="Marshallese"]:0.3017859064953985)9[&type="Marshallese"]:0.06929437263146299)11[&type="Marshallese"]:0.0;tree STATE_1440000 = (1[&type="Not_Marshallese"]:0.3020802791269015,((((2[&type="Not_Marshallese"]:0.39572893731132935,3[&type="Not_Marshallese"]:0.18772893731124568)7[&type="Marshallese"]:0.13110880073110892,6[&type="Marshallese"]:0.0668377380424019)8[&type="Marshallese"]:0.26349515143081736,5[&type="Marshallese"]:0.1963328894732047)10[&type="Marshallese"]:0.06145301702232475,4[&type="Marshallese"]:0.3017859064953985)9[&type="Marshallese"]:0.06929437263146299)11[&type="Marshallese"]:0.0;
tree STATE_580000 = ((1[&type="Not_Marshallese"]:0.07531994822623633,5[&type="Marshallese"]:0.10031994822632728)10[&type="Marshallese"]:0.024873050633933746,(((2[&type="Not_Marshallese"]:0.21382442007931685,3[&type="Not_Marshallese"]:0.005824420079233172)7[&type="Not_Marshallese"]:0.33511875094882987,6[&type="Marshallese"]:0.08894317102811033)8[&type="Marshallese"]:0.03899021169888217,4[&type="Marshallese"]:0.03793338272684699)9[&type="Marshallese"]:0.13125961613328307)11[&type="Marshallese"]:0.0;tree STATE_1450000 = ((1[&type="Not_Marshallese"]:0.07531994822623633,5[&type="Marshallese"]:0.10031994822632728)10[&type="Marshallese"]:0.024873050633933746,(((2[&type="Not_Marshallese"]:0.21382442007931685,3[&type="Not_Marshallese"]:0.005824420079233172)7[&type="Not_Marshallese"]:0.33511875094882987,6[&type="Marshallese"]:0.08894317102811033)8[&type="Marshallese"]:0.03899021169888217,4[&type="Marshallese"]:0.03793338272684699)9[&type="Marshallese"]:0.13125961613328307)11[&type="Marshallese"]:0.0;
tree STATE_590000 = (1[&type="Not_Marshallese"]:0.4182519761986301,((((2[&type="Not_Marshallese"]:0.3828313510640167,3[&type="Not_Marshallese"]:0.17483135106393305)7[&type="Marshallese"]:0.14697045523496138,6[&type="Marshallese"]:0.06980180629894173)10[&type="Marshallese"]:0.2293449774335391,4[&type="Marshallese"]:0.2091467837323353)9[&type="Marshallese"]:0.03940116532836491,5[&type="Marshallese"]:0.20454794906083118)8[&type="Marshallese"]:0.23870402713788985)11[&type="Marshallese"]:0.0;tree STATE_1460000 = (1[&type="Not_Marshallese"]:0.4182519761986301,((((2[&type="Not_Marshallese"]:0.3828313510640167,3[&type="Not_Marshallese"]:0.17483135106393305)7[&type="Marshallese"]:0.14697045523496138,6[&type="Marshallese"]:0.06980180629894173)10[&type="Marshallese"]:0.2293449774335391,4[&type="Marshallese"]:0.2091467837323353)9[&type="Marshallese"]:0.03940116532836491,5[&type="Marshallese"]:0.20454794906083118)8[&type="Marshallese"]:0.23870402713788985)11[&type="Marshallese"]:0.0;
tree STATE_600000 = (1[&type="Not_Marshallese"]:0.28887970568771837,((((2[&type="Not_Marshallese"]:0.2752388998249867,3[&type="Not_Marshallese"]:0.06723889982490305)7[&type="Marshallese"]:0.21692240214695074,6[&type="Marshallese"]:0.03216130197190109)8[&type="Marshallese"]:0.10164670811049298,4[&type="Marshallese"]:0.04380801008224855)9[&type="Marshallese"]:0.22400229295666674,5[&type="Marshallese"]:0.22381030303904625)10[&type="Marshallese"]:0.09006940264876306)11[&type="Marshallese"]:0.0;tree STATE_1470000 = (1[&type="Not_Marshallese"]:0.28887970568771837,((((2[&type="Not_Marshallese"]:0.2752388998249867,3[&type="Not_Marshallese"]:0.06723889982490305)7[&type="Marshallese"]:0.21692240214695074,6[&type="Marshallese"]:0.03216130197190109)8[&type="Marshallese"]:0.10164670811049298,4[&type="Marshallese"]:0.04380801008224855)9[&type="Marshallese"]:0.22400229295666674,5[&type="Marshallese"]:0.22381030303904625)10[&type="Marshallese"]:0.09006940264876306)11[&type="Marshallese"]:0.0;
tree STATE_610000 = ((1[&type="Not_Marshallese"]:0.401825436404466,(((2[&type="Not_Marshallese"]:0.32577189705470133,3[&type="Not_Marshallese"]:0.11777189705461766)7[&type="Not_Marshallese"]:0.5253068107479387,6[&type="Marshallese"]:0.3910787078026037)9[&type="Not_Marshallese"]:0.06253017131281324,5[&type="Marshallese"]:0.31960887911540237)10[&type="Not_Marshallese"]:0.10721655728915458)8[&type="Not_Marshallese"]:0.09009545125762286,4[&type="Marshallese"]:0.5609208876620488)11[&type="Not_Marshallese"]:0.0;tree STATE_1480000 = ((1[&type="Not_Marshallese"]:0.401825436404466,(((2[&type="Not_Marshallese"]:0.32577189705470133,3[&type="Not_Marshallese"]:0.11777189705461766)7[&type="Not_Marshallese"]:0.5253068107479387,6[&type="Marshallese"]:0.3910787078026037)9[&type="Not_Marshallese"]:0.06253017131281324,5[&type="Marshallese"]:0.31960887911540237)10[&type="Not_Marshallese"]:0.10721655728915458)8[&type="Not_Marshallese"]:0.09009545125762286,4[&type="Marshallese"]:0.5609208876620488)11[&type="Not_Marshallese"]:0.0;
tree STATE_620000 = (1[&type="Not_Marshallese"]:0.3435483031125468,((((2[&type="Not_Marshallese"]:0.25852215109306603,3[&type="Not_Marshallese"]:0.05052215109298236)7[&type="Not_Marshallese"]:0.23690405974176315,6[&type="Marshallese"]:0.035426210834792804)8[&type="Marshallese"]:0.07200148905325443,4[&type="Marshallese"]:0.017427699887901715)9[&type="Marshallese"]:0.12896142455584092,5[&type="Marshallese"]:0.1023891244438736)10[&type="Marshallese"]:0.26615917866876415)11[&type="Marshallese"]:0.0;tree STATE_1490000 = (1[&type="Not_Marshallese"]:0.3435483031125468,((((2[&type="Not_Marshallese"]:0.25852215109306603,3[&type="Not_Marshallese"]:0.05052215109298236)7[&type="Not_Marshallese"]:0.23690405974176315,6[&type="Marshallese"]:0.035426210834792804)8[&type="Marshallese"]:0.07200148905325443,4[&type="Marshallese"]:0.017427699887901715)9[&type="Marshallese"]:0.12896142455584092,5[&type="Marshallese"]:0.1023891244438736)10[&type="Marshallese"]:0.26615917866876415)11[&type="Marshallese"]:0.0;
tree STATE_630000 = (1[&type="Not_Marshallese"]:0.23757662185876383,((((2[&type="Not_Marshallese"]:0.3067316330933659,3[&type="Not_Marshallese"]:0.0987316330932822)7[&type="Marshallese"]:0.2196048928618765,6[&type="Marshallese"]:0.066336525955206)8[&type="Marshallese"]:0.039031911139711495,4[&type="Marshallese"]:0.01536843709477198)10[&type="Marshallese"]:0.17735776654199242,5[&type="Marshallese"]:0.14872620363689537)9[&type="Marshallese"]:0.1138504182219594)11[&type="Marshallese"]:0.0;tree STATE_1500000 = (1[&type="Not_Marshallese"]:0.23757662185876383,((((2[&type="Not_Marshallese"]:0.3067316330933659,3[&type="Not_Marshallese"]:0.0987316330932822)7[&type="Marshallese"]:0.2196048928618765,6[&type="Marshallese"]:0.066336525955206)8[&type="Marshallese"]:0.039031911139711495,4[&type="Marshallese"]:0.01536843709477198)10[&type="Marshallese"]:0.17735776654199242,5[&type="Marshallese"]:0.14872620363689537)9[&type="Marshallese"]:0.1138504182219594)11[&type="Marshallese"]:0.0;
tree STATE_640000 = (1[&type="Not_Marshallese"]:0.40845582768417077,((((2[&type="Not_Marshallese"]:0.29970868150647856,3[&type="Not_Marshallese"]:0.09170868150639488)7[&type="Marshallese"]:0.21103608202562663,6[&type="Marshallese"]:0.050744763532068804)8[&type="Marshallese"]:0.15673371048753804,4[&type="Marshallese"]:0.11747847401946132)10[&type="Marshallese"]:0.08991799970596259,5[&type="Marshallese"]:0.16339647372555488)9[&type="Marshallese"]:0.27005935395870684)11[&type="Marshallese"]:0.0;tree STATE_1510000 = (1[&type="Not_Marshallese"]:0.40845582768417077,((((2[&type="Not_Marshallese"]:0.29970868150647856,3[&type="Not_Marshallese"]:0.09170868150639488)7[&type="Marshallese"]:0.21103608202562663,6[&type="Marshallese"]:0.050744763532068804)8[&type="Marshallese"]:0.15673371048753804,4[&type="Marshallese"]:0.11747847401946132)10[&type="Marshallese"]:0.08991799970596259,5[&type="Marshallese"]:0.16339647372555488)9[&type="Marshallese"]:0.27005935395870684)11[&type="Marshallese"]:0.0;
tree STATE_650000 = (1[&type="Not_Marshallese"]:0.3801221371326542,((((2[&type="Not_Marshallese"]:0.257545567385625,3[&type="Not_Marshallese"]:0.049545567385541334)7[&type="Marshallese"]:0.32206286703209425,6[&type="Marshallese"]:0.11960843441768287)8[&type="Marshallese"]:0.15985877277293192,4[&type="Marshallese"]:0.18946720719046928)10[&type="Marshallese"]:0.05624628957580291,5[&type="Marshallese"]:0.20171349676640316)9[&type="Marshallese"]:0.203408640366342)11[&type="Marshallese"]:0.0;tree STATE_1520000 = (1[&type="Not_Marshallese"]:0.3801221371326542,((((2[&type="Not_Marshallese"]:0.257545567385625,3[&type="Not_Marshallese"]:0.049545567385541334)7[&type="Marshallese"]:0.32206286703209425,6[&type="Marshallese"]:0.11960843441768287)8[&type="Marshallese"]:0.15985877277293192,4[&type="Marshallese"]:0.18946720719046928)10[&type="Marshallese"]:0.05624628957580291,5[&type="Marshallese"]:0.20171349676640316)9[&type="Marshallese"]:0.203408640366342)11[&type="Marshallese"]:0.0;
tree STATE_660000 = (1[&type="Not_Marshallese"]:0.3007197920592075,((((2[&type="Not_Marshallese"]:0.22016310065054018,3[&type="Not_Marshallese"]:0.012163100650456504)7[&type="Not_Marshallese"]:0.3593971281359242,6[&type="Marshallese"]:0.11956022878642802)8[&type="Marshallese"]:0.18209723007795142,4[&type="Marshallese"]:0.21165745886423393)10[&type="Marshallese"]:0.02296464584236446,5[&type="Marshallese"]:0.19062210470672936)9[&type="Marshallese"]:0.1350976873525691)11[&type="Marshallese"]:0.0;tree STATE_1530000 = (1[&type="Not_Marshallese"]:0.3007197920592075,((((2[&type="Not_Marshallese"]:0.22016310065054018,3[&type="Not_Marshallese"]:0.012163100650456504)7[&type="Not_Marshallese"]:0.3593971281359242,6[&type="Marshallese"]:0.11956022878642802)8[&type="Marshallese"]:0.18209723007795142,4[&type="Marshallese"]:0.21165745886423393)10[&type="Marshallese"]:0.02296464584236446,5[&type="Marshallese"]:0.19062210470672936)9[&type="Marshallese"]:0.1350976873525691)11[&type="Marshallese"]:0.0;
tree STATE_670000 = (1[&type="Not_Marshallese"]:0.27894994717954147,(((2[&type="Not_Marshallese"]:0.22451417365992024,3[&type="Not_Marshallese"]:0.016514173659836567)7[&type="Marshallese"]:0.264765886177905,6[&type="Marshallese"]:0.029280059837788808)8[&type="Marshallese"]:0.3186271657554901,(4[&type="Marshallese"]:0.17102263913412652,5[&type="Marshallese"]:0.1270226391342575)9[&type="Marshallese"]:0.08688458645900687)10[&type="Marshallese"]:0.09004272158636806)11[&type="Marshallese"]:0.0;tree STATE_1540000 = (1[&type="Not_Marshallese"]:0.27894994717954147,(((2[&type="Not_Marshallese"]:0.22451417365992024,3[&type="Not_Marshallese"]:0.016514173659836567)7[&type="Marshallese"]:0.264765886177905,6[&type="Marshallese"]:0.029280059837788808)8[&type="Marshallese"]:0.3186271657554901,(4[&type="Marshallese"]:0.17102263913412652,5[&type="Marshallese"]:0.1270226391342575)9[&type="Marshallese"]:0.08688458645900687)10[&type="Marshallese"]:0.09004272158636806)11[&type="Marshallese"]:0.0;
tree STATE_680000 = (((1[&type="Not_Marshallese"]:0.4228051729504023,4[&type="Marshallese"]:0.4918051729503623)9[&type="Marshallese"]:0.02999086822497521,5[&type="Marshallese"]:0.4777960411754685)10[&type="Marshallese"]:0.018006653607382628,((2[&type="Not_Marshallese"]:0.2505160642322702,3[&type="Not_Marshallese"]:0.04251606423218651)7[&type="Marshallese"]:0.4319403272808093,6[&type="Marshallese"]:0.22245639151304308)8[&type="Marshallese"]:0.4073463032698226)11[&type="Marshallese"]:0.0;tree STATE_1550000 = (((1[&type="Not_Marshallese"]:0.4228051729504023,4[&type="Marshallese"]:0.4918051729503623)9[&type="Marshallese"]:0.02999086822497521,5[&type="Marshallese"]:0.4777960411754685)10[&type="Marshallese"]:0.018006653607382628,((2[&type="Not_Marshallese"]:0.2505160642322702,3[&type="Not_Marshallese"]:0.04251606423218651)7[&type="Marshallese"]:0.4319403272808093,6[&type="Marshallese"]:0.22245639151304308)8[&type="Marshallese"]:0.4073463032698226)11[&type="Marshallese"]:0.0;
tree STATE_690000 = (1[&type="Not_Marshallese"]:0.34803939309177956,((((2[&type="Not_Marshallese"]:0.25627116445486814,3[&type="Not_Marshallese"]:0.048271164454784465)7[&type="Marshallese"]:0.3259056116216918,6[&type="Marshallese"]:0.12217677607652355)8[&type="Marshallese"]:0.08196066397238921,5[&type="Marshallese"]:0.07013744004889821)10[&type="Marshallese"]:0.039771076937384686,4[&type="Marshallese"]:0.15390851698615193)9[&type="Marshallese"]:0.2631308761055876)11[&type="Marshallese"]:0.0;tree STATE_1560000 = (1[&type="Not_Marshallese"]:0.34803939309177956,((((2[&type="Not_Marshallese"]:0.25627116445486814,3[&type="Not_Marshallese"]:0.048271164454784465)7[&type="Marshallese"]:0.3259056116216918,6[&type="Marshallese"]:0.12217677607652355)8[&type="Marshallese"]:0.08196066397238921,5[&type="Marshallese"]:0.07013744004889821)10[&type="Marshallese"]:0.039771076937384686,4[&type="Marshallese"]:0.15390851698615193)9[&type="Marshallese"]:0.2631308761055876)11[&type="Marshallese"]:0.0;
tree STATE_700000 = (1[&type="Not_Marshallese"]:0.23345995212326187,((((2[&type="Not_Marshallese"]:0.33543087843457114,3[&type="Not_Marshallese"]:0.12743087843448747)7[&type="Marshallese"]:0.19469583967051968,6[&type="Marshallese"]:0.07012671810505444)8[&type="Marshallese"]:0.08645435229829412,4[&type="Marshallese"]:0.06658107040320305)9[&type="Marshallese"]:0.1606303029094155,5[&type="Marshallese"]:0.1832113733127495)10[&type="Marshallese"]:0.07524857881060332)11[&type="Marshallese"]:0.0;tree STATE_1570000 = (1[&type="Not_Marshallese"]:0.23345995212326187,((((2[&type="Not_Marshallese"]:0.33543087843457114,3[&type="Not_Marshallese"]:0.12743087843448747)7[&type="Marshallese"]:0.19469583967051968,6[&type="Marshallese"]:0.07012671810505444)8[&type="Marshallese"]:0.08645435229829412,4[&type="Marshallese"]:0.06658107040320305)9[&type="Marshallese"]:0.1606303029094155,5[&type="Marshallese"]:0.1832113733127495)10[&type="Marshallese"]:0.07524857881060332)11[&type="Marshallese"]:0.0;
tree STATE_710000 = (1[&type="Not_Marshallese"]:0.370689499945818,((((2[&type="Not_Marshallese"]:0.3516957766259463,3[&type="Not_Marshallese"]:0.14369577662586264)7[&type="Marshallese"]:0.2039265211022192,6[&type="Marshallese"]:0.09562229772812914)8[&type="Marshallese"]:0.21384907944263953,4[&type="Marshallese"]:0.21947137717062315)9[&type="Marshallese"]:0.16293700337016614,5[&type="Marshallese"]:0.33840838054092026)10[&type="Marshallese"]:0.0572811194049887)11[&type="Marshallese"]:0.0;tree STATE_1580000 = (1[&type="Not_Marshallese"]:0.370689499945818,((((2[&type="Not_Marshallese"]:0.3516957766259463,3[&type="Not_Marshallese"]:0.14369577662586264)7[&type="Marshallese"]:0.2039265211022192,6[&type="Marshallese"]:0.09562229772812914)8[&type="Marshallese"]:0.21384907944263953,4[&type="Marshallese"]:0.21947137717062315)9[&type="Marshallese"]:0.16293700337016614,5[&type="Marshallese"]:0.33840838054092026)10[&type="Marshallese"]:0.0572811194049887)11[&type="Marshallese"]:0.0;
tree STATE_720000 = (1[&type="Not_Marshallese"]:0.4522780444752901,((((2[&type="Not_Marshallese"]:0.4672494542093515,3[&type="Not_Marshallese"]:0.2592494542092678)7[&type="Marshallese"]:0.16763313215994813,6[&type="Marshallese"]:0.17488258636926324)10[&type="Marshallese"]:0.005965503093878222,4[&type="Marshallese"]:0.09084808946299594)8[&type="Marshallese"]:0.22752196334768837,5[&type="Marshallese"]:0.2743700528108153)9[&type="Marshallese"]:0.20290799166456575)11[&type="Marshallese"]:0.0;tree STATE_1590000 = (1[&type="Not_Marshallese"]:0.4522780444752901,((((2[&type="Not_Marshallese"]:0.4672494542093515,3[&type="Not_Marshallese"]:0.2592494542092678)7[&type="Marshallese"]:0.16763313215994813,6[&type="Marshallese"]:0.17488258636926324)10[&type="Marshallese"]:0.005965503093878222,4[&type="Marshallese"]:0.09084808946299594)8[&type="Marshallese"]:0.22752196334768837,5[&type="Marshallese"]:0.2743700528108153)9[&type="Marshallese"]:0.20290799166456575)11[&type="Marshallese"]:0.0;
tree STATE_730000 = (1[&type="Not_Marshallese"]:0.6234281330670837,((((2[&type="Not_Marshallese"]:0.39352906365432216,3[&type="Not_Marshallese"]:0.1855290636542385)7[&type="Marshallese"]:0.1771696417942754,6[&type="Marshallese"]:0.1106987054485612)8[&type="Marshallese"]:0.03458289459352626,4[&type="Marshallese"]:0.055281600041941936)9[&type="Marshallese"]:0.08914830025949072,5[&type="Marshallese"]:0.10042990030156362)10[&type="Marshallese"]:0.547998232765611)11[&type="Marshallese"]:0.0;tree STATE_1600000 = (1[&type="Not_Marshallese"]:0.6234281330670837,((((2[&type="Not_Marshallese"]:0.39352906365432216,3[&type="Not_Marshallese"]:0.1855290636542385)7[&type="Marshallese"]:0.1771696417942754,6[&type="Marshallese"]:0.1106987054485612)8[&type="Marshallese"]:0.03458289459352626,4[&type="Marshallese"]:0.055281600041941936)9[&type="Marshallese"]:0.08914830025949072,5[&type="Marshallese"]:0.10042990030156362)10[&type="Marshallese"]:0.547998232765611)11[&type="Marshallese"]:0.0;
tree STATE_740000 = ((1[&type="Not_Marshallese"]:0.17543387968132995,(((2[&type="Not_Marshallese"]:0.3238104892510193,3[&type="Not_Marshallese"]:0.11581048925093562)7[&type="Marshallese"]:0.23622913320259853,6[&type="Marshallese"]:0.10003962245358144)8[&type="Marshallese"]:0.0866086352799712,4[&type="Marshallese"]:0.09664825773340713)10[&type="Marshallese"]:0.1477856219478828)9[&type="Marshallese"]:0.03522758314912622,5[&type="Marshallese"]:0.23566146283054712)11[&type="Marshallese"]:0.0;tree STATE_1610000 = ((1[&type="Not_Marshallese"]:0.17543387968132995,(((2[&type="Not_Marshallese"]:0.3238104892510193,3[&type="Not_Marshallese"]:0.11581048925093562)7[&type="Marshallese"]:0.23622913320259853,6[&type="Marshallese"]:0.10003962245358144)8[&type="Marshallese"]:0.0866086352799712,4[&type="Marshallese"]:0.09664825773340713)10[&type="Marshallese"]:0.1477856219478828)9[&type="Marshallese"]:0.03522758314912622,5[&type="Marshallese"]:0.23566146283054712)11[&type="Marshallese"]:0.0;
tree STATE_750000 = (1[&type="Not_Marshallese"]:0.33375715842371967,((((2[&type="Not_Marshallese"]:0.2974821604402677,3[&type="Not_Marshallese"]:0.08948216044018403)7[&type="Marshallese"]:0.23590746915885602,6[&type="Marshallese"]:0.07338962959908735)8[&type="Marshallese"]:0.06114788284214556,4[&type="Marshallese"]:0.04453751244108739)9[&type="Marshallese"]:0.12158428750147876,5[&type="Marshallese"]:0.12212179994269712)10[&type="Marshallese"]:0.2366353584811135)11[&type="Marshallese"]:0.0;tree STATE_1620000 = (1[&type="Not_Marshallese"]:0.33375715842371967,((((2[&type="Not_Marshallese"]:0.2974821604402677,3[&type="Not_Marshallese"]:0.08948216044018403)7[&type="Marshallese"]:0.23590746915885602,6[&type="Marshallese"]:0.07338962959908735)8[&type="Marshallese"]:0.06114788284214556,4[&type="Marshallese"]:0.04453751244108739)9[&type="Marshallese"]:0.12158428750147876,5[&type="Marshallese"]:0.12212179994269712)10[&type="Marshallese"]:0.2366353584811135)11[&type="Marshallese"]:0.0;
tree STATE_760000 = (1[&type="Not_Marshallese"]:0.4175038967636886,((((2[&type="Not_Marshallese"]:0.21891479822640242,3[&type="Not_Marshallese"]:0.010914798226318745)7[&type="Marshallese"]:0.3487260697151284,6[&type="Marshallese"]:0.10764086794149441)8[&type="Marshallese"]:0.17456433914411906,5[&type="Marshallese"]:0.14820520708559892)10[&type="Marshallese"]:0.128001629519798,4[&type="Marshallese"]:0.32020683660526594)9[&type="Marshallese"]:0.16629706015838264)11[&type="Marshallese"]:0.0;tree STATE_1630000 = (1[&type="Not_Marshallese"]:0.4175038967636886,((((2[&type="Not_Marshallese"]:0.21891479822640242,3[&type="Not_Marshallese"]:0.010914798226318745)7[&type="Marshallese"]:0.3487260697151284,6[&type="Marshallese"]:0.10764086794149441)8[&type="Marshallese"]:0.17456433914411906,5[&type="Marshallese"]:0.14820520708559892)10[&type="Marshallese"]:0.128001629519798,4[&type="Marshallese"]:0.32020683660526594)9[&type="Marshallese"]:0.16629706015838264)11[&type="Marshallese"]:0.0;
tree STATE_770000 = (1[&type="Not_Marshallese"]:0.2959810246194907,((((2[&type="Not_Marshallese"]:0.34554191969527004,3[&type="Not_Marshallese"]:0.13754191969518637)7[&type="Marshallese"]:0.18352446473327944,6[&type="Marshallese"]:0.0690663844285131)10[&type="Marshallese"]:0.09981263758830083,4[&type="Marshallese"]:0.07887902201666841)8[&type="Marshallese"]:0.12061174818398868,5[&type="Marshallese"]:0.15549077020078805)9[&type="Marshallese"]:0.16549025441879361)11[&type="Marshallese"]:0.0;tree STATE_1640000 = (1[&type="Not_Marshallese"]:0.2959810246194907,((((2[&type="Not_Marshallese"]:0.34554191969527004,3[&type="Not_Marshallese"]:0.13754191969518637)7[&type="Marshallese"]:0.18352446473327944,6[&type="Marshallese"]:0.0690663844285131)10[&type="Marshallese"]:0.09981263758830083,4[&type="Marshallese"]:0.07887902201666841)8[&type="Marshallese"]:0.12061174818398868,5[&type="Marshallese"]:0.15549077020078805)9[&type="Marshallese"]:0.16549025441879361)11[&type="Marshallese"]:0.0;
tree STATE_780000 = (1[&type="Not_Marshallese"]:0.37645270096977224,((((2[&type="Not_Marshallese"]:0.3094001593644141,3[&type="Not_Marshallese"]:0.10140015936433044)7[&type="Marshallese"]:0.23076683292413547,6[&type="Marshallese"]:0.0801669922885132)10[&type="Marshallese"]:0.04711972416649468,4[&type="Marshallese"]:0.03728671645486237)9[&type="Marshallese"]:0.10625276577068477,5[&type="Marshallese"]:0.0995394822256781)8[&type="Marshallese"]:0.3019132187441851)11[&type="Marshallese"]:0.0;tree STATE_1650000 = (1[&type="Not_Marshallese"]:0.37645270096977224,((((2[&type="Not_Marshallese"]:0.3094001593644141,3[&type="Not_Marshallese"]:0.10140015936433044)7[&type="Marshallese"]:0.23076683292413547,6[&type="Marshallese"]:0.0801669922885132)10[&type="Marshallese"]:0.04711972416649468,4[&type="Marshallese"]:0.03728671645486237)9[&type="Marshallese"]:0.10625276577068477,5[&type="Marshallese"]:0.0995394822256781)8[&type="Marshallese"]:0.3019132187441851)11[&type="Marshallese"]:0.0;
tree STATE_790000 = ((1[&type="Not_Marshallese"]:0.12020713272455164,5[&type="Marshallese"]:0.14520713272464258)8[&type="Marshallese"]:0.03202096295506873,(((2[&type="Not_Marshallese"]:0.5021603780334067,3[&type="Not_Marshallese"]:0.29416037803332307)7[&type="Marshallese"]:0.13736324787102172,6[&type="Marshallese"]:0.17952362590439208)9[&type="Marshallese"]:0.03743953919368326,4[&type="Marshallese"]:0.12696316509792982)10[&type="Marshallese"]:0.09426493058165053)11[&type="Marshallese"]:0.0;tree STATE_1660000 = ((1[&type="Not_Marshallese"]:0.12020713272455164,5[&type="Marshallese"]:0.14520713272464258)8[&type="Marshallese"]:0.03202096295506873,(((2[&type="Not_Marshallese"]:0.5021603780334067,3[&type="Not_Marshallese"]:0.29416037803332307)7[&type="Marshallese"]:0.13736324787102172,6[&type="Marshallese"]:0.17952362590439208)9[&type="Marshallese"]:0.03743953919368326,4[&type="Marshallese"]:0.12696316509792982)10[&type="Marshallese"]:0.09426493058165053)11[&type="Marshallese"]:0.0;
tree STATE_800000 = (1[&type="Not_Marshallese"]:0.3104083461398114,((((2[&type="Not_Marshallese"]:0.25661417680295723,3[&type="Not_Marshallese"]:0.048614176802873554)7[&type="Marshallese"]:0.30443368904204765,6[&type="Marshallese"]:0.1010478658449685)10[&type="Marshallese"]:0.07680907342890897,4[&type="Marshallese"]:0.08785693927373195)9[&type="Marshallese"]:0.1151700138778129,5[&type="Marshallese"]:0.1590269531516758)8[&type="Marshallese"]:0.17638139298822653)11[&type="Marshallese"]:0.0;tree STATE_1670000 = (1[&type="Not_Marshallese"]:0.3104083461398114,((((2[&type="Not_Marshallese"]:0.25661417680295723,3[&type="Not_Marshallese"]:0.048614176802873554)7[&type="Marshallese"]:0.30443368904204765,6[&type="Marshallese"]:0.1010478658449685)10[&type="Marshallese"]:0.07680907342890897,4[&type="Marshallese"]:0.08785693927373195)9[&type="Marshallese"]:0.1151700138778129,5[&type="Marshallese"]:0.1590269531516758)8[&type="Marshallese"]:0.17638139298822653)11[&type="Marshallese"]:0.0;
tree STATE_810000 = ((1[&type="Not_Marshallese"]:0.21446982180064622,5[&type="Marshallese"]:0.23946982180073717)8[&type="Marshallese"]:0.013245973209827566,(((2[&type="Not_Marshallese"]:0.236765270920811,3[&type="Not_Marshallese"]:0.028765270920727337)7[&type="Marshallese"]:0.2694037014321229,6[&type="Marshallese"]:0.04616897235289752)10[&type="Marshallese"]:0.16072274708495127,4[&type="Marshallese"]:0.11689171943770327)9[&type="Marshallese"]:0.1798240755727305)11[&type="Marshallese"]:0.0;tree STATE_1680000 = ((1[&type="Not_Marshallese"]:0.21446982180064622,5[&type="Marshallese"]:0.23946982180073717)8[&type="Marshallese"]:0.013245973209827566,(((2[&type="Not_Marshallese"]:0.236765270920811,3[&type="Not_Marshallese"]:0.028765270920727337)7[&type="Marshallese"]:0.2694037014321229,6[&type="Marshallese"]:0.04616897235289752)10[&type="Marshallese"]:0.16072274708495127,4[&type="Marshallese"]:0.11689171943770327)9[&type="Marshallese"]:0.1798240755727305)11[&type="Marshallese"]:0.0;
tree STATE_820000 = (1[&type="Not_Marshallese"]:0.2636045372639394,((((2[&type="Not_Marshallese"]:0.23230545827662905,3[&type="Not_Marshallese"]:0.024305458276545372)7[&type="Marshallese"]:0.36422662058621325,6[&type="Marshallese"]:0.13653207886280594)9[&type="Marshallese"]:0.015236167524247834,4[&type="Marshallese"]:0.061768246386908254)8[&type="Marshallese"]:0.053357621322781545,5[&type="Marshallese"]:0.07112586770982077)10[&type="Marshallese"]:0.21747866955420958)11[&type="Marshallese"]:0.0;tree STATE_1690000 = (1[&type="Not_Marshallese"]:0.2636045372639394,((((2[&type="Not_Marshallese"]:0.23230545827662905,3[&type="Not_Marshallese"]:0.024305458276545372)7[&type="Marshallese"]:0.36422662058621325,6[&type="Marshallese"]:0.13653207886280594)9[&type="Marshallese"]:0.015236167524247834,4[&type="Marshallese"]:0.061768246386908254)8[&type="Marshallese"]:0.053357621322781545,5[&type="Marshallese"]:0.07112586770982077)10[&type="Marshallese"]:0.21747866955420958)11[&type="Marshallese"]:0.0;
tree STATE_830000 = (1[&type="Not_Marshallese"]:0.3032966442312697,(((2[&type="Not_Marshallese"]:0.23055303391238485,3[&type="Not_Marshallese"]:0.02255303391230118)7[&type="Marshallese"]:0.3786560164594715,6[&type="Marshallese"]:0.14920905037181997)9[&type="Marshallese"]:0.10779466619518774,(4[&type="Marshallese"]:0.1151812818593948,5[&type="Marshallese"]:0.07118128185952577)8[&type="Marshallese"]:0.05182243470746739)10[&type="Marshallese"]:0.20529292766436746)11[&type="Marshallese"]:0.0;tree STATE_1700000 = (1[&type="Not_Marshallese"]:0.3032966442312697,(((2[&type="Not_Marshallese"]:0.23055303391238485,3[&type="Not_Marshallese"]:0.02255303391230118)7[&type="Marshallese"]:0.3786560164594715,6[&type="Marshallese"]:0.14920905037181997)9[&type="Marshallese"]:0.10779466619518774,(4[&type="Marshallese"]:0.1151812818593948,5[&type="Marshallese"]:0.07118128185952577)8[&type="Marshallese"]:0.05182243470746739)10[&type="Marshallese"]:0.20529292766436746)11[&type="Marshallese"]:0.0;
tree STATE_840000 = (1[&type="Not_Marshallese"]:0.5739932000816854,(((2[&type="Not_Marshallese"]:0.22094812963212235,3[&type="Not_Marshallese"]:0.012948129632038674)7[&type="Not_Marshallese"]:0.36149937134430615,6[&type="Marshallese"]:0.12244750097639212)10[&type="Marshallese"]:0.23538973742476554,(4[&type="Marshallese"]:0.17593936678751165,5[&type="Marshallese"]:0.13193936678764262)8[&type="Marshallese"]:0.09189787161350049)9[&type="Marshallese"]:0.37515596168063325)11[&type="Marshallese"]:0.0;tree STATE_1710000 = (1[&type="Not_Marshallese"]:0.5739932000816854,(((2[&type="Not_Marshallese"]:0.22094812963212235,3[&type="Not_Marshallese"]:0.012948129632038674)7[&type="Not_Marshallese"]:0.36149937134430615,6[&type="Marshallese"]:0.12244750097639212)10[&type="Marshallese"]:0.23538973742476554,(4[&type="Marshallese"]:0.17593936678751165,5[&type="Marshallese"]:0.13193936678764262)8[&type="Marshallese"]:0.09189787161350049)9[&type="Marshallese"]:0.37515596168063325)11[&type="Marshallese"]:0.0;
tree STATE_850000 = (1[&type="Not_Marshallese"]:0.2223806698124765,((((2[&type="Not_Marshallese"]:0.2499126918329788,3[&type="Not_Marshallese"]:0.041912691832895116)7[&type="Not_Marshallese"]:0.33604180570529774,6[&type="Marshallese"]:0.12595449753824017)9[&type="Marshallese"]:0.0019020643842949658,4[&type="Marshallese"]:0.03785656192238962)8[&type="Marshallese"]:0.12809682663137856,5[&type="Marshallese"]:0.12195338855389914)10[&type="Marshallese"]:0.1254272812586683)11[&type="Marshallese"]:0.0;tree STATE_1720000 = (1[&type="Not_Marshallese"]:0.2223806698124765,((((2[&type="Not_Marshallese"]:0.2499126918329788,3[&type="Not_Marshallese"]:0.041912691832895116)7[&type="Not_Marshallese"]:0.33604180570529774,6[&type="Marshallese"]:0.12595449753824017)9[&type="Marshallese"]:0.0019020643842949658,4[&type="Marshallese"]:0.03785656192238962)8[&type="Marshallese"]:0.12809682663137856,5[&type="Marshallese"]:0.12195338855389914)10[&type="Marshallese"]:0.1254272812586683)11[&type="Marshallese"]:0.0;
tree STATE_860000 = (1[&type="Not_Marshallese"]:0.3807305097251751,((((2[&type="Not_Marshallese"]:0.3163558568448437,3[&type="Not_Marshallese"]:0.10835585684476001)7[&type="Marshallese"]:0.319256527664765,6[&type="Marshallese"]:0.17561238450957228)10[&type="Marshallese"]:0.09809867417849005,4[&type="Marshallese"]:0.18371105868791682)9[&type="Marshallese"]:0.15321654858750022,5[&type="Marshallese"]:0.292927607275548)8[&type="Marshallese"]:0.11280290244971802)11[&type="Marshallese"]:0.0;tree STATE_1730000 = (1[&type="Not_Marshallese"]:0.3807305097251751,((((2[&type="Not_Marshallese"]:0.3163558568448437,3[&type="Not_Marshallese"]:0.10835585684476001)7[&type="Marshallese"]:0.319256527664765,6[&type="Marshallese"]:0.17561238450957228)10[&type="Marshallese"]:0.09809867417849005,4[&type="Marshallese"]:0.18371105868791682)9[&type="Marshallese"]:0.15321654858750022,5[&type="Marshallese"]:0.292927607275548)8[&type="Marshallese"]:0.11280290244971802)11[&type="Marshallese"]:0.0;
tree STATE_870000 = ((1[&type="Not_Marshallese"]:0.13638300253426128,(((2[&type="Not_Marshallese"]:0.38648885842697056,3[&type="Not_Marshallese"]:0.1784888584268869)7[&type="Marshallese"]:0.16303176421023702,6[&type="Marshallese"]:0.0895206226371712)9[&type="Marshallese"]:0.1841616723900973,4[&type="Marshallese"]:0.18368229502712297)10[&type="Marshallese"]:0.021700707507098294)8[&type="Marshallese"]:0.0649830117046275,5[&type="Marshallese"]:0.22636601423897973)11[&type="Marshallese"]:0.0;tree STATE_1740000 = ((1[&type="Not_Marshallese"]:0.13638300253426128,(((2[&type="Not_Marshallese"]:0.38648885842697056,3[&type="Not_Marshallese"]:0.1784888584268869)7[&type="Marshallese"]:0.16303176421023702,6[&type="Marshallese"]:0.0895206226371712)9[&type="Marshallese"]:0.1841616723900973,4[&type="Marshallese"]:0.18368229502712297)10[&type="Marshallese"]:0.021700707507098294)8[&type="Marshallese"]:0.0649830117046275,5[&type="Marshallese"]:0.22636601423897973)11[&type="Marshallese"]:0.0;
tree STATE_880000 = (((1[&type="Not_Marshallese"]:0.0941396872620297,4[&type="Marshallese"]:0.16313968726198969)8[&type="Marshallese"]:0.037314032701909916,((2[&type="Not_Marshallese"]:0.4929671268629425,3[&type="Not_Marshallese"]:0.2849671268628588)7[&type="Marshallese"]:0.11435702262597663,6[&type="Marshallese"]:0.14732414948888273)9[&type="Marshallese"]:0.1431295704751624)10[&type="Marshallese"]:0.0238887960555747,5[&type="Marshallese"]:0.18034251601960527)11[&type="Marshallese"]:0.0;tree STATE_1750000 = (((1[&type="Not_Marshallese"]:0.0941396872620297,4[&type="Marshallese"]:0.16313968726198969)8[&type="Marshallese"]:0.037314032701909916,((2[&type="Not_Marshallese"]:0.4929671268629425,3[&type="Not_Marshallese"]:0.2849671268628588)7[&type="Marshallese"]:0.11435702262597663,6[&type="Marshallese"]:0.14732414948888273)9[&type="Marshallese"]:0.1431295704751624)10[&type="Marshallese"]:0.0238887960555747,5[&type="Marshallese"]:0.18034251601960527)11[&type="Marshallese"]:0.0;
tree STATE_890000 = ((1[&type="Not_Marshallese"]:0.3664327913637091,5[&type="Marshallese"]:0.39143279136380005)8[&type="Marshallese"]:0.03534005051800415,(((2[&type="Not_Marshallese"]:0.37385070939719883,3[&type="Not_Marshallese"]:0.16585070939711516)7[&type="Marshallese"]:0.10350387041956927,6[&type="Marshallese"]:0.01735457981673172)9[&type="Marshallese"]:0.07783142115984187,4[&type="Marshallese"]:0.0051860009764280735)10[&type="Marshallese"]:0.46558684090524516)11[&type="Marshallese"]:0.0;tree STATE_1760000 = ((1[&type="Not_Marshallese"]:0.3664327913637091,5[&type="Marshallese"]:0.39143279136380005)8[&type="Marshallese"]:0.03534005051800415,(((2[&type="Not_Marshallese"]:0.37385070939719883,3[&type="Not_Marshallese"]:0.16585070939711516)7[&type="Marshallese"]:0.10350387041956927,6[&type="Marshallese"]:0.01735457981673172)9[&type="Marshallese"]:0.07783142115984187,4[&type="Marshallese"]:0.0051860009764280735)10[&type="Marshallese"]:0.46558684090524516)11[&type="Marshallese"]:0.0;
tree STATE_900000 = (1[&type="Not_Marshallese"]:0.355641363095913,((((2[&type="Not_Marshallese"]:0.24446040536013233,3[&type="Not_Marshallese"]:0.03646040536004866)7[&type="Marshallese"]:0.3120195300105896,6[&type="Marshallese"]:0.09647993537068555)9[&type="Marshallese"]:0.0881806976683207,4[&type="Marshallese"]:0.09466063303886074)10[&type="Marshallese"]:0.18361732034460865,5[&type="Marshallese"]:0.23427795338360036)8[&type="Marshallese"]:0.14636340971240358)11[&type="Marshallese"]:0.0;tree STATE_1770000 = (1[&type="Not_Marshallese"]:0.355641363095913,((((2[&type="Not_Marshallese"]:0.24446040536013233,3[&type="Not_Marshallese"]:0.03646040536004866)7[&type="Marshallese"]:0.3120195300105896,6[&type="Marshallese"]:0.09647993537068555)9[&type="Marshallese"]:0.0881806976683207,4[&type="Marshallese"]:0.09466063303886074)10[&type="Marshallese"]:0.18361732034460865,5[&type="Marshallese"]:0.23427795338360036)8[&type="Marshallese"]:0.14636340971240358)11[&type="Marshallese"]:0.0;
tree STATE_910000 = (1[&type="Not_Marshallese"]:0.12394007160041709,((((2[&type="Not_Marshallese"]:0.22133978068731602,3[&type="Not_Marshallese"]:0.01333978068723235)7[&type="Marshallese"]:0.29752239624071747,6[&type="Marshallese"]:0.05886217692799711)9[&type="Marshallese"]:0.06210298404493786,4[&type="Marshallese"]:0.03096516097278945)10[&type="Marshallese"]:0.10618883133166057,5[&type="Marshallese"]:0.09315399230458099)8[&type="Marshallese"]:0.05578607929592705)11[&type="Marshallese"]:0.0;tree STATE_1780000 = (1[&type="Not_Marshallese"]:0.12394007160041709,((((2[&type="Not_Marshallese"]:0.22133978068731602,3[&type="Not_Marshallese"]:0.01333978068723235)7[&type="Marshallese"]:0.29752239624071747,6[&type="Marshallese"]:0.05886217692799711)9[&type="Marshallese"]:0.06210298404493786,4[&type="Marshallese"]:0.03096516097278945)10[&type="Marshallese"]:0.10618883133166057,5[&type="Marshallese"]:0.09315399230458099)8[&type="Marshallese"]:0.05578607929592705)11[&type="Marshallese"]:0.0;
tree STATE_920000 = (1[&type="Not_Marshallese"]:0.2165789033385449,((((2[&type="Not_Marshallese"]:0.2823636435594938,3[&type="Not_Marshallese"]:0.07436364355941011)7[&type="Marshallese"]:0.26745399355423166,6[&type="Marshallese"]:0.08981763711368906)9[&type="Marshallese"]:0.10505782378481765,4[&type="Marshallese"]:0.1048754608983612)8[&type="Marshallese"]:0.04352339536120209,5[&type="Marshallese"]:0.10439885625969425)10[&type="Marshallese"]:0.1371800470789416)11[&type="Marshallese"]:0.0;tree STATE_1790000 = (1[&type="Not_Marshallese"]:0.2165789033385449,((((2[&type="Not_Marshallese"]:0.2823636435594938,3[&type="Not_Marshallese"]:0.07436364355941011)7[&type="Marshallese"]:0.26745399355423166,6[&type="Marshallese"]:0.08981763711368906)9[&type="Marshallese"]:0.10505782378481765,4[&type="Marshallese"]:0.1048754608983612)8[&type="Marshallese"]:0.04352339536120209,5[&type="Marshallese"]:0.10439885625969425)10[&type="Marshallese"]:0.1371800470789416)11[&type="Marshallese"]:0.0;
tree STATE_930000 = (1[&type="Not_Marshallese"]:0.3054670144172609,(((2[&type="Not_Marshallese"]:0.2672129198226903,3[&type="Not_Marshallese"]:0.059212919822606624)7[&type="Marshallese"]:0.20342149608484184,6[&type="Marshallese"]:0.010634415907495753)10[&type="Marshallese"]:0.3061037787286715,(4[&type="Marshallese"]:0.12744302544126973,5[&type="Marshallese"]:0.0834430254414007)8[&type="Marshallese"]:0.09929516919475201)9[&type="Marshallese"]:0.14772881978119912)11[&type="Marshallese"]:0.0;tree STATE_1800000 = (1[&type="Not_Marshallese"]:0.3054670144172609,(((2[&type="Not_Marshallese"]:0.2672129198226903,3[&type="Not_Marshallese"]:0.059212919822606624)7[&type="Marshallese"]:0.20342149608484184,6[&type="Marshallese"]:0.010634415907495753)10[&type="Marshallese"]:0.3061037787286715,(4[&type="Marshallese"]:0.12744302544126973,5[&type="Marshallese"]:0.0834430254414007)8[&type="Marshallese"]:0.09929516919475201)9[&type="Marshallese"]:0.14772881978119912)11[&type="Marshallese"]:0.0;
tree STATE_940000 = (1[&type="Not_Marshallese"]:0.2635334451216196,((((2[&type="Not_Marshallese"]:0.2526816948427732,3[&type="Not_Marshallese"]:0.04468169484268952)7[&type="Marshallese"]:0.24824814482469576,6[&type="Marshallese"]:0.04092983966743258)9[&type="Marshallese"]:0.19960751216377093,4[&type="Marshallese"]:0.15053735183105799)10[&type="Marshallese"]:0.04832606848374166,5[&type="Marshallese"]:0.1548634203149306)8[&type="Marshallese"]:0.13367002480677992)11[&type="Marshallese"]:0.0;tree STATE_1810000 = (1[&type="Not_Marshallese"]:0.2635334451216196,((((2[&type="Not_Marshallese"]:0.2526816948427732,3[&type="Not_Marshallese"]:0.04468169484268952)7[&type="Marshallese"]:0.24824814482469576,6[&type="Marshallese"]:0.04092983966743258)9[&type="Marshallese"]:0.19960751216377093,4[&type="Marshallese"]:0.15053735183105799)10[&type="Marshallese"]:0.04832606848374166,5[&type="Marshallese"]:0.1548634203149306)8[&type="Marshallese"]:0.13367002480677992)11[&type="Marshallese"]:0.0;
tree STATE_950000 = (1[&type="Not_Marshallese"]:0.21915723344247517,((((2[&type="Not_Marshallese"]:0.23888358500023923,3[&type="Not_Marshallese"]:0.03088358500015556)7[&type="Marshallese"]:0.25709107815289933,6[&type="Marshallese"]:0.035974663153102215)8[&type="Marshallese"]:0.26004268828445837,4[&type="Marshallese"]:0.20601735143741506)9[&type="Marshallese"]:0.03661512292626068,5[&type="Marshallese"]:0.1986324743638067)10[&type="Marshallese"]:0.045524759078759414)11[&type="Marshallese"]:0.0;tree STATE_1820000 = (1[&type="Not_Marshallese"]:0.21915723344247517,((((2[&type="Not_Marshallese"]:0.23888358500023923,3[&type="Not_Marshallese"]:0.03088358500015556)7[&type="Marshallese"]:0.25709107815289933,6[&type="Marshallese"]:0.035974663153102215)8[&type="Marshallese"]:0.26004268828445837,4[&type="Marshallese"]:0.20601735143741506)9[&type="Marshallese"]:0.03661512292626068,5[&type="Marshallese"]:0.1986324743638067)10[&type="Marshallese"]:0.045524759078759414)11[&type="Marshallese"]:0.0;
tree STATE_960000 = (1[&type="Not_Marshallese"]:0.16476010748733505,((((2[&type="Not_Marshallese"]:0.24738872524483646,3[&type="Not_Marshallese"]:0.03938872524475279)7[&type="Marshallese"]:0.22942399700937932,6[&type="Marshallese"]:0.016812722254179402)9[&type="Marshallese"]:0.11350557252421334,4[&type="Marshallese"]:0.04031829477824722)10[&type="Marshallese"]:0.1424111562314322,5[&type="Marshallese"]:0.13872945100981038)8[&type="Marshallese"]:0.05103065647761562)11[&type="Marshallese"]:0.0;tree STATE_1830000 = (1[&type="Not_Marshallese"]:0.16476010748733505,((((2[&type="Not_Marshallese"]:0.24738872524483646,3[&type="Not_Marshallese"]:0.03938872524475279)7[&type="Marshallese"]:0.22942399700937932,6[&type="Marshallese"]:0.016812722254179402)9[&type="Marshallese"]:0.11350557252421334,4[&type="Marshallese"]:0.04031829477824722)10[&type="Marshallese"]:0.1424111562314322,5[&type="Marshallese"]:0.13872945100981038)8[&type="Marshallese"]:0.05103065647761562)11[&type="Marshallese"]:0.0;
tree STATE_970000 = (1[&type="Not_Marshallese"]:0.11626131033438947,((((2[&type="Not_Marshallese"]:0.33080524482062806,3[&type="Not_Marshallese"]:0.12280524482054439)7[&type="Marshallese"]:0.17370949710332478,6[&type="Marshallese"]:0.04451474192391647)9[&type="Marshallese"]:0.07367527993549372,4[&type="Marshallese"]:0.02819002185926467)8[&type="Marshallese"]:0.09061006260817794,5[&type="Marshallese"]:0.07480008446757358)10[&type="Marshallese"]:0.06646122586690684)11[&type="Marshallese"]:0.0;tree STATE_1840000 = (1[&type="Not_Marshallese"]:0.11626131033438947,((((2[&type="Not_Marshallese"]:0.33080524482062806,3[&type="Not_Marshallese"]:0.12280524482054439)7[&type="Marshallese"]:0.17370949710332478,6[&type="Marshallese"]:0.04451474192391647)9[&type="Marshallese"]:0.07367527993549372,4[&type="Marshallese"]:0.02819002185926467)8[&type="Marshallese"]:0.09061006260817794,5[&type="Marshallese"]:0.07480008446757358)10[&type="Marshallese"]:0.06646122586690684)11[&type="Marshallese"]:0.0;
tree STATE_980000 = ((1[&type="Not_Marshallese"]:0.14109269687122272,5[&type="Marshallese"]:0.16609269687131367)10[&type="Marshallese"]:0.0765600597374313,(((2[&type="Not_Marshallese"]:0.3167295382286373,3[&type="Not_Marshallese"]:0.10872953822855363)7[&type="Marshallese"]:0.20647601418355838,6[&type="Marshallese"]:0.0632055524121593)9[&type="Marshallese"]:0.13439663458411621,4[&type="Marshallese"]:0.10760218699613)8[&type="Marshallese"]:0.179050569612484)11[&type="Marshallese"]:0.0;tree STATE_1850000 = ((1[&type="Not_Marshallese"]:0.14109269687122272,5[&type="Marshallese"]:0.16609269687131367)10[&type="Marshallese"]:0.0765600597374313,(((2[&type="Not_Marshallese"]:0.3167295382286373,3[&type="Not_Marshallese"]:0.10872953822855363)7[&type="Marshallese"]:0.20647601418355838,6[&type="Marshallese"]:0.0632055524121593)9[&type="Marshallese"]:0.13439663458411621,4[&type="Marshallese"]:0.10760218699613)8[&type="Marshallese"]:0.179050569612484)11[&type="Marshallese"]:0.0;
tree STATE_990000 = ((1[&type="Not_Marshallese"]:0.20116741913704583,5[&type="Marshallese"]:0.22616741913713678)10[&type="Marshallese"]:0.07031520348944642,(((2[&type="Not_Marshallese"]:0.31151973343511485,3[&type="Not_Marshallese"]:0.10351973343503118)7[&type="Marshallese"]:0.2117418623935876,6[&type="Marshallese"]:0.06326159582866608)9[&type="Marshallese"]:0.13060763347741955,4[&type="Marshallese"]:0.10386922930594011)8[&type="Marshallese"]:0.23661339332051212)11[&type="Marshallese"]:0.0;tree STATE_1860000 = ((1[&type="Not_Marshallese"]:0.20116741913704583,5[&type="Marshallese"]:0.22616741913713678)10[&type="Marshallese"]:0.07031520348944642,(((2[&type="Not_Marshallese"]:0.31151973343511485,3[&type="Not_Marshallese"]:0.10351973343503118)7[&type="Marshallese"]:0.2117418623935876,6[&type="Marshallese"]:0.06326159582866608)9[&type="Marshallese"]:0.13060763347741955,4[&type="Marshallese"]:0.10386922930594011)8[&type="Marshallese"]:0.23661339332051212)11[&type="Marshallese"]:0.0;
tree STATE_1000000 = (1[&type="Not_Marshallese"]:0.5233444142818011,((((2[&type="Not_Marshallese"]:0.25123444044497184,3[&type="Not_Marshallese"]:0.04323444044488817)7[&type="Marshallese"]:0.24084023691699785,6[&type="Marshallese"]:0.03207467736193331)8[&type="Marshallese"]:0.09285472728830052,4[&type="Marshallese"]:0.034929404650088314)10[&type="Marshallese"]:0.22700199829237577,5[&type="Marshallese"]:0.21793140294259505)9[&type="Marshallese"]:0.330413011339297)11[&type="Marshallese"]:0.0;tree STATE_1870000 = (1[&type="Not_Marshallese"]:0.5233444142818011,((((2[&type="Not_Marshallese"]:0.25123444044497184,3[&type="Not_Marshallese"]:0.04323444044488817)7[&type="Marshallese"]:0.24084023691699785,6[&type="Marshallese"]:0.03207467736193331)8[&type="Marshallese"]:0.09285472728830052,4[&type="Marshallese"]:0.034929404650088314)10[&type="Marshallese"]:0.22700199829237577,5[&type="Marshallese"]:0.21793140294259505)9[&type="Marshallese"]:0.330413011339297)11[&type="Marshallese"]:0.0;
tree STATE_1010000 = (1[&type="Not_Marshallese"]:0.1745567401894743,(((2[&type="Not_Marshallese"]:0.28364925697722787,3[&type="Not_Marshallese"]:0.0756492569771442)7[&type="Marshallese"]:0.22760085054367185,6[&type="Marshallese"]:0.05125010752086334)8[&type="Marshallese"]:0.1560889928536715,(4[&type="Marshallese"]:0.08832243780914151,5[&type="Marshallese"]:0.044322437809272475)10[&type="Marshallese"]:0.02901666256524782)9[&type="Marshallese"]:0.12621763981504497)11[&type="Marshallese"]:0.0;tree STATE_1880000 = (1[&type="Not_Marshallese"]:0.1745567401894743,(((2[&type="Not_Marshallese"]:0.28364925697722787,3[&type="Not_Marshallese"]:0.0756492569771442)7[&type="Marshallese"]:0.22760085054367185,6[&type="Marshallese"]:0.05125010752086334)8[&type="Marshallese"]:0.1560889928536715,(4[&type="Marshallese"]:0.08832243780914151,5[&type="Marshallese"]:0.044322437809272475)10[&type="Marshallese"]:0.02901666256524782)9[&type="Marshallese"]:0.12621763981504497)11[&type="Marshallese"]:0.0;
tree STATE_1020000 = ((1[&type="Not_Marshallese"]:0.26291890859334677,((2[&type="Not_Marshallese"]:0.2836817803214082,3[&type="Not_Marshallese"]:0.0756817803213245)7[&type="Marshallese"]:0.2612150536401168,6[&type="Marshallese"]:0.08489683396148862)9[&type="Marshallese"]:0.33702207463196365)8[&type="Marshallese"]:0.07270490773747829,(4[&type="Marshallese"]:0.17173019229299424,5[&type="Marshallese"]:0.1277301922931252)10[&type="Marshallese"]:0.2328936240377908)11[&type="Marshallese"]:0.0;tree STATE_1890000 = ((1[&type="Not_Marshallese"]:0.26291890859334677,((2[&type="Not_Marshallese"]:0.2836817803214082,3[&type="Not_Marshallese"]:0.0756817803213245)7[&type="Marshallese"]:0.2612150536401168,6[&type="Marshallese"]:0.08489683396148862)9[&type="Marshallese"]:0.33702207463196365)8[&type="Marshallese"]:0.07270490773747829,(4[&type="Marshallese"]:0.17173019229299424,5[&type="Marshallese"]:0.1277301922931252)10[&type="Marshallese"]:0.2328936240377908)11[&type="Marshallese"]:0.0;
tree STATE_1030000 = (1[&type="Not_Marshallese"]:0.31289559372830034,((((2[&type="Not_Marshallese"]:0.2392823681902711,3[&type="Not_Marshallese"]:0.031282368190187426)7[&type="Marshallese"]:0.2537228990390907,6[&type="Marshallese"]:0.0330052672293254)8[&type="Marshallese"]:0.11923597000960795,4[&type="Marshallese"]:0.06224123723878783)9[&type="Marshallese"]:0.030093644358790583,5[&type="Marshallese"]:0.04833488159770938)10[&type="Marshallese"]:0.2895607121306819)11[&type="Marshallese"]:0.0;tree STATE_1900000 = (1[&type="Not_Marshallese"]:0.31289559372830034,((((2[&type="Not_Marshallese"]:0.2392823681902711,3[&type="Not_Marshallese"]:0.031282368190187426)7[&type="Marshallese"]:0.2537228990390907,6[&type="Marshallese"]:0.0330052672293254)8[&type="Marshallese"]:0.11923597000960795,4[&type="Marshallese"]:0.06224123723878783)9[&type="Marshallese"]:0.030093644358790583,5[&type="Marshallese"]:0.04833488159770938)10[&type="Marshallese"]:0.2895607121306819)11[&type="Marshallese"]:0.0;
tree STATE_1040000 = ((1[&type="Not_Marshallese"]:0.49918137578402333,(4[&type="Marshallese"]:0.41109742952189665,5[&type="Marshallese"]:0.3670974295220276)10[&type="Marshallese"]:0.15708394626208666)8[&type="Marshallese"]:0.04260661595238746,((2[&type="Not_Marshallese"]:0.5047982392537068,3[&type="Not_Marshallese"]:0.29679823925362314)7[&type="Marshallese"]:0.14572644559552805,6[&type="Marshallese"]:0.1905246848491985)9[&type="Marshallese"]:0.5102633068873178)11[&type="Marshallese"]:0.0;tree STATE_1910000 = ((1[&type="Not_Marshallese"]:0.49918137578402333,(4[&type="Marshallese"]:0.41109742952189665,5[&type="Marshallese"]:0.3670974295220276)10[&type="Marshallese"]:0.15708394626208666)8[&type="Marshallese"]:0.04260661595238746,((2[&type="Not_Marshallese"]:0.5047982392537068,3[&type="Not_Marshallese"]:0.29679823925362314)7[&type="Marshallese"]:0.14572644559552805,6[&type="Marshallese"]:0.1905246848491985)9[&type="Marshallese"]:0.5102633068873178)11[&type="Marshallese"]:0.0;
tree STATE_1050000 = (1[&type="Not_Marshallese"]:0.23425319406552525,((((2[&type="Not_Marshallese"]:0.31233784349392907,3[&type="Not_Marshallese"]:0.1043378434938454)7[&type="Not_Marshallese"]:0.25294859427095134,6[&type="Marshallese"]:0.10528643776484403)8[&type="Marshallese"]:0.040849898294245124,4[&type="Marshallese"]:0.05613633605894364)9[&type="Marshallese"]:0.04152496859177346,5[&type="Marshallese"]:0.05366130465084806)10[&type="Marshallese"]:0.20559188941476814)11[&type="Marshallese"]:0.0;tree STATE_1920000 = (1[&type="Not_Marshallese"]:0.23425319406552525,((((2[&type="Not_Marshallese"]:0.31233784349392907,3[&type="Not_Marshallese"]:0.1043378434938454)7[&type="Not_Marshallese"]:0.25294859427095134,6[&type="Marshallese"]:0.10528643776484403)8[&type="Marshallese"]:0.040849898294245124,4[&type="Marshallese"]:0.05613633605894364)9[&type="Marshallese"]:0.04152496859177346,5[&type="Marshallese"]:0.05366130465084806)10[&type="Marshallese"]:0.20559188941476814)11[&type="Marshallese"]:0.0;
tree STATE_1060000 = (1[&type="Not_Marshallese"]:0.39842057578131995,((((2[&type="Not_Marshallese"]:0.4156130069394111,3[&type="Not_Marshallese"]:0.20761300693932744)7[&type="Marshallese"]:0.17172722371645993,6[&type="Marshallese"]:0.12734023065583466)9[&type="Marshallese"]:0.02611634139708041,4[&type="Marshallese"]:0.06345657205276956)10[&type="Marshallese"]:0.24867035095577084,5[&type="Marshallese"]:0.26812692300867136)8[&type="Marshallese"]:0.15529365277273954)11[&type="Marshallese"]:0.0;tree STATE_1930000 = (1[&type="Not_Marshallese"]:0.39842057578131995,((((2[&type="Not_Marshallese"]:0.4156130069394111,3[&type="Not_Marshallese"]:0.20761300693932744)7[&type="Marshallese"]:0.17172722371645993,6[&type="Marshallese"]:0.12734023065583466)9[&type="Marshallese"]:0.02611634139708041,4[&type="Marshallese"]:0.06345657205276956)10[&type="Marshallese"]:0.24867035095577084,5[&type="Marshallese"]:0.26812692300867136)8[&type="Marshallese"]:0.15529365277273954)11[&type="Marshallese"]:0.0;
tree STATE_1070000 = (1[&type="Not_Marshallese"]:0.8791134891713903,((((2[&type="Not_Marshallese"]:0.27746071937106054,3[&type="Not_Marshallese"]:0.06946071937097686)7[&type="Marshallese"]:0.22738463586024527,6[&type="Marshallese"]:0.044845355231269424)9[&type="Marshallese"]:0.05879110766124829,4[&type="Marshallese"]:0.013636462892372192)10[&type="Marshallese"]:0.09691740365729096,5[&type="Marshallese"]:0.06655386654979412)8[&type="Marshallese"]:0.8375596226216871)11[&type="Marshallese"]:0.0;tree STATE_1940000 = (1[&type="Not_Marshallese"]:0.8791134891713903,((((2[&type="Not_Marshallese"]:0.27746071937106054,3[&type="Not_Marshallese"]:0.06946071937097686)7[&type="Marshallese"]:0.22738463586024527,6[&type="Marshallese"]:0.044845355231269424)9[&type="Marshallese"]:0.05879110766124829,4[&type="Marshallese"]:0.013636462892372192)10[&type="Marshallese"]:0.09691740365729096,5[&type="Marshallese"]:0.06655386654979412)8[&type="Marshallese"]:0.8375596226216871)11[&type="Marshallese"]:0.0;
tree STATE_1080000 = (1[&type="Not_Marshallese"]:0.3646366512158057,((((2[&type="Not_Marshallese"]:0.23552107490854912,3[&type="Not_Marshallese"]:0.027521074908465448)7[&type="Marshallese"]:0.4124904343862461,6[&type="Marshallese"]:0.18801150929475885)8[&type="Marshallese"]:0.016593752842862686,4[&type="Marshallese"]:0.11460526213747602)10[&type="Marshallese"]:0.020770944723823903,5[&type="Marshallese"]:0.09137620686143089)9[&type="Marshallese"]:0.29826044435446575)11[&type="Marshallese"]:0.0;tree STATE_1950000 = (1[&type="Not_Marshallese"]:0.3646366512158057,((((2[&type="Not_Marshallese"]:0.23552107490854912,3[&type="Not_Marshallese"]:0.027521074908465448)7[&type="Marshallese"]:0.4124904343862461,6[&type="Marshallese"]:0.18801150929475885)8[&type="Marshallese"]:0.016593752842862686,4[&type="Marshallese"]:0.11460526213747602)10[&type="Marshallese"]:0.020770944723823903,5[&type="Marshallese"]:0.09137620686143089)9[&type="Marshallese"]:0.29826044435446575)11[&type="Marshallese"]:0.0;
tree STATE_1090000 = (1[&type="Not_Marshallese"]:0.1941055931089386,((((2[&type="Not_Marshallese"]:0.2847171846209512,3[&type="Not_Marshallese"]:0.07671718462086752)7[&type="Marshallese"]:0.22073311948576935,6[&type="Marshallese"]:0.04545030410668416)8[&type="Marshallese"]:0.1302284043791211,4[&type="Marshallese"]:0.08567870848565973)9[&type="Marshallese"]:0.0018877965910317762,5[&type="Marshallese"]:0.04356650507682247)10[&type="Marshallese"]:0.17553908803220708)11[&type="Marshallese"]:0.0;tree STATE_1960000 = (1[&type="Not_Marshallese"]:0.1941055931089386,((((2[&type="Not_Marshallese"]:0.2847171846209512,3[&type="Not_Marshallese"]:0.07671718462086752)7[&type="Marshallese"]:0.22073311948576935,6[&type="Marshallese"]:0.04545030410668416)8[&type="Marshallese"]:0.1302284043791211,4[&type="Marshallese"]:0.08567870848565973)9[&type="Marshallese"]:0.0018877965910317762,5[&type="Marshallese"]:0.04356650507682247)10[&type="Marshallese"]:0.17553908803220708)11[&type="Marshallese"]:0.0;
tree STATE_1100000 = (1[&type="Not_Marshallese"]:0.3207888496666894,((((2[&type="Not_Marshallese"]:0.2702248715634179,3[&type="Not_Marshallese"]:0.06222487156333423)7[&type="Marshallese"]:0.38968987221803564,6[&type="Marshallese"]:0.19991474378141716)10[&type="Marshallese"]:0.06717175780008189,4[&type="Marshallese"]:0.17708650158135353)9[&type="Marshallese"]:0.09943939498023802,5[&type="Marshallese"]:0.2325258965617225)8[&type="Marshallese"]:0.11326295310505785)11[&type="Marshallese"]:0.0;tree STATE_1970000 = (1[&type="Not_Marshallese"]:0.3207888496666894,((((2[&type="Not_Marshallese"]:0.2702248715634179,3[&type="Not_Marshallese"]:0.06222487156333423)7[&type="Marshallese"]:0.38968987221803564,6[&type="Marshallese"]:0.19991474378141716)10[&type="Marshallese"]:0.06717175780008189,4[&type="Marshallese"]:0.17708650158135353)9[&type="Marshallese"]:0.09943939498023802,5[&type="Marshallese"]:0.2325258965617225)8[&type="Marshallese"]:0.11326295310505785)11[&type="Marshallese"]:0.0;
tree STATE_1110000 = (1[&type="Not_Marshallese"]:0.38239749535196554,((((2[&type="Not_Marshallese"]:0.3938224574889748,3[&type="Not_Marshallese"]:0.18582245748889115)7[&type="Marshallese"]:0.09106925892352774,6[&type="Marshallese"]:0.02489171641246618)8[&type="Marshallese"]:0.07550962028628255,4[&type="Marshallese"]:0.010401336698603214)10[&type="Marshallese"]:0.3173523408780742,5[&type="Marshallese"]:0.28375367757680836)9[&type="Marshallese"]:0.12364381777524813)11[&type="Marshallese"]:0.0;tree STATE_1980000 = (1[&type="Not_Marshallese"]:0.38239749535196554,((((2[&type="Not_Marshallese"]:0.3938224574889748,3[&type="Not_Marshallese"]:0.18582245748889115)7[&type="Marshallese"]:0.09106925892352774,6[&type="Marshallese"]:0.02489171641246618)8[&type="Marshallese"]:0.07550962028628255,4[&type="Marshallese"]:0.010401336698603214)10[&type="Marshallese"]:0.3173523408780742,5[&type="Marshallese"]:0.28375367757680836)9[&type="Marshallese"]:0.12364381777524813)11[&type="Marshallese"]:0.0;
tree STATE_1120000 = (1[&type="Not_Marshallese"]:0.29906798700065984,((((2[&type="Not_Marshallese"]:0.26240281860544423,3[&type="Not_Marshallese"]:0.05440281860536056)7[&type="Marshallese"]:0.24550915659013306,6[&type="Marshallese"]:0.04791197519554091)8[&type="Marshallese"]:0.09390464751272765,4[&type="Marshallese"]:0.05181662270812304)10[&type="Marshallese"]:0.14213792177107587,5[&type="Marshallese"]:0.14995454447932988)9[&type="Marshallese"]:0.1741134425214209)11[&type="Marshallese"]:0.0;tree STATE_1990000 = (1[&type="Not_Marshallese"]:0.29906798700065984,((((2[&type="Not_Marshallese"]:0.26240281860544423,3[&type="Not_Marshallese"]:0.05440281860536056)7[&type="Marshallese"]:0.24550915659013306,6[&type="Marshallese"]:0.04791197519554091)8[&type="Marshallese"]:0.09390464751272765,4[&type="Marshallese"]:0.05181662270812304)10[&type="Marshallese"]:0.14213792177107587,5[&type="Marshallese"]:0.14995454447932988)9[&type="Marshallese"]:0.1741134425214209)11[&type="Marshallese"]:0.0;
tree STATE_1130000 = ((1[&type="Not_Marshallese"]:0.21341459117349804,(((2[&type="Not_Marshallese"]:0.299430446220052,3[&type="Not_Marshallese"]:0.09143044621996832)7[&type="Marshallese"]:0.21250730232992543,6[&type="Marshallese"]:0.05193774854994104)8[&type="Marshallese"]:0.06322200573320813,4[&type="Marshallese"]:0.025159754283003655)9[&type="Marshallese"]:0.25725483689045436)10[&type="Marshallese"]:0.014201106102574523,5[&type="Marshallese"]:0.2526156972761635)11[&type="Marshallese"]:0.0;tree STATE_2000000 = ((1[&type="Not_Marshallese"]:0.21341459117349804,(((2[&type="Not_Marshallese"]:0.299430446220052,3[&type="Not_Marshallese"]:0.09143044621996832)7[&type="Marshallese"]:0.21250730232992543,6[&type="Marshallese"]:0.05193774854994104)8[&type="Marshallese"]:0.06322200573320813,4[&type="Marshallese"]:0.025159754283003655)9[&type="Marshallese"]:0.25725483689045436)10[&type="Marshallese"]:0.014201106102574523,5[&type="Marshallese"]:0.2526156972761635)11[&type="Marshallese"]:0.0;
tree STATE_1140000 = ((1[&type="Not_Marshallese"]:0.2076790761898828,5[&type="Marshallese"]:0.23267907618997374)10[&type="Marshallese"]:0.1614015529972621,(((2[&type="Not_Marshallese"]:0.28484528185856484,3[&type="Not_Marshallese"]:0.07684528185848116)7[&type="Marshallese"]:0.25831820932681393,6[&type="Marshallese"]:0.08316349118534239)8[&type="Marshallese"]:0.044007038863790204,4[&type="Marshallese"]:0.03717053004898707)9[&type="Marshallese"]:0.4009100991381178)11[&type="Marshallese"]:0.0;tree STATE_2010000 = ((1[&type="Not_Marshallese"]:0.2076790761898828,5[&type="Marshallese"]:0.23267907618997374)10[&type="Marshallese"]:0.1614015529972621,(((2[&type="Not_Marshallese"]:0.28484528185856484,3[&type="Not_Marshallese"]:0.07684528185848116)7[&type="Marshallese"]:0.25831820932681393,6[&type="Marshallese"]:0.08316349118534239)8[&type="Marshallese"]:0.044007038863790204,4[&type="Marshallese"]:0.03717053004898707)9[&type="Marshallese"]:0.4009100991381178)11[&type="Marshallese"]:0.0;
tree STATE_1150000 = ((1[&type="Not_Marshallese"]:0.06960947252885208,5[&type="Marshallese"]:0.09460947252894303)10[&type="Marshallese"]:0.07005388978429783,(((2[&type="Not_Marshallese"]:0.2460748219244603,3[&type="Not_Marshallese"]:0.03807482192437664)7[&type="Marshallese"]:0.3429426984132581,6[&type="Marshallese"]:0.129017520337682)8[&type="Marshallese"]:0.1335324025894098,4[&type="Marshallese"]:0.17254992292694626)9[&type="Marshallese"]:0.036113439386163626)11[&type="Marshallese"]:0.0;tree STATE_2020000 = ((1[&type="Not_Marshallese"]:0.06960947252885208,5[&type="Marshallese"]:0.09460947252894303)10[&type="Marshallese"]:0.07005388978429783,(((2[&type="Not_Marshallese"]:0.2460748219244603,3[&type="Not_Marshallese"]:0.03807482192437664)7[&type="Marshallese"]:0.3429426984132581,6[&type="Marshallese"]:0.129017520337682)8[&type="Marshallese"]:0.1335324025894098,4[&type="Marshallese"]:0.17254992292694626)9[&type="Marshallese"]:0.036113439386163626)11[&type="Marshallese"]:0.0;
tree STATE_1160000 = (1[&type="Not_Marshallese"]:0.6895837139404593,((((2[&type="Not_Marshallese"]:0.3920779578571971,3[&type="Not_Marshallese"]:0.18407795785711345)7[&type="Marshallese"]:0.09377771296553916,6[&type="Marshallese"]:0.025855670822699905)8[&type="Marshallese"]:0.17207513423373388,5[&type="Marshallese"]:0.06393080505641924)9[&type="Marshallese"]:0.0745864159105386,4[&type="Marshallese"]:0.18251722096682688)10[&type="Marshallese"]:0.5760664929735924)11[&type="Marshallese"]:0.0;tree STATE_2030000 = (1[&type="Not_Marshallese"]:0.6895837139404593,((((2[&type="Not_Marshallese"]:0.3920779578571971,3[&type="Not_Marshallese"]:0.18407795785711345)7[&type="Marshallese"]:0.09377771296553916,6[&type="Marshallese"]:0.025855670822699905)8[&type="Marshallese"]:0.17207513423373388,5[&type="Marshallese"]:0.06393080505641924)9[&type="Marshallese"]:0.0745864159105386,4[&type="Marshallese"]:0.18251722096682688)10[&type="Marshallese"]:0.5760664929735924)11[&type="Marshallese"]:0.0;
tree STATE_1170000 = (1[&type="Not_Marshallese"]:0.34226717911701066,((((2[&type="Not_Marshallese"]:0.37415931546025677,3[&type="Not_Marshallese"]:0.1661593154601731)7[&type="Marshallese"]:0.16130841580741723,6[&type="Marshallese"]:0.07546773126763762)8[&type="Marshallese"]:0.11625274145515052,4[&type="Marshallese"]:0.10172047272264262)10[&type="Marshallese"]:0.16301173018656123,5[&type="Marshallese"]:0.22073220290933482)9[&type="Marshallese"]:0.1465349762077668)11[&type="Marshallese"]:0.0;tree STATE_2040000 = (1[&type="Not_Marshallese"]:0.34226717911701066,((((2[&type="Not_Marshallese"]:0.37415931546025677,3[&type="Not_Marshallese"]:0.1661593154601731)7[&type="Marshallese"]:0.16130841580741723,6[&type="Marshallese"]:0.07546773126763762)8[&type="Marshallese"]:0.11625274145515052,4[&type="Marshallese"]:0.10172047272264262)10[&type="Marshallese"]:0.16301173018656123,5[&type="Marshallese"]:0.22073220290933482)9[&type="Marshallese"]:0.1465349762077668)11[&type="Marshallese"]:0.0;
tree STATE_1180000 = (1[&type="Not_Marshallese"]:0.42297943342784117,((((2[&type="Not_Marshallese"]:0.46662206426145003,3[&type="Not_Marshallese"]:0.25862206426136636)7[&type="Marshallese"]:0.18031215499552422,6[&type="Marshallese"]:0.18693421925693787)8[&type="Marshallese"]:0.02138443805318746,4[&type="Marshallese"]:0.11831865730997981)9[&type="Marshallese"]:0.1691684788645197,5[&type="Marshallese"]:0.24348713617463047)10[&type="Marshallese"]:0.20449229725330165)11[&type="Marshallese"]:0.0;tree STATE_2050000 = (1[&type="Not_Marshallese"]:0.42297943342784117,((((2[&type="Not_Marshallese"]:0.46662206426145003,3[&type="Not_Marshallese"]:0.25862206426136636)7[&type="Marshallese"]:0.18031215499552422,6[&type="Marshallese"]:0.18693421925693787)8[&type="Marshallese"]:0.02138443805318746,4[&type="Marshallese"]:0.11831865730997981)9[&type="Marshallese"]:0.1691684788645197,5[&type="Marshallese"]:0.24348713617463047)10[&type="Marshallese"]:0.20449229725330165)11[&type="Marshallese"]:0.0;
tree STATE_1190000 = (1[&type="Not_Marshallese"]:0.48139956179459653,(((2[&type="Not_Marshallese"]:0.44769796762169317,3[&type="Not_Marshallese"]:0.2396979676216095)7[&type="Marshallese"]:0.3427285861597315,6[&type="Marshallese"]:0.3304265537813883)8[&type="Marshallese"]:0.06305238508115019,(4[&type="Marshallese"]:0.14141159613303067,5[&type="Marshallese"]:0.09741159613316164)9[&type="Marshallese"]:0.1620673427293623)10[&type="Marshallese"]:0.24692062293216355)11[&type="Marshallese"]:0.0;tree STATE_2060000 = (1[&type="Not_Marshallese"]:0.48139956179459653,(((2[&type="Not_Marshallese"]:0.44769796762169317,3[&type="Not_Marshallese"]:0.2396979676216095)7[&type="Marshallese"]:0.3427285861597315,6[&type="Marshallese"]:0.3304265537813883)8[&type="Marshallese"]:0.06305238508115019,(4[&type="Marshallese"]:0.14141159613303067,5[&type="Marshallese"]:0.09741159613316164)9[&type="Marshallese"]:0.1620673427293623)10[&type="Marshallese"]:0.24692062293216355)11[&type="Marshallese"]:0.0;
tree STATE_1200000 = (1[&type="Not_Marshallese"]:0.5117965854161577,((((2[&type="Not_Marshallese"]:0.24308344068014456,3[&type="Not_Marshallese"]:0.03508344068006089)7[&type="Marshallese"]:0.37656720194360094,6[&type="Marshallese"]:0.1596506426237091)8[&type="Marshallese"]:0.06380620658899128,5[&type="Marshallese"]:0.08945684921268582)10[&type="Marshallese"]:0.1750387539271533,4[&type="Marshallese"]:0.30849560313970814)9[&type="Marshallese"]:0.27230098227640953)11[&type="Marshallese"]:0.0;tree STATE_2070000 = (1[&type="Not_Marshallese"]:0.5117965854161577,((((2[&type="Not_Marshallese"]:0.24308344068014456,3[&type="Not_Marshallese"]:0.03508344068006089)7[&type="Marshallese"]:0.37656720194360094,6[&type="Marshallese"]:0.1596506426237091)8[&type="Marshallese"]:0.06380620658899128,5[&type="Marshallese"]:0.08945684921268582)10[&type="Marshallese"]:0.1750387539271533,4[&type="Marshallese"]:0.30849560313970814)9[&type="Marshallese"]:0.27230098227640953)11[&type="Marshallese"]:0.0;
tree STATE_1210000 = (1[&type="Not_Marshallese"]:0.31449331617097287,((((2[&type="Not_Marshallese"]:0.32858306734944287,3[&type="Not_Marshallese"]:0.1205830673493592)7[&type="Marshallese"]:0.16714254274024737,6[&type="Marshallese"]:0.03572561008965386)10[&type="Marshallese"]:0.06787070199569051,4[&type="Marshallese"]:0.013596312085198847)9[&type="Marshallese"]:0.21935963333913922,5[&type="Marshallese"]:0.18895594542446903)8[&type="Marshallese"]:0.1505373707465948)11[&type="Marshallese"]:0.0;tree STATE_2080000 = (1[&type="Not_Marshallese"]:0.31449331617097287,((((2[&type="Not_Marshallese"]:0.32858306734944287,3[&type="Not_Marshallese"]:0.1205830673493592)7[&type="Marshallese"]:0.16714254274024737,6[&type="Marshallese"]:0.03572561008965386)10[&type="Marshallese"]:0.06787070199569051,4[&type="Marshallese"]:0.013596312085198847)9[&type="Marshallese"]:0.21935963333913922,5[&type="Marshallese"]:0.18895594542446903)8[&type="Marshallese"]:0.1505373707465948)11[&type="Marshallese"]:0.0;
tree STATE_1220000 = (1[&type="Not_Marshallese"]:0.2854143298647771,((((2[&type="Not_Marshallese"]:0.4167316532542485,3[&type="Not_Marshallese"]:0.20873165325416482)7[&type="Marshallese"]:0.13386385632744663,6[&type="Marshallese"]:0.09059550958165874)8[&type="Marshallese"]:0.10441492035941236,5[&type="Marshallese"]:0.06101042994105654)9[&type="Marshallese"]:0.0795110224920419,4[&type="Marshallese"]:0.18452145243296747)10[&type="Marshallese"]:0.16989287743176962)11[&type="Marshallese"]:0.0;tree STATE_2090000 = (1[&type="Not_Marshallese"]:0.2854143298647771,((((2[&type="Not_Marshallese"]:0.4167316532542485,3[&type="Not_Marshallese"]:0.20873165325416482)7[&type="Marshallese"]:0.13386385632744663,6[&type="Marshallese"]:0.09059550958165874)8[&type="Marshallese"]:0.10441492035941236,5[&type="Marshallese"]:0.06101042994105654)9[&type="Marshallese"]:0.0795110224920419,4[&type="Marshallese"]:0.18452145243296747)10[&type="Marshallese"]:0.16989287743176962)11[&type="Marshallese"]:0.0;
tree STATE_1230000 = (1[&type="Not_Marshallese"]:0.31105679650241647,((((2[&type="Not_Marshallese"]:0.24484897449732418,3[&type="Not_Marshallese"]:0.036848974497240505)7[&type="Marshallese"]:0.34925283371277466,6[&type="Marshallese"]:0.13410180821006246)8[&type="Marshallese"]:0.07687078880690235,5[&type="Marshallese"]:0.07697259701695025)9[&type="Marshallese"]:0.017050006628533954,4[&type="Marshallese"]:0.13802260364535324)10[&type="Marshallese"]:0.2420341928570232)11[&type="Marshallese"]:0.0;tree STATE_2100000 = (1[&type="Not_Marshallese"]:0.31105679650241647,((((2[&type="Not_Marshallese"]:0.24484897449732418,3[&type="Not_Marshallese"]:0.036848974497240505)7[&type="Marshallese"]:0.34925283371277466,6[&type="Marshallese"]:0.13410180821006246)8[&type="Marshallese"]:0.07687078880690235,5[&type="Marshallese"]:0.07697259701695025)9[&type="Marshallese"]:0.017050006628533954,4[&type="Marshallese"]:0.13802260364535324)10[&type="Marshallese"]:0.2420341928570232)11[&type="Marshallese"]:0.0;
tree STATE_1240000 = (1[&type="Not_Marshallese"]:0.31175209329970255,((((2[&type="Not_Marshallese"]:0.30471972868533076,3[&type="Not_Marshallese"]:0.09671972868524709)7[&type="Marshallese"]:0.21732663204123598,6[&type="Marshallese"]:0.06204636072653036)8[&type="Marshallese"]:0.09092799067887802,4[&type="Marshallese"]:0.06297435140526286)9[&type="Marshallese"]:0.080763572718059,5[&type="Marshallese"]:0.09973792412345284)10[&type="Marshallese"]:0.23701416917634066)11[&type="Marshallese"]:0.0;tree STATE_2110000 = (1[&type="Not_Marshallese"]:0.31175209329970255,((((2[&type="Not_Marshallese"]:0.30471972868533076,3[&type="Not_Marshallese"]:0.09671972868524709)7[&type="Marshallese"]:0.21732663204123598,6[&type="Marshallese"]:0.06204636072653036)8[&type="Marshallese"]:0.09092799067887802,4[&type="Marshallese"]:0.06297435140526286)9[&type="Marshallese"]:0.080763572718059,5[&type="Marshallese"]:0.09973792412345284)10[&type="Marshallese"]:0.23701416917634066)11[&type="Marshallese"]:0.0;
tree STATE_1250000 = (1[&type="Not_Marshallese"]:0.33432582443364556,(((2[&type="Not_Marshallese"]:0.3845167171941405,3[&type="Not_Marshallese"]:0.17651671719405682)7[&type="Marshallese"]:0.15976789955901827,6[&type="Marshallese"]:0.08428461675312238)8[&type="Marshallese"]:0.21061475741099145,(4[&type="Marshallese"]:0.10491277200196358,5[&type="Marshallese"]:0.06091277200209455)10[&type="Marshallese"]:0.09998660216200472)9[&type="Marshallese"]:0.19842645026963723)11[&type="Marshallese"]:0.0;tree STATE_2120000 = (1[&type="Not_Marshallese"]:0.33432582443364556,(((2[&type="Not_Marshallese"]:0.3845167171941405,3[&type="Not_Marshallese"]:0.17651671719405682)7[&type="Marshallese"]:0.15976789955901827,6[&type="Marshallese"]:0.08428461675312238)8[&type="Marshallese"]:0.21061475741099145,(4[&type="Marshallese"]:0.10491277200196358,5[&type="Marshallese"]:0.06091277200209455)10[&type="Marshallese"]:0.09998660216200472)9[&type="Marshallese"]:0.19842645026963723)11[&type="Marshallese"]:0.0;
tree STATE_1260000 = (1[&type="Not_Marshallese"]:0.40569804872925386,((((2[&type="Not_Marshallese"]:0.2619119164625387,3[&type="Not_Marshallese"]:0.05391191646245502)7[&type="Marshallese"]:0.3555210559926381,6[&type="Marshallese"]:0.15743297245514043)8[&type="Marshallese"]:0.017071396132549155,4[&type="Marshallese"]:0.08450436858754407)10[&type="Marshallese"]:0.14172414579479975,5[&type="Marshallese"]:0.18222851438247478)9[&type="Marshallese"]:0.24846953434687002)11[&type="Marshallese"]:0.0;tree STATE_2130000 = (1[&type="Not_Marshallese"]:0.40569804872925386,((((2[&type="Not_Marshallese"]:0.2619119164625387,3[&type="Not_Marshallese"]:0.05391191646245502)7[&type="Marshallese"]:0.3555210559926381,6[&type="Marshallese"]:0.15743297245514043)8[&type="Marshallese"]:0.017071396132549155,4[&type="Marshallese"]:0.08450436858754407)10[&type="Marshallese"]:0.14172414579479975,5[&type="Marshallese"]:0.18222851438247478)9[&type="Marshallese"]:0.24846953434687002)11[&type="Marshallese"]:0.0;
tree STATE_1270000 = (1[&type="Not_Marshallese"]:0.41995718313247155,(((2[&type="Not_Marshallese"]:0.2976650461992741,3[&type="Not_Marshallese"]:0.08966504619919041)7[&type="Marshallese"]:0.3424026570291285,6[&type="Marshallese"]:0.18006770322836618)8[&type="Marshallese"]:0.16233371040811528,(4[&type="Marshallese"]:0.19356629555755156,5[&type="Marshallese"]:0.14956629555768253)9[&type="Marshallese"]:0.05883511807878439)10[&type="Marshallese"]:0.23655576949609558)11[&type="Marshallese"]:0.0;tree STATE_2140000 = (1[&type="Not_Marshallese"]:0.41995718313247155,(((2[&type="Not_Marshallese"]:0.2976650461992741,3[&type="Not_Marshallese"]:0.08966504619919041)7[&type="Marshallese"]:0.3424026570291285,6[&type="Marshallese"]:0.18006770322836618)8[&type="Marshallese"]:0.16233371040811528,(4[&type="Marshallese"]:0.19356629555755156,5[&type="Marshallese"]:0.14956629555768253)9[&type="Marshallese"]:0.05883511807878439)10[&type="Marshallese"]:0.23655576949609558)11[&type="Marshallese"]:0.0;
tree STATE_1280000 = (1[&type="Not_Marshallese"]:0.11866775448671008,((((2[&type="Not_Marshallese"]:0.2921811738974276,3[&type="Not_Marshallese"]:0.08418117389734392)7[&type="Marshallese"]:0.19817736643891976,6[&type="Marshallese"]:0.03035854033631097)8[&type="Marshallese"]:0.07215431387251808,4[&type="Marshallese"]:0.012512854208683533)10[&type="Marshallese"]:0.10202968225310771,5[&type="Marshallese"]:0.07054253646192221)9[&type="Marshallese"]:0.07312521802487881)11[&type="Marshallese"]:0.0;tree STATE_2150000 = (1[&type="Not_Marshallese"]:0.11866775448671008,((((2[&type="Not_Marshallese"]:0.2921811738974276,3[&type="Not_Marshallese"]:0.08418117389734392)7[&type="Marshallese"]:0.19817736643891976,6[&type="Marshallese"]:0.03035854033631097)8[&type="Marshallese"]:0.07215431387251808,4[&type="Marshallese"]:0.012512854208683533)10[&type="Marshallese"]:0.10202968225310771,5[&type="Marshallese"]:0.07054253646192221)9[&type="Marshallese"]:0.07312521802487881)11[&type="Marshallese"]:0.0;
tree STATE_1290000 = ((1[&type="Not_Marshallese"]:0.24289144645624816,(4[&type="Marshallese"]:0.22920923739637744,5[&type="Marshallese"]:0.1852092373965084)10[&type="Marshallese"]:0.0826822090598307)9[&type="Marshallese"]:0.10668721071150244,((2[&type="Not_Marshallese"]:0.2301482146195984,3[&type="Not_Marshallese"]:0.022148214619514717)7[&type="Marshallese"]:0.32660446810888905,6[&type="Marshallese"]:0.09675268272845106)8[&type="Marshallese"]:0.41182597443940505)11[&type="Marshallese"]:0.0;tree STATE_2160000 = ((1[&type="Not_Marshallese"]:0.24289144645624816,(4[&type="Marshallese"]:0.22920923739637744,5[&type="Marshallese"]:0.1852092373965084)10[&type="Marshallese"]:0.0826822090598307)9[&type="Marshallese"]:0.10668721071150244,((2[&type="Not_Marshallese"]:0.2301482146195984,3[&type="Not_Marshallese"]:0.022148214619514717)7[&type="Marshallese"]:0.32660446810888905,6[&type="Marshallese"]:0.09675268272845106)8[&type="Marshallese"]:0.41182597443940505)11[&type="Marshallese"]:0.0;
tree STATE_1300000 = (1[&type="Not_Marshallese"]:0.41166455658622536,((((2[&type="Not_Marshallese"]:0.321462335600138,3[&type="Not_Marshallese"]:0.11346233560005431)7[&type="Marshallese"]:0.2522278803748394,6[&type="Marshallese"]:0.113690215974941)8[&type="Marshallese"]:0.06519945477617073,4[&type="Marshallese"]:0.08888967075096621)10[&type="Marshallese"]:0.2817472296182916,5[&type="Marshallese"]:0.32663690036938875)9[&type="Marshallese"]:0.11002765621692756)11[&type="Marshallese"]:0.0;tree STATE_2170000 = (1[&type="Not_Marshallese"]:0.41166455658622536,((((2[&type="Not_Marshallese"]:0.321462335600138,3[&type="Not_Marshallese"]:0.11346233560005431)7[&type="Marshallese"]:0.2522278803748394,6[&type="Marshallese"]:0.113690215974941)8[&type="Marshallese"]:0.06519945477617073,4[&type="Marshallese"]:0.08888967075096621)10[&type="Marshallese"]:0.2817472296182916,5[&type="Marshallese"]:0.32663690036938875)9[&type="Marshallese"]:0.11002765621692756)11[&type="Marshallese"]:0.0;
tree STATE_1310000 = (1[&type="Not_Marshallese"]:0.4163586415142957,((((2[&type="Not_Marshallese"]:0.336693611617936,3[&type="Not_Marshallese"]:0.1286936116178523)7[&type="Marshallese"]:0.1934152433873988,6[&type="Marshallese"]:0.0701088550052984)8[&type="Marshallese"]:0.07094400543430446,4[&type="Marshallese"]:0.05105286043945734)9[&type="Marshallese"]:0.06635192342851637,5[&type="Marshallese"]:0.07340478386810467)10[&type="Marshallese"]:0.36795385764628197)11[&type="Marshallese"]:0.0;tree STATE_2180000 = (1[&type="Not_Marshallese"]:0.4163586415142957,((((2[&type="Not_Marshallese"]:0.336693611617936,3[&type="Not_Marshallese"]:0.1286936116178523)7[&type="Marshallese"]:0.1934152433873988,6[&type="Marshallese"]:0.0701088550052984)8[&type="Marshallese"]:0.07094400543430446,4[&type="Marshallese"]:0.05105286043945734)9[&type="Marshallese"]:0.06635192342851637,5[&type="Marshallese"]:0.07340478386810467)10[&type="Marshallese"]:0.36795385764628197)11[&type="Marshallese"]:0.0;
tree STATE_1320000 = (1[&type="Not_Marshallese"]:0.38267803355485785,((((2[&type="Not_Marshallese"]:0.3014035604743816,3[&type="Not_Marshallese"]:0.09340356047429793)7[&type="Marshallese"]:0.2387786152086681,6[&type="Marshallese"]:0.08018217568301333)8[&type="Marshallese"]:0.10393528470689328,4[&type="Marshallese"]:0.0941174603897611)10[&type="Marshallese"]:0.08565245885456085,5[&type="Marshallese"]:0.13576991924445292)9[&type="Marshallese"]:0.2719081143104959)11[&type="Marshallese"]:0.0;tree STATE_2190000 = (1[&type="Not_Marshallese"]:0.38267803355485785,((((2[&type="Not_Marshallese"]:0.3014035604743816,3[&type="Not_Marshallese"]:0.09340356047429793)7[&type="Marshallese"]:0.2387786152086681,6[&type="Marshallese"]:0.08018217568301333)8[&type="Marshallese"]:0.10393528470689328,4[&type="Marshallese"]:0.0941174603897611)10[&type="Marshallese"]:0.08565245885456085,5[&type="Marshallese"]:0.13576991924445292)9[&type="Marshallese"]:0.2719081143104959)11[&type="Marshallese"]:0.0;
tree STATE_1330000 = (1[&type="Not_Marshallese"]:0.4100491465546072,((((2[&type="Not_Marshallese"]:0.2812924343476079,3[&type="Not_Marshallese"]:0.07329243434752425)7[&type="Marshallese"]:0.22470134119925161,6[&type="Marshallese"]:0.04599377554682316)8[&type="Marshallese"]:0.07745195738327626,4[&type="Marshallese"]:0.0334457329299539)9[&type="Marshallese"]:0.20846200406864113,5[&type="Marshallese"]:0.197907736998726)10[&type="Marshallese"]:0.23714140955597218)11[&type="Marshallese"]:0.0;tree STATE_2200000 = (1[&type="Not_Marshallese"]:0.4100491465546072,((((2[&type="Not_Marshallese"]:0.2812924343476079,3[&type="Not_Marshallese"]:0.07329243434752425)7[&type="Marshallese"]:0.22470134119925161,6[&type="Marshallese"]:0.04599377554682316)8[&type="Marshallese"]:0.07745195738327626,4[&type="Marshallese"]:0.0334457329299539)9[&type="Marshallese"]:0.20846200406864113,5[&type="Marshallese"]:0.197907736998726)10[&type="Marshallese"]:0.23714140955597218)11[&type="Marshallese"]:0.0;
tree STATE_1340000 = ((1[&type="Not_Marshallese"]:0.07956938770624544,5[&type="Marshallese"]:0.10456938770633639)10[&type="Marshallese"]:0.031187527318655484,(((2[&type="Not_Marshallese"]:0.3024972669572856,3[&type="Not_Marshallese"]:0.09449726695720195)7[&type="Marshallese"]:0.21988656278297414,6[&type="Marshallese"]:0.062383829740223384)8[&type="Marshallese"]:0.051586088274188646,4[&type="Marshallese"]:0.02396991801426651)9[&type="Marshallese"]:0.1557869970105944)11[&type="Marshallese"]:0.0;tree STATE_2210000 = ((1[&type="Not_Marshallese"]:0.07956938770624544,5[&type="Marshallese"]:0.10456938770633639)10[&type="Marshallese"]:0.031187527318655484,(((2[&type="Not_Marshallese"]:0.3024972669572856,3[&type="Not_Marshallese"]:0.09449726695720195)7[&type="Marshallese"]:0.21988656278297414,6[&type="Marshallese"]:0.062383829740223384)8[&type="Marshallese"]:0.051586088274188646,4[&type="Marshallese"]:0.02396991801426651)9[&type="Marshallese"]:0.1557869970105944)11[&type="Marshallese"]:0.0;
tree STATE_1350000 = ((1[&type="Not_Marshallese"]:0.13723530064215272,(((2[&type="Not_Marshallese"]:0.2515596703861011,3[&type="Not_Marshallese"]:0.043559670386017435)7[&type="Marshallese"]:0.3075004435757907,6[&type="Marshallese"]:0.09906011396185543)9[&type="Marshallese"]:0.1579006722906675,4[&type="Marshallese"]:0.16696078625237742)8[&type="Marshallese"]:0.03927451438973528)10[&type="Marshallese"]:0.1671380450942579,5[&type="Marshallese"]:0.32937334573650157)11[&type="Marshallese"]:0.0;tree STATE_2220000 = ((1[&type="Not_Marshallese"]:0.13723530064215272,(((2[&type="Not_Marshallese"]:0.2515596703861011,3[&type="Not_Marshallese"]:0.043559670386017435)7[&type="Marshallese"]:0.3075004435757907,6[&type="Marshallese"]:0.09906011396185543)9[&type="Marshallese"]:0.1579006722906675,4[&type="Marshallese"]:0.16696078625237742)8[&type="Marshallese"]:0.03927451438973528)10[&type="Marshallese"]:0.1671380450942579,5[&type="Marshallese"]:0.32937334573650157)11[&type="Marshallese"]:0.0;
tree STATE_1360000 = (((1[&type="Not_Marshallese"]:0.13771991652512927,((2[&type="Not_Marshallese"]:0.2367162832338843,3[&type="Not_Marshallese"]:0.028716283233800627)7[&type="Marshallese"]:0.2956859230800377,6[&type="Marshallese"]:0.07240220631388561)9[&type="Marshallese"]:0.22431771021134916)10[&type="Marshallese"]:0.025126127271339005,5[&type="Marshallese"]:0.18784604379655923)8[&type="Marshallese"]:0.08312602835258798,4[&type="Marshallese"]:0.31497207214901624)11[&type="Marshallese"]:0.0;tree STATE_2230000 = (((1[&type="Not_Marshallese"]:0.13771991652512927,((2[&type="Not_Marshallese"]:0.2367162832338843,3[&type="Not_Marshallese"]:0.028716283233800627)7[&type="Marshallese"]:0.2956859230800377,6[&type="Marshallese"]:0.07240220631388561)9[&type="Marshallese"]:0.22431771021134916)10[&type="Marshallese"]:0.025126127271339005,5[&type="Marshallese"]:0.18784604379655923)8[&type="Marshallese"]:0.08312602835258798,4[&type="Marshallese"]:0.31497207214901624)11[&type="Marshallese"]:0.0;
tree STATE_1370000 = (1[&type="Not_Marshallese"]:0.46069899841189277,((((2[&type="Not_Marshallese"]:0.21559723635830902,3[&type="Not_Marshallese"]:0.0075972363582253455)7[&type="Not_Marshallese"]:0.3156550256009219,6[&type="Marshallese"]:0.07125226195919454)9[&type="Marshallese"]:0.24174043833559677,4[&type="Marshallese"]:0.2229927002946458)10[&type="Marshallese"]:0.08823574514648813,5[&type="Marshallese"]:0.2672284454412649)8[&type="Marshallese"]:0.21847055297071882)11[&type="Marshallese"]:0.0;tree STATE_2240000 = (1[&type="Not_Marshallese"]:0.46069899841189277,((((2[&type="Not_Marshallese"]:0.21559723635830902,3[&type="Not_Marshallese"]:0.0075972363582253455)7[&type="Not_Marshallese"]:0.3156550256009219,6[&type="Marshallese"]:0.07125226195919454)9[&type="Marshallese"]:0.24174043833559677,4[&type="Marshallese"]:0.2229927002946458)10[&type="Marshallese"]:0.08823574514648813,5[&type="Marshallese"]:0.2672284454412649)8[&type="Marshallese"]:0.21847055297071882)11[&type="Marshallese"]:0.0;
tree STATE_1380000 = (1[&type="Not_Marshallese"]:0.2499935179145757,((((2[&type="Not_Marshallese"]:0.27081484142103923,3[&type="Not_Marshallese"]:0.06281484142095556)7[&type="Marshallese"]:0.2645161808902701,6[&type="Marshallese"]:0.07533102231127298)9[&type="Marshallese"]:0.09032285298118137,4[&type="Marshallese"]:0.07565387529230883)10[&type="Marshallese"]:0.11437487191928808,5[&type="Marshallese"]:0.14602874721172787)8[&type="Marshallese"]:0.12896477070293877)11[&type="Marshallese"]:0.0;tree STATE_2250000 = (1[&type="Not_Marshallese"]:0.2499935179145757,((((2[&type="Not_Marshallese"]:0.27081484142103923,3[&type="Not_Marshallese"]:0.06281484142095556)7[&type="Marshallese"]:0.2645161808902701,6[&type="Marshallese"]:0.07533102231127298)9[&type="Marshallese"]:0.09032285298118137,4[&type="Marshallese"]:0.07565387529230883)10[&type="Marshallese"]:0.11437487191928808,5[&type="Marshallese"]:0.14602874721172787)8[&type="Marshallese"]:0.12896477070293877)11[&type="Marshallese"]:0.0;
tree STATE_1390000 = (1[&type="Not_Marshallese"]:0.33232388024539117,(((2[&type="Not_Marshallese"]:0.25822932170917556,3[&type="Not_Marshallese"]:0.05022932170909189)7[&type="Marshallese"]:0.325491834568823,6[&type="Marshallese"]:0.12372115627796221)8[&type="Marshallese"]:0.21247856605114834,(4[&type="Marshallese"]:0.16867491064960605,5[&type="Marshallese"]:0.12467491064973701)10[&type="Marshallese"]:0.07752481167935898)9[&type="Marshallese"]:0.15512415791638612)11[&type="Marshallese"]:0.0;tree STATE_2260000 = (1[&type="Not_Marshallese"]:0.33232388024539117,(((2[&type="Not_Marshallese"]:0.25822932170917556,3[&type="Not_Marshallese"]:0.05022932170909189)7[&type="Marshallese"]:0.325491834568823,6[&type="Marshallese"]:0.12372115627796221)8[&type="Marshallese"]:0.21247856605114834,(4[&type="Marshallese"]:0.16867491064960605,5[&type="Marshallese"]:0.12467491064973701)10[&type="Marshallese"]:0.07752481167935898)9[&type="Marshallese"]:0.15512415791638612)11[&type="Marshallese"]:0.0;
tree STATE_1400000 = ((1[&type="Not_Marshallese"]:0.11220223832079257,((2[&type="Not_Marshallese"]:0.2770456533763971,3[&type="Not_Marshallese"]:0.06904565337631341)7[&type="Marshallese"]:0.20000922480355526,6[&type="Marshallese"]:0.017054878179915967)9[&type="Marshallese"]:0.2541473601409821)10[&type="Marshallese"]:0.04379338706837721,(4[&type="Marshallese"]:0.15562250884636342,5[&type="Marshallese"]:0.11162250884649438)8[&type="Marshallese"]:0.06937311654276634)11[&type="Marshallese"]:0.0;tree STATE_2270000 = ((1[&type="Not_Marshallese"]:0.11220223832079257,((2[&type="Not_Marshallese"]:0.2770456533763971,3[&type="Not_Marshallese"]:0.06904565337631341)7[&type="Marshallese"]:0.20000922480355526,6[&type="Marshallese"]:0.017054878179915967)9[&type="Marshallese"]:0.2541473601409821)10[&type="Marshallese"]:0.04379338706837721,(4[&type="Marshallese"]:0.15562250884636342,5[&type="Marshallese"]:0.11162250884649438)8[&type="Marshallese"]:0.06937311654276634)11[&type="Marshallese"]:0.0;
tree STATE_1410000 = (1[&type="Not_Marshallese"]:0.2625685740043672,((((2[&type="Not_Marshallese"]:0.35619677881633655,3[&type="Not_Marshallese"]:0.14819677881625287)7[&type="Marshallese"]:0.15516023789052263,6[&type="Marshallese"]:0.0513570167068228)8[&type="Marshallese"]:0.16599876332332641,4[&type="Marshallese"]:0.1273557800300037)10[&type="Marshallese"]:0.05806403754896616,5[&type="Marshallese"]:0.14141981757910083)9[&type="Marshallese"]:0.1461487564253573)11[&type="Marshallese"]:0.0;tree STATE_2280000 = (1[&type="Not_Marshallese"]:0.2625685740043672,((((2[&type="Not_Marshallese"]:0.35619677881633655,3[&type="Not_Marshallese"]:0.14819677881625287)7[&type="Marshallese"]:0.15516023789052263,6[&type="Marshallese"]:0.0513570167068228)8[&type="Marshallese"]:0.16599876332332641,4[&type="Marshallese"]:0.1273557800300037)10[&type="Marshallese"]:0.05806403754896616,5[&type="Marshallese"]:0.14141981757910083)9[&type="Marshallese"]:0.1461487564253573)11[&type="Marshallese"]:0.0;
tree STATE_1420000 = ((1[&type="Not_Marshallese"]:0.08861709885164382,5[&type="Marshallese"]:0.11361709885173477)10[&type="Marshallese"]:0.0998847852631144,(((2[&type="Not_Marshallese"]:0.40981578157617776,3[&type="Not_Marshallese"]:0.2018157815760941)7[&type="Marshallese"]:0.17311334632266756,6[&type="Marshallese"]:0.12292912789880894)9[&type="Marshallese"]:0.11452398731733726,4[&type="Marshallese"]:0.14745311521600069)8[&type="Marshallese"]:0.11004876889871751)11[&type="Marshallese"]:0.0;tree STATE_2290000 = ((1[&type="Not_Marshallese"]:0.08861709885164382,5[&type="Marshallese"]:0.11361709885173477)10[&type="Marshallese"]:0.0998847852631144,(((2[&type="Not_Marshallese"]:0.40981578157617776,3[&type="Not_Marshallese"]:0.2018157815760941)7[&type="Marshallese"]:0.17311334632266756,6[&type="Marshallese"]:0.12292912789880894)9[&type="Marshallese"]:0.11452398731733726,4[&type="Marshallese"]:0.14745311521600069)8[&type="Marshallese"]:0.11004876889871751)11[&type="Marshallese"]:0.0;
tree STATE_1430000 = (1[&type="Not_Marshallese"]:0.19918666098666848,((((2[&type="Not_Marshallese"]:0.31926674757603535,3[&type="Not_Marshallese"]:0.11126674757595167)7[&type="Marshallese"]:0.2030542242493657,6[&type="Marshallese"]:0.06232097182536467)9[&type="Marshallese"]:0.05344751453357721,4[&type="Marshallese"]:0.02576848635879636)8[&type="Marshallese"]:0.1406342666506324,5[&type="Marshallese"]:0.12240275300955972)10[&type="Marshallese"]:0.10178390797719972)11[&type="Marshallese"]:0.0;tree STATE_2300000 = (1[&type="Not_Marshallese"]:0.19918666098666848,((((2[&type="Not_Marshallese"]:0.31926674757603535,3[&type="Not_Marshallese"]:0.11126674757595167)7[&type="Marshallese"]:0.2030542242493657,6[&type="Marshallese"]:0.06232097182536467)9[&type="Marshallese"]:0.05344751453357721,4[&type="Marshallese"]:0.02576848635879636)8[&type="Marshallese"]:0.1406342666506324,5[&type="Marshallese"]:0.12240275300955972)10[&type="Marshallese"]:0.10178390797719972)11[&type="Marshallese"]:0.0;
tree STATE_1440000 = (1[&type="Not_Marshallese"]:0.2436854587554279,((((2[&type="Not_Marshallese"]:0.25406758467948043,3[&type="Not_Marshallese"]:0.046067584679396756)7[&type="Marshallese"]:0.3947907912084416,6[&type="Marshallese"]:0.18885837588788568)9[&type="Marshallese"]:0.04056044061196529,4[&type="Marshallese"]:0.13941881649970544)10[&type="Marshallese"]:0.00536634327042107,5[&type="Marshallese"]:0.10078515977025748)8[&type="Marshallese"]:0.16790029898526138)11[&type="Marshallese"]:0.0;tree STATE_2310000 = (1[&type="Not_Marshallese"]:0.2436854587554279,((((2[&type="Not_Marshallese"]:0.25406758467948043,3[&type="Not_Marshallese"]:0.046067584679396756)7[&type="Marshallese"]:0.3947907912084416,6[&type="Marshallese"]:0.18885837588788568)9[&type="Marshallese"]:0.04056044061196529,4[&type="Marshallese"]:0.13941881649970544)10[&type="Marshallese"]:0.00536634327042107,5[&type="Marshallese"]:0.10078515977025748)8[&type="Marshallese"]:0.16790029898526138)11[&type="Marshallese"]:0.0;
tree STATE_1450000 = (1[&type="Not_Marshallese"]:0.4770227757548211,((((2[&type="Not_Marshallese"]:0.26496308090898085,3[&type="Not_Marshallese"]:0.05696308090889718)7[&type="Marshallese"]:0.3285366035352975,6[&type="Marshallese"]:0.13349968444424198)9[&type="Marshallese"]:0.020924240665688654,4[&type="Marshallese"]:0.06442392510978512)10[&type="Marshallese"]:0.19703481725026684,5[&type="Marshallese"]:0.21745874236018292)8[&type="Marshallese"]:0.28456403339472913)11[&type="Marshallese"]:0.0;tree STATE_2320000 = (1[&type="Not_Marshallese"]:0.4770227757548211,((((2[&type="Not_Marshallese"]:0.26496308090898085,3[&type="Not_Marshallese"]:0.05696308090889718)7[&type="Marshallese"]:0.3285366035352975,6[&type="Marshallese"]:0.13349968444424198)9[&type="Marshallese"]:0.020924240665688654,4[&type="Marshallese"]:0.06442392510978512)10[&type="Marshallese"]:0.19703481725026684,5[&type="Marshallese"]:0.21745874236018292)8[&type="Marshallese"]:0.28456403339472913)11[&type="Marshallese"]:0.0;
tree STATE_1460000 = (1[&type="Not_Marshallese"]:0.3904878063963453,(((2[&type="Not_Marshallese"]:0.3092206789126498,3[&type="Not_Marshallese"]:0.10122067891256614)7[&type="Marshallese"]:0.25956468152078604,6[&type="Marshallese"]:0.10878536043339948)9[&type="Marshallese"]:0.21117169542158443,(4[&type="Marshallese"]:0.18004498690656512,5[&type="Marshallese"]:0.13604498690669609)8[&type="Marshallese"]:0.04991206894827327)10[&type="Marshallese"]:0.22953075054146688)11[&type="Marshallese"]:0.0;tree STATE_2330000 = (1[&type="Not_Marshallese"]:0.3904878063963453,(((2[&type="Not_Marshallese"]:0.3092206789126498,3[&type="Not_Marshallese"]:0.10122067891256614)7[&type="Marshallese"]:0.25956468152078604,6[&type="Marshallese"]:0.10878536043339948)9[&type="Marshallese"]:0.21117169542158443,(4[&type="Marshallese"]:0.18004498690656512,5[&type="Marshallese"]:0.13604498690669609)8[&type="Marshallese"]:0.04991206894827327)10[&type="Marshallese"]:0.22953075054146688)11[&type="Marshallese"]:0.0;
tree STATE_1470000 = (1[&type="Not_Marshallese"]:0.22734103370040049,((((2[&type="Not_Marshallese"]:0.24882645016243704,3[&type="Not_Marshallese"]:0.04082645016235337)7[&type="Marshallese"]:0.3022079880403162,6[&type="Marshallese"]:0.09103443820271684)9[&type="Marshallese"]:0.06434251849176731,4[&type="Marshallese"]:0.06537695669433863)8[&type="Marshallese"]:0.10683183670366359,5[&type="Marshallese"]:0.12820879339813318)10[&type="Marshallese"]:0.12413224030235825)11[&type="Marshallese"]:0.0;tree STATE_2340000 = (1[&type="Not_Marshallese"]:0.22734103370040049,((((2[&type="Not_Marshallese"]:0.24882645016243704,3[&type="Not_Marshallese"]:0.04082645016235337)7[&type="Marshallese"]:0.3022079880403162,6[&type="Marshallese"]:0.09103443820271684)9[&type="Marshallese"]:0.06434251849176731,4[&type="Marshallese"]:0.06537695669433863)8[&type="Marshallese"]:0.10683183670366359,5[&type="Marshallese"]:0.12820879339813318)10[&type="Marshallese"]:0.12413224030235825)11[&type="Marshallese"]:0.0;
tree STATE_1480000 = (1[&type="Not_Marshallese"]:0.28231575668328646,((((2[&type="Not_Marshallese"]:0.35801761560790357,3[&type="Not_Marshallese"]:0.1500176156078199)7[&type="Marshallese"]:0.1613905503539661,6[&type="Marshallese"]:0.05940816596183329)8[&type="Marshallese"]:0.15497298015536176,4[&type="Marshallese"]:0.12438114611704953)10[&type="Marshallese"]:0.12784404366923752,5[&type="Marshallese"]:0.20822518978641802)9[&type="Marshallese"]:0.09909056689695939)11[&type="Marshallese"]:0.0;tree STATE_2350000 = (1[&type="Not_Marshallese"]:0.28231575668328646,((((2[&type="Not_Marshallese"]:0.35801761560790357,3[&type="Not_Marshallese"]:0.1500176156078199)7[&type="Marshallese"]:0.1613905503539661,6[&type="Marshallese"]:0.05940816596183329)8[&type="Marshallese"]:0.15497298015536176,4[&type="Marshallese"]:0.12438114611704953)10[&type="Marshallese"]:0.12784404366923752,5[&type="Marshallese"]:0.20822518978641802)9[&type="Marshallese"]:0.09909056689695939)11[&type="Marshallese"]:0.0;
tree STATE_1490000 = (1[&type="Not_Marshallese"]:0.48573117034115243,((((2[&type="Not_Marshallese"]:0.25942050067293304,3[&type="Not_Marshallese"]:0.05142050067284937)7[&type="Marshallese"]:0.2928509980587473,6[&type="Marshallese"]:0.09227149873164397)10[&type="Marshallese"]:0.09362009762443246,4[&type="Marshallese"]:0.09589159635593092)9[&type="Marshallese"]:0.25235320215440804,5[&type="Marshallese"]:0.3042447985104699)8[&type="Marshallese"]:0.20648637183077345)11[&type="Marshallese"]:0.0;tree STATE_2360000 = (1[&type="Not_Marshallese"]:0.48573117034115243,((((2[&type="Not_Marshallese"]:0.25942050067293304,3[&type="Not_Marshallese"]:0.05142050067284937)7[&type="Marshallese"]:0.2928509980587473,6[&type="Marshallese"]:0.09227149873164397)10[&type="Marshallese"]:0.09362009762443246,4[&type="Marshallese"]:0.09589159635593092)9[&type="Marshallese"]:0.25235320215440804,5[&type="Marshallese"]:0.3042447985104699)8[&type="Marshallese"]:0.20648637183077345)11[&type="Marshallese"]:0.0;
tree STATE_1500000 = ((1[&type="Not_Marshallese"]:0.49867370032821157,5[&type="Marshallese"]:0.5236737003283025)9[&type="Not_Marshallese"]:0.10584137796469828,(((2[&type="Not_Marshallese"]:0.2655688377684561,3[&type="Not_Marshallese"]:0.057568837768372405)7[&type="Not_Marshallese"]:0.4121153498342076,6[&type="Marshallese"]:0.2176841876026273)10[&type="Not_Marshallese"]:0.1282112424017985,4[&type="Marshallese"]:0.2558954300042803)8[&type="Not_Marshallese"]:0.41761964828858955)11[&type="Not_Marshallese"]:0.0;tree STATE_2370000 = ((1[&type="Not_Marshallese"]:0.49867370032821157,5[&type="Marshallese"]:0.5236737003283025)9[&type="Not_Marshallese"]:0.10584137796469828,(((2[&type="Not_Marshallese"]:0.2655688377684561,3[&type="Not_Marshallese"]:0.057568837768372405)7[&type="Not_Marshallese"]:0.4121153498342076,6[&type="Marshallese"]:0.2176841876026273)10[&type="Not_Marshallese"]:0.1282112424017985,4[&type="Marshallese"]:0.2558954300042803)8[&type="Not_Marshallese"]:0.41761964828858955)11[&type="Not_Marshallese"]:0.0;
tree STATE_1510000 = ((1[&type="Not_Marshallese"]:0.39574750497976896,(((2[&type="Not_Marshallese"]:0.22598264267377277,3[&type="Not_Marshallese"]:0.017982642673689098)7[&type="Not_Marshallese"]:0.36056093640487474,6[&type="Marshallese"]:0.12654357907861113)9[&type="Marshallese"]:0.03545827077504582,4[&type="Marshallese"]:0.07200184985351143)8[&type="Marshallese"]:0.3927456551262175)10[&type="Marshallese"]:0.08929886382751984,5[&type="Marshallese"]:0.5100463688073797)11[&type="Marshallese"]:0.0;tree STATE_2380000 = ((1[&type="Not_Marshallese"]:0.39574750497976896,(((2[&type="Not_Marshallese"]:0.22598264267377277,3[&type="Not_Marshallese"]:0.017982642673689098)7[&type="Not_Marshallese"]:0.36056093640487474,6[&type="Marshallese"]:0.12654357907861113)9[&type="Marshallese"]:0.03545827077504582,4[&type="Marshallese"]:0.07200184985351143)8[&type="Marshallese"]:0.3927456551262175)10[&type="Marshallese"]:0.08929886382751984,5[&type="Marshallese"]:0.5100463688073797)11[&type="Marshallese"]:0.0;
tree STATE_1520000 = (1[&type="Not_Marshallese"]:0.384794128515195,((((2[&type="Not_Marshallese"]:0.40184308708595384,3[&type="Not_Marshallese"]:0.19384308708587017)7[&type="Marshallese"]:0.10578192267447395,6[&type="Marshallese"]:0.04762500976039141)9[&type="Marshallese"]:0.17665366680725025,4[&type="Marshallese"]:0.13427867656749615)10[&type="Marshallese"]:0.12457556661726965,5[&type="Marshallese"]:0.21485424318489676)8[&type="Marshallese"]:0.1949398853303892)11[&type="Marshallese"]:0.0;tree STATE_2390000 = (1[&type="Not_Marshallese"]:0.384794128515195,((((2[&type="Not_Marshallese"]:0.40184308708595384,3[&type="Not_Marshallese"]:0.19384308708587017)7[&type="Marshallese"]:0.10578192267447395,6[&type="Marshallese"]:0.04762500976039141)9[&type="Marshallese"]:0.17665366680725025,4[&type="Marshallese"]:0.13427867656749615)10[&type="Marshallese"]:0.12457556661726965,5[&type="Marshallese"]:0.21485424318489676)8[&type="Marshallese"]:0.1949398853303892)11[&type="Marshallese"]:0.0;
tree STATE_1530000 = (1[&type="Not_Marshallese"]:0.23216613470664793,((((2[&type="Not_Marshallese"]:0.26876599667633666,3[&type="Not_Marshallese"]:0.06076599667625299)7[&type="Marshallese"]:0.2840347299334259,6[&type="Marshallese"]:0.09280072660972616)10[&type="Marshallese"]:0.08572451767148359,4[&type="Marshallese"]:0.08852524428106423)8[&type="Marshallese"]:0.060897933354024714,5[&type="Marshallese"]:0.10542317763521991)9[&type="Marshallese"]:0.15174295707151897)11[&type="Marshallese"]:0.0;tree STATE_2400000 = (1[&type="Not_Marshallese"]:0.23216613470664793,((((2[&type="Not_Marshallese"]:0.26876599667633666,3[&type="Not_Marshallese"]:0.06076599667625299)7[&type="Marshallese"]:0.2840347299334259,6[&type="Marshallese"]:0.09280072660972616)10[&type="Marshallese"]:0.08572451767148359,4[&type="Marshallese"]:0.08852524428106423)8[&type="Marshallese"]:0.060897933354024714,5[&type="Marshallese"]:0.10542317763521991)9[&type="Marshallese"]:0.15174295707151897)11[&type="Marshallese"]:0.0;
tree STATE_1540000 = (1[&type="Not_Marshallese"]:0.4233045302643641,(((2[&type="Not_Marshallese"]:0.39365289682884436,3[&type="Not_Marshallese"]:0.18565289682876068)7[&type="Marshallese"]:0.21963722637932587,6[&type="Marshallese"]:0.15329012320813384)10[&type="Marshallese"]:0.1769511625968614,(4[&type="Marshallese"]:0.1427333394485656,5[&type="Marshallese"]:0.09873333944869656)9[&type="Marshallese"]:0.09750794635628413)8[&type="Marshallese"]:0.25206324445947437)11[&type="Marshallese"]:0.0;tree STATE_2410000 = (1[&type="Not_Marshallese"]:0.4233045302643641,(((2[&type="Not_Marshallese"]:0.39365289682884436,3[&type="Not_Marshallese"]:0.18565289682876068)7[&type="Marshallese"]:0.21963722637932587,6[&type="Marshallese"]:0.15329012320813384)10[&type="Marshallese"]:0.1769511625968614,(4[&type="Marshallese"]:0.1427333394485656,5[&type="Marshallese"]:0.09873333944869656)9[&type="Marshallese"]:0.09750794635628413)8[&type="Marshallese"]:0.25206324445947437)11[&type="Marshallese"]:0.0;
tree STATE_1550000 = (1[&type="Not_Marshallese"]:0.2838457191715402,((((2[&type="Not_Marshallese"]:0.29266341774962995,3[&type="Not_Marshallese"]:0.08466341774954628)7[&type="Marshallese"]:0.20229794744445245,6[&type="Marshallese"]:0.034961365194046023)10[&type="Marshallese"]:0.09671379358113819,4[&type="Marshallese"]:0.04167515877503869)9[&type="Marshallese"]:0.1803317987640285,5[&type="Marshallese"]:0.17800695753919815)8[&type="Marshallese"]:0.13083876163243302)11[&type="Marshallese"]:0.0;tree STATE_2420000 = (1[&type="Not_Marshallese"]:0.2838457191715402,((((2[&type="Not_Marshallese"]:0.29266341774962995,3[&type="Not_Marshallese"]:0.08466341774954628)7[&type="Marshallese"]:0.20229794744445245,6[&type="Marshallese"]:0.034961365194046023)10[&type="Marshallese"]:0.09671379358113819,4[&type="Marshallese"]:0.04167515877503869)9[&type="Marshallese"]:0.1803317987640285,5[&type="Marshallese"]:0.17800695753919815)8[&type="Marshallese"]:0.13083876163243302)11[&type="Marshallese"]:0.0;
tree STATE_1560000 = (((1[&type="Not_Marshallese"]:0.14037730292699924,5[&type="Marshallese"]:0.1653773029270902)9[&type="Marshallese"]:0.0028611785819375735,4[&type="Marshallese"]:0.2122384815088968)8[&type="Marshallese"]:0.026911972268053197,((2[&type="Not_Marshallese"]:0.23166612187809205,3[&type="Not_Marshallese"]:0.023666121878008373)7[&type="Marshallese"]:0.2858718173063141,6[&type="Marshallese"]:0.05753793918436978)10[&type="Marshallese"]:0.27161251459272573)11[&type="Marshallese"]:0.0;tree STATE_2430000 = (((1[&type="Not_Marshallese"]:0.14037730292699924,5[&type="Marshallese"]:0.1653773029270902)9[&type="Marshallese"]:0.0028611785819375735,4[&type="Marshallese"]:0.2122384815088968)8[&type="Marshallese"]:0.026911972268053197,((2[&type="Not_Marshallese"]:0.23166612187809205,3[&type="Not_Marshallese"]:0.023666121878008373)7[&type="Marshallese"]:0.2858718173063141,6[&type="Marshallese"]:0.05753793918436978)10[&type="Marshallese"]:0.27161251459272573)11[&type="Marshallese"]:0.0;
tree STATE_1570000 = (((1[&type="Not_Marshallese"]:0.19424642738664155,4[&type="Marshallese"]:0.26324642738660153)9[&type="Marshallese"]:0.01596587325398846,5[&type="Marshallese"]:0.23521230064072096)8[&type="Marshallese"]:0.19425756535954242,((2[&type="Not_Marshallese"]:0.2658237889883544,3[&type="Not_Marshallese"]:0.05782378898827073)7[&type="Marshallese"]:0.2658826570970441,6[&type="Marshallese"]:0.07170644608536214)10[&type="Marshallese"]:0.4917634199149158)11[&type="Marshallese"]:0.0;tree STATE_2440000 = (((1[&type="Not_Marshallese"]:0.19424642738664155,4[&type="Marshallese"]:0.26324642738660153)9[&type="Marshallese"]:0.01596587325398846,5[&type="Marshallese"]:0.23521230064072096)8[&type="Marshallese"]:0.19425756535954242,((2[&type="Not_Marshallese"]:0.2658237889883544,3[&type="Not_Marshallese"]:0.05782378898827073)7[&type="Marshallese"]:0.2658826570970441,6[&type="Marshallese"]:0.07170644608536214)10[&type="Marshallese"]:0.4917634199149158)11[&type="Marshallese"]:0.0;
tree STATE_1580000 = (1[&type="Not_Marshallese"]:0.16043366712829266,((((2[&type="Not_Marshallese"]:0.2617903209472768,3[&type="Not_Marshallese"]:0.053790320947193104)7[&type="Marshallese"]:0.25015254048146746,6[&type="Marshallese"]:0.051942861428707854)10[&type="Marshallese"]:0.05585494479494868,4[&type="Marshallese"]:0.017797806223511015)8[&type="Marshallese"]:0.08328255663639006,5[&type="Marshallese"]:0.05708036286003204)9[&type="Marshallese"]:0.12835330426835156)11[&type="Marshallese"]:0.0;tree STATE_2450000 = (1[&type="Not_Marshallese"]:0.16043366712829266,((((2[&type="Not_Marshallese"]:0.2617903209472768,3[&type="Not_Marshallese"]:0.053790320947193104)7[&type="Marshallese"]:0.25015254048146746,6[&type="Marshallese"]:0.051942861428707854)10[&type="Marshallese"]:0.05585494479494868,4[&type="Marshallese"]:0.017797806223511015)8[&type="Marshallese"]:0.08328255663639006,5[&type="Marshallese"]:0.05708036286003204)9[&type="Marshallese"]:0.12835330426835156)11[&type="Marshallese"]:0.0;
tree STATE_1590000 = (1[&type="Not_Marshallese"]:0.24170276246089817,((((2[&type="Not_Marshallese"]:0.27221929672421186,3[&type="Not_Marshallese"]:0.06421929672412818)7[&type="Not_Marshallese"]:0.21153612736908117,6[&type="Marshallese"]:0.02375542409325665)10[&type="Marshallese"]:0.14821671023559163,4[&type="Marshallese"]:0.08197213432870276)9[&type="Marshallese"]:0.10112889467837949,5[&type="Marshallese"]:0.13910102900721322)8[&type="Marshallese"]:0.1276017334537759)11[&type="Marshallese"]:0.0;tree STATE_2460000 = (1[&type="Not_Marshallese"]:0.24170276246089817,((((2[&type="Not_Marshallese"]:0.27221929672421186,3[&type="Not_Marshallese"]:0.06421929672412818)7[&type="Not_Marshallese"]:0.21153612736908117,6[&type="Marshallese"]:0.02375542409325665)10[&type="Marshallese"]:0.14821671023559163,4[&type="Marshallese"]:0.08197213432870276)9[&type="Marshallese"]:0.10112889467837949,5[&type="Marshallese"]:0.13910102900721322)8[&type="Marshallese"]:0.1276017334537759)11[&type="Marshallese"]:0.0;
tree STATE_1600000 = (1[&type="Not_Marshallese"]:0.49717729268847743,(((2[&type="Not_Marshallese"]:0.2540953758325511,3[&type="Not_Marshallese"]:0.04609537583246742)7[&type="Marshallese"]:0.25229205807199434,6[&type="Marshallese"]:0.04638743390450906)10[&type="Marshallese"]:0.23218653731111816,(4[&type="Marshallese"]:0.14287220647316345,5[&type="Marshallese"]:0.09887220647329442)8[&type="Marshallese"]:0.04570176474231824)9[&type="Marshallese"]:0.3776033214729557)11[&type="Marshallese"]:0.0;tree STATE_2470000 = (1[&type="Not_Marshallese"]:0.49717729268847743,(((2[&type="Not_Marshallese"]:0.2540953758325511,3[&type="Not_Marshallese"]:0.04609537583246742)7[&type="Marshallese"]:0.25229205807199434,6[&type="Marshallese"]:0.04638743390450906)10[&type="Marshallese"]:0.23218653731111816,(4[&type="Marshallese"]:0.14287220647316345,5[&type="Marshallese"]:0.09887220647329442)8[&type="Marshallese"]:0.04570176474231824)9[&type="Marshallese"]:0.3776033214729557)11[&type="Marshallese"]:0.0;
tree STATE_1610000 = ((1[&type="Not_Marshallese"]:0.17528672512301713,5[&type="Marshallese"]:0.20028672512310808)8[&type="Marshallese"]:0.028313055277815358,(((2[&type="Not_Marshallese"]:0.2971470925447286,3[&type="Not_Marshallese"]:0.08914709254464492)7[&type="Marshallese"]:0.2962010631031635,6[&type="Marshallese"]:0.13334815564785574)10[&type="Marshallese"]:0.02326755434281902,4[&type="Marshallese"]:0.06661570999052924)9[&type="Marshallese"]:0.20598407041026323)11[&type="Marshallese"]:0.0;tree STATE_2480000 = ((1[&type="Not_Marshallese"]:0.17528672512301713,5[&type="Marshallese"]:0.20028672512310808)8[&type="Marshallese"]:0.028313055277815358,(((2[&type="Not_Marshallese"]:0.2971470925447286,3[&type="Not_Marshallese"]:0.08914709254464492)7[&type="Marshallese"]:0.2962010631031635,6[&type="Marshallese"]:0.13334815564785574)10[&type="Marshallese"]:0.02326755434281902,4[&type="Marshallese"]:0.06661570999052924)9[&type="Marshallese"]:0.20598407041026323)11[&type="Marshallese"]:0.0;
tree STATE_1620000 = (1[&type="Not_Marshallese"]:0.14435178676214833,((((2[&type="Not_Marshallese"]:0.25891522587479937,3[&type="Not_Marshallese"]:0.0509152258747157)7[&type="Not_Marshallese"]:0.2621445255713845,6[&type="Marshallese"]:0.0610597514461475)10[&type="Marshallese"]:0.08041962766324773,4[&type="Marshallese"]:0.05147937910924971)8[&type="Marshallese"]:0.035083109729044715,5[&type="Marshallese"]:0.042562488838425394)9[&type="Marshallese"]:0.12678929792381388)11[&type="Marshallese"]:0.0;tree STATE_2490000 = (1[&type="Not_Marshallese"]:0.14435178676214833,((((2[&type="Not_Marshallese"]:0.25891522587479937,3[&type="Not_Marshallese"]:0.0509152258747157)7[&type="Not_Marshallese"]:0.2621445255713845,6[&type="Marshallese"]:0.0610597514461475)10[&type="Marshallese"]:0.08041962766324773,4[&type="Marshallese"]:0.05147937910924971)8[&type="Marshallese"]:0.035083109729044715,5[&type="Marshallese"]:0.042562488838425394)9[&type="Marshallese"]:0.12678929792381388)11[&type="Marshallese"]:0.0;
tree STATE_1630000 = (1[&type="Not_Marshallese"]:0.07620272830661201,(((2[&type="Not_Marshallese"]:0.2640748313903758,3[&type="Not_Marshallese"]:0.056074831390292124)7[&type="Marshallese"]:0.2677360481410409,6[&type="Marshallese"]:0.07181087953138032)10[&type="Marshallese"]:0.12480415117906585,(4[&type="Marshallese"]:0.0967687744109531,5[&type="Marshallese"]:0.052768774411084074)9[&type="Marshallese"]:0.009846256299347544)8[&type="Marshallese"]:0.03858769759627134)11[&type="Marshallese"]:0.0;tree STATE_2500000 = (1[&type="Not_Marshallese"]:0.07620272830661201,(((2[&type="Not_Marshallese"]:0.2640748313903758,3[&type="Not_Marshallese"]:0.056074831390292124)7[&type="Marshallese"]:0.2677360481410409,6[&type="Marshallese"]:0.07181087953138032)10[&type="Marshallese"]:0.12480415117906585,(4[&type="Marshallese"]:0.0967687744109531,5[&type="Marshallese"]:0.052768774411084074)9[&type="Marshallese"]:0.009846256299347544)8[&type="Marshallese"]:0.03858769759627134)11[&type="Marshallese"]:0.0;
tree STATE_1640000 = ((1[&type="Not_Marshallese"]:0.2857390966803546,5[&type="Marshallese"]:0.3107390966804455)10[&type="Marshallese"]:0.10405383103832389,(((2[&type="Not_Marshallese"]:0.27209360295517626,3[&type="Not_Marshallese"]:0.06409360295509259)7[&type="Not_Marshallese"]:0.24217662139845653,6[&type="Marshallese"]:0.05427022435359641)9[&type="Marshallese"]:0.2448258714974626,4[&type="Marshallese"]:0.2090960958509135)8[&type="Marshallese"]:0.24969683186772496)11[&type="Marshallese"]:0.0;tree STATE_2510000 = ((1[&type="Not_Marshallese"]:0.2857390966803546,5[&type="Marshallese"]:0.3107390966804455)10[&type="Marshallese"]:0.10405383103832389,(((2[&type="Not_Marshallese"]:0.27209360295517626,3[&type="Not_Marshallese"]:0.06409360295509259)7[&type="Not_Marshallese"]:0.24217662139845653,6[&type="Marshallese"]:0.05427022435359641)9[&type="Marshallese"]:0.2448258714974626,4[&type="Marshallese"]:0.2090960958509135)8[&type="Marshallese"]:0.24969683186772496)11[&type="Marshallese"]:0.0;
tree STATE_1650000 = (1[&type="Not_Marshallese"]:0.2850480367542062,(((2[&type="Not_Marshallese"]:0.3335454776477526,3[&type="Not_Marshallese"]:0.12554547764766893)7[&type="Marshallese"]:0.40039509681405433,6[&type="Marshallese"]:0.27394057446177056)9[&type="Marshallese"]:0.1139554073597856,(4[&type="Marshallese"]:0.2513359400710584,5[&type="Marshallese"]:0.20733594007118938)8[&type="Marshallese"]:0.04656004175035222)10[&type="Marshallese"]:0.056152054932755546)11[&type="Marshallese"]:0.0;tree STATE_2520000 = (1[&type="Not_Marshallese"]:0.2850480367542062,(((2[&type="Not_Marshallese"]:0.3335454776477526,3[&type="Not_Marshallese"]:0.12554547764766893)7[&type="Marshallese"]:0.40039509681405433,6[&type="Marshallese"]:0.27394057446177056)9[&type="Marshallese"]:0.1139554073597856,(4[&type="Marshallese"]:0.2513359400710584,5[&type="Marshallese"]:0.20733594007118938)8[&type="Marshallese"]:0.04656004175035222)10[&type="Marshallese"]:0.056152054932755546)11[&type="Marshallese"]:0.0;
tree STATE_1660000 = (1[&type="Not_Marshallese"]:0.329477633659256,(((2[&type="Not_Marshallese"]:0.48855203126272795,3[&type="Not_Marshallese"]:0.2805520312626443)7[&type="Marshallese"]:0.07481273507280528,6[&type="Marshallese"]:0.10336476633549685)8[&type="Marshallese"]:0.1306257710324551,(4[&type="Marshallese"]:0.11208416996677606,5[&type="Marshallese"]:0.06808416996690703)9[&type="Marshallese"]:0.03190636740103037)10[&type="Marshallese"]:0.25448709629140953)11[&type="Marshallese"]:0.0;tree STATE_2530000 = (1[&type="Not_Marshallese"]:0.329477633659256,(((2[&type="Not_Marshallese"]:0.48855203126272795,3[&type="Not_Marshallese"]:0.2805520312626443)7[&type="Marshallese"]:0.07481273507280528,6[&type="Marshallese"]:0.10336476633549685)8[&type="Marshallese"]:0.1306257710324551,(4[&type="Marshallese"]:0.11208416996677606,5[&type="Marshallese"]:0.06808416996690703)9[&type="Marshallese"]:0.03190636740103037)10[&type="Marshallese"]:0.25448709629140953)11[&type="Marshallese"]:0.0;
tree STATE_1670000 = (1[&type="Not_Marshallese"]:0.2753725982919184,((((2[&type="Not_Marshallese"]:0.27263072866933113,3[&type="Not_Marshallese"]:0.06463072866924746)7[&type="Marshallese"]:0.26907260261576227,6[&type="Marshallese"]:0.08170333128505702)8[&type="Marshallese"]:0.0376725658764262,4[&type="Marshallese"]:0.029375897161337705)9[&type="Marshallese"]:0.14365331633874834,5[&type="Marshallese"]:0.129029213500217)10[&type="Marshallese"]:0.17134338479179234)11[&type="Marshallese"]:0.0;tree STATE_2540000 = (1[&type="Not_Marshallese"]:0.2753725982919184,((((2[&type="Not_Marshallese"]:0.27263072866933113,3[&type="Not_Marshallese"]:0.06463072866924746)7[&type="Marshallese"]:0.26907260261576227,6[&type="Marshallese"]:0.08170333128505702)8[&type="Marshallese"]:0.0376725658764262,4[&type="Marshallese"]:0.029375897161337705)9[&type="Marshallese"]:0.14365331633874834,5[&type="Marshallese"]:0.129029213500217)10[&type="Marshallese"]:0.17134338479179234)11[&type="Marshallese"]:0.0;
tree STATE_1680000 = (1[&type="Not_Marshallese"]:0.41655543565703756,((((2[&type="Not_Marshallese"]:0.265254281326104,3[&type="Not_Marshallese"]:0.05725428132602034)7[&type="Marshallese"]:0.3183215606842766,6[&type="Marshallese"]:0.12357584201034422)8[&type="Marshallese"]:0.12014206051374654,5[&type="Marshallese"]:0.1097179025240762)9[&type="Marshallese"]:0.0026196012598346252,4[&type="Marshallese"]:0.15633750378377986)10[&type="Marshallese"]:0.3292179318732177)11[&type="Marshallese"]:0.0;tree STATE_2550000 = (1[&type="Not_Marshallese"]:0.41655543565703756,((((2[&type="Not_Marshallese"]:0.265254281326104,3[&type="Not_Marshallese"]:0.05725428132602034)7[&type="Marshallese"]:0.3183215606842766,6[&type="Marshallese"]:0.12357584201034422)8[&type="Marshallese"]:0.12014206051374654,5[&type="Marshallese"]:0.1097179025240762)9[&type="Marshallese"]:0.0026196012598346252,4[&type="Marshallese"]:0.15633750378377986)10[&type="Marshallese"]:0.3292179318732177)11[&type="Marshallese"]:0.0;
tree STATE_1690000 = (1[&type="Not_Marshallese"]:0.28817654842871787,((((2[&type="Not_Marshallese"]:0.34923025876496183,3[&type="Not_Marshallese"]:0.14123025876487816)7[&type="Marshallese"]:0.2059790595700517,6[&type="Marshallese"]:0.09520931833497714)10[&type="Marshallese"]:0.015393152069204219,4[&type="Marshallese"]:0.020602470404035844)9[&type="Marshallese"]:0.24148397215920203,5[&type="Marshallese"]:0.21808644256336884)8[&type="Marshallese"]:0.09509010586543998)11[&type="Marshallese"]:0.0;tree STATE_2560000 = (1[&type="Not_Marshallese"]:0.28817654842871787,((((2[&type="Not_Marshallese"]:0.34923025876496183,3[&type="Not_Marshallese"]:0.14123025876487816)7[&type="Marshallese"]:0.2059790595700517,6[&type="Marshallese"]:0.09520931833497714)10[&type="Marshallese"]:0.015393152069204219,4[&type="Marshallese"]:0.020602470404035844)9[&type="Marshallese"]:0.24148397215920203,5[&type="Marshallese"]:0.21808644256336884)8[&type="Marshallese"]:0.09509010586543998)11[&type="Marshallese"]:0.0;
tree STATE_1700000 = (1[&type="Not_Marshallese"]:0.5906871202166739,((((2[&type="Not_Marshallese"]:0.38604123459609496,3[&type="Not_Marshallese"]:0.1780412345960113)7[&type="Marshallese"]:0.21954373150917306,6[&type="Marshallese"]:0.14558496610523164)10[&type="Marshallese"]:0.11867884952887231,5[&type="Marshallese"]:0.1302638156340894)9[&type="Marshallese"]:0.036116049162088215,4[&type="Marshallese"]:0.21037986479604665)8[&type="Marshallese"]:0.44930725542058725)11[&type="Marshallese"]:0.0;tree STATE_2570000 = (1[&type="Not_Marshallese"]:0.5906871202166739,((((2[&type="Not_Marshallese"]:0.38604123459609496,3[&type="Not_Marshallese"]:0.1780412345960113)7[&type="Marshallese"]:0.21954373150917306,6[&type="Marshallese"]:0.14558496610523164)10[&type="Marshallese"]:0.11867884952887231,5[&type="Marshallese"]:0.1302638156340894)9[&type="Marshallese"]:0.036116049162088215,4[&type="Marshallese"]:0.21037986479604665)8[&type="Marshallese"]:0.44930725542058725)11[&type="Marshallese"]:0.0;
tree STATE_1710000 = (1[&type="Not_Marshallese"]:0.12841087536273244,((((2[&type="Not_Marshallese"]:0.29170255043088994,3[&type="Not_Marshallese"]:0.08370255043080627)7[&type="Marshallese"]:0.2822670219118664,6[&type="Marshallese"]:0.11396957234271998)10[&type="Marshallese"]:0.038258231632048556,4[&type="Marshallese"]:0.06222780397462302)8[&type="Marshallese"]:0.0692868275610129,5[&type="Marshallese"]:0.08751463153576688)9[&type="Marshallese"]:0.0658962438270565)11[&type="Marshallese"]:0.0;tree STATE_2580000 = (1[&type="Not_Marshallese"]:0.12841087536273244,((((2[&type="Not_Marshallese"]:0.29170255043088994,3[&type="Not_Marshallese"]:0.08370255043080627)7[&type="Marshallese"]:0.2822670219118664,6[&type="Marshallese"]:0.11396957234271998)10[&type="Marshallese"]:0.038258231632048556,4[&type="Marshallese"]:0.06222780397462302)8[&type="Marshallese"]:0.0692868275610129,5[&type="Marshallese"]:0.08751463153576688)9[&type="Marshallese"]:0.0658962438270565)11[&type="Marshallese"]:0.0;
tree STATE_1720000 = (1[&type="Not_Marshallese"]:0.3906173594629807,((((2[&type="Not_Marshallese"]:0.43225843908609923,3[&type="Not_Marshallese"]:0.22425843908601556)7[&type="Marshallese"]:0.18858170313466766,6[&type="Marshallese"]:0.1608401422207305)8[&type="Marshallese"]:0.046961738579630485,4[&type="Marshallese"]:0.11780188080021547)10[&type="Marshallese"]:0.01309319597722769,5[&type="Marshallese"]:0.08689507677757413)9[&type="Marshallese"]:0.3287222826854975)11[&type="Marshallese"]:0.0;tree STATE_2590000 = (1[&type="Not_Marshallese"]:0.3906173594629807,((((2[&type="Not_Marshallese"]:0.43225843908609923,3[&type="Not_Marshallese"]:0.22425843908601556)7[&type="Marshallese"]:0.18858170313466766,6[&type="Marshallese"]:0.1608401422207305)8[&type="Marshallese"]:0.046961738579630485,4[&type="Marshallese"]:0.11780188080021547)10[&type="Marshallese"]:0.01309319597722769,5[&type="Marshallese"]:0.08689507677757413)9[&type="Marshallese"]:0.3287222826854975)11[&type="Marshallese"]:0.0;
tree STATE_1730000 = (1[&type="Not_Marshallese"]:0.19656158952518377,((((2[&type="Not_Marshallese"]:0.23574615265480944,3[&type="Not_Marshallese"]:0.02774615265472577)7[&type="Not_Marshallese"]:0.2682065946259473,6[&type="Marshallese"]:0.043952747280720406)8[&type="Marshallese"]:0.09692578293024023,4[&type="Marshallese"]:0.05087853021081512)9[&type="Marshallese"]:0.11584335647231503,5[&type="Marshallese"]:0.12272188668326112)10[&type="Marshallese"]:0.0988397028420136)11[&type="Marshallese"]:0.0;tree STATE_2600000 = (1[&type="Not_Marshallese"]:0.19656158952518377,((((2[&type="Not_Marshallese"]:0.23574615265480944,3[&type="Not_Marshallese"]:0.02774615265472577)7[&type="Not_Marshallese"]:0.2682065946259473,6[&type="Marshallese"]:0.043952747280720406)8[&type="Marshallese"]:0.09692578293024023,4[&type="Marshallese"]:0.05087853021081512)9[&type="Marshallese"]:0.11584335647231503,5[&type="Marshallese"]:0.12272188668326112)10[&type="Marshallese"]:0.0988397028420136)11[&type="Marshallese"]:0.0;
tree STATE_1740000 = (1[&type="Not_Marshallese"]:0.6270949604577392,((((2[&type="Not_Marshallese"]:0.3201649831464388,3[&type="Not_Marshallese"]:0.11216498314635515)7[&type="Marshallese"]:0.19148245025847277,6[&type="Marshallese"]:0.05164743340487521)10[&type="Marshallese"]:0.05525897897543863,4[&type="Marshallese"]:0.016906412380168323)9[&type="Marshallese"]:0.2513586903475522,5[&type="Marshallese"]:0.2242651027278515)8[&type="Marshallese"]:0.4278298577299786)11[&type="Marshallese"]:0.0;tree STATE_2610000 = (1[&type="Not_Marshallese"]:0.6270949604577392,((((2[&type="Not_Marshallese"]:0.3201649831464388,3[&type="Not_Marshallese"]:0.11216498314635515)7[&type="Marshallese"]:0.19148245025847277,6[&type="Marshallese"]:0.05164743340487521)10[&type="Marshallese"]:0.05525897897543863,4[&type="Marshallese"]:0.016906412380168323)9[&type="Marshallese"]:0.2513586903475522,5[&type="Marshallese"]:0.2242651027278515)8[&type="Marshallese"]:0.4278298577299786)11[&type="Marshallese"]:0.0;
tree STATE_1750000 = ((1[&type="Not_Marshallese"]:0.19024821688614502,5[&type="Marshallese"]:0.21524821688623597)8[&type="Marshallese"]:0.06990291897071976,(((2[&type="Not_Marshallese"]:0.36200948627492613,3[&type="Not_Marshallese"]:0.15400948627484246)7[&type="Marshallese"]:0.18274352036126895,6[&type="Marshallese"]:0.0847530066361587)9[&type="Marshallese"]:0.08150174775971852,4[&type="Marshallese"]:0.0762547543957317)10[&type="Marshallese"]:0.25289638146109306)11[&type="Marshallese"]:0.0;tree STATE_2620000 = ((1[&type="Not_Marshallese"]:0.19024821688614502,5[&type="Marshallese"]:0.21524821688623597)8[&type="Marshallese"]:0.06990291897071976,(((2[&type="Not_Marshallese"]:0.36200948627492613,3[&type="Not_Marshallese"]:0.15400948627484246)7[&type="Marshallese"]:0.18274352036126895,6[&type="Marshallese"]:0.0847530066361587)9[&type="Marshallese"]:0.08150174775971852,4[&type="Marshallese"]:0.0762547543957317)10[&type="Marshallese"]:0.25289638146109306)11[&type="Marshallese"]:0.0;
tree STATE_1760000 = (1[&type="Not_Marshallese"]:0.4195001189907417,((((2[&type="Not_Marshallese"]:0.33659623907278263,3[&type="Not_Marshallese"]:0.12859623907269896)7[&type="Marshallese"]:0.19091799832023465,6[&type="Marshallese"]:0.0675142373929809)8[&type="Marshallese"]:0.11002934009350185,4[&type="Marshallese"]:0.08754357748633723)9[&type="Marshallese"]:0.10290001425047501,5[&type="Marshallese"]:0.1464435917369432)10[&type="Marshallese"]:0.2980565272538894)11[&type="Marshallese"]:0.0;tree STATE_2630000 = (1[&type="Not_Marshallese"]:0.4195001189907417,((((2[&type="Not_Marshallese"]:0.33659623907278263,3[&type="Not_Marshallese"]:0.12859623907269896)7[&type="Marshallese"]:0.19091799832023465,6[&type="Marshallese"]:0.0675142373929809)8[&type="Marshallese"]:0.11002934009350185,4[&type="Marshallese"]:0.08754357748633723)9[&type="Marshallese"]:0.10290001425047501,5[&type="Marshallese"]:0.1464435917369432)10[&type="Marshallese"]:0.2980565272538894)11[&type="Marshallese"]:0.0;
tree STATE_1770000 = (1[&type="Not_Marshallese"]:0.47045811937612325,((((2[&type="Not_Marshallese"]:0.35282497749870795,3[&type="Not_Marshallese"]:0.14482497749862427)7[&type="Marshallese"]:0.27092189282175644,6[&type="Marshallese"]:0.163746870320428)9[&type="Marshallese"]:0.10208305790867123,5[&type="Marshallese"]:0.13182992822908468)10[&type="Marshallese"]:0.021308611169065905,4[&type="Marshallese"]:0.19713853939801962)8[&type="Marshallese"]:0.3423195799780636)11[&type="Marshallese"]:0.0;tree STATE_2640000 = (1[&type="Not_Marshallese"]:0.47045811937612325,((((2[&type="Not_Marshallese"]:0.35282497749870795,3[&type="Not_Marshallese"]:0.14482497749862427)7[&type="Marshallese"]:0.27092189282175644,6[&type="Marshallese"]:0.163746870320428)9[&type="Marshallese"]:0.10208305790867123,5[&type="Marshallese"]:0.13182992822908468)10[&type="Marshallese"]:0.021308611169065905,4[&type="Marshallese"]:0.19713853939801962)8[&type="Marshallese"]:0.3423195799780636)11[&type="Marshallese"]:0.0;
tree STATE_1780000 = ((1[&type="Not_Marshallese"]:0.314125811438444,(4[&type="Marshallese"]:0.12487425937282404,5[&type="Marshallese"]:0.080874259372955)8[&type="Marshallese"]:0.2582515520655799)10[&type="Marshallese"]:0.15832736576492001,((2[&type="Not_Marshallese"]:0.2502003392582197,3[&type="Not_Marshallese"]:0.042200339258136044)7[&type="Marshallese"]:0.4703832074292603,6[&type="Marshallese"]:0.26058354668744366)9[&type="Marshallese"]:0.37086963051602584)11[&type="Marshallese"]:0.0;tree STATE_2650000 = ((1[&type="Not_Marshallese"]:0.314125811438444,(4[&type="Marshallese"]:0.12487425937282404,5[&type="Marshallese"]:0.080874259372955)8[&type="Marshallese"]:0.2582515520655799)10[&type="Marshallese"]:0.15832736576492001,((2[&type="Not_Marshallese"]:0.2502003392582197,3[&type="Not_Marshallese"]:0.042200339258136044)7[&type="Marshallese"]:0.4703832074292603,6[&type="Marshallese"]:0.26058354668744366)9[&type="Marshallese"]:0.37086963051602584)11[&type="Marshallese"]:0.0;
tree STATE_1790000 = (1[&type="Not_Marshallese"]:0.24871033673025578,((((2[&type="Not_Marshallese"]:0.30525322191750015,3[&type="Not_Marshallese"]:0.09725322191741648)7[&type="Not_Marshallese"]:0.2945089326327115,6[&type="Marshallese"]:0.13976215455017527)9[&type="Marshallese"]:0.00682996960632587,4[&type="Marshallese"]:0.05659212415635562)10[&type="Marshallese"]:0.07442423328161285,5[&type="Marshallese"]:0.08701635743809943)8[&type="Marshallese"]:0.1866939792922473)11[&type="Marshallese"]:0.0;tree STATE_2660000 = (1[&type="Not_Marshallese"]:0.24871033673025578,((((2[&type="Not_Marshallese"]:0.30525322191750015,3[&type="Not_Marshallese"]:0.09725322191741648)7[&type="Not_Marshallese"]:0.2945089326327115,6[&type="Marshallese"]:0.13976215455017527)9[&type="Marshallese"]:0.00682996960632587,4[&type="Marshallese"]:0.05659212415635562)10[&type="Marshallese"]:0.07442423328161285,5[&type="Marshallese"]:0.08701635743809943)8[&type="Marshallese"]:0.1866939792922473)11[&type="Marshallese"]:0.0;
tree STATE_1800000 = (1[&type="Not_Marshallese"]:0.22266986417232082,(((2[&type="Not_Marshallese"]:0.22692129090960042,3[&type="Not_Marshallese"]:0.018921290909516747)7[&type="Marshallese"]:0.3777284366531436,6[&type="Marshallese"]:0.14464972756270766)9[&type="Marshallese"]:0.14219274176198682,(4[&type="Marshallese"]:0.13207417204889993,5[&type="Marshallese"]:0.0880741720490309)8[&type="Marshallese"]:0.06476829727564903)10[&type="Marshallese"]:0.09482739484773184)11[&type="Marshallese"]:0.0;tree STATE_2670000 = (1[&type="Not_Marshallese"]:0.22266986417232082,(((2[&type="Not_Marshallese"]:0.22692129090960042,3[&type="Not_Marshallese"]:0.018921290909516747)7[&type="Marshallese"]:0.3777284366531436,6[&type="Marshallese"]:0.14464972756270766)9[&type="Marshallese"]:0.14219274176198682,(4[&type="Marshallese"]:0.13207417204889993,5[&type="Marshallese"]:0.0880741720490309)8[&type="Marshallese"]:0.06476829727564903)10[&type="Marshallese"]:0.09482739484773184)11[&type="Marshallese"]:0.0;
tree STATE_1810000 = (1[&type="Not_Marshallese"]:0.3381083747858499,((((2[&type="Not_Marshallese"]:0.383281986290699,3[&type="Not_Marshallese"]:0.1752819862906153)7[&type="Marshallese"]:0.1587274619572523,6[&type="Marshallese"]:0.0820094482479149)9[&type="Marshallese"]:0.18238018129190203,4[&type="Marshallese"]:0.1743896295396714)8[&type="Marshallese"]:0.07932496244576437,5[&type="Marshallese"]:0.20971459198556675)10[&type="Marshallese"]:0.15339378280037408)11[&type="Marshallese"]:0.0;tree STATE_2680000 = (1[&type="Not_Marshallese"]:0.3381083747858499,((((2[&type="Not_Marshallese"]:0.383281986290699,3[&type="Not_Marshallese"]:0.1752819862906153)7[&type="Marshallese"]:0.1587274619572523,6[&type="Marshallese"]:0.0820094482479149)9[&type="Marshallese"]:0.18238018129190203,4[&type="Marshallese"]:0.1743896295396714)8[&type="Marshallese"]:0.07932496244576437,5[&type="Marshallese"]:0.20971459198556675)10[&type="Marshallese"]:0.15339378280037408)11[&type="Marshallese"]:0.0;
tree STATE_1820000 = (1[&type="Not_Marshallese"]:0.14934981377160728,((((2[&type="Not_Marshallese"]:0.2746860233957727,3[&type="Not_Marshallese"]:0.06668602339568902)7[&type="Marshallese"]:0.24441009970177746,6[&type="Marshallese"]:0.059096123097513775)9[&type="Marshallese"]:0.10081698950980444,4[&type="Marshallese"]:0.0699131126071727)8[&type="Marshallese"]:0.016273534297610692,5[&type="Marshallese"]:0.04218664690491436)10[&type="Marshallese"]:0.13216316686678387)11[&type="Marshallese"]:0.0;tree STATE_2690000 = (1[&type="Not_Marshallese"]:0.14934981377160728,((((2[&type="Not_Marshallese"]:0.2746860233957727,3[&type="Not_Marshallese"]:0.06668602339568902)7[&type="Marshallese"]:0.24441009970177746,6[&type="Marshallese"]:0.059096123097513775)9[&type="Marshallese"]:0.10081698950980444,4[&type="Marshallese"]:0.0699131126071727)8[&type="Marshallese"]:0.016273534297610692,5[&type="Marshallese"]:0.04218664690491436)10[&type="Marshallese"]:0.13216316686678387)11[&type="Marshallese"]:0.0;
tree STATE_1830000 = (1[&type="Not_Marshallese"]:0.3823514279676892,((((2[&type="Not_Marshallese"]:0.2679648333711753,3[&type="Not_Marshallese"]:0.05996483337109165)7[&type="Marshallese"]:0.22462021834007012,6[&type="Marshallese"]:0.03258505171120907)9[&type="Marshallese"]:0.09094818570439334,4[&type="Marshallese"]:0.033533237415456885)10[&type="Marshallese"]:0.09598572827843688,5[&type="Marshallese"]:0.08551896569402473)8[&type="Marshallese"]:0.3218324622737554)11[&type="Marshallese"]:0.0;tree STATE_2700000 = (1[&type="Not_Marshallese"]:0.3823514279676892,((((2[&type="Not_Marshallese"]:0.2679648333711753,3[&type="Not_Marshallese"]:0.05996483337109165)7[&type="Marshallese"]:0.22462021834007012,6[&type="Marshallese"]:0.03258505171120907)9[&type="Marshallese"]:0.09094818570439334,4[&type="Marshallese"]:0.033533237415456885)10[&type="Marshallese"]:0.09598572827843688,5[&type="Marshallese"]:0.08551896569402473)8[&type="Marshallese"]:0.3218324622737554)11[&type="Marshallese"]:0.0;
tree STATE_1840000 = (1[&type="Not_Marshallese"]:0.3261710360702754,((((2[&type="Not_Marshallese"]:0.2996000651064991,3[&type="Not_Marshallese"]:0.09160006510641544)7[&type="Marshallese"]:0.21868930392075397,6[&type="Marshallese"]:0.05828936902721671)9[&type="Marshallese"]:0.04715925909707319,4[&type="Marshallese"]:0.015448628124144381)10[&type="Marshallese"]:0.12672125812490442,5[&type="Marshallese"]:0.09816988624917977)8[&type="Marshallese"]:0.2530011498211866)11[&type="Marshallese"]:0.0;tree STATE_2710000 = (1[&type="Not_Marshallese"]:0.3261710360702754,((((2[&type="Not_Marshallese"]:0.2996000651064991,3[&type="Not_Marshallese"]:0.09160006510641544)7[&type="Marshallese"]:0.21868930392075397,6[&type="Marshallese"]:0.05828936902721671)9[&type="Marshallese"]:0.04715925909707319,4[&type="Marshallese"]:0.015448628124144381)10[&type="Marshallese"]:0.12672125812490442,5[&type="Marshallese"]:0.09816988624917977)8[&type="Marshallese"]:0.2530011498211866)11[&type="Marshallese"]:0.0;
tree STATE_1850000 = (1[&type="Not_Marshallese"]:0.2885010197486092,((((2[&type="Not_Marshallese"]:0.2700700938884958,3[&type="Not_Marshallese"]:0.062070093888412115)7[&type="Marshallese"]:0.25219073337345566,6[&type="Marshallese"]:0.062260827261915064)9[&type="Marshallese"]:0.04695095038624686,4[&type="Marshallese"]:0.019211777648016404)8[&type="Marshallese"]:0.053347547281036634,5[&type="Marshallese"]:0.028559324929184005)10[&type="Marshallese"]:0.28494169481951614)11[&type="Marshallese"]:0.0;tree STATE_2720000 = (1[&type="Not_Marshallese"]:0.2885010197486092,((((2[&type="Not_Marshallese"]:0.2700700938884958,3[&type="Not_Marshallese"]:0.062070093888412115)7[&type="Marshallese"]:0.25219073337345566,6[&type="Marshallese"]:0.062260827261915064)9[&type="Marshallese"]:0.04695095038624686,4[&type="Marshallese"]:0.019211777648016404)8[&type="Marshallese"]:0.053347547281036634,5[&type="Marshallese"]:0.028559324929184005)10[&type="Marshallese"]:0.28494169481951614)11[&type="Marshallese"]:0.0;
tree STATE_1860000 = (1[&type="Not_Marshallese"]:0.20182249368242533,((((2[&type="Not_Marshallese"]:0.3420584717114539,3[&type="Not_Marshallese"]:0.13405847171137025)7[&type="Marshallese"]:0.1899838168607339,6[&type="Marshallese"]:0.07204228857215145)9[&type="Marshallese"]:0.06275095184277601,4[&type="Marshallese"]:0.04479324041478194)10[&type="Marshallese"]:0.13696749375472128,5[&type="Marshallese"]:0.1377607341696342)8[&type="Marshallese"]:0.08906175951288209)11[&type="Marshallese"]:0.0;tree STATE_2730000 = (1[&type="Not_Marshallese"]:0.20182249368242533,((((2[&type="Not_Marshallese"]:0.3420584717114539,3[&type="Not_Marshallese"]:0.13405847171137025)7[&type="Marshallese"]:0.1899838168607339,6[&type="Marshallese"]:0.07204228857215145)9[&type="Marshallese"]:0.06275095184277601,4[&type="Marshallese"]:0.04479324041478194)10[&type="Marshallese"]:0.13696749375472128,5[&type="Marshallese"]:0.1377607341696342)8[&type="Marshallese"]:0.08906175951288209)11[&type="Marshallese"]:0.0;
tree STATE_1870000 = ((1[&type="Not_Marshallese"]:0.5048574326776545,5[&type="Marshallese"]:0.5298574326777454)10[&type="Marshallese"]:0.17181164228991053,(((2[&type="Not_Marshallese"]:0.3064011279273102,3[&type="Not_Marshallese"]:0.09840112792722655)7[&type="Marshallese"]:0.2599937054325663,6[&type="Marshallese"]:0.10639483335984012)8[&type="Marshallese"]:0.20001446598387917,4[&type="Marshallese"]:0.21640929934357378)9[&type="Marshallese"]:0.5292597756239512)11[&type="Marshallese"]:0.0;tree STATE_2740000 = ((1[&type="Not_Marshallese"]:0.5048574326776545,5[&type="Marshallese"]:0.5298574326777454)10[&type="Marshallese"]:0.17181164228991053,(((2[&type="Not_Marshallese"]:0.3064011279273102,3[&type="Not_Marshallese"]:0.09840112792722655)7[&type="Marshallese"]:0.2599937054325663,6[&type="Marshallese"]:0.10639483335984012)8[&type="Marshallese"]:0.20001446598387917,4[&type="Marshallese"]:0.21640929934357378)9[&type="Marshallese"]:0.5292597756239512)11[&type="Marshallese"]:0.0;
tree STATE_1880000 = (((1[&type="Not_Marshallese"]:0.23257574626032784,4[&type="Marshallese"]:0.3015757462602878)10[&type="Marshallese"]:0.019985591343966935,((2[&type="Not_Marshallese"]:0.24607379886004457,3[&type="Not_Marshallese"]:0.0380737988599609)7[&type="Marshallese"]:0.3016481647900847,6[&type="Marshallese"]:0.08772196365009288)8[&type="Marshallese"]:0.3238393739543074)9[&type="Marshallese"]:0.019665114802659978,5[&type="Marshallese"]:0.2972264524070457)11[&type="Marshallese"]:0.0;tree STATE_2750000 = (((1[&type="Not_Marshallese"]:0.23257574626032784,4[&type="Marshallese"]:0.3015757462602878)10[&type="Marshallese"]:0.019985591343966935,((2[&type="Not_Marshallese"]:0.24607379886004457,3[&type="Not_Marshallese"]:0.0380737988599609)7[&type="Marshallese"]:0.3016481647900847,6[&type="Marshallese"]:0.08772196365009288)8[&type="Marshallese"]:0.3238393739543074)9[&type="Marshallese"]:0.019665114802659978,5[&type="Marshallese"]:0.2972264524070457)11[&type="Marshallese"]:0.0;
tree STATE_1890000 = (1[&type="Not_Marshallese"]:0.41023248895912,((((2[&type="Not_Marshallese"]:0.36063587547936,3[&type="Not_Marshallese"]:0.15263587547927632)7[&type="Marshallese"]:0.12368693692668292,6[&type="Marshallese"]:0.024322812406006533)9[&type="Marshallese"]:0.0964675566458062,4[&type="Marshallese"]:0.03079036905166721)8[&type="Marshallese"]:0.155839819044144,5[&type="Marshallese"]:0.1426301880959422)10[&type="Marshallese"]:0.29260230086326877)11[&type="Marshallese"]:0.0;tree STATE_2760000 = (1[&type="Not_Marshallese"]:0.41023248895912,((((2[&type="Not_Marshallese"]:0.36063587547936,3[&type="Not_Marshallese"]:0.15263587547927632)7[&type="Marshallese"]:0.12368693692668292,6[&type="Marshallese"]:0.024322812406006533)9[&type="Marshallese"]:0.0964675566458062,4[&type="Marshallese"]:0.03079036905166721)8[&type="Marshallese"]:0.155839819044144,5[&type="Marshallese"]:0.1426301880959422)10[&type="Marshallese"]:0.29260230086326877)11[&type="Marshallese"]:0.0;
tree STATE_1900000 = (1[&type="Not_Marshallese"]:0.3133288065515998,((((2[&type="Not_Marshallese"]:0.24538165345303575,3[&type="Not_Marshallese"]:0.03738165345295208)7[&type="Marshallese"]:0.2635131510127232,6[&type="Marshallese"]:0.048894804465722586)9[&type="Marshallese"]:0.08479456929361673,4[&type="Marshallese"]:0.043689373759193795)8[&type="Marshallese"]:0.060731960967371434,5[&type="Marshallese"]:0.060421334726696196)10[&type="Marshallese"]:0.27790747182499453)11[&type="Marshallese"]:0.0;tree STATE_2770000 = (1[&type="Not_Marshallese"]:0.3133288065515998,((((2[&type="Not_Marshallese"]:0.24538165345303575,3[&type="Not_Marshallese"]:0.03738165345295208)7[&type="Marshallese"]:0.2635131510127232,6[&type="Marshallese"]:0.048894804465722586)9[&type="Marshallese"]:0.08479456929361673,4[&type="Marshallese"]:0.043689373759193795)8[&type="Marshallese"]:0.060731960967371434,5[&type="Marshallese"]:0.060421334726696196)10[&type="Marshallese"]:0.27790747182499453)11[&type="Marshallese"]:0.0;
tree STATE_1910000 = (1[&type="Not_Marshallese"]:0.42072716118439946,((((2[&type="Not_Marshallese"]:0.35688117130853697,3[&type="Not_Marshallese"]:0.1488811713084533)7[&type="Marshallese"]:0.16592572556909374,6[&type="Marshallese"]:0.06280689687759433)8[&type="Marshallese"]:0.029519829873644654,4[&type="Marshallese"]:0.0023267267510934664)9[&type="Marshallese"]:0.11860021476567129,5[&type="Marshallese"]:0.07692694151689572)10[&type="Marshallese"]:0.3688002196675947)11[&type="Marshallese"]:0.0;tree STATE_2780000 = (1[&type="Not_Marshallese"]:0.42072716118439946,((((2[&type="Not_Marshallese"]:0.35688117130853697,3[&type="Not_Marshallese"]:0.1488811713084533)7[&type="Marshallese"]:0.16592572556909374,6[&type="Marshallese"]:0.06280689687759433)8[&type="Marshallese"]:0.029519829873644654,4[&type="Marshallese"]:0.0023267267510934664)9[&type="Marshallese"]:0.11860021476567129,5[&type="Marshallese"]:0.07692694151689572)10[&type="Marshallese"]:0.3688002196675947)11[&type="Marshallese"]:0.0;
tree STATE_1920000 = (1[&type="Not_Marshallese"]:0.7962888416302021,((((2[&type="Not_Marshallese"]:0.22337951279125115,3[&type="Not_Marshallese"]:0.015379512791167477)7[&type="Marshallese"]:0.3346797794354053,6[&type="Marshallese"]:0.09805929222662002)8[&type="Marshallese"]:0.10335283093446446,4[&type="Marshallese"]:0.11141212316093896)10[&type="Marshallese"]:0.6693152174768898,5[&type="Marshallese"]:0.7367273406379597)9[&type="Marshallese"]:0.08456150099233328)11[&type="Marshallese"]:0.0;tree STATE_2790000 = (1[&type="Not_Marshallese"]:0.7962888416302021,((((2[&type="Not_Marshallese"]:0.22337951279125115,3[&type="Not_Marshallese"]:0.015379512791167477)7[&type="Marshallese"]:0.3346797794354053,6[&type="Marshallese"]:0.09805929222662002)8[&type="Marshallese"]:0.10335283093446446,4[&type="Marshallese"]:0.11141212316093896)10[&type="Marshallese"]:0.6693152174768898,5[&type="Marshallese"]:0.7367273406379597)9[&type="Marshallese"]:0.08456150099233328)11[&type="Marshallese"]:0.0;
tree STATE_1930000 = (1[&type="Not_Marshallese"]:0.495014277577873,(((2[&type="Not_Marshallese"]:0.42863075277818474,3[&type="Not_Marshallese"]:0.22063075277810107)7[&type="Marshallese"]:0.20277792992311405,6[&type="Marshallese"]:0.17140868270126242)10[&type="Marshallese"]:0.18249548591788245,(4[&type="Marshallese"]:0.10687410928319308,5[&type="Marshallese"]:0.06287410928332404)9[&type="Marshallese"]:0.15703005933580627)8[&type="Marshallese"]:0.3001101089588336)11[&type="Marshallese"]:0.0;tree STATE_2800000 = (1[&type="Not_Marshallese"]:0.495014277577873,(((2[&type="Not_Marshallese"]:0.42863075277818474,3[&type="Not_Marshallese"]:0.22063075277810107)7[&type="Marshallese"]:0.20277792992311405,6[&type="Marshallese"]:0.17140868270126242)10[&type="Marshallese"]:0.18249548591788245,(4[&type="Marshallese"]:0.10687410928319308,5[&type="Marshallese"]:0.06287410928332404)9[&type="Marshallese"]:0.15703005933580627)8[&type="Marshallese"]:0.3001101089588336)11[&type="Marshallese"]:0.0;
tree STATE_1940000 = (1[&type="Not_Marshallese"]:0.7180265356029283,((((2[&type="Not_Marshallese"]:0.21726357106955171,3[&type="Not_Marshallese"]:0.00926357106946804)7[&type="Not_Marshallese"]:0.33404880485066357,6[&type="Marshallese"]:0.09131237592017893)8[&type="Marshallese"]:0.056679527957042564,4[&type="Marshallese"]:0.05799190387707598)10[&type="Marshallese"]:0.05235130283884837,5[&type="Marshallese"]:0.06634320671605531)9[&type="Marshallese"]:0.6766833288869639)11[&type="Marshallese"]:0.0;tree STATE_2810000 = (1[&type="Not_Marshallese"]:0.7180265356029283,((((2[&type="Not_Marshallese"]:0.21726357106955171,3[&type="Not_Marshallese"]:0.00926357106946804)7[&type="Not_Marshallese"]:0.33404880485066357,6[&type="Marshallese"]:0.09131237592017893)8[&type="Marshallese"]:0.056679527957042564,4[&type="Marshallese"]:0.05799190387707598)10[&type="Marshallese"]:0.05235130283884837,5[&type="Marshallese"]:0.06634320671605531)9[&type="Marshallese"]:0.6766833288869639)11[&type="Marshallese"]:0.0;
tree STATE_1950000 = (1[&type="Not_Marshallese"]:0.4357029823842633,((((2[&type="Not_Marshallese"]:0.44433010629488257,3[&type="Not_Marshallese"]:0.2363301062947989)7[&type="Marshallese"]:0.310323485074266,6[&type="Marshallese"]:0.2946535913691122)10[&type="Marshallese"]:0.06468520823181911,4[&type="Marshallese"]:0.26933879960078577)8[&type="Marshallese"]:0.042012556319469874,5[&type="Marshallese"]:0.2673513559203866)9[&type="Marshallese"]:0.19335162646396764)11[&type="Marshallese"]:0.0;tree STATE_2820000 = (1[&type="Not_Marshallese"]:0.4357029823842633,((((2[&type="Not_Marshallese"]:0.44433010629488257,3[&type="Not_Marshallese"]:0.2363301062947989)7[&type="Marshallese"]:0.310323485074266,6[&type="Marshallese"]:0.2946535913691122)10[&type="Marshallese"]:0.06468520823181911,4[&type="Marshallese"]:0.26933879960078577)8[&type="Marshallese"]:0.042012556319469874,5[&type="Marshallese"]:0.2673513559203866)9[&type="Marshallese"]:0.19335162646396764)11[&type="Marshallese"]:0.0;
tree STATE_1960000 = (1[&type="Not_Marshallese"]:0.27841499648975576,((((2[&type="Not_Marshallese"]:0.3242063674277717,3[&type="Not_Marshallese"]:0.11620636742768803)7[&type="Marshallese"]:0.2693737524683351,6[&type="Marshallese"]:0.13358011989607044)8[&type="Marshallese"]:0.07962985580062787,4[&type="Marshallese"]:0.12320997569655279)9[&type="Marshallese"]:0.0611724727347388,5[&type="Marshallese"]:0.14038244843142256)10[&type="Marshallese"]:0.16303254805842415)11[&type="Marshallese"]:0.0;tree STATE_2830000 = (1[&type="Not_Marshallese"]:0.27841499648975576,((((2[&type="Not_Marshallese"]:0.3242063674277717,3[&type="Not_Marshallese"]:0.11620636742768803)7[&type="Marshallese"]:0.2693737524683351,6[&type="Marshallese"]:0.13358011989607044)8[&type="Marshallese"]:0.07962985580062787,4[&type="Marshallese"]:0.12320997569655279)9[&type="Marshallese"]:0.0611724727347388,5[&type="Marshallese"]:0.14038244843142256)10[&type="Marshallese"]:0.16303254805842415)11[&type="Marshallese"]:0.0;
tree STATE_1970000 = (1[&type="Not_Marshallese"]:0.37287084436966966,((((2[&type="Not_Marshallese"]:0.26410002231878477,3[&type="Not_Marshallese"]:0.05610002231870109)7[&type="Marshallese"]:0.2565029661870119,6[&type="Marshallese"]:0.06060298850576029)10[&type="Marshallese"]:0.061418344721310913,4[&type="Marshallese"]:0.032021333226925686)8[&type="Marshallese"]:0.2866840872075871,5[&type="Marshallese"]:0.27470542043464374)9[&type="Marshallese"]:0.12316542393511687)11[&type="Marshallese"]:0.0;tree STATE_2840000 = (1[&type="Not_Marshallese"]:0.37287084436966966,((((2[&type="Not_Marshallese"]:0.26410002231878477,3[&type="Not_Marshallese"]:0.05610002231870109)7[&type="Marshallese"]:0.2565029661870119,6[&type="Marshallese"]:0.06060298850576029)10[&type="Marshallese"]:0.061418344721310913,4[&type="Marshallese"]:0.032021333226925686)8[&type="Marshallese"]:0.2866840872075871,5[&type="Marshallese"]:0.27470542043464374)9[&type="Marshallese"]:0.12316542393511687)11[&type="Marshallese"]:0.0;
tree STATE_1980000 = (1[&type="Not_Marshallese"]:0.4326949002062095,((((2[&type="Not_Marshallese"]:0.21436845892781717,3[&type="Not_Marshallese"]:0.006368458927733495)7[&type="Marshallese"]:0.27717944445600695,6[&type="Marshallese"]:0.03154790338378771)9[&type="Marshallese"]:0.1336510617214311,4[&type="Marshallese"]:0.07519896510507329)10[&type="Marshallese"]:0.03762855954519351,5[&type="Marshallese"]:0.06882752465039776)8[&type="Marshallese"]:0.3888673755559027)11[&type="Marshallese"]:0.0;tree STATE_2850000 = (1[&type="Not_Marshallese"]:0.4326949002062095,((((2[&type="Not_Marshallese"]:0.21436845892781717,3[&type="Not_Marshallese"]:0.006368458927733495)7[&type="Marshallese"]:0.27717944445600695,6[&type="Marshallese"]:0.03154790338378771)9[&type="Marshallese"]:0.1336510617214311,4[&type="Marshallese"]:0.07519896510507329)10[&type="Marshallese"]:0.03762855954519351,5[&type="Marshallese"]:0.06882752465039776)8[&type="Marshallese"]:0.3888673755559027)11[&type="Marshallese"]:0.0;
tree STATE_1990000 = (1[&type="Not_Marshallese"]:0.2315312756708181,(((2[&type="Not_Marshallese"]:0.2792034388806006,3[&type="Not_Marshallese"]:0.07120343888051694)7[&type="Marshallese"]:0.2222670843711081,6[&type="Marshallese"]:0.04147052325167233)9[&type="Marshallese"]:0.2932743083103837,(4[&type="Marshallese"]:0.11915594600797108,5[&type="Marshallese"]:0.07515594600810205)8[&type="Marshallese"]:0.12558888555393943)10[&type="Marshallese"]:0.05578644410886757)11[&type="Marshallese"]:0.0;tree STATE_2860000 = (1[&type="Not_Marshallese"]:0.2315312756708181,(((2[&type="Not_Marshallese"]:0.2792034388806006,3[&type="Not_Marshallese"]:0.07120343888051694)7[&type="Marshallese"]:0.2222670843711081,6[&type="Marshallese"]:0.04147052325167233)9[&type="Marshallese"]:0.2932743083103837,(4[&type="Marshallese"]:0.11915594600797108,5[&type="Marshallese"]:0.07515594600810205)8[&type="Marshallese"]:0.12558888555393943)10[&type="Marshallese"]:0.05578644410886757)11[&type="Marshallese"]:0.0;
tree STATE_2000000 = (1[&type="Not_Marshallese"]:0.36354656794397033,((((2[&type="Not_Marshallese"]:0.3023925827120328,3[&type="Not_Marshallese"]:0.09439258271194911)7[&type="Marshallese"]:0.2085369549216773,6[&type="Marshallese"]:0.050929537633673694)10[&type="Marshallese"]:0.09582359550095632,4[&type="Marshallese"]:0.05675313313448449)9[&type="Marshallese"]:0.10700642109141034,5[&type="Marshallese"]:0.1197595542260258)8[&type="Marshallese"]:0.2687870137180355)11[&type="Marshallese"]:0.0;tree STATE_2870000 = (1[&type="Not_Marshallese"]:0.36354656794397033,((((2[&type="Not_Marshallese"]:0.3023925827120328,3[&type="Not_Marshallese"]:0.09439258271194911)7[&type="Marshallese"]:0.2085369549216773,6[&type="Marshallese"]:0.050929537633673694)10[&type="Marshallese"]:0.09582359550095632,4[&type="Marshallese"]:0.05675313313448449)9[&type="Marshallese"]:0.10700642109141034,5[&type="Marshallese"]:0.1197595542260258)8[&type="Marshallese"]:0.2687870137180355)11[&type="Marshallese"]:0.0;
tree STATE_2010000 = (1[&type="Not_Marshallese"]:0.46465697990808486,(((2[&type="Not_Marshallese"]:0.3149778197406587,3[&type="Not_Marshallese"]:0.10697781974057502)7[&type="Marshallese"]:0.25524837426154673,6[&type="Marshallese"]:0.11022619400216904)10[&type="Marshallese"]:0.09234053544516685,(4[&type="Marshallese"]:0.07439768568690464,5[&type="Marshallese"]:0.030397685687035603)9[&type="Marshallese"]:0.03816904376028574)8[&type="Marshallese"]:0.42109025046085446)11[&type="Marshallese"]:0.0;tree STATE_2880000 = (1[&type="Not_Marshallese"]:0.46465697990808486,(((2[&type="Not_Marshallese"]:0.3149778197406587,3[&type="Not_Marshallese"]:0.10697781974057502)7[&type="Marshallese"]:0.25524837426154673,6[&type="Marshallese"]:0.11022619400216904)10[&type="Marshallese"]:0.09234053544516685,(4[&type="Marshallese"]:0.07439768568690464,5[&type="Marshallese"]:0.030397685687035603)9[&type="Marshallese"]:0.03816904376028574)8[&type="Marshallese"]:0.42109025046085446)11[&type="Marshallese"]:0.0;
tree STATE_2020000 = (1[&type="Not_Marshallese"]:0.3130434211519887,(((2[&type="Not_Marshallese"]:0.22541441644682716,3[&type="Not_Marshallese"]:0.01741441644674349)7[&type="Marshallese"]:0.3435938162253305,6[&type="Marshallese"]:0.10900823267212123)8[&type="Marshallese"]:0.2637504204575568,(4[&type="Marshallese"]:0.24105677950191406,5[&type="Marshallese"]:0.19705677950204503)9[&type="Marshallese"]:0.04170187362761846)10[&type="Marshallese"]:0.09928476802241615)11[&type="Marshallese"]:0.0;tree STATE_2890000 = (1[&type="Not_Marshallese"]:0.3130434211519887,(((2[&type="Not_Marshallese"]:0.22541441644682716,3[&type="Not_Marshallese"]:0.01741441644674349)7[&type="Marshallese"]:0.3435938162253305,6[&type="Marshallese"]:0.10900823267212123)8[&type="Marshallese"]:0.2637504204575568,(4[&type="Marshallese"]:0.24105677950191406,5[&type="Marshallese"]:0.19705677950204503)9[&type="Marshallese"]:0.04170187362761846)10[&type="Marshallese"]:0.09928476802241615)11[&type="Marshallese"]:0.0;
tree STATE_2030000 = (1[&type="Not_Marshallese"]:0.1685364014075169,((((2[&type="Not_Marshallese"]:0.2714681503746413,3[&type="Not_Marshallese"]:0.06346815037455761)7[&type="Marshallese"]:0.2528131247666345,6[&type="Marshallese"]:0.06428127514123938)8[&type="Marshallese"]:0.057455528099921827,4[&type="Marshallese"]:0.03173680324101569)10[&type="Marshallese"]:0.10843911212637813,5[&type="Marshallese"]:0.09617591536752479)9[&type="Marshallese"]:0.09736048604008307)11[&type="Marshallese"]:0.0;tree STATE_2900000 = (1[&type="Not_Marshallese"]:0.1685364014075169,((((2[&type="Not_Marshallese"]:0.2714681503746413,3[&type="Not_Marshallese"]:0.06346815037455761)7[&type="Marshallese"]:0.2528131247666345,6[&type="Marshallese"]:0.06428127514123938)8[&type="Marshallese"]:0.057455528099921827,4[&type="Marshallese"]:0.03173680324101569)10[&type="Marshallese"]:0.10843911212637813,5[&type="Marshallese"]:0.09617591536752479)9[&type="Marshallese"]:0.09736048604008307)11[&type="Marshallese"]:0.0;
tree STATE_2040000 = (1[&type="Not_Marshallese"]:0.3040616842962863,(((2[&type="Not_Marshallese"]:0.35548460020825784,3[&type="Not_Marshallese"]:0.14748460020817417)7[&type="Marshallese"]:0.1865205261874922,6[&type="Marshallese"]:0.08200512639571367)8[&type="Marshallese"]:0.1409656859933892,(4[&type="Marshallese"]:0.10695435644250972,5[&type="Marshallese"]:0.06295435644264069)9[&type="Marshallese"]:0.026016455946447636)10[&type="Marshallese"]:0.24009087190728895)11[&type="Marshallese"]:0.0;tree STATE_2910000 = (1[&type="Not_Marshallese"]:0.3040616842962863,(((2[&type="Not_Marshallese"]:0.35548460020825784,3[&type="Not_Marshallese"]:0.14748460020817417)7[&type="Marshallese"]:0.1865205261874922,6[&type="Marshallese"]:0.08200512639571367)8[&type="Marshallese"]:0.1409656859933892,(4[&type="Marshallese"]:0.10695435644250972,5[&type="Marshallese"]:0.06295435644264069)9[&type="Marshallese"]:0.026016455946447636)10[&type="Marshallese"]:0.24009087190728895)11[&type="Marshallese"]:0.0;
tree STATE_2050000 = (1[&type="Not_Marshallese"]:0.21385111935720846,((((2[&type="Not_Marshallese"]:0.2785725075569733,3[&type="Not_Marshallese"]:0.07057250755688965)7[&type="Marshallese"]:0.24939190369230663,6[&type="Marshallese"]:0.06796441124924357)8[&type="Marshallese"]:0.16360313496052103,4[&type="Marshallese"]:0.1415675462096191)9[&type="Marshallese"]:0.03970877706272158,5[&type="Marshallese"]:0.13727632327247163)10[&type="Marshallese"]:0.10157479608482778)11[&type="Marshallese"]:0.0;tree STATE_2920000 = (1[&type="Not_Marshallese"]:0.21385111935720846,((((2[&type="Not_Marshallese"]:0.2785725075569733,3[&type="Not_Marshallese"]:0.07057250755688965)7[&type="Marshallese"]:0.24939190369230663,6[&type="Marshallese"]:0.06796441124924357)8[&type="Marshallese"]:0.16360313496052103,4[&type="Marshallese"]:0.1415675462096191)9[&type="Marshallese"]:0.03970877706272158,5[&type="Marshallese"]:0.13727632327247163)10[&type="Marshallese"]:0.10157479608482778)11[&type="Marshallese"]:0.0;
tree STATE_2060000 = (1[&type="Not_Marshallese"]:0.32511036487811784,((((2[&type="Not_Marshallese"]:0.4091019468619199,3[&type="Not_Marshallese"]:0.20110194686183624)7[&type="Marshallese"]:0.13123311396961834,6[&type="Marshallese"]:0.08033506083150188)8[&type="Marshallese"]:0.025209409946520656,4[&type="Marshallese"]:0.015544470777877017)10[&type="Marshallese"]:0.2930291634306901,5[&type="Marshallese"]:0.26457363420869806)9[&type="Marshallese"]:0.08553673066951073)11[&type="Marshallese"]:0.0;tree STATE_2930000 = (1[&type="Not_Marshallese"]:0.32511036487811784,((((2[&type="Not_Marshallese"]:0.4091019468619199,3[&type="Not_Marshallese"]:0.20110194686183624)7[&type="Marshallese"]:0.13123311396961834,6[&type="Marshallese"]:0.08033506083150188)8[&type="Marshallese"]:0.025209409946520656,4[&type="Marshallese"]:0.015544470777877017)10[&type="Marshallese"]:0.2930291634306901,5[&type="Marshallese"]:0.26457363420869806)9[&type="Marshallese"]:0.08553673066951073)11[&type="Marshallese"]:0.0;
tree STATE_2070000 = ((1[&type="Not_Marshallese"]:0.41056707240275725,(((2[&type="Not_Marshallese"]:0.38474542596524525,3[&type="Not_Marshallese"]:0.17674542596516157)7[&type="Not_Marshallese"]:0.3406882909128503,6[&type="Marshallese"]:0.26543371687805917)10[&type="Not_Marshallese"]:0.08876366027422589,5[&type="Marshallese"]:0.2201973771522705)9[&type="Not_Marshallese"]:0.2153696952505777)8[&type="Not_Marshallese"]:0.33160237475039134,4[&type="Marshallese"]:0.8111694471531086)11[&type="Not_Marshallese"]:0.0;tree STATE_2940000 = ((1[&type="Not_Marshallese"]:0.41056707240275725,(((2[&type="Not_Marshallese"]:0.38474542596524525,3[&type="Not_Marshallese"]:0.17674542596516157)7[&type="Not_Marshallese"]:0.3406882909128503,6[&type="Marshallese"]:0.26543371687805917)10[&type="Not_Marshallese"]:0.08876366027422589,5[&type="Marshallese"]:0.2201973771522705)9[&type="Not_Marshallese"]:0.2153696952505777)8[&type="Not_Marshallese"]:0.33160237475039134,4[&type="Marshallese"]:0.8111694471531086)11[&type="Not_Marshallese"]:0.0;
tree STATE_2080000 = (1[&type="Not_Marshallese"]:0.4488828995378682,((((2[&type="Not_Marshallese"]:0.28798262719905277,3[&type="Not_Marshallese"]:0.07998262719896909)7[&type="Marshallese"]:0.3139236153359807,6[&type="Marshallese"]:0.14190624253499706)10[&type="Marshallese"]:0.2421200621277838,4[&type="Marshallese"]:0.29402630466263535)8[&type="Marshallese"]:0.011148884490420952,5[&type="Marshallese"]:0.26117518915318727)9[&type="Marshallese"]:0.21270771038477188)11[&type="Marshallese"]:0.0;tree STATE_2950000 = (1[&type="Not_Marshallese"]:0.4488828995378682,((((2[&type="Not_Marshallese"]:0.28798262719905277,3[&type="Not_Marshallese"]:0.07998262719896909)7[&type="Marshallese"]:0.3139236153359807,6[&type="Marshallese"]:0.14190624253499706)10[&type="Marshallese"]:0.2421200621277838,4[&type="Marshallese"]:0.29402630466263535)8[&type="Marshallese"]:0.011148884490420952,5[&type="Marshallese"]:0.26117518915318727)9[&type="Marshallese"]:0.21270771038477188)11[&type="Marshallese"]:0.0;
tree STATE_2090000 = (1[&type="Not_Marshallese"]:0.5594654534135248,((((2[&type="Not_Marshallese"]:0.35761503376967113,3[&type="Not_Marshallese"]:0.14961503376958746)7[&type="Marshallese"]:0.13690160078707858,6[&type="Marshallese"]:0.03451663455671333)10[&type="Marshallese"]:0.1914414494405567,4[&type="Marshallese"]:0.1359580839971245)8[&type="Marshallese"]:0.029490552780436774,5[&type="Marshallese"]:0.12144863677769224)9[&type="Marshallese"]:0.46301681663592353)11[&type="Marshallese"]:0.0;tree STATE_2960000 = (1[&type="Not_Marshallese"]:0.5594654534135248,((((2[&type="Not_Marshallese"]:0.35761503376967113,3[&type="Not_Marshallese"]:0.14961503376958746)7[&type="Marshallese"]:0.13690160078707858,6[&type="Marshallese"]:0.03451663455671333)10[&type="Marshallese"]:0.1914414494405567,4[&type="Marshallese"]:0.1359580839971245)8[&type="Marshallese"]:0.029490552780436774,5[&type="Marshallese"]:0.12144863677769224)9[&type="Marshallese"]:0.46301681663592353)11[&type="Marshallese"]:0.0;
tree STATE_2100000 = (1[&type="Not_Marshallese"]:0.3527259817650966,((((2[&type="Not_Marshallese"]:0.2506598669437362,3[&type="Not_Marshallese"]:0.042659866943652536)7[&type="Marshallese"]:0.4928583476307583,6[&type="Marshallese"]:0.28351821457445814)8[&type="Marshallese"]:0.16046994732065534,5[&type="Marshallese"]:0.3099881618950989)9[&type="Marshallese"]:2.165395713285001E-4,4[&type="Marshallese"]:0.35420470146629646)10[&type="Marshallese"]:0.06752128029876014)11[&type="Marshallese"]:0.0;tree STATE_2970000 = (1[&type="Not_Marshallese"]:0.3527259817650966,((((2[&type="Not_Marshallese"]:0.2506598669437362,3[&type="Not_Marshallese"]:0.042659866943652536)7[&type="Marshallese"]:0.4928583476307583,6[&type="Marshallese"]:0.28351821457445814)8[&type="Marshallese"]:0.16046994732065534,5[&type="Marshallese"]:0.3099881618950989)9[&type="Marshallese"]:2.165395713285001E-4,4[&type="Marshallese"]:0.35420470146629646)10[&type="Marshallese"]:0.06752128029876014)11[&type="Marshallese"]:0.0;
tree STATE_2110000 = ((1[&type="Not_Marshallese"]:0.2091433341018234,(((2[&type="Not_Marshallese"]:0.2767299110795271,3[&type="Not_Marshallese"]:0.06872991107944343)7[&type="Marshallese"]:0.36814455722352096,6[&type="Marshallese"]:0.18487446830301169)8[&type="Marshallese"]:0.11175151759039326,4[&type="Marshallese"]:0.20662598589325942)10[&type="Marshallese"]:0.07151734820852396)9[&type="Marshallese"]:0.08096690571858678,5[&type="Marshallese"]:0.3151102398205011)11[&type="Marshallese"]:0.0;tree STATE_2980000 = ((1[&type="Not_Marshallese"]:0.2091433341018234,(((2[&type="Not_Marshallese"]:0.2767299110795271,3[&type="Not_Marshallese"]:0.06872991107944343)7[&type="Marshallese"]:0.36814455722352096,6[&type="Marshallese"]:0.18487446830301169)8[&type="Marshallese"]:0.11175151759039326,4[&type="Marshallese"]:0.20662598589325942)10[&type="Marshallese"]:0.07151734820852396)9[&type="Marshallese"]:0.08096690571858678,5[&type="Marshallese"]:0.3151102398205011)11[&type="Marshallese"]:0.0;
tree STATE_2120000 = (1[&type="Not_Marshallese"]:0.20985689062378177,((((2[&type="Not_Marshallese"]:0.21129457618935363,3[&type="Not_Marshallese"]:0.0032945761892699543)7[&type="Not_Marshallese"]:0.39691973443563666,6[&type="Marshallese"]:0.14821431062495394)10[&type="Not_Marshallese"]:0.06867215754499434,4[&type="Marshallese"]:0.12688646816980276)9[&type="Not_Marshallese"]:0.07430205935213596,5[&type="Marshallese"]:0.1571885275220697)8[&type="Not_Marshallese"]:0.07766836310180303)11[&type="Not_Marshallese"]:0.0;tree STATE_2990000 = (1[&type="Not_Marshallese"]:0.20985689062378177,((((2[&type="Not_Marshallese"]:0.21129457618935363,3[&type="Not_Marshallese"]:0.0032945761892699543)7[&type="Not_Marshallese"]:0.39691973443563666,6[&type="Marshallese"]:0.14821431062495394)10[&type="Not_Marshallese"]:0.06867215754499434,4[&type="Marshallese"]:0.12688646816980276)9[&type="Not_Marshallese"]:0.07430205935213596,5[&type="Marshallese"]:0.1571885275220697)8[&type="Not_Marshallese"]:0.07766836310180303)11[&type="Not_Marshallese"]:0.0;
tree STATE_2130000 = (1[&type="Not_Marshallese"]:0.274031048593133,((((2[&type="Not_Marshallese"]:0.28180412120249215,3[&type="Not_Marshallese"]:0.07380412120240848)7[&type="Marshallese"]:0.25811339655070525,6[&type="Marshallese"]:0.07991751775316103)8[&type="Marshallese"]:0.09018484692314443,4[&type="Marshallese"]:0.08010236467615994)10[&type="Marshallese"]:0.19081216076855778,5[&type="Marshallese"]:0.2269145254448487)9[&type="Marshallese"]:0.07211652314837524)11[&type="Marshallese"]:0.0;tree STATE_3000000 = (1[&type="Not_Marshallese"]:0.274031048593133,((((2[&type="Not_Marshallese"]:0.28180412120249215,3[&type="Not_Marshallese"]:0.07380412120240848)7[&type="Marshallese"]:0.25811339655070525,6[&type="Marshallese"]:0.07991751775316103)8[&type="Marshallese"]:0.09018484692314443,4[&type="Marshallese"]:0.08010236467615994)10[&type="Marshallese"]:0.19081216076855778,5[&type="Marshallese"]:0.2269145254448487)9[&type="Marshallese"]:0.07211652314837524)11[&type="Marshallese"]:0.0;
tree STATE_2140000 = ((1[&type="Not_Marshallese"]:0.28966525335186455,(((2[&type="Not_Marshallese"]:0.3006247266531784,3[&type="Not_Marshallese"]:0.09262472665309474)7[&type="Marshallese"]:0.2690181313097768,6[&type="Marshallese"]:0.10964285796291884)8[&type="Marshallese"]:0.042036624922651145,4[&type="Marshallese"]:0.061679482885424464)10[&type="Marshallese"]:0.29698577046640007)9[&type="Marshallese"]:0.034039981072096714,5[&type="Marshallese"]:0.3487052344240522)11[&type="Marshallese"]:0.0;tree STATE_3010000 = ((1[&type="Not_Marshallese"]:0.28966525335186455,(((2[&type="Not_Marshallese"]:0.3006247266531784,3[&type="Not_Marshallese"]:0.09262472665309474)7[&type="Marshallese"]:0.2690181313097768,6[&type="Marshallese"]:0.10964285796291884)8[&type="Marshallese"]:0.042036624922651145,4[&type="Marshallese"]:0.061679482885424464)10[&type="Marshallese"]:0.29698577046640007)9[&type="Marshallese"]:0.034039981072096714,5[&type="Marshallese"]:0.3487052344240522)11[&type="Marshallese"]:0.0;
tree STATE_2150000 = ((1[&type="Not_Marshallese"]:0.23524903793614127,((2[&type="Not_Marshallese"]:0.2544406232955615,3[&type="Not_Marshallese"]:0.04644062329547782)7[&type="Marshallese"]:0.2263312419696656,6[&type="Marshallese"]:0.020771865265190703)8[&type="Marshallese"]:0.37347717267105607)9[&type="Marshallese"]:0.035736557285830584,(4[&type="Marshallese"]:0.09942937053584733,5[&type="Marshallese"]:0.055429370535978295)10[&type="Marshallese"]:0.2405562246860845)11[&type="Marshallese"]:0.0;tree STATE_3020000 = ((1[&type="Not_Marshallese"]:0.23524903793614127,((2[&type="Not_Marshallese"]:0.2544406232955615,3[&type="Not_Marshallese"]:0.04644062329547782)7[&type="Marshallese"]:0.2263312419696656,6[&type="Marshallese"]:0.020771865265190703)8[&type="Marshallese"]:0.37347717267105607)9[&type="Marshallese"]:0.035736557285830584,(4[&type="Marshallese"]:0.09942937053584733,5[&type="Marshallese"]:0.055429370535978295)10[&type="Marshallese"]:0.2405562246860845)11[&type="Marshallese"]:0.0;
tree STATE_2160000 = (1[&type="Not_Marshallese"]:0.2397157247239997,((((2[&type="Not_Marshallese"]:0.30378629566896354,3[&type="Not_Marshallese"]:0.09578629566887986)7[&type="Marshallese"]:0.19410359563244928,6[&type="Marshallese"]:0.03788989130137643)8[&type="Marshallese"]:0.09564559889291901,4[&type="Marshallese"]:0.04353549019414993)9[&type="Marshallese"]:0.08560814378325854,5[&type="Marshallese"]:0.08514363397753943)10[&type="Marshallese"]:0.17957209074655123)11[&type="Marshallese"]:0.0;tree STATE_3030000 = (1[&type="Not_Marshallese"]:0.2397157247239997,((((2[&type="Not_Marshallese"]:0.30378629566896354,3[&type="Not_Marshallese"]:0.09578629566887986)7[&type="Marshallese"]:0.19410359563244928,6[&type="Marshallese"]:0.03788989130137643)8[&type="Marshallese"]:0.09564559889291901,4[&type="Marshallese"]:0.04353549019414993)9[&type="Marshallese"]:0.08560814378325854,5[&type="Marshallese"]:0.08514363397753943)10[&type="Marshallese"]:0.17957209074655123)11[&type="Marshallese"]:0.0;
tree STATE_2170000 = ((1[&type="Not_Marshallese"]:0.22356198478877343,(4[&type="Marshallese"]:0.11759073853693425,5[&type="Marshallese"]:0.07359073853706521)10[&type="Marshallese"]:0.17497124625179916)9[&type="Marshallese"]:0.12053942925001404,((2[&type="Not_Marshallese"]:0.3180554971648459,3[&type="Not_Marshallese"]:0.1100554971647622)7[&type="Marshallese"]:0.4705761401509994,6[&type="Marshallese"]:0.3286316373158089)8[&type="Marshallese"]:0.17446977672308406)11[&type="Marshallese"]:0.0;tree STATE_3040000 = ((1[&type="Not_Marshallese"]:0.22356198478877343,(4[&type="Marshallese"]:0.11759073853693425,5[&type="Marshallese"]:0.07359073853706521)10[&type="Marshallese"]:0.17497124625179916)9[&type="Marshallese"]:0.12053942925001404,((2[&type="Not_Marshallese"]:0.3180554971648459,3[&type="Not_Marshallese"]:0.1100554971647622)7[&type="Marshallese"]:0.4705761401509994,6[&type="Marshallese"]:0.3286316373158089)8[&type="Marshallese"]:0.17446977672308406)11[&type="Marshallese"]:0.0;
tree STATE_2180000 = ((1[&type="Not_Marshallese"]:0.31792505430172857,4[&type="Marshallese"]:0.38692505430168855)9[&type="Not_Marshallese"]:0.021114114440782483,(((2[&type="Not_Marshallese"]:0.5941053820176195,3[&type="Not_Marshallese"]:0.38610538201753586)7[&type="Marshallese"]:0.10820562598037997,6[&type="Marshallese"]:0.24231100799796312)8[&type="Not_Marshallese"]:0.23257488230983392,5[&type="Marshallese"]:0.3408858903077825)10[&type="Not_Marshallese"]:0.023153278434819513)11[&type="Not_Marshallese"]:0.0;tree STATE_3050000 = ((1[&type="Not_Marshallese"]:0.31792505430172857,4[&type="Marshallese"]:0.38692505430168855)9[&type="Not_Marshallese"]:0.021114114440782483,(((2[&type="Not_Marshallese"]:0.5941053820176195,3[&type="Not_Marshallese"]:0.38610538201753586)7[&type="Marshallese"]:0.10820562598037997,6[&type="Marshallese"]:0.24231100799796312)8[&type="Not_Marshallese"]:0.23257488230983392,5[&type="Marshallese"]:0.3408858903077825)10[&type="Not_Marshallese"]:0.023153278434819513)11[&type="Not_Marshallese"]:0.0;
tree STATE_2190000 = (1[&type="Not_Marshallese"]:0.1412595680663542,((((2[&type="Not_Marshallese"]:0.2178245652645648,3[&type="Not_Marshallese"]:0.009824565264481139)7[&type="Not_Marshallese"]:0.2641221914200861,6[&type="Marshallese"]:0.021946756684614543)8[&type="Marshallese"]:0.10604839955967249,4[&type="Marshallese"]:0.037995156244141515)10[&type="Marshallese"]:0.13388159277703227,5[&type="Marshallese"]:0.12787674902130475)9[&type="Marshallese"]:0.038382819045140404)11[&type="Marshallese"]:0.0;tree STATE_3060000 = (1[&type="Not_Marshallese"]:0.1412595680663542,((((2[&type="Not_Marshallese"]:0.2178245652645648,3[&type="Not_Marshallese"]:0.009824565264481139)7[&type="Not_Marshallese"]:0.2641221914200861,6[&type="Marshallese"]:0.021946756684614543)8[&type="Marshallese"]:0.10604839955967249,4[&type="Marshallese"]:0.037995156244141515)10[&type="Marshallese"]:0.13388159277703227,5[&type="Marshallese"]:0.12787674902130475)9[&type="Marshallese"]:0.038382819045140404)11[&type="Marshallese"]:0.0;
tree STATE_2200000 = (1[&type="Not_Marshallese"]:0.46070231823480334,((((2[&type="Not_Marshallese"]:0.33477586003630966,3[&type="Not_Marshallese"]:0.12677586003622598)7[&type="Marshallese"]:0.2611558132551446,6[&type="Marshallese"]:0.13593167329141786)10[&type="Marshallese"]:0.04366377957853729,4[&type="Marshallese"]:0.08959545286980963)9[&type="Marshallese"]:0.046746789499748864,5[&type="Marshallese"]:0.09234224236968946)8[&type="Marshallese"]:0.39336007586520483)11[&type="Marshallese"]:0.0;tree STATE_3070000 = (1[&type="Not_Marshallese"]:0.46070231823480334,((((2[&type="Not_Marshallese"]:0.33477586003630966,3[&type="Not_Marshallese"]:0.12677586003622598)7[&type="Marshallese"]:0.2611558132551446,6[&type="Marshallese"]:0.13593167329141786)10[&type="Marshallese"]:0.04366377957853729,4[&type="Marshallese"]:0.08959545286980963)9[&type="Marshallese"]:0.046746789499748864,5[&type="Marshallese"]:0.09234224236968946)8[&type="Marshallese"]:0.39336007586520483)11[&type="Marshallese"]:0.0;
tree STATE_2210000 = (1[&type="Not_Marshallese"]:0.4039426146122036,((((2[&type="Not_Marshallese"]:0.24870733912246323,3[&type="Not_Marshallese"]:0.04070733912237956)7[&type="Marshallese"]:0.23466377178453734,6[&type="Marshallese"]:0.0233711109069642)10[&type="Marshallese"]:0.11149187257093673,4[&type="Marshallese"]:0.044862983477755414)9[&type="Marshallese"]:0.24918264230552478,5[&type="Marshallese"]:0.25004562578341116)8[&type="Marshallese"]:0.17889698882888339)11[&type="Marshallese"]:0.0;tree STATE_3080000 = (1[&type="Not_Marshallese"]:0.4039426146122036,((((2[&type="Not_Marshallese"]:0.24870733912246323,3[&type="Not_Marshallese"]:0.04070733912237956)7[&type="Marshallese"]:0.23466377178453734,6[&type="Marshallese"]:0.0233711109069642)10[&type="Marshallese"]:0.11149187257093673,4[&type="Marshallese"]:0.044862983477755414)9[&type="Marshallese"]:0.24918264230552478,5[&type="Marshallese"]:0.25004562578341116)8[&type="Marshallese"]:0.17889698882888339)11[&type="Marshallese"]:0.0;
tree STATE_2220000 = (1[&type="Not_Marshallese"]:0.1582307659735288,((((2[&type="Not_Marshallese"]:0.44652047679774526,3[&type="Not_Marshallese"]:0.23852047679766158)7[&type="Marshallese"]:0.06929374564900831,6[&type="Marshallese"]:0.05581422244671719)8[&type="Marshallese"]:0.08500545016206873,4[&type="Marshallese"]:0.0508196726086404)9[&type="Marshallese"]:0.10195948311038017,5[&type="Marshallese"]:0.10877915571915153)10[&type="Marshallese"]:0.07445161025446823)11[&type="Marshallese"]:0.0;tree STATE_3090000 = (1[&type="Not_Marshallese"]:0.1582307659735288,((((2[&type="Not_Marshallese"]:0.44652047679774526,3[&type="Not_Marshallese"]:0.23852047679766158)7[&type="Marshallese"]:0.06929374564900831,6[&type="Marshallese"]:0.05581422244671719)8[&type="Marshallese"]:0.08500545016206873,4[&type="Marshallese"]:0.0508196726086404)9[&type="Marshallese"]:0.10195948311038017,5[&type="Marshallese"]:0.10877915571915153)10[&type="Marshallese"]:0.07445161025446823)11[&type="Marshallese"]:0.0;
tree STATE_2230000 = (1[&type="Not_Marshallese"]:0.6190227049800372,((((2[&type="Not_Marshallese"]:0.35771506960506405,3[&type="Not_Marshallese"]:0.14971506960498038)7[&type="Marshallese"]:0.17769112791453123,6[&type="Marshallese"]:0.0754061975195589)10[&type="Marshallese"]:0.04497009072558289,4[&type="Marshallese"]:0.030376288244996275)9[&type="Marshallese"]:0.2956664365053385,5[&type="Marshallese"]:0.28204272475046577)8[&type="Marshallese"]:0.3619799802296624)11[&type="Marshallese"]:0.0;tree STATE_3100000 = (1[&type="Not_Marshallese"]:0.6190227049800372,((((2[&type="Not_Marshallese"]:0.35771506960506405,3[&type="Not_Marshallese"]:0.14971506960498038)7[&type="Marshallese"]:0.17769112791453123,6[&type="Marshallese"]:0.0754061975195589)10[&type="Marshallese"]:0.04497009072558289,4[&type="Marshallese"]:0.030376288244996275)9[&type="Marshallese"]:0.2956664365053385,5[&type="Marshallese"]:0.28204272475046577)8[&type="Marshallese"]:0.3619799802296624)11[&type="Marshallese"]:0.0;
tree STATE_2240000 = (1[&type="Not_Marshallese"]:0.4097292449994754,((((2[&type="Not_Marshallese"]:0.4328043024055276,3[&type="Not_Marshallese"]:0.2248043024054439)7[&type="Marshallese"]:0.1331627950875931,6[&type="Marshallese"]:0.1059670974930843)10[&type="Marshallese"]:0.036675795192704586,4[&type="Marshallese"]:0.05264289268564337)8[&type="Marshallese"]:0.11406034944580534,5[&type="Marshallese"]:0.12270324213157968)9[&type="Marshallese"]:0.31202600286798665)11[&type="Marshallese"]:0.0;tree STATE_3110000 = (1[&type="Not_Marshallese"]:0.4097292449994754,((((2[&type="Not_Marshallese"]:0.4328043024055276,3[&type="Not_Marshallese"]:0.2248043024054439)7[&type="Marshallese"]:0.1331627950875931,6[&type="Marshallese"]:0.1059670974930843)10[&type="Marshallese"]:0.036675795192704586,4[&type="Marshallese"]:0.05264289268564337)8[&type="Marshallese"]:0.11406034944580534,5[&type="Marshallese"]:0.12270324213157968)9[&type="Marshallese"]:0.31202600286798665)11[&type="Marshallese"]:0.0;
tree STATE_2250000 = (1[&type="Not_Marshallese"]:0.19307862134035358,((((2[&type="Not_Marshallese"]:0.23823569392889266,3[&type="Not_Marshallese"]:0.030235693928808982)7[&type="Marshallese"]:0.2661351263608738,6[&type="Marshallese"]:0.04437082028973005)8[&type="Marshallese"]:0.05613442749411768,4[&type="Marshallese"]:0.01050524778370221)10[&type="Marshallese"]:0.064932502675899,5[&type="Marshallese"]:0.03143775045973218)9[&type="Marshallese"]:0.18664087088071235)11[&type="Marshallese"]:0.0;tree STATE_3120000 = (1[&type="Not_Marshallese"]:0.19307862134035358,((((2[&type="Not_Marshallese"]:0.23823569392889266,3[&type="Not_Marshallese"]:0.030235693928808982)7[&type="Marshallese"]:0.2661351263608738,6[&type="Marshallese"]:0.04437082028973005)8[&type="Marshallese"]:0.05613442749411768,4[&type="Marshallese"]:0.01050524778370221)10[&type="Marshallese"]:0.064932502675899,5[&type="Marshallese"]:0.03143775045973218)9[&type="Marshallese"]:0.18664087088071235)11[&type="Marshallese"]:0.0;
tree STATE_2260000 = (1[&type="Not_Marshallese"]:0.2220492799074727,((((2[&type="Not_Marshallese"]:0.2407942682288187,3[&type="Not_Marshallese"]:0.03279426822873502)7[&type="Not_Marshallese"]:0.2602164706436283,6[&type="Marshallese"]:0.04101073887241058)8[&type="Marshallese"]:0.21125407897017967,4[&type="Marshallese"]:0.16226481784244473)10[&type="Marshallese"]:0.11934462175552707,5[&type="Marshallese"]:0.23760943959810277)9[&type="Marshallese"]:0.009439840309460878)11[&type="Marshallese"]:0.0;tree STATE_3130000 = (1[&type="Not_Marshallese"]:0.2220492799074727,((((2[&type="Not_Marshallese"]:0.2407942682288187,3[&type="Not_Marshallese"]:0.03279426822873502)7[&type="Not_Marshallese"]:0.2602164706436283,6[&type="Marshallese"]:0.04101073887241058)8[&type="Marshallese"]:0.21125407897017967,4[&type="Marshallese"]:0.16226481784244473)10[&type="Marshallese"]:0.11934462175552707,5[&type="Marshallese"]:0.23760943959810277)9[&type="Marshallese"]:0.009439840309460878)11[&type="Marshallese"]:0.0;
tree STATE_2270000 = (1[&type="Not_Marshallese"]:0.23499477063730523,((((2[&type="Not_Marshallese"]:0.29327789959788814,3[&type="Not_Marshallese"]:0.08527789959780446)7[&type="Marshallese"]:0.19587635771117373,6[&type="Marshallese"]:0.02915425730902549)8[&type="Marshallese"]:0.07469905089683454,4[&type="Marshallese"]:0.01385330820571451)10[&type="Marshallese"]:0.22274582971308088,5[&type="Marshallese"]:0.19259913791892636)9[&type="Marshallese"]:0.06739563271846982)11[&type="Marshallese"]:0.0;tree STATE_3140000 = (1[&type="Not_Marshallese"]:0.23499477063730523,((((2[&type="Not_Marshallese"]:0.29327789959788814,3[&type="Not_Marshallese"]:0.08527789959780446)7[&type="Marshallese"]:0.19587635771117373,6[&type="Marshallese"]:0.02915425730902549)8[&type="Marshallese"]:0.07469905089683454,4[&type="Marshallese"]:0.01385330820571451)10[&type="Marshallese"]:0.22274582971308088,5[&type="Marshallese"]:0.19259913791892636)9[&type="Marshallese"]:0.06739563271846982)11[&type="Marshallese"]:0.0;
tree STATE_2280000 = (1[&type="Not_Marshallese"]:0.3849249896273126,(((2[&type="Not_Marshallese"]:0.2343325609682793,3[&type="Not_Marshallese"]:0.02633256096819564)7[&type="Not_Marshallese"]:0.38100225510364066,6[&type="Marshallese"]:0.1553348160718836)10[&type="Marshallese"]:0.27109364678599035,(4[&type="Marshallese"]:0.23605640716315512,5[&type="Marshallese"]:0.1920564071632861)8[&type="Marshallese"]:0.1003720556945733)9[&type="Not_Marshallese"]:0.11749652676954414)11[&type="Marshallese"]:0.0;tree STATE_3150000 = (1[&type="Not_Marshallese"]:0.3849249896273126,(((2[&type="Not_Marshallese"]:0.2343325609682793,3[&type="Not_Marshallese"]:0.02633256096819564)7[&type="Not_Marshallese"]:0.38100225510364066,6[&type="Marshallese"]:0.1553348160718836)10[&type="Marshallese"]:0.27109364678599035,(4[&type="Marshallese"]:0.23605640716315512,5[&type="Marshallese"]:0.1920564071632861)8[&type="Marshallese"]:0.1003720556945733)9[&type="Not_Marshallese"]:0.11749652676954414)11[&type="Marshallese"]:0.0;
tree STATE_2290000 = (1[&type="Not_Marshallese"]:0.24160078104795824,((((2[&type="Not_Marshallese"]:0.3962189061927112,3[&type="Not_Marshallese"]:0.18821890619262754)7[&type="Marshallese"]:0.07024382772725468,6[&type="Marshallese"]:0.00646273391992952)8[&type="Marshallese"]:0.12768283571790456,4[&type="Marshallese"]:0.044145569637688564)9[&type="Marshallese"]:0.11530964272967759,5[&type="Marshallese"]:0.11545521236749712)10[&type="Marshallese"]:0.15114556868055207)11[&type="Marshallese"]:0.0;tree STATE_3160000 = (1[&type="Not_Marshallese"]:0.24160078104795824,((((2[&type="Not_Marshallese"]:0.3962189061927112,3[&type="Not_Marshallese"]:0.18821890619262754)7[&type="Marshallese"]:0.07024382772725468,6[&type="Marshallese"]:0.00646273391992952)8[&type="Marshallese"]:0.12768283571790456,4[&type="Marshallese"]:0.044145569637688564)9[&type="Marshallese"]:0.11530964272967759,5[&type="Marshallese"]:0.11545521236749712)10[&type="Marshallese"]:0.15114556868055207)11[&type="Marshallese"]:0.0;
tree STATE_2300000 = (1[&type="Not_Marshallese"]:0.43547552029184255,(((2[&type="Not_Marshallese"]:0.23187971471910798,3[&type="Not_Marshallese"]:0.02387971471902431)7[&type="Not_Marshallese"]:0.316577161205412,6[&type="Marshallese"]:0.08845687592448359)10[&type="Marshallese"]:0.12260231217312911,(4[&type="Marshallese"]:0.10619035485453454,5[&type="Marshallese"]:0.06219035485466551)8[&type="Marshallese"]:0.014868833242932644)9[&type="Marshallese"]:0.38341633219433535)11[&type="Marshallese"]:0.0;tree STATE_3170000 = (1[&type="Not_Marshallese"]:0.43547552029184255,(((2[&type="Not_Marshallese"]:0.23187971471910798,3[&type="Not_Marshallese"]:0.02387971471902431)7[&type="Not_Marshallese"]:0.316577161205412,6[&type="Marshallese"]:0.08845687592448359)10[&type="Marshallese"]:0.12260231217312911,(4[&type="Marshallese"]:0.10619035485453454,5[&type="Marshallese"]:0.06219035485466551)8[&type="Marshallese"]:0.014868833242932644)9[&type="Marshallese"]:0.38341633219433535)11[&type="Marshallese"]:0.0;
tree STATE_2310000 = (1[&type="Not_Marshallese"]:0.1951556515149212,((((2[&type="Not_Marshallese"]:0.2267038842920376,3[&type="Not_Marshallese"]:0.018703884291953937)7[&type="Not_Marshallese"]:0.30619929994611605,6[&type="Marshallese"]:0.07290318423811726)10[&type="Marshallese"]:0.08482460345964715,4[&type="Marshallese"]:0.06772778769761889)8[&type="Marshallese"]:0.09601758288710294,5[&type="Marshallese"]:0.1197453705848528)9[&type="Marshallese"]:0.10041028093015936)11[&type="Marshallese"]:0.0;tree STATE_3180000 = (1[&type="Not_Marshallese"]:0.1951556515149212,((((2[&type="Not_Marshallese"]:0.2267038842920376,3[&type="Not_Marshallese"]:0.018703884291953937)7[&type="Not_Marshallese"]:0.30619929994611605,6[&type="Marshallese"]:0.07290318423811726)10[&type="Marshallese"]:0.08482460345964715,4[&type="Marshallese"]:0.06772778769761889)8[&type="Marshallese"]:0.09601758288710294,5[&type="Marshallese"]:0.1197453705848528)9[&type="Marshallese"]:0.10041028093015936)11[&type="Marshallese"]:0.0;
tree STATE_2320000 = (1[&type="Not_Marshallese"]:0.2719190390380175,((((2[&type="Not_Marshallese"]:0.2915747792082032,3[&type="Not_Marshallese"]:0.08357477920811951)7[&type="Marshallese"]:0.2223705476760801,6[&type="Marshallese"]:0.053945326884246914)8[&type="Marshallese"]:0.07925498873004255,4[&type="Marshallese"]:0.04320031561414395)10[&type="Marshallese"]:0.1741234455428039,5[&type="Marshallese"]:0.17332376115707882)9[&type="Marshallese"]:0.12359527788102964)11[&type="Marshallese"]:0.0;tree STATE_3190000 = (1[&type="Not_Marshallese"]:0.2719190390380175,((((2[&type="Not_Marshallese"]:0.2915747792082032,3[&type="Not_Marshallese"]:0.08357477920811951)7[&type="Marshallese"]:0.2223705476760801,6[&type="Marshallese"]:0.053945326884246914)8[&type="Marshallese"]:0.07925498873004255,4[&type="Marshallese"]:0.04320031561414395)10[&type="Marshallese"]:0.1741234455428039,5[&type="Marshallese"]:0.17332376115707882)9[&type="Marshallese"]:0.12359527788102964)11[&type="Marshallese"]:0.0;
tree STATE_2330000 = (1[&type="Not_Marshallese"]:0.2548553645641951,((((2[&type="Not_Marshallese"]:0.245851133272334,3[&type="Not_Marshallese"]:0.037851133272250315)7[&type="Marshallese"]:0.24225852369699719,6[&type="Marshallese"]:0.028109656969294794)8[&type="Marshallese"]:0.09933090705267444,4[&type="Marshallese"]:0.03744056402182372)10[&type="Marshallese"]:0.12675830549922096,5[&type="Marshallese"]:0.12019886952117564)9[&type="Marshallese"]:0.1596564950431104)11[&type="Marshallese"]:0.0;tree STATE_3200000 = (1[&type="Not_Marshallese"]:0.2548553645641951,((((2[&type="Not_Marshallese"]:0.245851133272334,3[&type="Not_Marshallese"]:0.037851133272250315)7[&type="Marshallese"]:0.24225852369699719,6[&type="Marshallese"]:0.028109656969294794)8[&type="Marshallese"]:0.09933090705267444,4[&type="Marshallese"]:0.03744056402182372)10[&type="Marshallese"]:0.12675830549922096,5[&type="Marshallese"]:0.12019886952117564)9[&type="Marshallese"]:0.1596564950431104)11[&type="Marshallese"]:0.0;
tree STATE_2340000 = (1[&type="Not_Marshallese"]:0.22109769014474823,((((2[&type="Not_Marshallese"]:0.22526817262718324,3[&type="Not_Marshallese"]:0.017268172627099565)7[&type="Marshallese"]:0.2777091809970078,6[&type="Marshallese"]:0.04297735362415467)10[&type="Marshallese"]:0.1915792512596347,4[&type="Marshallese"]:0.14455660488364386)8[&type="Marshallese"]:0.04794194802264162,5[&type="Marshallese"]:0.14849855290641645)9[&type="Marshallese"]:0.09759913723842273)11[&type="Marshallese"]:0.0;tree STATE_3210000 = (1[&type="Not_Marshallese"]:0.22109769014474823,((((2[&type="Not_Marshallese"]:0.22526817262718324,3[&type="Not_Marshallese"]:0.017268172627099565)7[&type="Marshallese"]:0.2777091809970078,6[&type="Marshallese"]:0.04297735362415467)10[&type="Marshallese"]:0.1915792512596347,4[&type="Marshallese"]:0.14455660488364386)8[&type="Marshallese"]:0.04794194802264162,5[&type="Marshallese"]:0.14849855290641645)9[&type="Marshallese"]:0.09759913723842273)11[&type="Marshallese"]:0.0;
tree STATE_2350000 = (1[&type="Not_Marshallese"]:0.4060547739206626,((((2[&type="Not_Marshallese"]:0.32890026861168287,3[&type="Not_Marshallese"]:0.1209002686115992)7[&type="Marshallese"]:0.26397036278400265,6[&type="Marshallese"]:0.13287063139564914)10[&type="Marshallese"]:0.06625762358361653,4[&type="Marshallese"]:0.10912825497912015)8[&type="Marshallese"]:0.10632708516477274,5[&type="Marshallese"]:0.17145534014402386)9[&type="Marshallese"]:0.25959943377672967)11[&type="Marshallese"]:0.0;tree STATE_3220000 = (1[&type="Not_Marshallese"]:0.4060547739206626,((((2[&type="Not_Marshallese"]:0.32890026861168287,3[&type="Not_Marshallese"]:0.1209002686115992)7[&type="Marshallese"]:0.26397036278400265,6[&type="Marshallese"]:0.13287063139564914)10[&type="Marshallese"]:0.06625762358361653,4[&type="Marshallese"]:0.10912825497912015)8[&type="Marshallese"]:0.10632708516477274,5[&type="Marshallese"]:0.17145534014402386)9[&type="Marshallese"]:0.25959943377672967)11[&type="Marshallese"]:0.0;
tree STATE_2360000 = (1[&type="Not_Marshallese"]:0.24805923745439096,((((2[&type="Not_Marshallese"]:0.2709840728434613,3[&type="Not_Marshallese"]:0.06298407284337765)7[&type="Marshallese"]:0.2846078763578955,6[&type="Marshallese"]:0.09559194920132041)10[&type="Marshallese"]:0.04067366877086631,4[&type="Marshallese"]:0.046265617972041206)8[&type="Marshallese"]:0.05600730468301862,5[&type="Marshallese"]:0.058272922655190795)9[&type="Marshallese"]:0.2147863147992911)11[&type="Marshallese"]:0.0;tree STATE_3230000 = (1[&type="Not_Marshallese"]:0.24805923745439096,((((2[&type="Not_Marshallese"]:0.2709840728434613,3[&type="Not_Marshallese"]:0.06298407284337765)7[&type="Marshallese"]:0.2846078763578955,6[&type="Marshallese"]:0.09559194920132041)10[&type="Marshallese"]:0.04067366877086631,4[&type="Marshallese"]:0.046265617972041206)8[&type="Marshallese"]:0.05600730468301862,5[&type="Marshallese"]:0.058272922655190795)9[&type="Marshallese"]:0.2147863147992911)11[&type="Marshallese"]:0.0;
tree STATE_2370000 = (1[&type="Not_Marshallese"]:0.47621412535564533,(((2[&type="Not_Marshallese"]:0.3226126059991567,3[&type="Not_Marshallese"]:0.11461260599907303)7[&type="Marshallese"]:0.24959094538692567,6[&type="Marshallese"]:0.11220355138604599)10[&type="Marshallese"]:0.22112057145061825,(4[&type="Marshallese"]:0.1274249369254571,5[&type="Marshallese"]:0.08342493692558806)8[&type="Marshallese"]:0.11589918591106163)9[&type="Marshallese"]:0.3018900025190866)11[&type="Marshallese"]:0.0;tree STATE_3240000 = (1[&type="Not_Marshallese"]:0.47621412535564533,(((2[&type="Not_Marshallese"]:0.3226126059991567,3[&type="Not_Marshallese"]:0.11461260599907303)7[&type="Marshallese"]:0.24959094538692567,6[&type="Marshallese"]:0.11220355138604599)10[&type="Marshallese"]:0.22112057145061825,(4[&type="Marshallese"]:0.1274249369254571,5[&type="Marshallese"]:0.08342493692558806)8[&type="Marshallese"]:0.11589918591106163)9[&type="Marshallese"]:0.3018900025190866)11[&type="Marshallese"]:0.0;
tree STATE_2380000 = (1[&type="Not_Marshallese"]:0.4516336527834013,((((2[&type="Not_Marshallese"]:0.26681517426665996,3[&type="Not_Marshallese"]:0.05881517426657629)7[&type="Marshallese"]:0.4424122942287276,6[&type="Marshallese"]:0.24922746849535116)10[&type="Marshallese"]:0.03994552089539383,4[&type="Marshallese"]:0.19917298939059946)9[&type="Marshallese"]:0.3119729022416885,5[&type="Marshallese"]:0.46714589163241893)8[&type="Marshallese"]:0.009487761151073304)11[&type="Marshallese"]:0.0;tree STATE_3250000 = (1[&type="Not_Marshallese"]:0.4516336527834013,((((2[&type="Not_Marshallese"]:0.26681517426665996,3[&type="Not_Marshallese"]:0.05881517426657629)7[&type="Marshallese"]:0.4424122942287276,6[&type="Marshallese"]:0.24922746849535116)10[&type="Marshallese"]:0.03994552089539383,4[&type="Marshallese"]:0.19917298939059946)9[&type="Marshallese"]:0.3119729022416885,5[&type="Marshallese"]:0.46714589163241893)8[&type="Marshallese"]:0.009487761151073304)11[&type="Marshallese"]:0.0;
tree STATE_2390000 = (1[&type="Not_Marshallese"]:0.17338495355586436,((((2[&type="Not_Marshallese"]:0.26457857293703,3[&type="Not_Marshallese"]:0.05657857293694635)7[&type="Marshallese"]:0.24086713668729232,6[&type="Marshallese"]:0.04544570962428596)10[&type="Marshallese"]:0.06880292488460904,4[&type="Marshallese"]:0.024248634508749478)9[&type="Marshallese"]:0.15542501334300407,5[&type="Marshallese"]:0.13567364785188452)8[&type="Marshallese"]:0.0627113057040708)11[&type="Marshallese"]:0.0;tree STATE_3260000 = (1[&type="Not_Marshallese"]:0.17338495355586436,((((2[&type="Not_Marshallese"]:0.26457857293703,3[&type="Not_Marshallese"]:0.05657857293694635)7[&type="Marshallese"]:0.24086713668729232,6[&type="Marshallese"]:0.04544570962428596)10[&type="Marshallese"]:0.06880292488460904,4[&type="Marshallese"]:0.024248634508749478)9[&type="Marshallese"]:0.15542501334300407,5[&type="Marshallese"]:0.13567364785188452)8[&type="Marshallese"]:0.0627113057040708)11[&type="Marshallese"]:0.0;
tree STATE_2400000 = (1[&type="Not_Marshallese"]:0.1953411966800982,((((2[&type="Not_Marshallese"]:0.3099750280193909,3[&type="Not_Marshallese"]:0.10197502801930725)7[&type="Marshallese"]:0.2201692864768473,6[&type="Marshallese"]:0.07014431449620184)10[&type="Marshallese"]:0.03205244244718963,4[&type="Marshallese"]:0.012196756943245957)9[&type="Marshallese"]:0.17897659246244824,5[&type="Marshallese"]:0.14717334940582516)8[&type="Marshallese"]:0.07316784727436398)11[&type="Marshallese"]:0.0;tree STATE_3270000 = (1[&type="Not_Marshallese"]:0.1953411966800982,((((2[&type="Not_Marshallese"]:0.3099750280193909,3[&type="Not_Marshallese"]:0.10197502801930725)7[&type="Marshallese"]:0.2201692864768473,6[&type="Marshallese"]:0.07014431449620184)10[&type="Marshallese"]:0.03205244244718963,4[&type="Marshallese"]:0.012196756943245957)9[&type="Marshallese"]:0.17897659246244824,5[&type="Marshallese"]:0.14717334940582516)8[&type="Marshallese"]:0.07316784727436398)11[&type="Marshallese"]:0.0;
tree STATE_2410000 = ((1[&type="Not_Marshallese"]:0.22510378776519957,(((2[&type="Not_Marshallese"]:0.36170750810781194,3[&type="Not_Marshallese"]:0.15370750810772826)7[&type="Marshallese"]:0.2574147872879735,6[&type="Marshallese"]:0.15912229539574907)10[&type="Marshallese"]:0.1036121378163769,4[&type="Marshallese"]:0.17273443321198045)8[&type="Marshallese"]:0.1213693545531791)9[&type="Marshallese"]:0.06254604041899248,5[&type="Marshallese"]:0.312649828184283)11[&type="Marshallese"]:0.0;tree STATE_3280000 = ((1[&type="Not_Marshallese"]:0.22510378776519957,(((2[&type="Not_Marshallese"]:0.36170750810781194,3[&type="Not_Marshallese"]:0.15370750810772826)7[&type="Marshallese"]:0.2574147872879735,6[&type="Marshallese"]:0.15912229539574907)10[&type="Marshallese"]:0.1036121378163769,4[&type="Marshallese"]:0.17273443321198045)8[&type="Marshallese"]:0.1213693545531791)9[&type="Marshallese"]:0.06254604041899248,5[&type="Marshallese"]:0.312649828184283)11[&type="Marshallese"]:0.0;
tree STATE_2420000 = (1[&type="Not_Marshallese"]:0.21702894738454426,((((2[&type="Not_Marshallese"]:0.35265156337657966,3[&type="Not_Marshallese"]:0.14465156337649598)7[&type="Marshallese"]:0.13326933463734925,6[&type="Marshallese"]:0.025920898013892524)10[&type="Marshallese"]:0.17433152461789203,4[&type="Marshallese"]:0.11025242263163904)8[&type="Marshallese"]:0.12133340578882723,5[&type="Marshallese"]:0.18758582842059723)9[&type="Marshallese"]:0.05444311896403797)11[&type="Marshallese"]:0.0;tree STATE_3290000 = (1[&type="Not_Marshallese"]:0.21702894738454426,((((2[&type="Not_Marshallese"]:0.35265156337657966,3[&type="Not_Marshallese"]:0.14465156337649598)7[&type="Marshallese"]:0.13326933463734925,6[&type="Marshallese"]:0.025920898013892524)10[&type="Marshallese"]:0.17433152461789203,4[&type="Marshallese"]:0.11025242263163904)8[&type="Marshallese"]:0.12133340578882723,5[&type="Marshallese"]:0.18758582842059723)9[&type="Marshallese"]:0.05444311896403797)11[&type="Marshallese"]:0.0;
tree STATE_2430000 = (1[&type="Not_Marshallese"]:0.3845311378302909,((((2[&type="Not_Marshallese"]:0.31118817725139963,3[&type="Not_Marshallese"]:0.10318817725131596)7[&type="Marshallese"]:0.22416265273429187,6[&type="Marshallese"]:0.07535082998565512)10[&type="Marshallese"]:0.16133254389775242,5[&type="Marshallese"]:0.10268337388339299)9[&type="Marshallese"]:0.015007339372115513,4[&type="Marshallese"]:0.16169071325537754)8[&type="Marshallese"]:0.29184042457487336)11[&type="Marshallese"]:0.0;tree STATE_3300000 = (1[&type="Not_Marshallese"]:0.3845311378302909,((((2[&type="Not_Marshallese"]:0.31118817725139963,3[&type="Not_Marshallese"]:0.10318817725131596)7[&type="Marshallese"]:0.22416265273429187,6[&type="Marshallese"]:0.07535082998565512)10[&type="Marshallese"]:0.16133254389775242,5[&type="Marshallese"]:0.10268337388339299)9[&type="Marshallese"]:0.015007339372115513,4[&type="Marshallese"]:0.16169071325537754)8[&type="Marshallese"]:0.29184042457487336)11[&type="Marshallese"]:0.0;
tree STATE_2440000 = (1[&type="Not_Marshallese"]:0.23702336134283353,(((2[&type="Not_Marshallese"]:0.3315213893460471,3[&type="Not_Marshallese"]:0.1235213893459634)7[&type="Marshallese"]:0.23088219445311492,6[&type="Marshallese"]:0.10240358379912562)10[&type="Marshallese"]:0.1456520178498968,(4[&type="Marshallese"]:0.09555897093249333,5[&type="Marshallese"]:0.05155897093262429)9[&type="Marshallese"]:0.06249663071638356)8[&type="Marshallese"]:0.14796775969391662)11[&type="Marshallese"]:0.0;tree STATE_3310000 = (1[&type="Not_Marshallese"]:0.23702336134283353,(((2[&type="Not_Marshallese"]:0.3315213893460471,3[&type="Not_Marshallese"]:0.1235213893459634)7[&type="Marshallese"]:0.23088219445311492,6[&type="Marshallese"]:0.10240358379912562)10[&type="Marshallese"]:0.1456520178498968,(4[&type="Marshallese"]:0.09555897093249333,5[&type="Marshallese"]:0.05155897093262429)9[&type="Marshallese"]:0.06249663071638356)8[&type="Marshallese"]:0.14796775969391662)11[&type="Marshallese"]:0.0;
tree STATE_2450000 = (1[&type="Not_Marshallese"]:0.2959329621188105,((((2[&type="Not_Marshallese"]:0.28387533731950004,3[&type="Not_Marshallese"]:0.07587533731941637)7[&type="Not_Marshallese"]:0.2676500854368386,6[&type="Marshallese"]:0.09152542275630227)10[&type="Marshallese"]:0.12392734276892792,4[&type="Marshallese"]:0.12545276552508466)8[&type="Marshallese"]:0.002191889675716041,5[&type="Marshallese"]:0.08364465520093167)9[&type="Marshallese"]:0.23728830691796976)11[&type="Marshallese"]:0.0;tree STATE_3320000 = (1[&type="Not_Marshallese"]:0.2959329621188105,((((2[&type="Not_Marshallese"]:0.28387533731950004,3[&type="Not_Marshallese"]:0.07587533731941637)7[&type="Not_Marshallese"]:0.2676500854368386,6[&type="Marshallese"]:0.09152542275630227)10[&type="Marshallese"]:0.12392734276892792,4[&type="Marshallese"]:0.12545276552508466)8[&type="Marshallese"]:0.002191889675716041,5[&type="Marshallese"]:0.08364465520093167)9[&type="Marshallese"]:0.23728830691796976)11[&type="Marshallese"]:0.0;
tree STATE_2460000 = (1[&type="Not_Marshallese"]:0.259232944676679,((((2[&type="Not_Marshallese"]:0.2702351428145255,3[&type="Not_Marshallese"]:0.06223514281444181)7[&type="Marshallese"]:0.24440055472747085,6[&type="Marshallese"]:0.05463569754195996)10[&type="Marshallese"]:0.0910241868416104,4[&type="Marshallese"]:0.05565988438342484)8[&type="Marshallese"]:0.1012418810264335,5[&type="Marshallese"]:0.11290176540998931)9[&type="Marshallese"]:0.17133117926678065)11[&type="Marshallese"]:0.0;tree STATE_3330000 = (1[&type="Not_Marshallese"]:0.259232944676679,((((2[&type="Not_Marshallese"]:0.2702351428145255,3[&type="Not_Marshallese"]:0.06223514281444181)7[&type="Marshallese"]:0.24440055472747085,6[&type="Marshallese"]:0.05463569754195996)10[&type="Marshallese"]:0.0910241868416104,4[&type="Marshallese"]:0.05565988438342484)8[&type="Marshallese"]:0.1012418810264335,5[&type="Marshallese"]:0.11290176540998931)9[&type="Marshallese"]:0.17133117926678065)11[&type="Marshallese"]:0.0;
tree STATE_2470000 = (1[&type="Not_Marshallese"]:0.1017866187045059,((((2[&type="Not_Marshallese"]:0.2972691850691515,3[&type="Not_Marshallese"]:0.08926918506906784)7[&type="Marshallese"]:0.2099480626070464,6[&type="Marshallese"]:0.04721724767616153)10[&type="Marshallese"]:0.07432438526987073,4[&type="Marshallese"]:0.031541632945886744)8[&type="Marshallese"]:0.06058869824293389,5[&type="Marshallese"]:0.0481303311889516)9[&type="Marshallese"]:0.07865628751564524)11[&type="Marshallese"]:0.0;tree STATE_3340000 = (1[&type="Not_Marshallese"]:0.1017866187045059,((((2[&type="Not_Marshallese"]:0.2972691850691515,3[&type="Not_Marshallese"]:0.08926918506906784)7[&type="Marshallese"]:0.2099480626070464,6[&type="Marshallese"]:0.04721724767616153)10[&type="Marshallese"]:0.07432438526987073,4[&type="Marshallese"]:0.031541632945886744)8[&type="Marshallese"]:0.06058869824293389,5[&type="Marshallese"]:0.0481303311889516)9[&type="Marshallese"]:0.07865628751564524)11[&type="Marshallese"]:0.0;
tree STATE_2480000 = ((1[&type="Not_Marshallese"]:0.1256073069586826,(((2[&type="Not_Marshallese"]:0.21156306513637876,3[&type="Not_Marshallese"]:0.0035630651362950905)7[&type="Marshallese"]:0.33109981975581604,6[&type="Marshallese"]:0.08266288489215845)10[&type="Marshallese"]:0.04673498175632462,4[&type="Marshallese"]:0.039397866648337554)8[&type="Marshallese"]:0.15520944031030504)9[&type="Not_Marshallese"]:0.13957025556968805,5[&type="Marshallese"]:0.2901775625284616)11[&type="Marshallese"]:0.0;tree STATE_3350000 = ((1[&type="Not_Marshallese"]:0.1256073069586826,(((2[&type="Not_Marshallese"]:0.21156306513637876,3[&type="Not_Marshallese"]:0.0035630651362950905)7[&type="Marshallese"]:0.33109981975581604,6[&type="Marshallese"]:0.08266288489215845)10[&type="Marshallese"]:0.04673498175632462,4[&type="Marshallese"]:0.039397866648337554)8[&type="Marshallese"]:0.15520944031030504)9[&type="Not_Marshallese"]:0.13957025556968805,5[&type="Marshallese"]:0.2901775625284616)11[&type="Marshallese"]:0.0;
tree STATE_2490000 = (1[&type="Not_Marshallese"]:0.355624319204881,((((2[&type="Not_Marshallese"]:0.2510870458266168,3[&type="Not_Marshallese"]:0.04308704582653311)7[&type="Marshallese"]:0.22344426593517785,6[&type="Marshallese"]:0.014531311761758259)10[&type="Marshallese"]:0.1211171589289245,4[&type="Marshallese"]:0.045648470690537235)8[&type="Marshallese"]:0.06586732855735677,5[&type="Marshallese"]:0.06751579924802498)9[&type="Marshallese"]:0.313108519956947)11[&type="Marshallese"]:0.0;tree STATE_3360000 = (1[&type="Not_Marshallese"]:0.355624319204881,((((2[&type="Not_Marshallese"]:0.2510870458266168,3[&type="Not_Marshallese"]:0.04308704582653311)7[&type="Marshallese"]:0.22344426593517785,6[&type="Marshallese"]:0.014531311761758259)10[&type="Marshallese"]:0.1211171589289245,4[&type="Marshallese"]:0.045648470690537235)8[&type="Marshallese"]:0.06586732855735677,5[&type="Marshallese"]:0.06751579924802498)9[&type="Marshallese"]:0.313108519956947)11[&type="Marshallese"]:0.0;
tree STATE_2500000 = (1[&type="Not_Marshallese"]:0.5667763546068456,((((2[&type="Not_Marshallese"]:0.36891274590399414,3[&type="Not_Marshallese"]:0.16091274590391047)7[&type="Marshallese"]:0.19073125486443498,6[&type="Marshallese"]:0.09964400076839275)8[&type="Marshallese"]:0.14308003861585783,4[&type="Marshallese"]:0.15272403938410506)9[&type="Marshallese"]:0.2748075650404578,5[&type="Marshallese"]:0.3835316044246938)10[&type="Marshallese"]:0.20824475018224275)11[&type="Marshallese"]:0.0;tree STATE_3370000 = (1[&type="Not_Marshallese"]:0.5667763546068456,((((2[&type="Not_Marshallese"]:0.36891274590399414,3[&type="Not_Marshallese"]:0.16091274590391047)7[&type="Marshallese"]:0.19073125486443498,6[&type="Marshallese"]:0.09964400076839275)8[&type="Marshallese"]:0.14308003861585783,4[&type="Marshallese"]:0.15272403938410506)9[&type="Marshallese"]:0.2748075650404578,5[&type="Marshallese"]:0.3835316044246938)10[&type="Marshallese"]:0.20824475018224275)11[&type="Marshallese"]:0.0;
tree STATE_2510000 = ((1[&type="Not_Marshallese"]:0.2323056386445529,(((2[&type="Not_Marshallese"]:0.3461842056296573,3[&type="Not_Marshallese"]:0.13818420562957362)7[&type="Marshallese"]:0.2248613681452351,6[&type="Marshallese"]:0.11104557377485602)8[&type="Marshallese"]:0.04613862098106025,4[&type="Marshallese"]:0.06718419475577075)9[&type="Marshallese"]:0.23412144388874212)10[&type="Marshallese"]:0.10809427085146772,5[&type="Marshallese"]:0.36539990949611156)11[&type="Marshallese"]:0.0;tree STATE_3380000 = ((1[&type="Not_Marshallese"]:0.2323056386445529,(((2[&type="Not_Marshallese"]:0.3461842056296573,3[&type="Not_Marshallese"]:0.13818420562957362)7[&type="Marshallese"]:0.2248613681452351,6[&type="Marshallese"]:0.11104557377485602)8[&type="Marshallese"]:0.04613862098106025,4[&type="Marshallese"]:0.06718419475577075)9[&type="Marshallese"]:0.23412144388874212)10[&type="Marshallese"]:0.10809427085146772,5[&type="Marshallese"]:0.36539990949611156)11[&type="Marshallese"]:0.0;
tree STATE_2520000 = ((1[&type="Not_Marshallese"]:0.1860576640742697,(((2[&type="Not_Marshallese"]:0.3505340677406536,3[&type="Not_Marshallese"]:0.14253406774056993)7[&type="Marshallese"]:0.21832033161532766,6[&type="Marshallese"]:0.10885439935594488)8[&type="Marshallese"]:0.019926874757201563,4[&type="Marshallese"]:0.03878127411300092)10[&type="Marshallese"]:0.21627638996122878)9[&type="Marshallese"]:0.037006342680460214,5[&type="Marshallese"]:0.24806400675482088)11[&type="Marshallese"]:0.0;tree STATE_3390000 = ((1[&type="Not_Marshallese"]:0.1860576640742697,(((2[&type="Not_Marshallese"]:0.3505340677406536,3[&type="Not_Marshallese"]:0.14253406774056993)7[&type="Marshallese"]:0.21832033161532766,6[&type="Marshallese"]:0.10885439935594488)8[&type="Marshallese"]:0.019926874757201563,4[&type="Marshallese"]:0.03878127411300092)10[&type="Marshallese"]:0.21627638996122878)9[&type="Marshallese"]:0.037006342680460214,5[&type="Marshallese"]:0.24806400675482088)11[&type="Marshallese"]:0.0;
tree STATE_2530000 = (1[&type="Not_Marshallese"]:0.4649686516805669,(((2[&type="Not_Marshallese"]:0.3596235535891401,3[&type="Not_Marshallese"]:0.15162355358905644)7[&type="Marshallese"]:0.23645987068687124,6[&type="Marshallese"]:0.13608342427597497)8[&type="Marshallese"]:0.16134677519253482,(4[&type="Marshallese"]:0.1503417747098983,5[&type="Marshallese"]:0.10634177471002926)9[&type="Marshallese"]:0.05708842475846598)10[&type="Marshallese"]:0.3265384522121626)11[&type="Marshallese"]:0.0;tree STATE_3400000 = (1[&type="Not_Marshallese"]:0.4649686516805669,(((2[&type="Not_Marshallese"]:0.3596235535891401,3[&type="Not_Marshallese"]:0.15162355358905644)7[&type="Marshallese"]:0.23645987068687124,6[&type="Marshallese"]:0.13608342427597497)8[&type="Marshallese"]:0.16134677519253482,(4[&type="Marshallese"]:0.1503417747098983,5[&type="Marshallese"]:0.10634177471002926)9[&type="Marshallese"]:0.05708842475846598)10[&type="Marshallese"]:0.3265384522121626)11[&type="Marshallese"]:0.0;
tree STATE_2540000 = (1[&type="Not_Marshallese"]:0.42872123671594986,((((2[&type="Not_Marshallese"]:0.47474640451200906,3[&type="Not_Marshallese"]:0.2667464045119254)7[&type="Marshallese"]:0.11306871081533015,6[&type="Marshallese"]:0.12781511532730283)8[&type="Marshallese"]:0.08923980529973075,4[&type="Marshallese"]:0.12705492062688806)9[&type="Marshallese"]:0.31704170371313367,5[&type="Marshallese"]:0.4000966243401527)10[&type="Marshallese"]:0.053624612375888114)11[&type="Marshallese"]:0.0;tree STATE_3410000 = (1[&type="Not_Marshallese"]:0.42872123671594986,((((2[&type="Not_Marshallese"]:0.47474640451200906,3[&type="Not_Marshallese"]:0.2667464045119254)7[&type="Marshallese"]:0.11306871081533015,6[&type="Marshallese"]:0.12781511532730283)8[&type="Marshallese"]:0.08923980529973075,4[&type="Marshallese"]:0.12705492062688806)9[&type="Marshallese"]:0.31704170371313367,5[&type="Marshallese"]:0.4000966243401527)10[&type="Marshallese"]:0.053624612375888114)11[&type="Marshallese"]:0.0;
tree STATE_2550000 = ((1[&type="Not_Marshallese"]:0.14586135864710936,((2[&type="Not_Marshallese"]:0.42043456312403027,3[&type="Not_Marshallese"]:0.2124345631239466)7[&type="Marshallese"]:0.3008930920892524,6[&type="Marshallese"]:0.2613276552132463)8[&type="Marshallese"]:0.04353370343396856)9[&type="Marshallese"]:0.016255584531480904,(4[&type="Marshallese"]:0.20657330429348686,5[&type="Marshallese"]:0.16257330429361783)10[&type="Marshallese"]:0.02454363888506339)11[&type="Marshallese"]:0.0;tree STATE_3420000 = ((1[&type="Not_Marshallese"]:0.14586135864710936,((2[&type="Not_Marshallese"]:0.42043456312403027,3[&type="Not_Marshallese"]:0.2124345631239466)7[&type="Marshallese"]:0.3008930920892524,6[&type="Marshallese"]:0.2613276552132463)8[&type="Marshallese"]:0.04353370343396856)9[&type="Marshallese"]:0.016255584531480904,(4[&type="Marshallese"]:0.20657330429348686,5[&type="Marshallese"]:0.16257330429361783)10[&type="Marshallese"]:0.02454363888506339)11[&type="Marshallese"]:0.0;
tree STATE_2560000 = (1[&type="Not_Marshallese"]:0.2498252291269778,((((2[&type="Not_Marshallese"]:0.26645562284948937,3[&type="Not_Marshallese"]:0.0584556228494057)7[&type="Marshallese"]:0.2303381431946881,6[&type="Marshallese"]:0.036793766044141085)8[&type="Marshallese"]:0.09229577887252816,4[&type="Marshallese"]:0.03908954491652372)9[&type="Marshallese"]:0.14084719051527428,5[&type="Marshallese"]:0.13593673543192897)10[&type="Marshallese"]:0.13888849369513978)11[&type="Marshallese"]:0.0;tree STATE_3430000 = (1[&type="Not_Marshallese"]:0.2498252291269778,((((2[&type="Not_Marshallese"]:0.26645562284948937,3[&type="Not_Marshallese"]:0.0584556228494057)7[&type="Marshallese"]:0.2303381431946881,6[&type="Marshallese"]:0.036793766044141085)8[&type="Marshallese"]:0.09229577887252816,4[&type="Marshallese"]:0.03908954491652372)9[&type="Marshallese"]:0.14084719051527428,5[&type="Marshallese"]:0.13593673543192897)10[&type="Marshallese"]:0.13888849369513978)11[&type="Marshallese"]:0.0;
tree STATE_2570000 = (1[&type="Not_Marshallese"]:0.5175768259972522,((((2[&type="Not_Marshallese"]:0.34812015865790225,3[&type="Not_Marshallese"]:0.14012015865781857)7[&type="Marshallese"]:0.1585887642191337,6[&type="Marshallese"]:0.04670892287699957)8[&type="Marshallese"]:0.19575735325569088,5[&type="Marshallese"]:0.1084662761326759)9[&type="Marshallese"]:0.03895161470016828,4[&type="Marshallese"]:0.1914178908327132)10[&type="Marshallese"]:0.39515893516449896)11[&type="Marshallese"]:0.0;tree STATE_3440000 = (1[&type="Not_Marshallese"]:0.5175768259972522,((((2[&type="Not_Marshallese"]:0.34812015865790225,3[&type="Not_Marshallese"]:0.14012015865781857)7[&type="Marshallese"]:0.1585887642191337,6[&type="Marshallese"]:0.04670892287699957)8[&type="Marshallese"]:0.19575735325569088,5[&type="Marshallese"]:0.1084662761326759)9[&type="Marshallese"]:0.03895161470016828,4[&type="Marshallese"]:0.1914178908327132)10[&type="Marshallese"]:0.39515893516449896)11[&type="Marshallese"]:0.0;
tree STATE_2580000 = (1[&type="Not_Marshallese"]:0.382242533705317,((((2[&type="Not_Marshallese"]:0.30337808653396753,3[&type="Not_Marshallese"]:0.09537808653388385)7[&type="Marshallese"]:0.18797491628811436,6[&type="Marshallese"]:0.031353002822045506)8[&type="Marshallese"]:0.12873420398882024,4[&type="Marshallese"]:0.07008720681072023)10[&type="Marshallese"]:0.19251776012806543,5[&type="Marshallese"]:0.21860496693891662)9[&type="Marshallese"]:0.18863756676649135)11[&type="Marshallese"]:0.0;tree STATE_3450000 = (1[&type="Not_Marshallese"]:0.382242533705317,((((2[&type="Not_Marshallese"]:0.30337808653396753,3[&type="Not_Marshallese"]:0.09537808653388385)7[&type="Marshallese"]:0.18797491628811436,6[&type="Marshallese"]:0.031353002822045506)8[&type="Marshallese"]:0.12873420398882024,4[&type="Marshallese"]:0.07008720681072023)10[&type="Marshallese"]:0.19251776012806543,5[&type="Marshallese"]:0.21860496693891662)9[&type="Marshallese"]:0.18863756676649135)11[&type="Marshallese"]:0.0;
tree STATE_2590000 = (1[&type="Not_Marshallese"]:0.3146250824882513,((((2[&type="Not_Marshallese"]:0.33592897057954596,3[&type="Not_Marshallese"]:0.1279289705794623)7[&type="Marshallese"]:0.15459315454920886,6[&type="Marshallese"]:0.030522125128718436)8[&type="Marshallese"]:0.13446207946796562,4[&type="Marshallese"]:0.07498420459653854)9[&type="Marshallese"]:0.13660177508355886,5[&type="Marshallese"]:0.16758597968022837)10[&type="Marshallese"]:0.17203910280811385)11[&type="Marshallese"]:0.0;tree STATE_3460000 = (1[&type="Not_Marshallese"]:0.3146250824882513,((((2[&type="Not_Marshallese"]:0.33592897057954596,3[&type="Not_Marshallese"]:0.1279289705794623)7[&type="Marshallese"]:0.15459315454920886,6[&type="Marshallese"]:0.030522125128718436)8[&type="Marshallese"]:0.13446207946796562,4[&type="Marshallese"]:0.07498420459653854)9[&type="Marshallese"]:0.13660177508355886,5[&type="Marshallese"]:0.16758597968022837)10[&type="Marshallese"]:0.17203910280811385)11[&type="Marshallese"]:0.0;
tree STATE_2600000 = (1[&type="Not_Marshallese"]:0.4665722673178647,((((2[&type="Not_Marshallese"]:0.32180317427395305,3[&type="Not_Marshallese"]:0.11380317427386938)7[&type="Marshallese"]:0.22850664400669002,6[&type="Marshallese"]:0.09030981828060669)8[&type="Marshallese"]:0.15775867876758365,5[&type="Marshallese"]:0.11406849704817579)9[&type="Marshallese"]:0.037252422473534885,4[&type="Marshallese"]:0.1953209195215797)10[&type="Marshallese"]:0.340251347796245)11[&type="Marshallese"]:0.0;tree STATE_3470000 = (1[&type="Not_Marshallese"]:0.4665722673178647,((((2[&type="Not_Marshallese"]:0.32180317427395305,3[&type="Not_Marshallese"]:0.11380317427386938)7[&type="Marshallese"]:0.22850664400669002,6[&type="Marshallese"]:0.09030981828060669)8[&type="Marshallese"]:0.15775867876758365,5[&type="Marshallese"]:0.11406849704817579)9[&type="Marshallese"]:0.037252422473534885,4[&type="Marshallese"]:0.1953209195215797)10[&type="Marshallese"]:0.340251347796245)11[&type="Marshallese"]:0.0;
tree STATE_2610000 = (1[&type="Not_Marshallese"]:0.3711806528536117,((((2[&type="Not_Marshallese"]:0.25614822559905903,3[&type="Not_Marshallese"]:0.04814822559897536)7[&type="Marshallese"]:0.4116537879424993,6[&type="Marshallese"]:0.20780201354152195)9[&type="Marshallese"]:0.0798543446704687,5[&type="Marshallese"]:0.1536563582119761)10[&type="Marshallese"]:0.048843007019915285,4[&type="Marshallese"]:0.24649936523176041)8[&type="Marshallese"]:0.19368128762181125)11[&type="Marshallese"]:0.0;tree STATE_3480000 = (1[&type="Not_Marshallese"]:0.3711806528536117,((((2[&type="Not_Marshallese"]:0.25614822559905903,3[&type="Not_Marshallese"]:0.04814822559897536)7[&type="Marshallese"]:0.4116537879424993,6[&type="Marshallese"]:0.20780201354152195)9[&type="Marshallese"]:0.0798543446704687,5[&type="Marshallese"]:0.1536563582119761)10[&type="Marshallese"]:0.048843007019915285,4[&type="Marshallese"]:0.24649936523176041)8[&type="Marshallese"]:0.19368128762181125)11[&type="Marshallese"]:0.0;
tree STATE_2620000 = ((1[&type="Not_Marshallese"]:0.14382326647182508,((2[&type="Not_Marshallese"]:0.2346987624350907,3[&type="Not_Marshallese"]:0.026698762435007017)7[&type="Marshallese"]:0.27385244106361073,6[&type="Marshallese"]:0.04855120349866504)8[&type="Marshallese"]:0.25427206297326554)10[&type="Marshallese"]:0.018611171789960967,(4[&type="Marshallese"]:0.11697943758646434,5[&type="Marshallese"]:0.07297943758659531)9[&type="Marshallese"]:0.11445500067528169)11[&type="Marshallese"]:0.0;tree STATE_3490000 = ((1[&type="Not_Marshallese"]:0.14382326647182508,((2[&type="Not_Marshallese"]:0.2346987624350907,3[&type="Not_Marshallese"]:0.026698762435007017)7[&type="Marshallese"]:0.27385244106361073,6[&type="Marshallese"]:0.04855120349866504)8[&type="Marshallese"]:0.25427206297326554)10[&type="Marshallese"]:0.018611171789960967,(4[&type="Marshallese"]:0.11697943758646434,5[&type="Marshallese"]:0.07297943758659531)9[&type="Marshallese"]:0.11445500067528169)11[&type="Marshallese"]:0.0;
tree STATE_2630000 = (1[&type="Not_Marshallese"]:0.24411906899783664,((((2[&type="Not_Marshallese"]:0.22667559553619832,3[&type="Not_Marshallese"]:0.018675595536114642)7[&type="Not_Marshallese"]:0.28053328024876967,6[&type="Marshallese"]:0.0472088757849316)8[&type="Marshallese"]:0.055585757396277136,4[&type="Marshallese"]:0.01279463318106322)10[&type="Marshallese"]:0.17133103686759066,5[&type="Marshallese"]:0.14012567004878485)9[&type="Marshallese"]:0.12899339894914275)11[&type="Marshallese"]:0.0;tree STATE_3500000 = (1[&type="Not_Marshallese"]:0.24411906899783664,((((2[&type="Not_Marshallese"]:0.22667559553619832,3[&type="Not_Marshallese"]:0.018675595536114642)7[&type="Not_Marshallese"]:0.28053328024876967,6[&type="Marshallese"]:0.0472088757849316)8[&type="Marshallese"]:0.055585757396277136,4[&type="Marshallese"]:0.01279463318106322)10[&type="Marshallese"]:0.17133103686759066,5[&type="Marshallese"]:0.14012567004878485)9[&type="Marshallese"]:0.12899339894914275)11[&type="Marshallese"]:0.0;
tree STATE_2640000 = (1[&type="Not_Marshallese"]:0.34953150310405257,((((2[&type="Not_Marshallese"]:0.2379236537028776,3[&type="Not_Marshallese"]:0.02992365370279393)7[&type="Marshallese"]:0.2613827273704233,6[&type="Marshallese"]:0.03930638107326451)8[&type="Marshallese"]:0.14046354379370035,4[&type="Marshallese"]:0.08976992486681934)10[&type="Marshallese"]:0.029444215204748825,5[&type="Marshallese"]:0.07521414007169913)9[&type="Marshallese"]:0.2993173630324444)11[&type="Marshallese"]:0.0;tree STATE_3510000 = (1[&type="Not_Marshallese"]:0.34953150310405257,((((2[&type="Not_Marshallese"]:0.2379236537028776,3[&type="Not_Marshallese"]:0.02992365370279393)7[&type="Marshallese"]:0.2613827273704233,6[&type="Marshallese"]:0.03930638107326451)8[&type="Marshallese"]:0.14046354379370035,4[&type="Marshallese"]:0.08976992486681934)10[&type="Marshallese"]:0.029444215204748825,5[&type="Marshallese"]:0.07521414007169913)9[&type="Marshallese"]:0.2993173630324444)11[&type="Marshallese"]:0.0;
tree STATE_2650000 = (1[&type="Not_Marshallese"]:0.48367219299633923,(((2[&type="Not_Marshallese"]:0.29631154935836,3[&type="Not_Marshallese"]:0.08831154935827634)7[&type="Marshallese"]:0.23176123828331852,6[&type="Marshallese"]:0.06807278764164215)8[&type="Marshallese"]:0.2573677414988209,(4[&type="Marshallese"]:0.1606163485555231,5[&type="Marshallese"]:0.11661634855565406)9[&type="Marshallese"]:0.07482418058479445)10[&type="Marshallese"]:0.31723166385598167)11[&type="Marshallese"]:0.0;tree STATE_3520000 = (1[&type="Not_Marshallese"]:0.48367219299633923,(((2[&type="Not_Marshallese"]:0.29631154935836,3[&type="Not_Marshallese"]:0.08831154935827634)7[&type="Marshallese"]:0.23176123828331852,6[&type="Marshallese"]:0.06807278764164215)8[&type="Marshallese"]:0.2573677414988209,(4[&type="Marshallese"]:0.1606163485555231,5[&type="Marshallese"]:0.11661634855565406)9[&type="Marshallese"]:0.07482418058479445)10[&type="Marshallese"]:0.31723166385598167)11[&type="Marshallese"]:0.0;
tree STATE_2660000 = (1[&type="Not_Marshallese"]:0.41012190527227643,((((2[&type="Not_Marshallese"]:0.2773940821488585,3[&type="Not_Marshallese"]:0.06939408214877485)7[&type="Not_Marshallese"]:0.31880819281311046,6[&type="Marshallese"]:0.1362022749619326)8[&type="Marshallese"]:0.06691534873190452,4[&type="Marshallese"]:0.1131176236936916)9[&type="Marshallese"]:0.29113320190235004,5[&type="Marshallese"]:0.3602508255961726)10[&type="Marshallese"]:0.07487107967619477)11[&type="Marshallese"]:0.0;tree STATE_3530000 = (1[&type="Not_Marshallese"]:0.41012190527227643,((((2[&type="Not_Marshallese"]:0.2773940821488585,3[&type="Not_Marshallese"]:0.06939408214877485)7[&type="Not_Marshallese"]:0.31880819281311046,6[&type="Marshallese"]:0.1362022749619326)8[&type="Marshallese"]:0.06691534873190452,4[&type="Marshallese"]:0.1131176236936916)9[&type="Marshallese"]:0.29113320190235004,5[&type="Marshallese"]:0.3602508255961726)10[&type="Marshallese"]:0.07487107967619477)11[&type="Marshallese"]:0.0;
tree STATE_2670000 = (1[&type="Not_Marshallese"]:0.15142889725348008,((((2[&type="Not_Marshallese"]:0.328939364932741,3[&type="Not_Marshallese"]:0.12093936493265733)7[&type="Marshallese"]:0.262016891044599,6[&type="Marshallese"]:0.13095625597730365)8[&type="Marshallese"]:0.027067903355384004,4[&type="Marshallese"]:0.06802415933254213)9[&type="Marshallese"]:0.09274723803031937,5[&type="Marshallese"]:0.11677139736299247)10[&type="Marshallese"]:0.05965749989057856)11[&type="Marshallese"]:0.0;tree STATE_3540000 = (1[&type="Not_Marshallese"]:0.15142889725348008,((((2[&type="Not_Marshallese"]:0.328939364932741,3[&type="Not_Marshallese"]:0.12093936493265733)7[&type="Marshallese"]:0.262016891044599,6[&type="Marshallese"]:0.13095625597730365)8[&type="Marshallese"]:0.027067903355384004,4[&type="Marshallese"]:0.06802415933254213)9[&type="Marshallese"]:0.09274723803031937,5[&type="Marshallese"]:0.11677139736299247)10[&type="Marshallese"]:0.05965749989057856)11[&type="Marshallese"]:0.0;
tree STATE_2680000 = (1[&type="Not_Marshallese"]:0.29206472051402466,((((2[&type="Not_Marshallese"]:0.37022773728402597,3[&type="Not_Marshallese"]:0.1622277372839423)7[&type="Marshallese"]:0.12094866163941065,6[&type="Marshallese"]:0.03117639892340024)8[&type="Marshallese"]:0.2450079128512193,5[&type="Marshallese"]:0.142184311774605)9[&type="Marshallese"]:0.09081632715093635,4[&type="Marshallese"]:0.2770006389254104)10[&type="Marshallese"]:0.08406408158857426)11[&type="Marshallese"]:0.0;tree STATE_3550000 = (1[&type="Not_Marshallese"]:0.29206472051402466,((((2[&type="Not_Marshallese"]:0.37022773728402597,3[&type="Not_Marshallese"]:0.1622277372839423)7[&type="Marshallese"]:0.12094866163941065,6[&type="Marshallese"]:0.03117639892340024)8[&type="Marshallese"]:0.2450079128512193,5[&type="Marshallese"]:0.142184311774605)9[&type="Marshallese"]:0.09081632715093635,4[&type="Marshallese"]:0.2770006389254104)10[&type="Marshallese"]:0.08406408158857426)11[&type="Marshallese"]:0.0;
tree STATE_2690000 = (1[&type="Not_Marshallese"]:0.26590845105102234,((((2[&type="Not_Marshallese"]:0.3066384333614076,3[&type="Not_Marshallese"]:0.09863843336132394)7[&type="Marshallese"]:0.2295015300846326,6[&type="Marshallese"]:0.07613996344600382)8[&type="Marshallese"]:0.06715184842571487,4[&type="Marshallese"]:0.05329181187157317)10[&type="Marshallese"]:0.24456454527760274,5[&type="Marshallese"]:0.2538563571493069)9[&type="Marshallese"]:0.037052093901806415)11[&type="Marshallese"]:0.0;tree STATE_3560000 = (1[&type="Not_Marshallese"]:0.26590845105102234,((((2[&type="Not_Marshallese"]:0.3066384333614076,3[&type="Not_Marshallese"]:0.09863843336132394)7[&type="Marshallese"]:0.2295015300846326,6[&type="Marshallese"]:0.07613996344600382)8[&type="Marshallese"]:0.06715184842571487,4[&type="Marshallese"]:0.05329181187157317)10[&type="Marshallese"]:0.24456454527760274,5[&type="Marshallese"]:0.2538563571493069)9[&type="Marshallese"]:0.037052093901806415)11[&type="Marshallese"]:0.0;
tree STATE_2700000 = (1[&type="Not_Marshallese"]:0.1897915522037622,((((2[&type="Not_Marshallese"]:0.3151960717764383,3[&type="Not_Marshallese"]:0.10719607177635465)7[&type="Marshallese"]:0.25181225339599994,6[&type="Marshallese"]:0.10700832517240189)8[&type="Marshallese"]:0.031066389325622668,4[&type="Marshallese"]:0.048074714497879034)9[&type="Marshallese"]:0.05695504325892342,5[&type="Marshallese"]:0.06102975775693342)10[&type="Marshallese"]:0.15376179444691973)11[&type="Marshallese"]:0.0;tree STATE_3570000 = (1[&type="Not_Marshallese"]:0.1897915522037622,((((2[&type="Not_Marshallese"]:0.3151960717764383,3[&type="Not_Marshallese"]:0.10719607177635465)7[&type="Marshallese"]:0.25181225339599994,6[&type="Marshallese"]:0.10700832517240189)8[&type="Marshallese"]:0.031066389325622668,4[&type="Marshallese"]:0.048074714497879034)9[&type="Marshallese"]:0.05695504325892342,5[&type="Marshallese"]:0.06102975775693342)10[&type="Marshallese"]:0.15376179444691973)11[&type="Marshallese"]:0.0;
tree STATE_2710000 = (1[&type="Not_Marshallese"]:0.16365548207249092,((((2[&type="Not_Marshallese"]:0.26734908102872845,3[&type="Not_Marshallese"]:0.05934908102864478)7[&type="Marshallese"]:0.2721888151134888,6[&type="Marshallese"]:0.07953789614218088)8[&type="Marshallese"]:0.03724553245975504,4[&type="Marshallese"]:0.026783428601790393)9[&type="Marshallese"]:0.05232643795552283,5[&type="Marshallese"]:0.03510986655744419)10[&type="Marshallese"]:0.15354561551513768)11[&type="Marshallese"]:0.0;tree STATE_3580000 = (1[&type="Not_Marshallese"]:0.16365548207249092,((((2[&type="Not_Marshallese"]:0.26734908102872845,3[&type="Not_Marshallese"]:0.05934908102864478)7[&type="Marshallese"]:0.2721888151134888,6[&type="Marshallese"]:0.07953789614218088)8[&type="Marshallese"]:0.03724553245975504,4[&type="Marshallese"]:0.026783428601790393)9[&type="Marshallese"]:0.05232643795552283,5[&type="Marshallese"]:0.03510986655744419)10[&type="Marshallese"]:0.15354561551513768)11[&type="Marshallese"]:0.0;
tree STATE_2720000 = (1[&type="Not_Marshallese"]:0.2744740173124949,((((2[&type="Not_Marshallese"]:0.24149595471398427,3[&type="Not_Marshallese"]:0.0334959547139006)7[&type="Marshallese"]:0.30475833526336477,6[&type="Marshallese"]:0.08625428997731266)8[&type="Marshallese"]:0.048965427941022543,4[&type="Marshallese"]:0.045219717918189684)10[&type="Marshallese"]:0.09443178571941235,5[&type="Marshallese"]:0.095651503637733)9[&type="Marshallese"]:0.20382251367485282)11[&type="Marshallese"]:0.0;tree STATE_3590000 = (1[&type="Not_Marshallese"]:0.2744740173124949,((((2[&type="Not_Marshallese"]:0.24149595471398427,3[&type="Not_Marshallese"]:0.0334959547139006)7[&type="Marshallese"]:0.30475833526336477,6[&type="Marshallese"]:0.08625428997731266)8[&type="Marshallese"]:0.048965427941022543,4[&type="Marshallese"]:0.045219717918189684)10[&type="Marshallese"]:0.09443178571941235,5[&type="Marshallese"]:0.095651503637733)9[&type="Marshallese"]:0.20382251367485282)11[&type="Marshallese"]:0.0;
tree STATE_2730000 = (1[&type="Not_Marshallese"]:0.2104713556568788,((((2[&type="Not_Marshallese"]:0.3149849796114803,3[&type="Not_Marshallese"]:0.10698497961139664)7[&type="Marshallese"]:0.17427518843945905,6[&type="Marshallese"]:0.02926016805090298)8[&type="Marshallese"]:0.11511365464964712,4[&type="Marshallese"]:0.054373822700404584)9[&type="Marshallese"]:0.026554023517672443,5[&type="Marshallese"]:0.036927846218207994)10[&type="Marshallese"]:0.19854350943876176)11[&type="Marshallese"]:0.0;tree STATE_3600000 = (1[&type="Not_Marshallese"]:0.2104713556568788,((((2[&type="Not_Marshallese"]:0.3149849796114803,3[&type="Not_Marshallese"]:0.10698497961139664)7[&type="Marshallese"]:0.17427518843945905,6[&type="Marshallese"]:0.02926016805090298)8[&type="Marshallese"]:0.11511365464964712,4[&type="Marshallese"]:0.054373822700404584)9[&type="Marshallese"]:0.026554023517672443,5[&type="Marshallese"]:0.036927846218207994)10[&type="Marshallese"]:0.19854350943876176)11[&type="Marshallese"]:0.0;
tree STATE_2740000 = (1[&type="Not_Marshallese"]:0.4539062195989243,((((2[&type="Not_Marshallese"]:0.3905113500185879,3[&type="Not_Marshallese"]:0.18251135001850421)7[&type="Marshallese"]:0.15464328887570383,6[&type="Marshallese"]:0.08515463889425534)8[&type="Marshallese"]:0.12755897964560192,4[&type="Marshallese"]:0.12271361853971174)9[&type="Marshallese"]:0.18215104577973118,5[&type="Marshallese"]:0.2608646643195739)10[&type="Marshallese"]:0.21804155527944136)11[&type="Marshallese"]:0.0;tree STATE_3610000 = (1[&type="Not_Marshallese"]:0.4539062195989243,((((2[&type="Not_Marshallese"]:0.3905113500185879,3[&type="Not_Marshallese"]:0.18251135001850421)7[&type="Marshallese"]:0.15464328887570383,6[&type="Marshallese"]:0.08515463889425534)8[&type="Marshallese"]:0.12755897964560192,4[&type="Marshallese"]:0.12271361853971174)9[&type="Marshallese"]:0.18215104577973118,5[&type="Marshallese"]:0.2608646643195739)10[&type="Marshallese"]:0.21804155527944136)11[&type="Marshallese"]:0.0;
tree STATE_2750000 = (1[&type="Not_Marshallese"]:0.18787355627555713,((((2[&type="Not_Marshallese"]:0.2103811105403191,3[&type="Not_Marshallese"]:0.0023811105402354316)7[&type="Not_Marshallese"]:0.30024608178053785,6[&type="Marshallese"]:0.05062719232082058)8[&type="Marshallese"]:0.1572979251015414,4[&type="Marshallese"]:0.11792511742221645)10[&type="Marshallese"]:0.10433636999059315,5[&type="Marshallese"]:0.17826148741294057)9[&type="Marshallese"]:0.03461206886270751)11[&type="Marshallese"]:0.0;tree STATE_3620000 = (1[&type="Not_Marshallese"]:0.18787355627555713,((((2[&type="Not_Marshallese"]:0.2103811105403191,3[&type="Not_Marshallese"]:0.0023811105402354316)7[&type="Not_Marshallese"]:0.30024608178053785,6[&type="Marshallese"]:0.05062719232082058)8[&type="Marshallese"]:0.1572979251015414,4[&type="Marshallese"]:0.11792511742221645)10[&type="Marshallese"]:0.10433636999059315,5[&type="Marshallese"]:0.17826148741294057)9[&type="Marshallese"]:0.03461206886270751)11[&type="Marshallese"]:0.0;
tree STATE_2760000 = ((1[&type="Not_Marshallese"]:0.1578029379094802,(((2[&type="Not_Marshallese"]:0.2826782412298224,3[&type="Not_Marshallese"]:0.0746782412297387)7[&type="Marshallese"]:0.18316048243987432,6[&type="Marshallese"]:0.005838723669660317)9[&type="Marshallese"]:0.10972299986601397,4[&type="Marshallese"]:0.02556172353552877)10[&type="Marshallese"]:0.2012412143739114)8[&type="Marshallese"]:0.20736694146922785,5[&type="Marshallese"]:0.390169879378799)11[&type="Marshallese"]:0.0;tree STATE_3630000 = ((1[&type="Not_Marshallese"]:0.1578029379094802,(((2[&type="Not_Marshallese"]:0.2826782412298224,3[&type="Not_Marshallese"]:0.0746782412297387)7[&type="Marshallese"]:0.18316048243987432,6[&type="Marshallese"]:0.005838723669660317)9[&type="Marshallese"]:0.10972299986601397,4[&type="Marshallese"]:0.02556172353552877)10[&type="Marshallese"]:0.2012412143739114)8[&type="Marshallese"]:0.20736694146922785,5[&type="Marshallese"]:0.390169879378799)11[&type="Marshallese"]:0.0;
tree STATE_2770000 = (1[&type="Not_Marshallese"]:0.23728988066010426,((((2[&type="Not_Marshallese"]:0.2788499224413402,3[&type="Not_Marshallese"]:0.07084992244125654)7[&type="Marshallese"]:0.2646390809589587,6[&type="Marshallese"]:0.08348900340026255)8[&type="Marshallese"]:0.0498216843352981,4[&type="Marshallese"]:0.04331068773541513)10[&type="Marshallese"]:0.06039705197646661,5[&type="Marshallese"]:0.05970773971201271)9[&type="Marshallese"]:0.2025821409481825)11[&type="Marshallese"]:0.0;tree STATE_3640000 = (1[&type="Not_Marshallese"]:0.23728988066010426,((((2[&type="Not_Marshallese"]:0.2788499224413402,3[&type="Not_Marshallese"]:0.07084992244125654)7[&type="Marshallese"]:0.2646390809589587,6[&type="Marshallese"]:0.08348900340026255)8[&type="Marshallese"]:0.0498216843352981,4[&type="Marshallese"]:0.04331068773541513)10[&type="Marshallese"]:0.06039705197646661,5[&type="Marshallese"]:0.05970773971201271)9[&type="Marshallese"]:0.2025821409481825)11[&type="Marshallese"]:0.0;
tree STATE_2780000 = (1[&type="Not_Marshallese"]:0.29127269174614645,((((2[&type="Not_Marshallese"]:0.2789595763913323,3[&type="Not_Marshallese"]:0.07095957639124861)7[&type="Marshallese"]:0.21537040780140637,6[&type="Marshallese"]:0.03432998419270228)8[&type="Marshallese"]:0.1306716160244702,4[&type="Marshallese"]:0.07500160021702695)9[&type="Marshallese"]:0.05678107720518455,5[&type="Marshallese"]:0.08778267742234247)10[&type="Marshallese"]:0.22849001432389493)11[&type="Marshallese"]:0.0;tree STATE_3650000 = (1[&type="Not_Marshallese"]:0.29127269174614645,((((2[&type="Not_Marshallese"]:0.2789595763913323,3[&type="Not_Marshallese"]:0.07095957639124861)7[&type="Marshallese"]:0.21537040780140637,6[&type="Marshallese"]:0.03432998419270228)8[&type="Marshallese"]:0.1306716160244702,4[&type="Marshallese"]:0.07500160021702695)9[&type="Marshallese"]:0.05678107720518455,5[&type="Marshallese"]:0.08778267742234247)10[&type="Marshallese"]:0.22849001432389493)11[&type="Marshallese"]:0.0;
tree STATE_2790000 = ((1[&type="Not_Marshallese"]:0.22153431754401598,(((2[&type="Not_Marshallese"]:0.3277185807406803,3[&type="Not_Marshallese"]:0.1197185807405966)7[&type="Marshallese"]:0.2636678381482054,6[&type="Marshallese"]:0.13138641888884928)9[&type="Marshallese"]:0.10281634311555732,4[&type="Marshallese"]:0.14420276200426108)8[&type="Marshallese"]:0.14633155553971489)10[&type="Marshallese"]:0.2733973238511279,5[&type="Marshallese"]:0.5199316413952348)11[&type="Marshallese"]:0.0;tree STATE_3660000 = ((1[&type="Not_Marshallese"]:0.22153431754401598,(((2[&type="Not_Marshallese"]:0.3277185807406803,3[&type="Not_Marshallese"]:0.1197185807405966)7[&type="Marshallese"]:0.2636678381482054,6[&type="Marshallese"]:0.13138641888884928)9[&type="Marshallese"]:0.10281634311555732,4[&type="Marshallese"]:0.14420276200426108)8[&type="Marshallese"]:0.14633155553971489)10[&type="Marshallese"]:0.2733973238511279,5[&type="Marshallese"]:0.5199316413952348)11[&type="Marshallese"]:0.0;
tree STATE_2800000 = (1[&type="Not_Marshallese"]:0.1269046960147221,((((2[&type="Not_Marshallese"]:0.2625129175692967,3[&type="Not_Marshallese"]:0.054512917569213004)7[&type="Marshallese"]:0.28188449257021425,6[&type="Marshallese"]:0.08439741013947455)8[&type="Marshallese"]:0.15966898452253164,5[&type="Marshallese"]:0.11006639466199164)10[&type="Marshallese"]:0.011730350137918788,4[&type="Marshallese"]:0.16579674479977946)9[&type="Marshallese"]:0.030107951214902617)11[&type="Marshallese"]:0.0;tree STATE_3670000 = (1[&type="Not_Marshallese"]:0.1269046960147221,((((2[&type="Not_Marshallese"]:0.2625129175692967,3[&type="Not_Marshallese"]:0.054512917569213004)7[&type="Marshallese"]:0.28188449257021425,6[&type="Marshallese"]:0.08439741013947455)8[&type="Marshallese"]:0.15966898452253164,5[&type="Marshallese"]:0.11006639466199164)10[&type="Marshallese"]:0.011730350137918788,4[&type="Marshallese"]:0.16579674479977946)9[&type="Marshallese"]:0.030107951214902617)11[&type="Marshallese"]:0.0;
tree STATE_2810000 = (1[&type="Not_Marshallese"]:0.12805689317949365,((((2[&type="Not_Marshallese"]:0.2911863881424407,3[&type="Not_Marshallese"]:0.08318638814235702)7[&type="Marshallese"]:0.18962383596830262,6[&type="Marshallese"]:0.020810224110706932)8[&type="Marshallese"]:0.15992747845478045,5[&type="Marshallese"]:0.04673770256547283)10[&type="Marshallese"]:0.049448250713469144,4[&type="Marshallese"]:0.140185953278811)9[&type="Marshallese"]:0.056870939900642625)11[&type="Marshallese"]:0.0;tree STATE_3680000 = (1[&type="Not_Marshallese"]:0.12805689317949365,((((2[&type="Not_Marshallese"]:0.2911863881424407,3[&type="Not_Marshallese"]:0.08318638814235702)7[&type="Marshallese"]:0.18962383596830262,6[&type="Marshallese"]:0.020810224110706932)8[&type="Marshallese"]:0.15992747845478045,5[&type="Marshallese"]:0.04673770256547283)10[&type="Marshallese"]:0.049448250713469144,4[&type="Marshallese"]:0.140185953278811)9[&type="Marshallese"]:0.056870939900642625)11[&type="Marshallese"]:0.0;
tree STATE_2820000 = ((1[&type="Not_Marshallese"]:0.3219304899659159,(((2[&type="Not_Marshallese"]:0.31847534383652487,3[&type="Not_Marshallese"]:0.1104753438364412)7[&type="Marshallese"]:0.1786179681678453,6[&type="Marshallese"]:0.0370933120043338)8[&type="Marshallese"]:0.1171224853608564,4[&type="Marshallese"]:0.06421579736504468)10[&type="Marshallese"]:0.3267146926008312)9[&type="Marshallese"]:0.033091433728200004,5[&type="Marshallese"]:0.38002192369420684)11[&type="Marshallese"]:0.0;tree STATE_3690000 = ((1[&type="Not_Marshallese"]:0.3219304899659159,(((2[&type="Not_Marshallese"]:0.31847534383652487,3[&type="Not_Marshallese"]:0.1104753438364412)7[&type="Marshallese"]:0.1786179681678453,6[&type="Marshallese"]:0.0370933120043338)8[&type="Marshallese"]:0.1171224853608564,4[&type="Marshallese"]:0.06421579736504468)10[&type="Marshallese"]:0.3267146926008312)9[&type="Marshallese"]:0.033091433728200004,5[&type="Marshallese"]:0.38002192369420684)11[&type="Marshallese"]:0.0;
tree STATE_2830000 = (1[&type="Not_Marshallese"]:0.27400733794643994,((((2[&type="Not_Marshallese"]:0.2864669660743678,3[&type="Not_Marshallese"]:0.0784669660742841)7[&type="Marshallese"]:0.29823241538080364,6[&type="Marshallese"]:0.12469938145513504)8[&type="Marshallese"]:0.060020797518475555,4[&type="Marshallese"]:0.09472017897346507)10[&type="Marshallese"]:0.09908797106241651,5[&type="Marshallese"]:0.14980815003601256)9[&type="Marshallese"]:0.14919918791051834)11[&type="Marshallese"]:0.0;tree STATE_3700000 = (1[&type="Not_Marshallese"]:0.27400733794643994,((((2[&type="Not_Marshallese"]:0.2864669660743678,3[&type="Not_Marshallese"]:0.0784669660742841)7[&type="Marshallese"]:0.29823241538080364,6[&type="Marshallese"]:0.12469938145513504)8[&type="Marshallese"]:0.060020797518475555,4[&type="Marshallese"]:0.09472017897346507)10[&type="Marshallese"]:0.09908797106241651,5[&type="Marshallese"]:0.14980815003601256)9[&type="Marshallese"]:0.14919918791051834)11[&type="Marshallese"]:0.0;
tree STATE_2840000 = ((1[&type="Not_Marshallese"]:0.19817749732532564,5[&type="Marshallese"]:0.22317749732541659)8[&type="Marshallese"]:0.1033595903097354,(((2[&type="Not_Marshallese"]:0.2862071851185387,3[&type="Not_Marshallese"]:0.07820718511845504)7[&type="Marshallese"]:0.2550817712844805,6[&type="Marshallese"]:0.08128895640298284)9[&type="Marshallese"]:0.06252031251197854,4[&type="Marshallese"]:0.053809268914815855)10[&type="Marshallese"]:0.31672781872020517)11[&type="Marshallese"]:0.0;tree STATE_3710000 = ((1[&type="Not_Marshallese"]:0.19817749732532564,5[&type="Marshallese"]:0.22317749732541659)8[&type="Marshallese"]:0.1033595903097354,(((2[&type="Not_Marshallese"]:0.2862071851185387,3[&type="Not_Marshallese"]:0.07820718511845504)7[&type="Marshallese"]:0.2550817712844805,6[&type="Marshallese"]:0.08128895640298284)9[&type="Marshallese"]:0.06252031251197854,4[&type="Marshallese"]:0.053809268914815855)10[&type="Marshallese"]:0.31672781872020517)11[&type="Marshallese"]:0.0;
tree STATE_2850000 = (1[&type="Not_Marshallese"]:0.20791533711848453,((((2[&type="Not_Marshallese"]:0.3684984004846995,3[&type="Not_Marshallese"]:0.16049840048461583)7[&type="Not_Marshallese"]:0.1844825828241824,6[&type="Marshallese"]:0.09298098330884552)8[&type="Marshallese"]:0.14241474066293758,5[&type="Marshallese"]:0.10139572397176855)10[&type="Marshallese"]:0.06120649191931682,4[&type="Marshallese"]:0.2066022158909544)9[&type="Marshallese"]:0.07031312122749012)11[&type="Marshallese"]:0.0;tree STATE_3720000 = (1[&type="Not_Marshallese"]:0.20791533711848453,((((2[&type="Not_Marshallese"]:0.3684984004846995,3[&type="Not_Marshallese"]:0.16049840048461583)7[&type="Not_Marshallese"]:0.1844825828241824,6[&type="Marshallese"]:0.09298098330884552)8[&type="Marshallese"]:0.14241474066293758,5[&type="Marshallese"]:0.10139572397176855)10[&type="Marshallese"]:0.06120649191931682,4[&type="Marshallese"]:0.2066022158909544)9[&type="Marshallese"]:0.07031312122749012)11[&type="Marshallese"]:0.0;
tree STATE_2860000 = (1[&type="Not_Marshallese"]:0.38779600696304195,((((2[&type="Not_Marshallese"]:0.2963242548433468,3[&type="Not_Marshallese"]:0.08832425484326312)7[&type="Marshallese"]:0.23347147729741535,6[&type="Marshallese"]:0.06979573214072576)9[&type="Marshallese"]:0.11236132991155323,4[&type="Marshallese"]:0.09215706205213348)10[&type="Marshallese"]:0.07187094693457574,5[&type="Marshallese"]:0.12002800898684018)8[&type="Marshallese"]:0.2927679979762927)11[&type="Marshallese"]:0.0;tree STATE_3730000 = (1[&type="Not_Marshallese"]:0.38779600696304195,((((2[&type="Not_Marshallese"]:0.2963242548433468,3[&type="Not_Marshallese"]:0.08832425484326312)7[&type="Marshallese"]:0.23347147729741535,6[&type="Marshallese"]:0.06979573214072576)9[&type="Marshallese"]:0.11236132991155323,4[&type="Marshallese"]:0.09215706205213348)10[&type="Marshallese"]:0.07187094693457574,5[&type="Marshallese"]:0.12002800898684018)8[&type="Marshallese"]:0.2927679979762927)11[&type="Marshallese"]:0.0;
tree STATE_2870000 = (1[&type="Not_Marshallese"]:0.4675591343047336,((((2[&type="Not_Marshallese"]:0.33765737129873546,3[&type="Not_Marshallese"]:0.1296573712986518)7[&type="Marshallese"]:0.1420977550151853,6[&type="Marshallese"]:0.019755126313884375)8[&type="Marshallese"]:0.12169799415291288,4[&type="Marshallese"]:0.051453120466651736)9[&type="Marshallese"]:0.16805242647966168,5[&type="Marshallese"]:0.17550554694644438)10[&type="Marshallese"]:0.3170535873583802)11[&type="Marshallese"]:0.0;tree STATE_3740000 = (1[&type="Not_Marshallese"]:0.4675591343047336,((((2[&type="Not_Marshallese"]:0.33765737129873546,3[&type="Not_Marshallese"]:0.1296573712986518)7[&type="Marshallese"]:0.1420977550151853,6[&type="Marshallese"]:0.019755126313884375)8[&type="Marshallese"]:0.12169799415291288,4[&type="Marshallese"]:0.051453120466651736)9[&type="Marshallese"]:0.16805242647966168,5[&type="Marshallese"]:0.17550554694644438)10[&type="Marshallese"]:0.3170535873583802)11[&type="Marshallese"]:0.0;
tree STATE_2880000 = (1[&type="Not_Marshallese"]:0.28210568680677284,((((2[&type="Not_Marshallese"]:0.3708494734804762,3[&type="Not_Marshallese"]:0.16284947348039253)7[&type="Marshallese"]:0.16208464755741764,6[&type="Marshallese"]:0.07293412103785746)8[&type="Marshallese"]:0.13763682607008798,5[&type="Marshallese"]:0.07657094710793089)9[&type="Marshallese"]:0.15799773050600296,4[&type="Marshallese"]:0.2785686776138029)10[&type="Marshallese"]:0.07253700919292994)11[&type="Marshallese"]:0.0;tree STATE_3750000 = (1[&type="Not_Marshallese"]:0.28210568680677284,((((2[&type="Not_Marshallese"]:0.3708494734804762,3[&type="Not_Marshallese"]:0.16284947348039253)7[&type="Marshallese"]:0.16208464755741764,6[&type="Marshallese"]:0.07293412103785746)8[&type="Marshallese"]:0.13763682607008798,5[&type="Marshallese"]:0.07657094710793089)9[&type="Marshallese"]:0.15799773050600296,4[&type="Marshallese"]:0.2785686776138029)10[&type="Marshallese"]:0.07253700919292994)11[&type="Marshallese"]:0.0;
tree STATE_2890000 = (1[&type="Not_Marshallese"]:0.5769137875747832,((((2[&type="Not_Marshallese"]:0.3820766772879243,3[&type="Not_Marshallese"]:0.17407667728784065)7[&type="Marshallese"]:0.22584724148660246,6[&type="Marshallese"]:0.1479239187744904)9[&type="Marshallese"]:0.0914502042888854,5[&type="Marshallese"]:0.10537412306336125)10[&type="Marshallese"]:0.00932865226363111,4[&type="Marshallese"]:0.1587027753268614)8[&type="Marshallese"]:0.48721101224788177)11[&type="Marshallese"]:0.0;tree STATE_3760000 = (1[&type="Not_Marshallese"]:0.5769137875747832,((((2[&type="Not_Marshallese"]:0.3820766772879243,3[&type="Not_Marshallese"]:0.17407667728784065)7[&type="Marshallese"]:0.22584724148660246,6[&type="Marshallese"]:0.1479239187744904)9[&type="Marshallese"]:0.0914502042888854,5[&type="Marshallese"]:0.10537412306336125)10[&type="Marshallese"]:0.00932865226363111,4[&type="Marshallese"]:0.1587027753268614)8[&type="Marshallese"]:0.48721101224788177)11[&type="Marshallese"]:0.0;
tree STATE_2900000 = (1[&type="Not_Marshallese"]:0.8411680964343207,((((2[&type="Not_Marshallese"]:0.3640058475687595,3[&type="Not_Marshallese"]:0.1560058475686758)7[&type="Marshallese"]:0.18095115780194532,6[&type="Marshallese"]:0.08495700537066841)8[&type="Marshallese"]:0.07598396363417093,4[&type="Marshallese"]:0.07094096900469382)10[&type="Marshallese"]:0.18532778748225232,5[&type="Marshallese"]:0.2122687564870771)9[&type="Marshallese"]:0.6538993399473345)11[&type="Marshallese"]:0.0;tree STATE_3770000 = (1[&type="Not_Marshallese"]:0.8411680964343207,((((2[&type="Not_Marshallese"]:0.3640058475687595,3[&type="Not_Marshallese"]:0.1560058475686758)7[&type="Marshallese"]:0.18095115780194532,6[&type="Marshallese"]:0.08495700537066841)8[&type="Marshallese"]:0.07598396363417093,4[&type="Marshallese"]:0.07094096900469382)10[&type="Marshallese"]:0.18532778748225232,5[&type="Marshallese"]:0.2122687564870771)9[&type="Marshallese"]:0.6538993399473345)11[&type="Marshallese"]:0.0;
tree STATE_2910000 = (1[&type="Not_Marshallese"]:0.3954206974337571,(((2[&type="Not_Marshallese"]:0.33364643868182337,3[&type="Not_Marshallese"]:0.1256464386817397)7[&type="Marshallese"]:0.44681426416357145,6[&type="Marshallese"]:0.32046070284535844)8[&type="Marshallese"]:0.07189444739494977,(4[&type="Marshallese"]:0.23762323721423717,5[&type="Marshallese"]:0.19362323721436814)10[&type="Marshallese"]:0.06473191302592551)9[&type="Marshallese"]:0.16206554719355437)11[&type="Marshallese"]:0.0;tree STATE_3780000 = (1[&type="Not_Marshallese"]:0.3954206974337571,(((2[&type="Not_Marshallese"]:0.33364643868182337,3[&type="Not_Marshallese"]:0.1256464386817397)7[&type="Marshallese"]:0.44681426416357145,6[&type="Marshallese"]:0.32046070284535844)8[&type="Marshallese"]:0.07189444739494977,(4[&type="Marshallese"]:0.23762323721423717,5[&type="Marshallese"]:0.19362323721436814)10[&type="Marshallese"]:0.06473191302592551)9[&type="Marshallese"]:0.16206554719355437)11[&type="Marshallese"]:0.0;
tree STATE_2920000 = (1[&type="Not_Marshallese"]:0.4834330683665149,((((2[&type="Not_Marshallese"]:0.31337196416814983,3[&type="Not_Marshallese"]:0.10537196416806616)7[&type="Marshallese"]:0.22599706622623061,6[&type="Marshallese"]:0.07936903039434406)8[&type="Marshallese"]:0.037235665187037026,4[&type="Marshallese"]:0.02660469558123557)9[&type="Marshallese"]:0.2272767095952437,5[&type="Marshallese"]:0.20988140517661025)10[&type="Marshallese"]:0.2985516631899956)11[&type="Marshallese"]:0.0;tree STATE_3790000 = (1[&type="Not_Marshallese"]:0.4834330683665149,((((2[&type="Not_Marshallese"]:0.31337196416814983,3[&type="Not_Marshallese"]:0.10537196416806616)7[&type="Marshallese"]:0.22599706622623061,6[&type="Marshallese"]:0.07936903039434406)8[&type="Marshallese"]:0.037235665187037026,4[&type="Marshallese"]:0.02660469558123557)9[&type="Marshallese"]:0.2272767095952437,5[&type="Marshallese"]:0.20988140517661025)10[&type="Marshallese"]:0.2985516631899956)11[&type="Marshallese"]:0.0;
tree STATE_2930000 = (1[&type="Not_Marshallese"]:0.42699093969485613,((((2[&type="Not_Marshallese"]:0.2990504260285361,3[&type="Not_Marshallese"]:0.09105042602845242)7[&type="Marshallese"]:0.20250200341596009,6[&type="Marshallese"]:0.041552429444459804)8[&type="Marshallese"]:0.05055781974271145,4[&type="Marshallese"]:0.0021102491870257367)9[&type="Marshallese"]:0.3259092683957331,5[&type="Marshallese"]:0.2840195175828898)10[&type="Marshallese"]:0.1679714221120573)11[&type="Marshallese"]:0.0;tree STATE_3800000 = (1[&type="Not_Marshallese"]:0.42699093969485613,((((2[&type="Not_Marshallese"]:0.2990504260285361,3[&type="Not_Marshallese"]:0.09105042602845242)7[&type="Marshallese"]:0.20250200341596009,6[&type="Marshallese"]:0.041552429444459804)8[&type="Marshallese"]:0.05055781974271145,4[&type="Marshallese"]:0.0021102491870257367)9[&type="Marshallese"]:0.3259092683957331,5[&type="Marshallese"]:0.2840195175828898)10[&type="Marshallese"]:0.1679714221120573)11[&type="Marshallese"]:0.0;
tree STATE_2940000 = (1[&type="Not_Marshallese"]:0.5364795929309696,(((2[&type="Not_Marshallese"]:0.2196907896144688,3[&type="Not_Marshallese"]:0.011690789614385133)7[&type="Not_Marshallese"]:0.3988037202897256,6[&type="Marshallese"]:0.15849450990415803)10[&type="Marshallese"]:0.049256810884490965,(4[&type="Marshallese"]:0.10379341424051869,5[&type="Marshallese"]:0.059793414240649656)8[&type="Marshallese"]:0.013957906547984789)9[&type="Marshallese"]:0.4877282721424261)11[&type="Marshallese"]:0.0;tree STATE_3810000 = (1[&type="Not_Marshallese"]:0.5364795929309696,(((2[&type="Not_Marshallese"]:0.2196907896144688,3[&type="Not_Marshallese"]:0.011690789614385133)7[&type="Not_Marshallese"]:0.3988037202897256,6[&type="Marshallese"]:0.15849450990415803)10[&type="Marshallese"]:0.049256810884490965,(4[&type="Marshallese"]:0.10379341424051869,5[&type="Marshallese"]:0.059793414240649656)8[&type="Marshallese"]:0.013957906547984789)9[&type="Marshallese"]:0.4877282721424261)11[&type="Marshallese"]:0.0;
tree STATE_2950000 = (1[&type="Not_Marshallese"]:0.6071581650802496,(((2[&type="Not_Marshallese"]:0.2802472320009637,3[&type="Not_Marshallese"]:0.07224723200088001)7[&type="Marshallese"]:0.39113225554554043,6[&type="Marshallese"]:0.21137948754646774)8[&type="Marshallese"]:0.2503175253816905,(4[&type="Marshallese"]:0.18673746178592576,5[&type="Marshallese"]:0.14273746178605673)10[&type="Marshallese"]:0.18495955114208695)9[&type="Marshallese"]:0.3044611521521968)11[&type="Marshallese"]:0.0;tree STATE_3820000 = (1[&type="Not_Marshallese"]:0.6071581650802496,(((2[&type="Not_Marshallese"]:0.2802472320009637,3[&type="Not_Marshallese"]:0.07224723200088001)7[&type="Marshallese"]:0.39113225554554043,6[&type="Marshallese"]:0.21137948754646774)8[&type="Marshallese"]:0.2503175253816905,(4[&type="Marshallese"]:0.18673746178592576,5[&type="Marshallese"]:0.14273746178605673)10[&type="Marshallese"]:0.18495955114208695)9[&type="Marshallese"]:0.3044611521521968)11[&type="Marshallese"]:0.0;
tree STATE_2960000 = ((1[&type="Not_Marshallese"]:0.18975909132836077,5[&type="Marshallese"]:0.21475909132845172)9[&type="Marshallese"]:0.07925002015246985,(((2[&type="Not_Marshallese"]:0.38061351203404215,3[&type="Not_Marshallese"]:0.17261351203395847)7[&type="Marshallese"]:0.12570349540397108,6[&type="Marshallese"]:0.04631700743797684)10[&type="Marshallese"]:0.11843643832967388,4[&type="Marshallese"]:0.0747534457675052)8[&type="Marshallese"]:0.2632556657132854)11[&type="Marshallese"]:0.0;tree STATE_3830000 = ((1[&type="Not_Marshallese"]:0.18975909132836077,5[&type="Marshallese"]:0.21475909132845172)9[&type="Marshallese"]:0.07925002015246985,(((2[&type="Not_Marshallese"]:0.38061351203404215,3[&type="Not_Marshallese"]:0.17261351203395847)7[&type="Marshallese"]:0.12570349540397108,6[&type="Marshallese"]:0.04631700743797684)10[&type="Marshallese"]:0.11843643832967388,4[&type="Marshallese"]:0.0747534457675052)8[&type="Marshallese"]:0.2632556657132854)11[&type="Marshallese"]:0.0;
tree STATE_2970000 = (1[&type="Not_Marshallese"]:0.4535628405103469,((((2[&type="Not_Marshallese"]:0.2800026462313416,3[&type="Not_Marshallese"]:0.0720026462312579)7[&type="Marshallese"]:0.3363200716644256,6[&type="Marshallese"]:0.15632271789573082)10[&type="Marshallese"]:0.05033913273965562,4[&type="Marshallese"]:0.11666185063524093)9[&type="Marshallese"]:0.20491861513788778,5[&type="Marshallese"]:0.2775804657732597)8[&type="Marshallese"]:0.20098237473717817)11[&type="Marshallese"]:0.0;tree STATE_3840000 = (1[&type="Not_Marshallese"]:0.4535628405103469,((((2[&type="Not_Marshallese"]:0.2800026462313416,3[&type="Not_Marshallese"]:0.0720026462312579)7[&type="Marshallese"]:0.3363200716644256,6[&type="Marshallese"]:0.15632271789573082)10[&type="Marshallese"]:0.05033913273965562,4[&type="Marshallese"]:0.11666185063524093)9[&type="Marshallese"]:0.20491861513788778,5[&type="Marshallese"]:0.2775804657732597)8[&type="Marshallese"]:0.20098237473717817)11[&type="Marshallese"]:0.0;
tree STATE_2980000 = (1[&type="Not_Marshallese"]:0.2762508098896225,(((2[&type="Not_Marshallese"]:0.21319390158863413,3[&type="Not_Marshallese"]:0.005193901588550459)7[&type="Not_Marshallese"]:0.32279259078183,6[&type="Marshallese"]:0.07598649237042776)10[&type="Marshallese"]:0.3041806854865635,(4[&type="Marshallese"]:0.1043835287794842,5[&type="Marshallese"]:0.06038352877961517)8[&type="Marshallese"]:0.18578364907736156)9[&type="Marshallese"]:0.055083632032736696)11[&type="Marshallese"]:0.0;tree STATE_3850000 = (1[&type="Not_Marshallese"]:0.2762508098896225,(((2[&type="Not_Marshallese"]:0.21319390158863413,3[&type="Not_Marshallese"]:0.005193901588550459)7[&type="Not_Marshallese"]:0.32279259078183,6[&type="Marshallese"]:0.07598649237042776)10[&type="Marshallese"]:0.3041806854865635,(4[&type="Marshallese"]:0.1043835287794842,5[&type="Marshallese"]:0.06038352877961517)8[&type="Marshallese"]:0.18578364907736156)9[&type="Marshallese"]:0.055083632032736696)11[&type="Marshallese"]:0.0;
tree STATE_2990000 = (1[&type="Not_Marshallese"]:0.9747666806938882,((((2[&type="Not_Marshallese"]:0.3450298813869787,3[&type="Not_Marshallese"]:0.13702988138689504)7[&type="Marshallese"]:0.38869171194816826,6[&type="Marshallese"]:0.2737215933351106)10[&type="Marshallese"]:0.12027951358097555,4[&type="Marshallese"]:0.3040011069159406)8[&type="Marshallese"]:0.0351821680051293,5[&type="Marshallese"]:0.2951832749212009)9[&type="Marshallese"]:0.7045834057727782)11[&type="Marshallese"]:0.0;tree STATE_3860000 = (1[&type="Not_Marshallese"]:0.9747666806938882,((((2[&type="Not_Marshallese"]:0.3450298813869787,3[&type="Not_Marshallese"]:0.13702988138689504)7[&type="Marshallese"]:0.38869171194816826,6[&type="Marshallese"]:0.2737215933351106)10[&type="Marshallese"]:0.12027951358097555,4[&type="Marshallese"]:0.3040011069159406)8[&type="Marshallese"]:0.0351821680051293,5[&type="Marshallese"]:0.2951832749212009)9[&type="Marshallese"]:0.7045834057727782)11[&type="Marshallese"]:0.0;
tree STATE_3000000 = (1[&type="Not_Marshallese"]:0.31403097019922643,(((2[&type="Not_Marshallese"]:0.2680346996434372,3[&type="Not_Marshallese"]:0.060034699643353506)7[&type="Marshallese"]:0.2551799923683129,6[&type="Marshallese"]:0.0632146920117137)10[&type="Marshallese"]:0.33535635228845107,(4[&type="Marshallese"]:0.2819371445343859,5[&type="Marshallese"]:0.23793714453451686)9[&type="Marshallese"]:0.02663389976563335)8[&type="Marshallese"]:0.07445992589916717)11[&type="Marshallese"]:0.0;tree STATE_3870000 = (1[&type="Not_Marshallese"]:0.31403097019922643,(((2[&type="Not_Marshallese"]:0.2680346996434372,3[&type="Not_Marshallese"]:0.060034699643353506)7[&type="Marshallese"]:0.2551799923683129,6[&type="Marshallese"]:0.0632146920117137)10[&type="Marshallese"]:0.33535635228845107,(4[&type="Marshallese"]:0.2819371445343859,5[&type="Marshallese"]:0.23793714453451686)9[&type="Marshallese"]:0.02663389976563335)8[&type="Marshallese"]:0.07445992589916717)11[&type="Marshallese"]:0.0;
tree STATE_3010000 = (1[&type="Not_Marshallese"]:0.41634110939287083,((((2[&type="Not_Marshallese"]:0.3063710241336091,3[&type="Not_Marshallese"]:0.09837102413352544)7[&type="Marshallese"]:0.3021422301287087,6[&type="Marshallese"]:0.14851325426228146)10[&type="Marshallese"]:0.07875397094599557,4[&type="Marshallese"]:0.1372672252081315)9[&type="Marshallese"]:0.052808176966243514,5[&type="Marshallese"]:0.14607540217450599)8[&type="Marshallese"]:0.2952657072184558)11[&type="Marshallese"]:0.0;tree STATE_3880000 = (1[&type="Not_Marshallese"]:0.41634110939287083,((((2[&type="Not_Marshallese"]:0.3063710241336091,3[&type="Not_Marshallese"]:0.09837102413352544)7[&type="Marshallese"]:0.3021422301287087,6[&type="Marshallese"]:0.14851325426228146)10[&type="Marshallese"]:0.07875397094599557,4[&type="Marshallese"]:0.1372672252081315)9[&type="Marshallese"]:0.052808176966243514,5[&type="Marshallese"]:0.14607540217450599)8[&type="Marshallese"]:0.2952657072184558)11[&type="Marshallese"]:0.0;
tree STATE_3020000 = (1[&type="Not_Marshallese"]:0.24487455451916884,(((2[&type="Not_Marshallese"]:0.2787830892775568,3[&type="Not_Marshallese"]:0.07078308927747312)7[&type="Marshallese"]:0.24329241778077648,6[&type="Marshallese"]:0.0620755070582969)10[&type="Marshallese"]:0.17940163344539672,(4[&type="Marshallese"]:0.11129915429739579,5[&type="Marshallese"]:0.06729915429752675)9[&type="Marshallese"]:0.040177986206152316)8[&type="Marshallese"]:0.16239741401558072)11[&type="Marshallese"]:0.0;tree STATE_3890000 = (1[&type="Not_Marshallese"]:0.24487455451916884,(((2[&type="Not_Marshallese"]:0.2787830892775568,3[&type="Not_Marshallese"]:0.07078308927747312)7[&type="Marshallese"]:0.24329241778077648,6[&type="Marshallese"]:0.0620755070582969)10[&type="Marshallese"]:0.17940163344539672,(4[&type="Marshallese"]:0.11129915429739579,5[&type="Marshallese"]:0.06729915429752675)9[&type="Marshallese"]:0.040177986206152316)8[&type="Marshallese"]:0.16239741401558072)11[&type="Marshallese"]:0.0;
tree STATE_3030000 = (1[&type="Not_Marshallese"]:0.5664457915844789,((((2[&type="Not_Marshallese"]:0.251489693645599,3[&type="Not_Marshallese"]:0.043489693645515304)7[&type="Marshallese"]:0.3304309015866656,6[&type="Marshallese"]:0.1219205952322282)10[&type="Marshallese"]:0.08423733489228258,4[&type="Marshallese"]:0.11615793012436526)8[&type="Marshallese"]:0.07908285245028235,5[&type="Marshallese"]:0.15124078257477858)9[&type="Marshallese"]:0.4402050090097913)11[&type="Marshallese"]:0.0;tree STATE_3900000 = (1[&type="Not_Marshallese"]:0.5664457915844789,((((2[&type="Not_Marshallese"]:0.251489693645599,3[&type="Not_Marshallese"]:0.043489693645515304)7[&type="Marshallese"]:0.3304309015866656,6[&type="Marshallese"]:0.1219205952322282)10[&type="Marshallese"]:0.08423733489228258,4[&type="Marshallese"]:0.11615793012436526)8[&type="Marshallese"]:0.07908285245028235,5[&type="Marshallese"]:0.15124078257477858)9[&type="Marshallese"]:0.4402050090097913)11[&type="Marshallese"]:0.0;
tree STATE_3040000 = (1[&type="Not_Marshallese"]:0.18155243512964003,(((2[&type="Not_Marshallese"]:0.4436556715921791,3[&type="Not_Marshallese"]:0.23565567159209544)7[&type="Marshallese"]:0.15859276155595936,6[&type="Marshallese"]:0.1422484331481021)10[&type="Marshallese"]:0.08905688444848625,(4[&type="Marshallese"]:0.0931414064737045,5[&type="Marshallese"]:0.04914140647383547)8[&type="Marshallese"]:0.04816391112273832)9[&type="Marshallese"]:0.10924711753315719)11[&type="Marshallese"]:0.0;tree STATE_3910000 = (1[&type="Not_Marshallese"]:0.18155243512964003,(((2[&type="Not_Marshallese"]:0.4436556715921791,3[&type="Not_Marshallese"]:0.23565567159209544)7[&type="Marshallese"]:0.15859276155595936,6[&type="Marshallese"]:0.1422484331481021)10[&type="Marshallese"]:0.08905688444848625,(4[&type="Marshallese"]:0.0931414064737045,5[&type="Marshallese"]:0.04914140647383547)8[&type="Marshallese"]:0.04816391112273832)9[&type="Marshallese"]:0.10924711753315719)11[&type="Marshallese"]:0.0;
tree STATE_3050000 = (1[&type="Not_Marshallese"]:0.4914835488353555,(((2[&type="Not_Marshallese"]:0.28366145509542207,3[&type="Not_Marshallese"]:0.07566145509533839)7[&type="Marshallese"]:0.2577801293049985,6[&type="Marshallese"]:0.08144158440038418)10[&type="Marshallese"]:0.4227428096143725,(4[&type="Marshallese"]:0.32284441172019174,5[&type="Marshallese"]:0.2788444117203227)9[&type="Marshallese"]:0.09133998229441942)8[&type="Marshallese"]:0.14629915482070432)11[&type="Marshallese"]:0.0;tree STATE_3920000 = (1[&type="Not_Marshallese"]:0.4914835488353555,(((2[&type="Not_Marshallese"]:0.28366145509542207,3[&type="Not_Marshallese"]:0.07566145509533839)7[&type="Marshallese"]:0.2577801293049985,6[&type="Marshallese"]:0.08144158440038418)10[&type="Marshallese"]:0.4227428096143725,(4[&type="Marshallese"]:0.32284441172019174,5[&type="Marshallese"]:0.2788444117203227)9[&type="Marshallese"]:0.09133998229441942)8[&type="Marshallese"]:0.14629915482070432)11[&type="Marshallese"]:0.0;
tree STATE_3060000 = (1[&type="Not_Marshallese"]:0.24510258969305132,(((2[&type="Not_Marshallese"]:0.2886966454723916,3[&type="Not_Marshallese"]:0.08069664547230793)7[&type="Marshallese"]:0.32861067046611303,6[&type="Marshallese"]:0.15730731593846825)10[&type="Marshallese"]:0.02599141731534793,(4[&type="Marshallese"]:0.08101221881437204,5[&type="Marshallese"]:0.037012218814503006)9[&type="Marshallese"]:0.012286514439298624)8[&type="Marshallese"]:0.22080385643934064)11[&type="Marshallese"]:0.0;tree STATE_3930000 = (1[&type="Not_Marshallese"]:0.24510258969305132,(((2[&type="Not_Marshallese"]:0.2886966454723916,3[&type="Not_Marshallese"]:0.08069664547230793)7[&type="Marshallese"]:0.32861067046611303,6[&type="Marshallese"]:0.15730731593846825)10[&type="Marshallese"]:0.02599141731534793,(4[&type="Marshallese"]:0.08101221881437204,5[&type="Marshallese"]:0.037012218814503006)9[&type="Marshallese"]:0.012286514439298624)8[&type="Marshallese"]:0.22080385643934064)11[&type="Marshallese"]:0.0;
tree STATE_3070000 = ((1[&type="Not_Marshallese"]:0.12406991404457901,(((2[&type="Not_Marshallese"]:0.33508488439600764,3[&type="Not_Marshallese"]:0.12708488439592397)7[&type="Marshallese"]:0.20085480313933907,6[&type="Marshallese"]:0.07593968753531033)10[&type="Marshallese"]:0.038269150832516474,4[&type="Marshallese"]:0.024208838367681285)9[&type="Marshallese"]:0.1688610756768577)8[&type="Marshallese"]:0.10109892017255595,5[&type="Marshallese"]:0.2501688342172259)11[&type="Marshallese"]:0.0;tree STATE_3940000 = ((1[&type="Not_Marshallese"]:0.12406991404457901,(((2[&type="Not_Marshallese"]:0.33508488439600764,3[&type="Not_Marshallese"]:0.12708488439592397)7[&type="Marshallese"]:0.20085480313933907,6[&type="Marshallese"]:0.07593968753531033)10[&type="Marshallese"]:0.038269150832516474,4[&type="Marshallese"]:0.024208838367681285)9[&type="Marshallese"]:0.1688610756768577)8[&type="Marshallese"]:0.10109892017255595,5[&type="Marshallese"]:0.2501688342172259)11[&type="Marshallese"]:0.0;
tree STATE_3080000 = (1[&type="Not_Marshallese"]:0.5738432946693064,((2[&type="Not_Marshallese"]:0.4119910906368634,3[&type="Not_Marshallese"]:0.20399109063677973)7[&type="Marshallese"]:0.7537871767870155,((4[&type="Marshallese"]:0.08120890456847552,6[&type="Marshallese"]:0.17120890456862103)9[&type="Marshallese"]:0.31409789807442257,5[&type="Marshallese"]:0.35130680264302905)8[&type="Marshallese"]:0.22047146478079882)10[&type="Marshallese"]:0.027065027245569473)11[&type="Marshallese"]:0.0;tree STATE_3950000 = (1[&type="Not_Marshallese"]:0.5738432946693064,((2[&type="Not_Marshallese"]:0.4119910906368634,3[&type="Not_Marshallese"]:0.20399109063677973)7[&type="Marshallese"]:0.7537871767870155,((4[&type="Marshallese"]:0.08120890456847552,6[&type="Marshallese"]:0.17120890456862103)9[&type="Marshallese"]:0.31409789807442257,5[&type="Marshallese"]:0.35130680264302905)8[&type="Marshallese"]:0.22047146478079882)10[&type="Marshallese"]:0.027065027245569473)11[&type="Marshallese"]:0.0;
tree STATE_3090000 = ((1[&type="Not_Marshallese"]:0.2866587924161871,5[&type="Marshallese"]:0.31165879241627803)9[&type="Marshallese"]:0.043975391015880994,(((2[&type="Not_Marshallese"]:0.30705333881155267,3[&type="Not_Marshallese"]:0.099053338811469)7[&type="Marshallese"]:0.2505879618840093,6[&type="Marshallese"]:0.09764130069552557)10[&type="Marshallese"]:0.021135446713994366,4[&type="Marshallese"]:0.028776747409374415)8[&type="Marshallese"]:0.37085743602265364)11[&type="Marshallese"]:0.0;tree STATE_3960000 = ((1[&type="Not_Marshallese"]:0.2866587924161871,5[&type="Marshallese"]:0.31165879241627803)9[&type="Marshallese"]:0.043975391015880994,(((2[&type="Not_Marshallese"]:0.30705333881155267,3[&type="Not_Marshallese"]:0.099053338811469)7[&type="Marshallese"]:0.2505879618840093,6[&type="Marshallese"]:0.09764130069552557)10[&type="Marshallese"]:0.021135446713994366,4[&type="Marshallese"]:0.028776747409374415)8[&type="Marshallese"]:0.37085743602265364)11[&type="Marshallese"]:0.0;
tree STATE_3100000 = (1[&type="Not_Marshallese"]:0.25174934284355077,((((2[&type="Not_Marshallese"]:0.2822900339430053,3[&type="Not_Marshallese"]:0.07429003394292161)7[&type="Marshallese"]:0.2643546491245515,6[&type="Marshallese"]:0.08664468306752038)8[&type="Marshallese"]:0.12030444320637634,4[&type="Marshallese"]:0.1169491262737512)10[&type="Marshallese"]:0.06348269019595854,5[&type="Marshallese"]:0.1364318164698407)9[&type="Marshallese"]:0.14031752637380102)11[&type="Marshallese"]:0.0;tree STATE_3970000 = (1[&type="Not_Marshallese"]:0.25174934284355077,((((2[&type="Not_Marshallese"]:0.2822900339430053,3[&type="Not_Marshallese"]:0.07429003394292161)7[&type="Marshallese"]:0.2643546491245515,6[&type="Marshallese"]:0.08664468306752038)8[&type="Marshallese"]:0.12030444320637634,4[&type="Marshallese"]:0.1169491262737512)10[&type="Marshallese"]:0.06348269019595854,5[&type="Marshallese"]:0.1364318164698407)9[&type="Marshallese"]:0.14031752637380102)11[&type="Marshallese"]:0.0;
tree STATE_3110000 = (1[&type="Not_Marshallese"]:0.23618546704609755,((((2[&type="Not_Marshallese"]:0.3375867730090637,3[&type="Not_Marshallese"]:0.12958677300898003)7[&type="Marshallese"]:0.1499219048076702,6[&type="Marshallese"]:0.027508677816697524)8[&type="Marshallese"]:0.19599654254920662,4[&type="Marshallese"]:0.13350522036575863)10[&type="Marshallese"]:0.05557835419003987,5[&type="Marshallese"]:0.14508357455592946)9[&type="Marshallese"]:0.11610189249025904)11[&type="Marshallese"]:0.0;tree STATE_3980000 = (1[&type="Not_Marshallese"]:0.23618546704609755,((((2[&type="Not_Marshallese"]:0.3375867730090637,3[&type="Not_Marshallese"]:0.12958677300898003)7[&type="Marshallese"]:0.1499219048076702,6[&type="Marshallese"]:0.027508677816697524)8[&type="Marshallese"]:0.19599654254920662,4[&type="Marshallese"]:0.13350522036575863)10[&type="Marshallese"]:0.05557835419003987,5[&type="Marshallese"]:0.14508357455592946)9[&type="Marshallese"]:0.11610189249025904)11[&type="Marshallese"]:0.0;
tree STATE_3120000 = (1[&type="Not_Marshallese"]:0.17035536716700328,((((2[&type="Not_Marshallese"]:0.3593948574389076,3[&type="Not_Marshallese"]:0.15139485743882392)7[&type="Marshallese"]:0.17330229252146473,6[&type="Marshallese"]:0.07269714996033594)8[&type="Marshallese"]:0.1116199781796654,4[&type="Marshallese"]:0.09431712813985582)10[&type="Marshallese"]:0.07603653551471246,5[&type="Marshallese"]:0.12635366365469924)9[&type="Marshallese"]:0.06900170351239499)11[&type="Marshallese"]:0.0;tree STATE_3990000 = (1[&type="Not_Marshallese"]:0.17035536716700328,((((2[&type="Not_Marshallese"]:0.3593948574389076,3[&type="Not_Marshallese"]:0.15139485743882392)7[&type="Marshallese"]:0.17330229252146473,6[&type="Marshallese"]:0.07269714996033594)8[&type="Marshallese"]:0.1116199781796654,4[&type="Marshallese"]:0.09431712813985582)10[&type="Marshallese"]:0.07603653551471246,5[&type="Marshallese"]:0.12635366365469924)9[&type="Marshallese"]:0.06900170351239499)11[&type="Marshallese"]:0.0;
tree STATE_3130000 = (1[&type="Not_Marshallese"]:0.2859010354641306,((((2[&type="Not_Marshallese"]:0.26351037388131454,3[&type="Not_Marshallese"]:0.05551037388123087)7[&type="Not_Marshallese"]:0.31414425593587,6[&type="Marshallese"]:0.11765462981714814)8[&type="Marshallese"]:0.04596520607170673,4[&type="Marshallese"]:0.07361983588870935)10[&type="Marshallese"]:0.09548146340494423,5[&type="Marshallese"]:0.12510129929378455)9[&type="Marshallese"]:0.185799736170437)11[&type="Marshallese"]:0.0;tree STATE_4000000 = (1[&type="Not_Marshallese"]:0.2859010354641306,((((2[&type="Not_Marshallese"]:0.26351037388131454,3[&type="Not_Marshallese"]:0.05551037388123087)7[&type="Not_Marshallese"]:0.31414425593587,6[&type="Marshallese"]:0.11765462981714814)8[&type="Marshallese"]:0.04596520607170673,4[&type="Marshallese"]:0.07361983588870935)10[&type="Marshallese"]:0.09548146340494423,5[&type="Marshallese"]:0.12510129929378455)9[&type="Marshallese"]:0.185799736170437)11[&type="Marshallese"]:0.0;
tree STATE_3140000 = (1[&type="Not_Marshallese"]:0.3413286266160461,(((2[&type="Not_Marshallese"]:0.367184652288926,3[&type="Not_Marshallese"]:0.15918465228884232)7[&type="Marshallese"]:0.16379217176713318,6[&type="Marshallese"]:0.07097682405602279)8[&type="Marshallese"]:0.12608342713754317,(4[&type="Marshallese"]:0.09346023020665628,5[&type="Marshallese"]:0.04946023020678725)10[&type="Marshallese"]:0.01360002098676416)9[&type="Marshallese"]:0.30326837542258567)11[&type="Marshallese"]:0.0;tree STATE_4010000 = (1[&type="Not_Marshallese"]:0.3413286266160461,(((2[&type="Not_Marshallese"]:0.367184652288926,3[&type="Not_Marshallese"]:0.15918465228884232)7[&type="Marshallese"]:0.16379217176713318,6[&type="Marshallese"]:0.07097682405602279)8[&type="Marshallese"]:0.12608342713754317,(4[&type="Marshallese"]:0.09346023020665628,5[&type="Marshallese"]:0.04946023020678725)10[&type="Marshallese"]:0.01360002098676416)9[&type="Marshallese"]:0.30326837542258567)11[&type="Marshallese"]:0.0;
tree STATE_3150000 = (1[&type="Not_Marshallese"]:0.5156392163799328,((((2[&type="Not_Marshallese"]:0.24739382261141857,3[&type="Not_Marshallese"]:0.039393822611334894)7[&type="Not_Marshallese"]:0.39215762832841156,6[&type="Marshallese"]:0.17955145093979374)8[&type="Marshallese"]:0.1706196113798253,4[&type="Marshallese"]:0.2601710623194735)9[&type="Marshallese"]:0.05677803443018892,5[&type="Marshallese"]:0.2729490967497934)10[&type="Marshallese"]:0.26769011963023037)11[&type="Marshallese"]:0.0;tree STATE_4020000 = (1[&type="Not_Marshallese"]:0.5156392163799328,((((2[&type="Not_Marshallese"]:0.24739382261141857,3[&type="Not_Marshallese"]:0.039393822611334894)7[&type="Not_Marshallese"]:0.39215762832841156,6[&type="Marshallese"]:0.17955145093979374)8[&type="Marshallese"]:0.1706196113798253,4[&type="Marshallese"]:0.2601710623194735)9[&type="Marshallese"]:0.05677803443018892,5[&type="Marshallese"]:0.2729490967497934)10[&type="Marshallese"]:0.26769011963023037)11[&type="Marshallese"]:0.0;
tree STATE_3160000 = (1[&type="Not_Marshallese"]:0.44982872049037437,(((2[&type="Not_Marshallese"]:0.3905955666833346,3[&type="Not_Marshallese"]:0.18259556668325094)7[&type="Marshallese"]:0.21213915093485636,6[&type="Marshallese"]:0.1427347176181546)10[&type="Marshallese"]:0.14333493155504085,(4[&type="Marshallese"]:0.1615166127074673,5[&type="Marshallese"]:0.11751661270759828)8[&type="Marshallese"]:0.03455303646558261)9[&type="Marshallese"]:0.32275907131728443)11[&type="Marshallese"]:0.0;tree STATE_4030000 = (1[&type="Not_Marshallese"]:0.44982872049037437,(((2[&type="Not_Marshallese"]:0.3905955666833346,3[&type="Not_Marshallese"]:0.18259556668325094)7[&type="Marshallese"]:0.21213915093485636,6[&type="Marshallese"]:0.1427347176181546)10[&type="Marshallese"]:0.14333493155504085,(4[&type="Marshallese"]:0.1615166127074673,5[&type="Marshallese"]:0.11751661270759828)8[&type="Marshallese"]:0.03455303646558261)9[&type="Marshallese"]:0.32275907131728443)11[&type="Marshallese"]:0.0;
tree STATE_3170000 = ((1[&type="Not_Marshallese"]:0.25701715056401175,(((2[&type="Not_Marshallese"]:0.23078161109712741,3[&type="Not_Marshallese"]:0.02278161109704374)7[&type="Marshallese"]:0.3037596292480626,6[&type="Marshallese"]:0.07454124034515364)9[&type="Marshallese"]:0.22781550396232775,5[&type="Marshallese"]:0.16835674430746683)8[&type="Marshallese"]:0.11366040625663587)10[&type="Marshallese"]:0.021947101217112186,4[&type="Marshallese"]:0.3479642517810839)11[&type="Marshallese"]:0.0;tree STATE_4040000 = ((1[&type="Not_Marshallese"]:0.25701715056401175,(((2[&type="Not_Marshallese"]:0.23078161109712741,3[&type="Not_Marshallese"]:0.02278161109704374)7[&type="Marshallese"]:0.3037596292480626,6[&type="Marshallese"]:0.07454124034515364)9[&type="Marshallese"]:0.22781550396232775,5[&type="Marshallese"]:0.16835674430746683)8[&type="Marshallese"]:0.11366040625663587)10[&type="Marshallese"]:0.021947101217112186,4[&type="Marshallese"]:0.3479642517810839)11[&type="Marshallese"]:0.0;
tree STATE_3180000 = (1[&type="Not_Marshallese"]:0.4286405317126549,(((2[&type="Not_Marshallese"]:0.21525763605924753,3[&type="Not_Marshallese"]:0.007257636059163852)7[&type="Marshallese"]:0.33428936184297897,6[&type="Marshallese"]:0.08954699790219012)10[&type="Marshallese"]:0.27710749287039227,(4[&type="Marshallese"]:0.238572401508228,5[&type="Marshallese"]:0.19457240150835897)9[&type="Marshallese"]:0.03808208926420886)8[&type="Marshallese"]:0.22098604094017804)11[&type="Marshallese"]:0.0;tree STATE_4050000 = (1[&type="Not_Marshallese"]:0.4286405317126549,(((2[&type="Not_Marshallese"]:0.21525763605924753,3[&type="Not_Marshallese"]:0.007257636059163852)7[&type="Marshallese"]:0.33428936184297897,6[&type="Marshallese"]:0.08954699790219012)10[&type="Marshallese"]:0.27710749287039227,(4[&type="Marshallese"]:0.238572401508228,5[&type="Marshallese"]:0.19457240150835897)9[&type="Marshallese"]:0.03808208926420886)8[&type="Marshallese"]:0.22098604094017804)11[&type="Marshallese"]:0.0;
tree STATE_3190000 = (1[&type="Not_Marshallese"]:0.6612855011056531,((((2[&type="Not_Marshallese"]:0.24873683853880788,3[&type="Not_Marshallese"]:0.0407368385387242)7[&type="Not_Marshallese"]:0.3803611848031685,6[&type="Marshallese"]:0.16909802334194002)9[&type="Marshallese"]:0.0703180024590837,4[&type="Marshallese"]:0.1494160258008782)10[&type="Marshallese"]:0.2236305222148297,5[&type="Marshallese"]:0.3290465480158389)8[&type="Marshallese"]:0.35723895308990516)11[&type="Marshallese"]:0.0;tree STATE_4060000 = (1[&type="Not_Marshallese"]:0.6612855011056531,((((2[&type="Not_Marshallese"]:0.24873683853880788,3[&type="Not_Marshallese"]:0.0407368385387242)7[&type="Not_Marshallese"]:0.3803611848031685,6[&type="Marshallese"]:0.16909802334194002)9[&type="Marshallese"]:0.0703180024590837,4[&type="Marshallese"]:0.1494160258008782)10[&type="Marshallese"]:0.2236305222148297,5[&type="Marshallese"]:0.3290465480158389)8[&type="Marshallese"]:0.35723895308990516)11[&type="Marshallese"]:0.0;
tree STATE_3200000 = ((1[&type="Not_Marshallese"]:0.19294095990793525,(((2[&type="Not_Marshallese"]:0.40583987646277453,3[&type="Not_Marshallese"]:0.19783987646269086)7[&type="Marshallese"]:0.12023653255189048,6[&type="Marshallese"]:0.06607640901462863)9[&type="Marshallese"]:0.06652421948883858,4[&type="Marshallese"]:0.04260062850332169)8[&type="Marshallese"]:0.21934033140457354)10[&type="Marshallese"]:0.21119481211109692,5[&type="Marshallese"]:0.4291357720191231)11[&type="Marshallese"]:0.0;tree STATE_4070000 = ((1[&type="Not_Marshallese"]:0.19294095990793525,(((2[&type="Not_Marshallese"]:0.40583987646277453,3[&type="Not_Marshallese"]:0.19783987646269086)7[&type="Marshallese"]:0.12023653255189048,6[&type="Marshallese"]:0.06607640901462863)9[&type="Marshallese"]:0.06652421948883858,4[&type="Marshallese"]:0.04260062850332169)8[&type="Marshallese"]:0.21934033140457354)10[&type="Marshallese"]:0.21119481211109692,5[&type="Marshallese"]:0.4291357720191231)11[&type="Marshallese"]:0.0;
tree STATE_3210000 = ((1[&type="Not_Marshallese"]:0.19277514158316644,((2[&type="Not_Marshallese"]:0.3668779689258296,3[&type="Not_Marshallese"]:0.1588779689257459)7[&type="Marshallese"]:0.23085620782250293,6[&type="Marshallese"]:0.13773417674829613)10[&type="Marshallese"]:0.2140409648349758)8[&type="Marshallese"]:0.008063516841824714,(4[&type="Marshallese"]:0.2391135640404365,5[&type="Marshallese"]:0.19511356404056746)9[&type="Marshallese"]:0.03072509438451465)11[&type="Marshallese"]:0.0;tree STATE_4080000 = ((1[&type="Not_Marshallese"]:0.19277514158316644,((2[&type="Not_Marshallese"]:0.3668779689258296,3[&type="Not_Marshallese"]:0.1588779689257459)7[&type="Marshallese"]:0.23085620782250293,6[&type="Marshallese"]:0.13773417674829613)10[&type="Marshallese"]:0.2140409648349758)8[&type="Marshallese"]:0.008063516841824714,(4[&type="Marshallese"]:0.2391135640404365,5[&type="Marshallese"]:0.19511356404056746)9[&type="Marshallese"]:0.03072509438451465)11[&type="Marshallese"]:0.0;
tree STATE_3220000 = ((1[&type="Not_Marshallese"]:0.2853864562662968,5[&type="Marshallese"]:0.3103864562663877)10[&type="Marshallese"]:0.007014365494771968,(((2[&type="Not_Marshallese"]:0.40445906208824417,3[&type="Not_Marshallese"]:0.1964590620881605)7[&type="Marshallese"]:0.17805467753353105,6[&type="Marshallese"]:0.12251373962173884)9[&type="Marshallese"]:0.17361736375510595,4[&type="Marshallese"]:0.20613110337669927)8[&type="Marshallese"]:0.15526971838432946)11[&type="Marshallese"]:0.0;tree STATE_4090000 = ((1[&type="Not_Marshallese"]:0.2853864562662968,5[&type="Marshallese"]:0.3103864562663877)10[&type="Marshallese"]:0.007014365494771968,(((2[&type="Not_Marshallese"]:0.40445906208824417,3[&type="Not_Marshallese"]:0.1964590620881605)7[&type="Marshallese"]:0.17805467753353105,6[&type="Marshallese"]:0.12251373962173884)9[&type="Marshallese"]:0.17361736375510595,4[&type="Marshallese"]:0.20613110337669927)8[&type="Marshallese"]:0.15526971838432946)11[&type="Marshallese"]:0.0;
tree STATE_3230000 = ((1[&type="Not_Marshallese"]:0.15158035038328366,(((2[&type="Not_Marshallese"]:0.3435746116822367,3[&type="Not_Marshallese"]:0.135574611682153)7[&type="Marshallese"]:0.2193661260855282,6[&type="Marshallese"]:0.1029407377677285)10[&type="Marshallese"]:0.19527563559708527,4[&type="Marshallese"]:0.20821637336466825)9[&type="Marshallese"]:0.01236397701857539)8[&type="Marshallese"]:0.16586784346840788,5[&type="Marshallese"]:0.3424481938517825)11[&type="Marshallese"]:0.0;tree STATE_4100000 = ((1[&type="Not_Marshallese"]:0.15158035038328366,(((2[&type="Not_Marshallese"]:0.3435746116822367,3[&type="Not_Marshallese"]:0.135574611682153)7[&type="Marshallese"]:0.2193661260855282,6[&type="Marshallese"]:0.1029407377677285)10[&type="Marshallese"]:0.19527563559708527,4[&type="Marshallese"]:0.20821637336466825)9[&type="Marshallese"]:0.01236397701857539)8[&type="Marshallese"]:0.16586784346840788,5[&type="Marshallese"]:0.3424481938517825)11[&type="Marshallese"]:0.0;
tree STATE_3240000 = (1[&type="Not_Marshallese"]:0.2815927079090017,((((2[&type="Not_Marshallese"]:0.4004289782935651,3[&type="Not_Marshallese"]:0.19242897829348143)7[&type="Marshallese"]:0.2300096087014471,6[&type="Marshallese"]:0.17043858699497583)8[&type="Marshallese"]:0.12708855774675432,4[&type="Marshallese"]:0.20752714474158462)9[&type="Marshallese"]:0.041931556236136425,5[&type="Marshallese"]:0.20545870097785202)10[&type="Marshallese"]:0.10113400693124064)11[&type="Marshallese"]:0.0;tree STATE_4110000 = (1[&type="Not_Marshallese"]:0.2815927079090017,((((2[&type="Not_Marshallese"]:0.4004289782935651,3[&type="Not_Marshallese"]:0.19242897829348143)7[&type="Marshallese"]:0.2300096087014471,6[&type="Marshallese"]:0.17043858699497583)8[&type="Marshallese"]:0.12708855774675432,4[&type="Marshallese"]:0.20752714474158462)9[&type="Marshallese"]:0.041931556236136425,5[&type="Marshallese"]:0.20545870097785202)10[&type="Marshallese"]:0.10113400693124064)11[&type="Marshallese"]:0.0;
tree STATE_3250000 = (1[&type="Not_Marshallese"]:0.2442589620195772,((((2[&type="Not_Marshallese"]:0.2910373184840634,3[&type="Not_Marshallese"]:0.08303731848397972)7[&type="Marshallese"]:0.23960073350352112,6[&type="Marshallese"]:0.07063805198754813)10[&type="Marshallese"]:0.21280792538881577,4[&type="Marshallese"]:0.19344597737621838)8[&type="Marshallese"]:0.016075202880953543,5[&type="Marshallese"]:0.1655211802573029)9[&type="Marshallese"]:0.10373778176236526)11[&type="Marshallese"]:0.0;tree STATE_4120000 = (1[&type="Not_Marshallese"]:0.2442589620195772,((((2[&type="Not_Marshallese"]:0.2910373184840634,3[&type="Not_Marshallese"]:0.08303731848397972)7[&type="Marshallese"]:0.23960073350352112,6[&type="Marshallese"]:0.07063805198754813)10[&type="Marshallese"]:0.21280792538881577,4[&type="Marshallese"]:0.19344597737621838)8[&type="Marshallese"]:0.016075202880953543,5[&type="Marshallese"]:0.1655211802573029)9[&type="Marshallese"]:0.10373778176236526)11[&type="Marshallese"]:0.0;
tree STATE_3260000 = (1[&type="Not_Marshallese"]:0.27319948701748575,((((2[&type="Not_Marshallese"]:0.23849070883077486,3[&type="Not_Marshallese"]:0.030490708830691188)7[&type="Marshallese"]:0.33053288724419616,6[&type="Marshallese"]:0.10902359607493461)8[&type="Marshallese"]:0.10218419507524978,5[&type="Marshallese"]:0.07720779115016985)9[&type="Marshallese"]:0.16629129226338457,4[&type="Marshallese"]:0.28749908341342345)10[&type="Marshallese"]:0.054700403604022285)11[&type="Marshallese"]:0.0;tree STATE_4130000 = (1[&type="Not_Marshallese"]:0.27319948701748575,((((2[&type="Not_Marshallese"]:0.23849070883077486,3[&type="Not_Marshallese"]:0.030490708830691188)7[&type="Marshallese"]:0.33053288724419616,6[&type="Marshallese"]:0.10902359607493461)8[&type="Marshallese"]:0.10218419507524978,5[&type="Marshallese"]:0.07720779115016985)9[&type="Marshallese"]:0.16629129226338457,4[&type="Marshallese"]:0.28749908341342345)10[&type="Marshallese"]:0.054700403604022285)11[&type="Marshallese"]:0.0;
tree STATE_3270000 = (1[&type="Not_Marshallese"]:0.18909367016714196,((((2[&type="Not_Marshallese"]:0.3065758364468267,3[&type="Not_Marshallese"]:0.098575836446743)7[&type="Marshallese"]:0.23754058928106597,6[&type="Marshallese"]:0.08411642572785627)10[&type="Marshallese"]:0.14594428373731927,4[&type="Marshallese"]:0.14006070946503002)9[&type="Marshallese"]:0.08051290558775648,5[&type="Marshallese"]:0.17657361505291747)8[&type="Marshallese"]:0.03752005511431544)11[&type="Marshallese"]:0.0;tree STATE_4140000 = (1[&type="Not_Marshallese"]:0.18909367016714196,((((2[&type="Not_Marshallese"]:0.3065758364468267,3[&type="Not_Marshallese"]:0.098575836446743)7[&type="Marshallese"]:0.23754058928106597,6[&type="Marshallese"]:0.08411642572785627)10[&type="Marshallese"]:0.14594428373731927,4[&type="Marshallese"]:0.14006070946503002)9[&type="Marshallese"]:0.08051290558775648,5[&type="Marshallese"]:0.17657361505291747)8[&type="Marshallese"]:0.03752005511431544)11[&type="Marshallese"]:0.0;
tree STATE_3280000 = (1[&type="Not_Marshallese"]:0.2145225487257475,((((2[&type="Not_Marshallese"]:0.2813298371269048,3[&type="Not_Marshallese"]:0.07332983712682112)7[&type="Marshallese"]:0.20467880683109724,6[&type="Marshallese"]:0.02600864395796565)10[&type="Marshallese"]:0.17526868016383712,4[&type="Marshallese"]:0.11127732412165725)8[&type="Marshallese"]:0.0810458731891075,5[&type="Marshallese"]:0.14832319731089572)9[&type="Marshallese"]:0.09119935141494273)11[&type="Marshallese"]:0.0;tree STATE_4150000 = (1[&type="Not_Marshallese"]:0.2145225487257475,((((2[&type="Not_Marshallese"]:0.2813298371269048,3[&type="Not_Marshallese"]:0.07332983712682112)7[&type="Marshallese"]:0.20467880683109724,6[&type="Marshallese"]:0.02600864395796565)10[&type="Marshallese"]:0.17526868016383712,4[&type="Marshallese"]:0.11127732412165725)8[&type="Marshallese"]:0.0810458731891075,5[&type="Marshallese"]:0.14832319731089572)9[&type="Marshallese"]:0.09119935141494273)11[&type="Marshallese"]:0.0;
tree STATE_3290000 = (1[&type="Not_Marshallese"]:0.3361095537074248,((((2[&type="Not_Marshallese"]:0.26621489710151086,3[&type="Not_Marshallese"]:0.05821489710142719)7[&type="Not_Marshallese"]:0.2647783159246437,6[&type="Marshallese"]:0.07099321302611816)10[&type="Marshallese"]:0.1277994346898209,5[&type="Marshallese"]:0.06479264771592452)8[&type="Marshallese"]:0.017668512536514358,4[&type="Marshallese"]:0.1264611602523079)9[&type="Marshallese"]:0.27864839345507686)11[&type="Marshallese"]:0.0;tree STATE_4160000 = (1[&type="Not_Marshallese"]:0.3361095537074248,((((2[&type="Not_Marshallese"]:0.26621489710151086,3[&type="Not_Marshallese"]:0.05821489710142719)7[&type="Not_Marshallese"]:0.2647783159246437,6[&type="Marshallese"]:0.07099321302611816)10[&type="Marshallese"]:0.1277994346898209,5[&type="Marshallese"]:0.06479264771592452)8[&type="Marshallese"]:0.017668512536514358,4[&type="Marshallese"]:0.1264611602523079)9[&type="Marshallese"]:0.27864839345507686)11[&type="Marshallese"]:0.0;
tree STATE_3300000 = (1[&type="Not_Marshallese"]:0.2203187348207809,((((2[&type="Not_Marshallese"]:0.2686447388959741,3[&type="Not_Marshallese"]:0.06064473889589045)7[&type="Marshallese"]:0.27524834305884455,6[&type="Marshallese"]:0.08389308195478229)10[&type="Marshallese"]:0.14436652580595288,5[&type="Marshallese"]:0.09425960776072062)9[&type="Marshallese"]:0.058481475370570135,4[&type="Marshallese"]:0.1967410831311598)8[&type="Marshallese"]:0.0925776516895811)11[&type="Marshallese"]:0.0;tree STATE_4170000 = (1[&type="Not_Marshallese"]:0.2203187348207809,((((2[&type="Not_Marshallese"]:0.2686447388959741,3[&type="Not_Marshallese"]:0.06064473889589045)7[&type="Marshallese"]:0.27524834305884455,6[&type="Marshallese"]:0.08389308195478229)10[&type="Marshallese"]:0.14436652580595288,5[&type="Marshallese"]:0.09425960776072062)9[&type="Marshallese"]:0.058481475370570135,4[&type="Marshallese"]:0.1967410831311598)8[&type="Marshallese"]:0.0925776516895811)11[&type="Marshallese"]:0.0;
tree STATE_3310000 = (1[&type="Not_Marshallese"]:0.28827922857601707,((((2[&type="Not_Marshallese"]:0.4389351505629172,3[&type="Not_Marshallese"]:0.23093515056283354)7[&type="Marshallese"]:0.12132120221198528,6[&type="Marshallese"]:0.10025635277486611)10[&type="Marshallese"]:0.1590735920527303,4[&type="Marshallese"]:0.1693299448274509)9[&type="Marshallese"]:0.10179174616208286,5[&type="Marshallese"]:0.22712169098966473)8[&type="Marshallese"]:0.08615753758644329)11[&type="Marshallese"]:0.0;tree STATE_4180000 = (1[&type="Not_Marshallese"]:0.28827922857601707,((((2[&type="Not_Marshallese"]:0.4389351505629172,3[&type="Not_Marshallese"]:0.23093515056283354)7[&type="Marshallese"]:0.12132120221198528,6[&type="Marshallese"]:0.10025635277486611)10[&type="Marshallese"]:0.1590735920527303,4[&type="Marshallese"]:0.1693299448274509)9[&type="Marshallese"]:0.10179174616208286,5[&type="Marshallese"]:0.22712169098966473)8[&type="Marshallese"]:0.08615753758644329)11[&type="Marshallese"]:0.0;
tree STATE_3320000 = (1[&type="Not_Marshallese"]:0.361009436685243,(((2[&type="Not_Marshallese"]:0.26238544896653304,3[&type="Not_Marshallese"]:0.05438544896644937)7[&type="Marshallese"]:0.32747332144531616,6[&type="Marshallese"]:0.12985877041181282)10[&type="Marshallese"]:0.1421375832203613,(4[&type="Marshallese"]:0.12330662900586231,5[&type="Marshallese"]:0.07930662900599328)9[&type="Marshallese"]:0.058689724626166284)8[&type="Marshallese"]:0.24801308305317438)11[&type="Marshallese"]:0.0;tree STATE_4190000 = (1[&type="Not_Marshallese"]:0.361009436685243,(((2[&type="Not_Marshallese"]:0.26238544896653304,3[&type="Not_Marshallese"]:0.05438544896644937)7[&type="Marshallese"]:0.32747332144531616,6[&type="Marshallese"]:0.12985877041181282)10[&type="Marshallese"]:0.1421375832203613,(4[&type="Marshallese"]:0.12330662900586231,5[&type="Marshallese"]:0.07930662900599328)9[&type="Marshallese"]:0.058689724626166284)8[&type="Marshallese"]:0.24801308305317438)11[&type="Marshallese"]:0.0;
tree STATE_3330000 = (1[&type="Not_Marshallese"]:0.2953529052858317,((((2[&type="Not_Marshallese"]:0.350172044490438,3[&type="Not_Marshallese"]:0.1421720444903543)7[&type="Marshallese"]:0.18597995674486129,6[&type="Marshallese"]:0.07615200123526289)10[&type="Marshallese"]:0.1954786926047568,5[&type="Marshallese"]:0.13763069384000515)8[&type="Marshallese"]:0.0025419404565193426,4[&type="Marshallese"]:0.18417263429639352)9[&type="Marshallese"]:0.18018027098939815)11[&type="Marshallese"]:0.0;tree STATE_4200000 = (1[&type="Not_Marshallese"]:0.2953529052858317,((((2[&type="Not_Marshallese"]:0.350172044490438,3[&type="Not_Marshallese"]:0.1421720444903543)7[&type="Marshallese"]:0.18597995674486129,6[&type="Marshallese"]:0.07615200123526289)10[&type="Marshallese"]:0.1954786926047568,5[&type="Marshallese"]:0.13763069384000515)8[&type="Marshallese"]:0.0025419404565193426,4[&type="Marshallese"]:0.18417263429639352)9[&type="Marshallese"]:0.18018027098939815)11[&type="Marshallese"]:0.0;
tree STATE_3340000 = ((1[&type="Not_Marshallese"]:0.19466516731716377,((2[&type="Not_Marshallese"]:0.32553135985896636,3[&type="Not_Marshallese"]:0.11753135985888269)7[&type="Marshallese"]:0.2678219762937723,6[&type="Marshallese"]:0.13335333615270228)9[&type="Marshallese"]:0.22031183116456698)10[&type="Marshallese"]:0.09492688791511705,(4[&type="Marshallese"]:0.1874725902567842,5[&type="Marshallese"]:0.14347259025691517)8[&type="Marshallese"]:0.1711194649754566)11[&type="Marshallese"]:0.0;tree STATE_4210000 = ((1[&type="Not_Marshallese"]:0.19466516731716377,((2[&type="Not_Marshallese"]:0.32553135985896636,3[&type="Not_Marshallese"]:0.11753135985888269)7[&type="Marshallese"]:0.2678219762937723,6[&type="Marshallese"]:0.13335333615270228)9[&type="Marshallese"]:0.22031183116456698)10[&type="Marshallese"]:0.09492688791511705,(4[&type="Marshallese"]:0.1874725902567842,5[&type="Marshallese"]:0.14347259025691517)8[&type="Marshallese"]:0.1711194649754566)11[&type="Marshallese"]:0.0;
tree STATE_3350000 = ((1[&type="Not_Marshallese"]:0.25898946798033884,((2[&type="Not_Marshallese"]:0.34633882740973754,3[&type="Not_Marshallese"]:0.13833882740965386)7[&type="Marshallese"]:0.33475180368827984,6[&type="Marshallese"]:0.221090631097981)9[&type="Marshallese"]:0.19689883688246335)8[&type="Marshallese"]:0.04776728295846211,(4[&type="Marshallese"]:0.14471426830650524,5[&type="Marshallese"]:0.10071426830663621)10[&type="Marshallese"]:0.23104248263225569)11[&type="Marshallese"]:0.0;tree STATE_4220000 = ((1[&type="Not_Marshallese"]:0.25898946798033884,((2[&type="Not_Marshallese"]:0.34633882740973754,3[&type="Not_Marshallese"]:0.13833882740965386)7[&type="Marshallese"]:0.33475180368827984,6[&type="Marshallese"]:0.221090631097981)9[&type="Marshallese"]:0.19689883688246335)8[&type="Marshallese"]:0.04776728295846211,(4[&type="Marshallese"]:0.14471426830650524,5[&type="Marshallese"]:0.10071426830663621)10[&type="Marshallese"]:0.23104248263225569)11[&type="Marshallese"]:0.0;
tree STATE_3360000 = (1[&type="Not_Marshallese"]:0.46004240311769884,((((2[&type="Not_Marshallese"]:0.2912274317268215,3[&type="Not_Marshallese"]:0.0832274317267378)7[&type="Marshallese"]:0.27005552123647353,6[&type="Marshallese"]:0.10128295296325862)10[&type="Marshallese"]:0.07833316900719989,4[&type="Marshallese"]:0.08961612197031299)9[&type="Marshallese"]:0.10177700031083592,5[&type="Marshallese"]:0.14739312228127988)8[&type="Marshallese"]:0.3376492808365099)11[&type="Marshallese"]:0.0;tree STATE_4230000 = (1[&type="Not_Marshallese"]:0.46004240311769884,((((2[&type="Not_Marshallese"]:0.2912274317268215,3[&type="Not_Marshallese"]:0.0832274317267378)7[&type="Marshallese"]:0.27005552123647353,6[&type="Marshallese"]:0.10128295296325862)10[&type="Marshallese"]:0.07833316900719989,4[&type="Marshallese"]:0.08961612197031299)9[&type="Marshallese"]:0.10177700031083592,5[&type="Marshallese"]:0.14739312228127988)8[&type="Marshallese"]:0.3376492808365099)11[&type="Marshallese"]:0.0;
tree STATE_3370000 = (1[&type="Not_Marshallese"]:0.45052626237986515,((((2[&type="Not_Marshallese"]:0.22463871632203866,3[&type="Not_Marshallese"]:0.01663871632195499)7[&type="Not_Marshallese"]:0.41468705142241347,6[&type="Marshallese"]:0.17932576774441578)9[&type="Marshallese"]:0.07151302516044467,4[&type="Marshallese"]:0.16083879290471492)8[&type="Marshallese"]:0.02948793101797298,5[&type="Marshallese"]:0.14632672392281887)10[&type="Marshallese"]:0.32919953845713723)11[&type="Marshallese"]:0.0;tree STATE_4240000 = (1[&type="Not_Marshallese"]:0.45052626237986515,((((2[&type="Not_Marshallese"]:0.22463871632203866,3[&type="Not_Marshallese"]:0.01663871632195499)7[&type="Not_Marshallese"]:0.41468705142241347,6[&type="Marshallese"]:0.17932576774441578)9[&type="Marshallese"]:0.07151302516044467,4[&type="Marshallese"]:0.16083879290471492)8[&type="Marshallese"]:0.02948793101797298,5[&type="Marshallese"]:0.14632672392281887)10[&type="Marshallese"]:0.32919953845713723)11[&type="Marshallese"]:0.0;
tree STATE_3380000 = (1[&type="Not_Marshallese"]:0.27728568355584615,((((2[&type="Not_Marshallese"]:0.22583969045611688,3[&type="Not_Marshallese"]:0.017839690456033203)7[&type="Not_Marshallese"]:0.26419809913296277,6[&type="Marshallese"]:0.03003778958904324)9[&type="Marshallese"]:0.24170933958903762,5[&type="Marshallese"]:0.1377471291780663)10[&type="Marshallese"]:0.14627673446104206,4[&type="Marshallese"]:0.3280238636389774)8[&type="Marshallese"]:0.018261819916828737)11[&type="Marshallese"]:0.0;tree STATE_4250000 = (1[&type="Not_Marshallese"]:0.27728568355584615,((((2[&type="Not_Marshallese"]:0.22583969045611688,3[&type="Not_Marshallese"]:0.017839690456033203)7[&type="Not_Marshallese"]:0.26419809913296277,6[&type="Marshallese"]:0.03003778958904324)9[&type="Marshallese"]:0.24170933958903762,5[&type="Marshallese"]:0.1377471291780663)10[&type="Marshallese"]:0.14627673446104206,4[&type="Marshallese"]:0.3280238636389774)8[&type="Marshallese"]:0.018261819916828737)11[&type="Marshallese"]:0.0;
tree STATE_3390000 = (1[&type="Not_Marshallese"]:0.43732830833223546,(((2[&type="Not_Marshallese"]:0.3892893016562396,3[&type="Not_Marshallese"]:0.18128930165615592)7[&type="Marshallese"]:0.14547166133461326,6[&type="Marshallese"]:0.07476096299081647)10[&type="Marshallese"]:0.3011093054424955,(4[&type="Marshallese"]:0.20021997027311378,5[&type="Marshallese"]:0.15621997027324475)8[&type="Marshallese"]:0.08565029816005265)9[&type="Marshallese"]:0.220458039899029)11[&type="Marshallese"]:0.0;tree STATE_4260000 = (1[&type="Not_Marshallese"]:0.43732830833223546,(((2[&type="Not_Marshallese"]:0.3892893016562396,3[&type="Not_Marshallese"]:0.18128930165615592)7[&type="Marshallese"]:0.14547166133461326,6[&type="Marshallese"]:0.07476096299081647)10[&type="Marshallese"]:0.3011093054424955,(4[&type="Marshallese"]:0.20021997027311378,5[&type="Marshallese"]:0.15621997027324475)8[&type="Marshallese"]:0.08565029816005265)9[&type="Marshallese"]:0.220458039899029)11[&type="Marshallese"]:0.0;
tree STATE_3400000 = (1[&type="Not_Marshallese"]:0.3445659490209029,((((2[&type="Not_Marshallese"]:0.29768567948642066,3[&type="Not_Marshallese"]:0.08968567948633699)7[&type="Marshallese"]:0.2964133868070631,6[&type="Marshallese"]:0.13409906629344737)10[&type="Marshallese"]:0.11299475698650496,4[&type="Marshallese"]:0.1570938232798068)8[&type="Marshallese"]:0.11932070061266042,5[&type="Marshallese"]:0.2324145238925982)9[&type="Marshallese"]:0.13715142512839562)11[&type="Marshallese"]:0.0;tree STATE_4270000 = (1[&type="Not_Marshallese"]:0.3445659490209029,((((2[&type="Not_Marshallese"]:0.29768567948642066,3[&type="Not_Marshallese"]:0.08968567948633699)7[&type="Marshallese"]:0.2964133868070631,6[&type="Marshallese"]:0.13409906629344737)10[&type="Marshallese"]:0.11299475698650496,4[&type="Marshallese"]:0.1570938232798068)8[&type="Marshallese"]:0.11932070061266042,5[&type="Marshallese"]:0.2324145238925982)9[&type="Marshallese"]:0.13715142512839562)11[&type="Marshallese"]:0.0;
tree STATE_3410000 = (((1[&type="Not_Marshallese"]:0.15514702533701252,5[&type="Marshallese"]:0.18014702533710347)8[&type="Marshallese"]:0.054508071398617464,4[&type="Marshallese"]:0.27865509673558997)10[&type="Marshallese"]:0.044300361933624854,((2[&type="Not_Marshallese"]:0.3067778115169724,3[&type="Not_Marshallese"]:0.09877781151688875)7[&type="Not_Marshallese"]:0.25049929571695334,6[&type="Marshallese"]:0.09727710723388938)9[&type="Marshallese"]:0.31567835143547096)11[&type="Marshallese"]:0.0;tree STATE_4280000 = (((1[&type="Not_Marshallese"]:0.15514702533701252,5[&type="Marshallese"]:0.18014702533710347)8[&type="Marshallese"]:0.054508071398617464,4[&type="Marshallese"]:0.27865509673558997)10[&type="Marshallese"]:0.044300361933624854,((2[&type="Not_Marshallese"]:0.3067778115169724,3[&type="Not_Marshallese"]:0.09877781151688875)7[&type="Not_Marshallese"]:0.25049929571695334,6[&type="Marshallese"]:0.09727710723388938)9[&type="Marshallese"]:0.31567835143547096)11[&type="Marshallese"]:0.0;
tree STATE_3420000 = (1[&type="Not_Marshallese"]:0.3379469453335763,(((2[&type="Not_Marshallese"]:0.3162492733686453,3[&type="Not_Marshallese"]:0.1082492733685616)7[&type="Marshallese"]:0.2829807848619318,6[&type="Marshallese"]:0.1392300582305407)9[&type="Marshallese"]:0.1170209715459617,(4[&type="Marshallese"]:0.1546507799728577,5[&type="Marshallese"]:0.11065077997298867)10[&type="Marshallese"]:0.011600249803499163)8[&type="Marshallese"]:0.2406959155571794)11[&type="Marshallese"]:0.0;tree STATE_4290000 = (1[&type="Not_Marshallese"]:0.3379469453335763,(((2[&type="Not_Marshallese"]:0.3162492733686453,3[&type="Not_Marshallese"]:0.1082492733685616)7[&type="Marshallese"]:0.2829807848619318,6[&type="Marshallese"]:0.1392300582305407)9[&type="Marshallese"]:0.1170209715459617,(4[&type="Marshallese"]:0.1546507799728577,5[&type="Marshallese"]:0.11065077997298867)10[&type="Marshallese"]:0.011600249803499163)8[&type="Marshallese"]:0.2406959155571794)11[&type="Marshallese"]:0.0;
tree STATE_3430000 = (1[&type="Not_Marshallese"]:0.33722398378214835,((((2[&type="Not_Marshallese"]:0.28100861994860193,3[&type="Not_Marshallese"]:0.07300861994851826)7[&type="Marshallese"]:0.20639834505149401,6[&type="Marshallese"]:0.02740696500005957)10[&type="Marshallese"]:0.3633191697435405,5[&type="Marshallese"]:0.2567261347435855)8[&type="Marshallese"]:0.06745090989326896,4[&type="Marshallese"]:0.3681770446367235)9[&type="Marshallese"]:0.03804693914538482)11[&type="Marshallese"]:0.0;tree STATE_4300000 = (1[&type="Not_Marshallese"]:0.33722398378214835,((((2[&type="Not_Marshallese"]:0.28100861994860193,3[&type="Not_Marshallese"]:0.07300861994851826)7[&type="Marshallese"]:0.20639834505149401,6[&type="Marshallese"]:0.02740696500005957)10[&type="Marshallese"]:0.3633191697435405,5[&type="Marshallese"]:0.2567261347435855)8[&type="Marshallese"]:0.06745090989326896,4[&type="Marshallese"]:0.3681770446367235)9[&type="Marshallese"]:0.03804693914538482)11[&type="Marshallese"]:0.0;
tree STATE_3440000 = ((1[&type="Not_Marshallese"]:0.19321665628828466,(((2[&type="Not_Marshallese"]:0.2413921733288796,3[&type="Not_Marshallese"]:0.03339217332879593)7[&type="Marshallese"]:0.38554706294691865,6[&type="Marshallese"]:0.1669392362757619)10[&type="Marshallese"]:0.04701843208523404,4[&type="Marshallese"]:0.12395766836085043)9[&type="Marshallese"]:0.13825898792739422)8[&type="Marshallese"]:0.019982026657701324,5[&type="Marshallese"]:0.23819868294607693)11[&type="Marshallese"]:0.0;tree STATE_4310000 = ((1[&type="Not_Marshallese"]:0.19321665628828466,(((2[&type="Not_Marshallese"]:0.2413921733288796,3[&type="Not_Marshallese"]:0.03339217332879593)7[&type="Marshallese"]:0.38554706294691865,6[&type="Marshallese"]:0.1669392362757619)10[&type="Marshallese"]:0.04701843208523404,4[&type="Marshallese"]:0.12395766836085043)9[&type="Marshallese"]:0.13825898792739422)8[&type="Marshallese"]:0.019982026657701324,5[&type="Marshallese"]:0.23819868294607693)11[&type="Marshallese"]:0.0;
tree STATE_3450000 = (1[&type="Not_Marshallese"]:0.290241074527704,((((2[&type="Not_Marshallese"]:0.3916887589979103,3[&type="Not_Marshallese"]:0.1836887589978266)7[&type="Marshallese"]:0.2053765047710931,6[&type="Marshallese"]:0.137065263768967)9[&type="Marshallese"]:0.0636153754414005,4[&type="Marshallese"]:0.11068063921022198)8[&type="Marshallese"]:0.04582700689817587,5[&type="Marshallese"]:0.11250764610852881)10[&type="Marshallese"]:0.20273342841926612)11[&type="Marshallese"]:0.0;tree STATE_4320000 = (1[&type="Not_Marshallese"]:0.290241074527704,((((2[&type="Not_Marshallese"]:0.3916887589979103,3[&type="Not_Marshallese"]:0.1836887589978266)7[&type="Marshallese"]:0.2053765047710931,6[&type="Marshallese"]:0.137065263768967)9[&type="Marshallese"]:0.0636153754414005,4[&type="Marshallese"]:0.11068063921022198)8[&type="Marshallese"]:0.04582700689817587,5[&type="Marshallese"]:0.11250764610852881)10[&type="Marshallese"]:0.20273342841926612)11[&type="Marshallese"]:0.0;
tree STATE_3460000 = (1[&type="Not_Marshallese"]:0.48131532601003824,((((2[&type="Not_Marshallese"]:0.22026599215893752,3[&type="Not_Marshallese"]:0.01226599215885385)7[&type="Marshallese"]:0.2517979898394871,6[&type="Marshallese"]:0.012063981998388262)9[&type="Marshallese"]:0.24255166530241817,4[&type="Marshallese"]:0.16461564730066092)8[&type="Marshallese"]:0.10575597365307898,5[&type="Marshallese"]:0.22637162095387087)10[&type="Marshallese"]:0.2799437050562583)11[&type="Marshallese"]:0.0;tree STATE_4330000 = (1[&type="Not_Marshallese"]:0.48131532601003824,((((2[&type="Not_Marshallese"]:0.22026599215893752,3[&type="Not_Marshallese"]:0.01226599215885385)7[&type="Marshallese"]:0.2517979898394871,6[&type="Marshallese"]:0.012063981998388262)9[&type="Marshallese"]:0.24255166530241817,4[&type="Marshallese"]:0.16461564730066092)8[&type="Marshallese"]:0.10575597365307898,5[&type="Marshallese"]:0.22637162095387087)10[&type="Marshallese"]:0.2799437050562583)11[&type="Marshallese"]:0.0;
tree STATE_3470000 = (1[&type="Not_Marshallese"]:0.2746713528259118,((((2[&type="Not_Marshallese"]:0.40245169140456166,3[&type="Not_Marshallese"]:0.194451691404478)7[&type="Marshallese"]:0.1043713607429207,6[&type="Marshallese"]:0.046823052147445976)10[&type="Marshallese"]:0.1367385257450776,4[&type="Marshallese"]:0.09356157789237807)9[&type="Marshallese"]:0.08494025424626162,5[&type="Marshallese"]:0.13450183213877065)8[&type="Marshallese"]:0.16516952068723212)11[&type="Marshallese"]:0.0;tree STATE_4340000 = (1[&type="Not_Marshallese"]:0.2746713528259118,((((2[&type="Not_Marshallese"]:0.40245169140456166,3[&type="Not_Marshallese"]:0.194451691404478)7[&type="Marshallese"]:0.1043713607429207,6[&type="Marshallese"]:0.046823052147445976)10[&type="Marshallese"]:0.1367385257450776,4[&type="Marshallese"]:0.09356157789237807)9[&type="Marshallese"]:0.08494025424626162,5[&type="Marshallese"]:0.13450183213877065)8[&type="Marshallese"]:0.16516952068723212)11[&type="Marshallese"]:0.0;
tree STATE_3480000 = (1[&type="Not_Marshallese"]:0.2794806254071941,((((2[&type="Not_Marshallese"]:0.4072896436701935,3[&type="Not_Marshallese"]:0.19928964367010982)7[&type="Marshallese"]:0.18318595094002554,6[&type="Marshallese"]:0.13047559461018265)9[&type="Marshallese"]:0.2520606703518009,5[&type="Marshallese"]:0.248536264961969)8[&type="Marshallese"]:0.015289133426216184,4[&type="Marshallese"]:0.3078253983880542)10[&type="Marshallese"]:0.04065522701909985)11[&type="Marshallese"]:0.0;tree STATE_4350000 = (1[&type="Not_Marshallese"]:0.2794806254071941,((((2[&type="Not_Marshallese"]:0.4072896436701935,3[&type="Not_Marshallese"]:0.19928964367010982)7[&type="Marshallese"]:0.18318595094002554,6[&type="Marshallese"]:0.13047559461018265)9[&type="Marshallese"]:0.2520606703518009,5[&type="Marshallese"]:0.248536264961969)8[&type="Marshallese"]:0.015289133426216184,4[&type="Marshallese"]:0.3078253983880542)10[&type="Marshallese"]:0.04065522701909985)11[&type="Marshallese"]:0.0;
tree STATE_3490000 = (1[&type="Not_Marshallese"]:0.40316608024209977,((((2[&type="Not_Marshallese"]:0.3252499339097126,3[&type="Not_Marshallese"]:0.1172499339096289)7[&type="Marshallese"]:0.17475102735529602,6[&type="Marshallese"]:0.04000096126497221)8[&type="Marshallese"]:0.18299770203752486,4[&type="Marshallese"]:0.13299866330235155)10[&type="Marshallese"]:0.08217037950034245,5[&type="Marshallese"]:0.17116904280282497)9[&type="Marshallese"]:0.25699703743936575)11[&type="Marshallese"]:0.0;tree STATE_4360000 = (1[&type="Not_Marshallese"]:0.40316608024209977,((((2[&type="Not_Marshallese"]:0.3252499339097126,3[&type="Not_Marshallese"]:0.1172499339096289)7[&type="Marshallese"]:0.17475102735529602,6[&type="Marshallese"]:0.04000096126497221)8[&type="Marshallese"]:0.18299770203752486,4[&type="Marshallese"]:0.13299866330235155)10[&type="Marshallese"]:0.08217037950034245,5[&type="Marshallese"]:0.17116904280282497)9[&type="Marshallese"]:0.25699703743936575)11[&type="Marshallese"]:0.0;
tree STATE_3500000 = (1[&type="Not_Marshallese"]:0.37706558571311244,((((2[&type="Not_Marshallese"]:0.22442711870943965,3[&type="Not_Marshallese"]:0.01642711870935598)7[&type="Marshallese"]:0.32169636532586476,6[&type="Marshallese"]:0.08612348403526804)8[&type="Marshallese"]:0.027752173435347527,4[&type="Marshallese"]:0.023875657470470046)9[&type="Marshallese"]:0.25784343036508006,5[&type="Marshallese"]:0.23771908783568108)10[&type="Marshallese"]:0.1643464978775223)11[&type="Marshallese"]:0.0;tree STATE_4370000 = (1[&type="Not_Marshallese"]:0.37706558571311244,((((2[&type="Not_Marshallese"]:0.22442711870943965,3[&type="Not_Marshallese"]:0.01642711870935598)7[&type="Marshallese"]:0.32169636532586476,6[&type="Marshallese"]:0.08612348403526804)8[&type="Marshallese"]:0.027752173435347527,4[&type="Marshallese"]:0.023875657470470046)9[&type="Marshallese"]:0.25784343036508006,5[&type="Marshallese"]:0.23771908783568108)10[&type="Marshallese"]:0.1643464978775223)11[&type="Marshallese"]:0.0;
tree STATE_3510000 = (1[&type="Not_Marshallese"]:0.15228874168188655,((((2[&type="Not_Marshallese"]:0.2937167824056096,3[&type="Not_Marshallese"]:0.08571678240552594)7[&type="Marshallese"]:0.21456853693327205,6[&type="Marshallese"]:0.04828531933884528)10[&type="Marshallese"]:0.10667644984000946,4[&type="Marshallese"]:0.06496176917870922)9[&type="Marshallese"]:0.04461365499038383,5[&type="Marshallese"]:0.06557542416922402)8[&type="Marshallese"]:0.11171331751275348)11[&type="Marshallese"]:0.0;tree STATE_4380000 = (1[&type="Not_Marshallese"]:0.15228874168188655,((((2[&type="Not_Marshallese"]:0.2937167824056096,3[&type="Not_Marshallese"]:0.08571678240552594)7[&type="Marshallese"]:0.21456853693327205,6[&type="Marshallese"]:0.04828531933884528)10[&type="Marshallese"]:0.10667644984000946,4[&type="Marshallese"]:0.06496176917870922)9[&type="Marshallese"]:0.04461365499038383,5[&type="Marshallese"]:0.06557542416922402)8[&type="Marshallese"]:0.11171331751275348)11[&type="Marshallese"]:0.0;
tree STATE_3520000 = (1[&type="Not_Marshallese"]:0.2874226855174127,((((2[&type="Not_Marshallese"]:0.29383231618184524,3[&type="Not_Marshallese"]:0.08583231618176157)7[&type="Marshallese"]:0.3409104993512915,6[&type="Marshallese"]:0.17474281553310034)8[&type="Marshallese"]:0.048879279716413704,4[&type="Marshallese"]:0.13362209524936852)9[&type="Marshallese"]:0.001162517377157113,5[&type="Marshallese"]:0.0907846126266566)10[&type="Marshallese"]:0.22163807289084703)11[&type="Marshallese"]:0.0;tree STATE_4390000 = (1[&type="Not_Marshallese"]:0.2874226855174127,((((2[&type="Not_Marshallese"]:0.29383231618184524,3[&type="Not_Marshallese"]:0.08583231618176157)7[&type="Marshallese"]:0.3409104993512915,6[&type="Marshallese"]:0.17474281553310034)8[&type="Marshallese"]:0.048879279716413704,4[&type="Marshallese"]:0.13362209524936852)9[&type="Marshallese"]:0.001162517377157113,5[&type="Marshallese"]:0.0907846126266566)10[&type="Marshallese"]:0.22163807289084703)11[&type="Marshallese"]:0.0;
tree STATE_3530000 = (1[&type="Not_Marshallese"]:0.3072870465381118,((((2[&type="Not_Marshallese"]:0.36143390109813084,3[&type="Not_Marshallese"]:0.15343390109804717)7[&type="Marshallese"]:0.12902771059432833,6[&type="Marshallese"]:0.030461611692422785)8[&type="Marshallese"]:0.19577126208547047,4[&type="Marshallese"]:0.13623287377774773)10[&type="Marshallese"]:0.07060071056112549,5[&type="Marshallese"]:0.1628335843390042)9[&type="Marshallese"]:0.16945346219919855)11[&type="Marshallese"]:0.0;tree STATE_4400000 = (1[&type="Not_Marshallese"]:0.3072870465381118,((((2[&type="Not_Marshallese"]:0.36143390109813084,3[&type="Not_Marshallese"]:0.15343390109804717)7[&type="Marshallese"]:0.12902771059432833,6[&type="Marshallese"]:0.030461611692422785)8[&type="Marshallese"]:0.19577126208547047,4[&type="Marshallese"]:0.13623287377774773)10[&type="Marshallese"]:0.07060071056112549,5[&type="Marshallese"]:0.1628335843390042)9[&type="Marshallese"]:0.16945346219919855)11[&type="Marshallese"]:0.0;
tree STATE_3540000 = (1[&type="Not_Marshallese"]:0.3008496704949155,((((2[&type="Not_Marshallese"]:0.28385786718047296,3[&type="Not_Marshallese"]:0.07585786718038928)7[&type="Marshallese"]:0.2285005826813214,6[&type="Marshallese"]:0.05235844986175797)8[&type="Marshallese"]:0.28764387934981606,5[&type="Marshallese"]:0.20600232921155948)10[&type="Marshallese"]:0.019982641188924677,4[&type="Marshallese"]:0.2699849704003532)9[&type="Marshallese"]:0.09986470009452231)11[&type="Marshallese"]:0.0;tree STATE_4410000 = (1[&type="Not_Marshallese"]:0.3008496704949155,((((2[&type="Not_Marshallese"]:0.28385786718047296,3[&type="Not_Marshallese"]:0.07585786718038928)7[&type="Marshallese"]:0.2285005826813214,6[&type="Marshallese"]:0.05235844986175797)8[&type="Marshallese"]:0.28764387934981606,5[&type="Marshallese"]:0.20600232921155948)10[&type="Marshallese"]:0.019982641188924677,4[&type="Marshallese"]:0.2699849704003532)9[&type="Marshallese"]:0.09986470009452231)11[&type="Marshallese"]:0.0;
tree STATE_3550000 = (1[&type="Not_Marshallese"]:0.4487594037870215,((((2[&type="Not_Marshallese"]:0.25588403607516297,3[&type="Not_Marshallese"]:0.047884036075079295)7[&type="Marshallese"]:0.2408571603624981,6[&type="Marshallese"]:0.03674119643762469)10[&type="Marshallese"]:0.0618394042278923,4[&type="Marshallese"]:0.008580600665371474)9[&type="Marshallese"]:0.08500917718868173,5[&type="Marshallese"]:0.04958977785418417)8[&type="Marshallese"]:0.4241696259329283)11[&type="Marshallese"]:0.0;tree STATE_4420000 = (1[&type="Not_Marshallese"]:0.4487594037870215,((((2[&type="Not_Marshallese"]:0.25588403607516297,3[&type="Not_Marshallese"]:0.047884036075079295)7[&type="Marshallese"]:0.2408571603624981,6[&type="Marshallese"]:0.03674119643762469)10[&type="Marshallese"]:0.0618394042278923,4[&type="Marshallese"]:0.008580600665371474)9[&type="Marshallese"]:0.08500917718868173,5[&type="Marshallese"]:0.04958977785418417)8[&type="Marshallese"]:0.4241696259329283)11[&type="Marshallese"]:0.0;
tree STATE_3560000 = (1[&type="Not_Marshallese"]:0.31951051925808494,((((2[&type="Not_Marshallese"]:0.2775209790260539,3[&type="Not_Marshallese"]:0.06952097902597021)7[&type="Marshallese"]:0.2948917749580221,6[&type="Marshallese"]:0.1124127539840396)10[&type="Marshallese"]:0.09138453991473594,4[&type="Marshallese"]:0.11379729389863003)8[&type="Marshallese"]:0.22710885310917273,5[&type="Marshallese"]:0.2969061470079337)9[&type="Marshallese"]:0.047604372250242166)11[&type="Marshallese"]:0.0;tree STATE_4430000 = (1[&type="Not_Marshallese"]:0.31951051925808494,((((2[&type="Not_Marshallese"]:0.2775209790260539,3[&type="Not_Marshallese"]:0.06952097902597021)7[&type="Marshallese"]:0.2948917749580221,6[&type="Marshallese"]:0.1124127539840396)10[&type="Marshallese"]:0.09138453991473594,4[&type="Marshallese"]:0.11379729389863003)8[&type="Marshallese"]:0.22710885310917273,5[&type="Marshallese"]:0.2969061470079337)9[&type="Marshallese"]:0.047604372250242166)11[&type="Marshallese"]:0.0;
tree STATE_3570000 = ((1[&type="Not_Marshallese"]:0.2591037640081687,(((2[&type="Not_Marshallese"]:0.2705904960317659,3[&type="Not_Marshallese"]:0.06259049603168221)7[&type="Not_Marshallese"]:0.29446543475612164,6[&type="Marshallese"]:0.10505593078785114)8[&type="Marshallese"]:0.13608310023528036,4[&type="Marshallese"]:0.15113903102298598)10[&type="Marshallese"]:0.1769647329851427)9[&type="Marshallese"]:0.25799436581324253,5[&type="Marshallese"]:0.5420981298215022)11[&type="Marshallese"]:0.0;tree STATE_4440000 = ((1[&type="Not_Marshallese"]:0.2591037640081687,(((2[&type="Not_Marshallese"]:0.2705904960317659,3[&type="Not_Marshallese"]:0.06259049603168221)7[&type="Not_Marshallese"]:0.29446543475612164,6[&type="Marshallese"]:0.10505593078785114)8[&type="Marshallese"]:0.13608310023528036,4[&type="Marshallese"]:0.15113903102298598)10[&type="Marshallese"]:0.1769647329851427)9[&type="Marshallese"]:0.25799436581324253,5[&type="Marshallese"]:0.5420981298215022)11[&type="Marshallese"]:0.0;
tree STATE_3580000 = (1[&type="Not_Marshallese"]:0.20735197920981097,((((2[&type="Not_Marshallese"]:0.4126381924271573,3[&type="Not_Marshallese"]:0.20463819242707365)7[&type="Marshallese"]:0.14903437551209991,6[&type="Marshallese"]:0.10167256793922086)8[&type="Marshallese"]:0.04932455621569243,4[&type="Marshallese"]:0.06099712415476777)10[&type="Marshallese"]:0.029064771016488078,5[&type="Marshallese"]:0.04606189517138681)9[&type="Marshallese"]:0.1862900840385151)11[&type="Marshallese"]:0.0;tree STATE_4450000 = (1[&type="Not_Marshallese"]:0.20735197920981097,((((2[&type="Not_Marshallese"]:0.4126381924271573,3[&type="Not_Marshallese"]:0.20463819242707365)7[&type="Marshallese"]:0.14903437551209991,6[&type="Marshallese"]:0.10167256793922086)8[&type="Marshallese"]:0.04932455621569243,4[&type="Marshallese"]:0.06099712415476777)10[&type="Marshallese"]:0.029064771016488078,5[&type="Marshallese"]:0.04606189517138681)9[&type="Marshallese"]:0.1862900840385151)11[&type="Marshallese"]:0.0;
tree STATE_3590000 = (1[&type="Not_Marshallese"]:0.6742709343585553,(((2[&type="Not_Marshallese"]:0.3757843253727883,3[&type="Not_Marshallese"]:0.1677843253727046)7[&type="Marshallese"]:0.3437959357642435,6[&type="Marshallese"]:0.2595802611369954)8[&type="Marshallese"]:0.08010679366779128,(4[&type="Marshallese"]:0.21696299851564282,5[&type="Marshallese"]:0.1729629985157738)10[&type="Marshallese"]:0.03272405628899833)9[&type="Marshallese"]:0.49358387955387417)11[&type="Marshallese"]:0.0;tree STATE_4460000 = (1[&type="Not_Marshallese"]:0.6742709343585553,(((2[&type="Not_Marshallese"]:0.3757843253727883,3[&type="Not_Marshallese"]:0.1677843253727046)7[&type="Marshallese"]:0.3437959357642435,6[&type="Marshallese"]:0.2595802611369954)8[&type="Marshallese"]:0.08010679366779128,(4[&type="Marshallese"]:0.21696299851564282,5[&type="Marshallese"]:0.1729629985157738)10[&type="Marshallese"]:0.03272405628899833)9[&type="Marshallese"]:0.49358387955387417)11[&type="Marshallese"]:0.0;
tree STATE_3600000 = (1[&type="Not_Marshallese"]:0.13458674471960863,((((2[&type="Not_Marshallese"]:0.2729222289545263,3[&type="Not_Marshallese"]:0.0649222289544426)7[&type="Marshallese"]:0.28315426039025354,6[&type="Marshallese"]:0.09607648934474344)8[&type="Marshallese"]:0.018065936948203576,4[&type="Marshallese"]:0.0241424262928015)9[&type="Marshallese"]:0.16620805506556013,5[&type="Marshallese"]:0.1463504813584926)10[&type="Marshallese"]:0.013236263361206979)11[&type="Marshallese"]:0.0;tree STATE_4470000 = (1[&type="Not_Marshallese"]:0.13458674471960863,((((2[&type="Not_Marshallese"]:0.2729222289545263,3[&type="Not_Marshallese"]:0.0649222289544426)7[&type="Marshallese"]:0.28315426039025354,6[&type="Marshallese"]:0.09607648934474344)8[&type="Marshallese"]:0.018065936948203576,4[&type="Marshallese"]:0.0241424262928015)9[&type="Marshallese"]:0.16620805506556013,5[&type="Marshallese"]:0.1463504813584926)10[&type="Marshallese"]:0.013236263361206979)11[&type="Marshallese"]:0.0;
tree STATE_3610000 = (1[&type="Not_Marshallese"]:0.35544513859770865,((((2[&type="Not_Marshallese"]:0.3026737827492408,3[&type="Not_Marshallese"]:0.09467378274915711)7[&type="Marshallese"]:0.2904383555603767,6[&type="Marshallese"]:0.13311213830958113)8[&type="Marshallese"]:0.044337688292375055,4[&type="Marshallese"]:0.08744982660181067)10[&type="Marshallese"]:0.04944799168768832,5[&type="Marshallese"]:0.09289781828962995)9[&type="Marshallese"]:0.28754732030816965)11[&type="Marshallese"]:0.0;tree STATE_4480000 = (1[&type="Not_Marshallese"]:0.35544513859770865,((((2[&type="Not_Marshallese"]:0.3026737827492408,3[&type="Not_Marshallese"]:0.09467378274915711)7[&type="Marshallese"]:0.2904383555603767,6[&type="Marshallese"]:0.13311213830958113)8[&type="Marshallese"]:0.044337688292375055,4[&type="Marshallese"]:0.08744982660181067)10[&type="Marshallese"]:0.04944799168768832,5[&type="Marshallese"]:0.09289781828962995)9[&type="Marshallese"]:0.28754732030816965)11[&type="Marshallese"]:0.0;
tree STATE_3620000 = ((1[&type="Not_Marshallese"]:0.18085151255223575,(((2[&type="Not_Marshallese"]:0.25036563067422085,3[&type="Not_Marshallese"]:0.04236563067413718)7[&type="Marshallese"]:0.2649324393882017,6[&type="Marshallese"]:0.055298070062386184)8[&type="Marshallese"]:0.05390476955378909,4[&type="Marshallese"]:0.019202839616029754)9[&type="Marshallese"]:0.23064867293616598)10[&type="Marshallese"]:0.19907103024294315,5[&type="Marshallese"]:0.40492254279526985)11[&type="Marshallese"]:0.0;tree STATE_4490000 = ((1[&type="Not_Marshallese"]:0.18085151255223575,(((2[&type="Not_Marshallese"]:0.25036563067422085,3[&type="Not_Marshallese"]:0.04236563067413718)7[&type="Marshallese"]:0.2649324393882017,6[&type="Marshallese"]:0.055298070062386184)8[&type="Marshallese"]:0.05390476955378909,4[&type="Marshallese"]:0.019202839616029754)9[&type="Marshallese"]:0.23064867293616598)10[&type="Marshallese"]:0.19907103024294315,5[&type="Marshallese"]:0.40492254279526985)11[&type="Marshallese"]:0.0;
tree STATE_3630000 = (1[&type="Not_Marshallese"]:0.26187362918651913,((((2[&type="Not_Marshallese"]:0.22150218822001108,3[&type="Not_Marshallese"]:0.013502188219927408)7[&type="Not_Marshallese"]:0.34547241252260397,6[&type="Marshallese"]:0.1069746007425787)8[&type="Marshallese"]:0.05635140362975921,4[&type="Marshallese"]:0.07332600437219239)10[&type="Marshallese"]:0.08324014362399412,5[&type="Marshallese"]:0.11256614799631748)9[&type="Marshallese"]:0.1743074811902926)11[&type="Marshallese"]:0.0;tree STATE_4500000 = (1[&type="Not_Marshallese"]:0.26187362918651913,((((2[&type="Not_Marshallese"]:0.22150218822001108,3[&type="Not_Marshallese"]:0.013502188219927408)7[&type="Not_Marshallese"]:0.34547241252260397,6[&type="Marshallese"]:0.1069746007425787)8[&type="Marshallese"]:0.05635140362975921,4[&type="Marshallese"]:0.07332600437219239)10[&type="Marshallese"]:0.08324014362399412,5[&type="Marshallese"]:0.11256614799631748)9[&type="Marshallese"]:0.1743074811902926)11[&type="Marshallese"]:0.0;
tree STATE_3640000 = (1[&type="Not_Marshallese"]:0.20786772091559713,((((2[&type="Not_Marshallese"]:0.3174215874536431,3[&type="Not_Marshallese"]:0.1094215874535594)7[&type="Marshallese"]:0.25033026838995803,6[&type="Marshallese"]:0.10775185584356473)8[&type="Marshallese"]:0.1244357365684875,5[&type="Marshallese"]:0.09818759241203767)10[&type="Marshallese"]:0.011697679725174215,4[&type="Marshallese"]:0.15388527213708092)9[&type="Marshallese"]:0.1229824487784762)11[&type="Marshallese"]:0.0;tree STATE_4510000 = (1[&type="Not_Marshallese"]:0.20786772091559713,((((2[&type="Not_Marshallese"]:0.3174215874536431,3[&type="Not_Marshallese"]:0.1094215874535594)7[&type="Marshallese"]:0.25033026838995803,6[&type="Marshallese"]:0.10775185584356473)8[&type="Marshallese"]:0.1244357365684875,5[&type="Marshallese"]:0.09818759241203767)10[&type="Marshallese"]:0.011697679725174215,4[&type="Marshallese"]:0.15388527213708092)9[&type="Marshallese"]:0.1229824487784762)11[&type="Marshallese"]:0.0;
tree STATE_3650000 = (1[&type="Not_Marshallese"]:0.14435036040015414,((((2[&type="Not_Marshallese"]:0.26569110832579584,3[&type="Not_Marshallese"]:0.05769110832571217)7[&type="Marshallese"]:0.2580149441855188,6[&type="Marshallese"]:0.06370605251127825)10[&type="Marshallese"]:0.15198368165639542,4[&type="Marshallese"]:0.12568973416752816)9[&type="Marshallese"]:0.06657775440476144,5[&type="Marshallese"]:0.14826748857242056)8[&type="Marshallese"]:0.021082871827824534)11[&type="Marshallese"]:0.0;tree STATE_4520000 = (1[&type="Not_Marshallese"]:0.14435036040015414,((((2[&type="Not_Marshallese"]:0.26569110832579584,3[&type="Not_Marshallese"]:0.05769110832571217)7[&type="Marshallese"]:0.2580149441855188,6[&type="Marshallese"]:0.06370605251127825)10[&type="Marshallese"]:0.15198368165639542,4[&type="Marshallese"]:0.12568973416752816)9[&type="Marshallese"]:0.06657775440476144,5[&type="Marshallese"]:0.14826748857242056)8[&type="Marshallese"]:0.021082871827824534)11[&type="Marshallese"]:0.0;
tree STATE_3660000 = (1[&type="Not_Marshallese"]:0.1399180157051254,(((2[&type="Not_Marshallese"]:0.3901907489892047,3[&type="Not_Marshallese"]:0.18219074898912102)7[&type="Marshallese"]:0.16228935682692036,6[&type="Marshallese"]:0.09248010581608868)10[&type="Marshallese"]:0.14972424294606523,(4[&type="Marshallese"]:0.11347542658131105,5[&type="Marshallese"]:0.06947542658144201)9[&type="Marshallese"]:0.038728922180697345)8[&type="Marshallese"]:0.056713666943077)11[&type="Marshallese"]:0.0;tree STATE_4530000 = (1[&type="Not_Marshallese"]:0.1399180157051254,(((2[&type="Not_Marshallese"]:0.3901907489892047,3[&type="Not_Marshallese"]:0.18219074898912102)7[&type="Marshallese"]:0.16228935682692036,6[&type="Marshallese"]:0.09248010581608868)10[&type="Marshallese"]:0.14972424294606523,(4[&type="Marshallese"]:0.11347542658131105,5[&type="Marshallese"]:0.06947542658144201)9[&type="Marshallese"]:0.038728922180697345)8[&type="Marshallese"]:0.056713666943077)11[&type="Marshallese"]:0.0;
tree STATE_3670000 = (1[&type="Not_Marshallese"]:0.18880258705821995,((((2[&type="Not_Marshallese"]:0.22137436637621624,3[&type="Not_Marshallese"]:0.013374366376132568)7[&type="Marshallese"]:0.2706036149547387,6[&type="Marshallese"]:0.03197798133091856)10[&type="Marshallese"]:0.07988260188955032,4[&type="Marshallese"]:0.02186058322032336)8[&type="Marshallese"]:0.11681564649179088,5[&type="Marshallese"]:0.09467622971224521)9[&type="Marshallese"]:0.11912635734606569)11[&type="Marshallese"]:0.0;tree STATE_4540000 = (1[&type="Not_Marshallese"]:0.18880258705821995,((((2[&type="Not_Marshallese"]:0.22137436637621624,3[&type="Not_Marshallese"]:0.013374366376132568)7[&type="Marshallese"]:0.2706036149547387,6[&type="Marshallese"]:0.03197798133091856)10[&type="Marshallese"]:0.07988260188955032,4[&type="Marshallese"]:0.02186058322032336)8[&type="Marshallese"]:0.11681564649179088,5[&type="Marshallese"]:0.09467622971224521)9[&type="Marshallese"]:0.11912635734606569)11[&type="Marshallese"]:0.0;
tree STATE_3680000 = (1[&type="Not_Marshallese"]:0.3517633103719563,(((2[&type="Not_Marshallese"]:0.28553441796293844,3[&type="Not_Marshallese"]:0.07753441796285476)7[&type="Marshallese"]:0.19863530070162588,6[&type="Marshallese"]:0.02416971866452794)10[&type="Marshallese"]:0.21701682699329133,(4[&type="Marshallese"]:0.11507010417793895,5[&type="Marshallese"]:0.07107010417806991)8[&type="Marshallese"]:0.03611644147973481)9[&type="Marshallese"]:0.2695767647142425)11[&type="Marshallese"]:0.0;tree STATE_4550000 = (1[&type="Not_Marshallese"]:0.3517633103719563,(((2[&type="Not_Marshallese"]:0.28553441796293844,3[&type="Not_Marshallese"]:0.07753441796285476)7[&type="Marshallese"]:0.19863530070162588,6[&type="Marshallese"]:0.02416971866452794)10[&type="Marshallese"]:0.21701682699329133,(4[&type="Marshallese"]:0.11507010417793895,5[&type="Marshallese"]:0.07107010417806991)8[&type="Marshallese"]:0.03611644147973481)9[&type="Marshallese"]:0.2695767647142425)11[&type="Marshallese"]:0.0;
tree STATE_3690000 = ((1[&type="Not_Marshallese"]:0.10900169938937898,(((2[&type="Not_Marshallese"]:0.34505922253270005,3[&type="Not_Marshallese"]:0.13705922253261638)7[&type="Marshallese"]:0.16831404089743818,6[&type="Marshallese"]:0.05337326343010185)10[&type="Marshallese"]:0.040354089987647,4[&type="Marshallese"]:0.0037273534176033296)8[&type="Marshallese"]:0.17427434597173563)9[&type="Marshallese"]:0.13730029752722794,5[&type="Marshallese"]:0.2713019969166979)11[&type="Marshallese"]:0.0;tree STATE_4560000 = ((1[&type="Not_Marshallese"]:0.10900169938937898,(((2[&type="Not_Marshallese"]:0.34505922253270005,3[&type="Not_Marshallese"]:0.13705922253261638)7[&type="Marshallese"]:0.16831404089743818,6[&type="Marshallese"]:0.05337326343010185)10[&type="Marshallese"]:0.040354089987647,4[&type="Marshallese"]:0.0037273534176033296)8[&type="Marshallese"]:0.17427434597173563)9[&type="Marshallese"]:0.13730029752722794,5[&type="Marshallese"]:0.2713019969166979)11[&type="Marshallese"]:0.0;
tree STATE_3700000 = (1[&type="Not_Marshallese"]:0.2246797500198785,((((2[&type="Not_Marshallese"]:0.3200470305438134,3[&type="Not_Marshallese"]:0.11204703054372972)7[&type="Marshallese"]:0.2197213387270482,6[&type="Marshallese"]:0.0797683692708252)10[&type="Marshallese"]:0.1449105609164859,5[&type="Marshallese"]:0.09067893018729656)9[&type="Marshallese"]:0.15237674710120852,4[&type="Marshallese"]:0.2870556772883741)8[&type="Marshallese"]:0.00662407273146437)11[&type="Marshallese"]:0.0;tree STATE_4570000 = (1[&type="Not_Marshallese"]:0.2246797500198785,((((2[&type="Not_Marshallese"]:0.3200470305438134,3[&type="Not_Marshallese"]:0.11204703054372972)7[&type="Marshallese"]:0.2197213387270482,6[&type="Marshallese"]:0.0797683692708252)10[&type="Marshallese"]:0.1449105609164859,5[&type="Marshallese"]:0.09067893018729656)9[&type="Marshallese"]:0.15237674710120852,4[&type="Marshallese"]:0.2870556772883741)8[&type="Marshallese"]:0.00662407273146437)11[&type="Marshallese"]:0.0;
tree STATE_3710000 = (1[&type="Not_Marshallese"]:0.45552125823952916,((((2[&type="Not_Marshallese"]:0.25806164051506075,3[&type="Not_Marshallese"]:0.05006164051497708)7[&type="Not_Marshallese"]:0.3225654495155321,6[&type="Marshallese"]:0.1206270900305565)10[&type="Marshallese"]:0.10068451537839007,4[&type="Marshallese"]:0.13131160540880105)8[&type="Marshallese"]:0.0605601830379634,5[&type="Marshallese"]:0.1478717884468954)9[&type="Marshallese"]:0.3326494697927247)11[&type="Marshallese"]:0.0;tree STATE_4580000 = (1[&type="Not_Marshallese"]:0.45552125823952916,((((2[&type="Not_Marshallese"]:0.25806164051506075,3[&type="Not_Marshallese"]:0.05006164051497708)7[&type="Not_Marshallese"]:0.3225654495155321,6[&type="Marshallese"]:0.1206270900305565)10[&type="Marshallese"]:0.10068451537839007,4[&type="Marshallese"]:0.13131160540880105)8[&type="Marshallese"]:0.0605601830379634,5[&type="Marshallese"]:0.1478717884468954)9[&type="Marshallese"]:0.3326494697927247)11[&type="Marshallese"]:0.0;
tree STATE_3720000 = (((1[&type="Not_Marshallese"]:0.1025454915649453,4[&type="Marshallese"]:0.17154549156490528)8[&type="Marshallese"]:0.058883536885615206,((2[&type="Not_Marshallese"]:0.2519008404884224,3[&type="Not_Marshallese"]:0.0439008404883387)7[&type="Marshallese"]:0.4119064241759018,6[&type="Marshallese"]:0.20380726466428778)10[&type="Marshallese"]:0.11662176378637823)9[&type="Marshallese"]:0.003108941514555541,5[&type="Marshallese"]:0.189537969965207)11[&type="Marshallese"]:0.0;tree STATE_4590000 = (((1[&type="Not_Marshallese"]:0.1025454915649453,4[&type="Marshallese"]:0.17154549156490528)8[&type="Marshallese"]:0.058883536885615206,((2[&type="Not_Marshallese"]:0.2519008404884224,3[&type="Not_Marshallese"]:0.0439008404883387)7[&type="Marshallese"]:0.4119064241759018,6[&type="Marshallese"]:0.20380726466428778)10[&type="Marshallese"]:0.11662176378637823)9[&type="Marshallese"]:0.003108941514555541,5[&type="Marshallese"]:0.189537969965207)11[&type="Marshallese"]:0.0;
tree STATE_3730000 = (1[&type="Not_Marshallese"]:0.3679808089744202,((((2[&type="Not_Marshallese"]:0.2910323703333591,3[&type="Not_Marshallese"]:0.08303237033327543)7[&type="Marshallese"]:0.2858947615512836,6[&type="Marshallese"]:0.11692713188460635)10[&type="Marshallese"]:0.03730714228348997,4[&type="Marshallese"]:0.0642342741679508)9[&type="Marshallese"]:0.19763459075152445,5[&type="Marshallese"]:0.21786886491960622)8[&type="Marshallese"]:0.17511194405490493)11[&type="Marshallese"]:0.0;tree STATE_4600000 = (1[&type="Not_Marshallese"]:0.3679808089744202,((((2[&type="Not_Marshallese"]:0.2910323703333591,3[&type="Not_Marshallese"]:0.08303237033327543)7[&type="Marshallese"]:0.2858947615512836,6[&type="Marshallese"]:0.11692713188460635)10[&type="Marshallese"]:0.03730714228348997,4[&type="Marshallese"]:0.0642342741679508)9[&type="Marshallese"]:0.19763459075152445,5[&type="Marshallese"]:0.21786886491960622)8[&type="Marshallese"]:0.17511194405490493)11[&type="Marshallese"]:0.0;
tree STATE_3740000 = (((1[&type="Not_Marshallese"]:0.1751571851284116,((2[&type="Not_Marshallese"]:0.23147339566570843,3[&type="Not_Marshallese"]:0.023473395665624758)7[&type="Marshallese"]:0.32259787782927074,6[&type="Marshallese"]:0.09407127349494282)10[&type="Marshallese"]:0.2400859116335743)8[&type="Marshallese"]:0.13160203048484698,4[&type="Marshallese"]:0.37575921561321857)9[&type="Marshallese"]:0.09025886837632524,5[&type="Marshallese"]:0.4220180839896748)11[&type="Marshallese"]:0.0;tree STATE_4610000 = (((1[&type="Not_Marshallese"]:0.1751571851284116,((2[&type="Not_Marshallese"]:0.23147339566570843,3[&type="Not_Marshallese"]:0.023473395665624758)7[&type="Marshallese"]:0.32259787782927074,6[&type="Marshallese"]:0.09407127349494282)10[&type="Marshallese"]:0.2400859116335743)8[&type="Marshallese"]:0.13160203048484698,4[&type="Marshallese"]:0.37575921561321857)9[&type="Marshallese"]:0.09025886837632524,5[&type="Marshallese"]:0.4220180839896748)11[&type="Marshallese"]:0.0;
tree STATE_3750000 = (1[&type="Not_Marshallese"]:0.36087987548407374,((((2[&type="Not_Marshallese"]:0.3303470786393293,3[&type="Not_Marshallese"]:0.1223470786392456)7[&type="Marshallese"]:0.23037962465872014,6[&type="Marshallese"]:0.10072670329801303)10[&type="Marshallese"]:0.08061596537736548,4[&type="Marshallese"]:0.091342668675233)9[&type="Marshallese"]:0.21551403736723806,5[&type="Marshallese"]:0.26285670604260203)8[&type="Marshallese"]:0.12302316944156266)11[&type="Marshallese"]:0.0;tree STATE_4620000 = (1[&type="Not_Marshallese"]:0.36087987548407374,((((2[&type="Not_Marshallese"]:0.3303470786393293,3[&type="Not_Marshallese"]:0.1223470786392456)7[&type="Marshallese"]:0.23037962465872014,6[&type="Marshallese"]:0.10072670329801303)10[&type="Marshallese"]:0.08061596537736548,4[&type="Marshallese"]:0.091342668675233)9[&type="Marshallese"]:0.21551403736723806,5[&type="Marshallese"]:0.26285670604260203)8[&type="Marshallese"]:0.12302316944156266)11[&type="Marshallese"]:0.0;
tree STATE_3760000 = (1[&type="Not_Marshallese"]:0.24789121550968019,((((2[&type="Not_Marshallese"]:0.2307565409875477,3[&type="Not_Marshallese"]:0.02275654098746402)7[&type="Not_Marshallese"]:0.2987321726086861,6[&type="Marshallese"]:0.06948871359619746)10[&type="Marshallese"]:0.09377191937647023,4[&type="Marshallese"]:0.07326063297252217)9[&type="Marshallese"]:0.06550819008506925,5[&type="Marshallese"]:0.09476882305772238)8[&type="Marshallese"]:0.17812239245204875)11[&type="Marshallese"]:0.0;tree STATE_4630000 = (1[&type="Not_Marshallese"]:0.24789121550968019,((((2[&type="Not_Marshallese"]:0.2307565409875477,3[&type="Not_Marshallese"]:0.02275654098746402)7[&type="Not_Marshallese"]:0.2987321726086861,6[&type="Marshallese"]:0.06948871359619746)10[&type="Marshallese"]:0.09377191937647023,4[&type="Marshallese"]:0.07326063297252217)9[&type="Marshallese"]:0.06550819008506925,5[&type="Marshallese"]:0.09476882305772238)8[&type="Marshallese"]:0.17812239245204875)11[&type="Marshallese"]:0.0;
tree STATE_3770000 = (1[&type="Not_Marshallese"]:0.25417044533571187,((((2[&type="Not_Marshallese"]:0.2366652962948712,3[&type="Not_Marshallese"]:0.028665296294787534)7[&type="Marshallese"]:0.3494442949324803,6[&type="Marshallese"]:0.12610959122731513)10[&type="Marshallese"]:0.028802657884409277,4[&type="Marshallese"]:0.06491224911157889)8[&type="Marshallese"]:0.08547704882470186,5[&type="Marshallese"]:0.10638929793641172)9[&type="Marshallese"]:0.1727811473993911)11[&type="Marshallese"]:0.0;tree STATE_4640000 = (1[&type="Not_Marshallese"]:0.25417044533571187,((((2[&type="Not_Marshallese"]:0.2366652962948712,3[&type="Not_Marshallese"]:0.028665296294787534)7[&type="Marshallese"]:0.3494442949324803,6[&type="Marshallese"]:0.12610959122731513)10[&type="Marshallese"]:0.028802657884409277,4[&type="Marshallese"]:0.06491224911157889)8[&type="Marshallese"]:0.08547704882470186,5[&type="Marshallese"]:0.10638929793641172)9[&type="Marshallese"]:0.1727811473993911)11[&type="Marshallese"]:0.0;
tree STATE_3780000 = ((1[&type="Not_Marshallese"]:0.10404278702488212,((2[&type="Not_Marshallese"]:0.4027037559382056,3[&type="Not_Marshallese"]:0.19470375593812195)7[&type="Marshallese"]:0.0852633026579841,6[&type="Marshallese"]:0.027967058596153338)10[&type="Marshallese"]:0.23507572842883429)8[&type="Marshallese"]:0.05586124546006899,(4[&type="Marshallese"]:0.12623922721026182,5[&type="Marshallese"]:0.08223922721039278)9[&type="Marshallese"]:0.10266480527464927)11[&type="Marshallese"]:0.0;tree STATE_4650000 = ((1[&type="Not_Marshallese"]:0.10404278702488212,((2[&type="Not_Marshallese"]:0.4027037559382056,3[&type="Not_Marshallese"]:0.19470375593812195)7[&type="Marshallese"]:0.0852633026579841,6[&type="Marshallese"]:0.027967058596153338)10[&type="Marshallese"]:0.23507572842883429)8[&type="Marshallese"]:0.05586124546006899,(4[&type="Marshallese"]:0.12623922721026182,5[&type="Marshallese"]:0.08223922721039278)9[&type="Marshallese"]:0.10266480527464927)11[&type="Marshallese"]:0.0;
tree STATE_3790000 = (1[&type="Not_Marshallese"]:0.3778475120597713,((((2[&type="Not_Marshallese"]:0.3239285517537836,3[&type="Not_Marshallese"]:0.11592855175369993)7[&type="Marshallese"]:0.18845499841831276,6[&type="Marshallese"]:0.05238355017205998)10[&type="Marshallese"]:0.10190030964136765,4[&type="Marshallese"]:0.06428385981328211)9[&type="Marshallese"]:0.2381007109059845,5[&type="Marshallese"]:0.2583845707193976)8[&type="Marshallese"]:0.14446294134046467)11[&type="Marshallese"]:0.0;tree STATE_4660000 = (1[&type="Not_Marshallese"]:0.3778475120597713,((((2[&type="Not_Marshallese"]:0.3239285517537836,3[&type="Not_Marshallese"]:0.11592855175369993)7[&type="Marshallese"]:0.18845499841831276,6[&type="Marshallese"]:0.05238355017205998)10[&type="Marshallese"]:0.10190030964136765,4[&type="Marshallese"]:0.06428385981328211)9[&type="Marshallese"]:0.2381007109059845,5[&type="Marshallese"]:0.2583845707193976)8[&type="Marshallese"]:0.14446294134046467)11[&type="Marshallese"]:0.0;
tree STATE_3800000 = (1[&type="Not_Marshallese"]:0.20236486843563228,((((2[&type="Not_Marshallese"]:0.25433440101983,3[&type="Not_Marshallese"]:0.04633440101974634)7[&type="Marshallese"]:0.26436585960813036,6[&type="Marshallese"]:0.058700260627923995)10[&type="Marshallese"]:0.07984976285785228,4[&type="Marshallese"]:0.048550023485630756)9[&type="Marshallese"]:0.21554598581458762,5[&type="Marshallese"]:0.22009600930034934)8[&type="Marshallese"]:0.007268859135373895)11[&type="Marshallese"]:0.0;tree STATE_4670000 = (1[&type="Not_Marshallese"]:0.20236486843563228,((((2[&type="Not_Marshallese"]:0.25433440101983,3[&type="Not_Marshallese"]:0.04633440101974634)7[&type="Marshallese"]:0.26436585960813036,6[&type="Marshallese"]:0.058700260627923995)10[&type="Marshallese"]:0.07984976285785228,4[&type="Marshallese"]:0.048550023485630756)9[&type="Marshallese"]:0.21554598581458762,5[&type="Marshallese"]:0.22009600930034934)8[&type="Marshallese"]:0.007268859135373895)11[&type="Marshallese"]:0.0;
tree STATE_3810000 = (1[&type="Not_Marshallese"]:0.455454610655347,((((2[&type="Not_Marshallese"]:0.2548219500027342,3[&type="Not_Marshallese"]:0.04682195000265055)7[&type="Marshallese"]:0.24388892484326347,6[&type="Marshallese"]:0.03871087484596131)10[&type="Marshallese"]:0.09342048015331356,4[&type="Marshallese"]:0.042131354999129345)8[&type="Marshallese"]:0.3144760114389644,5[&type="Marshallese"]:0.31260736643822473)9[&type="Marshallese"]:0.1678472442172132)11[&type="Marshallese"]:0.0;tree STATE_4680000 = (1[&type="Not_Marshallese"]:0.455454610655347,((((2[&type="Not_Marshallese"]:0.2548219500027342,3[&type="Not_Marshallese"]:0.04682195000265055)7[&type="Marshallese"]:0.24388892484326347,6[&type="Marshallese"]:0.03871087484596131)10[&type="Marshallese"]:0.09342048015331356,4[&type="Marshallese"]:0.042131354999129345)8[&type="Marshallese"]:0.3144760114389644,5[&type="Marshallese"]:0.31260736643822473)9[&type="Marshallese"]:0.1678472442172132)11[&type="Marshallese"]:0.0;
tree STATE_3820000 = ((1[&type="Not_Marshallese"]:0.0985909961786613,(((2[&type="Not_Marshallese"]:0.3990964725201981,3[&type="Not_Marshallese"]:0.1910964725201144)7[&type="Marshallese"]:0.17501870284572607,6[&type="Marshallese"]:0.11411517536588778)10[&type="Marshallese"]:0.0514667928217305,4[&type="Marshallese"]:0.07558196818747276)9[&type="Marshallese"]:0.09200902799114852)8[&type="Marshallese"]:0.16182666224388642,5[&type="Marshallese"]:0.28541765842263866)11[&type="Marshallese"]:0.0;tree STATE_4690000 = ((1[&type="Not_Marshallese"]:0.0985909961786613,(((2[&type="Not_Marshallese"]:0.3990964725201981,3[&type="Not_Marshallese"]:0.1910964725201144)7[&type="Marshallese"]:0.17501870284572607,6[&type="Marshallese"]:0.11411517536588778)10[&type="Marshallese"]:0.0514667928217305,4[&type="Marshallese"]:0.07558196818747276)9[&type="Marshallese"]:0.09200902799114852)8[&type="Marshallese"]:0.16182666224388642,5[&type="Marshallese"]:0.28541765842263866)11[&type="Marshallese"]:0.0;
tree STATE_3830000 = ((1[&type="Not_Marshallese"]:0.194140497657603,(((2[&type="Not_Marshallese"]:0.4359678785173332,3[&type="Not_Marshallese"]:0.22796787851724953)7[&type="Marshallese"]:0.09882780529574864,6[&type="Marshallese"]:0.07479568381304547)10[&type="Marshallese"]:0.01962617313491921,4[&type="Marshallese"]:0.004421856947819158)9[&type="Marshallese"]:0.2587186407097438)8[&type="Marshallese"]:0.0017244017071170736,5[&type="Marshallese"]:0.22086489936481102)11[&type="Marshallese"]:0.0;tree STATE_4700000 = ((1[&type="Not_Marshallese"]:0.194140497657603,(((2[&type="Not_Marshallese"]:0.4359678785173332,3[&type="Not_Marshallese"]:0.22796787851724953)7[&type="Marshallese"]:0.09882780529574864,6[&type="Marshallese"]:0.07479568381304547)10[&type="Marshallese"]:0.01962617313491921,4[&type="Marshallese"]:0.004421856947819158)9[&type="Marshallese"]:0.2587186407097438)8[&type="Marshallese"]:0.0017244017071170736,5[&type="Marshallese"]:0.22086489936481102)11[&type="Marshallese"]:0.0;
tree STATE_3840000 = (1[&type="Not_Marshallese"]:0.14307624500585459,((((2[&type="Not_Marshallese"]:0.27586528256021636,3[&type="Not_Marshallese"]:0.06786528256013269)7[&type="Marshallese"]:0.1913938664462701,6[&type="Marshallese"]:0.007259149006450083)10[&type="Marshallese"]:0.08877100588639042,4[&type="Marshallese"]:0.006030154892694983)8[&type="Marshallese"]:0.1168501440482127,5[&type="Marshallese"]:0.07888029894103865)9[&type="Marshallese"]:0.08919594606490688)11[&type="Marshallese"]:0.0;tree STATE_4710000 = (1[&type="Not_Marshallese"]:0.14307624500585459,((((2[&type="Not_Marshallese"]:0.27586528256021636,3[&type="Not_Marshallese"]:0.06786528256013269)7[&type="Marshallese"]:0.1913938664462701,6[&type="Marshallese"]:0.007259149006450083)10[&type="Marshallese"]:0.08877100588639042,4[&type="Marshallese"]:0.006030154892694983)8[&type="Marshallese"]:0.1168501440482127,5[&type="Marshallese"]:0.07888029894103865)9[&type="Marshallese"]:0.08919594606490688)11[&type="Marshallese"]:0.0;
tree STATE_3850000 = (1[&type="Not_Marshallese"]:0.3374018622038235,((((2[&type="Not_Marshallese"]:0.3526000400934624,3[&type="Not_Marshallese"]:0.14460004009337873)7[&type="Marshallese"]:0.20671844225004338,6[&type="Marshallese"]:0.0993184823434694)10[&type="Marshallese"]:0.07977332264772252,4[&type="Marshallese"]:0.08909180499104641)9[&type="Marshallese"]:0.00488517942020239,5[&type="Marshallese"]:0.049976984411379766)8[&type="Marshallese"]:0.3124248777925347)11[&type="Not_Marshallese"]:0.0;tree STATE_4720000 = (1[&type="Not_Marshallese"]:0.3374018622038235,((((2[&type="Not_Marshallese"]:0.3526000400934624,3[&type="Not_Marshallese"]:0.14460004009337873)7[&type="Marshallese"]:0.20671844225004338,6[&type="Marshallese"]:0.0993184823434694)10[&type="Marshallese"]:0.07977332264772252,4[&type="Marshallese"]:0.08909180499104641)9[&type="Marshallese"]:0.00488517942020239,5[&type="Marshallese"]:0.049976984411379766)8[&type="Marshallese"]:0.3124248777925347)11[&type="Not_Marshallese"]:0.0;
tree STATE_3860000 = (1[&type="Not_Marshallese"]:0.23786354345132188,((((2[&type="Not_Marshallese"]:0.29317244189114205,3[&type="Not_Marshallese"]:0.08517244189105838)7[&type="Marshallese"]:0.1787397033325996,6[&type="Marshallese"]:0.011912145223705262)10[&type="Marshallese"]:0.09524360860119413,4[&type="Marshallese"]:0.017155753824753872)8[&type="Marshallese"]:0.07325871121391792,5[&type="Marshallese"]:0.046414465038802755)9[&type="Marshallese"]:0.21644907841261007)11[&type="Marshallese"]:0.0;tree STATE_4730000 = (1[&type="Not_Marshallese"]:0.23786354345132188,((((2[&type="Not_Marshallese"]:0.29317244189114205,3[&type="Not_Marshallese"]:0.08517244189105838)7[&type="Marshallese"]:0.1787397033325996,6[&type="Marshallese"]:0.011912145223705262)10[&type="Marshallese"]:0.09524360860119413,4[&type="Marshallese"]:0.017155753824753872)8[&type="Marshallese"]:0.07325871121391792,5[&type="Marshallese"]:0.046414465038802755)9[&type="Marshallese"]:0.21644907841261007)11[&type="Marshallese"]:0.0;
tree STATE_3870000 = (1[&type="Not_Marshallese"]:0.156130432113171,((((2[&type="Not_Marshallese"]:0.3080721254586604,3[&type="Not_Marshallese"]:0.10007212545857674)7[&type="Marshallese"]:0.19746118463435108,6[&type="Marshallese"]:0.04553331009297512)10[&type="Marshallese"]:0.10778178634476643,4[&type="Marshallese"]:0.06331509643759603)9[&type="Marshallese"]:0.06064618223638962,5[&type="Marshallese"]:0.07996127867411662)8[&type="Marshallese"]:0.10116915343914534)11[&type="Marshallese"]:0.0;tree STATE_4740000 = (1[&type="Not_Marshallese"]:0.156130432113171,((((2[&type="Not_Marshallese"]:0.3080721254586604,3[&type="Not_Marshallese"]:0.10007212545857674)7[&type="Marshallese"]:0.19746118463435108,6[&type="Marshallese"]:0.04553331009297512)10[&type="Marshallese"]:0.10778178634476643,4[&type="Marshallese"]:0.06331509643759603)9[&type="Marshallese"]:0.06064618223638962,5[&type="Marshallese"]:0.07996127867411662)8[&type="Marshallese"]:0.10116915343914534)11[&type="Marshallese"]:0.0;
tree STATE_3880000 = (1[&type="Not_Marshallese"]:0.24373458398823644,((((2[&type="Not_Marshallese"]:0.2557249870395708,3[&type="Not_Marshallese"]:0.04772498703948713)7[&type="Marshallese"]:0.3325898873078812,6[&type="Marshallese"]:0.12831487434741562)10[&type="Marshallese"]:0.05962612824619906,4[&type="Marshallese"]:0.09794100259346916)9[&type="Marshallese"]:0.12667958551531422,5[&type="Marshallese"]:0.18062058810891435)8[&type="Marshallese"]:0.08811399587941304)11[&type="Marshallese"]:0.0;tree STATE_4750000 = (1[&type="Not_Marshallese"]:0.24373458398823644,((((2[&type="Not_Marshallese"]:0.2557249870395708,3[&type="Not_Marshallese"]:0.04772498703948713)7[&type="Marshallese"]:0.3325898873078812,6[&type="Marshallese"]:0.12831487434741562)10[&type="Marshallese"]:0.05962612824619906,4[&type="Marshallese"]:0.09794100259346916)9[&type="Marshallese"]:0.12667958551531422,5[&type="Marshallese"]:0.18062058810891435)8[&type="Marshallese"]:0.08811399587941304)11[&type="Marshallese"]:0.0;
tree STATE_3890000 = (1[&type="Not_Marshallese"]:0.18046194761144907,((((2[&type="Not_Marshallese"]:0.3095628127008622,3[&type="Not_Marshallese"]:0.10156281270077855)7[&type="Marshallese"]:0.1927009321401158,6[&type="Marshallese"]:0.04226374484094164)10[&type="Marshallese"]:0.09539761841829253,4[&type="Marshallese"]:0.04766136325908865)8[&type="Marshallese"]:0.08165259586959317,5[&type="Marshallese"]:0.08531395912881279)9[&type="Marshallese"]:0.12014798848272723)11[&type="Marshallese"]:0.0;tree STATE_4760000 = (1[&type="Not_Marshallese"]:0.18046194761144907,((((2[&type="Not_Marshallese"]:0.3095628127008622,3[&type="Not_Marshallese"]:0.10156281270077855)7[&type="Marshallese"]:0.1927009321401158,6[&type="Marshallese"]:0.04226374484094164)10[&type="Marshallese"]:0.09539761841829253,4[&type="Marshallese"]:0.04766136325908865)8[&type="Marshallese"]:0.08165259586959317,5[&type="Marshallese"]:0.08531395912881279)9[&type="Marshallese"]:0.12014798848272723)11[&type="Marshallese"]:0.0;
tree STATE_3900000 = (1[&type="Not_Marshallese"]:0.1504649385552863,((((2[&type="Not_Marshallese"]:0.2906476465444528,3[&type="Not_Marshallese"]:0.08264764654436912)7[&type="Marshallese"]:0.2027185855565597,6[&type="Marshallese"]:0.03336623210097611)10[&type="Marshallese"]:0.1245573621590933,4[&type="Marshallese"]:0.06792359425992389)8[&type="Marshallese"]:0.05328923781329653,5[&type="Marshallese"]:0.07721283207335139)9[&type="Marshallese"]:0.09825210648202587)11[&type="Marshallese"]:0.0;tree STATE_4770000 = (1[&type="Not_Marshallese"]:0.1504649385552863,((((2[&type="Not_Marshallese"]:0.2906476465444528,3[&type="Not_Marshallese"]:0.08264764654436912)7[&type="Marshallese"]:0.2027185855565597,6[&type="Marshallese"]:0.03336623210097611)10[&type="Marshallese"]:0.1245573621590933,4[&type="Marshallese"]:0.06792359425992389)8[&type="Marshallese"]:0.05328923781329653,5[&type="Marshallese"]:0.07721283207335139)9[&type="Marshallese"]:0.09825210648202587)11[&type="Marshallese"]:0.0;
tree STATE_3910000 = (1[&type="Not_Marshallese"]:0.23641404360416218,((((2[&type="Not_Marshallese"]:0.2888006090916286,3[&type="Not_Marshallese"]:0.0808006090915449)7[&type="Marshallese"]:0.3099294899765879,6[&type="Marshallese"]:0.13873009906818012)10[&type="Marshallese"]:0.12241152310963943,4[&type="Marshallese"]:0.17114162217767404)9[&type="Marshallese"]:0.07835936543641653,5[&type="Marshallese"]:0.20550098761422153)8[&type="Marshallese"]:0.0559130559900316)11[&type="Marshallese"]:0.0;tree STATE_4780000 = (1[&type="Not_Marshallese"]:0.23641404360416218,((((2[&type="Not_Marshallese"]:0.2888006090916286,3[&type="Not_Marshallese"]:0.0808006090915449)7[&type="Marshallese"]:0.3099294899765879,6[&type="Marshallese"]:0.13873009906818012)10[&type="Marshallese"]:0.12241152310963943,4[&type="Marshallese"]:0.17114162217767404)9[&type="Marshallese"]:0.07835936543641653,5[&type="Marshallese"]:0.20550098761422153)8[&type="Marshallese"]:0.0559130559900316)11[&type="Marshallese"]:0.0;
tree STATE_3920000 = (1[&type="Not_Marshallese"]:0.4943063394608047,((((2[&type="Not_Marshallese"]:0.2507937270865963,3[&type="Not_Marshallese"]:0.042793727086512634)7[&type="Marshallese"]:0.2662301097127461,6[&type="Marshallese"]:0.057023836799306005)10[&type="Marshallese"]:0.10107332774381705,4[&type="Marshallese"]:0.06809716454297754)8[&type="Marshallese"]:0.1892356951826134,5[&type="Marshallese"]:0.2133328597257219)9[&type="Marshallese"]:0.30597347973517375)11[&type="Marshallese"]:0.0;tree STATE_4790000 = (1[&type="Not_Marshallese"]:0.4943063394608047,((((2[&type="Not_Marshallese"]:0.2507937270865963,3[&type="Not_Marshallese"]:0.042793727086512634)7[&type="Marshallese"]:0.2662301097127461,6[&type="Marshallese"]:0.057023836799306005)10[&type="Marshallese"]:0.10107332774381705,4[&type="Marshallese"]:0.06809716454297754)8[&type="Marshallese"]:0.1892356951826134,5[&type="Marshallese"]:0.2133328597257219)9[&type="Marshallese"]:0.30597347973517375)11[&type="Marshallese"]:0.0;
tree STATE_3930000 = (1[&type="Not_Marshallese"]:0.39056459381329756,((((2[&type="Not_Marshallese"]:0.23401026679432807,3[&type="Not_Marshallese"]:0.026010266794244397)7[&type="Marshallese"]:0.2913914494719532,6[&type="Marshallese"]:0.06540171626624491)10[&type="Marshallese"]:0.0646392829675817,4[&type="Marshallese"]:0.040040999233681096)9[&type="Marshallese"]:0.21265878175810804,5[&type="Marshallese"]:0.2086997809919201)8[&type="Marshallese"]:0.2068648128214684)11[&type="Marshallese"]:0.0;tree STATE_4800000 = (1[&type="Not_Marshallese"]:0.39056459381329756,((((2[&type="Not_Marshallese"]:0.23401026679432807,3[&type="Not_Marshallese"]:0.026010266794244397)7[&type="Marshallese"]:0.2913914494719532,6[&type="Marshallese"]:0.06540171626624491)10[&type="Marshallese"]:0.0646392829675817,4[&type="Marshallese"]:0.040040999233681096)9[&type="Marshallese"]:0.21265878175810804,5[&type="Marshallese"]:0.2086997809919201)8[&type="Marshallese"]:0.2068648128214684)11[&type="Marshallese"]:0.0;
tree STATE_3940000 = (1[&type="Not_Marshallese"]:0.4170937361004199,((((2[&type="Not_Marshallese"]:0.22709356569884204,3[&type="Not_Marshallese"]:0.019093565698758364)7[&type="Not_Marshallese"]:0.28155154220894435,6[&type="Marshallese"]:0.04864510790775001)9[&type="Marshallese"]:0.07506978570534806,4[&type="Marshallese"]:0.033714893612952546)10[&type="Marshallese"]:0.20382330460785614,5[&type="Marshallese"]:0.19353819822093965)8[&type="Marshallese"]:0.2485555378795712)11[&type="Marshallese"]:0.0;tree STATE_4810000 = (1[&type="Not_Marshallese"]:0.4170937361004199,((((2[&type="Not_Marshallese"]:0.22709356569884204,3[&type="Not_Marshallese"]:0.019093565698758364)7[&type="Not_Marshallese"]:0.28155154220894435,6[&type="Marshallese"]:0.04864510790775001)9[&type="Marshallese"]:0.07506978570534806,4[&type="Marshallese"]:0.033714893612952546)10[&type="Marshallese"]:0.20382330460785614,5[&type="Marshallese"]:0.19353819822093965)8[&type="Marshallese"]:0.2485555378795712)11[&type="Marshallese"]:0.0;
tree STATE_3950000 = (1[&type="Not_Marshallese"]:0.3337208286515069,((((2[&type="Not_Marshallese"]:0.35783095744187887,3[&type="Not_Marshallese"]:0.1498309574417952)7[&type="Marshallese"]:0.31658509798804346,6[&type="Marshallese"]:0.21441605542988595)10[&type="Marshallese"]:0.03793854567268884,4[&type="Marshallese"]:0.16235460110242927)9[&type="Marshallese"]:0.03619119516301428,5[&type="Marshallese"]:0.15454579626557452)8[&type="Marshallese"]:0.2041750323860233)11[&type="Marshallese"]:0.0;tree STATE_4820000 = (1[&type="Not_Marshallese"]:0.3337208286515069,((((2[&type="Not_Marshallese"]:0.35783095744187887,3[&type="Not_Marshallese"]:0.1498309574417952)7[&type="Marshallese"]:0.31658509798804346,6[&type="Marshallese"]:0.21441605542988595)10[&type="Marshallese"]:0.03793854567268884,4[&type="Marshallese"]:0.16235460110242927)9[&type="Marshallese"]:0.03619119516301428,5[&type="Marshallese"]:0.15454579626557452)8[&type="Marshallese"]:0.2041750323860233)11[&type="Marshallese"]:0.0;
tree STATE_3960000 = (1[&type="Not_Marshallese"]:0.4288405593467228,((((2[&type="Not_Marshallese"]:0.34277194013956636,3[&type="Not_Marshallese"]:0.13477194013948268)7[&type="Not_Marshallese"]:0.14537703907775779,6[&type="Marshallese"]:0.028148979217287762)10[&type="Marshallese"]:0.0918092287329555,4[&type="Marshallese"]:0.029958207950097737)8[&type="Marshallese"]:0.11314307277916713,5[&type="Marshallese"]:0.09910128072939584)9[&type="Marshallese"]:0.35473927861741794)11[&type="Marshallese"]:0.0;tree STATE_4830000 = (1[&type="Not_Marshallese"]:0.4288405593467228,((((2[&type="Not_Marshallese"]:0.34277194013956636,3[&type="Not_Marshallese"]:0.13477194013948268)7[&type="Not_Marshallese"]:0.14537703907775779,6[&type="Marshallese"]:0.028148979217287762)10[&type="Marshallese"]:0.0918092287329555,4[&type="Marshallese"]:0.029958207950097737)8[&type="Marshallese"]:0.11314307277916713,5[&type="Marshallese"]:0.09910128072939584)9[&type="Marshallese"]:0.35473927861741794)11[&type="Marshallese"]:0.0;
tree STATE_3970000 = (1[&type="Not_Marshallese"]:0.25608473350094585,((((2[&type="Not_Marshallese"]:0.2736701045113944,3[&type="Not_Marshallese"]:0.06567010451131072)7[&type="Marshallese"]:0.22698955914866958,6[&type="Marshallese"]:0.0406596636600276)10[&type="Marshallese"]:0.08159739948224065,4[&type="Marshallese"]:0.03225706314212273)8[&type="Marshallese"]:0.2014286215476171,5[&type="Marshallese"]:0.1896856846898708)9[&type="Marshallese"]:0.091399048811166)11[&type="Marshallese"]:0.0;tree STATE_4840000 = (1[&type="Not_Marshallese"]:0.25608473350094585,((((2[&type="Not_Marshallese"]:0.2736701045113944,3[&type="Not_Marshallese"]:0.06567010451131072)7[&type="Marshallese"]:0.22698955914866958,6[&type="Marshallese"]:0.0406596636600276)10[&type="Marshallese"]:0.08159739948224065,4[&type="Marshallese"]:0.03225706314212273)8[&type="Marshallese"]:0.2014286215476171,5[&type="Marshallese"]:0.1896856846898708)9[&type="Marshallese"]:0.091399048811166)11[&type="Marshallese"]:0.0;
tree STATE_3980000 = (1[&type="Not_Marshallese"]:0.45895491148353784,(((2[&type="Not_Marshallese"]:0.4556883361861705,3[&type="Not_Marshallese"]:0.24768833618608682)7[&type="Marshallese"]:0.13982196313841538,6[&type="Marshallese"]:0.1355102993245495)9[&type="Marshallese"]:0.15864580277740936,(4[&type="Marshallese"]:0.18140817478158933,5[&type="Marshallese"]:0.1374081747817203)10[&type="Marshallese"]:0.022747927320224015)8[&type="Marshallese"]:0.3237988093816845)11[&type="Marshallese"]:0.0;tree STATE_4850000 = (1[&type="Not_Marshallese"]:0.45895491148353784,(((2[&type="Not_Marshallese"]:0.4556883361861705,3[&type="Not_Marshallese"]:0.24768833618608682)7[&type="Marshallese"]:0.13982196313841538,6[&type="Marshallese"]:0.1355102993245495)9[&type="Marshallese"]:0.15864580277740936,(4[&type="Marshallese"]:0.18140817478158933,5[&type="Marshallese"]:0.1374081747817203)10[&type="Marshallese"]:0.022747927320224015)8[&type="Marshallese"]:0.3237988093816845)11[&type="Marshallese"]:0.0;
tree STATE_3990000 = (((1[&type="Not_Marshallese"]:0.2500369228380347,((2[&type="Not_Marshallese"]:0.3276236975209876,3[&type="Not_Marshallese"]:0.1196236975209039)7[&type="Marshallese"]:0.2461743149094044,6[&type="Marshallese"]:0.11379801243035559)10[&type="Marshallese"]:0.2952389104077846)9[&type="Marshallese"]:0.06500556536173363,4[&type="Marshallese"]:0.3840424881997283)8[&type="Marshallese"]:0.06765990922422305,5[&type="Marshallese"]:0.4077023974240823)11[&type="Marshallese"]:0.0;tree STATE_4860000 = (((1[&type="Not_Marshallese"]:0.2500369228380347,((2[&type="Not_Marshallese"]:0.3276236975209876,3[&type="Not_Marshallese"]:0.1196236975209039)7[&type="Marshallese"]:0.2461743149094044,6[&type="Marshallese"]:0.11379801243035559)10[&type="Marshallese"]:0.2952389104077846)9[&type="Marshallese"]:0.06500556536173363,4[&type="Marshallese"]:0.3840424881997283)8[&type="Marshallese"]:0.06765990922422305,5[&type="Marshallese"]:0.4077023974240823)11[&type="Marshallese"]:0.0;
[truncated: 1,632,452 more chars]
