# Supplementary material for: Repeated introductions and intensive community transmission fueled a mumps virus outbreak in Washington State
Source: eLife. 2021 Apr 19;10:e66448. doi: 10.7554/eLife.66448 (PMC8079146; doi:10.7554/eLife.66448)
Supplement: Figure 5—figure supplement 2—source data 1. [file elife-66448-fig5-figsupp2-data1.zip › xml-and-combined-run-results-subsampled/2020-07-20-mumps-mtt-hot-chain-combined-2bc.log]

Sample	posterior	likelihood	prior	treeLikelihood.mumps-wa-clade-arkansas_10-2020-02-03	treeHeight.t:mumps-wa-clade-arkansas_10-2020-02-03	treeLength.t:mumps-wa-clade-arkansas_10-2020-02-03	Tree.t:mumps-wa-clade-arkansas_10-2020-02-03.length_Marshallese	Tree.t:mumps-wa-clade-arkansas_10-2020-02-03.length_Not_Marshallese	Tree.t:mumps-wa-clade-arkansas_10-2020-02-03.count_Marshallese_to_Not_Marshallese	Tree.t:mumps-wa-clade-arkansas_10-2020-02-03.count_Not_Marshallese_to_Marshallese	Tree.t:mumps-wa-clade-arkansas_10-2020-02-03.count_Marshallese	Tree.t:mumps-wa-clade-arkansas_10-2020-02-03.count_Not_Marshallese	rootTypeLogger.t:mumps-wa-clade-arkansas_10-2020-02-03	treeLikelihood.mumps-wa-clade-arkansas_8-2020-02-03	treeHeight.t:mumps-wa-clade-arkansas_8-2020-02-03	treeLength.t:mumps-wa-clade-arkansas_8-2020-02-03	Tree.t:mumps-wa-clade-arkansas_8-2020-02-03.length_Marshallese	Tree.t:mumps-wa-clade-arkansas_8-2020-02-03.length_Not_Marshallese	Tree.t:mumps-wa-clade-arkansas_8-2020-02-03.count_Marshallese_to_Not_Marshallese	Tree.t:mumps-wa-clade-arkansas_8-2020-02-03.count_Not_Marshallese_to_Marshallese	Tree.t:mumps-wa-clade-arkansas_8-2020-02-03.count_Marshallese	Tree.t:mumps-wa-clade-arkansas_8-2020-02-03.count_Not_Marshallese	rootTypeLogger.t:mumps-wa-clade-arkansas_8-2020-02-03	treeLikelihood.mumps-wa-clade-arkansas_69-2020-02-03	treeHeight.t:mumps-wa-clade-arkansas_69-2020-02-03	treeLength.t:mumps-wa-clade-arkansas_69-2020-02-03	Tree.t:mumps-wa-clade-arkansas_69-2020-02-03.length_Marshallese	Tree.t:mumps-wa-clade-arkansas_69-2020-02-03.length_Not_Marshallese	Tree.t:mumps-wa-clade-arkansas_69-2020-02-03.count_Marshallese_to_Not_Marshallese	Tree.t:mumps-wa-clade-arkansas_69-2020-02-03.count_Not_Marshallese_to_Marshallese	Tree.t:mumps-wa-clade-arkansas_69-2020-02-03.count_Marshallese	Tree.t:mumps-wa-clade-arkansas_69-2020-02-03.count_Not_Marshallese	rootTypeLogger.t:mumps-wa-clade-arkansas_69-2020-02-03	migModel.t:mumps-wa-clade-arkansas_10-2020-02-03.popSizeScaleFactor	migModel.t:mumps-wa-clade-arkansas_10-2020-02-03.popSize_Marshallese	migModel.t:mumps-wa-clade-arkansas_10-2020-02-03.popSize_Not_Marshallese	migModel.t:mumps-wa-clade-arkansas_10-2020-02-03.rateMatrixScaleFactor	migModel.t:mumps-wa-clade-arkansas_10-2020-02-03.rateMatrix_Marshallese_Not_Marshallese	migModel.t:mumps-wa-clade-arkansas_10-2020-02-03.rateMatrix_Not_Marshallese_Marshallese	migModel.t:mumps-wa-clade-arkansas_8-2020-02-03.popSizeScaleFactor	migModel.t:mumps-wa-clade-arkansas_8-2020-02-03.popSize_Marshallese	migModel.t:mumps-wa-clade-arkansas_8-2020-02-03.popSize_Not_Marshallese	migModel.t:mumps-wa-clade-arkansas_8-2020-02-03.rateMatrixScaleFactor	migModel.t:mumps-wa-clade-arkansas_8-2020-02-03.rateMatrix_Marshallese_Not_Marshallese	migModel.t:mumps-wa-clade-arkansas_8-2020-02-03.rateMatrix_Not_Marshallese_Marshallese	migModel.t:mumps-wa-clade-arkansas_69-2020-02-03.popSizeScaleFactor	migModel.t:mumps-wa-clade-arkansas_69-2020-02-03.popSize_Marshallese	migModel.t:mumps-wa-clade-arkansas_69-2020-02-03.popSize_Not_Marshallese	migModel.t:mumps-wa-clade-arkansas_69-2020-02-03.rateMatrixScaleFactor
0	-61530.568685978295	-61561.650545787306	31.08185980901274	-19583.438860313043	0.9357188727351734	1.5740290562374928	1.2294909994384	0.34453805679909283	3	6	5	0	0	-20340.91223602351	0.7780660504570122	2.123158532438649	1.431281151638394	0.6918773808002547	1	5	7	0	0	-21637.29944945075	0.9708879204374444	8.275322352864064	4.857142132520763	3.4181802203432996	3	27	50	3	0	1.0	0.2985397175524781	3.1290454750712327	1.0	0.5380044368037321	6.614636738828147	1.0	0.2985397175524781	3.1290454750712327	1.0	0.5380044368037321	6.614636738828147	1.0	0.2985397175524781	3.1290454750712327	1.0
5000	-61525.188087689385	-61571.858369855145	46.670282165761975	-19583.923351321217	0.7612595334912831	1.1683804869755383	0.6395871441447714	0.528793342830767	0	2	4	1	0	-20339.225519087846	0.5122809940939985	1.568186516967488	1.5004159006828894	0.0677706162845987	0	4	7	0	0	-21648.709499446086	1.0182800689227884	7.074573688274878	4.173073656952559	2.90150003132232	2	26	50	3	0	1.0	0.2190783992957962	1.3731661276483518	1.0	0.42207782103378133	7.147794510230526	1.0	0.2190783992957962	1.3731661276483518	1.0	0.42207782103378133	7.147794510230526	1.0	0.2190783992957962	1.3731661276483518	1.0
10000	-61508.24947695112	-61577.48579654409	69.2363195929724	-19594.142731786338	0.9052980342425018	1.8062086364796652	1.451206914297264	0.355001722182401	0	3	5	0	0	-20339.088097579912	0.3834153998187774	1.1205283456469828	0.6993945522861662	0.4211337933608162	0	4	7	0	0	-21644.254967177836	0.828828796256062	5.354020513609319	3.178829801265882	2.1751907123434373	0	23	49	4	0	1.0	0.20612291929295018	0.6067490137045382	1.0	0.586571108337586	7.600410735771958	1.0	0.20612291929295018	0.6067490137045382	1.0	0.586571108337586	7.600410735771958	1.0	0.20612291929295018	0.6067490137045382	1.0
15000	-61492.537147443014	-61568.399561460334	75.86241401731739	-19585.6561460114	0.8168505657443356	1.2653733178124509	0.9494830802295696	0.31589023758288143	1	4	5	0	0	-20338.186333776393	0.47358195916444795	1.4207358511597918	1.092729649353259	0.3280062018065327	1	5	7	0	0	-21644.557081672545	0.8216664751820919	5.455124347219284	3.0910126383515983	2.364111708867686	0	25	51	2	0	1.0	0.20706433725282286	1.8831977752111146	1.0	0.6991570785858554	8.592675747011613	1.0	0.20706433725282286	1.8831977752111146	1.0	0.6991570785858554	8.592675747011613	1.0	0.20706433725282286	1.8831977752111146	1.0
20000	-61479.5125092016	-61562.16739536064	82.65488615903298	-19585.40610566488	0.7908451402789631	1.2804321866413817	1.0124239040724168	0.2680082825689649	0	3	5	0	0	-20335.449555229876	0.37938060332120604	1.0203409665132477	0.750592346905696	0.2697486196075517	0	4	7	0	0	-21641.311734465886	0.7815320162064477	5.397432093614562	3.505127369005469	1.892304724609094	3	30	53	0	0	1.0	0.17412749443494197	1.6216351996108282	1.0	1.0670722396474372	6.849542266513279	1.0	0.17412749443494197	1.6216351996108282	1.0	1.0670722396474372	6.849542266513279	1.0	0.17412749443494197	1.6216351996108282	1.0
25000	-61485.6449552617	-61560.19080710552	74.54585184382208	-19584.14207247179	0.7420189542915377	1.1353616282884538	1.0614459588468947	0.07391566944155875	0	3	5	0	0	-20335.82310879319	0.3677513140674283	0.9464607145280801	0.681638873768968	0.2648218407591121	2	5	6	1	0	-21640.225625840543	0.7769901529982904	5.489905322972123	3.566136123010052	1.9237691999620716	1	25	50	3	0	1.0	0.15823534434196113	0.45093766749002384	1.0	0.7179296567429403	9.40425592893859	1.0	0.15823534434196113	0.45093766749002384	1.0	0.7179296567429403	9.40425592893859	1.0	0.15823534434196113	0.45093766749002384	1.0
30000	-61553.593784943776	-61568.67311020201	15.079325258240324	-19583.988438259723	1.1412134767996147	1.9188008475973541	1.5620838169563251	0.3567170306410289	1	4	5	0	0	-20338.196713639478	0.4876584377103091	1.8575001849542956	1.2505393842134245	0.6069608007408716	0	4	7	0	0	-21646.48795830281	1.2567917293815163	9.814553252616644	4.43826130050535	5.376291952111295	5	26	47	6	0	1.0	0.21660570772652932	2.0641779403822973	1.0	0.47661063332767856	5.058193484676185	1.0	0.21660570772652932	2.0641779403822973	1.0	0.47661063332767856	5.058193484676185	1.0	0.21660570772652932	2.0641779403822973	1.0
35000	-61484.816455220294	-61569.04765354516	84.23119832486496	-19585.844456188333	0.7388359058215129	1.0065533333467651	0.7253570468003645	0.2811962865464007	0	3	5	0	0	-20337.8371210772	0.374268138915082	1.0459428637725698	0.6697827485876595	0.3761601151849102	1	4	6	1	0	-21645.366076279628	0.7885699860799494	5.278755716272442	3.1080137494431437	2.170741966829296	3	25	48	5	0	1.0	0.13910740121873807	1.1558461942634595	1.0	0.8176800814449442	8.507239968658215	1.0	0.13910740121873807	1.1558461942634595	1.0	0.8176800814449442	8.507239968658215	1.0	0.13910740121873807	1.1558461942634595	1.0
40000	-61513.11138049757	-61578.71094499042	65.59956449284581	-19587.95528257831	0.7463588787823013	1.083945338266199	0.9417115934875043	0.1422337447786946	0	3	5	0	0	-20338.580807750735	0.4213960024856083	1.2358336569860384	0.9635022937915481	0.2723313631944905	0	4	7	0	0	-21652.174854661367	0.9728312961610998	6.250171094579619	3.8081376458460925	2.4420334487335285	3	24	47	6	0	1.0	0.21562570488576996	1.0835510248051459	1.0	0.5511690825123308	7.3821977768835465	1.0	0.21562570488576996	1.0835510248051459	1.0	0.5511690825123308	7.3821977768835465	1.0	0.21562570488576996	1.0835510248051459	1.0
45000	-61530.53282975823	-61575.44472274617	44.91189298794329	-19583.672878466314	0.7607830163076486	1.2276082553728742	0.9664375097564155	0.2611707456164587	0	3	5	0	0	-20341.372855387577	0.6809955767999963	2.454815077462499	1.3997402895585083	1.0550747879039901	1	5	7	0	0	-21650.39898889228	0.9537238839078177	6.435473794404293	4.376436699735314	2.0590370946689776	1	24	49	4	0	1.0	0.2096009353663997	2.317738802969436	1.0	0.6137863287586733	6.467711415897806	1.0	0.2096009353663997	2.317738802969436	1.0	0.6137863287586733	6.467711415897806	1.0	0.2096009353663997	2.317738802969436	1.0
50000	-61493.83999078129	-61568.10876264068	74.26877185938989	-19584.324120613583	0.7319847515355014	1.1868690257236927	0.9641998396927687	0.22266918603092398	1	4	5	0	0	-20336.44837111438	0.3944851148067704	1.1469127947094981	0.9264336983352839	0.22047909637421403	0	4	7	0	0	-21647.33627091272	0.8456047384654355	5.807776747330144	3.3910241752590986	2.4167525720710468	4	26	48	5	0	1.0	0.1945323229373728	1.0451877606953714	1.0	0.9380734186237194	8.232432157061883	1.0	0.1945323229373728	1.0451877606953714	1.0	0.9380734186237194	8.232432157061883	1.0	0.1945323229373728	1.0451877606953714	1.0
55000	-61514.149252640585	-61574.020287628446	59.871034987856824	-19586.41369176684	0.7346239456146167	1.2222380304415212	0.9759760494441664	0.24626198099735508	1	4	5	0	0	-20337.23896710266	0.5023473768772406	1.6309361654836785	0.708061794194134	0.9228743712895447	0	3	6	1	0	-21650.367628758948	0.8267551415946796	6.025008312448513	3.110583089438088	2.914425223010424	3	23	46	7	0	1.0	0.13865276210435035	0.6860750220312437	1.0	0.4686738000179152	5.698236917073467	1.0	0.13865276210435035	0.6860750220312437	1.0	0.4686738000179152	5.698236917073467	1.0	0.13865276210435035	0.6860750220312437	1.0
60000	-61507.92666543998	-61569.564992212414	61.63832677243317	-19585.325313990917	0.8388768932884845	1.5604815854598333	1.0442629415125833	0.5162186439472501	0	3	5	0	0	-20336.7915371302	0.41179833302214425	1.089187975304207	0.699860291028766	0.3893276842754412	0	4	7	0	0	-21647.448141091292	0.8386034157994922	6.159325768482025	3.436517699614769	2.722808068867253	1	22	47	6	0	1.0	0.1380806206277018	0.8639292511385235	1.0	0.0942622993901138	6.501203092096501	1.0	0.1380806206277018	0.8639292511385235	1.0	0.0942622993901138	6.501203092096501	1.0	0.1380806206277018	0.8639292511385235	1.0
65000	-61510.63346677955	-61572.25479850434	61.62133172478589	-19585.02066924968	0.8018318869966073	1.2947357817331442	1.136327324868475	0.1584084568646692	0	3	5	0	0	-20337.852506596886	0.43138235804990155	1.2073432251304728	0.9842067445544651	0.22313648057600738	0	3	6	1	0	-21649.38162265778	0.8602295074126423	5.857134446770621	3.0621084207150746	2.795026026055546	1	21	46	7	0	1.0	0.13960854465994166	0.6189577566773949	1.0	0.45720185657960327	5.9764376504864725	1.0	0.13960854465994166	0.6189577566773949	1.0	0.45720185657960327	5.9764376504864725	1.0	0.13960854465994166	0.6189577566773949	1.0
70000	-61524.40777623943	-61583.92938680267	59.52161056324264	-19586.8537812112	0.7822990683854635	1.3667303786642102	1.2507311051271766	0.11599927353703376	1	4	5	0	0	-20340.75537075259	0.5238112113859922	1.6334233602829058	1.1762438858035826	0.4571794744793234	0	4	7	0	0	-21656.320234838873	0.9947587457317353	6.753230111110074	3.7037623686615375	3.049467742448538	1	24	49	4	0	1.0	0.18746174843725982	0.9019102757920754	1.0	0.3883718196764234	5.131878853734834	1.0	0.18746174843725982	0.9019102757920754	1.0	0.3883718196764234	5.131878853734834	1.0	0.18746174843725982	0.9019102757920754	1.0
75000	-61524.85023087755	-61562.68218693239	37.83195605483969	-19584.51427590389	0.7742047555666554	1.247684254036917	0.6039580072573589	0.6437262467795581	0	2	4	1	0	-20338.89299347465	0.49816356194282646	1.6164620345546163	0.8926000586368652	0.7238619759177509	1	5	7	0	0	-21639.27491755386	0.9973618658629025	7.208421814922507	4.20536763355734	3.003054181365167	2	24	48	5	0	1.0	0.2507153682282945	0.7563464531727466	1.0	0.2733809772578969	4.427343460033517	1.0	0.2507153682282945	0.7563464531727466	1.0	0.2733809772578969	4.427343460033517	1.0	0.2507153682282945	0.7563464531727466	1.0
80000	-61509.702848631525	-61567.16770715201	57.46485852048635	-19582.68602475457	0.8868026855851401	1.4306003615783933	1.2265429576138265	0.20405740396456698	0	3	5	0	0	-20338.68091858554	0.4551091153112955	1.2983782979759058	0.9094835127937692	0.3888947851821366	0	4	7	0	0	-21645.8007638119	0.98779322798148	6.561988661553946	3.8675268560453007	2.694461805508645	2	24	48	5	0	1.0	0.19113198797585199	1.4005963034927236	1.0	0.300913665015618	7.884733355276695	1.0	0.19113198797585199	1.4005963034927236	1.0	0.300913665015618	7.884733355276695	1.0	0.19113198797585199	1.4005963034927236	1.0
85000	-61490.617520777756	-61564.029038592394	73.41151781463802	-19583.76263818329	0.7730144353741523	1.2024386544372536	1.0344072597265421	0.16803139471071155	0	3	5	0	0	-20335.34794730786	0.36157642178864907	1.0892499205846446	0.7091436266844833	0.38010629390016115	0	4	7	0	0	-21644.91845310125	0.9998368915809307	6.695128247023437	3.5617588925899075	3.1333693544335297	3	26	49	4	0	1.0	0.17068020898179864	1.3683125618459544	1.0	0.5663919303600056	7.084965077901943	1.0	0.17068020898179864	1.3683125618459544	1.0	0.5663919303600056	7.084965077901943	1.0	0.17068020898179864	1.3683125618459544	1.0
90000	-61496.8115453392	-61566.59231939954	69.78077406033604	-19583.686723915675	1.1361099723165524	1.8907027278029398	1.4413761304861126	0.4493265973168272	1	4	5	0	0	-20337.791776159345	0.3744398574803382	1.0019461106813687	0.6167839384297316	0.3851621722516371	0	4	7	0	0	-21645.11381932452	1.0298214337223122	6.598549199882669	3.646824718743088	2.9517244811395824	3	25	48	5	0	1.0	0.17328637841013836	1.2948966978932108	1.0	0.5284171966935458	6.951034229984449	1.0	0.17328637841013836	1.2948966978932108	1.0	0.5284171966935458	6.951034229984449	1.0	0.17328637841013836	1.2948966978932108	1.0
95000	-61492.84364890723	-61560.14127926204	67.2976303548148	-19583.13651733468	0.7774554652214489	1.2117335291803737	1.083414618717415	0.1283189104629589	0	3	5	0	0	-20337.893350451082	0.37297360372847643	1.2013614326553965	0.764000843287225	0.43736058936817146	0	4	7	0	0	-21639.11141147628	0.9899051763660939	6.8328829069663515	3.7396665810454985	3.0932163259208543	5	28	49	4	0	1.0	0.1714808653425236	1.379738886722375	1.0	0.9450139338492116	6.903928804507441	1.0	0.1714808653425236	1.379738886722375	1.0	0.9450139338492116	6.903928804507441	1.0	0.1714808653425236	1.379738886722375	1.0
100000	-61487.71544757985	-61559.70423224803	71.98878466817271	-19583.75838734774	0.8265980090719768	1.3147345544709594	1.188980378367169	0.12575417610379025	0	3	5	0	0	-20336.96542608962	0.44184612245857674	1.292250679591214	0.8942443524582155	0.39800632713299855	0	4	7	0	0	-21638.980418810665	1.0488276648477626	6.947950841056619	3.9130633422281083	3.0348874988285104	5	30	51	2	0	1.0	0.16644591385961438	3.078910419138602	1.0	0.9147340557023073	7.4349723067579605	1.0	0.16644591385961438	3.078910419138602	1.0	0.9147340557023073	7.4349723067579605	1.0	0.16644591385961438	3.078910419138602	1.0
105000	-61486.196047040976	-61568.85593049034	82.65988344936221	-19588.892421184988	0.668042084152712	0.9057510488202624	0.795160033185753	0.1105910156345093	0	3	5	0	0	-20337.053731304066	0.39758793233594936	1.1204527781755347	0.6545644997665196	0.465888278409015	1	5	7	0	0	-21642.909778001285	1.0363510069506843	7.279674108527233	3.7079612778961875	3.5717128306310464	8	32	50	3	0	1.0	0.1481385195026495	3.940692386415131	1.0	2.320133335538743	9.923908873460613	1.0	0.1481385195026495	3.940692386415131	1.0	2.320133335538743	9.923908873460613	1.0	0.1481385195026495	3.940692386415131	1.0
110000	-61484.77202462242	-61571.3807928209	86.60876819847778	-19588.9988305656	0.7694290293582149	1.3536383966319114	0.7664676373628353	0.587170759269076	4	7	5	0	0	-20336.589939505862	0.4144730500419139	1.5483615462847022	0.9381460781383936	0.6102154681463088	4	8	7	0	0	-21645.792022749432	1.0538268790106102	6.951797603541027	3.267233139005918	3.684564464535108	8	29	47	6	0	1.0	0.14948790603529788	1.5152811483546924	1.0	2.871261607172629	7.289384734328877	1.0	0.14948790603529788	1.5152811483546924	1.0	2.871261607172629	7.289384734328877	1.0	0.14948790603529788	1.5152811483546924	1.0
115000	-61504.549952165966	-61575.735911176926	71.18595901095736	-19585.329962790034	1.0045793251294521	1.6702602058941969	1.2551245144808778	0.4151356914133191	4	7	5	0	0	-20340.62031044739	0.5113848997608229	1.5024883035558387	0.9916058792350558	0.5108824243207829	3	6	6	1	0	-21649.785637939505	1.1368647475422138	8.006633263721287	4.19468300353971	3.811950260181578	9	31	48	5	0	1.0	0.16449492902782917	3.1270443997436876	1.0	1.9502742708087304	6.229954904571502	1.0	0.16449492902782917	3.1270443997436876	1.0	1.9502742708087304	6.229954904571502	1.0	0.16449492902782917	3.1270443997436876	1.0
120000	-61513.741290208505	-61569.7301464465	55.98885623799438	-19583.973913606653	0.9201822925849568	1.6540904627085264	1.0208736185586713	0.6332168441498554	2	3	4	1	1	-20338.207163660525	0.4236419829387677	1.4280417204146496	0.7778101251922298	0.6502315952224198	0	4	7	0	0	-21647.549069179327	1.1232190124628172	7.588941879464944	3.659450621407383	3.9294912580575634	3	26	49	4	0	1.0	0.13252219397152695	2.6295680435653805	1.0	1.8376303873574984	5.0025684801364125	1.0	0.13252219397152695	2.6295680435653805	1.0	1.8376303873574984	5.0025684801364125	1.0	0.13252219397152695	2.6295680435653805	1.0
125000	-61529.36922818011	-61560.332312606835	30.96308442672454	-19585.0117775077	0.9363516032624267	1.643634205870462	1.2005808865881753	0.44305331928228664	0	2	4	1	0	-20337.014150429422	0.5464396948896171	1.6146865600280926	1.2113666341120912	0.40331992591600163	0	3	6	1	0	-21638.30638466971	1.1539378113442504	8.098509586141812	4.679489750766515	3.4190198353752974	5	27	48	5	0	1.0	0.20735423029209613	1.2345671293969935	1.0	0.7118570163056255	5.852940875982337	1.0	0.20735423029209613	1.2345671293969935	1.0	0.7118570163056255	5.852940875982337	1.0	0.20735423029209613	1.2345671293969935	1.0
130000	-61512.37450130413	-61566.05308039194	53.678579087804934	-19587.028698615923	0.9181810950363876	1.888179708233683	1.451972942472512	0.436206765761171	1	4	5	0	0	-20337.822643169533	0.4047814658319676	1.4814633705554088	0.6162418488407136	0.8652215217146952	1	5	7	0	0	-21641.201738606484	1.1469626331815665	8.401316320657129	4.101616956769344	4.299699363887784	6	29	49	4	0	1.0	0.12027639415899838	1.7908835408307455	1.0	1.028047231891283	7.030115828387058	1.0	0.12027639415899838	1.7908835408307455	1.0	1.028047231891283	7.030115828387058	1.0	0.12027639415899838	1.7908835408307455	1.0
135000	-61505.011671867	-61563.07309662218	58.06142475517805	-19586.771111000933	0.9126397217074417	1.8774194677353615	1.6104632773956302	0.2669561903397313	0	3	5	0	0	-20337.124447660735	0.6786242417432667	1.8624649025031599	1.3607025097334622	0.5017623927696977	2	6	7	0	0	-21639.17753796051	1.2122702669816319	7.7310157968416195	3.244387416139109	4.486628380702512	5	27	48	5	0	1.0	0.15565396719434693	1.8509143823722345	1.0	1.113241124208423	7.092527532912449	1.0	0.15565396719434693	1.8509143823722345	1.0	1.113241124208423	7.092527532912449	1.0	0.15565396719434693	1.8509143823722345	1.0
140000	-61515.60998537026	-61561.993396193764	46.38341082350214	-19585.72519640626	0.8868395838733524	1.5645679976664109	1.3902773172429366	0.17429068042347404	1	4	5	0	0	-20337.924549642008	0.4990444924829145	1.7359881816298373	0.8943315685441535	0.841656613085684	1	5	7	0	0	-21638.343650145496	1.3373838933237372	8.452895635322337	4.5073604810747865	3.945535154247553	4	27	49	4	0	1.0	0.18876466473460754	2.695446084620968	1.0	0.7050987145681861	7.987201635418952	1.0	0.18876466473460754	2.695446084620968	1.0	0.7050987145681861	7.987201635418952	1.0	0.18876466473460754	2.695446084620968	1.0
145000	-61513.316605328204	-61568.098216945815	54.78161161760818	-19586.982257758154	0.6862007593840432	0.9816755824725484	0.7267885794910718	0.2548870029814766	0	3	5	0	0	-20336.597000539008	0.6009428460582831	1.642007140613939	1.2081281266610946	0.4338790139528445	1	5	7	0	0	-21644.518958648652	1.1417622624375612	7.665088089724728	3.915648302717209	3.7494397870075176	7	29	48	5	0	1.0	0.20183670344818558	2.163120760192049	1.0	1.3087521340219663	6.272286267977978	1.0	0.20183670344818558	2.163120760192049	1.0	1.3087521340219663	6.272286267977978	1.0	0.20183670344818558	2.163120760192049	1.0
150000	-61506.94564166688	-61570.13652883038	63.190887163493315	-19584.42283767771	0.8486444296968763	1.5130854569359575	1.2522327839313216	0.260852673004636	0	3	5	0	0	-20338.637726565143	0.40867109505923516	1.1596714378935584	0.6409795080437078	0.5186919298498505	2	6	7	0	0	-21647.075964587526	0.9082214577767037	7.07233497106067	3.1165499748165533	3.9557849962441156	8	26	44	9	0	1.0	0.1509280092619453	2.1684442117620404	1.0	1.3449809192257087	6.089620164750536	1.0	0.1509280092619453	2.1684442117620404	1.0	1.3449809192257087	6.089620164750536	1.0	0.1509280092619453	2.1684442117620404	1.0
155000	-61503.427607013655	-61569.990632748246	66.56302573459422	-19585.727306824218	0.993944729108567	1.665801761447637	1.5198996200655173	0.14590214138211988	2	5	5	0	0	-20337.8079364924	0.5177568615300944	1.5346504397339573	1.0450271880642377	0.4896232516697194	2	6	7	0	0	-21646.455389431623	0.8701513469876422	7.174414916097797	3.675785076152556	3.498629839945239	8	31	49	4	0	1.0	0.1922194853827468	2.43617098503954	1.0	1.8212467961671113	6.009091959374477	1.0	0.1922194853827468	2.43617098503954	1.0	1.8212467961671113	6.009091959374477	1.0	0.1922194853827468	2.43617098503954	1.0
160000	-61501.068739865324	-61573.62766893905	72.5589290737278	-19583.070273119596	0.9149677125466381	1.773109262571766	1.4649479632901952	0.3081612992815708	3	6	5	0	0	-20340.820857174327	0.5322361977276787	1.3423576574587455	0.8491871643650121	0.4931704930937335	3	7	7	0	0	-21649.73653864513	0.8556337382539506	7.340994835619319	4.158847960073158	3.182146875546162	9	34	51	2	0	1.0	0.18911652850961733	3.1916005660327853	1.0	1.904946429367861	7.426436200075736	1.0	0.18911652850961733	3.1916005660327853	1.0	1.904946429367861	7.426436200075736	1.0	0.18911652850961733	3.1916005660327853	1.0
165000	-61500.42829094318	-61560.36644653944	59.93815559626	-19583.716296484676	0.9194693352156219	1.5230130702837081	0.987749197796546	0.535263872487162	0	3	5	0	0	-20336.20396852499	0.619472417021509	1.9094233136965941	1.2132401558094037	0.6961831578871909	0	4	7	0	0	-21640.44618152977	0.8538808517192081	7.382858130729401	3.597415799676887	3.785442331052516	7	32	51	2	0	1.0	0.15305477523592087	1.9429307254665755	1.0	1.2185344287802147	7.124014877927228	1.0	0.15305477523592087	1.9429307254665755	1.0	1.2185344287802147	7.124014877927228	1.0	0.15305477523592087	1.9429307254665755	1.0
170000	-61502.874300958734	-61566.93268730842	64.05838634968704	-19586.166098156966	0.7967786502556173	1.3894870452179948	0.9785707240340769	0.4109163211839177	0	3	5	0	0	-20337.90385274262	0.5858176452765962	1.942051543060948	1.2505711306735643	0.6914804123873833	2	6	7	0	0	-21642.862736408835	0.8628149746426632	7.262056410449562	3.6544021537505245	3.6076542566990373	8	33	51	2	0	1.0	0.2372705485384293	2.5910420583229357	1.0	1.2104679068889483	8.082608679780392	1.0	0.2372705485384293	2.5910420583229357	1.0	1.2104679068889483	8.082608679780392	1.0	0.2372705485384293	2.5910420583229357	1.0
175000	-61492.85138277989	-61565.56241091965	72.7110281397591	-19583.804491692677	0.7323717756848352	0.9941295363305218	0.9178357572914088	0.07629377903911301	0	3	5	0	0	-20336.047524401223	0.3283942136799416	1.0118492580828844	0.6894529708853159	0.3223962871975686	1	5	7	0	0	-21645.71039482575	0.8941208142248374	7.448801212706124	4.040904919124656	3.4078962935814694	7	33	52	1	0	1.0	0.19487306491416864	2.5449089621514	1.0	1.4586813718514975	7.945270371820443	1.0	0.19487306491416864	2.5449089621514	1.0	1.4586813718514975	7.945270371820443	1.0	0.19487306491416864	2.5449089621514	1.0
180000	-61504.32330421155	-61564.73728254062	60.41397832906311	-19583.59589842868	0.7851088767949194	1.325237211713573	1.0838937973603673	0.24134341435320533	0	3	5	0	0	-20338.46224536989	0.4166261366129572	1.6062173039815115	1.1238430843589144	0.4823742196225971	0	4	7	0	0	-21642.67913874204	0.9028594168894449	7.442648301433585	3.6868707801131815	3.755777521320403	8	34	52	1	0	1.0	0.19677551708782245	2.738975582320287	1.0	1.4881839628911069	8.675694521343654	1.0	0.19677551708782245	2.738975582320287	1.0	1.4881839628911069	8.675694521343654	1.0	0.19677551708782245	2.738975582320287	1.0
185000	-61524.50486538899	-61567.10739476676	42.60252937777116	-19584.126560367906	0.9636191999184522	1.5170852340872116	1.0629245399833556	0.4541606941038563	0	2	4	1	0	-20339.60914347156	0.5232229086754712	1.6603014944938892	1.1075724483714824	0.5527290461224065	0	4	7	0	0	-21643.37169092729	0.8859383975358692	6.964911704894973	3.632537134733375	3.3323745701615977	6	30	50	3	0	1.0	0.17074606749539475	4.171884010379677	1.0	1.5152644550788634	5.997460631290199	1.0	0.17074606749539475	4.171884010379677	1.0	1.5152644550788634	5.997460631290199	1.0	0.17074606749539475	4.171884010379677	1.0
190000	-61502.46416440021	-61567.60460410324	65.1404397030305	-19583.83290629335	0.8636221397605096	1.388487299290424	0.9775935232627628	0.4108937760276612	0	3	5	0	0	-20338.58964122556	0.768954853890217	2.1551050638011593	1.5114650257944668	0.6436400380066926	3	7	7	0	0	-21645.182056584326	0.8898157302153874	7.082973299003859	3.253865870493219	3.829107428510638	6	30	50	3	0	1.0	0.16588527494896807	3.193910145500643	1.0	1.797976420257152	8.025940157831387	1.0	0.16588527494896807	3.193910145500643	1.0	1.797976420257152	8.025940157831387	1.0	0.16588527494896807	3.193910145500643	1.0
195000	-61506.25692772188	-61564.10655593114	57.84962820926232	-19587.197400528712	1.0193883094822322	1.7571002008707974	1.1278802666572374	0.62921993421356	3	6	5	0	0	-20334.989346985407	0.5023782975045089	1.4514296873827677	1.230102838402044	0.22132684898072366	1	5	7	0	0	-21641.91980841702	0.8327175009202951	7.512600136113958	3.533522263872086	3.979077872241874	6	30	50	3	0	1.0	0.16419668463567655	3.605022936000978	1.0	1.7990528605296814	7.043225998822666	1.0	0.16419668463567655	3.605022936000978	1.0	1.7990528605296814	7.043225998822666	1.0	0.16419668463567655	3.605022936000978	1.0
200000	-61549.30806855343	-61578.50905673066	29.200988177230535	-19585.02180206777	0.7835396310368771	1.2903420824051826	0.9250919376948772	0.36525014471030537	1	4	5	0	0	-20337.594722345937	0.6832876443073287	2.2846639961539834	1.437258982104249	0.8474050140497347	2	5	6	1	0	-21655.892532316953	0.9636783329548955	7.459784125977425	4.621055662825417	2.838728463152009	2	24	48	5	0	1.0	0.2895660094720976	1.3262782492731555	1.0	1.505117945870508	7.784579660132623	1.0	0.2895660094720976	1.3262782492731555	1.0	1.505117945870508	7.784579660132623	1.0	0.2895660094720976	1.3262782492731555	1.0
205000	-61551.97804854192	-61575.19115027341	23.21310173148847	-19584.41430297237	0.9500669135255984	1.7129038174598896	1.3321152098931386	0.3807886075667511	0	3	5	0	0	-20338.218875301307	0.5303587961934366	1.8716307592518693	1.5777866811271135	0.29384407812475555	0	4	7	0	0	-21652.557971999726	1.1440167470335674	8.187690506119937	5.235985419409916	2.951705086710019	2	27	51	2	0	1.0	0.366791880429418	1.8207272165363284	1.0	0.6485927168663539	7.870605350328995	1.0	0.366791880429418	1.8207272165363284	1.0	0.6485927168663539	7.870605350328995	1.0	0.366791880429418	1.8207272165363284	1.0
210000	-61528.13320276127	-61573.61074795627	45.47754519499806	-19586.96255742931	1.0887044915759876	2.053661789100314	1.7189235548636104	0.33473823423670357	3	6	5	0	0	-20337.69469187967	0.41335050064360623	1.187461659907246	0.8175425445983273	0.36991911530891863	1	4	6	1	0	-21648.953498647286	0.8819048425617387	8.052209146851652	4.138091479758863	3.914117667092789	6	31	51	2	0	1.0	0.24008553018553994	2.2396743507409873	1.0	1.9036388388909857	6.290355685914263	1.0	0.24008553018553994	2.2396743507409873	1.0	1.9036388388909857	6.290355685914263	1.0	0.24008553018553994	2.2396743507409873	1.0
215000	-61512.755364420984	-61570.94818190987	58.19281748888876	-19586.667007952918	0.9685524722625671	1.8774911075702727	1.6103557307637906	0.26713537680648203	2	5	5	0	0	-20339.33302957165	0.4107804550561499	1.1434750161105747	0.9065858928934593	0.2368891232171151	2	6	7	0	0	-21644.9481443853	1.2932502387555516	9.556655626032674	4.352052966388077	5.2046026596446	14	37	49	4	0	1.0	0.19396394636610098	4.531360903264351	1.0	2.348173033154377	6.342629092667244	1.0	0.19396394636610098	4.531360903264351	1.0	2.348173033154377	6.342629092667244	1.0	0.19396394636610098	4.531360903264351	1.0
220000	-61533.12815546817	-61571.47192790889	38.34377244071915	-19588.308191806445	0.8445913661030879	1.42479416122716	1.2027524339497644	0.2220417272773955	0	3	5	0	0	-20338.728859745053	0.47032656690695573	1.4512618310727663	0.8665688551874442	0.5846929758853219	0	4	7	0	0	-21644.43487635739	1.0167473514136385	7.423911880125925	4.331857921499216	3.092053958626711	5	28	49	4	0	1.0	0.288621416509683	2.7648232969733857	1.0	0.6052900007251613	9.266944221201406	1.0	0.288621416509683	2.7648232969733857	1.0	0.6052900007251613	9.266944221201406	1.0	0.288621416509683	2.7648232969733857	1.0
225000	-61537.654619743655	-61577.70372665852	40.04910691485998	-19587.63888383723	0.9868876127282579	1.772885611180767	1.2451656557278958	0.5277199554528711	2	5	5	0	0	-20339.94269843131	0.422744875649029	1.2829270830473187	1.0213449327241146	0.2615821503232042	1	5	7	0	0	-21650.122144389974	1.3481230493082168	9.735642653093812	5.533099818122531	4.20254283497128	11	36	51	2	0	1.0	0.2743119149684275	2.327647392136315	1.0	1.4684435958868602	6.36041668196772	1.0	0.2743119149684275	2.327647392136315	1.0	1.4684435958868602	6.36041668196772	1.0	0.2743119149684275	2.327647392136315	1.0
230000	-61544.030465878146	-61576.39327044065	32.36280456249799	-19586.33985731567	0.8235394610900233	1.4558704228936925	1.2040123287879543	0.25185809410573856	0	3	5	0	0	-20339.9416247701	0.4008921970983096	1.4006373523688498	0.9509017502256251	0.44973560214322506	0	4	7	0	0	-21650.11178835488	1.3251045054594106	10.054799711449354	5.086237729540821	4.968561981908531	7	33	52	1	0	1.0	0.21145427666305958	5.104238910078618	1.0	1.3402685949083224	5.301593726277219	1.0	0.21145427666305958	5.104238910078618	1.0	1.3402685949083224	5.301593726277219	1.0	0.21145427666305958	5.104238910078618	1.0
235000	-61541.75589611096	-61578.05677368755	36.30087757659305	-19587.045096535247	1.1489555463127206	2.324074817936575	1.574476395756562	0.7495984221800128	1	4	5	0	0	-20337.673981094704	0.6606448454001134	1.8836676576926377	1.351053523463271	0.5326141342293663	0	4	7	0	0	-21653.337696057606	1.2710973865269268	10.194315371028557	4.567540290111004	5.626775080917551	7	33	52	1	0	1.0	0.20180569484603433	3.2268371280775736	1.0	1.7397867319152391	4.9722249536154495	1.0	0.20180569484603433	3.2268371280775736	1.0	1.7397867319152391	4.9722249536154495	1.0	0.20180569484603433	3.2268371280775736	1.0
240000	-61521.900224873956	-61570.448670128426	48.54844525446933	-19584.962542425405	0.871388630115051	1.550742417421064	1.1855964939692947	0.3651459234517695	2	5	5	0	0	-20337.715713132824	0.376985512837696	1.24512866342033	0.5478308326237458	0.6972978307965843	0	3	6	1	0	-21647.770414570197	1.2279727439021368	10.156725633319793	4.444165438794077	5.7125601945257145	10	35	51	2	0	1.0	0.2253167781173168	3.24407496738079	1.0	1.7270276940270455	4.935760250552698	1.0	0.2253167781173168	3.24407496738079	1.0	1.7270276940270455	4.935760250552698	1.0	0.2253167781173168	3.24407496738079	1.0
245000	-61542.49456049966	-61572.534026319685	30.03946582002414	-19585.181496297853	0.9756814202211415	2.0401553166703383	1.194200403947054	0.8459549127232839	5	8	5	0	0	-20339.509307963697	0.4837253951596778	1.925566840158373	1.1534501294487103	0.7721167107096627	1	5	7	0	0	-21647.843222058138	1.306885548316014	10.350849027464617	4.977825934353514	5.373023093111103	11	32	47	6	0	1.0	0.254887742158284	2.2743845486929066	1.0	1.7696254389329977	5.850518286585555	1.0	0.254887742158284	2.2743845486929066	1.0	1.7696254389329977	5.850518286585555	1.0	0.254887742158284	2.2743845486929066	1.0
250000	-61570.61402265155	-61574.670946514525	4.056923862976763	-19588.70429644748	1.169397293036676	2.2670703632745206	1.3150991399257999	0.9519712233487208	0	3	5	0	0	-20336.678556928167	0.7847883765866608	2.539561126173876	1.481399332958552	1.0581617932153244	0	4	7	0	0	-21649.28809313887	1.1860159702661506	10.553332259339252	4.8337915807594625	5.719540678579789	5	26	47	6	0	1.0	0.26908493613176154	3.5350555663396857	1.0	1.1431080866680743	3.5556641199217864	1.0	0.26908493613176154	3.5350555663396857	1.0	1.1431080866680743	3.5556641199217864	1.0	0.26908493613176154	3.5350555663396857	1.0
255000	-61548.920313922885	-61578.50696350064	29.586649577751295	-19588.866715620887	0.793716550528731	1.3467556390269642	1.1077292812270856	0.23902635779987802	0	3	5	0	0	-20336.566102890498	0.4494380714577865	1.5077105705263878	1.2253248792946085	0.2823856912317793	0	4	7	0	0	-21653.074144989252	0.8912784688415264	7.680643653227423	4.70494302956223	2.975700623665192	2	27	51	2	0	1.0	0.3020598403407277	2.410994005994968	1.0	0.18633546518143781	8.281033377930836	1.0	0.3020598403407277	2.410994005994968	1.0	0.18633546518143781	8.281033377930836	1.0	0.3020598403407277	2.410994005994968	1.0
260000	-61563.95163524715	-61574.229596713834	10.277961466686397	-19586.06690022889	0.7878780302846723	1.505692269005896	1.4551399742269835	0.05055229477891274	0	3	5	0	0	-20339.97733023504	0.5878636424772202	2.1079639395913556	1.7175147199660505	0.3904492196253054	0	4	7	0	0	-21648.185366249898	0.939965289970805	8.210854786672519	5.014700712938423	3.196154073734095	5	28	49	4	0	1.0	0.29934231920914695	1.3526421529569195	1.0	0.8207263429332101	7.43127391071504	1.0	0.29934231920914695	1.3526421529569195	1.0	0.8207263429332101	7.43127391071504	1.0	0.29934231920914695	1.3526421529569195	1.0
265000	-61550.52875373302	-61565.076969428286	14.54821569526597	-19583.249930813014	0.982687955388513	1.800971197077771	1.4106969249205212	0.3902742721572498	1	4	5	0	0	-20339.215407879197	0.3870101891729417	1.1541439280884658	0.9411789356035842	0.21296499248488157	1	5	7	0	0	-21642.611630736075	1.1731790820574806	10.420272130899631	4.711181472841618	5.709090658058012	6	27	47	6	0	1.0	0.3077837372764441	2.8660528191716788	1.0	0.639269874586716	5.218283847149624	1.0	0.3077837372764441	2.8660528191716788	1.0	0.639269874586716	5.218283847149624	1.0	0.3077837372764441	2.8660528191716788	1.0
270000	-61558.78089735222	-61576.27430896173	17.493411609509696	-19587.86585575574	0.8365784776541776	1.657184113818585	1.5225823284449715	0.13460178537361334	1	4	5	0	0	-20340.090774339395	0.5350171605460754	1.797970274410747	1.2993925457024131	0.49857772870833383	0	4	7	0	0	-21648.31767886659	1.1219653046045677	9.925278738277186	4.991147410375685	4.934131327901503	4	27	49	4	0	1.0	0.248486761178467	2.645178952600407	1.0	0.7429790381544312	7.855450360381124	1.0	0.248486761178467	2.645178952600407	1.0	0.7429790381544312	7.855450360381124	1.0	0.248486761178467	2.645178952600407	1.0
275000	-61539.007356314505	-61558.427939669884	19.420583355375726	-19584.120977731025	0.9995998669289039	1.7675786070888129	1.0556240918380588	0.711954515250754	2	4	4	1	0	-20336.05684968028	0.34568660360386705	1.0178764453493883	0.5295666014854026	0.4883098438639859	0	3	6	1	0	-21638.25011225857	0.9425641734684445	8.818337315847431	3.784031821517824	5.0343054943296055	10	27	43	10	0	1.0	0.20195731697868588	1.9522400872705936	1.0	1.1773061642503861	3.631799184566848	1.0	0.20195731697868588	1.9522400872705936	1.0	1.1773061642503861	3.631799184566848	1.0	0.20195731697868588	1.9522400872705936	1.0
280000	-61536.54154188778	-61567.68538760263	31.14384571484441	-19584.51302019615	0.9973172284987639	2.1470932301641295	1.4077509258454355	0.7393423043186939	3	5	4	1	0	-20340.698087518853	0.7323833694559705	2.5752205503798855	1.9498532564700466	0.625367293909839	2	6	7	0	0	-21642.474279887625	0.9402107807132513	9.341491027598861	3.87085784876398	5.470633178834883	17	34	43	10	0	1.0	0.19818210288957333	1.3161948576900482	1.0	2.491935607173184	5.629949482526618	1.0	0.19818210288957333	1.3161948576900482	1.0	2.491935607173184	5.629949482526618	1.0	0.19818210288957333	1.3161948576900482	1.0
285000	-61509.49274439127	-61568.65287796666	59.16013357539384	-19590.01075789029	1.0457247645460455	2.256776162730784	1.7114403367251068	0.5453358260056769	5	8	5	0	0	-20337.788026605856	0.39849780185727884	1.177584541994244	0.8475070551166063	0.3300774868776374	1	5	7	0	0	-21640.854093470516	0.9450874881551038	9.041140492528784	4.243259505281721	4.79788098724706	17	37	46	7	0	1.0	0.2536253420822677	1.9932680412051516	1.0	3.3377749490500346	9.096708172780357	1.0	0.2536253420822677	1.9932680412051516	1.0	3.3377749490500346	9.096708172780357	1.0	0.2536253420822677	1.9932680412051516	1.0
290000	-61495.13489209644	-61567.20375281854	72.0688607221034	-19588.255449796758	0.9592991760983067	1.7122710912265273	1.2354047795858913	0.4768663116406359	3	6	5	0	0	-20337.276763664348	0.3392242751510412	1.0029316193177278	0.7351804661620417	0.26775115315568626	1	5	7	0	0	-21641.671539357438	0.9300504514480121	9.105031543932274	4.721387761427667	4.383643782504604	17	42	51	2	0	1.0	0.23796415686880656	2.952942244596022	1.0	2.9095383924387686	9.170235323087727	1.0	0.23796415686880656	2.952942244596022	1.0	2.9095383924387686	9.170235323087727	1.0	0.23796415686880656	2.952942244596022	1.0
295000	-61562.154711248826	-61563.16100835419	1.0062971053619885	-19584.633729980145	1.0266108677196688	2.0803429249744636	1.552008323400295	0.5283346015741687	1	4	5	0	0	-20337.75759343843	0.7917255608197377	2.27789106810041	1.539542942193437	0.7383481259069732	4	7	6	1	0	-21640.769684935614	1.073221655245222	9.023431883755928	5.432455240403531	3.5909766433523953	6	24	44	9	0	1.0	0.3909485426609812	1.4160057543156879	1.0	1.1719045120694522	4.648369042547319	1.0	0.3909485426609812	1.4160057543156879	1.0	1.1719045120694522	4.648369042547319	1.0	0.3909485426609812	1.4160057543156879	1.0
300000	-61525.85393117504	-61570.747953094	44.89402191896266	-19586.307253545932	0.8670965103957742	1.7868326003768025	1.2504815196910455	0.5363510806857568	2	5	5	0	0	-20339.641596593647	0.6353546205093425	2.0537539203897848	1.473430499531998	0.5803234208577867	2	6	7	0	0	-21644.799102954425	1.005326187774759	8.434838794231293	4.845757672097184	3.5890811221341092	12	35	49	4	0	1.0	0.2496930316599128	1.952513025514	1.0	1.4385115584751595	7.924952417014757	1.0	0.2496930316599128	1.952513025514	1.0	1.4385115584751595	7.924952417014757	1.0	0.2496930316599128	1.952513025514	1.0
305000	-61518.0442920376	-61565.61996173109	47.575669693491314	-19584.434205365378	0.9540825447786082	1.5994627354220659	1.1202035745126508	0.4792591609094151	0	2	4	1	0	-20336.56463531599	0.45121950128036076	1.555467901620231	0.9433708600705848	0.6120970415496462	0	4	7	0	0	-21644.621121049724	0.9771034005971496	7.937339701704452	3.1828314692253543	4.754508232479095	9	27	44	9	0	1.0	0.13622232137505283	1.3307926377123493	1.0	1.5218235625740832	5.362104202606836	1.0	0.13622232137505283	1.3307926377123493	1.0	1.5218235625740832	5.362104202606836	1.0	0.13622232137505283	1.3307926377123493	1.0
310000	-61494.08279137068	-61566.16256082525	72.07976945456896	-19585.43116141681	0.8388080270075927	1.304743579001571	1.0109890805477701	0.2937544984538008	3	6	5	0	0	-20337.39359272415	0.5891627951225226	1.8441060084405303	0.7400200844242357	1.1040859240162946	1	4	6	1	0	-21643.337806684292	0.9861701588821794	8.230905549538873	2.829810273671507	5.4010952758673625	9	27	44	9	0	1.0	0.08560225536780457	1.9955861020371646	1.0	2.260703653903033	4.251682536902236	1.0	0.08560225536780457	1.9955861020371646	1.0	2.260703653903033	4.251682536902236	1.0	0.08560225536780457	1.9955861020371646	1.0
315000	-61515.7466548442	-61567.61831126429	51.871656420084044	-19585.303073337946	0.859266762857965	1.4904644007341714	1.1172665173591527	0.37319788337501847	0	3	5	0	0	-20337.094860576108	0.39522723163601853	1.1774641275533204	0.6616614273427407	0.5158027002105798	0	4	7	0	0	-21645.22037735024	0.9794000392296585	8.712424279328744	3.047793610281368	5.664630669047376	7	26	45	8	0	1.0	0.11316937344158075	3.4797619742003056	1.0	2.0258925834880777	4.010476188994957	1.0	0.11316937344158075	3.4797619742003056	1.0	2.0258925834880777	4.010476188994957	1.0	0.11316937344158075	3.4797619742003056	1.0
320000	-61509.07322574881	-61569.105499775585	60.03227402676938	-19586.118285958284	0.7400243870113583	0.9934617836675655	0.813314525227608	0.18014725843995735	0	3	5	0	0	-20337.76193346211	0.3662843599119141	1.088446177960497	0.6760241816543532	0.4124219963061439	1	5	7	0	0	-21645.225280355193	1.0252962912969146	8.68416688561549	3.2757349607674815	5.408431924848006	9	29	46	7	0	1.0	0.11500581032218203	1.6647067470051555	1.0	0.9293016159682064	4.835403058845488	1.0	0.11500581032218203	1.6647067470051555	1.0	0.9293016159682064	4.835403058845488	1.0	0.11500581032218203	1.6647067470051555	1.0
325000	-61536.64904119781	-61575.05458078245	38.405539584640806	-19586.15840880493	1.094751002172022	1.9783963947732837	1.2676955577457483	0.7107008370275352	1	4	5	0	0	-20337.700380031765	0.4365438562727461	1.2354336241551525	0.6460560477639863	0.5893775763911662	0	3	6	1	0	-21651.195791945764	1.0027893743676082	8.310654239617095	3.2588824760230786	5.051771763594017	9	25	42	11	0	1.0	0.12944883188038517	1.1454192827498264	1.0	1.3068682099858897	4.540601253310182	1.0	0.12944883188038517	1.1454192827498264	1.0	1.3068682099858897	4.540601253310182	1.0	0.12944883188038517	1.1454192827498264	1.0
330000	-61552.39341865235	-61572.11945878778	19.72604013543524	-19585.250417721396	1.0420667935368504	1.909482128052188	1.4805047936122455	0.42897733443994274	1	4	5	0	0	-20339.909770690436	0.4227141405697698	1.4594895663939993	1.0585402922826062	0.40094927411139314	0	4	7	0	0	-21646.959270375944	0.9921420163372356	8.531881852855614	3.2963057906838946	5.235576062171719	4	20	42	11	0	1.0	0.2361791183909082	1.5465782436806705	1.0	1.149022609961588	4.236028026341769	1.0	0.2361791183909082	1.5465782436806705	1.0	1.149022609961588	4.236028026341769	1.0	0.2361791183909082	1.5465782436806705	1.0
335000	-61546.233743084944	-61572.14691923122	25.913176146278065	-19584.248032842337	0.8946134589258965	1.7037396793786312	1.1350415413044683	0.5686981380741629	0	3	5	0	0	-20340.45484336376	0.39015011662701565	1.1308953696007118	0.8623437098513582	0.2685516597493535	0	4	7	0	0	-21647.444043025127	1.011779194207262	8.809553741604194	4.948960451262825	3.8605932903413684	6	28	48	5	0	1.0	0.27654237434512696	1.9257630157860712	1.0	1.3065164362725914	5.7689730546604485	1.0	0.27654237434512696	1.9257630157860712	1.0	1.3065164362725914	5.7689730546604485	1.0	0.27654237434512696	1.9257630157860712	1.0
340000	-61551.00515947082	-61574.18838659095	23.183227120127015	-19584.6736354029	1.1210813001380324	2.3901269630235005	1.5695851861799006	0.8205417768436002	1	3	4	1	0	-20336.519450004354	0.6875995578327714	1.8120979794459648	1.2571357388738051	0.5549622405721596	0	4	7	0	0	-21652.995301183695	1.039359307323804	8.153680199372383	4.67015888813	3.483521311242384	4	25	47	6	0	1.0	0.2785897253286786	1.381616336627829	1.0	0.4236079255360843	5.7265769733131995	1.0	0.2785897253286786	1.381616336627829	1.0	0.4236079255360843	5.7265769733131995	1.0	0.2785897253286786	1.381616336627829	1.0
345000	-61557.135435967524	-61577.52406537136	20.388629403840977	-19584.500811393948	1.0249272729801941	2.0550765150334214	1.7661914636322158	0.2888850514012053	0	3	5	0	0	-20337.65365248201	0.4444868901703938	1.4409526176981233	0.8922587780268225	0.5486938396713008	0	3	6	1	0	-21655.369601495404	1.1154472354044669	8.7336584292792	5.190827443742824	3.542830985536373	3	27	50	3	0	1.0	0.3208061041697852	1.1686543021364764	1.0	0.17498072565760184	7.00039222966624	1.0	0.3208061041697852	1.1686543021364764	1.0	0.17498072565760184	7.00039222966624	1.0	0.3208061041697852	1.1686543021364764	1.0
350000	-61572.7293388632	-61588.23198734833	15.502648485124947	-19589.064361342418	0.9163195146446409	1.902220411016164	1.7593032579927512	0.14291715302341293	0	3	5	0	0	-20339.44455398882	0.4768342037353318	1.7042209824798213	1.1459890235053938	0.558231958974428	0	4	7	0	0	-21659.723072017092	1.0774339829645996	8.404756355936202	5.136454135767343	3.2683022201688594	1	22	47	6	0	1.0	0.3190765553458611	1.2648059872049955	1.0	0.27734417242054854	6.876074987944882	1.0	0.3190765553458611	1.2648059872049955	1.0	0.27734417242054854	6.876074987944882	1.0	0.3190765553458611	1.2648059872049955	1.0
355000	-61544.97890809061	-61577.69843898404	32.71953089343222	-19589.632256519348	0.9086927315824255	1.6879368640278107	0.8621381337274638	0.825798730300347	5	5	3	2	1	-20343.71573646462	0.7683545524355612	2.613963045436036	1.4412328395650615	1.1727302058709743	3	6	6	1	0	-21644.350446000073	1.0211236447720262	7.383405700931896	3.961145401835102	3.4222602990967954	7	22	41	12	0	1.0	0.2454393415417402	0.7202339672456549	1.0	2.0875410597820014	5.733339469418151	1.0	0.2454393415417402	0.7202339672456549	1.0	2.0875410597820014	5.733339469418151	1.0	0.2454393415417402	0.7202339672456549	1.0
360000	-61527.972826698075	-61565.598426118755	37.625599420683706	-19584.770678176035	0.7702881340440958	1.1796279296244645	0.8554483520153134	0.32417957760915084	1	3	4	1	0	-20338.22451428445	0.6211085014604906	1.94375927553464	1.2730342887447397	0.6707249867899007	1	5	7	0	0	-21642.603233658272	1.0531514463453575	7.2647305025381055	3.6272130875302775	3.6375174150078293	8	24	42	11	0	1.0	0.24425786878965478	0.9758792384851841	1.0	2.9781004368680666	6.1794504211582755	1.0	0.24425786878965478	0.9758792384851841	1.0	2.9781004368680666	6.1794504211582755	1.0	0.24425786878965478	0.9758792384851841	1.0
365000	-61540.34048202935	-61568.62236456273	28.281882533381967	-19586.028955299666	0.9509803868867779	1.7561099118272943	0.8548003534506066	0.9013095583766877	2	3	3	2	0	-20340.353944743616	0.35265445678058205	1.2799156266117273	0.6642678944579972	0.61564773215373	0	4	7	0	0	-21642.239464519447	1.0853243089502942	7.966983054375703	4.189009177345325	3.77797387703038	7	26	45	8	0	1.0	0.25330720133986456	1.0197610439963032	1.0	1.4027460804376224	6.2733610781992715	1.0	0.25330720133986456	1.0197610439963032	1.0	1.4027460804376224	6.2733610781992715	1.0	0.25330720133986456	1.0197610439963032	1.0
370000	-61515.20280868279	-61569.80183880901	54.59903012622276	-19585.723245598332	0.8820233134968547	1.5308738526684187	1.063131857585622	0.46774199508279657	2	5	5	0	0	-20337.880367797014	0.3938721007961739	1.3176200514832555	0.551011913348868	0.7666081381343876	1	4	6	1	0	-21646.19822541367	0.9725382788463208	8.172588517475758	4.5271584869925	3.64543003048326	12	36	50	3	0	1.0	0.2524604803839298	1.2615212629004355	1.0	2.656713022290847	6.294401148633183	1.0	0.2524604803839298	1.2615212629004355	1.0	2.656713022290847	6.294401148633183	1.0	0.2524604803839298	1.2615212629004355	1.0
375000	-61527.39830273581	-61566.04503263178	38.64672989596666	-19586.01518597333	0.7697385613187714	1.338035819733257	1.0748662950293566	0.26316952470390054	1	4	5	0	0	-20339.97826335462	0.5280595077618617	2.003297951380034	1.0363600358393437	0.9669379155406902	3	7	7	0	0	-21640.051583303833	0.9469028449117519	8.432372377981338	3.9885509252663884	4.443821452714949	9	29	46	7	0	1.0	0.24254499780079458	2.3944111511346686	1.0	3.106399572840868	6.239525768108858	1.0	0.24254499780079458	2.3944111511346686	1.0	3.106399572840868	6.239525768108858	1.0	0.24254499780079458	2.3944111511346686	1.0
380000	-61525.55957303256	-61566.65878066749	41.099207634929186	-19587.54983054795	1.1578890815431924	1.9824875299667968	1.6911081347680317	0.29137939519876477	0	3	5	0	0	-20336.737165081715	0.4200124356687415	1.1344122488317314	0.6947411692072893	0.4396710796244422	1	5	7	0	0	-21642.37178503782	0.9350755351309618	8.162433811657193	3.934183809034118	4.228250002623073	8	31	49	4	0	1.0	0.2808694851128731	3.0922971312169696	1.0	1.9687752541589556	5.436247397164012	1.0	0.2808694851128731	3.0922971312169696	1.0	1.9687752541589556	5.436247397164012	1.0	0.2808694851128731	3.0922971312169696	1.0
385000	-61505.74409999429	-61565.629531355495	59.885431361199835	-19585.35139003567	1.183537785375708	2.1580677104195347	1.6744958033077277	0.4835719071118071	3	6	5	0	0	-20339.50591135126	0.48466517344035404	1.2651773843681884	0.6883065422310997	0.5768708421370885	3	6	6	1	0	-21640.77222996856	1.0977385047444121	8.91664933844634	4.326099101275261	4.590550237171077	10	34	50	3	0	1.0	0.18219269775351504	2.29282659790145	1.0	2.5687256946798156	6.84917461931887	1.0	0.18219269775351504	2.29282659790145	1.0	2.5687256946798156	6.84917461931887	1.0	0.18219269775351504	2.29282659790145	1.0
390000	-61537.024623259356	-61575.567662550486	38.54303929112827	-19586.524640096155	0.7235669941070237	1.23786180044784	1.013897261351178	0.22396453909666206	0	3	5	0	0	-20340.010122888812	0.480620349902951	1.8048265629973383	1.2827199845499415	0.5221065784473966	3	7	7	0	0	-21649.032899565518	1.0478423685694238	8.98929429160519	4.642288859636718	4.3470054319684746	10	32	48	5	0	1.0	0.30474381526795236	1.9548272985617123	1.0	1.7745375468796478	6.417185783991331	1.0	0.30474381526795236	1.9548272985617123	1.0	1.7745375468796478	6.417185783991331	1.0	0.30474381526795236	1.9548272985617123	1.0
395000	-61557.71428375385	-61575.703663007924	17.98937925407529	-19584.844714620023	1.0102830175909188	1.7465179275429392	1.0708337585445622	0.675684168998377	0	2	4	1	0	-20341.5847959294	0.643646562225231	2.1409589211333198	1.3542282935867376	0.786730627546582	1	5	7	0	0	-21649.274152458504	1.0452949043377873	9.208013953015957	4.858858992969768	4.349154960046189	8	32	50	3	0	1.0	0.27827055134495926	1.7254391810337424	1.0	2.05396417554872	7.7326256531644715	1.0	0.27827055134495926	1.7254391810337424	1.0	2.05396417554872	7.7326256531644715	1.0	0.27827055134495926	1.7254391810337424	1.0
400000	-61551.880367162375	-61572.822486625824	20.94211946344576	-19586.789506741585	0.7941003600024985	1.5000210878771736	1.199764594056194	0.3002564938209792	0	3	5	0	0	-20341.7368755607	0.522734716836489	1.8423110684367778	1.5878133184400385	0.2544977499967388	0	4	7	0	0	-21644.296104323537	0.9828065260130545	8.052532882838136	5.076303545127498	2.976229337710638	1	25	50	3	0	1.0	0.3720976553920466	0.8380647862657795	1.0	0.24705806215230647	8.180042178521152	1.0	0.3720976553920466	0.8380647862657795	1.0	0.24705806215230647	8.180042178521152	1.0	0.3720976553920466	0.8380647862657795	1.0
405000	-61530.74232740649	-61564.907336662436	34.16500925594339	-19585.08643454509	0.8284834697503755	1.394533463759465	1.3056249024797917	0.08890856127967307	0	3	5	0	0	-20337.45102615374	0.4404339929374049	1.34835766190551	1.027448215068639	0.3209094468368712	0	4	7	0	0	-21642.369875963606	0.9487293062127172	7.327714583850807	4.726535633155047	2.601178950695758	0	23	49	4	0	1.0	0.3721870841260332	1.1253808779381784	1.0	0.10699661717414694	8.11644277244216	1.0	0.3721870841260332	1.1253808779381784	1.0	0.10699661717414694	8.11644277244216	1.0	0.3721870841260332	1.1253808779381784	1.0
410000	-61564.37504660748	-61575.13123104673	10.756184439257634	-19589.543366102585	1.3789139499168332	2.4972981439418405	1.8651508879098144	0.6321472560320258	3	6	5	0	0	-20341.496198349367	0.6760737970315323	2.19020255718406	1.7333085700159467	0.4568939871681131	2	6	7	0	0	-21644.091666594777	1.0947429818249252	9.830677558496957	6.429239815620033	3.4014377428769254	13	36	49	4	0	1.0	0.41209263355805137	2.0211020633025907	1.0	0.8347802319652261	8.736697201851266	1.0	0.41209263355805137	2.0211020633025907	1.0	0.8347802319652261	8.736697201851266	1.0	0.41209263355805137	2.0211020633025907	1.0
415000	-61589.469721481895	-61564.2472162287	-25.222505253194864	-19584.723698871258	1.0608975194037058	1.7749150914104725	1.6763435669665556	0.09857152444391663	0	3	5	0	0	-20337.36757711142	1.017518161749765	3.74750339396644	2.573682283298316	1.1738211106681231	0	3	6	1	0	-21642.15594024603	1.4745936786698866	12.393705067070934	7.227187343053932	5.1665177240170035	0	25	51	2	0	1.0	0.5251228473348943	4.103097171092954	1.0	0.08139747374857881	4.206648301240955	1.0	0.5251228473348943	4.103097171092954	1.0	0.08139747374857881	4.206648301240955	1.0	0.5251228473348943	4.103097171092954	1.0
420000	-61595.9600386238	-61566.54429044496	-29.415748178845764	-19585.30656185539	0.8480202314250069	1.6219542148641035	1.1571868781753207	0.4647673366887826	0	3	5	0	0	-20338.070641813374	0.7868938915691992	2.6079032920927063	1.7265652700297043	0.8813380220630023	0	3	6	1	0	-21643.167086776197	1.7301908027514132	13.065631346844542	7.099422336791484	5.966209010053056	1	24	49	4	0	1.0	0.4717103197419069	1.9580674373739346	1.0	0.10201545166574535	4.485708269268774	1.0	0.4717103197419069	1.9580674373739346	1.0	0.10201545166574535	4.485708269268774	1.0	0.4717103197419069	1.9580674373739346	1.0
425000	-61553.18395934024	-61572.53106945757	19.347110117326434	-19585.969367357502	1.096762846769124	1.9116054202352109	1.1956104944619597	0.7159949257732511	1	4	5	0	0	-20338.239715499105	0.5153559627759305	1.875479364540531	1.4300046425388662	0.44547472200166494	1	5	7	0	0	-21648.321986600957	1.0934820905489793	9.38472894336656	4.8555276756183	4.529201267748262	11	31	46	7	0	1.0	0.28374648000698716	2.077980809008508	1.0	1.5973273663598055	4.529159319024354	1.0	0.28374648000698716	2.077980809008508	1.0	1.5973273663598055	4.529159319024354	1.0	0.28374648000698716	2.077980809008508	1.0
430000	-61574.596800406085	-61575.78936994185	1.1925695357667887	-19587.94516634149	1.253598683569932	2.6101419240459727	1.8190801240249015	0.7910618000210715	2	5	5	0	0	-20340.882666050235	0.8505919339550502	3.099882426018317	1.7639255286109212	1.3359568974073954	2	6	7	0	0	-21646.961537550116	1.2571418662094904	9.374564296276775	5.802639833402454	3.571924462874321	8	29	47	6	0	1.0	0.3422257779563183	1.160215525449666	1.0	1.704771920223365	6.797730202931949	1.0	0.3422257779563183	1.160215525449666	1.0	1.704771920223365	6.797730202931949	1.0	0.3422257779563183	1.160215525449666	1.0
435000	-61538.18341838616	-61572.20576663462	34.02234824846698	-19584.14485623011	0.9058237549727954	1.5194314473117003	1.1720251674560553	0.3474062798556451	0	3	5	0	0	-20339.178692512105	0.4962037545648376	1.4739764759483882	1.1006747505220296	0.3733017254263586	0	4	7	0	0	-21648.88221789241	1.2263081957369972	8.916182825258948	4.947436927065243	3.9687458981937063	5	29	50	3	0	1.0	0.26695416361859425	1.2412470299997909	1.0	0.3202570814443978	8.431255004302898	1.0	0.26695416361859425	1.2412470299997909	1.0	0.3202570814443978	8.431255004302898	1.0	0.26695416361859425	1.2412470299997909	1.0
440000	-61548.90767534478	-61569.80015211816	20.892476773375062	-19586.37218992101	0.8632367832167828	1.3534404121924295	0.9125304849854804	0.44090992720694894	0	3	5	0	0	-20339.3261209386	0.4873597523260039	1.6852147078266784	1.1003959479391716	0.5848187598875066	0	4	7	0	0	-21644.10184125855	1.127108308844103	9.353734215478923	4.619677078248676	4.7340571372302485	7	29	48	5	0	1.0	0.2794294505826271	2.5805101569285176	1.0	1.227238418438778	6.058644288218338	1.0	0.2794294505826271	2.5805101569285176	1.0	1.227238418438778	6.058644288218338	1.0	0.2794294505826271	2.5805101569285176	1.0
445000	-61545.33296826289	-61569.80311028643	24.470142023540134	-19585.938222854722	0.7550337860535244	1.1802623125105116	0.9801323415752229	0.20012997093528867	0	3	5	0	0	-20339.532495617466	0.5272599469021525	1.6864543543217572	1.1265675088848126	0.5598868454369446	0	4	7	0	0	-21644.33239181425	1.1305877881614737	9.69182688815238	4.8681764826851195	4.823650405467262	10	33	49	4	0	1.0	0.24219844618233363	4.501132528445409	1.0	1.3637908924691662	5.944876761957792	1.0	0.24219844618233363	4.501132528445409	1.0	1.3637908924691662	5.944876761957792	1.0	0.24219844618233363	4.501132528445409	1.0
450000	-61542.70294633533	-61576.54837465154	33.84542831620956	-19588.150483549554	1.175723721791711	2.2269211582932815	2.046527490942917	0.1803936673503644	0	3	5	0	0	-20343.87214804809	0.6057449227945811	1.8783475660425726	1.0896558327774182	0.7886917332651544	1	5	7	0	0	-21644.525743053888	0.862929159447944	7.478347827812414	4.128039365781557	3.3503084620308567	4	26	48	5	0	1.0	0.2653646038018008	1.8330804671192886	1.0	0.6027594372456838	9.0065213044286	1.0	0.2653646038018008	1.8330804671192886	1.0	0.6027594372456838	9.0065213044286	1.0	0.2653646038018008	1.8330804671192886	1.0
455000	-61517.88660474321	-61568.0310409636	50.14443622039404	-19586.848413351632	0.9189680907645028	1.5837978202817302	1.4727195721958322	0.11107824808589796	0	3	5	0	0	-20338.84319130041	0.41513114047098143	1.2088922783966818	0.8812008566270926	0.327691421769589	0	4	7	0	0	-21642.33943631156	0.8359770915108817	7.181975509278152	3.654450713814405	3.527524795463748	4	27	49	4	0	1.0	0.19448675000187968	2.6420487752213035	1.0	0.35518177340929225	6.372970170485551	1.0	0.19448675000187968	2.6420487752213035	1.0	0.35518177340929225	6.372970170485551	1.0	0.19448675000187968	2.6420487752213035	1.0
460000	-61500.62376250916	-61566.106228129385	65.4824656202247	-19584.053415974824	0.8053249925853931	1.315620715900733	1.1284994638780774	0.1871212520226553	0	3	5	0	0	-20337.710674866852	0.5014784860964804	1.631178509138242	0.8410614136895003	0.7901170954487418	1	5	7	0	0	-21644.34213728771	0.8054292304856823	6.707681755981595	3.519040395662932	3.1886413603186625	6	29	49	4	0	1.0	0.17197742363882484	1.1056113931028453	1.0	0.9712273518167841	7.634115084551298	1.0	0.17197742363882484	1.1056113931028453	1.0	0.9712273518167841	7.634115084551298	1.0	0.17197742363882484	1.1056113931028453	1.0
465000	-61501.98405426273	-61574.22015612743	72.2361018646969	-19586.798687110062	0.7263666317758688	1.0967317077219452	0.747625490801218	0.3491062169207273	1	4	5	0	0	-20339.86823060214	0.39092210098846736	1.034287009746852	0.9136165012467583	0.12067050850009367	0	4	7	0	0	-21647.553238415225	0.8406925380340637	6.502943682332807	3.1618800032568553	3.3410636790759525	7	28	47	6	0	1.0	0.12364317858642696	1.1127598958341107	1.0	1.1892505227384067	7.4017455145478515	1.0	0.12364317858642696	1.1127598958341107	1.0	1.1892505227384067	7.4017455145478515	1.0	0.12364317858642696	1.1127598958341107	1.0
470000	-61503.59975112509	-61570.50620980311	66.90645867802331	-19584.417988243375	0.922093070536867	1.5928115143548287	0.8527450262613055	0.7400664880935234	3	6	5	0	0	-20337.666902144956	0.36514007207514465	1.1257486750892687	0.763814426380061	0.3619342487092078	0	4	7	0	0	-21648.42131941478	0.8390852022869115	6.369342498916938	3.1418492642070595	3.2274932347098773	5	25	46	7	0	1.0	0.15572821786247423	0.98002094966546	1.0	1.1327933033455284	7.402441982330561	1.0	0.15572821786247423	0.98002094966546	1.0	1.1327933033455284	7.402441982330561	1.0	0.15572821786247423	0.98002094966546	1.0
475000	-61491.40344714399	-61581.28404166011	89.88059451612446	-19585.719472750792	0.9422932130300007	1.4622253793523687	1.2457780371210863	0.2164473422312826	1	4	5	0	0	-20339.745499095385	0.4379292697360033	1.1646679150344887	0.7157496379761242	0.4489182770583643	0	4	7	0	0	-21655.81906981393	0.8707956618697341	5.910978870655643	2.7421626941561645	3.1688161764994778	4	26	48	5	0	1.0	0.09491212127128008	0.981427371736636	1.0	0.5678242340339734	7.77097653552138	1.0	0.09491212127128008	0.981427371736636	1.0	0.5678242340339734	7.77097653552138	1.0	0.09491212127128008	0.981427371736636	1.0
480000	-61482.37084438459	-61572.5999569149	90.22911253030935	-19584.996190540216	0.7985314309532813	1.1974400755948273	0.9536815380501135	0.24375853754471394	1	4	5	0	0	-20339.164073562024	0.5072377922491996	1.4595572388104494	0.9389084088582292	0.52064882995222	1	5	7	0	0	-21648.439692812663	0.8342754405500943	5.928864399722215	2.610697907101154	3.3181664926210623	4	26	48	5	0	1.0	0.09224034121553319	1.4699112999779795	1.0	0.2824398302818647	7.848717598051052	1.0	0.09224034121553319	1.4699112999779795	1.0	0.2824398302818647	7.848717598051052	1.0	0.09224034121553319	1.4699112999779795	1.0
485000	-61498.25331948374	-61574.08238927902	75.82906979528435	-19586.46906330375	0.923149329985112	1.7974744395083149	1.3848004488860441	0.4126739906222707	1	4	5	0	0	-20337.17020347363	0.442629325841808	1.5943441451510196	0.8880499341360748	0.7062942110149448	2	6	7	0	0	-21650.443122501634	0.9769565117497339	6.42504259574308	3.331401924911205	3.093640670831877	3	27	50	3	0	1.0	0.13983156503801566	2.3925539771061675	1.0	0.8302403212396726	6.533555788737228	1.0	0.13983156503801566	2.3925539771061675	1.0	0.8302403212396726	6.533555788737228	1.0	0.13983156503801566	2.3925539771061675	1.0
490000	-61502.30347812958	-61567.8533002244	65.54982209482442	-19584.583500060457	0.8546113789667752	1.3578186065249231	0.7483569349657009	0.6094616715592222	0	2	4	1	0	-20337.88708500054	0.4279062528467812	1.3302794966387874	0.947559737824873	0.3827197588139144	0	4	7	0	0	-21645.382715163403	0.9157762155280827	6.503846589810217	3.4278451164200994	3.0760014733901158	3	26	49	4	0	1.0	0.17668628677905895	2.079057340478144	1.0	0.6172737065837458	6.5032894000434665	1.0	0.17668628677905895	2.079057340478144	1.0	0.6172737065837458	6.5032894000434665	1.0	0.17668628677905895	2.079057340478144	1.0
495000	-61487.554848856445	-61564.0646626846	76.50981382815469	-19584.595927412844	0.7596128365711904	1.1647244774653513	0.8233344480201775	0.3413900294451737	1	4	5	0	0	-20335.14919479411	0.34417366532343613	0.8446149047565614	0.6113120524602205	0.233302852296341	0	4	7	0	0	-21644.319540477652	0.9009466896845181	6.371271495142078	3.318445462387469	3.052826032754608	5	27	48	5	0	1.0	0.12419016220284249	1.1674844511264184	1.0	0.7567658737941902	7.45691053281564	1.0	0.12419016220284249	1.1674844511264184	1.0	0.7567658737941902	7.45691053281564	1.0	0.12419016220284249	1.1674844511264184	1.0
500000	-61483.8344016552	-61569.82576034154	85.99135868634028	-19584.71836261525	0.7786285348278439	1.1454083043461323	0.9250449740333246	0.22036333031280766	1	4	5	0	0	-20338.341880300035	0.5647892217586812	1.588252129318604	1.123599324311979	0.4646528050066252	3	7	7	0	0	-21646.765517426247	0.8998027333253231	6.542217456002072	3.1912332143323514	3.3509842416697198	4	28	50	3	0	1.0	0.13689568174791025	2.0955622726712675	1.0	1.0529369646796554	7.44730741309792	1.0	0.13689568174791025	2.0955622726712675	1.0	1.0529369646796554	7.44730741309792	1.0	0.13689568174791025	2.0955622726712675	1.0
505000	-61486.981195232955	-61566.19051202378	79.20931679082773	-19585.97160958871	0.8090194409498392	1.071285238878636	0.8410988932357545	0.23018634564288162	0	3	5	0	0	-20337.19161454525	0.49900852430952247	1.5843167177646318	1.0660576529168908	0.518259064847741	1	5	7	0	0	-21643.02728788982	0.8839087910615266	6.434709663772264	3.108494994494818	3.3262146692774452	5	29	50	3	0	1.0	0.12358323568922602	1.0566238481412542	1.0	0.6970045721225433	7.477953438550395	1.0	0.12358323568922602	1.0566238481412542	1.0	0.6970045721225433	7.477953438550395	1.0	0.12358323568922602	1.0566238481412542	1.0
510000	-61514.68776389832	-61566.16295690967	51.47519301134924	-19586.862191179524	0.7744075978180726	1.4111837952640596	0.8967131544785054	0.5144706407855539	1	4	5	0	0	-20338.160068541554	0.40341236418497795	1.419320634695782	1.0566112028413273	0.3627094318544548	0	4	7	0	0	-21641.140697188595	0.8891995588460265	7.058014464238886	3.267750318274174	3.7902641459647093	7	28	47	6	0	1.0	0.12313641407148837	1.788351474410251	1.0	1.073428323202745	7.505088476369836	1.0	0.12313641407148837	1.788351474410251	1.0	1.073428323202745	7.505088476369836	1.0	0.12313641407148837	1.788351474410251	1.0
515000	-61515.51044254536	-61567.232429556636	51.72198701127433	-19584.41414321541	1.0301895110500388	1.7267322828384182	1.3407124658596974	0.38601981697872073	1	4	5	0	0	-20338.81111964155	0.6031069460350272	1.8665291040301808	1.0661558928852766	0.800373211144904	0	3	6	1	0	-21644.00716669968	0.8919402759057604	6.810635378443795	3.0388192491147974	3.7718161293289976	4	25	47	6	0	1.0	0.14099416768810732	1.7281406108253359	1.0	1.7804798208230874	5.805833384623795	1.0	0.14099416768810732	1.7281406108253359	1.0	1.7804798208230874	5.805833384623795	1.0	0.14099416768810732	1.7281406108253359	1.0
520000	-61503.75288666942	-61567.82530898472	64.07242231530205	-19583.02051386379	0.8526053286077052	1.347933867147466	1.1647316697014283	0.18320219744603772	0	3	5	0	0	-20338.79180356201	0.4913620513899402	1.9446371363916732	0.5615355556992357	1.3831015806924376	0	4	7	0	0	-21646.012991558917	0.8998380073899273	6.796392819030295	2.7432386111941507	4.053154207836147	6	26	46	7	0	1.0	0.1474397728333289	1.6737362794232467	1.0	1.109578494891351	3.6934013816139903	1.0	0.1474397728333289	1.6737362794232467	1.0	1.109578494891351	3.6934013816139903	1.0	0.1474397728333289	1.6737362794232467	1.0
525000	-61519.63102364055	-61570.96197958885	51.330955948302964	-19588.01250253297	1.1967629363358612	2.250249937573421	1.702233405016782	0.5480165325566391	2	5	5	0	0	-20335.8641576491	0.519682239659229	1.6550047739400888	0.9621248133771974	0.6928799605628913	0	3	6	1	0	-21647.085319406786	0.8753127196595866	7.049257687749689	3.9186713465666294	3.1305863411830583	5	28	49	4	0	1.0	0.18613219454090807	1.2192447293584368	1.0	0.7695805502627995	6.835012099736742	1.0	0.18613219454090807	1.2192447293584368	1.0	0.7695805502627995	6.835012099736742	1.0	0.18613219454090807	1.2192447293584368	1.0
530000	-61514.15075760915	-61568.615479038024	54.46472142886771	-19586.915399918493	1.081448593688962	2.1899233484714555	1.4784936425473125	0.7114297059241432	1	4	5	0	0	-20338.62745824668	0.35350144089680174	0.9440017595575954	0.4062321423419629	0.5377696172156325	0	3	6	1	0	-21643.072620872856	0.9070572371892905	7.285835018194987	3.8666183771139417	3.4192166410810465	5	29	50	3	0	1.0	0.18579923481897329	1.1890328043771008	1.0	0.6133455468875765	6.7537628083170835	1.0	0.18579923481897329	1.1890328043771008	1.0	0.6133455468875765	6.7537628083170835	1.0	0.18579923481897329	1.1890328043771008	1.0
535000	-61513.05233701422	-61580.0705406002	67.01820358598046	-19585.847628912576	0.8395564562134815	1.4951026258457287	1.2470485725954004	0.2480540532503285	0	3	5	0	0	-20336.853558491315	0.4096137459412068	1.3690407024777236	0.7008201020409008	0.6682206004368227	0	4	7	0	0	-21657.36935319631	0.9478215640661133	6.897781393926983	3.733206402872647	3.1645749910543346	3	28	51	2	0	1.0	0.18776070787388796	2.4432087150361457	1.0	0.18084333667783464	6.714247091114879	1.0	0.18776070787388796	2.4432087150361457	1.0	0.18084333667783464	6.714247091114879	1.0	0.18776070787388796	2.4432087150361457	1.0
540000	-61507.4732996783	-61574.28640052957	66.81310085127328	-19584.581564272103	0.7158229171580405	1.0650714150217628	0.7693193402771988	0.2957520747445641	1	4	5	0	0	-20338.634635441904	0.3730375974159522	1.2454604926418442	0.8824642728054538	0.3629962198363906	1	5	7	0	0	-21651.07020081556	0.9252461102477342	6.975398083273919	4.200358919328123	2.775039163945797	4	30	52	1	0	1.0	0.19317994419841336	1.775568618953833	1.0	0.6722775030014251	7.71729064125762	1.0	0.19317994419841336	1.775568618953833	1.0	0.6722775030014251	7.71729064125762	1.0	0.19317994419841336	1.775568618953833	1.0
545000	-61506.1901823694	-61568.90547346376	62.71529109436549	-19584.645532026425	0.9362971277831654	1.5373093863805214	1.3837347170137102	0.15357466936681116	0	3	5	0	0	-20338.755999778314	0.622422901249122	1.4935195496545854	1.2328670009761293	0.26065254867845605	2	6	7	0	0	-21645.503941659026	1.1130345783415319	7.418339548543249	4.1594318864946915	3.258907662048557	3	27	50	3	0	1.0	0.19220133471926876	1.9573633543222677	1.0	0.6757004612135198	8.583665552325252	1.0	0.19220133471926876	1.9573633543222677	1.0	0.6757004612135198	8.583665552325252	1.0	0.19220133471926876	1.9573633543222677	1.0
550000	-61522.693750421626	-61568.413719199794	45.71996877816695	-19584.056079018475	0.9541311231922784	1.6287651565186285	1.2475340355895732	0.3812311209290552	1	4	5	0	0	-20338.601137952825	0.4246145930832418	1.2644673670849957	0.5352119367373347	0.7292554303476609	0	3	6	1	0	-21645.75650222849	1.1652702880129722	7.536914617010464	4.524299759299013	3.0126148577114535	3	26	49	4	0	1.0	0.17938764657717318	0.536261969351237	1.0	0.5667059682345598	6.049918619748178	1.0	0.17938764657717318	0.536261969351237	1.0	0.5667059682345598	6.049918619748178	1.0	0.17938764657717318	0.536261969351237	1.0
555000	-61531.848186036164	-61570.96662052826	39.118434492098736	-19583.92148755854	0.8091456025314755	1.448704362389944	1.2501481452974499	0.198556217092494	0	3	5	0	0	-20336.39842212778	0.4957881673813936	1.595685402262173	1.0749789643055945	0.5207064379565786	0	4	7	0	0	-21650.64671084195	1.3690281173452028	8.188113056001185	4.6928916082637215	3.4952214477374612	2	26	50	3	0	1.0	0.1761538239351186	2.4473694488052353	1.0	0.17936769550866064	7.175932556063245	1.0	0.1761538239351186	2.4473694488052353	1.0	0.17936769550866064	7.175932556063245	1.0	0.1761538239351186	2.4473694488052353	1.0
560000	-61579.13425176009	-61567.11480574522	-12.019446014870185	-19586.66861726949	0.9338588223787605	2.054882649756181	1.3661997734654623	0.6886828762907188	1	4	5	0	0	-20339.549853656586	0.5749196350445599	1.509377870872132	1.3719440978861546	0.13743377298597692	0	3	6	1	0	-21640.896334819146	1.2982805832955593	9.9844348478712	6.8533418894796565	3.1310929583915414	3	23	47	6	1	1.0	0.4178030659595045	0.8230242536383663	1.0	0.21119611592636625	5.626027738021373	1.0	0.4178030659595045	0.8230242536383663	1.0	0.21119611592636625	5.626027738021373	1.0	0.4178030659595045	0.8230242536383663	1.0
565000	-61538.42006376215	-61565.78405381121	27.363990049059478	-19584.319703328554	0.9536232689194593	1.8008780321932878	1.5363128281563019	0.2645652040369861	0	3	5	0	0	-20337.988432808233	0.5832040213200781	2.2056186232712927	0.8694642154583309	1.3361544078129617	3	7	7	0	0	-21643.475917674416	1.100587759864103	7.909545515932411	4.657049090849793	3.2524964250826196	2	24	48	5	0	1.0	0.24185967669875244	1.614994961018627	1.0	0.6735585181100889	4.402889620411196	1.0	0.24185967669875244	1.614994961018627	1.0	0.6735585181100889	4.402889620411196	1.0	0.24185967669875244	1.614994961018627	1.0
570000	-61584.271221578325	-61567.73293768202	-16.53828389630807	-19584.267836053885	0.9926094949941702	1.9441637910510328	1.303264202212414	0.6408995888386189	0	2	4	1	0	-20341.04729089595	0.6767996764188411	2.2698706031277345	1.6328549470677733	0.6370156560599612	0	4	7	0	0	-21642.417810732186	1.2759813129204287	10.644306003984138	6.642413845349656	4.001892158634481	0	22	48	5	0	1.0	0.4866396745642871	1.8413700573586997	1.0	0.05068810517575134	3.5562920513599265	1.0	0.4866396745642871	1.8413700573586997	1.0	0.05068810517575134	3.5562920513599265	1.0	0.4866396745642871	1.8413700573586997	1.0
575000	-61569.809788681	-61568.369497195796	-1.4402914851998911	-19587.35027363075	0.7252398741929689	1.426639857660737	1.2133720575806979	0.21326780008003937	0	3	5	0	0	-20337.375842100446	0.649664015589178	2.3435817859566344	1.770109315630382	0.5734724703262524	0	4	7	0	0	-21643.643381464597	1.1945994620697864	9.644257368660368	5.297826503451315	4.346430865209054	2	24	48	5	0	1.0	0.39180058925581995	0.8897670175377389	1.0	0.07813466006045261	3.6754119695013814	1.0	0.39180058925581995	0.8897670175377389	1.0	0.07813466006045261	3.6754119695013814	1.0	0.39180058925581995	0.8897670175377389	1.0
580000	-61583.07273720155	-61573.67272756851	-9.400009633038698	-19586.877169991814	1.2939154876153973	2.7291483927513243	1.539548287373584	1.1896001053777405	0	2	4	1	0	-20338.43926774122	0.39933154496399176	1.2227004162287956	0.869901006620196	0.3527994096085993	0	4	7	0	0	-21648.356289835472	1.083464435881176	9.98003106317248	5.208990204827774	4.7710408583446995	2	24	48	5	0	1.0	0.30070446066055656	2.8062773681018838	1.0	0.018669954163600042	4.1585123420182954	1.0	0.30070446066055656	2.8062773681018838	1.0	0.018669954163600042	4.1585123420182954	1.0	0.30070446066055656	2.8062773681018838	1.0
585000	-61568.823234645446	-61568.562298587465	-0.2609360579790496	-19584.333411355616	0.9766410684362603	1.8441882673311436	1.4026275142764675	0.441560753054676	1	4	5	0	0	-20337.295633027836	0.8059387169295693	2.3753953222376905	2.1691313501974845	0.20626397204020633	0	4	7	0	0	-21646.933254204017	1.0360421206985355	9.881459507363394	6.371578448205775	3.5098810591576175	0	26	52	1	0	1.0	0.5234593616896085	3.4199927734002578	1.0	0.2016480300896036	5.399605097726833	1.0	0.5234593616896085	3.4199927734002578	1.0	0.2016480300896036	5.399605097726833	1.0	0.5234593616896085	3.4199927734002578	1.0
590000	-61561.604350484995	-61586.8357979078	25.231447422806102	-19584.43254389921	0.9386037875175518	1.568482892940724	1.2026849820204495	0.36579791092027436	0	3	5	0	0	-20340.255060188116	0.582111774896536	1.866044245529186	1.4924388242686089	0.3736054212605771	0	4	7	0	0	-21662.148193820474	1.3734453593509632	9.341112076220842	5.570634219480405	3.7704778567404356	1	26	51	2	0	1.0	0.26636335507380304	1.9312813849400778	1.0	0.22029466113260585	4.937076550142873	1.0	0.26636335507380304	1.9312813849400778	1.0	0.22029466113260585	4.937076550142873	1.0	0.26636335507380304	1.9312813849400778	1.0
595000	-61561.77857732881	-61572.97421836049	11.195641031674965	-19583.847185066174	0.957126814114485	1.5603771835439904	1.1434540101096227	0.4169231734343678	0	2	4	1	0	-20338.656392179957	0.7406509754213519	2.3237991283153514	1.3609932431546787	0.9628058851606724	0	3	6	1	0	-21650.47064111436	1.4025160811594957	9.219882895108666	5.08031990597048	4.1395629891381835	2	23	47	6	0	1.0	0.2687740619700559	1.4180801871220705	1.0	0.3189798739704246	2.835205893577371	1.0	0.2687740619700559	1.4180801871220705	1.0	0.3189798739704246	2.835205893577371	1.0	0.2687740619700559	1.4180801871220705	1.0
600000	-61542.89783458695	-61577.593519525	34.69568493805343	-19584.066089116786	0.9448358203041276	1.7013248929862308	1.4770562540119272	0.2242686389743036	1	4	5	0	0	-20337.991065379327	0.79290901270238	2.453646948544873	1.6881941166302135	0.7654528319146594	1	5	7	0	0	-21655.536365028882	1.2830778996082015	8.050401114158538	4.7539600971656615	3.296441016992879	3	25	48	5	0	1.0	0.25698195904395904	1.4584460035118045	1.0	0.48070618546314736	8.526542644487181	1.0	0.25698195904395904	1.4584460035118045	1.0	0.48070618546314736	8.526542644487181	1.0	0.25698195904395904	1.4584460035118045	1.0
605000	-61551.9467148221	-61574.381195207956	22.434480385856972	-19585.23773770026	0.8766287512636325	1.3805781264932906	1.2911884309276975	0.08938969556559287	0	3	5	0	0	-20339.760489981163	0.5305351624762139	1.7413489918044398	1.3439755136018179	0.39737347820262203	0	4	7	0	0	-21649.38296752653	1.1964174627957842	8.568697750476284	5.220246862099606	3.348450888376679	2	24	48	5	0	1.0	0.2773568325875959	1.8311479316781036	1.0	0.22199395282267556	6.612850876153186	1.0	0.2773568325875959	1.8311479316781036	1.0	0.22199395282267556	6.612850876153186	1.0	0.2773568325875959	1.8311479316781036	1.0
610000	-61550.57308202846	-61574.39956423302	23.826482204560666	-19584.814171220984	0.8263565001560389	1.2932665139233401	0.7763964522313253	0.516870061692015	0	2	4	1	0	-20337.646578747153	0.5113288583071266	1.519067690947253	1.1538335064997194	0.3652341844475334	0	4	7	0	0	-21651.938814264886	1.2033391740425807	8.572465634885154	4.344859198008713	4.227606436876439	4	25	47	6	0	1.0	0.17833664506403454	1.8942637376611073	1.0	0.960663618796479	7.135595158206621	1.0	0.17833664506403454	1.8942637376611073	1.0	0.960663618796479	7.135595158206621	1.0	0.17833664506403454	1.8942637376611073	1.0
615000	-61556.34939262942	-61575.97505307059	19.625660441176308	-19588.630601443045	0.8401550630736905	1.709495226568089	1.0581954017216404	0.6512998248464484	1	3	4	1	0	-20338.195281355904	0.6531283859566824	2.089981710223685	1.2251926641708386	0.8647890460528467	0	4	7	0	0	-21649.14917027164	1.1970520131539715	8.984568008720139	4.59943622672369	4.3851317819964475	6	27	47	6	0	1.0	0.22656699917137418	2.376832977298421	1.0	0.6686755590942302	6.58704701875921	1.0	0.22656699917137418	2.376832977298421	1.0	0.6686755590942302	6.58704701875921	1.0	0.22656699917137418	2.376832977298421	1.0
620000	-61559.027995019256	-61570.24185004833	11.21385502907994	-19586.304065517954	0.9054804877019207	1.8000285742241917	1.5073614946934675	0.29266707953072424	0	3	5	0	0	-20337.082314651583	0.41300185143718326	1.731108861289001	1.229885340756819	0.5012235205321821	0	4	7	0	0	-21646.855469878792	1.0399148182950897	8.325797194866123	5.147864859932067	3.1779323349340562	0	24	50	3	0	1.0	0.424498113879318	3.038252890724533	1.0	0.06130692287192428	6.893945316016201	1.0	0.424498113879318	3.038252890724533	1.0	0.06130692287192428	6.893945316016201	1.0	0.424498113879318	3.038252890724533	1.0
625000	-61580.597834231114	-61569.77648820975	-10.821346021364832	-19588.03588080848	1.2593083142818124	3.1618406097219576	2.65437795859541	0.5074626511265475	1	4	5	0	0	-20336.887986923863	0.47860791519711277	1.652067621392699	1.1874551016441428	0.46461251974855644	0	4	7	0	0	-21644.85262047741	1.005289229884858	9.329237731950936	6.5401730127652575	2.7890647191856788	3	28	51	2	0	1.0	0.5919963509745415	4.234776224022878	1.0	0.3756531153240195	6.878170329461535	1.0	0.5919963509745415	4.234776224022878	1.0	0.3756531153240195	6.878170329461535	1.0	0.5919963509745415	4.234776224022878	1.0
630000	-61528.77017939287	-61569.05219321861	40.28201382573692	-19584.661880295986	0.8014684396561895	1.3354496764087063	1.1534498475062147	0.18199982890249156	1	4	5	0	0	-20337.144607333994	0.41274900152229743	1.1072421114494317	0.8883163731866882	0.21892573826274353	0	4	7	0	0	-21647.24570558863	0.9644198246228673	7.572255966880062	4.680068090723213	2.892187876156851	0	24	50	3	0	1.0	0.24383155911523088	2.481508689746725	1.0	0.11695957928315709	8.397733795614807	1.0	0.24383155911523088	2.481508689746725	1.0	0.11695957928315709	8.397733795614807	1.0	0.24383155911523088	2.481508689746725	1.0
635000	-61563.7903837669	-61579.662212717274	15.871828950373931	-19586.78284421918	0.8745006801233929	1.505182342487016	1.2231757709585886	0.2820065715284277	0	3	5	0	0	-20338.271435907216	0.4416828298697308	1.3434555817599176	0.8245745528812165	0.5188810288787009	0	4	7	0	0	-21654.607932590876	1.3463501705477856	9.478580568843629	5.3109955201983	4.16758504864533	5	26	47	6	0	1.0	0.2955416522708335	0.8901858151026731	1.0	0.6696957722084244	6.509863833889523	1.0	0.2955416522708335	0.8901858151026731	1.0	0.6696957722084244	6.509863833889523	1.0	0.2955416522708335	0.8901858151026731	1.0
640000	-61525.86643928129	-61567.61928741992	41.752848138625794	-19584.841798920814	0.9839934257253888	1.625159776795142	1.4803946621149704	0.14476511468017153	0	3	5	0	0	-20338.387945733055	0.40096966738058404	1.4325298332420262	0.8940527040297406	0.5384771292122857	0	4	7	0	0	-21644.389542766046	0.9890877590430055	7.2247738104739305	4.954314762068801	2.2704590484051317	1	27	52	1	0	1.0	0.27870390144762897	1.1646009377585718	1.0	0.06612393557981389	8.62902094405418	1.0	0.27870390144762897	1.1646009377585718	1.0	0.06612393557981389	8.62902094405418	1.0	0.27870390144762897	1.1646009377585718	1.0
645000	-61525.67045023842	-61564.48388480756	38.81343456914555	-19585.049175238106	0.9149305808522316	1.687846981256403	1.315668096205862	0.3721788850505409	1	4	5	0	0	-20337.03527751488	0.41165439375984253	1.3676671002247682	0.9874036790272493	0.3802634211975191	0	4	7	0	0	-21642.39943205457	0.856992141350425	6.825100393674207	4.508968735388561	2.316131658285645	2	25	49	4	0	1.0	0.2801482301056124	0.869801443402067	1.0	0.27161241250241613	7.651578579593202	1.0	0.2801482301056124	0.869801443402067	1.0	0.27161241250241613	7.651578579593202	1.0	0.2801482301056124	0.869801443402067	1.0
650000	-61577.799480786234	-61590.353463409934	12.553982623696774	-19588.341157244377	1.022934525403917	2.1291978775308733	2.0167386166199055	0.11245926091096732	0	3	5	0	0	-20340.760034872168	0.6698968396749774	2.2306675268568417	1.8263165896391815	0.40435093721765986	0	4	7	0	0	-21661.252271293397	1.3147809473180032	9.074262801359536	5.72981295540002	3.344449845959514	3	24	47	6	0	1.0	0.3030075649070846	1.2949086526453788	1.0	0.26706855891322073	4.632814022502729	1.0	0.3030075649070846	1.2949086526453788	1.0	0.26706855891322073	4.632814022502729	1.0	0.3030075649070846	1.2949086526453788	1.0
655000	-61515.8450289411	-61565.91002020623	50.0649912651332	-19586.396958248108	0.8340511822116946	1.4077923966607715	1.11839160246384	0.28940079419693143	0	3	5	0	0	-20336.600207978652	0.4188119024072814	1.353610915339259	0.9316211050392111	0.42198981030004745	0	4	7	0	0	-21642.912853979473	0.9191516375398022	6.749795029477733	4.424154188959832	2.3256408405179014	1	26	51	2	0	1.0	0.2884916527630624	1.457581675159084	1.0	0.10113417257594944	8.180279430486651	1.0	0.2884916527630624	1.457581675159084	1.0	0.10113417257594944	8.180279430486651	1.0	0.2884916527630624	1.457581675159084	1.0
660000	-61518.84155138977	-61567.67842583652	48.836874446754265	-19585.942120771477	0.9389769716166864	1.6727250429413365	1.4280063698981027	0.2447186730432333	1	4	5	0	0	-20339.35822168804	0.45680208791952526	1.4897239785601617	1.1198366832643014	0.36988729529586023	0	4	7	0	0	-21642.378083377007	0.8751414176393304	6.601614464878891	3.965467618178226	2.636146846700667	1	25	50	3	0	1.0	0.22181814252550558	1.3114678993573388	1.0	0.7159966360037707	8.081537651063824	1.0	0.22181814252550558	1.3114678993573388	1.0	0.7159966360037707	8.081537651063824	1.0	0.22181814252550558	1.3114678993573388	1.0
665000	-61515.55353223955	-61567.97575355756	52.42222131800972	-19586.194457402224	0.750634811701236	1.407458405322986	1.0892898574878938	0.31816854783509235	1	4	5	0	0	-20336.62119003182	0.49149993560800115	1.6504404441030933	1.0122119515723442	0.6382284925307491	0	4	7	0	0	-21645.16010612352	0.8579521023003966	6.6309386299582265	3.528213880648023	3.102724749310205	3	26	49	4	0	1.0	0.2277122137506007	2.02017206630195	1.0	0.7190172753537849	8.074984549517609	1.0	0.2277122137506007	2.02017206630195	1.0	0.7190172753537849	8.074984549517609	1.0	0.2277122137506007	2.02017206630195	1.0
670000	-61562.04963257017	-61573.80733467691	11.757702106737538	-19583.881896182083	0.8811617347955393	1.5756095428460366	1.2420399932705761	0.3335695495754606	0	3	5	0	0	-20337.104721615564	0.47258450418754927	1.6458931698542867	0.9752803092721825	0.6706128605821045	0	4	7	0	0	-21652.820716879258	0.9657150465094176	8.732899016267382	5.170013340925495	3.562885675341885	1	23	48	5	0	1.0	0.3390197876747527	1.4422806462738906	1.0	0.07431063896179042	5.449410932359168	1.0	0.3390197876747527	1.4422806462738906	1.0	0.07431063896179042	5.449410932359168	1.0	0.3390197876747527	1.4422806462738906	1.0
675000	-61521.47772614698	-61575.15166221368	53.673936066700755	-19584.75820925342	1.0364966240770201	2.000756490294407	1.630591367958596	0.37016512233581084	0	3	5	0	0	-20338.242623029553	0.42449219637897884	1.3078647063247129	1.120690461611091	0.1871742447136216	0	4	7	0	0	-21652.1508299307	1.061836410289012	7.221498931177393	4.346694058735452	2.874804872441941	3	27	50	3	0	1.0	0.22064804757696185	2.2079379990002956	1.0	0.24257569028475734	7.510447057583893	1.0	0.22064804757696185	2.2079379990002956	1.0	0.24257569028475734	7.510447057583893	1.0	0.22064804757696185	2.2079379990002956	1.0
680000	-61515.009865623724	-61569.90629932732	54.8964337035907	-19586.639765208965	1.3969285969161362	2.5888536263885253	2.061950458546	0.5269031678425258	0	3	5	0	0	-20336.79377383829	0.6638684402529645	1.7405491418225996	1.305545270887539	0.43500387093506043	0	4	7	0	0	-21646.472760280063	1.2004003225310371	7.571599205745141	4.607082499336621	2.96451670640852	3	29	52	1	0	1.0	0.22848254954237238	1.6766720247615872	1.0	0.40931453428189685	7.55187185318975	1.0	0.22848254954237238	1.6766720247615872	1.0	0.40931453428189685	7.55187185318975	1.0	0.22848254954237238	1.6766720247615872	1.0
685000	-61515.230400745866	-61570.6591057593	55.428705013436286	-19584.417924657228	0.7948212315994561	1.3903382838043612	1.0176533732969437	0.3726849105074175	0	3	5	0	0	-20340.572893791235	0.6469714787091541	2.088089264800021	1.5464553834355725	0.5416338813644481	2	6	7	0	0	-21645.668287310837	1.2182516117885156	7.481776305908294	4.712795294324261	2.768981011584036	5	30	51	2	0	1.0	0.2017785149678262	1.0485520912274626	1.0	1.3640889341104432	8.314388053282602	1.0	0.2017785149678262	1.0485520912274626	1.0	1.3640889341104432	8.314388053282602	1.0	0.2017785149678262	1.0485520912274626	1.0
690000	-61539.71170892813	-61581.00097642551	41.28926749737475	-19586.909969450495	1.2843670137929684	2.3868254699465683	1.843342411952821	0.5434830579937473	2	5	5	0	0	-20338.575945653545	0.5246467767187983	1.9278443803724228	1.082145139643423	0.8456992407289997	2	6	7	0	0	-21655.515061321465	1.035337932170719	8.590655394393817	5.174930947958951	3.415724446434865	4	31	53	0	0	1.0	0.30507342588858405	4.255223873807415	1.0	1.1274181489729802	8.960898739367076	1.0	0.30507342588858405	4.255223873807415	1.0	1.1274181489729802	8.960898739367076	1.0	0.30507342588858405	4.255223873807415	1.0
695000	-61544.40120544549	-61583.70448928801	39.30328384252269	-19586.12543319392	0.9147517355754122	1.5583809870591232	1.2575266867401094	0.3008543003190137	0	3	5	0	0	-20338.708992831736	0.6120678819025736	1.6770980560860873	1.101704206437545	0.5753938496485422	2	5	6	1	0	-21658.87006326235	1.2864508775272816	9.236157848633951	4.504016172892157	4.732141675741798	5	30	51	2	0	1.0	0.20131377171792456	3.965472808087806	1.0	0.9586771194527539	6.59299968019023	1.0	0.20131377171792456	3.965472808087806	1.0	0.9586771194527539	6.59299968019023	1.0	0.20131377171792456	3.965472808087806	1.0
700000	-61530.449960632715	-61580.14273183816	49.69277120544272	-19584.930144574228	0.8433893340250717	1.5379835575576588	1.2690966420600573	0.26888691549760174	0	3	5	0	0	-20337.321028975628	0.6438742527836525	1.8261151923340229	1.0025427481248608	0.8235724442091624	2	6	7	0	0	-21657.891558288302	1.2302893657269711	8.59638550191436	5.024939858514571	3.5714456433997874	6	32	52	1	0	1.0	0.1753747334454476	2.075133438075986	1.0	1.3070270145713856	8.993809571350553	1.0	0.1753747334454476	2.075133438075986	1.0	1.3070270145713856	8.993809571350553	1.0	0.1753747334454476	2.075133438075986	1.0
705000	-61543.53294633481	-61582.02728939487	38.49434306005813	-19583.906003339685	0.9623810029628839	1.8290554379569715	1.7097120768761949	0.11934336108077657	0	3	5	0	0	-20337.01728650436	0.5203762826100099	1.558684991011409	1.3093459395838094	0.24933905142759943	0	4	7	0	0	-21661.103999550833	1.158749245814444	8.23770899850068	4.85459317552211	3.383115822978569	2	28	52	1	0	1.0	0.29566405159294085	3.2224543953333957	1.0	0.3915411904504455	7.442539595155489	1.0	0.29566405159294085	3.2224543953333957	1.0	0.3915411904504455	7.442539595155489	1.0	0.29566405159294085	3.2224543953333957	1.0
710000	-61552.143900430885	-61579.093815249806	26.9499148189215	-19584.626888572282	0.8875150525345216	1.5099796795956433	1.388447757690054	0.12153192190558944	0	3	5	0	0	-20338.04904880194	0.5454767676862133	1.8258884513544502	0.9732215259485665	0.8526669254058835	1	5	7	0	0	-21656.417877875585	1.1733931923740535	8.535528304702364	5.080486564505078	3.455041740197285	3	29	52	1	0	1.0	0.3307745086835273	8.284569899190279	1.0	0.24199620895500346	7.385553310677814	1.0	0.3307745086835273	8.284569899190279	1.0	0.24199620895500346	7.385553310677814	1.0	0.3307745086835273	8.284569899190279	1.0
715000	-61529.37507578883	-61584.63725210333	55.26217631450521	-19587.515766350465	0.8513530226127478	1.6861792557207629	1.4022966156137877	0.28388264010697556	1	4	5	0	0	-20339.323953635947	0.46898650671429387	1.7051900876563477	1.2351315067884467	0.470058580867901	1	5	7	0	0	-21657.797532116925	0.8986950592546523	6.199959829940376	4.027611662699087	2.1723481672412883	5	27	48	5	0	1.0	0.21015647951857142	0.6702080844292715	1.0	1.3943830950489151	6.227568021647379	1.0	0.21015647951857142	0.6702080844292715	1.0	1.3943830950489151	6.227568021647379	1.0	0.21015647951857142	0.6702080844292715	1.0
720000	-61535.608480362804	-61586.08636434961	50.47788398680837	-19586.235875597005	0.9434060328797791	1.5759712255814375	1.1120730473713074	0.4638981782101301	1	4	5	0	0	-20338.566737974637	0.42216533214241225	1.2337856315364013	0.9407122086201523	0.29307342291624905	0	3	6	1	0	-21661.283750777973	1.153148557322324	6.783074906550313	4.152581407500033	2.630493499050284	3	24	47	6	0	1.0	0.21252403448313995	0.5146008984615918	1.0	0.8289290733968254	4.395262809523239	1.0	0.21252403448313995	0.5146008984615918	1.0	0.8289290733968254	4.395262809523239	1.0	0.21252403448313995	0.5146008984615918	1.0
725000	-61527.205133875366	-61569.88813647437	42.68300259900727	-19586.61833105749	0.6513723239230897	0.7962434031792187	0.5433135414949083	0.2529298616843104	0	2	4	1	0	-20335.836219008066	0.5098283086841251	1.2676254775684157	0.40518528571559714	0.8624401918528187	0	2	5	2	0	-21647.433586408824	0.7882547365078089	5.794674885898676	3.680258335878924	2.1144165500197514	3	21	44	9	0	1.0	0.21483027022166196	0.28907591201531113	1.0	0.23523181214558134	6.168193318518889	1.0	0.21483027022166196	0.28907591201531113	1.0	0.23523181214558134	6.168193318518889	1.0	0.21483027022166196	0.28907591201531113	1.0
730000	-61508.46193309956	-61575.44906269633	66.98712959676435	-19587.50030924839	0.8046123315530858	1.350473581259418	1.2312470985020052	0.11922648275741268	1	4	5	0	0	-20339.876811713475	0.4131898164397999	1.0815165442467687	0.7003925242149207	0.38112402003184753	0	3	6	1	0	-21648.07194173447	0.759273219503311	5.112298867693006	3.4557844470487473	1.6565144206442568	2	22	46	7	0	1.0	0.1480905432284361	0.2748851429216869	1.0	0.7303016294143893	8.141730061622788	1.0	0.1480905432284361	0.2748851429216869	1.0	0.7303016294143893	8.141730061622788	1.0	0.1480905432284361	0.2748851429216869	1.0
735000	-61592.65979064629	-61574.385233017514	-18.274557628777675	-19589.424431564843	1.9473829211517764	4.193579987350421	3.348564932859135	0.845015054491286	4	7	5	0	0	-20336.752626470352	0.6293045611959031	2.143064693221455	1.7950518513534537	0.34801284186800163	0	4	7	0	0	-21648.208174982316	1.4231995471766452	10.843293173908885	6.6248736373419375	4.218419536566945	2	23	47	6	0	1.0	0.4302340440054607	2.2958819931582357	1.0	1.1313372013684933	5.076655543714276	1.0	0.4302340440054607	2.2958819931582357	1.0	1.1313372013684933	5.076655543714276	1.0	0.4302340440054607	2.2958819931582357	1.0
740000	-61500.79826746567	-61567.00667636703	66.20840890136346	-19586.09066627586	0.8333183975393875	1.4743634202324416	0.8531020785974456	0.6212613416349962	0	2	4	1	0	-20339.34953785353	0.4205907393448467	1.4581504287311686	0.7057456695897819	0.7524047591413867	0	4	7	0	0	-21641.566472237646	0.858252833986181	5.257992076874102	2.9667800974235705	2.291211979450532	1	21	46	7	0	1.0	0.1288796016955987	0.6910604613299767	1.0	0.38446609886354344	5.979872160727206	1.0	0.1288796016955987	0.6910604613299767	1.0	0.38446609886354344	5.979872160727206	1.0	0.1288796016955987	0.6910604613299767	1.0
745000	-61508.78976686987	-61575.52210968158	66.732342811712	-19589.239534912787	0.6874889382316225	1.0113153307361682	0.88123641183474	0.13007891890142825	0	3	5	0	0	-20335.855143666915	0.36370412140529224	1.1621938783008527	0.5785062374421117	0.5836876408587411	0	3	6	1	0	-21650.427431101874	0.8517299747540765	5.623003844030711	3.3891092933806997	2.233894550650012	2	22	46	7	0	1.0	0.15703146768427503	0.642228829120037	1.0	0.24990656717981283	9.288334882781852	1.0	0.15703146768427503	0.642228829120037	1.0	0.24990656717981283	9.288334882781852	1.0	0.15703146768427503	0.642228829120037	1.0
750000	-61510.68470740302	-61570.75050713315	60.06579973012147	-19585.204267021887	0.872824566929708	1.3478412612982664	1.0625052044966354	0.2853360568016312	0	3	5	0	0	-20338.129462063236	0.36595780055123384	1.141366958286459	0.7579417534719484	0.3834252048145103	0	4	7	0	0	-21647.416778048027	0.814164697845053	5.922702810805244	3.250691836260077	2.6720109745451635	2	23	47	6	0	1.0	0.2021825748769076	1.3531706816163203	1.0	0.2859962177111433	5.1031972000229695	1.0	0.2021825748769076	1.3531706816163203	1.0	0.2859962177111433	5.1031972000229695	1.0	0.2021825748769076	1.3531706816163203	1.0
755000	-61504.74096595077	-61571.68217738469	66.94121143391997	-19583.80778428673	0.7244635805538989	1.0864958979728012	0.93702274970285	0.14947314826995123	0	3	5	0	0	-20337.474035706982	0.39819608053204086	1.2569787558405583	0.8816972140787639	0.3752815417617946	0	4	7	0	0	-21650.400357390976	0.8823452730305446	6.049678824878483	3.6169981517247685	2.432680673153715	1	24	49	4	0	1.0	0.17919807644285263	0.8686389192764737	1.0	0.3840494410098659	7.186932408284758	1.0	0.17919807644285263	0.8686389192764737	1.0	0.3840494410098659	7.186932408284758	1.0	0.17919807644285263	0.8686389192764737	1.0
760000	-61560.09188197058	-61577.70547675609	17.61359478551288	-19584.014722689823	1.0453844648219568	1.8232928027662836	1.4066388488774524	0.416653953888831	1	4	5	0	0	-20343.03719272252	0.7254477584786858	2.870972934942216	1.810518253468055	1.060454681474161	0	4	7	0	0	-21650.653561343748	1.1911425512882605	9.353779298999132	5.2700434255509	4.0837358734482345	0	25	51	2	0	1.0	0.32719930489799337	1.8058249134883873	1.0	0.16402647873800666	3.5038473459977464	1.0	0.32719930489799337	1.8058249134883873	1.0	0.16402647873800666	3.5038473459977464	1.0	0.32719930489799337	1.8058249134883873	1.0
765000	-61503.75696658651	-61565.198959351925	61.441992765415996	-19583.704546000616	0.9095906811210749	1.5534754297883584	1.3140176745407124	0.23945775524764606	0	3	5	0	0	-20336.31988668795	0.34264376238920685	0.9790243111701555	0.6091630872228894	0.36986122394726606	0	4	7	0	0	-21645.17452666336	0.847433218373914	6.66034916954357	3.617137878335807	3.043211291207764	1	26	51	2	0	1.0	0.1833510417085046	3.418029010223549	1.0	0.33430777291999053	5.147982367520068	1.0	0.1833510417085046	3.418029010223549	1.0	0.33430777291999053	5.147982367520068	1.0	0.1833510417085046	3.418029010223549	1.0
770000	-61530.090297542105	-61568.213930545266	38.12363300316253	-19586.121629981113	0.8544605957110598	1.603770559425223	1.1259290796151507	0.477841479810072	1	4	5	0	0	-20341.57364185115	0.48621007505895947	1.381047515386634	0.9003478690785145	0.48069964630811934	0	4	7	0	0	-21640.518658713005	0.9445436590634497	6.736854800639543	3.8918962192640327	2.8449585813755096	1	23	48	5	0	1.0	0.18416208718566168	4.0972769827857	1.0	0.3305791748405552	4.033321710496306	1.0	0.18416208718566168	4.0972769827857	1.0	0.3305791748405552	4.033321710496306	1.0	0.18416208718566168	4.0972769827857	1.0
775000	-61514.84273606292	-61578.56127153871	63.718535475792464	-19589.36085391544	1.016906218756297	1.7633250482686558	1.1672270882185087	0.5960979600501469	0	3	5	0	0	-20337.849455295174	0.4444644386093527	1.2480800643204546	0.8804676038662831	0.36761246045417173	0	4	7	0	0	-21651.35096232809	0.9267074994970247	6.629522294815738	3.7983582709416828	2.8311640238740545	2	28	52	1	0	1.0	0.16889103741578856	4.347243543837396	1.0	0.361146781627831	11.657517914066407	1.0	0.16889103741578856	4.347243543837396	1.0	0.361146781627831	11.657517914066407	1.0	0.16889103741578856	4.347243543837396	1.0
780000	-61512.167335129394	-61570.386312300005	58.21897717061244	-19585.05412072876	1.0228520825056462	1.7304574223225715	1.6532098809439382	0.07724754137863346	0	3	5	0	0	-20336.900526505036	0.5255014774564714	1.691995458351185	1.0992726107893276	0.5927228475618573	0	4	7	0	0	-21648.431665066208	0.956717611141134	6.8949694225669305	3.832916170328229	3.062053252238699	3	29	52	1	0	1.0	0.16751303796858955	1.6432213544018763	1.0	0.256638204298041	9.57762563343	1.0	0.16751303796858955	1.6432213544018763	1.0	0.256638204298041	9.57762563343	1.0	0.16751303796858955	1.6432213544018763	1.0
785000	-61500.39579411578	-61567.96880488674	67.57301077095808	-19585.486768919753	0.7057435969885634	1.1502016214566138	0.8981010472467558	0.25210057420985793	0	3	5	0	0	-20336.95415826559	0.4794792997545264	1.2741626479170347	1.1053277720350043	0.16883487588203017	1	5	7	0	0	-21645.527877701395	0.8512334440965502	6.526879637542056	3.739983568474433	2.7868960690676197	1	27	52	1	0	1.0	0.24056490826300297	3.1535841635379818	1.0	0.5396304843694522	7.704417452037551	1.0	0.24056490826300297	3.1535841635379818	1.0	0.5396304843694522	7.704417452037551	1.0	0.24056490826300297	3.1535841635379818	1.0
790000	-61518.70934092505	-61572.47957523508	53.770234310025224	-19585.8921128146	0.7530286540815967	1.2205829894449431	0.9246920037936652	0.2958909856512779	0	3	5	0	0	-20338.753348586302	0.38720087219442956	1.1806890515593351	0.8517344052154157	0.3289546463439197	0	4	7	0	0	-21647.83411383417	0.8489040156025391	6.715154273847572	3.812327875002089	2.9028263988454825	1	26	51	2	0	1.0	0.20272568597079751	0.8493588806452574	1.0	0.4933884562098098	6.474458614807206	1.0	0.20272568597079751	0.8493588806452574	1.0	0.4933884562098098	6.474458614807206	1.0	0.20272568597079751	0.8493588806452574	1.0
795000	-61519.86789146002	-61568.52727101553	48.65937955551635	-19586.886965736623	0.7185186953845991	1.3731731900885162	1.1234208315366843	0.2497523585518319	0	3	5	0	0	-20336.1260887527	0.3803740414797639	1.113703518975405	0.8504583819456716	0.2632451370297333	0	4	7	0	0	-21645.514216526215	0.9603628952586543	6.682347197572133	3.7192393924354654	2.963107805136665	1	24	49	4	0	1.0	0.22310389623141008	0.7321609807436595	1.0	0.514098292966229	6.48417923228409	1.0	0.22310389623141008	0.7321609807436595	1.0	0.514098292966229	6.48417923228409	1.0	0.22310389623141008	0.7321609807436595	1.0
800000	-61554.30879927161	-61569.16534381476	14.8565445431514	-19584.137562853062	0.9793753938640393	1.695067764955817	1.2146820824320903	0.48038568252372665	2	5	5	0	0	-20337.49800122453	0.594091141566789	1.7019867779134612	1.4022384292781194	0.2997483486353419	0	4	7	0	0	-21647.529779737175	1.3572935171723823	9.721288094866594	5.137813350384785	4.583474744481812	4	24	46	7	0	1.0	0.3013876585069928	1.8825052209433155	1.0	0.7759111731156999	4.421169119996298	1.0	0.3013876585069928	1.8825052209433155	1.0	0.7759111731156999	4.421169119996298	1.0	0.3013876585069928	1.8825052209433155	1.0
805000	-61557.9265354782	-61571.031734150965	13.10519867276755	-19586.758034188984	1.495369492417268	2.975745192954372	2.662285508489858	0.3134596844645139	2	5	5	0	0	-20337.30232123554	0.6317031640562571	1.8652070447978581	1.1132172423396054	0.7519898024582525	2	6	7	0	0	-21646.971378726437	1.3454432556165983	9.697778205408861	6.024299997483656	3.673478207925205	4	26	48	5	0	1.0	0.33276972336795463	1.889600580499879	1.0	0.6744832851854153	5.214291317982966	1.0	0.33276972336795463	1.889600580499879	1.0	0.6744832851854153	5.214291317982966	1.0	0.33276972336795463	1.889600580499879	1.0
810000	-61575.32767998244	-61577.47322508652	2.145545104079314	-19587.386892043218	0.8586859147906553	1.8652459770094862	1.4941688814448488	0.3710770955646376	0	3	5	0	0	-20343.394609584466	1.006006226910941	3.2435006048817234	2.482216903233541	0.7612837016481824	2	4	5	2	0	-21646.691723458844	1.3425283197307951	9.444617990824417	5.392264578373206	4.052353412451211	5	26	47	6	0	1.0	0.3884232009726965	1.6924505573986108	1.0	0.626582666948378	5.275667385474334	1.0	0.3884232009726965	1.6924505573986108	1.0	0.626582666948378	5.275667385474334	1.0	0.3884232009726965	1.6924505573986108	1.0
815000	-61563.45361783353	-61568.84419872118	5.390580887642269	-19589.77630811948	1.3803670682064049	3.217947197389014	1.4860202964474432	1.7319269009415712	2	5	5	0	0	-20337.007548884438	0.606972836135629	2.14171251670595	1.803062180120528	0.33865033658542243	1	5	7	0	0	-21642.06034171726	1.3680956089747758	9.569481018207572	4.886328312172861	4.683152706034711	6	27	47	6	0	1.0	0.27947186827189424	2.781379007753561	1.0	0.7588216960864403	6.989183221512394	1.0	0.27947186827189424	2.781379007753561	1.0	0.7588216960864403	6.989183221512394	1.0	0.27947186827189424	2.781379007753561	1.0
820000	-61554.15792580998	-61569.1629775574	15.00505174741519	-19586.521236135082	1.1686857183218138	2.2509066910379847	1.8119622931797306	0.43894439785825407	1	4	5	0	0	-20338.61020253855	0.4414831204757342	1.4102754205099362	0.9077993630719448	0.5024760574379912	0	3	6	1	0	-21644.031538883763	1.3607143662393435	9.807679536918993	5.003558041877292	4.804121495041702	5	26	47	6	0	1.0	0.2721281538842837	2.126373438288813	1.0	0.7692557996737893	5.363215518305319	1.0	0.2721281538842837	2.126373438288813	1.0	0.7692557996737893	5.363215518305319	1.0	0.2721281538842837	2.126373438288813	1.0
825000	-61556.37360539719	-61569.71716565755	13.3435602603673	-19585.606052557116	1.0508899810443697	1.743714374714901	1.4290092347078263	0.31470514000707484	0	3	5	0	0	-20339.623165808334	0.6922738720559446	2.6156104762659877	1.516787195262558	1.0988232810034297	0	4	7	0	0	-21644.487947292102	1.3281863125643438	10.572271708786186	5.021062453132033	5.551209255654152	6	28	48	5	0	1.0	0.2704240627046398	1.7992001672563378	1.0	0.6404076025259364	5.397012097529321	1.0	0.2704240627046398	1.7992001672563378	1.0	0.6404076025259364	5.397012097529321	1.0	0.2704240627046398	1.7992001672563378	1.0
830000	-61557.687419151196	-61573.93597968064	16.248560529443196	-19585.241004338026	0.8929138893511448	1.6630251104890004	1.4114476546744186	0.251577455814582	0	3	5	0	0	-20340.20442848173	0.548877348151848	2.1644158740589217	1.4527198110359199	0.7116960630230016	0	4	7	0	0	-21648.49054686089	1.2813721729769856	10.454906639627453	5.565609818844284	4.889296820783167	6	32	52	1	0	1.0	0.37524451850102997	2.052886097363607	1.0	0.95557550731271	6.6272463297568445	1.0	0.37524451850102997	2.052886097363607	1.0	0.95557550731271	6.6272463297568445	1.0	0.37524451850102997	2.052886097363607	1.0
835000	-61542.13332031528	-61566.22418469062	24.09086437533577	-19585.973769844735	1.0409873058957837	1.9499267562393845	1.1376527555676597	0.8122740006717246	3	6	5	0	0	-20335.844319147804	0.6299250414433154	1.9772828571636087	1.5408659922017123	0.4364168649618965	1	5	7	0	0	-21644.406095698076	1.3834690179667735	10.070197914130603	5.595043430041419	4.475154484089188	8	30	48	5	0	1.0	0.2668597714309316	2.8490526041007995	1.0	1.1482662128556123	7.146181567391182	1.0	0.2668597714309316	2.8490526041007995	1.0	1.1482662128556123	7.146181567391182	1.0	0.2668597714309316	2.8490526041007995	1.0
840000	-61561.36519411264	-61568.002251810685	6.637057698048563	-19586.785151765584	0.9482643106735874	2.315246786047105	1.974578050732247	0.3406687353148581	0	3	5	0	0	-20338.680552518468	0.743336341878488	2.4625916200355116	1.7555849155593608	0.707006704476151	1	5	7	0	0	-21642.536547526637	1.2678350547958144	9.307514646268217	6.128356491033724	3.179158155234493	3	26	49	4	0	1.0	0.40244673748606946	1.019186519444133	1.0	0.4583291769343758	7.1210568911070515	1.0	0.40244673748606946	1.019186519444133	1.0	0.4583291769343758	7.1210568911070515	1.0	0.40244673748606946	1.019186519444133	1.0
845000	-61550.8054357614	-61572.84255245892	22.03711669751972	-19586.226544620717	1.041562382873456	1.8686986165817197	1.5209761023908759	0.34772251419084405	1	4	5	0	0	-20337.21764803232	0.4201794896652883	1.3742264200661836	1.0003355535891603	0.37389086647702324	1	5	7	0	0	-21649.39835980588	1.349369801070165	9.532431368540406	6.1260794717196365	3.406351896820769	7	31	50	3	0	1.0	0.39714929034206403	1.0999466570536958	1.0	0.38537822468552124	7.2943514604288024	1.0	0.39714929034206403	1.0999466570536958	1.0	0.38537822468552124	7.2943514604288024	1.0	0.39714929034206403	1.0999466570536958	1.0
850000	-61526.821856968796	-61560.95622723369	34.13437026489223	-19585.649509649356	0.9593467770458465	1.8655384633670824	1.576018319562761	0.2895201438043215	1	4	5	0	0	-20335.981376413103	0.35189183423991144	1.0961811496442069	0.6637264877439883	0.43245466190021853	0	4	7	0	0	-21639.325341171225	1.1218968315982492	8.115138076448162	5.060633307657323	3.0545047687908404	6	29	49	4	0	1.0	0.3381470664771484	1.338598815826591	1.0	0.6360412919015537	7.375460288006039	1.0	0.3381470664771484	1.338598815826591	1.0	0.6360412919015537	7.375460288006039	1.0	0.3381470664771484	1.338598815826591	1.0
855000	-61527.88559183711	-61569.78913634634	41.9035445092332	-19588.441231402965	0.9874600239530088	1.8162353215212184	1.5642426011194082	0.2519927204018102	1	4	5	0	0	-20336.917183767066	0.4424083506231102	1.6884309534220645	1.066498645066667	0.6219323083553976	0	4	7	0	0	-21644.430721176308	1.1108299877002195	8.315840878767125	4.697692980355606	3.6181478984115194	7	32	51	2	0	1.0	0.2537132525467487	1.1072960805416712	1.0	0.5599178044374522	7.444590206440884	1.0	0.2537132525467487	1.1072960805416712	1.0	0.5599178044374522	7.444590206440884	1.0	0.2537132525467487	1.1072960805416712	1.0
860000	-61538.040451351655	-61570.609730271506	32.5692789198484	-19585.866988500697	0.8802864808959496	1.5140588790478873	1.1759024265549076	0.3381564524929796	2	4	4	1	0	-20337.70145744105	0.36829144450995255	0.9861343230303867	0.8043552974766587	0.181779025553728	0	4	7	0	0	-21647.041284329764	0.9609336346925815	8.006664556233776	4.926939716133244	3.0797248401005337	1	27	52	1	0	1.0	0.2844357179609973	1.6701351632351285	1.0	1.4403021110521081	7.063400973133365	1.0	0.2844357179609973	1.6701351632351285	1.0	1.4403021110521081	7.063400973133365	1.0	0.2844357179609973	1.6701351632351285	1.0
865000	-61512.355922294584	-61570.030249636126	57.674327341540994	-19590.71728393118	1.1104499545563076	2.3617389974820595	2.0772201978165517	0.28451879966550797	2	5	5	0	0	-20338.82258144929	0.4382375231967033	1.3906247468103001	1.1125139368165153	0.27811080999378507	2	6	7	0	0	-21640.49038425566	1.0014293865455426	8.228086294364976	4.856299110305531	3.371787184059445	10	37	53	0	0	1.0	0.31524203490329333	4.207069034225955	1.0	1.9879705858858485	12.486662570714822	1.0	0.31524203490329333	4.207069034225955	1.0	1.9879705858858485	12.486662570714822	1.0	0.31524203490329333	4.207069034225955	1.0
870000	-61514.64274786714	-61569.71831764491	55.075569777773104	-19587.21295238086	0.9692715063012863	1.8259431993198272	1.3573827188488934	0.4685604804709337	0	3	5	0	0	-20337.748360291334	0.3859969320471541	1.4147552385182798	0.8915617438164705	0.5231934947018092	1	5	7	0	0	-21644.75700497272	1.0306267820126993	8.754783923166517	5.24058523540329	3.514198687763227	15	42	53	0	0	1.0	0.32313731112087535	3.4038952322256883	1.0	1.3128765864935559	8.064859282492709	1.0	0.32313731112087535	3.4038952322256883	1.0	1.3128765864935559	8.064859282492709	1.0	0.32313731112087535	3.4038952322256883	1.0
875000	-61540.58812244275	-61573.459582494506	32.87146005175349	-19587.027310333746	0.9292550790642727	1.8792697740904374	1.5110926619649478	0.3681771121254893	1	4	5	0	0	-20338.868691808373	0.45395049873359883	1.5858448664600084	1.351993299478565	0.23385156698144333	1	5	7	0	0	-21647.563580352384	1.037809494077504	8.75153742493272	5.485996574288428	3.2655408506442933	9	34	51	2	0	1.0	0.32049599597108513	2.14953454138247	1.0	1.5543675554089607	8.327849819896517	1.0	0.32049599597108513	2.14953454138247	1.0	1.5543675554089607	8.327849819896517	1.0	0.32049599597108513	2.14953454138247	1.0
880000	-61562.84325280212	-61574.338009821266	11.49475701914599	-19585.801846767423	1.3820886432645025	3.0441435629352056	2.3111345387745534	0.7330090241606522	0	3	5	0	0	-20339.02980963494	0.8480984863925896	2.9873204753544678	2.025927894832154	0.9613925805223135	3	7	7	0	0	-21649.506353418903	1.235744888853102	10.24146695546748	5.361786680653901	4.87968027481358	5	30	51	2	0	1.0	0.3448090059353294	3.115695129618216	1.0	0.6610733344400209	6.191787110042963	1.0	0.3448090059353294	3.115695129618216	1.0	0.6610733344400209	6.191787110042963	1.0	0.3448090059353294	3.115695129618216	1.0
885000	-61550.1161529164	-61575.39275033572	25.27659741931854	-19586.358034570985	1.090625152140549	2.0203400243557055	1.0414666408865594	0.9788733834691462	1	3	4	1	0	-20342.506575319236	0.45184438425334345	1.5447474576901952	1.020104083113201	0.5246433745769941	1	5	7	0	0	-21646.5281404455	1.0653861794742008	8.172215174776296	4.674905209541381	3.4973099652349164	9	29	46	7	0	1.0	0.3048765938039459	1.153898641934176	1.0	1.0542542477126102	6.314391174056986	1.0	0.3048765938039459	1.153898641934176	1.0	1.0542542477126102	6.314391174056986	1.0	0.3048765938039459	1.153898641934176	1.0
890000	-61555.960097931056	-61580.63866280018	24.67856486911956	-19585.866691043128	0.8880622290204355	1.4233584076247876	1.3410724823673403	0.08228592525744735	0	3	5	0	0	-20346.254752398312	0.5044943377084626	1.660843983581147	1.017686858270219	0.6431571253109283	0	3	6	1	0	-21648.51721935874	1.030433347297106	7.531591372864559	4.359046002038566	3.1725453708259916	1	21	46	7	0	1.0	0.2271802668751879	1.2023838676969618	1.0	0.4191704342080725	5.094976043676634	1.0	0.2271802668751879	1.2023838676969618	1.0	0.4191704342080725	5.094976043676634	1.0	0.2271802668751879	1.2023838676969618	1.0
895000	-61549.230607841804	-61575.19738111315	25.966773271345946	-19587.38897548578	0.8265870081659596	1.460518195572131	1.1574462091865834	0.3030719863855474	0	3	5	0	0	-20339.448739877924	0.644801837738387	1.8846002712914256	1.172299131912376	0.71230113937905	0	4	7	0	0	-21648.359665749438	1.032909296182446	7.836770364570392	4.158010876348669	3.678759488221724	1	22	47	6	0	1.0	0.20118424377788952	1.4832998800674293	1.0	0.3431127582153124	4.609307306217547	1.0	0.20118424377788952	1.4832998800674293	1.0	0.3431127582153124	4.609307306217547	1.0	0.20118424377788952	1.4832998800674293	1.0
900000	-61539.97856363884	-61569.15534592641	29.176782287573324	-19585.177593818746	1.0609952593950058	2.532055386956644	1.9914202179143374	0.5406351690423067	2	5	5	0	0	-20336.34599591345	0.5590758674517232	1.6465130768469491	1.191670539521576	0.4548425373253731	1	5	7	0	0	-21647.631756194212	1.4427526935625152	11.063217130257922	6.019511345661943	5.043705784595981	13	38	51	2	0	1.0	0.33263089775916027	2.550310976718722	1.0	1.4839012574961736	6.472465858818953	1.0	0.33263089775916027	2.550310976718722	1.0	1.4839012574961736	6.472465858818953	1.0	0.33263089775916027	2.550310976718722	1.0
905000	-61521.83309364871	-61563.25605486601	41.42296121729691	-19585.42097990861	0.8529337253058125	1.2457188439897666	1.0100447689479384	0.23567407504182797	0	3	5	0	0	-20337.784704977534	0.3868735441630278	1.030988860511405	0.6186122240367774	0.41237663647462763	0	3	6	1	0	-21640.05036997987	1.0420989790682682	7.318980395177809	3.9521651354691687	3.3668152597086403	4	23	45	8	0	1.0	0.17534594241994275	0.804533118404108	1.0	0.540626527414864	4.684742145127645	1.0	0.17534594241994275	0.804533118404108	1.0	0.540626527414864	4.684742145127645	1.0	0.17534594241994275	0.804533118404108	1.0
910000	-61541.2365521274	-61563.70271911382	22.46616698641948	-19585.258727911187	1.0700838756929805	2.2822942797697863	1.982990284563063	0.29930399520672296	3	6	5	0	0	-20338.831529767096	0.49542346236774776	2.003022641002008	1.2903169972754798	0.7127056437265282	0	4	7	0	0	-21639.612461435536	1.290037449599494	10.319245185311177	5.062955677767453	5.256289507543727	10	34	50	3	0	1.0	0.24031315078410279	3.3216031868990568	1.0	1.7849838180199757	5.805693329062707	1.0	0.24031315078410279	3.3216031868990568	1.0	1.7849838180199757	5.805693329062707	1.0	0.24031315078410279	3.3216031868990568	1.0
915000	-61548.36567824433	-61565.08872088163	16.723042637301155	-19587.32874681032	0.9230903749854082	1.7067660148255617	1.223571143163559	0.48319487166200276	1	4	5	0	0	-20338.54186471054	0.5350509251101536	1.6479540524511873	1.044094585300178	0.6038594671510096	1	5	7	0	0	-21639.21810936077	1.3646866520308834	10.665190772864966	4.971749681440681	5.693441091424287	14	31	43	10	0	1.0	0.24691127869673474	1.7279401407832125	1.0	2.3195583379575044	5.820131980304071	1.0	0.24691127869673474	1.7279401407832125	1.0	2.3195583379575044	5.820131980304071	1.0	0.24691127869673474	1.7279401407832125	1.0
920000	-61539.25510603314	-61564.78817822704	25.533072193905348	-19586.731764130007	0.8980307351763512	1.6570702329485831	1.3011130117440488	0.3559572212045344	1	4	5	0	0	-20338.30609264417	0.7121872667264282	2.1690432996232785	1.202183091988837	0.9668602076344419	1	5	7	0	0	-21639.750321452873	1.3457049123205147	10.592093596346166	5.2035142146570745	5.38857938168909	10	33	49	4	0	1.0	0.24660530377059436	2.836718450900055	1.0	2.62642314365394	5.759020327438215	1.0	0.24660530377059436	2.836718450900055	1.0	2.62642314365394	5.759020327438215	1.0	0.24660530377059436	2.836718450900055	1.0
925000	-61517.89448872196	-61572.58995906911	54.69547034714987	-19586.330889350622	0.9224514468877123	1.601341858739835	1.272993877440019	0.32834798129981624	0	3	5	0	0	-20340.746750960687	0.423262092976795	1.2188158498122195	0.8455450049155371	0.37327084489668244	0	4	7	0	0	-21645.51231875781	1.3237318260227804	10.550808194673694	4.720813404001395	5.829994790672299	13	39	52	1	0	1.0	0.1955698249547698	4.148033545078256	1.0	1.6843723761024134	6.721599160176204	1.0	0.1955698249547698	4.148033545078256	1.0	1.6843723761024134	6.721599160176204	1.0	0.1955698249547698	4.148033545078256	1.0
930000	-61573.22049062861	-61570.95923550888	-2.261255119731742	-19584.10360894212	0.9130558907293478	1.5846063580160223	1.2945196245418082	0.2900867334742142	0	3	5	0	0	-20342.77046520609	0.7173568289442257	2.3231233289940416	1.5987049895860879	0.7244183394079534	0	4	7	0	0	-21644.085161360665	1.0275623507080924	9.707177072923809	5.839728404589483	3.8674486683343265	4	26	48	5	0	1.0	0.42441205742446014	1.2193830154697227	1.0	0.37835416756657514	6.114416618894629	1.0	0.42441205742446014	1.2193830154697227	1.0	0.37835416756657514	6.114416618894629	1.0	0.42441205742446014	1.2193830154697227	1.0
935000	-61548.23452224938	-61567.05757627618	18.82305402679755	-19585.288253069994	1.0192906772841765	1.8096272365374462	1.668419031843571	0.1412082046938751	0	3	5	0	0	-20339.80935538563	0.788314681151061	2.228894616408541	1.8556550398590197	0.3732395765495216	0	4	7	0	0	-21641.95996782056	1.2847714912833117	10.325033548712545	5.551256418814238	4.773777129898306	7	33	52	1	0	1.0	0.29797971786084665	2.344908241803483	1.0	1.0174750138874449	5.8925997394605565	1.0	0.29797971786084665	2.344908241803483	1.0	1.0174750138874449	5.8925997394605565	1.0	0.29797971786084665	2.344908241803483	1.0
940000	-61529.76697386588	-61574.82119623003	45.054222364144096	-19586.207076165683	1.320318052016572	2.8947759481284887	2.1570884765601894	0.7376874715682988	3	6	5	0	0	-20337.890327459463	0.4638293457785017	1.5774832950831086	1.0167553735040329	0.560727921579076	0	3	6	1	0	-21650.72379260488	1.2989026931155678	9.196459377100329	4.8596025198313875	4.3368568572689385	7	33	52	1	0	1.0	0.21099213348801288	3.611587009943672	1.0	0.9678444172097196	5.969239223825586	1.0	0.21099213348801288	3.611587009943672	1.0	0.9678444172097196	5.969239223825586	1.0	0.21099213348801288	3.611587009943672	1.0
945000	-61523.0880560938	-61567.353168816815	44.26511272301073	-19585.629643857803	1.054664473141628	1.8677235150263025	1.6322500230028567	0.2354734920234459	0	3	5	0	0	-20337.083754224375	0.40140206119136157	1.2892637723034572	0.7600943747043236	0.5291693975991336	0	4	7	0	0	-21644.639770734637	1.2734208003399525	8.805396257152815	4.766276374536501	4.039119882616308	3	28	51	2	0	1.0	0.2119262980326871	2.564280390102571	1.0	0.5647464099810667	5.024697807240319	1.0	0.2119262980326871	2.564280390102571	1.0	0.5647464099810667	5.024697807240319	1.0	0.2119262980326871	2.564280390102571	1.0
950000	-61534.83071927766	-61575.57946992082	40.74875064316026	-19585.850827183098	1.083596807807795	2.179288618770621	1.7475857947465763	0.43170282402404503	1	4	5	0	0	-20338.695633986554	0.5517392151681655	1.8918909237287957	1.0233045672117438	0.868586356517052	0	4	7	0	0	-21651.033008751176	1.3370008849480035	9.178821947028203	4.23769275640284	4.9411291906253645	3	28	51	2	0	1.0	0.17252479916643376	3.5237090842803487	1.0	0.6778049883755237	5.001371988001242	1.0	0.17252479916643376	3.5237090842803487	1.0	0.6778049883755237	5.001371988001242	1.0	0.17252479916643376	3.5237090842803487	1.0
955000	-61564.03103573375	-61565.10461264633	1.0735769125852324	-19590.13333438375	1.3180506368755893	3.021491590325489	2.911394442494594	0.1100971478308957	1	4	5	0	0	-20335.894957171382	0.36607030056099327	1.1095989873708925	0.9953760880384811	0.11422289933241131	0	4	7	0	0	-21639.07632109121	1.0251416932436577	9.595553016970126	6.16113074626078	3.4344222707093444	3	29	52	1	0	1.0	0.6541233724796864	2.3918485576776236	1.0	0.4164540748605136	10.97481134878183	1.0	0.6541233724796864	2.3918485576776236	1.0	0.4164540748605136	10.97481134878183	1.0	0.6541233724796864	2.3918485576776236	1.0
960000	-61577.96177862791	-61565.34803508554	-12.613743542373431	-19587.321919528866	1.2396702494261072	2.399702635927805	2.0986368743892885	0.3010657615385164	1	4	5	0	0	-20339.25173597847	0.6518992420601447	2.453874915429365	1.7204862790673259	0.7333886363620389	0	4	7	0	0	-21638.774379578197	1.0947230437056403	10.593999638148464	6.234706391689381	4.359293246459082	1	26	51	2	0	1.0	0.39150371683778107	4.835099012920032	1.0	0.29810738904202655	4.889975265092377	1.0	0.39150371683778107	4.835099012920032	1.0	0.29810738904202655	4.889975265092377	1.0	0.39150371683778107	4.835099012920032	1.0
965000	-61495.3116116164	-61561.72839131042	66.41677969401569	-19584.67859545517	0.8925755776837949	1.7104664625177421	1.3170435264533222	0.39342293606442	3	6	5	0	0	-20338.100281381714	0.4370298726613094	1.5930923394053176	1.0396512596727248	0.5534410797325926	0	4	7	0	0	-21638.94951447353	1.3388455271570137	8.341098339024859	4.053618720037672	4.287479618987188	10	34	50	3	0	1.0	0.16807783460661646	3.276868659731907	1.0	1.5415128267582359	6.972171454761111	1.0	0.16807783460661646	3.276868659731907	1.0	1.5415128267582359	6.972171454761111	1.0	0.16807783460661646	3.276868659731907	1.0
970000	-61492.122165550936	-61568.01391830055	75.89175274961377	-19585.0946546872	0.8207397205020212	1.2785032640292902	0.6107558669864701	0.6677473970428202	0	2	4	1	0	-20336.663985991374	0.5112783827534593	1.5649796045503617	0.9134643124416281	0.6515152921087336	0	4	7	0	0	-21646.25527762198	1.2223637903334248	7.915572328032664	3.507001015108687	4.408571312923976	10	34	50	3	0	1.0	0.1158208843540021	2.1538002488218453	1.0	1.5659895980367902	7.082878445355498	1.0	0.1158208843540021	2.1538002488218453	1.0	1.5659895980367902	7.082878445355498	1.0	0.1158208843540021	2.1538002488218453	1.0
975000	-61499.33090423499	-61568.81614806357	69.48524382858025	-19585.679737649625	0.8543953461961975	1.3504660534551922	1.0620506507904186	0.2884154026647733	0	3	5	0	0	-20337.808309509444	0.7518292250547648	2.3204494553281787	0.9274958016883716	1.3929536536398075	3	7	7	0	0	-21645.3281009045	1.234129108249048	8.20034120713741	3.822628282677666	4.37771292445974	11	33	48	5	0	1.0	0.14618158537689094	1.5097764406585066	1.0	1.7726905786942595	7.016560559573199	1.0	0.14618158537689094	1.5097764406585066	1.0	1.7726905786942595	7.016560559573199	1.0	0.14618158537689094	1.5097764406585066	1.0
980000	-61502.4187242128	-61578.73496624602	76.31624203321604	-19589.585569916824	1.0509137472357606	2.0585277756331815	1.3087541524537851	0.7497736231793969	1	4	5	0	0	-20343.088207146502	0.7360443028648669	1.8874456126792973	1.0155385737736884	0.871907038905609	2	6	7	0	0	-21646.061189182692	1.2461159350445832	7.989323434559829	3.628919412294603	4.360404022265228	7	31	50	3	0	1.0	0.12245393858365088	2.2825408336708506	1.0	1.6540489336860682	6.556925579334575	1.0	0.12245393858365088	2.2825408336708506	1.0	1.6540489336860682	6.556925579334575	1.0	0.12245393858365088	2.2825408336708506	1.0
985000	-61512.4973160987	-61565.101090359036	52.603774260337204	-19585.08609318187	0.7295153846255165	1.1703134988629018	0.704237843196451	0.4660756556664508	0	2	4	1	0	-20336.644285207178	0.44163142075209505	1.2059676255611118	0.7969836043938161	0.408984021167296	0	4	7	0	0	-21643.37071196998	1.257539859259092	8.527841299045383	3.640736887409731	4.887104411635652	9	30	47	6	0	1.0	0.1577372240700162	1.4846704672987077	1.0	1.7183753486465367	6.5311644559258815	1.0	0.1577372240700162	1.4846704672987077	1.0	1.7183753486465367	6.5311644559258815	1.0	0.1577372240700162	1.4846704672987077	1.0
990000	-61505.69597841879	-61558.284802326525	52.58882390773576	-19584.85337521011	1.0101979759116677	2.097891380529237	1.639099907743308	0.45879147278592924	3	6	5	0	0	-20337.057916423288	0.43630842552060023	1.2729703946872593	0.6208924413319539	0.6520779533553055	0	4	7	0	0	-21636.37351069313	1.276582516028461	8.868006065344273	4.244675709681596	4.623330355662676	9	33	50	3	0	1.0	0.1813060667602785	2.8240235963298113	1.0	2.277956661597335	5.341931444014286	1.0	0.1813060667602785	2.8240235963298113	1.0	2.277956661597335	5.341931444014286	1.0	0.1813060667602785	2.8240235963298113	1.0
995000	-61531.94747057031	-61573.20473460837	41.25726403806046	-19586.386901522554	0.8940983549137881	1.7822288682679943	1.5561697215578822	0.2260591467101124	2	5	5	0	0	-20341.97097651286	0.41518663175453185	1.238642202488205	0.687841150465904	0.5508010520223008	0	4	7	0	0	-21644.84685657296	1.2838139915669216	9.1148902415988	4.606962350479178	4.507927891119625	7	30	49	4	0	1.0	0.17855483476176873	2.3950006656735154	1.0	1.4664463206004272	7.41631465732268	1.0	0.17855483476176873	2.3950006656735154	1.0	1.4664463206004272	7.41631465732268	1.0	0.17855483476176873	2.3950006656735154	1.0
1000000	-61539.86859821022	-61572.75473530138	32.88613709116049	-19585.76567277295	0.7461568512320581	1.240938814867428	0.7140923003201642	0.526846514547264	2	4	4	1	0	-20339.859156350652	0.7806929034886768	2.351035681632395	1.7144158862726195	0.636619795359775	2	5	6	1	0	-21647.129906177783	1.2873641946030865	8.699261903172502	4.59023945962954	4.10902244354296	6	31	51	2	0	1.0	0.2141891406368045	2.716030583104002	1.0	1.333915651960384	6.8079014937087985	1.0	0.2141891406368045	2.716030583104002	1.0	1.333915651960384	6.8079014937087985	1.0	0.2141891406368045	2.716030583104002	1.0
1005000	-61508.69463684581	-61562.53472821867	53.84009137286198	-19584.391537233514	0.8311147770313114	1.1610741646300258	0.8917927742589746	0.269281390371051	0	3	5	0	0	-20337.311885154206	0.6700282559357238	1.6518153493835686	0.8967695990379951	0.7550457503455735	0	4	7	0	0	-21640.831305830954	1.3190982737552883	9.050723732284316	4.300846556078676	4.749877176205641	9	33	50	3	0	1.0	0.16352530328914214	3.312866707712899	1.0	0.888217717085297	5.802083193700248	1.0	0.16352530328914214	3.312866707712899	1.0	0.888217717085297	5.802083193700248	1.0	0.16352530328914214	3.312866707712899	1.0
1010000	-61533.40201143132	-61574.83158010842	41.42956867709774	-19589.663750913598	0.8385812421855163	1.5674825683746383	0.9836624594893947	0.5838201088852435	1	4	5	0	0	-20338.773110893842	0.8859708442003412	2.3693688379854514	1.5388759203118962	0.8304929176735555	3	6	6	1	0	-21646.394718300973	1.5029663696671527	9.03702948564769	4.641198482745546	4.395831002902142	10	30	46	7	0	1.0	0.1702582469421491	1.5651518741289643	1.0	1.5256459584018125	6.21176645453754	1.0	0.1702582469421491	1.5651518741289643	1.0	1.5256459584018125	6.21176645453754	1.0	0.1702582469421491	1.5651518741289643	1.0
1015000	-61540.88772097215	-61565.5883053106	24.700584338453424	-19585.25922697386	0.7532931549134204	1.359673892969416	1.079838631314598	0.2798352616548178	1	4	5	0	0	-20337.229003468514	0.39417053286345727	1.2484353598585909	1.0666325677978274	0.18180279206076333	0	4	7	0	0	-21643.100074868224	1.8471971407182834	10.047971549550397	5.051570309001546	4.996401240548853	9	25	42	11	0	1.0	0.19084423946548157	1.5816263107663346	1.0	1.0209778743217672	4.362332782378336	1.0	0.19084423946548157	1.5816263107663346	1.0	1.0209778743217672	4.362332782378336	1.0	0.19084423946548157	1.5816263107663346	1.0
1020000	-61536.772973966064	-61570.716072932235	33.943098966171476	-19584.52322742248	0.7727657764239957	1.2588698981653201	0.8338957755382984	0.4249741226270218	0	3	5	0	0	-20338.910827351992	0.40209890492503836	1.2806625407862497	0.6881421600227282	0.5925203807635218	0	4	7	0	0	-21647.282018157755	1.390034692784578	9.756471996971507	4.3679481564834735	5.388523840488035	8	28	46	7	0	1.0	0.1655320298831347	1.3827753918670629	1.0	0.5961035028668407	4.59925723675227	1.0	0.1655320298831347	1.3827753918670629	1.0	0.5961035028668407	4.59925723675227	1.0	0.1655320298831347	1.3827753918670629	1.0
1025000	-61533.07631989656	-61576.46596691413	43.389647017572564	-19585.075708731674	0.8040093849422748	1.627493175375146	1.0396445983231124	0.5878485770520337	1	4	5	0	0	-20340.833608756606	0.6813021664402377	2.370950522765666	1.5999234417093622	0.7710270810563036	0	4	7	0	0	-21650.556649425853	1.4425738968584993	9.152261808733298	4.392694819851228	4.759566988882067	5	29	50	3	0	1.0	0.22733072154883083	3.0652538406253576	1.0	1.566383413766612	4.135112731735783	1.0	0.22733072154883083	3.0652538406253576	1.0	1.566383413766612	4.135112731735783	1.0	0.22733072154883083	3.0652538406253576	1.0
1030000	-61545.84178356059	-61574.319655845684	28.477872285093525	-19584.06317524017	0.9185171788106112	1.722429066650843	1.4602889023687498	0.2621401642820931	0	3	5	0	0	-20341.322615556874	0.7201094009377849	2.1334984335698417	1.4572730654470316	0.6762253681228103	0	4	7	0	0	-21648.933865048646	1.4978231960888257	9.533137369735877	5.2226403782493245	4.310496991486553	2	26	50	3	0	1.0	0.25286324957628903	3.047752254778542	1.0	0.2185343315842977	5.24728169130824	1.0	0.25286324957628903	3.047752254778542	1.0	0.2185343315842977	5.24728169130824	1.0	0.25286324957628903	3.047752254778542	1.0
1035000	-61555.77260383864	-61572.579816431054	16.80721259241297	-19586.336363001003	0.9125881856881685	1.5091942518706087	1.2301308513628424	0.2790634005077661	0	3	5	0	0	-20338.906930799836	0.6630895251981437	2.017345293696912	1.3811223807011686	0.6362229129957431	0	4	7	0	0	-21647.336522630216	1.1899891093121235	9.580745415888343	5.056351466579238	4.524393949309108	4	25	47	6	0	1.0	0.21697535628959086	2.1463145776409127	1.0	0.5438866488229637	5.06706441778082	1.0	0.21697535628959086	2.1463145776409127	1.0	0.5438866488229637	5.06706441778082	1.0	0.21697535628959086	2.1463145776409127	1.0
1040000	-61570.3028656846	-61573.4522527947	3.149387110100678	-19584.426548480165	0.9284990320778435	1.8436969029311554	1.4205054390047611	0.4231914639263943	0	3	5	0	0	-20338.360100375445	0.5842147213894626	2.254538515636617	1.6070370292936529	0.6475014863429646	1	5	7	0	0	-21650.665603939087	1.275840972926829	10.04347176003734	6.644141365918287	3.39933039411905	1	26	51	2	0	1.0	0.3902298881502435	4.4042783961286505	1.0	0.4323708225516653	6.837614504972683	1.0	0.3902298881502435	4.4042783961286505	1.0	0.4323708225516653	6.837614504972683	1.0	0.3902298881502435	4.4042783961286505	1.0
1045000	-61572.34695538902	-61567.603010841	-4.743944548016923	-19584.9785928376	0.7969673348531743	1.2675175881488956	1.1815906625273764	0.08592692562151945	0	3	5	0	0	-20337.922504194896	0.7174238601099489	3.1603781489677076	2.5647853873178583	0.5955927616498498	1	5	7	0	0	-21644.7019138085	1.3553776510873987	10.95244548739667	7.558111447563132	3.3943340398335353	3	29	52	1	0	1.0	0.6233713664033486	3.3965896707000236	1.0	0.3386654679108765	7.161205370917148	1.0	0.6233713664033486	3.3965896707000236	1.0	0.3386654679108765	7.161205370917148	1.0	0.6233713664033486	3.3965896707000236	1.0
1050000	-61599.47347936671	-61570.305353775846	-29.168125590864783	-19585.683679798247	0.9201983724118264	1.626182841060967	1.2627676908215433	0.3634151502394237	0	3	5	0	0	-20340.382519884723	0.743519334941946	2.8376665468434252	2.0691183584342334	0.7685481884091918	1	5	7	0	0	-21644.239154092873	1.6905123256920602	13.057864477578752	9.753179389089128	3.3046850884896264	0	26	52	1	0	1.0	0.5880828408919281	3.8512951617506546	1.0	0.1737601761942255	9.6242665675196	1.0	0.5880828408919281	3.8512951617506546	1.0	0.1737601761942255	9.6242665675196	1.0	0.5880828408919281	3.8512951617506546	1.0
1055000	-61546.62835353916	-61568.008221338954	21.37986779979084	-19585.8743946916	0.9026516180703185	1.6016521447655383	0.9905220992169138	0.6111300455486247	2	5	5	0	0	-20337.166996498607	0.4276529122733044	1.4062565418041186	0.63164946326982	0.7746070785342984	2	6	7	0	0	-21644.966830148747	1.0922617257917977	9.442754133904216	4.948580104151033	4.494174029753184	7	28	47	6	0	1.0	0.33867642204247556	1.287529744566698	1.0	1.1560735794866506	6.61733603243696	1.0	0.33867642204247556	1.287529744566698	1.0	1.1560735794866506	6.61733603243696	1.0	0.33867642204247556	1.287529744566698	1.0
1060000	-61544.79910934865	-61573.0182499784	28.219140629749987	-19583.640198227407	0.9612676620676363	1.7486028203771977	1.5540892727185622	0.19451354765863535	0	3	5	0	0	-20338.563219600186	0.6481946456611863	2.1856970836365033	1.0014770612528385	1.1842200223836647	1	5	7	0	0	-21650.81483215081	1.0628314182248972	9.165828379700413	4.8642718523159845	4.301556527384433	7	31	50	3	0	1.0	0.33972945602697374	3.635719338295246	1.0	0.6967277701614718	5.528338508503803	1.0	0.33972945602697374	3.635719338295246	1.0	0.6967277701614718	5.528338508503803	1.0	0.33972945602697374	3.635719338295246	1.0
1065000	-61549.19165416919	-61570.155797275074	20.964143105884055	-19585.402291177244	0.9484768753318993	1.8021070409640192	1.354109420783804	0.44799762018021516	0	3	5	0	0	-20337.375355327167	0.36607464271819873	1.3917089838156258	0.8169988329277993	0.5747101508878267	0	4	7	0	0	-21647.378150770666	1.058908575488729	9.393518928240248	5.12960947681648	4.2639094514237685	3	30	53	0	0	1.0	0.3381915745359986	6.497349395683271	1.0	1.0131849749774975	5.55347789726515	1.0	0.3381915745359986	6.497349395683271	1.0	1.0131849749774975	5.55347789726515	1.0	0.3381915745359986	6.497349395683271	1.0
1070000	-61555.8393332605	-61567.830874404244	11.99154114374522	-19585.609502946227	0.8822825876692744	1.6957568683907884	1.5233702414963926	0.17238662689439602	0	3	5	0	0	-20337.105509184625	0.41872827452365474	1.4228702565163633	1.1832446566281467	0.23962559988821658	0	4	7	0	0	-21645.115862273393	1.079870937603435	10.012735691443721	5.422231222807484	4.590504468636238	4	29	51	2	0	1.0	0.36526327826949123	4.822070684209975	1.0	0.4256322881823822	5.8787980533932735	1.0	0.36526327826949123	4.822070684209975	1.0	0.4256322881823822	5.8787980533932735	1.0	0.36526327826949123	4.822070684209975	1.0
1075000	-61557.635000598384	-61566.06149897077	8.42649837238211	-19585.352733008564	0.9681268139364702	1.7906303983766174	1.4855888766704934	0.305041521706124	0	3	5	0	0	-20339.97181182168	0.531000858118248	1.7664674877472704	1.17909255426058	0.5873749334866906	0	4	7	0	0	-21640.736954140524	0.8968273607066598	8.494240941366193	5.458036504016747	3.036204437349446	0	25	51	2	0	1.0	0.4736722474711267	2.3668969855985584	1.0	0.1801633064784088	7.6389606593146215	1.0	0.4736722474711267	2.3668969855985584	1.0	0.1801633064784088	7.6389606593146215	1.0	0.4736722474711267	2.3668969855985584	1.0
1080000	-61562.18854932254	-61575.51377977245	13.325230449913297	-19585.9459822867	0.810632014136977	1.3286921685750999	0.8540776236219056	0.4746145449531943	0	3	5	0	0	-20341.409003619698	0.6501664425965413	2.2027871213641643	1.9476576264401324	0.255129494924032	0	4	7	0	0	-21648.158793866052	0.9079337663894468	8.304992387929762	5.541750033046109	2.763242354883654	0	25	51	2	0	1.0	0.48763892942474707	2.046984779889214	1.0	0.04835795194069814	7.453169681649688	1.0	0.48763892942474707	2.046984779889214	1.0	0.04835795194069814	7.453169681649688	1.0	0.48763892942474707	2.046984779889214	1.0
1085000	-61554.134197192005	-61566.88812958918	12.75393239717192	-19584.031168167046	0.9865298822985371	1.7425790250353945	1.5997816432148073	0.14279738182058713	0	3	5	0	0	-20338.406413359164	0.5031058309445566	1.9093494820587238	1.5519606955340897	0.3573887865246339	0	4	7	0	0	-21644.450548062967	0.9276051330794239	8.641086323169626	5.95498174948506	2.6861045736845677	0	26	52	1	0	1.0	0.49092255512442656	1.9989935085939894	1.0	0.0691384737955975	7.9355412990937975	1.0	0.49092255512442656	1.9989935085939894	1.0	0.0691384737955975	7.9355412990937975	1.0	0.49092255512442656	1.9989935085939894	1.0
1090000	-61556.80167369735	-61566.58871570688	9.787042009526935	-19583.616203107686	0.7935425622315317	1.180676501432758	1.0612119926964543	0.11946450873630371	0	3	5	0	0	-20337.84769407361	0.39362819632288	1.2454873161455524	0.944412709696558	0.3010746064489943	0	4	7	0	0	-21645.124818525586	0.9237089755046393	8.769091022381236	5.927564210298342	2.8415268120828947	1	27	52	1	0	1.0	0.36224174317477753	1.2317435770398915	1.0	0.14268571408717684	8.423377562004553	1.0	0.36224174317477753	1.2317435770398915	1.0	0.14268571408717684	8.423377562004553	1.0	0.36224174317477753	1.2317435770398915	1.0
1095000	-61578.21447249932	-61583.98358305995	5.769110560629825	-19586.555119985573	1.1976633175718199	2.7638311536617337	1.9029780836363779	0.8608530700253563	1	4	5	0	0	-20340.416741657187	0.47947987225391997	1.2403416119550192	1.0401065518822896	0.20023506007272962	0	4	7	0	0	-21657.01172141719	1.3087796385433943	9.974936895294025	5.5842230637022165	4.390713831591813	9	31	48	5	0	1.0	0.4110041355169362	5.424379252212193	1.0	0.8303958446055676	7.462502998149983	1.0	0.4110041355169362	5.424379252212193	1.0	0.8303958446055676	7.462502998149983	1.0	0.4110041355169362	5.424379252212193	1.0
1100000	-61545.69983163574	-61567.54421538767	21.84438375193031	-19585.18205224447	0.9447649305082073	2.135772574314479	1.9105910174524716	0.2251815568620074	0	3	5	0	0	-20336.354338803205	0.5281412403606599	1.927232712706854	1.5588043371248592	0.36842837558199476	1	5	7	0	0	-21646.007824340002	1.006920792784501	8.499418871757442	5.542322804171848	2.9570960675855944	1	27	52	1	0	1.0	0.35214716575406685	2.0346948977138246	1.0	0.34097026417214804	7.991127704908558	1.0	0.35214716575406685	2.0346948977138246	1.0	0.34097026417214804	7.991127704908558	1.0	0.35214716575406685	2.0346948977138246	1.0
1105000	-61512.03077281686	-61569.23470888377	57.2039360669105	-19585.39010805811	1.1208386887709112	1.9187466147055405	1.7659445672711196	0.15280204743442055	2	5	5	0	0	-20338.532503753384	0.5899410720226903	1.5457119682422598	0.9909378274438971	0.5547741407983625	2	6	7	0	0	-21645.312097072274	1.340651537161582	9.778473862274728	4.733147570927884	5.045326291346845	12	38	52	1	0	1.0	0.22289489903270152	3.7533897880412805	1.0	1.3484796079559138	7.296954563295387	1.0	0.22289489903270152	3.7533897880412805	1.0	1.3484796079559138	7.296954563295387	1.0	0.22289489903270152	3.7533897880412805	1.0
1110000	-61529.84587293579	-61570.18146805938	40.33559512359288	-19584.046690623585	0.9746260028779651	1.7703438485260117	1.481436254723222	0.2889075938027895	1	4	5	0	0	-20340.59674662605	0.8055890765655943	2.0013746586822405	1.6788755720992956	0.3224990865829444	2	6	7	0	0	-21645.53803080975	1.0493504425277924	7.802421855367744	5.268977753015471	2.5334441023522722	4	29	51	2	0	1.0	0.28115568257725787	1.546207980677423	1.0	0.9079271427659876	10.351227784927799	1.0	0.28115568257725787	1.546207980677423	1.0	0.9079271427659876	10.351227784927799	1.0	0.28115568257725787	1.546207980677423	1.0
1115000	-61528.29383239357	-61567.048314010535	38.754481616967865	-19586.081218056697	0.7828058635086219	1.421784001334514	1.0780041094769635	0.3437798918575504	0	3	5	0	0	-20336.773439494864	0.4706807393460019	1.474321655265357	1.1481769204776522	0.3261447347877048	0	4	7	0	0	-21644.193656458967	1.0778347100452352	7.962009020548852	5.211617552575091	2.750391467973758	3	29	52	1	0	1.0	0.3166191977823138	1.7200710843028821	1.0	0.15683897873218497	6.665781255154817	1.0	0.3166191977823138	1.7200710843028821	1.0	0.15683897873218497	6.665781255154817	1.0	0.3166191977823138	1.7200710843028821	1.0
1120000	-61545.75243142965	-61573.58329415051	27.83086272085339	-19588.393608112307	0.8929119493584414	1.8505691524211112	1.5543626946517257	0.29620645776938537	0	3	5	0	0	-20338.649861805232	0.6593852492672253	2.1676191694905174	1.3840869339781876	0.78353223551233	2	6	7	0	0	-21646.53982423297	0.953696112674687	7.7994281710102	5.243752679893413	2.5556754911167885	1	27	52	1	0	1.0	0.3433798054795882	3.072474227732314	1.0	0.6682332891748612	8.380046610273636	1.0	0.3433798054795882	3.072474227732314	1.0	0.6682332891748612	8.380046610273636	1.0	0.3433798054795882	3.072474227732314	1.0
1125000	-61548.55162666117	-61571.15268447179	22.60105781061983	-19586.321770664694	0.7766871065295679	1.2473533533754895	0.9348981076662127	0.3124552457092767	0	3	5	0	0	-20338.7090841927	0.6126403352417936	2.116050765007873	1.3248435808937975	0.7912071841140755	1	5	7	0	0	-21646.12182961439	1.020446628063878	8.239861423331458	5.51871187482824	2.7211495485032193	3	28	51	2	0	1.0	0.37436012292867976	1.3662851057367946	1.0	0.6732670297820579	7.916378370206585	1.0	0.37436012292867976	1.3662851057367946	1.0	0.6732670297820579	7.916378370206585	1.0	0.37436012292867976	1.3662851057367946	1.0
1130000	-61533.86053444034	-61578.89171752119	45.03118308084891	-19586.86243012819	0.7791321846442517	1.3475395005885589	1.139284501633088	0.20825499895547103	2	5	5	0	0	-20337.018696424257	0.42427105449082486	1.181681750081769	0.8094787626931894	0.3722029873885794	0	4	7	0	0	-21655.010590968745	1.0857643525384097	9.071205229896094	5.0156885570447525	4.055516672851342	9	34	51	2	0	1.0	0.22509549406548382	7.266385610563124	1.0	1.2116991737602922	7.300864880878039	1.0	0.22509549406548382	7.266385610563124	1.0	1.2116991737602922	7.300864880878039	1.0	0.22509549406548382	7.266385610563124	1.0
1135000	-61545.29956730679	-61568.97876045153	23.679193144739934	-19584.316484366103	1.0759983250019853	1.7273376917842114	1.5269854423941007	0.2003522493901105	1	4	5	0	0	-20339.142313633663	0.6345672442844168	2.1209494789982344	1.8654837297993325	0.25546574919890164	0	4	7	0	0	-21645.519962451766	0.8729413113246369	7.928415269479046	4.672852350192499	3.255562919286554	2	27	51	2	0	1.0	0.3437061043871713	2.093754114637263	1.0	0.759385713515051	8.035920987421873	1.0	0.3437061043871713	2.093754114637263	1.0	0.759385713515051	8.035920987421873	1.0	0.3437061043871713	2.093754114637263	1.0
1140000	-61565.86080400506	-61580.60843682356	14.747632818497193	-19585.87950972217	1.1495890758117906	2.0371269944983212	1.813561478135548	0.22356551636277358	2	5	5	0	0	-20340.60097792582	0.5612300783923186	1.7081606106061689	1.4955694994694029	0.2125911111367659	0	4	7	0	0	-21654.127949175574	1.0996599201008068	8.97651397636086	5.333074755067823	3.6434392212930344	7	27	46	7	0	1.0	0.3590608872250499	1.7894976039607322	1.0	1.5252614170070302	7.246293963608679	1.0	0.3590608872250499	1.7894976039607322	1.0	1.5252614170070302	7.246293963608679	1.0	0.3590608872250499	1.7894976039607322	1.0
1145000	-61546.563907688396	-61573.55666295379	26.992755265393882	-19586.007650687112	1.1467769838112933	2.405260979377064	1.3666678180775644	1.0385931612994996	2	4	4	1	0	-20338.519755047142	0.38656263459060514	1.336343989059671	1.0810689958345803	0.2552749932250907	0	4	7	0	0	-21649.029257219543	1.1233562627678764	8.28542582608588	4.21510278409709	4.0703230419887895	8	29	48	5	1	1.0	0.28410444617398883	3.035511385862449	1.0	1.0985924765054076	5.386987228940599	1.0	0.28410444617398883	3.035511385862449	1.0	1.0985924765054076	5.386987228940599	1.0	0.28410444617398883	3.035511385862449	1.0
1150000	-61544.83767598168	-61563.68530560528	18.84762962359912	-19583.81126778632	0.9301561320047077	1.5745331781578935	1.3268816602914684	0.24765151786642478	0	2	4	1	0	-20341.97789869772	0.47002532955562465	1.6014131128578062	1.1662768400853776	0.43513627277242856	0	4	7	0	0	-21637.896139121236	0.86077430991377	7.632371323538477	4.595369473386121	3.0370018501523526	0	23	49	4	0	1.0	0.3421897088366444	1.3281978967147683	1.0	0.2990255519361081	6.768242811886373	1.0	0.3421897088366444	1.3281978967147683	1.0	0.2990255519361081	6.768242811886373	1.0	0.3421897088366444	1.3281978967147683	1.0
1155000	-61544.56502118844	-61576.590022409044	32.02500122060472	-19588.301219490924	1.0954858561885443	2.0848970262875945	1.403428673478475	0.6814683528091194	0	3	5	0	0	-20336.794053994192	0.42826410426543493	1.4863244076393929	1.2883179651013574	0.19800644253803545	0	4	7	0	0	-21651.494748923928	0.861567299315435	7.3040347818567035	5.0625028884506404	2.241531893406063	0	26	52	1	0	1.0	0.3359997066789902	1.298830888415645	1.0	0.0873482506916211	8.89110277226953	1.0	0.3359997066789902	1.298830888415645	1.0	0.0873482506916211	8.89110277226953	1.0	0.3359997066789902	1.298830888415645	1.0
1160000	-61559.53102698092	-61576.25861407291	16.727587091990465	-19586.778123318425	1.0175327328249477	1.880952644130391	1.5516072000007124	0.32934544412967875	1	4	5	0	0	-20338.889284063003	0.6316172485586158	2.222957370095574	1.1928000791699964	1.0301572909255772	1	4	6	1	0	-21650.59120669148	0.8878217542604133	7.60406954850093	4.790425793919924	2.8136437545810056	1	24	49	4	0	1.0	0.33388773466310734	0.6150471112468359	1.0	0.2548872300930714	6.009169279781063	1.0	0.33388773466310734	0.6150471112468359	1.0	0.2548872300930714	6.009169279781063	1.0	0.33388773466310734	0.6150471112468359	1.0
1165000	-61532.831388610735	-61574.67977077655	41.848382165816375	-19586.18344745971	1.0173448804672898	1.8908019301879468	1.2191293570288426	0.6716725731591042	0	2	4	1	0	-20337.923919256387	0.4102860425979314	1.1835341222446196	0.8720507520261991	0.3114833702184203	0	4	7	0	0	-21650.57240406046	0.8854613677743233	7.1318915790681485	3.9369253053514175	3.1949662737167333	1	24	49	4	0	1.0	0.21067684984733603	1.2242017826741478	1.0	0.08846691022686867	6.046228782341403	1.0	0.21067684984733603	1.2242017826741478	1.0	0.08846691022686867	6.046228782341403	1.0	0.21067684984733603	1.2242017826741478	1.0
1170000	-61543.85513422929	-61575.685128968005	31.829994738710496	-19587.90383976887	0.8168119856113369	1.3689010664696708	1.1367630233941277	0.23213804307554325	0	3	5	0	0	-20337.508844340187	0.3592228494144302	1.1390228043960697	0.7193156577743332	0.4197071466217367	0	4	7	0	0	-21650.27244485895	0.9688100581923803	7.537410540102906	4.271761227545794	3.2656493125571124	1	24	49	4	0	1.0	0.21343533440740572	3.512126243637801	1.0	0.11743993740733144	9.816396329734268	1.0	0.21343533440740572	3.512126243637801	1.0	0.11743993740733144	9.816396329734268	1.0	0.21343533440740572	3.512126243637801	1.0
1175000	-61539.023684522814	-61576.40558549842	37.38190097560276	-19587.090454042165	0.9234086518464444	1.6346794399098097	1.3582827957127805	0.2763966441970293	0	3	5	0	0	-20338.067823992933	0.41475146746659675	1.4455915937848551	0.980134152781921	0.4654574410029344	1	5	7	0	0	-21651.247307463316	0.9303825104558487	7.75159200291744	4.361901334098636	3.3896906688188024	1	26	51	2	0	1.0	0.22830392519092763	3.119447437957727	1.0	0.22857492229529802	6.811827317151082	1.0	0.22830392519092763	3.119447437957727	1.0	0.22857492229529802	6.811827317151082	1.0	0.22830392519092763	3.119447437957727	1.0
1180000	-61553.099458767596	-61573.00676494739	19.907306179796386	-19586.80608336077	1.1608935750657725	2.5573856584236676	1.7230472363345073	0.8343384220891606	0	2	4	1	0	-20338.51902657149	0.47448230875725367	1.555447568250213	1.1663737209197014	0.3890738473305115	0	3	6	1	0	-21647.681655015127	0.9072329340651422	7.877203031350599	4.3366585213019775	3.540544510048624	0	25	51	2	0	1.0	0.24174867850591092	1.5801112453547022	1.0	0.1206420791357561	7.097623086406481	1.0	0.24174867850591092	1.5801112453547022	1.0	0.1206420791357561	7.097623086406481	1.0	0.24174867850591092	1.5801112453547022	1.0
1185000	-61530.114481179226	-61571.862431831585	41.747950652357034	-19583.556568017488	0.8623295418862273	1.3890388655979733	0.9180588772808306	0.4709799883171427	0	3	5	0	0	-20341.51113415541	0.5425798858593055	1.876431467038789	1.4137694606919597	0.46266200634682936	0	4	7	0	0	-21646.794729658683	0.9128925332862372	7.555245848996966	4.391507866336307	3.163737982660657	0	25	51	2	0	1.0	0.2711935659118976	1.2820818612465241	1.0	0.02027344898466292	6.123762524891918	1.0	0.2711935659118976	1.2820818612465241	1.0	0.02027344898466292	6.123762524891918	1.0	0.2711935659118976	1.2820818612465241	1.0
1190000	-61519.61561372235	-61571.20089487311	51.585281150760395	-19584.684128298035	0.8168641853582462	1.3925573104957687	1.0739655407747226	0.31859176972104586	1	4	5	0	0	-20339.03609235563	0.48215858621455754	1.568721813425889	1.1957720623242283	0.3729497511016605	0	4	7	0	0	-21647.48067421945	1.002854359165482	8.537804027911674	4.356448305841491	4.181355722070184	9	33	50	3	0	1.0	0.21227174569807747	3.398363565276398	1.0	1.5033102108071599	6.452458816366558	1.0	0.21227174569807747	3.398363565276398	1.0	1.5033102108071599	6.452458816366558	1.0	0.21227174569807747	3.398363565276398	1.0
1195000	-61527.77212606343	-61573.04089053346	45.268764470032615	-19583.25032791306	1.0209004797477275	1.9981336864086892	1.8298409688930948	0.1682927175155944	1	4	5	0	0	-20338.152252069776	0.448527656383735	1.4078595930544702	0.7650908202097144	0.6427687728447556	0	4	7	0	0	-21651.638310550625	1.0105592053152763	8.589800880205997	4.4322114414506455	4.157589438755351	7	31	50	3	0	1.0	0.20970859548949422	3.044489584320118	1.0	0.9344743851315145	6.531323591186306	1.0	0.20970859548949422	3.044489584320118	1.0	0.9344743851315145	6.531323591186306	1.0	0.20970859548949422	3.044489584320118	1.0
1200000	-61538.054367526245	-61579.131858507186	41.077490980940226	-19583.370703091092	0.7786977571746614	1.2128996802540786	0.796271698186173	0.4166279820679052	1	4	5	0	0	-20339.09270442346	0.5186601677223581	1.8003831435450772	1.1498544310012948	0.6505287125437824	2	6	7	0	0	-21656.668450992638	1.0093844896956687	8.38734437711831	4.205488985308974	4.181855391809336	5	28	49	4	0	1.0	0.21809254689872806	1.3118053827073675	1.0	1.4051246649418707	6.039409690568756	1.0	0.21809254689872806	1.3118053827073675	1.0	1.4051246649418707	6.039409690568756	1.0	0.21809254689872806	1.3118053827073675	1.0
1205000	-61554.807116938646	-61570.62016108528	15.813044146636662	-19587.428807922573	1.2974749489325639	2.28684901676049	1.8524668425486088	0.43438217421188113	0	3	5	0	0	-20340.883275650893	0.7519251851133781	2.487516536288529	1.8040432296540982	0.6834733066344307	0	4	7	0	0	-21642.308077511818	0.9728808611645615	8.848810320593342	5.047204943493583	3.8016053770997598	0	25	51	2	0	1.0	0.29943986572242515	3.652158520117351	1.0	0.07922221691852169	5.758571281750298	1.0	0.29943986572242515	3.652158520117351	1.0	0.07922221691852169	5.758571281750298	1.0	0.29943986572242515	3.652158520117351	1.0
1210000	-61530.224479321754	-61583.18717568899	52.96269636723104	-19587.800226543037	0.8661551488533676	1.5203743026229886	1.1217357375338275	0.39863856508916107	1	4	5	0	0	-20339.24537253506	0.5345708857996561	1.472459677845455	1.100737075508555	0.3717226023368999	0	3	6	1	0	-21656.141576610895	0.947185067080779	7.307150638558279	3.545137452604057	3.7620131859542223	6	28	48	5	0	1.0	0.13971062877586612	2.5395909467690587	1.0	1.1207509215925864	8.502355062543552	1.0	0.13971062877586612	2.5395909467690587	1.0	1.1207509215925864	8.502355062543552	1.0	0.13971062877586612	2.5395909467690587	1.0
1215000	-61493.844341496915	-61583.811471438996	89.96712994207766	-19585.00352048047	1.0075864027334964	1.7853967565084559	0.9582749690887681	0.8271217874196881	2	5	5	0	0	-20337.976760043977	0.3815662512703322	0.9077434970015408	0.5778980648511267	0.3298454321504143	2	6	7	0	0	-21660.831190914552	1.0395610721724573	7.812491371433778	3.2776917659438816	4.534799605489897	6	30	50	3	0	1.0	0.10345997755804247	1.8897746491080394	1.0	1.2277510248765227	5.233246758573574	1.0	0.10345997755804247	1.8897746491080394	1.0	1.2277510248765227	5.233246758573574	1.0	0.10345997755804247	1.8897746491080394	1.0
1220000	-61510.65407794712	-61589.47704974006	78.82297179293971	-19586.097771694294	0.993739207907594	1.831017893244535	1.4654710040816181	0.3655468891629167	0	3	5	0	0	-20338.404965671187	0.482165215531737	1.5427257121848579	0.8697452128688719	0.6729804993159862	0	4	7	0	0	-21664.97431237458	1.0647532964911133	7.897166274972369	3.2803612821995776	4.616804992772791	8	31	49	4	0	1.0	0.10452978877347115	3.558010686356623	1.0	0.7466625907566278	5.222019557996639	1.0	0.10452978877347115	3.558010686356623	1.0	0.7466625907566278	5.222019557996639	1.0	0.10452978877347115	3.558010686356623	1.0
1225000	-61500.85106816327	-61584.0146828523	83.16361468902971	-19584.651447967844	0.7965509652566584	1.2322325820436197	1.1796713138171504	0.052561268226469726	0	3	5	0	0	-20336.367588352507	0.44280593413064834	1.598131127420717	0.7191700218702872	0.8789611055504298	1	4	6	1	0	-21662.99564653195	1.17557388310558	8.029136958802972	3.2631409415408967	4.765996017262074	7	31	50	3	0	1.0	0.10789451001447917	2.8332937985983144	1.0	1.3404005453837247	6.379849265074782	1.0	0.10789451001447917	2.8332937985983144	1.0	1.3404005453837247	6.379849265074782	1.0	0.10789451001447917	2.8332937985983144	1.0
1230000	-61505.443472568935	-61579.11042114717	73.66694857823467	-19583.820314312274	0.8044174888185902	1.2925581927246708	1.1359058255339303	0.15665236719074044	1	4	5	0	0	-20339.053503504296	0.34540504791178445	0.9788428414291053	0.6745637751671194	0.30427906626198586	0	4	7	0	0	-21656.2366033306	1.0576468485225783	6.865576312889685	3.129409608733395	3.7361667041562896	4	25	47	6	0	1.0	0.12276530617450991	2.1601017691592785	1.0	1.3523060313846649	6.436515316409245	1.0	0.12276530617450991	2.1601017691592785	1.0	1.3523060313846649	6.436515316409245	1.0	0.12276530617450991	2.1601017691592785	1.0
1235000	-61532.93796413737	-61597.47921851286	64.54125437549149	-19587.433426131396	0.7851354111268268	1.458954852208476	1.2665410693996955	0.192413782808781	1	4	5	0	0	-20339.099560505652	0.45159359769222784	1.442460909736974	0.8098997935331764	0.6325611162037977	2	6	7	0	0	-21670.946231875816	1.1162355731262323	7.264705375895666	3.514042377631383	3.7506629982642816	5	27	48	5	0	1.0	0.17069619252102836	1.6550833797342563	1.0	1.2997850950626137	5.8783154052396105	1.0	0.17069619252102836	1.6550833797342563	1.0	1.2997850950626137	5.8783154052396105	1.0	0.17069619252102836	1.6550833797342563	1.0
1240000	-61523.361599957636	-61587.16845498218	63.80685502454111	-19585.07381120506	1.0461630488767506	1.9642502813466607	0.8835985150645757	1.080651766282085	2	4	4	1	0	-20336.820545876577	0.3771584705736565	1.1503243319566037	0.610857462136414	0.5394668698201898	0	4	7	0	0	-21665.274097900547	1.0168013003977634	7.191094627431345	3.9651220148918	3.2259726125395445	7	30	49	4	0	1.0	0.17017236928234264	1.5007080550868799	1.0	1.6174594417855988	5.114974955999094	1.0	0.17017236928234264	1.5007080550868799	1.0	1.6174594417855988	5.114974955999094	1.0	0.17017236928234264	1.5007080550868799	1.0
1245000	-61530.34361378665	-61567.93742544993	37.59381166327566	-19585.385335812945	0.984191973190391	1.8494575188297468	1.2247414331015911	0.624716085728156	2	5	5	0	0	-20339.891072673174	0.7848260159555317	2.826199641271398	1.6955956927595077	1.1306039485118902	3	7	7	0	0	-21642.661016963815	1.079552495936551	8.539141743241737	4.394064449039653	4.14507729420208	8	31	49	4	0	1.0	0.2260853528046637	3.5942717787712835	1.0	1.3887287707086104	7.302874114389893	1.0	0.2260853528046637	3.5942717787712835	1.0	1.3887287707086104	7.302874114389893	1.0	0.2260853528046637	3.5942717787712835	1.0
1250000	-61547.460110961954	-61566.35314847005	18.89303750809674	-19583.438647611372	1.0650958085690019	2.0997355887611535	1.7323147251007298	0.3674208636604235	1	4	5	0	0	-20336.885215361417	0.40596247829061255	1.3835982131490674	0.9682860821530923	0.4153121309959751	0	4	7	0	0	-21646.029285497258	1.0822091438671395	9.047673551290028	4.902327902499144	4.145345648790885	6	28	48	5	0	1.0	0.25726391240470486	1.956440883096722	1.0	0.5705096227841052	8.567896834419061	1.0	0.25726391240470486	1.956440883096722	1.0	0.5705096227841052	8.567896834419061	1.0	0.25726391240470486	1.956440883096722	1.0
1255000	-61501.558957428744	-61573.01498416708	71.45602673833648	-19583.83027330927	0.9788625856147841	1.697174641158596	1.229230189025829	0.46794445213276703	1	4	5	0	0	-20336.408405196995	0.357298620931509	1.1143224347667853	0.61135045713426	0.5029719776325252	0	4	7	0	0	-21652.77630566081	1.0727698382991067	7.154927484289005	3.837821182639699	3.317106301649307	5	31	52	1	0	1.0	0.14915486228091832	3.9176767513454136	1.0	0.3541722173863414	7.611195873881094	1.0	0.14915486228091832	3.9176767513454136	1.0	0.3541722173863414	7.611195873881094	1.0	0.14915486228091832	3.9176767513454136	1.0
1260000	-61486.17311563333	-61579.65565616112	93.48254052778725	-19588.186828467802	0.833481030941658	1.4194408295709837	0.9550768721635251	0.4643639574074586	2	5	5	0	0	-20337.43855597109	0.3575467442399538	1.117149644225965	0.5747087484562723	0.5424408957696927	1	5	7	0	0	-21654.030271722233	1.0518333905536492	7.05214157548813	3.5629861516854837	3.4891554238026465	10	34	50	3	0	1.0	0.1466842332937968	1.7508563611879595	1.0	2.265932000062278	9.149959441583748	1.0	0.1466842332937968	1.7508563611879595	1.0	2.265932000062278	9.149959441583748	1.0	0.1466842332937968	1.7508563611879595	1.0
1265000	-61482.95583080828	-61567.72594143968	84.77011063140543	-19586.530397278646	0.846915731317422	1.5262496854356715	1.2248016826878092	0.301448002747862	3	6	5	0	0	-20335.985563469814	0.370791516987278	0.9948984419578186	0.8425808095410889	0.1523176324167298	0	4	7	0	0	-21645.209980691227	0.9824471605593309	6.169805256732973	3.324835098105163	2.844970158627809	6	28	48	5	0	1.0	0.14716514402905387	2.1080196091976866	1.0	1.9259187547024645	9.12005892572684	1.0	0.14716514402905387	2.1080196091976866	1.0	1.9259187547024645	9.12005892572684	1.0	0.14716514402905387	2.1080196091976866	1.0
1270000	-61490.74360344834	-61575.788211497565	85.0446080492228	-19582.71525252625	0.9128312132169504	1.5363880236657272	1.161385466211494	0.37500255745423317	0	3	5	0	0	-20337.96511297271	0.5299042127066921	1.397151445828029	1.1759833865026983	0.2211680593253308	0	4	7	0	0	-21655.10784599861	0.9739522233773278	6.084508039439701	3.3879392113443165	2.696568828095382	4	29	51	2	0	1.0	0.147608914534875	2.6438882592573707	1.0	0.89466571433427	7.549610538076008	1.0	0.147608914534875	2.6438882592573707	1.0	0.89466571433427	7.549610538076008	1.0	0.147608914534875	2.6438882592573707	1.0
1275000	-61509.95593863751	-61566.70510811371	56.74916947620174	-19582.62716877141	0.8777313451986024	1.4168286011851903	1.0556438176036993	0.36118478358149103	0	3	5	0	0	-20338.112468260264	0.47537217840444573	1.844628864186381	1.154728817430351	0.6899000467560297	2	6	7	0	0	-21645.965471082032	0.8763062488481049	6.272846630876788	3.3058236159838854	2.967023014892902	3	26	49	4	0	1.0	0.1869352609846835	2.2188008113719504	1.0	0.6189702874813279	7.648424697678498	1.0	0.1869352609846835	2.2188008113719504	1.0	0.6189702874813279	7.648424697678498	1.0	0.1869352609846835	2.2188008113719504	1.0
1280000	-61509.59962012265	-61566.784882203836	57.18526208118194	-19584.44201231845	0.8971584926152807	1.6404368422404652	1.2843074419640095	0.3561294002764558	1	4	5	0	0	-20336.015006758775	0.3649188084044143	1.017643511572899	0.6759509561035035	0.3416925554693955	0	4	7	0	0	-21646.327863126615	0.9401088984537302	6.64577011691894	4.034979721684046	2.6107903952348934	4	27	49	4	0	1.0	0.217442917708765	1.423368911495064	1.0	1.1858498273382587	8.877622662299524	1.0	0.217442917708765	1.423368911495064	1.0	1.1858498273382587	8.877622662299524	1.0	0.217442917708765	1.423368911495064	1.0
1285000	-61508.47737186386	-61572.895253457085	64.41788159322465	-19585.341832141272	0.7450095015731178	1.271437275032448	0.9971995367937762	0.2742377382386721	1	4	5	0	0	-20338.230187339548	0.3912736780664821	1.199480988979595	0.9972958474776591	0.20218514150193562	0	4	7	0	0	-21649.323233976265	0.8789970605930344	6.3875244730809655	3.685338551949432	2.7021859211315347	4	27	49	4	0	1.0	0.19641298703197477	0.8375998077375314	1.0	1.0621104722992079	10.866336074490627	1.0	0.19641298703197477	0.8375998077375314	1.0	1.0621104722992079	10.866336074490627	1.0	0.19641298703197477	0.8375998077375314	1.0
1290000	-61561.05908032767	-61568.986690841746	7.927610514077759	-19584.057857545235	1.013173564084675	1.965066798777087	1.5040365757820315	0.46103022299505536	2	5	5	0	0	-20336.74909132595	0.6156624354383788	2.0674750610986132	1.355889129561451	0.7115859315371618	0	4	7	0	0	-21648.179741970558	1.4042550721988374	9.29613518650044	6.1407787634016735	3.1553564230987647	3	29	52	1	0	1.0	0.3490333315827037	3.5464437237680286	1.0	0.8538694961319776	11.29017869474023	1.0	0.3490333315827037	3.5464437237680286	1.0	0.8538694961319776	11.29017869474023	1.0	0.3490333315827037	3.5464437237680286	1.0
1295000	-61516.254773813875	-61567.5637213522	51.30894753832048	-19583.488581236543	0.8993851074755376	1.455454414164255	0.9597966217007711	0.49565779246348385	2	4	4	1	0	-20336.310253967848	0.4096462239133379	1.2336424051097277	0.7661790540477929	0.46746335106193504	1	4	6	1	0	-21647.764886147816	1.0365349012080785	7.403184839304322	3.7758798854471816	3.6273049538571405	5	27	48	5	0	1.0	0.21677844048011605	1.454544119526843	1.0	1.7349145503322438	5.444185536460187	1.0	0.21677844048011605	1.454544119526843	1.0	1.7349145503322438	5.444185536460187	1.0	0.21677844048011605	1.454544119526843	1.0
1300000	-61523.64621214783	-61569.916895000555	46.27068285271935	-19584.923911454043	0.9042494806831908	1.8148105228118143	1.2014290411149506	0.6133814816968639	6	8	4	1	0	-20337.66895291286	0.3917544398354448	1.4738598735873407	0.9563349937121042	0.5175248798752368	0	4	7	0	0	-21647.324030633656	1.135429913746235	8.438343997391105	4.391748071230269	4.046595926160838	15	34	45	8	0	1.0	0.35612121307196537	1.0990725200356957	1.0	2.595275126988714	7.555546519751447	1.0	0.35612121307196537	1.0990725200356957	1.0	2.595275126988714	7.555546519751447	1.0	0.35612121307196537	1.0990725200356957	1.0
1305000	-61534.36750788421	-61574.23267025948	39.86516237526455	-19588.260146878318	1.4423634205219609	3.0416290953253977	2.2284696290949166	0.8131594662304812	4	6	4	1	0	-20336.848243918732	0.42527539152843274	1.3640093984528114	1.1608883699389236	0.20312102851388797	1	5	7	0	0	-21649.12427946243	1.08047043248174	8.295803528805564	4.0733674747409765	4.222436054064588	10	31	47	6	0	1.0	0.25778354166275785	0.9990471327587402	1.0	1.7147107809283102	4.1912612565780245	1.0	0.25778354166275785	0.9990471327587402	1.0	1.7147107809283102	4.1912612565780245	1.0	0.25778354166275785	0.9990471327587402	1.0
1310000	-61532.28100135651	-61570.97785663637	38.69685527985824	-19584.695718616127	1.1489713360924885	2.1549957303379914	1.864504016525601	0.2904917138123905	1	4	5	0	0	-20339.426255283273	0.46240686392314745	1.577182498058511	1.4331778406505693	0.14400465740794188	2	6	7	0	0	-21646.85588273697	1.110189516921251	7.990736782566129	5.050158019607466	2.940578762958661	3	28	51	2	0	1.0	0.3196035935164927	1.2797181323012394	1.0	0.7761099674737137	9.281757092717047	1.0	0.3196035935164927	1.2797181323012394	1.0	0.7761099674737137	9.281757092717047	1.0	0.3196035935164927	1.2797181323012394	1.0
1315000	-61547.52670124005	-61578.34930598867	30.822604748615145	-19584.71028146942	1.086648822129432	1.9784231368409535	1.804256728568801	0.17416640827215252	0	3	5	0	0	-20343.490802548225	0.5297052592257605	1.4346518392700185	1.1927322664935827	0.24191957277643594	0	4	7	0	0	-21650.148221971016	0.923529964198879	7.306091462796533	4.830420039251845	2.475671423544689	0	24	50	3	0	1.0	0.3206117244079833	0.758079430068943	1.0	0.4927066987506677	8.632348103448651	1.0	0.3206117244079833	0.758079430068943	1.0	0.4927066987506677	8.632348103448651	1.0	0.3206117244079833	0.758079430068943	1.0
1320000	-61531.787975762	-61568.76515745087	36.9771816888652	-19583.90500005277	0.8588116188394419	1.5686381706219406	0.9684907593985199	0.6001474112234207	2	4	4	1	0	-20340.29030228194	0.6186853665440306	1.989537084568029	1.6487203679852147	0.3408167165828141	1	5	7	0	0	-21644.569855116155	0.8914059088779559	6.742343872106658	4.394767403563292	2.347576468543363	3	28	51	2	0	1.0	0.31267727732149586	1.111111532382468	1.0	0.4926185367680269	9.37628850422699	1.0	0.31267727732149586	1.111111532382468	1.0	0.4926185367680269	9.37628850422699	1.0	0.31267727732149586	1.111111532382468	1.0
1325000	-61529.4296933729	-61562.016369019315	32.58667564641647	-19587.279558572973	0.8228419337728097	1.7418344164606694	1.5288907692184566	0.21294364724221276	0	3	5	0	0	-20335.133818644725	0.38822664985097505	1.2678553449313366	0.9547729617070975	0.3130823832242391	0	4	7	0	0	-21639.60299180162	0.865743587684352	7.456364462666864	4.91404864091291	2.5423158217539514	0	26	52	1	0	1.0	0.3123248228462001	2.2811322175642395	1.0	0.11240256466891874	9.386869523099792	1.0	0.3123248228462001	2.2811322175642395	1.0	0.11240256466891874	9.386869523099792	1.0	0.3123248228462001	2.2811322175642395	1.0
1330000	-61534.23335859461	-61564.820147838254	30.586789243642684	-19584.956063652186	0.9725998421018973	1.9211478870234213	1.350228501754613	0.5709193852688086	0	3	5	0	0	-20338.339121725476	0.47913210413611684	1.8027572411857702	1.4057172645902332	0.3970399765955369	0	4	7	0	0	-21641.524962460593	1.0747282985776676	7.70365421044543	4.919787618625865	2.783866591819568	0	26	52	1	0	1.0	0.3102456397837963	1.920789315250435	1.0	0.037514490510900084	9.065846129827433	1.0	0.3102456397837963	1.920789315250435	1.0	0.037514490510900084	9.065846129827433	1.0	0.3102456397837963	1.920789315250435	1.0
1335000	-61530.5002681375	-61573.26176060843	42.76149247093071	-19585.30110398488	0.7672769528735869	1.3893349965024693	1.2655877935792264	0.12374720292324325	0	3	5	0	0	-20343.99597580202	0.7251807460560308	2.1291340300305843	1.611376548621203	0.5177574814093808	0	4	7	0	0	-21643.964680821533	1.174523979828046	7.364039880673314	5.421892344484544	1.9421475361887688	0	26	52	1	0	1.0	0.27620854188105776	1.7842414803533544	1.0	0.015434806998069518	7.893080321993547	1.0	0.27620854188105776	1.7842414803533544	1.0	0.015434806998069518	7.893080321993547	1.0	0.27620854188105776	1.7842414803533544	1.0
1340000	-61559.25657260358	-61574.89543549866	15.638862895077441	-19585.525340849457	0.740445788312631	1.1820795343237551	1.1086442342890228	0.07343530003473227	1	4	5	0	0	-20339.57989044689	0.7056383210113462	2.45342800733897	1.8964204724999578	0.5570075348390112	1	5	7	0	0	-21649.79020420232	0.8694362143723269	7.636383168818455	5.521219152146477	2.1151640166719745	2	27	51	2	0	1.0	0.4146872824429985	1.9079205518730056	1.0	0.25018877313639076	11.143467184697139	1.0	0.4146872824429985	1.9079205518730056	1.0	0.25018877313639076	11.143467184697139	1.0	0.4146872824429985	1.9079205518730056	1.0
1345000	-61542.87235553325	-61580.67382520357	37.801469670325304	-19586.410323882024	0.921210997725185	2.106505235249103	1.7245414672242085	0.3819637680248949	0	3	5	0	0	-20336.372507863085	0.37576981002836884	1.0503306238408996	0.8390277999397064	0.21130282390119332	0	4	7	0	0	-21657.890993458466	0.9669232030137526	6.990894908831706	4.985278269382753	2.0056166394489536	0	23	49	4	0	1.0	0.29201456512525525	1.4096038762266738	1.0	0.0691854142519575	8.667600276951239	1.0	0.29201456512525525	1.4096038762266738	1.0	0.0691854142519575	8.667600276951239	1.0	0.29201456512525525	1.4096038762266738	1.0
1350000	-61535.196946951306	-61565.46111622419	30.264169272887518	-19585.34528946649	0.7989473469656052	1.4716218320912722	1.3275811898160625	0.14404064227520963	0	3	5	0	0	-20338.36125820052	0.4742112596017035	1.5308863088341884	1.290093131237651	0.24079317759653762	0	4	7	0	0	-21641.754568557175	0.9300297948438819	7.15219938673826	5.147320443758128	2.004878942980132	0	25	51	2	0	1.0	0.40296060073231194	0.7487969335341733	1.0	0.03169862218470819	9.331111552893654	1.0	0.40296060073231194	0.7487969335341733	1.0	0.03169862218470819	9.331111552893654	1.0	0.40296060073231194	0.7487969335341733	1.0
1355000	-61546.13661259123	-61569.56530110912	23.428688517886044	-19584.15710445735	0.776578526473505	1.1860722324477289	0.7608033973129561	0.42526883513477287	0	3	5	0	0	-20339.154655150585	0.947998545979109	2.307483842166483	1.990352527824299	0.317131314342184	0	4	7	0	0	-21646.253541501188	0.9615839022435111	8.142137110693579	5.01523895038884	3.1268981603047368	1	25	50	3	0	1.0	0.4070391144053795	0.9181339501972966	1.0	0.21649085086729428	6.480672906031929	1.0	0.4070391144053795	0.9181339501972966	1.0	0.21649085086729428	6.480672906031929	1.0	0.4070391144053795	0.9181339501972966	1.0
1360000	-61558.325574652416	-61575.61005704268	17.28448239026451	-19585.702017827836	0.8320557416166932	1.406789145716593	1.1025950283778496	0.30419411733874346	0	3	5	0	0	-20337.969796229427	0.37085182977474146	1.4048742356979855	0.6788206107817857	0.7260536249162	0	4	7	0	0	-21651.938242985416	0.9337418118013332	8.044150771942721	4.6033518752434865	3.440798896699239	2	23	47	6	0	1.0	0.3291205212737558	2.1597617319086346	1.0	0.38740054012134933	6.5588963246625775	1.0	0.3291205212737558	2.1597617319086346	1.0	0.38740054012134933	6.5588963246625775	1.0	0.3291205212737558	2.1597617319086346	1.0
1365000	-61535.59978612867	-61568.50116458518	32.90137845650923	-19583.80920944329	1.0403887308620539	1.9010213967775302	1.3321057580299684	0.5689156387475622	4	7	5	0	0	-20338.125563732094	0.4825738233659722	1.655148742290685	0.9055224888666727	0.7496262534240123	0	4	7	0	0	-21646.566391409793	1.5158182369999413	10.922666954651897	4.541235761140198	6.381431193511701	15	31	42	11	0	1.0	0.15304606207440027	3.484758852530862	1.0	2.1421187858651547	4.5990871468098025	1.0	0.15304606207440027	3.484758852530862	1.0	2.1421187858651547	4.5990871468098025	1.0	0.15304606207440027	3.484758852530862	1.0
1370000	-61587.88898663885	-61587.32197806613	-0.5670085727159968	-19585.65972916001	1.2413623457996326	2.437996212544408	1.8573896361378872	0.5806065764065207	2	5	5	0	0	-20340.813763257145	0.9151000661905324	2.392124494740793	2.005768316198329	0.38635617854246407	0	4	7	0	0	-21660.848485648974	1.3032702142630117	9.722757474183698	6.165607653473085	3.557149820710611	2	24	48	5	0	1.0	0.361217731386897	1.2146753123546632	1.0	0.460952368621706	6.692218076094218	1.0	0.361217731386897	1.2146753123546632	1.0	0.460952368621706	6.692218076094218	1.0	0.361217731386897	1.2146753123546632	1.0
1375000	-61520.59009078358	-61570.58276120288	49.992670419295834	-19586.840337063786	1.3757716446685588	2.5873546111870684	1.8872099709891752	0.7001446401978934	4	6	4	1	0	-20337.05952485379	0.41568233308160263	1.510500428656405	0.9167109718616673	0.5937894567947379	1	5	7	0	0	-21646.682899285304	1.0694168690712802	9.920100842975776	3.6585618020578545	6.261539040917919	17	37	46	7	0	1.0	0.2195653438810046	3.2333261433079987	1.0	2.763075940187273	5.65266201106201	1.0	0.2195653438810046	3.2333261433079987	1.0	2.763075940187273	5.65266201106201	1.0	0.2195653438810046	3.2333261433079987	1.0
1380000	-61503.96518105409	-61563.02827772341	59.06309666932042	-19585.285268790103	0.9807222634913875	1.7833584056374887	1.1518381807905829	0.631520224846906	4	7	5	0	0	-20336.658846973718	0.9976199238033724	2.608012635807981	1.6017141291673949	1.006298506640586	6	10	7	0	0	-21641.084161959585	1.0822867629338973	10.122183534023057	4.043910833334586	6.078272700688474	17	35	44	9	0	1.0	0.1851895021836418	2.5194949805639717	1.0	2.7299626323051847	6.567549103544689	1.0	0.1851895021836418	2.5194949805639717	1.0	2.7299626323051847	6.567549103544689	1.0	0.1851895021836418	2.5194949805639717	1.0
1385000	-61571.23033912665	-61575.5637635332	4.333424406556462	-19587.27320005925	1.013056249120638	2.262685911289906	1.480429352968865	0.7822565583210408	0	3	5	0	0	-20337.163429926855	0.5229726753914185	1.834648459860067	1.1143760600731265	0.7202723997869406	0	4	7	0	0	-21651.127133547096	1.0428389786472736	9.570038286866463	5.634884540710332	3.9351537461561295	1	24	49	4	0	1.0	0.3293348358301282	2.486372832737614	1.0	0.18207414091947804	5.151326254950253	1.0	0.3293348358301282	2.486372832737614	1.0	0.18207414091947804	5.151326254950253	1.0	0.3293348358301282	2.486372832737614	1.0
1390000	-61553.67740214942	-61565.43157329853	11.754171149107018	-19584.075729812786	0.9265354345495246	1.5254575906438186	1.0861269754106786	0.4393306152331402	1	4	5	0	0	-20342.18896320347	0.6747734967137189	2.571317970194831	1.7891269242055687	0.7821910459892623	1	5	7	0	0	-21639.16688028227	1.1716225020681534	10.175627902440565	5.433604284007453	4.742023618433111	10	32	48	5	0	1.0	0.34090631774102176	4.407475378028604	1.0	2.077646340682912	6.412293991066494	1.0	0.34090631774102176	4.407475378028604	1.0	2.077646340682912	6.412293991066494	1.0	0.34090631774102176	4.407475378028604	1.0
1395000	-61535.243572822226	-61572.907329088295	37.663756266068035	-19586.48769328841	1.137230351050551	2.7675225156720824	1.865025400195474	0.9024971154766088	4	7	5	0	0	-20337.607221818893	0.5102838280805146	1.633077035872018	0.873486131610063	0.759590904261955	1	5	7	0	0	-21648.812413980988	1.314568683843945	10.391457927615754	4.554849061257252	5.8366088663585005	11	34	49	4	0	1.0	0.2674554362054939	4.366588570942216	1.0	1.8240381340861285	4.6823246599086135	1.0	0.2674554362054939	4.366588570942216	1.0	1.8240381340861285	4.6823246599086135	1.0	0.2674554362054939	4.366588570942216	1.0
1400000	-61538.94514384811	-61570.20406570724	31.258921859131156	-19585.63874673387	0.9296315122990578	1.9093103356899157	1.5687677263194915	0.34054260937042397	1	4	5	0	0	-20338.936479835065	0.3595203393366337	1.0719674206518428	0.6616914024210454	0.41027601823079746	0	4	7	0	0	-21645.628839138306	1.0306059423193261	8.381449861552365	4.332257331220532	4.049192530331832	5	25	46	7	0	1.0	0.23222381191811203	2.1704325302986156	1.0	0.7276811179160704	5.174144826226537	1.0	0.23222381191811203	2.1704325302986156	1.0	0.7276811179160704	5.174144826226537	1.0	0.23222381191811203	2.1704325302986156	1.0
1405000	-61549.26035977797	-61581.70462263134	32.44426285337509	-19588.723529432664	0.8681998832161383	1.7554978466560494	1.6179400203424668	0.1375578263135827	0	3	5	0	0	-20339.257776415514	0.37516018408484436	1.206785641396689	0.8373798419961546	0.3694057994005345	0	4	7	0	0	-21653.723316783162	0.8872416051574279	7.089766806032859	5.005905551032717	2.0838612550001443	0	22	48	5	0	1.0	0.32720913544747626	1.1946490162243075	1.0	0.0026824231537269407	8.829948903443439	1.0	0.32720913544747626	1.1946490162243075	1.0	0.0026824231537269407	8.829948903443439	1.0	0.32720913544747626	1.1946490162243075	1.0
1410000	-61518.232030901396	-61568.752820976166	50.52079007477	-19586.264081034464	0.8831381468244911	1.511992881477839	1.124937879960172	0.38705500151766714	1	4	5	0	0	-20337.570774160078	0.4593980373560004	1.5800885341026238	0.8920623728991257	0.6880261612034986	2	6	7	0	0	-21644.917965781624	1.2442270204928616	10.487131804384674	5.145487076649298	5.341644727735376	12	37	51	2	0	1.0	0.21034631099876389	3.3050368442566236	1.0	1.6112434916602678	5.44460359137907	1.0	0.21034631099876389	3.3050368442566236	1.0	1.6112434916602678	5.44460359137907	1.0	0.21034631099876389	3.3050368442566236	1.0
1415000	-61540.217908914514	-61587.57330316572	47.35539425120883	-19588.169133561692	1.1332601304933796	1.96300118707033	1.2426776327169538	0.7203235543533764	0	3	5	0	0	-20340.623740621344	0.4640261464189669	1.6838987735756228	1.0246871698242765	0.6592116037513462	0	4	7	0	0	-21658.780428982685	1.0543695531152681	7.114880206487712	4.3006030589240725	2.8142771475636397	0	25	51	2	0	1.0	0.21901714449320955	2.213149724953482	1.0	0.0866456914484845	6.6357705761132815	1.0	0.21901714449320955	2.213149724953482	1.0	0.0866456914484845	6.6357705761132815	1.0	0.21901714449320955	2.213149724953482	1.0
1420000	-61517.87650142366	-61568.51608350949	50.63958208582095	-19587.748172899337	1.0830998494072344	2.0986714868947005	1.7451130895353029	0.35355839735939754	1	4	5	0	0	-20339.3071653755	0.6155252745993306	1.7292933634015213	1.221466051471657	0.5078273119298643	0	4	7	0	0	-21641.46074523465	1.031662598257435	9.472111352995961	4.498629352016122	4.973482000979841	15	40	51	2	0	1.0	0.20526661325121598	7.821161060754894	1.0	2.257932876181258	6.393646032565318	1.0	0.20526661325121598	7.821161060754894	1.0	2.257932876181258	6.393646032565318	1.0	0.20526661325121598	7.821161060754894	1.0
1425000	-61516.42252175713	-61566.1110728311	49.6885510739759	-19586.98891739225	0.7253705564225946	1.1299372932639702	0.8385977486759948	0.2913395445879754	1	4	5	0	0	-20336.774691547533	0.4425318475148916	1.420466227101235	0.9506920790620396	0.4697741480391952	1	5	7	0	0	-21642.34746389132	1.0269034960666312	9.34430476595269	4.2948771989550245	5.049427566997667	12	36	50	3	0	1.0	0.20434336975057932	6.145226121063542	1.0	2.096667205868733	6.4225331559994805	1.0	0.20434336975057932	6.145226121063542	1.0	2.096667205868733	6.4225331559994805	1.0	0.20434336975057932	6.145226121063542	1.0
1430000	-61514.88789633572	-61565.18467465148	50.296778315758765	-19585.376891886845	1.2121219558177532	2.5175289016104356	1.9300287849190445	0.5875001166913912	5	8	5	0	0	-20337.67413752863	0.4260718338272024	1.365415425171804	0.8909045474322139	0.47451087773959016	1	5	7	0	0	-21642.133645236	0.9369563481017497	9.060556553660547	4.396605954748273	4.663950598912272	9	34	51	2	0	1.0	0.20663993741008813	2.1007724135059087	1.0	1.646920897658337	6.434668231175899	1.0	0.20663993741008813	2.1007724135059087	1.0	1.646920897658337	6.434668231175899	1.0	0.20663993741008813	2.1007724135059087	1.0
1435000	-61524.69607040369	-61579.186168598404	54.49009819471337	-19588.287813419203	0.8444670277993417	1.3926991561454287	1.2000824407849353	0.1926167153604932	0	3	5	0	0	-20339.364054415553	0.4258069594159156	1.4937174315756265	1.1203723449124672	0.3733450866631598	0	4	7	0	0	-21651.534300763644	1.2111993522864644	7.340301836996208	4.3871529830241345	2.9531488539720723	0	24	50	3	0	1.0	0.22234323104622675	1.7933961806672691	1.0	0.09045930715323174	7.307564958425468	1.0	0.22234323104622675	1.7933961806672691	1.0	0.09045930715323174	7.307564958425468	1.0	0.22234323104622675	1.7933961806672691	1.0
1440000	-61540.280724176875	-61582.96213382328	42.681409646410955	-19584.68999203573	0.8496519275504787	1.3491452717471741	1.0223827734224535	0.32676249832472043	0	3	5	0	0	-20339.908924046093	0.38965045007901494	1.029538228845379	0.6019557641503116	0.42758246469506733	0	3	6	1	0	-21658.363217741462	1.1304119377752184	8.165867939759963	4.272276750391697	3.8935911893682675	4	26	48	5	0	1.0	0.20878103176529164	1.313701154066993	1.0	0.36358782964053676	6.676649205472477	1.0	0.20878103176529164	1.313701154066993	1.0	0.36358782964053676	6.676649205472477	1.0	0.20878103176529164	1.313701154066993	1.0
1445000	-61557.091863679445	-61571.615536684905	14.523673005457779	-19585.477839109488	0.9134416858528837	1.9285831446876274	1.5503650894800993	0.3782180552075284	1	4	5	0	0	-20343.404752489347	0.6452729626431508	2.3269830925678843	1.7320657366166874	0.594917355951197	1	5	7	0	0	-21642.73294508607	1.1764754165571687	8.364065055931082	4.819897593583323	3.5441674623477555	4	26	48	5	0	1.0	0.23182676258068183	0.8287192127493348	1.0	1.1811597020179176	5.7279718343611234	1.0	0.23182676258068183	0.8287192127493348	1.0	1.1811597020179176	5.7279718343611234	1.0	0.23182676258068183	0.8287192127493348	1.0
1450000	-61543.14918416647	-61569.224740399215	26.07555623274714	-19585.15433612684	0.9087509212791555	1.708993129935128	1.0394980701876815	0.6694950597474463	0	2	4	1	0	-20338.473815503447	0.404252142263484	1.3386727817006276	1.008885610743705	0.32978717095692284	0	3	6	1	0	-21645.596588768927	0.9616259765968068	7.553405561382454	4.651722431461464	2.901683129920991	0	25	51	2	0	1.0	0.32459763557844484	0.8993382039116986	1.0	0.060678590234536485	8.525653261937336	1.0	0.32459763557844484	0.8993382039116986	1.0	0.060678590234536485	8.525653261937336	1.0	0.32459763557844484	0.8993382039116986	1.0
1455000	-61554.88155934116	-61583.947882253706	29.066322912549168	-19585.747459533002	0.8270022524295388	1.4213838095550444	1.2541040019227707	0.1672798076322738	0	3	5	0	0	-20338.83406605822	0.4684147766963791	1.7140232616326305	1.1446036062056386	0.5694196554269922	0	4	7	0	0	-21659.36635666248	0.9791218558510016	7.3581016328560995	4.715333949235671	2.642767683620432	0	23	49	4	0	1.0	0.30531941606349455	2.037716981903749	1.0	0.06108444639101597	7.605265522387386	1.0	0.30531941606349455	2.037716981903749	1.0	0.06108444639101597	7.605265522387386	1.0	0.30531941606349455	2.037716981903749	1.0
1460000	-61544.31085217615	-61572.7343778112	28.42352563504443	-19585.924512884292	0.9573924893337382	1.6705058090643294	1.2671981247370199	0.40330768432730935	1	4	5	0	0	-20337.203422222214	0.39046892868252125	1.2929764302998648	0.9722065520784675	0.32076987822139746	0	4	7	0	0	-21649.60644270469	1.1891707078149327	9.084695032767096	5.61303956083359	3.4716554719335075	4	30	52	1	0	1.0	0.3877511888388985	3.2252715431792	1.0	0.47389365144832507	8.194381804991693	1.0	0.3877511888388985	3.2252715431792	1.0	0.47389365144832507	8.194381804991693	1.0	0.3877511888388985	3.2252715431792	1.0
1465000	-61550.02842797323	-61571.99091004848	21.962482075254186	-19588.499722402838	0.862734758077774	1.9232689810393218	1.4690784692041778	0.45419051183514386	1	4	5	0	0	-20335.77523443323	0.38261937991510986	1.139629559629884	0.8806085030001138	0.2590210566297704	1	4	6	1	0	-21647.71595321241	1.009759385576758	8.060270545289054	5.237236268834131	2.823034276454921	7	27	46	7	0	1.0	0.31109323802745126	0.8288363684367512	1.0	1.594079862314347	9.067407905490228	1.0	0.31109323802745126	0.8288363684367512	1.0	1.594079862314347	9.067407905490228	1.0	0.31109323802745126	0.8288363684367512	1.0
1470000	-61531.23114299357	-61565.39539257964	34.16424958606669	-19583.374070698555	0.9577535407469797	1.5528991999573618	1.4531260582967196	0.09977314166064233	0	3	5	0	0	-20339.903977906444	0.613184471801671	2.0462648921478657	1.817324550146643	0.22894034200122232	0	4	7	0	0	-21642.117343974634	0.8706271060117838	6.69611947018203	4.795599053163846	1.9005204170181833	0	23	49	4	0	1.0	0.35692252496304233	0.7634275654928128	1.0	0.0637289076015984	11.509713910187088	1.0	0.35692252496304233	0.7634275654928128	1.0	0.0637289076015984	11.509713910187088	1.0	0.35692252496304233	0.7634275654928128	1.0
1475000	-61536.54285395519	-61570.92479491817	34.381940962985375	-19584.08282585867	0.9314514478532625	1.4735134204547005	1.1780921011642067	0.295421319290494	0	2	4	1	0	-20339.835595224555	0.6130833693983629	1.823114741384539	1.0454805675612713	0.7776341738232677	0	3	6	1	0	-21647.006373834953	0.8671385530584557	6.7882335697211165	4.174422377912535	2.613811191808582	0	23	49	4	0	1.0	0.277087866057155	0.9868407984029295	1.0	0.051838565739777485	5.8065926649784725	1.0	0.277087866057155	0.9868407984029295	1.0	0.051838565739777485	5.8065926649784725	1.0	0.277087866057155	0.9868407984029295	1.0
1480000	-61530.676384239916	-61571.06882011339	40.3924358734706	-19585.658594789624	0.7290674404309698	1.1661472029796738	0.8050767472559214	0.3610704557237525	0	3	5	0	0	-20337.771754465382	0.4038028851759725	1.1601585561314969	0.9098529450351339	0.250305611096363	1	5	7	0	0	-21647.63847085838	0.9516616414585183	8.46678277938998	5.258844142346771	3.207938637043211	10	35	51	2	0	1.0	0.2782174431663391	1.8713105585026413	1.0	1.1631744572361635	8.391135509597166	1.0	0.2782174431663391	1.8713105585026413	1.0	1.1631744572361635	8.391135509597166	1.0	0.2782174431663391	1.8713105585026413	1.0
1485000	-61519.93677866448	-61579.50431492856	59.5675362640805	-19588.662187981205	0.8997322765953181	1.9058376964277883	1.4189178846850354	0.48691981174275323	1	4	5	0	0	-20337.800736931804	0.3981346158757078	1.236159165537958	1.052287933083402	0.18387123245455578	0	4	7	0	0	-21653.041390015554	0.9231103408523265	7.54735104835126	3.239961662297551	4.3073893860537105	14	33	45	8	0	1.0	0.1485298496600151	2.8293151522227538	1.0	2.2922485495814926	5.955472113153773	1.0	0.1485298496600151	2.8293151522227538	1.0	2.2922485495814926	5.955472113153773	1.0	0.1485298496600151	2.8293151522227538	1.0
1490000	-61536.32173578858	-61567.562246829824	31.24051104124039	-19586.18482225984	1.076627818866592	1.917009112635414	1.1869919686341863	0.7300171440012277	2	5	5	0	0	-20339.53394124353	0.49624656401538525	1.7444118036332952	1.058369172714264	0.6860426309190311	0	4	7	0	0	-21641.843483326462	1.1020036397141755	8.279499065741506	4.250372865767647	4.0291261999738595	13	30	43	10	0	1.0	0.17759609279365898	1.0762989547690802	1.0	1.561339368288594	6.143499260504697	1.0	0.17759609279365898	1.0762989547690802	1.0	1.561339368288594	6.143499260504697	1.0	0.17759609279365898	1.0762989547690802	1.0
1495000	-61514.55448960745	-61571.53357089778	56.97908129032672	-19584.54297868506	0.812079859785467	1.310485896169268	0.990360550514639	0.32012534565462913	1	4	5	0	0	-20337.636468797897	0.37086188773134765	1.1314710064676368	0.7472756527972664	0.3841953536703705	1	5	7	0	0	-21649.354123414825	1.0290646112342923	7.938455058230064	3.7797136785775267	4.158741379652538	11	31	46	7	0	1.0	0.1664808284905176	1.7914619535644059	1.0	2.913269183403488	7.7716232223516135	1.0	0.1664808284905176	1.7914619535644059	1.0	2.913269183403488	7.7716232223516135	1.0	0.1664808284905176	1.7914619535644059	1.0
1500000	-61520.4554085774	-61572.654810753935	52.19940217653142	-19586.396831845334	0.9911443263449975	1.9150989927991617	1.166187434276622	0.74891155852254	0	2	4	1	0	-20337.593194152654	0.36414589885351806	0.8505066136605473	0.6988843025509979	0.15162231110954935	0	4	7	0	0	-21648.664784755947	1.1629015970817655	8.121912313705312	3.635660068045909	4.486252245659404	11	30	45	8	0	1.0	0.1629745232555927	1.1813124050364248	1.0	2.5987102633198336	5.219880952021545	1.0	0.1629745232555927	1.1813124050364248	1.0	2.5987102633198336	5.219880952021545	1.0	0.1629745232555927	1.1813124050364248	1.0
1505000	-61514.952255083575	-61578.82578573301	63.87353064943717	-19589.437613076232	1.0385077451322193	2.417584422793095	1.711783440988044	0.7058009818050512	4	7	5	0	0	-20342.426751871546	0.8726607753792718	2.0985259288021916	1.5295527703072833	0.5689731584949085	4	8	7	0	0	-21646.96142078523	1.002205177425994	7.5718049635933475	3.702499872460136	3.8693050911332136	7	29	48	5	0	1.0	0.178098917930766	2.2680498120204913	1.0	2.601700968059272	7.517974755631276	1.0	0.178098917930766	2.2680498120204913	1.0	2.601700968059272	7.517974755631276	1.0	0.178098917930766	2.2680498120204913	1.0
1510000	-61538.52009649405	-61575.7342842856	37.214187791547786	-19586.033535797047	0.9111773365590708	1.6649035950283855	0.8090522892763321	0.8558513057520533	1	3	4	1	0	-20337.683196448696	0.41319758104888193	1.2283818623644653	0.6620261904842724	0.5663556718801928	0	3	6	1	0	-21652.017552039862	0.9906237047741294	7.003654690424093	4.3034073473019765	2.7002473431221152	1	26	51	2	0	1.0	0.21012361643082714	1.7142531323880692	1.0	0.7254770989843207	5.426818609031291	1.0	0.21012361643082714	1.7142531323880692	1.0	0.7254770989843207	5.426818609031291	1.0	0.21012361643082714	1.7142531323880692	1.0
1515000	-61530.59257392204	-61575.949634682474	45.35706076043503	-19585.88661994522	1.0654895654417724	1.8531089701608887	1.4885002227020139	0.3646087474588747	1	4	5	0	0	-20338.695764297423	0.4004086219823562	1.2471860468421407	0.889274370379397	0.3579116764627435	0	3	6	1	0	-21651.36725043984	0.9706427099281865	6.826268372617186	4.269914631770947	2.556353740846239	2	27	51	2	0	1.0	0.22311269804444264	1.7792191845264793	1.0	0.284031894753485	11.361933337782448	1.0	0.22311269804444264	1.7792191845264793	1.0	0.284031894753485	11.361933337782448	1.0	0.22311269804444264	1.7792191845264793	1.0
1520000	-61517.99707696379	-61574.04349212184	56.04641515805185	-19585.1657970763	0.9322722101760622	1.5106041959957959	1.2382717494650122	0.272332446530784	1	4	5	0	0	-20340.495661166067	0.7287551881529206	2.0544672944130506	1.4564969201400273	0.5979703742730239	1	5	7	0	0	-21648.382033879472	1.0006503820807973	7.604153817850808	3.576084764617058	4.028069053233748	3	25	48	5	0	1.0	0.1531833797825578	2.2370242938712024	1.0	0.9099489749545516	6.23797623551317	1.0	0.1531833797825578	2.2370242938712024	1.0	0.9099489749545516	6.23797623551317	1.0	0.1531833797825578	2.2370242938712024	1.0
1525000	-61527.2965276374	-61583.92275687208	56.62622923468178	-19593.424903546907	0.9195606546665094	1.753509757577115	1.147867439470764	0.605642318106351	0	3	5	0	0	-20337.126338815215	0.46620903905497724	1.3807053100505815	1.2042940234037571	0.17641128664682454	0	4	7	0	0	-21653.37151450996	1.0168763442986224	6.3224791735303905	4.486348303534933	1.8361308699954582	0	25	51	2	0	1.0	0.28422640835776264	0.8728744686366539	1.0	0.023805155860567973	7.7781833610830935	1.0	0.28422640835776264	0.8728744686366539	1.0	0.023805155860567973	7.7781833610830935	1.0	0.28422640835776264	0.8728744686366539	1.0
1530000	-61530.09453576036	-61567.11459875116	37.0200629908023	-19583.015775068954	0.857350415762852	1.4507233856371464	1.228703669911427	0.22201971572571938	1	4	5	0	0	-20337.153996470635	0.3731035471572641	1.1115083530745165	0.6447038504569275	0.466804502617589	0	3	6	1	0	-21646.944827211573	0.9818442132430942	7.248084094654498	4.733477411920846	2.514606682733651	0	23	49	4	0	1.0	0.3271788782849136	0.5968780433373158	1.0	0.1554418275714562	6.190546729900115	1.0	0.3271788782849136	0.5968780433373158	1.0	0.1554418275714562	6.190546729900115	1.0	0.3271788782849136	0.5968780433373158	1.0
1535000	-61523.77955041226	-61575.72690563313	51.94735522086897	-19584.67844602285	0.9056260602144935	1.7686256055252478	1.400446737038573	0.3681788684866743	0	3	5	0	0	-20338.20090062827	0.4562686823331188	1.4712363031283924	1.28751434701812	0.18372195611027226	0	4	7	0	0	-21652.847558982012	0.8987183818397794	6.341791773674847	4.366964902732276	1.9748268709425703	0	26	52	1	0	1.0	0.23141303878413183	1.1916373301355847	1.0	0.14418227018681595	10.605884288579983	1.0	0.23141303878413183	1.1916373301355847	1.0	0.14418227018681595	10.605884288579983	1.0	0.23141303878413183	1.1916373301355847	1.0
1540000	-61529.68819589042	-61572.255133605904	42.566937715483704	-19583.875464276753	0.8464047788469364	1.3527276974892297	1.0129381273452012	0.33978957014402883	0	3	5	0	0	-20340.20559787598	0.5057187449135466	1.8186450403836958	1.130661801535342	0.6879832388483538	0	4	7	0	0	-21648.174071453173	0.8773013200792216	6.559018945513121	4.578175888853231	1.980843056659893	0	26	52	1	0	1.0	0.23512365589211373	1.7646138619402476	1.0	0.032137323042315986	7.388192365488545	1.0	0.23512365589211373	1.7646138619402476	1.0	0.032137323042315986	7.388192365488545	1.0	0.23512365589211373	1.7646138619402476	1.0
1545000	-61528.59132073241	-61569.10691805433	40.51559732191684	-19584.553894714958	0.8307507891474275	1.5990599907147625	1.377990509040484	0.2210694816742786	0	3	5	0	0	-20336.789026890383	0.5126104911176445	1.6055476539566342	1.5120942816806564	0.0934533722759778	0	4	7	0	0	-21647.76399644898	0.8924640337661321	6.629564853195517	4.386068371444776	2.243496481750741	0	25	51	2	0	1.0	0.35864991028881715	1.4490436223655416	1.0	0.025054673931265422	7.409962007133827	1.0	0.35864991028881715	1.4490436223655416	1.0	0.025054673931265422	7.409962007133827	1.0	0.35864991028881715	1.4490436223655416	1.0
1550000	-61557.26955777134	-61571.758995493976	14.489437722636307	-19585.092769855328	0.8735706701222389	1.5886453908263551	1.3830972766780034	0.2055481141483519	0	3	5	0	0	-20340.407321931616	0.762747596045383	2.298416951262002	1.6387679189244881	0.6596490323375136	0	4	7	0	0	-21646.25890370703	1.0303698529395533	8.650280313004911	5.384823793565911	3.2654565194390015	0	25	51	2	0	1.0	0.3665705682182797	1.220162770256972	1.0	0.027325454512656118	6.697250705150469	1.0	0.3665705682182797	1.220162770256972	1.0	0.027325454512656118	6.697250705150469	1.0	0.3665705682182797	1.220162770256972	1.0
1555000	-61583.08581461493	-61573.83567877191	-9.250135843026348	-19586.00242724776	0.9272333285358741	2.029282701397695	1.1803823420590263	0.8489003593386689	0	2	4	1	0	-20337.3477744401	0.37853765183586013	1.364817639995536	0.7324894760851365	0.6323281639103996	0	3	6	1	0	-21650.485477084047	1.1792314086568347	9.60028959149335	5.297883785143382	4.302405806349967	2	20	44	9	0	1.0	0.2894860554121542	1.0875087041810578	1.0	0.593386415515356	3.213042963865165	1.0	0.2894860554121542	1.0875087041810578	1.0	0.593386415515356	3.213042963865165	1.0	0.2894860554121542	1.0875087041810578	1.0
1560000	-61526.06609872562	-61567.77591105421	41.709812328592605	-19584.894695381106	0.7127540516938772	1.155827278926132	0.9302445666228965	0.2255827123032354	0	3	5	0	0	-20337.740784976333	0.45144178273752433	1.6071426686292878	1.089192321599823	0.5179503470294646	0	4	7	0	0	-21645.14043069677	0.8704558283339487	6.392908337874299	4.463133365992263	1.9297749718820336	0	25	51	2	0	1.0	0.3627169114976747	0.9359502999091324	1.0	0.38131260851790477	8.062422005744814	1.0	0.3627169114976747	0.9359502999091324	1.0	0.38131260851790477	8.062422005744814	1.0	0.3627169114976747	0.9359502999091324	1.0
1565000	-61572.086167600784	-61566.71945068764	-5.366716913142051	-19586.273132062626	0.7567708244267366	1.3679202515154814	1.23804324197206	0.1298770095434213	0	3	5	0	0	-20336.267574437494	0.7102352003759475	1.9808485240649645	1.4489422226806834	0.5319063013842813	1	4	6	1	0	-21644.17874418752	1.1073148042422405	9.964899258149382	5.679691008431575	4.285208249717806	6	28	48	5	0	1.0	0.46277609737219116	2.2313060970004464	1.0	0.6947223105222889	5.999116415509253	1.0	0.46277609737219116	2.2313060970004464	1.0	0.6947223105222889	5.999116415509253	1.0	0.46277609737219116	2.2313060970004464	1.0
1570000	-61530.54290502041	-61574.96264084564	44.41973582522914	-19585.334374739814	0.7165578613500131	1.1396159553730048	0.9623626634354371	0.17725329193756795	0	3	5	0	0	-20337.10500313328	0.35980224918957976	1.1335027623694187	0.8383755495455875	0.29512721282383136	0	4	7	0	0	-21652.523262972536	0.8092679906620366	6.373417599459778	3.9088706598012424	2.464546939658535	3	25	48	5	0	1.0	0.21119916206525374	2.7600755653320217	1.0	0.9247915502551559	6.519024356856069	1.0	0.21119916206525374	2.7600755653320217	1.0	0.9247915502551559	6.519024356856069	1.0	0.21119916206525374	2.7600755653320217	1.0
1575000	-61522.27003079073	-61572.661955824486	50.39192503375928	-19586.51984853863	0.7210501854898115	1.1345975859513775	0.8900177612718645	0.24457982467951286	0	3	5	0	0	-20337.330726424032	0.4141900785751687	1.3811852784116994	1.1014200277511796	0.27976525066052016	0	4	7	0	0	-21648.811380861815	0.8151656634905644	6.875697278377908	3.567729441429665	3.3079678369482424	3	25	48	5	0	1.0	0.19058951755823855	2.3747283380043713	1.0	0.3929614097116539	6.454864438286035	1.0	0.19058951755823855	2.3747283380043713	1.0	0.3929614097116539	6.454864438286035	1.0	0.19058951755823855	2.3747283380043713	1.0
1580000	-61505.64226638374	-61573.74955949646	68.10729311272115	-19586.241603936174	0.8602100358234077	1.3494026949519227	1.23565469080924	0.1137480041426826	0	3	5	0	0	-20339.84140448219	0.40170937817653524	1.2521685652829293	0.6582173741478348	0.5939511911350944	0	4	7	0	0	-21647.666551078088	0.8310890428750904	6.376404780168164	3.4901397480903205	2.886265032077844	1	26	51	2	0	1.0	0.2014638016170095	2.363619898027852	1.0	0.0712837654723431	7.776899861964808	1.0	0.2014638016170095	2.363619898027852	1.0	0.0712837654723431	7.776899861964808	1.0	0.2014638016170095	2.363619898027852	1.0
1585000	-61512.08556572839	-61570.99013811181	58.90457238341813	-19585.602555587862	1.0076547777161016	2.006358150393438	1.8065520937446296	0.19980605664880788	0	3	5	0	0	-20337.69539552033	0.416822054293856	1.4359696488719629	0.9463337234116841	0.4896359254602789	0	4	7	0	0	-21647.692187003617	0.8302208939556454	6.304670229062218	3.5560359995850184	2.7486342294772004	0	25	51	2	0	1.0	0.21603898900591498	2.5781529782434744	1.0	0.24550020070656933	7.791069526456424	1.0	0.21603898900591498	2.5781529782434744	1.0	0.24550020070656933	7.791069526456424	1.0	0.21603898900591498	2.5781529782434744	1.0
1590000	-61495.41770435499	-61568.309174878785	72.89147052379275	-19584.238433053102	0.9424690797747591	1.529130176602818	1.2917379357017287	0.23739224090108954	0	3	5	0	0	-20338.363357722927	0.4392915666307135	1.0734033182382299	0.898899165386758	0.17450415285147178	1	5	7	0	0	-21645.70738410275	0.9001946899796833	6.102232029593041	3.647488746882268	2.4547432827107727	2	26	50	3	0	1.0	0.16764087703256303	1.5152967316301877	1.0	0.683501486471857	10.794344367120065	1.0	0.16764087703256303	1.5152967316301877	1.0	0.683501486471857	10.794344367120065	1.0	0.16764087703256303	1.5152967316301877	1.0
1595000	-61500.169073584424	-61564.25188992979	64.08281634536351	-19586.42020813686	1.0406306538097023	1.7482108228749809	1.6871636625229738	0.06104716035200709	0	3	5	0	0	-20338.338438297447	0.4440164254994497	1.4992615956260185	1.1203281896011672	0.37893340602485115	1	5	7	0	0	-21639.493243495475	0.9164499729784634	6.340548093005076	3.720449244876346	2.6200988481287304	1	28	53	0	0	1.0	0.20348622836736466	1.5324148400028368	1.0	0.48427445595314655	10.693373020060996	1.0	0.20348622836736466	1.5324148400028368	1.0	0.48427445595314655	10.693373020060996	1.0	0.20348622836736466	1.5324148400028368	1.0
1600000	-61499.300199280304	-61569.20958800883	69.90938872852502	-19585.42620557353	0.7424746403968049	1.0239809950333307	0.8379487204355056	0.18603227459782523	0	3	5	0	0	-20335.91930630693	0.3363502583028529	0.8988720853000085	0.6765628557714991	0.2223092295285094	0	4	7	0	0	-21647.864076128375	0.898001784786267	6.437107039638835	3.7008665451578806	2.736240494480955	4	29	51	2	0	1.0	0.17933152082611126	1.1930938964588238	1.0	1.0270176781975804	8.537373606604492	1.0	0.17933152082611126	1.1930938964588238	1.0	1.0270176781975804	8.537373606604492	1.0	0.17933152082611126	1.1930938964588238	1.0
1605000	-61491.568652916576	-61569.76431178723	78.19565887064901	-19584.962678814794	0.9786194577097966	1.6267161955929903	1.3125590247144059	0.3141571708785844	0	3	5	0	0	-20338.651605380004	0.4861272932348362	1.3800059621477414	1.0597872226695682	0.32021873947817303	3	7	7	0	0	-21646.15002759243	0.8322372077365037	6.138740365530624	3.2342376107785276	2.9045027547520945	8	29	47	6	0	1.0	0.1499336738875916	0.7340269872959927	1.0	1.9149348607519043	9.194694353352906	1.0	0.1499336738875916	0.7340269872959927	1.0	1.9149348607519043	9.194694353352906	1.0	0.1499336738875916	0.7340269872959927	1.0
1610000	-61507.581890547546	-61570.18720610412	62.605315556571846	-19587.387815087972	1.0181524180118395	1.5999020662626606	1.2321113432633732	0.36779072299928717	1	3	4	1	0	-20338.2316818267	0.340755431994994	1.021386627431109	0.4098711204780446	0.6115155069530643	2	5	6	1	0	-21644.567709189454	0.915677581422498	6.836546010455619	3.38709544022126	3.449450570234362	9	29	46	7	0	1.0	0.13567591289179495	0.5963325624142896	1.0	2.6276281348988384	7.3729731446863385	1.0	0.13567591289179495	0.5963325624142896	1.0	2.6276281348988384	7.3729731446863385	1.0	0.13567591289179495	0.5963325624142896	1.0
1615000	-61564.67752823815	-61570.57173451291	5.894206274755852	-19584.067183391602	1.2534425698631606	2.3653054675813885	1.7872857318130617	0.5780197357683269	0	3	5	0	0	-20341.31717576311	0.696722311887826	2.6394374842789547	1.4696224194257201	1.1698150648532344	0	4	7	0	0	-21645.187375358204	1.2706967563986857	9.991009379411635	4.854496896465745	5.13651248294589	6	24	44	9	0	1.0	0.22461312174214015	1.6732401495001712	1.0	0.39794581080919966	4.376122512373709	1.0	0.22461312174214015	1.6732401495001712	1.0	0.39794581080919966	4.376122512373709	1.0	0.22461312174214015	1.6732401495001712	1.0
1620000	-61477.229085122955	-61563.97210037841	86.74301525545152	-19584.617669350762	0.9129988946304346	1.4877812983015881	1.284391627674419	0.20338967062716923	1	4	5	0	0	-20337.280763673967	0.3743329445904258	1.0694295899748185	0.7433892375718427	0.3260403524029758	2	6	7	0	0	-21642.07366735368	0.926340570270073	6.98872274821231	3.9841663539930443	3.004556394219263	10	35	51	2	0	1.0	0.1785483806072305	1.9836121176864945	1.0	2.1903218548838814	9.922057080303487	1.0	0.1785483806072305	1.9836121176864945	1.0	2.1903218548838814	9.922057080303487	1.0	0.1785483806072305	1.9836121176864945	1.0
1625000	-61495.51385575537	-61566.027796944065	70.51394118869558	-19585.013592767646	0.9906589286516142	1.807467272394459	1.640136971341264	0.1673303010531954	1	4	5	0	0	-20336.647133351536	0.4316565986152924	1.526823781406083	1.3516454827451534	0.17517829866092924	1	5	7	0	0	-21644.367070824883	1.0308037760713737	7.101042253524267	3.8933877256027776	3.207654527921486	8	32	50	3	0	1.0	0.19699053384984314	2.1018738232257355	1.0	1.6907786193157515	8.633075956684785	1.0	0.19699053384984314	2.1018738232257355	1.0	1.6907786193157515	8.633075956684785	1.0	0.19699053384984314	2.1018738232257355	1.0
1630000	-61477.36844402316	-61563.89121742567	86.52277340251308	-19585.511254479585	0.8249420081305181	1.6578613505908881	0.6918670641038869	0.9659942864870011	4	5	3	2	0	-20338.89058689077	0.37214324970992646	1.1085838213402708	0.7046997269645492	0.4038840943757216	0	4	7	0	0	-21639.489376055317	1.0631323457966697	6.898140148502802	3.0315622523664514	3.86657789613635	16	35	45	8	0	1.0	0.12850657554693937	0.7243072147549424	1.0	3.9148830459025072	7.466675038378795	1.0	0.12850657554693937	0.7243072147549424	1.0	3.9148830459025072	7.466675038378795	1.0	0.12850657554693937	0.7243072147549424	1.0
1635000	-61485.74169434279	-61569.84741810306	84.1057237602708	-19586.563403975157	0.6977253630060255	1.1212514811306207	0.8358870392526938	0.28536444187792676	3	6	5	0	0	-20339.882564620853	0.4044250223399467	1.1694427778559937	0.865318089911904	0.3041246879440899	0	3	6	1	0	-21643.401449507044	1.0035519458905655	7.313154679534691	3.56499943798999	3.7481552415447004	9	33	50	3	0	1.0	0.13545687590634833	1.4258252259550073	1.0	2.4937281709518238	7.44139796771919	1.0	0.13545687590634833	1.4258252259550073	1.0	2.4937281709518238	7.44139796771919	1.0	0.13545687590634833	1.4258252259550073	1.0
1640000	-61494.91913466524	-61564.03996750385	69.12083283861412	-19585.421740771064	0.7721072987587749	1.0744376991811402	0.8879843801105485	0.18645331907059184	1	4	5	0	0	-20337.176434188983	0.3822393256093835	1.0866624168184513	0.6076372472499929	0.47902516956845853	1	4	6	1	0	-21641.4417925438	0.9932195651972453	7.25628951528537	3.4855080999143087	3.7707814153710597	5	27	48	5	0	1.0	0.13564589227911883	1.3742958510342629	1.0	1.490791304571845	4.864549965422285	1.0	0.13564589227911883	1.3742958510342629	1.0	1.490791304571845	4.864549965422285	1.0	0.13564589227911883	1.3742958510342629	1.0
1645000	-61505.330645861904	-61568.80327637666	63.47263051475289	-19583.691617315562	0.7791821470582604	1.1717267097246737	1.0059999770885955	0.16572673263607832	1	4	5	0	0	-20338.9050572152	0.3611192769680037	1.004843829944082	0.5576173891374985	0.4472264408065837	1	4	6	1	0	-21646.206601845897	1.0231120363261814	7.2436061823641555	4.170538125147218	3.073068057216938	6	28	48	5	0	1.0	0.20190577986576494	1.839072735916406	1.0	1.8815730694638413	6.715259687372347	1.0	0.20190577986576494	1.839072735916406	1.0	1.8815730694638413	6.715259687372347	1.0	0.20190577986576494	1.839072735916406	1.0
1650000	-61527.67496165903	-61572.3899454874	44.71498382836754	-19585.558614044166	0.8677510578123161	1.6391041185428592	1.2480730746883537	0.3910310438545054	2	5	5	0	0	-20338.082487449345	0.4712931823719202	1.4594159258833863	1.1470714107054527	0.3123445151779338	0	4	7	0	0	-21648.74884399389	0.9894883339550964	7.112093715697336	3.6595085267536263	3.4525851889437114	3	23	46	7	0	1.0	0.19105415307616475	0.7866678147234148	1.0	1.3821479071666996	7.431061254838262	1.0	0.19105415307616475	0.7866678147234148	1.0	1.3821479071666996	7.431061254838262	1.0	0.19105415307616475	0.7866678147234148	1.0
1655000	-61539.324094092066	-61568.00846879619	28.684374704129105	-19584.781303962696	0.9399672215287864	1.6955590808050787	1.2771862071573228	0.4183728736477559	1	4	5	0	0	-20337.13141357693	0.4158336389191616	1.1218218534187314	0.8205814261054305	0.3012404273133011	1	3	5	2	0	-21646.095751256562	0.9393852312551724	7.049970924074259	3.617771345654339	3.43219957841992	4	20	42	11	0	1.0	0.15268605009168276	0.6503462756029833	1.0	1.2362951431057734	6.587581053089691	1.0	0.15268605009168276	0.6503462756029833	1.0	1.2362951431057734	6.587581053089691	1.0	0.15268605009168276	0.6503462756029833	1.0
1660000	-61512.86464069387	-61569.29337409648	56.42873340260663	-19587.292546687695	0.7228963533037072	1.358713313420423	1.06422958499462	0.29448372842580295	0	3	5	0	0	-20335.784641612776	0.33905777045413593	0.9243386677699734	0.6310498618814612	0.2932888058885123	0	4	7	0	0	-21646.216185796016	0.9400812046165167	7.506946065351544	3.1227240985590754	4.38422196679247	11	27	42	11	0	1.0	0.13481541825335147	1.2376980313415331	1.0	1.6918629299852421	6.612482738596879	1.0	0.13481541825335147	1.2376980313415331	1.0	1.6918629299852421	6.612482738596879	1.0	0.13481541825335147	1.2376980313415331	1.0
1665000	-61503.452611143	-61562.64055828455	59.18794714154667	-19584.976183717987	0.7871075202760537	1.2446474432069081	1.0020804299859827	0.24256701322092533	0	3	5	0	0	-20337.28905607167	0.419713612923404	0.9285692742384306	0.5932589597097159	0.33531031452871485	1	5	7	0	0	-21640.375318494887	0.9346978888615186	7.365981958654109	3.1820696925243777	4.18391226612973	11	27	42	11	0	1.0	0.14406222908871066	2.4354822004557084	1.0	1.8797115582342692	5.673192577395713	1.0	0.14406222908871066	2.4354822004557084	1.0	1.8797115582342692	5.673192577395713	1.0	0.14406222908871066	2.4354822004557084	1.0
1670000	-61540.42285807593	-61569.43755366032	29.014695584387105	-19583.86536664472	0.8476390953273372	1.2277968788828184	0.7229069427273968	0.5048899361554217	0	2	4	1	0	-20342.377258023465	0.8092391219228681	2.455330190854828	1.8487200344488062	0.6066101564060223	0	4	7	0	0	-21643.194928992136	0.9895321603790641	7.93911434978681	3.6519275381081613	4.287186811678651	6	25	45	8	0	1.0	0.14912052281868618	2.4781834613247886	1.0	1.8473224898462985	4.437865094939477	1.0	0.14912052281868618	2.4781834613247886	1.0	1.8473224898462985	4.437865094939477	1.0	0.14912052281868618	2.4781834613247886	1.0
1675000	-61506.7990323669	-61566.30783731457	59.508804947671166	-19584.36243405337	0.9212609663256294	1.547950486420631	1.16921751932945	0.3787329670911809	3	6	5	0	0	-20335.783930072583	0.4879863520514004	1.4192093868246802	0.8330278991016266	0.5861814877230536	1	5	7	0	0	-21646.161473188615	1.0102617915138936	7.8300621408639905	3.480913509014716	4.3491486318492765	7	26	45	8	0	1.0	0.12634979796637036	1.9719715345262516	1.0	1.6183826428093344	5.634612444333902	1.0	0.12634979796637036	1.9719715345262516	1.0	1.6183826428093344	5.634612444333902	1.0	0.12634979796637036	1.9719715345262516	1.0
1680000	-61525.95995976878	-61569.19791129706	43.23795152828375	-19585.367541673404	0.8298956526528185	1.2821125942230132	1.0124162434698913	0.2696963507531218	0	3	5	0	0	-20337.094637609396	0.464959829294547	1.6535626670643904	0.7314446314191376	0.9221180356452529	0	4	7	0	0	-21646.735732014262	1.0073962215230567	8.495235147159406	3.4236053134915814	5.071629833667825	5	25	46	7	0	1.0	0.1350148330092009	1.9474193636388888	1.0	0.9346360632301736	4.273787865908618	1.0	0.1350148330092009	1.9474193636388888	1.0	0.9346360632301736	4.273787865908618	1.0	0.1350148330092009	1.9474193636388888	1.0
1685000	-61586.67653488718	-61580.03989919628	-6.636635690898127	-19588.309261066905	1.3105690711453561	2.8602499388314593	2.597628634367779	0.2626213044636797	0	3	5	0	0	-20341.206643666155	0.7141720669808848	2.4185514205692478	1.9354386060404172	0.48311281452883026	0	4	7	0	0	-21650.52399446322	1.3937156923808551	9.402146351325563	6.416255825009237	2.9858905263163265	1	23	48	5	0	1.0	0.46569113112653576	1.4044384767797933	1.0	0.16714889364037092	6.592266090296366	1.0	0.46569113112653576	1.4044384767797933	1.0	0.16714889364037092	6.592266090296366	1.0	0.46569113112653576	1.4044384767797933	1.0
1690000	-61564.30796577676	-61567.47837015867	3.170404381910881	-19584.671413085074	1.2659367046788834	2.566606532719393	2.4626839358660972	0.10392259685329586	0	3	5	0	0	-20337.123981568755	0.4016804471708097	1.2923719074673818	0.8364029322058523	0.45596897526152946	0	4	7	0	0	-21645.682975504846	1.129226487218627	9.050679192891522	5.604875372742189	3.4458038201493304	0	24	50	3	0	1.0	0.4175452769999418	1.6300965972137915	1.0	0.07755304847515132	4.367950766212387	1.0	0.4175452769999418	1.6300965972137915	1.0	0.07755304847515132	4.367950766212387	1.0	0.4175452769999418	1.6300965972137915	1.0
1695000	-61553.98610147344	-61583.97476431921	29.98866284577102	-19587.70079242252	1.1983648137249976	2.2880841340711564	1.6257635496113252	0.6623205844598311	1	4	5	0	0	-20339.094925488556	0.5641535302305426	1.601344993291692	1.1599013012779833	0.4414436920137086	0	3	6	1	0	-21657.17904640813	1.056708711798135	7.030956141365249	3.344281971308265	3.686674170056983	3	18	41	12	0	1.0	0.1653227794276556	0.9157056799687608	1.0	1.1433837624537253	3.080441482665196	1.0	0.1653227794276556	0.9157056799687608	1.0	1.1433837624537253	3.080441482665196	1.0	0.1653227794276556	0.9157056799687608	1.0
1700000	-61564.71576072641	-61571.05634448922	6.340583762809895	-19585.971685838973	1.0702284241858786	2.0999811947085543	1.7541062803691456	0.34587491433940876	1	4	5	0	0	-20336.714032772237	0.717188696270177	2.5452239455511405	1.6252400718441038	0.9199838737070364	2	6	7	0	0	-21648.370625878008	1.168362458063319	8.777107480871212	5.564851631820671	3.2122558490505404	1	26	51	2	0	1.0	0.43226932700887943	2.8208375103433885	1.0	0.5425964308558278	5.651084246749687	1.0	0.43226932700887943	2.8208375103433885	1.0	0.5425964308558278	5.651084246749687	1.0	0.43226932700887943	2.8208375103433885	1.0
1705000	-61549.742285649234	-61576.808394542226	27.066108892994656	-19584.360576918185	0.8134284375340753	1.2458545918124186	0.8943270332079024	0.35152755860451634	0	2	4	1	0	-20338.726131361942	0.4351997992817274	1.5086930185459408	0.6317137502608842	0.8769792682850569	1	4	6	1	0	-21653.72168626209	1.1306093261393875	8.00851161157438	3.9186742328210444	4.0898373787533355	4	21	43	10	0	1.0	0.195673771752505	0.9567600178449447	1.0	0.3969834670306408	4.193133912729853	1.0	0.195673771752505	0.9567600178449447	1.0	0.3969834670306408	4.193133912729853	1.0	0.195673771752505	0.9567600178449447	1.0
1710000	-61542.67845735529	-61566.37070013649	23.69224278120322	-19584.996300138686	0.841155536087056	1.5824879904920062	1.182192935325768	0.4002950551662379	0	3	5	0	0	-20336.545928796004	0.4195081765791905	1.5824518480598564	0.8690688782661786	0.7133829697936777	0	4	7	0	0	-21644.8284712018	0.9968102937325451	7.630316023970409	4.1765560215310655	3.4537600024393456	1	20	45	8	0	1.0	0.24347181561008832	1.4618534215319647	1.0	0.2543427542737645	4.193793642839629	1.0	0.24347181561008832	1.4618534215319647	1.0	0.2543427542737645	4.193793642839629	1.0	0.24347181561008832	1.4618534215319647	1.0
1715000	-61556.37407645589	-61572.87114211748	16.497065661593396	-19585.90095563061	0.9077615302117296	1.7362828938481805	0.8159752501770199	0.9203076436711605	0	2	4	1	0	-20337.878800863917	0.5710796706244666	1.7242751595822359	1.0483344820503155	0.6759406775319204	0	2	5	2	0	-21649.09138562295	1.1765002234143798	8.700493094362022	4.690948606621077	4.0095444877409445	1	24	49	4	0	1.0	0.24080802636718893	1.5155850885924336	1.0	0.21877673683245075	4.139972964858593	1.0	0.24080802636718893	1.5155850885924336	1.0	0.21877673683245075	4.139972964858593	1.0	0.24080802636718893	1.5155850885924336	1.0
1720000	-61534.301037238896	-61573.66360762765	39.36257038875222	-19585.685516454338	0.9683450201059098	1.5442357707540828	1.3908772907434106	0.1533584800106722	0	3	5	0	0	-20338.07456492714	0.39310476885179685	1.1872917478715923	0.754067906905301	0.43322384096629146	0	3	6	1	0	-21649.90352624617	1.2026610549385546	8.472975836572333	4.24190634747961	4.231069489092723	3	25	48	5	0	1.0	0.19578294954905176	1.2321688073596044	1.0	0.40403268129500386	5.063506703191804	1.0	0.19578294954905176	1.2321688073596044	1.0	0.40403268129500386	5.063506703191804	1.0	0.19578294954905176	1.2321688073596044	1.0
1725000	-61516.38478052763	-61574.04737087189	57.66259034425846	-19584.25162727099	0.7661353645472513	1.2713407988287462	0.9933620785212001	0.27797872030754617	0	3	5	0	0	-20337.46761602002	0.4347691967615151	1.3423125970629253	0.5623540422627884	0.779958554800137	0	4	7	0	0	-21652.328127580877	1.3270018090236513	8.324627696758226	3.921344639873835	4.403283056884392	2	23	47	6	0	1.0	0.14715267998769369	1.4545029475246998	1.0	0.4551085432327362	4.787981957516062	1.0	0.14715267998769369	1.4545029475246998	1.0	0.4551085432327362	4.787981957516062	1.0	0.14715267998769369	1.4545029475246998	1.0
1730000	-61537.90479617869	-61577.40981925228	39.50502307358348	-19589.006748302945	0.8405482398782339	1.674162260750379	1.3187099238414337	0.35545233690894507	1	4	5	0	0	-20339.488842458544	0.6539987464232355	1.703923732533853	1.096885409010989	0.607038323522864	2	6	7	0	0	-21648.914228490794	1.3596833346701516	8.985964870647315	3.725398775537325	5.260566095109992	3	22	45	8	0	1.0	0.1475111502442864	1.3395675988566822	1.0	0.9859606786335419	4.776346571865351	1.0	0.1475111502442864	1.3395675988566822	1.0	0.9859606786335419	4.776346571865351	1.0	0.1475111502442864	1.3395675988566822	1.0
1735000	-61551.154668541836	-61574.949159943106	23.794491401270086	-19584.38974551229	0.8782546504365121	1.5517412977846907	1.2409648250868512	0.3107764726978392	0	3	5	0	0	-20339.77371412176	0.5022637176298199	1.2128810864217474	0.9862458697590668	0.22663521666268038	0	4	7	0	0	-21650.785700309054	1.2493140683697495	9.84207396517071	4.009612677498934	5.832461287671779	8	26	44	9	0	1.0	0.1687042494856233	2.9831942248493033	1.0	1.2120973023936348	5.427661049734304	1.0	0.1687042494856233	2.9831942248493033	1.0	1.2120973023936348	5.427661049734304	1.0	0.1687042494856233	2.9831942248493033	1.0
1740000	-61574.302416390026	-61571.1515403934	-3.150875996627258	-19583.724846547888	1.0704147968556943	2.211666319923832	1.7728866777228525	0.43877964220097976	0	3	5	0	0	-20337.030455616376	0.48840604020821865	2.0109214961093853	1.3160186764829112	0.6949028196264746	1	5	7	0	0	-21650.396238229136	1.1837253898417073	9.755498111939144	6.5539124595831595	3.2015856523559854	3	28	51	2	0	1.0	0.4801737583919106	2.4629503043570233	1.0	0.4124696455802226	4.758235562694853	1.0	0.4801737583919106	2.4629503043570233	1.0	0.4124696455802226	4.758235562694853	1.0	0.4801737583919106	2.4629503043570233	1.0
1745000	-61525.12816475012	-61562.94226202562	37.81409727550998	-19583.657606980098	0.944031021040149	1.5307032641343015	1.1233284151161764	0.4073748490181249	2	5	5	0	0	-20338.047872375537	0.5564290121539461	1.7992743445359727	1.193401176759587	0.6058731677763858	1	5	7	0	0	-21641.23678266999	1.3189708501473023	9.139808493094378	4.166951199202263	4.972857293892118	10	28	44	9	0	1.0	0.19840113968849454	1.622511619223254	1.0	2.234333361677172	5.469177775139209	1.0	0.19840113968849454	1.622511619223254	1.0	2.234333361677172	5.469177775139209	1.0	0.19840113968849454	1.622511619223254	1.0
1750000	-61552.45178461826	-61576.78027197281	24.32848735455608	-19584.659210835503	0.954154345699205	1.6575490230219716	1.3638683757089523	0.2936806473130195	0	3	5	0	0	-20338.45887775856	0.5853451994026424	1.7382748272196715	1.431206110905899	0.30706871631377247	0	4	7	0	0	-21653.66218337875	1.1796968327664077	8.391759185301689	4.844338925019585	3.5474202602821037	1	25	50	3	0	1.0	0.3450041184099307	1.9482755168791124	1.0	0.3208295104748445	7.8354005334804295	1.0	0.3450041184099307	1.9482755168791124	1.0	0.3208295104748445	7.8354005334804295	1.0	0.3450041184099307	1.9482755168791124	1.0
1755000	-61544.13333965556	-61567.17936242684	23.046022771281827	-19585.2733731798	0.9651504365080583	1.4672585124336381	0.9693312321338021	0.4979272802998358	2	5	5	0	0	-20338.587488241636	0.6074723393496202	2.0404484358924915	1.1477545890089877	0.8926938468835038	2	5	6	1	0	-21643.3185010054	1.3245158819070466	10.135869307803041	4.655650519506559	5.4802187882964795	9	27	44	9	0	1.0	0.1837316642484486	1.6143939688594848	1.0	2.0854765558695627	5.822610742269015	1.0	0.1837316642484486	1.6143939688594848	1.0	2.0854765558695627	5.822610742269015	1.0	0.1837316642484486	1.6143939688594848	1.0
1760000	-61523.74095050876	-61564.09377574105	40.352825232285376	-19587.815089841693	1.2904717651095303	2.4928252585698187	1.4742028805470269	1.0186223780227919	3	4	4	1	1	-20337.293852522158	0.47039309355489456	1.6449653356309388	0.7973257103081275	0.8476396253228113	3	6	6	1	0	-21638.9848333772	1.4345733637879816	9.486252134094858	3.9744872852360276	5.5117648488588316	10	28	44	9	0	1.0	0.18650421266313433	1.5049249790172385	1.0	2.179368070581265	5.063416121462261	1.0	0.18650421266313433	1.5049249790172385	1.0	2.179368070581265	5.063416121462261	1.0	0.18650421266313433	1.5049249790172385	1.0
1765000	-61557.85756308499	-61569.6908816741	11.83331858911264	-19585.171973042954	1.1630804163070616	2.3139446809790956	1.4695368853406716	0.8444077956384239	2	4	4	1	0	-20336.05646060637	0.4370969284490451	1.5403857455958536	0.8408659129007802	0.6995198326950738	1	4	6	1	0	-21648.462448024777	1.5531844312825696	9.885966817821979	4.974066980247623	4.911899837574353	10	27	43	10	0	1.0	0.18769290275519615	2.009253612567114	1.0	2.6401186297880628	4.054416324452237	1.0	0.18769290275519615	2.009253612567114	1.0	2.6401186297880628	4.054416324452237	1.0	0.18769290275519615	2.009253612567114	1.0
1770000	-61573.65629928359	-61576.02977204164	2.373472758048767	-19587.260526324924	0.927452828403916	2.1340618934897186	1.4523411177873546	0.6817207757023644	0	3	5	0	0	-20340.211574681703	0.5708325476037271	1.8596026276961126	1.5531088160464246	0.3064938116496881	0	4	7	0	0	-21648.55767103501	1.0250747007332084	9.527193654602483	5.284302876718141	4.242890777884341	1	25	50	3	0	1.0	0.35347791666991973	1.237839250198351	1.0	0.06712746428588924	4.371540612705275	1.0	0.35347791666991973	1.237839250198351	1.0	0.06712746428588924	4.371540612705275	1.0	0.35347791666991973	1.237839250198351	1.0
1775000	-61553.354851569115	-61565.39782738019	12.04297581107469	-19584.169984839726	0.8946707168069697	1.7789432305691864	1.4191394594969056	0.3598037710722806	0	3	5	0	0	-20337.775316303978	0.4565020312626734	1.5745043973123805	0.9014316781554617	0.673072719156919	0	4	7	0	0	-21643.452526236488	1.3449803643276292	10.015105014722437	4.937859833648026	5.077245181074409	7	28	47	6	0	1.0	0.29474236296985334	3.9710676512076493	1.0	1.1327721486138904	4.286235983060814	1.0	0.29474236296985334	3.9710676512076493	1.0	1.1327721486138904	4.286235983060814	1.0	0.29474236296985334	3.9710676512076493	1.0
1780000	-61565.0997072139	-61568.46971406503	3.3700068511309125	-19584.559572968887	0.9942572048057012	2.173700062525466	1.4539948910628653	0.7197051714626006	1	4	5	0	0	-20339.916174251946	0.5704131274604317	1.9913709595036004	1.3085714838144067	0.6827994756891939	0	3	6	1	0	-21643.9939668442	1.3744381905823877	9.959451142630368	5.60584855693144	4.35360258569893	6	27	47	6	0	1.0	0.29270575040735025	1.8182019995822791	1.0	0.6524703284376311	6.519757107191052	1.0	0.29270575040735025	1.8182019995822791	1.0	0.6524703284376311	6.519757107191052	1.0	0.29270575040735025	1.8182019995822791	1.0
1785000	-61570.663519424954	-61577.464844249145	6.801324824188251	-19584.95292280154	0.9231681931954656	1.4876583623699453	1.1299399565502586	0.3577184058196868	0	3	5	0	0	-20337.458877458634	0.42127947415716077	1.4441053462742204	1.1213927050181396	0.32271264125608123	0	4	7	0	0	-21655.053043988966	1.2860784015626472	10.224565870007973	6.765156437720499	3.4594094322874747	0	27	53	0	0	1.0	0.3702193352798967	1.1564141136396588	1.0	0.05980253204314121	7.018627420782141	1.0	0.3702193352798967	1.1564141136396588	1.0	0.05980253204314121	7.018627420782141	1.0	0.3702193352798967	1.1564141136396588	1.0
1790000	-61573.599031196754	-61578.43416691465	4.835135717894614	-19585.16785124466	1.1950024182535242	2.6664123402175566	2.239007444538121	0.42740489567943607	1	4	5	0	0	-20339.714179946543	0.4718981417859942	1.7841255780325889	0.9575762118738539	0.826549366158735	0	4	7	0	0	-21653.55213572345	1.0448597621453821	9.222375586621357	6.1912901871008295	3.0310853995205296	1	27	52	1	0	1.0	0.35628407865238887	7.031485584305482	1.0	0.30271611934529247	7.058183683245307	1.0	0.35628407865238887	7.031485584305482	1.0	0.30271611934529247	7.058183683245307	1.0	0.35628407865238887	7.031485584305482	1.0
1795000	-61575.17334543548	-61578.37269631137	3.199350875892537	-19586.126840899193	1.034010308455862	2.1287903988572654	1.9436931682782146	0.18509723057905053	0	3	5	0	0	-20340.324241387127	0.47850126655660014	1.6591108414933986	1.3903635437413746	0.2687472977520239	0	4	7	0	0	-21651.921614025054	1.045578030507642	9.657523937036933	6.005611063966782	3.651912873070151	0	25	51	2	0	1.0	0.46464132932547353	2.6101000409924184	1.0	0.4730590869689903	6.915077902228565	1.0	0.46464132932547353	2.6101000409924184	1.0	0.4730590869689903	6.915077902228565	1.0	0.46464132932547353	2.6101000409924184	1.0
1800000	-61563.292632139855	-61567.26383546331	3.97120332345704	-19584.033923258703	1.26190685586998	2.6636787239370987	1.5935617327284586	1.0701169912086401	2	5	5	0	0	-20341.139700643995	0.8743755419758982	2.50206009192504	0.861167561288655	1.6408925306363855	3	4	5	2	1	-21642.090211560608	1.3292159696086636	10.313854688065607	4.131526543610493	6.182328144455112	8	23	41	12	0	1.0	0.2219575689172515	1.070683720871727	1.0	1.2212226266664712	3.5669342218725357	1.0	0.2219575689172515	1.070683720871727	1.0	1.2212226266664712	3.5669342218725357	1.0	0.2219575689172515	1.070683720871727	1.0
1805000	-61553.52202633049	-61573.78793549309	20.265909162605368	-19587.899874237413	1.3705475773783675	2.4083501031922756	1.808811572043051	0.5995385311492241	2	5	5	0	0	-20339.0646690649	0.7322369529037869	2.244273683340734	1.4977026005927552	0.7465710827479787	4	8	7	0	0	-21646.823392190778	1.3014088864801237	10.50961293968233	4.8022158998629125	5.7073970398194165	9	27	44	9	0	1.0	0.1969210840550987	1.747050549721783	1.0	1.4914631513052048	5.236253669801733	1.0	0.1969210840550987	1.747050549721783	1.0	1.4914631513052048	5.236253669801733	1.0	0.1969210840550987	1.747050549721783	1.0
1810000	-61566.11332073144	-61571.77990834648	5.666587615039305	-19585.716320687603	1.0641600131960982	1.8801337706397767	1.1024894841010418	0.777644286538735	1	3	4	1	0	-20338.259787940675	0.7080851043120772	2.1393884005926447	1.7394989157371525	0.39988948485549236	0	4	7	0	0	-21647.8037997182	0.9882801288801482	8.77377576890537	5.047954290655012	3.725821478250357	2	23	47	6	0	1.0	0.33546511979879007	1.0895700236052737	1.0	0.34666620335938836	4.817979755234277	1.0	0.33546511979879007	1.0895700236052737	1.0	0.34666620335938836	4.817979755234277	1.0	0.33546511979879007	1.0895700236052737	1.0
1815000	-61554.16955419861	-61567.503552320384	13.333998121773021	-19586.022702400445	1.0390432843497464	2.182610540727576	1.6856106417819219	0.4969998989456538	0	3	5	0	0	-20337.277942590197	0.6782788997877945	2.0872145208433266	1.1818310885690044	0.9053834322743218	1	4	6	1	0	-21644.20290732975	1.2854515348912012	9.928622713598497	4.91861179599791	5.010010917600589	8	30	48	5	0	1.0	0.2089720744088075	1.3873135700000359	1.0	1.004255667268381	4.033658634906563	1.0	0.2089720744088075	1.3873135700000359	1.0	1.004255667268381	4.033658634906563	1.0	0.2089720744088075	1.3873135700000359	1.0
1820000	-61538.81220149434	-61575.433799559214	36.6215980648755	-19588.692391800258	0.7249728685710558	1.3109789567240036	1.1011286507877247	0.20985030593627857	0	3	5	0	0	-20336.240620702123	0.719348316548708	2.1097638735003983	1.3763243120176005	0.7334395614827979	1	5	7	0	0	-21650.500787056833	1.2604688708111218	9.369636577638271	4.22528092470189	5.144355652936381	7	30	49	4	0	1.0	0.21187848899008982	2.0939647971498054	1.0	1.0271554664501183	5.406539260746702	1.0	0.21187848899008982	2.0939647971498054	1.0	1.0271554664501183	5.406539260746702	1.0	0.21187848899008982	2.0939647971498054	1.0
1825000	-61541.28143971157	-61572.97511351797	31.693673806394568	-19586.426862310254	0.9670188202014405	1.957776771963681	1.532234235320601	0.4255425366430801	0	3	5	0	0	-20339.63450951645	0.5839417280804537	1.5814898057891167	1.178456727154923	0.4030330786341935	0	4	7	0	0	-21646.913741691264	1.5841156787112265	10.203830975877034	4.996234834606425	5.207596141270606	6	29	49	4	0	1.0	0.16449713915504116	4.576737665614581	1.0	1.2230513193735864	5.376659029718202	1.0	0.16449713915504116	4.576737665614581	1.0	1.2230513193735864	5.376659029718202	1.0	0.16449713915504116	4.576737665614581	1.0
1830000	-61521.66743734207	-61563.47904417861	41.81160683654037	-19583.633513853143	1.0115995442912544	1.7985149306963184	1.5891007546588716	0.209414176037447	1	4	5	0	0	-20337.466476522062	0.41167312153613383	1.4415440244520616	0.9481052000259883	0.49343882442607323	1	5	7	0	0	-21642.379053803405	1.0723264523070593	8.417627942488693	3.669358763963242	4.748269178525452	5	26	47	6	0	1.0	0.17091349796140945	3.3034858219064156	1.0	1.1728435555000694	5.252530066145252	1.0	0.17091349796140945	3.3034858219064156	1.0	1.1728435555000694	5.252530066145252	1.0	0.17091349796140945	3.3034858219064156	1.0
1835000	-61503.03292801582	-61569.11116812001	66.07824010419161	-19586.161349821665	0.8083320791911883	1.4816339591324585	1.262485278567592	0.2191486805648664	0	3	5	0	0	-20338.30946612718	0.5865296244375623	1.8281705264783539	1.1706525957684109	0.6575179307099434	2	6	7	0	0	-21644.64035217117	1.044612185713332	7.840054759550184	3.3428527560293144	4.4972020035208695	6	30	50	3	0	1.0	0.1530921274855413	2.3649290937845664	1.0	0.783716076124349	7.313354806566508	1.0	0.1530921274855413	2.3649290937845664	1.0	0.783716076124349	7.313354806566508	1.0	0.1530921274855413	2.3649290937845664	1.0
1840000	-61498.146138455406	-61566.15350513442	68.00736667901015	-19584.419140917802	0.794831427170396	1.2315294805352868	0.98014681987506	0.25138266066022685	0	3	5	0	0	-20338.906376527702	0.46650223581319544	1.5248741818208726	0.9818024863140373	0.5430716955068353	3	7	7	0	0	-21642.827987688914	1.0825790637861532	7.790994070994713	3.656953004937246	4.134041066057468	4	28	50	3	0	1.0	0.16904728828856833	2.3397873238757634	1.0	0.5823216943177401	6.85950308700517	1.0	0.16904728828856833	2.3397873238757634	1.0	0.5823216943177401	6.85950308700517	1.0	0.16904728828856833	2.3397873238757634	1.0
1845000	-61555.12005500769	-61571.69224457054	16.572189562855126	-19585.64131051222	0.7667507248201696	1.3598708604448464	1.1156902506256392	0.24418060981920758	0	2	4	1	0	-20340.233982938287	0.5871177465747975	1.9728843007072825	1.8148282297266958	0.1580560709805866	0	4	7	0	0	-21645.81695112004	0.9676519043600808	7.7229443328860725	4.662076489432213	3.0608678434538605	0	21	47	6	0	1.0	0.35447397432986544	1.2348195839568707	1.0	0.33349242209729835	6.750441660255106	1.0	0.35447397432986544	1.2348195839568707	1.0	0.33349242209729835	6.750441660255106	1.0	0.35447397432986544	1.2348195839568707	1.0
1850000	-61492.14310826905	-61568.23637168278	76.0932634137375	-19584.50344922689	0.8942039009223718	1.4073004075468316	1.0750191223144414	0.33228128523239037	0	3	5	0	0	-20338.919289242687	0.4836628241906895	1.3353461521617984	0.8488733261771919	0.4864728259846066	0	4	7	0	0	-21644.813633213205	1.0923547960128053	7.860313017134696	3.4804122053936104	4.379900811741084	9	33	50	3	0	1.0	0.12882545087635205	2.629690714226904	1.0	1.2955773322496598	5.847776150898882	1.0	0.12882545087635205	2.629690714226904	1.0	1.2955773322496598	5.847776150898882	1.0	0.12882545087635205	2.629690714226904	1.0
1855000	-61486.9371674345	-61574.484549306	87.54738187149638	-19585.242316535994	1.1587625057861606	2.155256544895183	1.5149953240494103	0.6402612208457725	1	4	5	0	0	-20337.907048167723	0.460802129429519	1.2525747953636333	0.8621987058719454	0.39037608949168806	2	6	7	0	0	-21651.33518460228	1.0931697794469468	8.171803586559982	3.3704718659343245	4.801331720625658	13	37	50	3	0	1.0	0.11048305861733947	3.102793942343976	1.0	2.7015711434458023	8.100064192216122	1.0	0.11048305861733947	3.102793942343976	1.0	2.7015711434458023	8.100064192216122	1.0	0.11048305861733947	3.102793942343976	1.0
1860000	-61470.78375517181	-61564.10463714863	93.32088197681904	-19585.251736213835	1.1272551461694287	1.993206853688089	1.441647951950237	0.5515589017378518	1	4	5	0	0	-20337.09993986831	0.42001005799885316	1.1413100018073066	0.9954044781094588	0.14590552369784768	0	4	7	0	0	-21641.752961066493	1.0545394384857092	8.047637060464666	3.3173231215303023	4.730313938934361	16	38	48	5	0	1.0	0.12283799220697195	3.6836013103595384	1.0	2.165572973599508	8.011171741550513	1.0	0.12283799220697195	3.6836013103595384	1.0	2.165572973599508	8.011171741550513	1.0	0.12283799220697195	3.6836013103595384	1.0
1865000	-61454.66327099499	-61568.3556816215	113.69241062651044	-19585.265292706114	0.7627801637709868	1.4399820455280388	0.8486291551229429	0.5913528904050958	3	6	5	0	0	-20337.404541549487	0.4153760865099807	1.4246312817063602	0.723632570692284	0.7009987110140761	2	6	7	0	0	-21645.685847365898	1.029566937224472	8.026312849089482	2.9984175720987185	5.0278952769907646	18	39	47	6	0	1.0	0.11949339635866912	3.3432321095847977	1.0	2.6782338151746035	7.283936455309275	1.0	0.11949339635866912	3.3432321095847977	1.0	2.6782338151746035	7.283936455309275	1.0	0.11949339635866912	3.3432321095847977	1.0
1870000	-61490.73904220396	-61570.1512977035	79.41225549953906	-19585.72051622477	1.2921617921434896	2.5041220261352506	1.5802858602069025	0.9238361659283483	4	7	5	0	0	-20335.19591758934	0.38193656701081485	1.322976613224125	0.8555424137006792	0.4674341995234458	0	4	7	0	0	-21649.234863889393	0.9470210101143506	7.731760553173503	2.6613702725364865	5.070390280637019	10	31	47	6	0	1.0	0.1252161028065641	1.9672895272366446	1.0	3.32934902623934	7.280227035239346	1.0	0.1252161028065641	1.9672895272366446	1.0	3.32934902623934	7.280227035239346	1.0	0.1252161028065641	1.9672895272366446	1.0
1875000	-61493.431755723475	-61576.0374576659	82.60570194242754	-19584.236372503576	0.6764039256758525	0.9134594208666966	0.8289584845176092	0.08450093634908737	0	3	5	0	0	-20338.762172142404	0.4270724508287723	1.1799181766569733	0.6893181199403909	0.49060005671658247	0	4	7	0	0	-21653.038913019926	0.9432610107260655	7.155500156593915	2.9612551370566296	4.194245019537286	13	32	45	8	0	1.0	0.10434092203738651	1.250886089870931	1.0	3.064176719839593	6.189553243362974	1.0	0.10434092203738651	1.250886089870931	1.0	3.064176719839593	6.189553243362974	1.0	0.10434092203738651	1.250886089870931	1.0
1880000	-61494.63184796862	-61574.144553028396	79.5127050597747	-19587.583642829373	1.0046525169066867	1.9781840580984091	1.3179917845496898	0.6601922735487192	2	5	5	0	0	-20336.873617739617	0.35674594028828527	0.9905975691737405	0.7689089202731703	0.22168864890057044	0	4	7	0	0	-21649.687292459414	0.9079294518351587	6.943187723761413	2.829042682767377	4.1141450409940346	13	32	45	8	0	1.0	0.12858840560766038	1.0866270798717224	1.0	3.4731089929976546	6.88084637706899	1.0	0.12858840560766038	1.0866270798717224	1.0	3.4731089929976546	6.88084637706899	1.0	0.12858840560766038	1.0866270798717224	1.0
1885000	-61487.19778114534	-61565.97892643429	78.78114528894784	-19583.87601161474	0.8025195652450468	1.3055436147434516	1.0668148205934802	0.23872879414997153	1	4	5	0	0	-20337.370769349815	0.33107312637687336	0.9697554151265382	0.7008695743413493	0.26888584078518885	1	5	7	0	0	-21644.732145469734	0.862390582516777	6.70011624347074	2.91037615410707	3.7897400893636717	7	29	48	5	0	1.0	0.1414914575032382	1.4103866571613615	1.0	2.120603437612309	5.223217164458286	1.0	0.1414914575032382	1.4103866571613615	1.0	2.120603437612309	5.223217164458286	1.0	0.1414914575032382	1.4103866571613615	1.0
1890000	-61513.755588434375	-61571.96412886735	58.20854043297413	-19584.10345592694	1.0598977665775955	1.7964007121549994	1.1010828046355479	0.6953179075194514	2	5	5	0	0	-20336.241407475536	0.3770071596470483	1.2448092860270759	0.9305833903125132	0.3142258957145627	0	4	7	0	0	-21651.619265464877	0.9658537661421905	7.194400726081499	3.082830254095318	4.111570471986182	6	26	46	7	0	1.0	0.14235968045197417	1.1825451003910161	1.0	0.9807293006905198	4.138951945628189	1.0	0.14235968045197417	1.1825451003910161	1.0	0.9807293006905198	4.138951945628189	1.0	0.14235968045197417	1.1825451003910161	1.0
1895000	-61556.138432399726	-61570.14039511291	14.001962713183152	-19583.85854325479	0.9604204902922132	1.766212447785628	1.2970901140957682	0.4691223336898597	0	2	4	1	0	-20338.862143133403	0.5625947119363665	2.155955318305704	1.708793671837191	0.4471616464685131	1	5	7	0	0	-21647.419708724712	1.2201851066228422	9.141650304160025	5.835089970144172	3.3065603340158534	1	26	51	2	0	1.0	0.3648315644910249	3.9468935906875893	1.0	0.21089576713397176	5.711385525939071	1.0	0.3648315644910249	3.9468935906875893	1.0	0.21089576713397176	5.711385525939071	1.0	0.3648315644910249	3.9468935906875893	1.0
1900000	-61533.15046086974	-61574.057131358044	40.906670488300165	-19585.60162558101	0.7363434312570852	1.078199545278272	0.9884068567627603	0.08979268851551177	0	3	5	0	0	-20341.042639767504	0.4405440301533844	1.0511708204259076	0.6272041561186977	0.42396666430720986	0	4	7	0	0	-21647.412866009527	0.916668479311186	7.2073273732124035	2.9503714473116105	4.256955925900793	6	19	39	14	0	1.0	0.11377696033672889	1.7936183531241208	1.0	0.9004418299922269	5.0798725007456795	1.0	0.11377696033672889	1.7936183531241208	1.0	0.9004418299922269	5.0798725007456795	1.0	0.11377696033672889	1.7936183531241208	1.0
1905000	-61521.876817615004	-61568.94722788585	47.07041027084478	-19586.431200226514	0.9592914138798878	1.6716360489582567	1.2591276746445836	0.41250837431367304	2	5	5	0	0	-20337.222082218734	0.3843092168125414	1.0454706215520613	0.6191877755055578	0.42628284604650324	0	3	6	1	0	-21645.2939454406	0.9813582201083477	7.957764884760358	3.2783328243067578	4.6794320604536015	7	25	44	9	0	1.0	0.15986909360473364	1.6384245405307107	1.0	2.5531778214055234	5.051889292397411	1.0	0.15986909360473364	1.6384245405307107	1.0	2.5531778214055234	5.051889292397411	1.0	0.15986909360473364	1.6384245405307107	1.0
1910000	-61553.22036457011	-61573.833653390626	20.613288820519173	-19586.580957503615	0.9284296687248051	1.8046869063698303	1.429781109987161	0.37490579638266935	0	3	5	0	0	-20340.056785831704	0.5182975282609685	1.5594555843177527	1.1882474986955642	0.3712080856221883	0	4	7	0	0	-21647.19591005531	1.079297915877879	8.852104340979963	5.761274550092674	3.0908297908872897	3	27	50	3	0	1.0	0.4279359488701533	1.2325356045559321	1.0	0.45862424221007925	5.783020150578528	1.0	0.4279359488701533	1.2325356045559321	1.0	0.45862424221007925	5.783020150578528	1.0	0.4279359488701533	1.2325356045559321	1.0
1915000	-61550.63949681617	-61567.50034968575	16.860852869581585	-19584.624861111934	0.7836316879032392	1.2736888159518203	1.0425834486512775	0.23110536730054276	0	3	5	0	0	-20337.729928892375	0.467866547531189	1.76171538201343	1.177490735353167	0.5842246466602632	0	4	7	0	0	-21645.14555968144	1.2222963884366622	8.837635828134866	5.113916250718427	3.7237195774164418	1	24	49	4	0	1.0	0.28022833750407045	3.383097377331059	1.0	0.24448367220491207	6.128498756086193	1.0	0.28022833750407045	3.383097377331059	1.0	0.24448367220491207	6.128498756086193	1.0	0.28022833750407045	3.383097377331059	1.0
1920000	-61541.69723411482	-61574.2760517269	32.57881761207871	-19586.420430639708	1.002130745247045	1.6675034223283365	1.1739426819419874	0.4935607403863491	0	3	5	0	0	-20339.697940014197	0.44832826606825676	1.431775435563348	0.8859769009762493	0.5457985345870989	0	4	7	0	0	-21648.157681072997	1.0663585955824464	8.2130444748347	3.575265266376306	4.637779208458392	5	21	42	11	0	1.0	0.15231280910703604	1.295208754695271	1.0	0.46141816540395336	5.5487472129739634	1.0	0.15231280910703604	1.295208754695271	1.0	0.46141816540395336	5.5487472129739634	1.0	0.15231280910703604	1.295208754695271	1.0
1925000	-61547.98018075701	-61572.32331589965	24.343135142643956	-19585.876756653408	0.8962820105754863	1.6506401840590916	1.3816347988681277	0.26900538519096406	0	3	5	0	0	-20338.640465638164	0.4809054335712995	1.441463788813257	0.8821041158414208	0.5593596729718362	0	3	6	1	0	-21647.80609360808	1.0411128181449953	8.059882945950342	4.979421837114998	3.080461108835344	2	25	49	4	0	1.0	0.24277193198998992	2.108515496144315	1.0	0.43881499528821477	9.145268478318608	1.0	0.24277193198998992	2.108515496144315	1.0	0.43881499528821477	9.145268478318608	1.0	0.24277193198998992	2.108515496144315	1.0
1930000	-61547.35647058859	-61574.33373810315	26.977267514562175	-19586.41210663133	0.8706959890042865	1.447288126101701	1.101155648852683	0.34613247724901786	1	2	4	1	1	-20338.51029161882	0.45686197503288006	1.5050940846320766	0.6465804788404788	0.8585136057915975	2	5	6	1	0	-21649.411339853	1.0811474674643005	8.265320117457978	4.188931654329035	4.076388463128942	5	25	46	7	0	1.0	0.2092727634229082	1.172423937662946	1.0	1.83043822604848	6.403797238165586	1.0	0.2092727634229082	1.172423937662946	1.0	1.83043822604848	6.403797238165586	1.0	0.2092727634229082	1.172423937662946	1.0
1935000	-61511.79170957205	-61563.94894448345	52.15723491140156	-19585.552869692314	0.801986228922258	1.1689666552677789	0.8565014699227861	0.31246518534499274	1	4	5	0	0	-20337.517684946673	0.5112567179971891	1.385606566901403	1.2253034257233573	0.16030314117804595	0	4	7	0	0	-21640.878389844464	0.9738440786359398	7.733581594609487	4.07175033608719	3.6618312585222994	4	29	51	2	0	1.0	0.22065329971651168	4.088977270527021	1.0	0.684614726927111	8.439726647022507	1.0	0.22065329971651168	4.088977270527021	1.0	0.684614726927111	8.439726647022507	1.0	0.22065329971651168	4.088977270527021	1.0
1940000	-61489.81186730963	-61568.958207550546	79.14634024091089	-19586.384971337506	1.0456157164769149	2.045223054481168	1.439207448024706	0.6060156064564621	2	5	5	0	0	-20337.32052545596	0.3582443693757252	1.143249366106096	0.6884562632134161	0.4547931028926802	3	7	7	0	0	-21645.252710757082	1.004345497932691	7.884927603044992	3.916938981924349	3.967988621120643	14	36	48	5	0	1.0	0.17840748986338656	4.093012112298221	1.0	3.98304216644389	7.835504415942555	1.0	0.17840748986338656	4.093012112298221	1.0	3.98304216644389	7.835504415942555	1.0	0.17840748986338656	4.093012112298221	1.0
1945000	-61526.669619675326	-61573.56274894408	46.893129268754144	-19586.630167984335	0.7269347054912426	1.2307524369785403	1.0826371357987814	0.14811530117975905	0	3	5	0	0	-20338.720313503618	0.47430565901437693	1.3942064250924946	1.15431645195628	0.23988997313621477	0	3	6	1	0	-21648.212267456132	0.9738409860458724	7.809237815691299	4.105398053526491	3.703839762164808	7	31	50	3	0	1.0	0.21771763981616718	2.2316539295699025	1.0	1.536070076721831	7.180012286945448	1.0	0.21771763981616718	2.2316539295699025	1.0	1.536070076721831	7.180012286945448	1.0	0.21771763981616718	2.2316539295699025	1.0
1950000	-61536.12666712451	-61572.6349771558	36.508310031294	-19588.4457566656	0.6348403825077281	0.7722444646965421	0.7048742303292487	0.06737023436729336	0	3	5	0	0	-20337.952553648454	0.49477106560994194	1.7976194709698923	1.1803498564496888	0.6172696145202035	1	5	7	0	0	-21646.23666684175	1.0201888306120517	8.223996852487861	4.071175706342493	4.152821146145369	4	27	49	4	0	1.0	0.18485270710043333	3.4501229342726063	1.0	1.0028913283643364	7.160345498630832	1.0	0.18485270710043333	3.4501229342726063	1.0	1.0028913283643364	7.160345498630832	1.0	0.18485270710043333	3.4501229342726063	1.0
1955000	-61534.188948922056	-61574.225988519865	40.037039597807535	-19584.2728547163	0.8801569104216945	1.6040490499188622	1.1889079695983285	0.41514108032053376	0	3	5	0	0	-20339.435181934652	0.44964776660009603	1.1947667178534749	0.7829701244969214	0.4117965933565535	0	4	7	0	0	-21650.517951868915	1.0699531124719373	8.541047449502853	4.41546680874292	4.125580640759933	4	27	49	4	0	1.0	0.1843863901967881	3.498676426520227	1.0	1.0054276607825614	4.9620507507818825	1.0	0.1843863901967881	3.498676426520227	1.0	1.0054276607825614	4.9620507507818825	1.0	0.1843863901967881	3.498676426520227	1.0
1960000	-61527.32344921942	-61570.22818060777	42.90473138835435	-19586.576232810236	1.0224901448046337	1.7144279740249784	1.4801778431538568	0.23425013087112165	0	3	5	0	0	-20338.068171766197	0.5583756453539674	1.6615204449857623	1.0188228941659259	0.6426975508198365	1	5	7	0	0	-21645.583776031344	0.9546710684289539	7.481694792775251	3.957208601632383	3.5244861911428687	2	26	50	3	0	1.0	0.2272428290927486	2.4791444041921986	1.0	0.3098015773738154	7.51225400486353	1.0	0.2272428290927486	2.4791444041921986	1.0	0.3098015773738154	7.51225400486353	1.0	0.2272428290927486	2.4791444041921986	1.0
1965000	-61503.75546862344	-61569.59803135688	65.84256273343786	-19583.824358567414	0.8513063028607163	1.4421177470719964	1.1882565235372091	0.25386122353478735	0	3	5	0	0	-20338.711477007764	0.3713764143042527	0.9492484318701291	0.6149799637878335	0.3342684680822957	0	3	6	1	0	-21647.062195781706	0.9283108366318089	7.385828403997609	3.609007951291259	3.776820452706352	4	29	51	2	0	1.0	0.17307849699481895	2.5657641402722935	1.0	0.5999202933665646	5.65498086368685	1.0	0.17307849699481895	2.5657641402722935	1.0	0.5999202933665646	5.65498086368685	1.0	0.17307849699481895	2.5657641402722935	1.0
1970000	-61511.44175156927	-61574.88831830889	63.44656673962302	-19584.402944062887	0.8942964306793042	1.6095362066666394	1.315702690058911	0.2938335166077283	0	3	5	0	0	-20338.219519448314	0.47514152435679585	1.4108796438854905	1.0086798632179073	0.40219978066758333	0	4	7	0	0	-21652.26585479769	0.8822713849086672	7.084982048185708	3.9163778226445443	3.168604225541164	5	30	51	2	0	1.0	0.1806661624870096	3.2385103606788244	1.0	0.7968080765768516	9.129585254678172	1.0	0.1806661624870096	3.2385103606788244	1.0	0.7968080765768516	9.129585254678172	1.0	0.1806661624870096	3.2385103606788244	1.0
1975000	-61516.621682030134	-61565.88348760353	49.26180557339745	-19584.837543533024	0.8273198262340008	1.389192978886972	1.0773996366286291	0.3117933422583429	0	3	5	0	0	-20339.302160492633	0.8125491753026639	2.2741146014425735	1.3428900081291673	0.9312245933134062	1	5	7	0	0	-21641.743783577876	0.914330504700006	7.437221830968569	3.8704325804456485	3.5667892505229197	2	27	51	2	0	1.0	0.19163027445695405	2.675054936851168	1.0	0.7523633910003118	8.750400553406006	1.0	0.19163027445695405	2.675054936851168	1.0	0.7523633910003118	8.750400553406006	1.0	0.19163027445695405	2.675054936851168	1.0
1980000	-61516.39461650326	-61572.63253233502	56.23791583175678	-19586.003533799118	0.7033403086993779	1.1590015035711416	0.9347938520763794	0.2242076514947622	0	3	5	0	0	-20338.211080576697	0.42522967866163625	1.208515210242205	0.8885628419602241	0.31995236828198104	0	4	7	0	0	-21648.417917959203	0.9551252070781435	7.981081966307241	4.415858359433837	3.5652236068734053	5	31	52	1	0	1.0	0.18981575690984834	2.043223300931097	1.0	0.5931065388160828	9.084404910602041	1.0	0.18981575690984834	2.043223300931097	1.0	0.5931065388160828	9.084404910602041	1.0	0.18981575690984834	2.043223300931097	1.0
1985000	-61545.8245425487	-61575.38697082901	29.562428280308325	-19586.93567983256	0.8861716922535857	1.6618380988110673	1.195041406247968	0.46679669256309936	0	3	5	0	0	-20336.5664164193	0.4471739506265384	1.497539350459651	0.9890113030872804	0.5085280473723708	1	5	7	0	0	-21651.884874577147	1.0743552628329274	8.69679695895677	4.295692076778048	4.401104882178721	3	24	47	6	0	1.0	0.21894094995044	1.9217698782260546	1.0	0.5266828073272816	4.663787754645374	1.0	0.21894094995044	1.9217698782260546	1.0	0.5266828073272816	4.663787754645374	1.0	0.21894094995044	1.9217698782260546	1.0
1990000	-61562.755510050694	-61579.17423277725	16.418722726554584	-19584.771475817193	1.1618915582100857	2.1695975263798077	1.8132106727435136	0.3563868536362942	0	3	5	0	0	-20338.101381948363	0.442714694918054	1.5246848968308673	0.9002237899000618	0.6244611069308055	1	5	7	0	0	-21656.30137501169	1.073756194073646	9.660371422231142	5.028705078541041	4.6316663436900996	4	27	49	4	0	1.0	0.3081316920529482	3.852708528389948	1.0	0.46254244820197093	5.106737918197646	1.0	0.3081316920529482	3.852708528389948	1.0	0.46254244820197093	5.106737918197646	1.0	0.3081316920529482	3.852708528389948	1.0
1995000	-61526.53541229654	-61572.23366269258	45.69825039604698	-19583.78965074028	1.0066003913369486	1.8130658499548469	1.6285626772307014	0.18450317272414568	1	4	5	0	0	-20340.168351587847	0.4473407115057108	1.4256876921848594	0.8888126067009365	0.5368750854839227	2	6	7	0	0	-21648.275660364452	0.8902535706085551	7.698833055944039	3.427205164473643	4.271627891470395	11	28	43	10	0	1.0	0.17301934718040737	1.1087874608205421	1.0	2.4668600414571253	5.148005994419685	1.0	0.17301934718040737	1.1087874608205421	1.0	2.4668600414571253	5.148005994419685	1.0	0.17301934718040737	1.1087874608205421	1.0
2000000	-61495.94169576651	-61565.47148661989	69.52979085337981	-19583.56574673601	0.9654276155266736	1.6423998397089519	1.1875266108338813	0.45487322887507065	2	5	5	0	0	-20338.357331233423	0.41172949918012963	1.434955754779296	0.7511280736300707	0.683827681149225	1	5	7	0	0	-21643.548408650462	0.9820133593996022	7.763842855675255	2.9179637311127804	4.845879124562475	15	31	42	11	0	1.0	0.1700668647551182	1.2567652286980382	1.0	2.9252875092848787	6.169789780085832	1.0	0.1700668647551182	1.2567652286980382	1.0	2.9252875092848787	6.169789780085832	1.0	0.1700668647551182	1.2567652286980382	1.0
2005000	-61516.87850334303	-61570.95252865128	54.07402530824934	-19584.41423403646	0.8290212000784177	1.283173018171413	0.846052253405305	0.43712076476610806	1	4	5	0	0	-20340.15371140788	0.481959341444374	1.3271595095295199	0.7059803128064291	0.621179196723091	3	3	4	3	1	-21646.384583206942	0.9679095438175358	7.931045962803028	3.3684804034772493	4.562565559325779	15	32	43	10	0	1.0	0.18676442872710705	1.1209676122495418	1.0	2.3673185857145618	6.161277006069492	1.0	0.18676442872710705	1.1209676122495418	1.0	2.3673185857145618	6.161277006069492	1.0	0.18676442872710705	1.1209676122495418	1.0
2010000	-61549.06993117157	-61566.3055946298	17.23566345822423	-19584.207969853232	1.1756334091290026	2.4177178459172044	1.6672122464271046	0.7505055994900997	2	5	5	0	0	-20339.355854484336	0.528665003471808	1.941915958430036	1.4501854103973582	0.4917305480326777	0	4	7	0	0	-21642.741770292232	1.1594559171843426	9.373939911527584	5.293030906817615	4.080909004709969	8	31	49	4	0	1.0	0.32468439813863936	2.5085553071544253	1.0	0.8989686340689487	5.883299865066892	1.0	0.32468439813863936	2.5085553071544253	1.0	0.8989686340689487	5.883299865066892	1.0	0.32468439813863936	2.5085553071544253	1.0
2015000	-61534.269452052875	-61572.515900283164	38.2464482302925	-19585.89334243976	0.9239882598867073	1.5888103671580964	1.1793859741436115	0.40942439301448513	0	2	4	1	0	-20339.207849521907	0.5881260154923825	1.902490559062333	1.2832813188794827	0.6192092401828504	0	4	7	0	0	-21647.4147083215	1.0958180713406958	7.764453612895697	5.019602032352725	2.7448515805429707	0	27	53	0	0	1.0	0.33265687273280403	1.4865600511974357	1.0	0.19859684922791282	7.4048368001543095	1.0	0.33265687273280403	1.4865600511974357	1.0	0.19859684922791282	7.4048368001543095	1.0	0.33265687273280403	1.4865600511974357	1.0
2020000	-61540.539320507734	-61562.86468101152	22.325360503783575	-19584.260064026897	0.9115914859263833	1.7801429261667896	1.4783582445739718	0.3017846815928178	1	4	5	0	0	-20336.119029283393	0.3772923287270404	1.2936468515184099	0.9376349173547927	0.35601193416361726	0	4	7	0	0	-21642.485587701227	1.0856055877267892	9.394771850016966	5.7345692699734485	3.660202580043517	3	30	53	0	0	1.0	0.3425134016519365	2.402803937685894	1.0	0.4560069120667219	5.227030530109017	1.0	0.3425134016519365	2.402803937685894	1.0	0.4560069120667219	5.227030530109017	1.0	0.3425134016519365	2.402803937685894	1.0
2025000	-61549.79663235265	-61572.08987393367	22.29324158102345	-19586.05259361293	0.8478409139070024	1.5958327815880042	1.1266381017134148	0.46919467987458924	1	4	5	0	0	-20342.005312322843	0.9129807953709062	2.595224700963082	1.9071483452252622	0.6880763557378202	1	5	7	0	0	-21644.031967997893	1.1278397959205082	8.995370695354104	4.74534914922998	4.250021546124124	2	26	50	3	0	1.0	0.3093034081531897	2.708304192944722	1.0	0.1993938046600913	7.069465159983145	1.0	0.3093034081531897	2.708304192944722	1.0	0.1993938046600913	7.069465159983145	1.0	0.3093034081531897	2.708304192944722	1.0
2030000	-61533.66055704317	-61575.45114323273	41.79058618955564	-19587.69703147287	0.6805174526318256	0.9332214145567751	0.8412730159808541	0.09194839857592091	0	3	5	0	0	-20340.556660897764	0.34600375051166504	1.0994053649277764	0.6007128371367515	0.49869252779102496	1	5	7	0	0	-21647.1974508621	1.0420349882606652	8.233904992576042	5.074048055965148	3.159856936610894	7	31	50	3	0	1.0	0.2692366148378219	2.1280965180282427	1.0	0.8423011640630657	10.426882874355158	1.0	0.2692366148378219	2.1280965180282427	1.0	0.8423011640630657	10.426882874355158	1.0	0.2692366148378219	2.1280965180282427	1.0
2035000	-61556.573707692216	-61575.856656903146	19.28294921093308	-19582.952574244562	1.0070209333988545	1.983822880915513	1.6569422576869692	0.32688062322854383	0	3	5	0	0	-20338.11397423463	0.8890211303707783	2.7646506741800567	1.5334849649103333	1.2311657092697235	1	5	7	0	0	-21654.79010842395	0.9808083871966441	8.4395122245831	4.877678166513572	3.561834058069529	0	25	51	2	0	1.0	0.3335691851566158	2.4422584398642284	1.0	0.4472407648061683	5.826361361185712	1.0	0.3335691851566158	2.4422584398642284	1.0	0.4472407648061683	5.826361361185712	1.0	0.3335691851566158	2.4422584398642284	1.0
2040000	-61543.2030823712	-61578.30453884527	35.101456474066595	-19587.522812507304	0.9597999899740423	1.9154719388210868	1.251236937040419	0.6642350017806677	2	5	5	0	0	-20338.26865462407	0.49741262288110605	1.605841134320093	1.1132466423982028	0.4925944919218902	2	5	6	1	0	-21652.513071713893	1.1608807025446413	8.846337322137792	5.827841395859575	3.0184959262782174	5	31	52	1	0	1.0	0.30550100416208836	3.937744870737046	1.0	1.302904488135677	7.101707326141256	1.0	0.30550100416208836	3.937744870737046	1.0	1.302904488135677	7.101707326141256	1.0	0.30550100416208836	3.937744870737046	1.0
2045000	-61559.96388782312	-61574.49132006927	14.527432246151577	-19583.45699606666	1.1273703087168419	2.1559522070531627	1.8154140468162834	0.34053816023687944	0	3	5	0	0	-20339.501361063376	0.7816153917140188	2.6700684630643114	1.8185054350657106	0.851563027998601	1	5	7	0	0	-21651.53296293924	1.1087311238535393	8.875909767439225	5.518883754353591	3.3570260130856355	1	27	52	1	0	1.0	0.3449094647724245	3.145213081893555	1.0	0.10344432771718189	6.642212178247805	1.0	0.3449094647724245	3.145213081893555	1.0	0.10344432771718189	6.642212178247805	1.0	0.3449094647724245	3.145213081893555	1.0
2050000	-61558.476160961276	-61574.3877807525	15.91161979122182	-19585.30948822893	0.9509043485079516	2.2594912775864797	2.0611352739934015	0.19835600359307845	2	5	5	0	0	-20341.327417005177	0.5372204975431146	2.0132480237258665	1.7232160003440602	0.2900320233818061	1	5	7	0	0	-21647.750875518395	1.1345205587471139	9.08123035793488	5.889700077403205	3.191530280531676	2	29	53	0	0	1.0	0.4274935893669018	5.547658590319685	1.0	0.23240135347487814	6.713474339070481	1.0	0.4274935893669018	5.547658590319685	1.0	0.23240135347487814	6.713474339070481	1.0	0.4274935893669018	5.547658590319685	1.0
2055000	-61550.34813050638	-61568.14628803455	17.798157528169696	-19587.248645278552	0.7850379168427936	1.6178258218805592	1.391781008360749	0.2260448135198099	0	3	5	0	0	-20336.149712351005	0.6556663482055696	2.1668600724779155	1.6686105590509173	0.49824951342699786	0	3	6	1	0	-21644.74793040499	1.30494551020673	9.131458903457336	5.856376777826129	3.2750821256312106	1	28	53	0	0	1.0	0.4270780831570524	1.8789577930449588	1.0	0.011830513442026623	6.6694411138530585	1.0	0.4270780831570524	1.8789577930449588	1.0	0.011830513442026623	6.6694411138530585	1.0	0.4270780831570524	1.8789577930449588	1.0
2060000	-61527.84841294547	-61565.2382484679	37.389835522432676	-19587.303151088596	1.0904135456210922	2.1253378616821434	1.7514077139887572	0.37393014769338595	0	3	5	0	0	-20338.335506493397	0.4341270042144813	1.2598884766261587	0.8751934206614151	0.3846950559647434	0	4	7	0	0	-21639.599590885908	1.1928168477917191	8.957468418399486	4.953193717734781	4.004274700664706	1	27	52	1	0	1.0	0.2620452614443167	3.3416529245938613	1.0	0.1870549994950558	5.127894820483537	1.0	0.2620452614443167	3.3416529245938613	1.0	0.1870549994950558	5.127894820483537	1.0	0.2620452614443167	3.3416529245938613	1.0
2065000	-61535.03570320977	-61568.79187687067	33.75617366090459	-19585.130676899138	1.1333765966205105	2.4406038162123	1.4244597782614044	1.0161440379508953	2	5	5	0	0	-20338.287260605764	0.5966113470089616	1.825018994241088	1.3653426314780808	0.4596763627630073	0	3	6	1	0	-21645.373939365778	1.2131047651441431	8.575113689489609	4.881359211807311	3.6937544776822957	1	27	52	1	0	1.0	0.23341839270439865	4.4583587336145705	1.0	0.2028172524616519	5.5607471856080775	1.0	0.23341839270439865	4.4583587336145705	1.0	0.2028172524616519	5.5607471856080775	1.0	0.23341839270439865	4.4583587336145705	1.0
2070000	-61541.44172986532	-61570.212523928116	28.77079406279563	-19587.872874008168	0.9719283773435752	1.9893501369321265	1.7206929563478672	0.268657180584259	0	3	5	0	0	-20336.910560106866	0.5229215026615378	1.5396370427765687	0.9982672874468816	0.541369755329687	1	5	7	0	0	-21645.429089813075	1.1116341501743334	8.9599176409892	4.749864535169015	4.210053105820186	3	27	50	3	0	1.0	0.23338698557967497	4.457758848459045	1.0	0.41444669860961497	8.171918238611896	1.0	0.23338698557967497	4.457758848459045	1.0	0.41444669860961497	8.171918238611896	1.0	0.23338698557967497	4.457758848459045	1.0
2075000	-61538.00636912214	-61573.22789788201	35.22152875987578	-19585.38655423526	1.1866945828082391	2.040644003851432	1.732616195338419	0.30802780851301315	1	4	5	0	0	-20338.557064345336	0.48661061749794393	1.7749550171909538	0.9941479737797869	0.7808070434111669	2	5	6	1	0	-21649.284279301417	1.1419921830298458	9.028583415850674	4.611063917339596	4.41751949851108	4	30	52	1	0	1.0	0.23203533287511044	2.8281595913277795	1.0	1.0382607336140561	8.219521313763583	1.0	0.23203533287511044	2.8281595913277795	1.0	1.0382607336140561	8.219521313763583	1.0	0.23203533287511044	2.8281595913277795	1.0
2080000	-61523.294658170125	-61571.4372697481	48.142611577973696	-19583.567840346386	0.8876651329676009	1.4756550743696017	1.0315815250753757	0.444073549294226	1	3	4	1	0	-20336.58080920637	0.45567143938402627	1.2192982258370668	0.7050623918086494	0.5142358340284174	1	4	6	1	0	-21651.28862019534	1.1200758434659988	8.418291974332858	4.750174916849385	3.6681170574834763	7	32	51	2	0	1.0	0.2318602262331111	2.9218431689370874	1.0	1.1114860712049954	6.547592921430908	1.0	0.2318602262331111	2.9218431689370874	1.0	1.1114860712049954	6.547592921430908	1.0	0.2318602262331111	2.9218431689370874	1.0
2085000	-61553.905169410566	-61574.06284688039	20.15767746982897	-19588.106364120933	0.9418679018436108	1.9996837756180459	1.7870483231499437	0.21263545246810198	0	3	5	0	0	-20339.92271722776	0.5964002520783487	2.2114810224263017	1.5562539425817459	0.6552270798445557	1	5	7	0	0	-21646.0337655317	1.0010105925570494	8.443819485518745	5.2725648774784855	3.1712546080402606	0	25	51	2	0	1.0	0.3694729788861938	2.498177785457835	1.0	0.027627182806309145	6.504284059519414	1.0	0.3694729788861938	2.498177785457835	1.0	0.027627182806309145	6.504284059519414	1.0	0.3694729788861938	2.498177785457835	1.0
2090000	-61498.9065432902	-61571.845161142584	72.93861785238329	-19588.41266171559	1.054691513612048	1.9738107928362707	1.4261728685747628	0.5476379242615079	5	8	5	0	0	-20339.5637425662	0.4299751447756056	1.5338139570439697	0.7238107328177814	0.8100032242261883	2	6	7	0	0	-21643.868756860793	0.9618760741547691	7.700462287471189	3.4611861223548646	4.239276165116326	7	31	50	3	0	1.0	0.18422684710431592	3.5542692925336716	1.0	2.5559157012725757	6.417981004086943	1.0	0.18422684710431592	3.5542692925336716	1.0	2.5559157012725757	6.417981004086943	1.0	0.18422684710431592	3.5542692925336716	1.0
2095000	-61519.61120075526	-61574.85356787483	55.242367119573586	-19586.43196804868	0.9360962430079451	1.436643544203811	1.294548835786483	0.14209470841732844	0	3	5	0	0	-20339.914526648332	0.5526566038713856	1.906789365271079	1.2921899216868922	0.6145994435841868	0	4	7	0	0	-21648.50707317782	1.079176512127898	8.373883646698921	3.7660041730472953	4.607879473651628	6	31	51	2	0	1.0	0.2113219711461043	4.797073713168504	1.0	0.9271677109939606	6.311722503678687	1.0	0.2113219711461043	4.797073713168504	1.0	0.9271677109939606	6.311722503678687	1.0	0.2113219711461043	4.797073713168504	1.0
2100000	-61508.697309052426	-61576.994014828604	68.29670577617914	-19584.21818556349	0.8894191527409857	1.5047462509094003	1.0197427734433164	0.48500347746608385	1	4	5	0	0	-20338.97768035924	0.6240319821028599	1.8167416694384817	1.0490156734939464	0.7677259959445353	2	6	7	0	0	-21653.798148905873	0.9631722298575662	7.458495398368889	3.142648865908365	4.315846532460523	5	27	48	5	0	1.0	0.14253253500386864	5.344899738840402	1.0	1.7451728812643146	6.0020338516563	1.0	0.14253253500386864	5.344899738840402	1.0	1.7451728812643146	6.0020338516563	1.0	0.14253253500386864	5.344899738840402	1.0
2105000	-61486.781569290215	-61575.02388867664	88.24231938642164	-19583.06967893024	0.7709362651948328	1.1564437138266	0.8328010872545435	0.3236426265720564	1	4	5	0	0	-20337.98469918211	0.41253431497400816	1.3373918318311315	0.8760419220791003	0.46134990975203133	4	8	7	0	0	-21653.969510564293	0.994112404666648	7.8430928168432725	3.2596344865598637	4.583458330283408	8	32	50	3	0	1.0	0.12422720469269735	4.821217003002462	1.0	3.0503306217760624	6.958896165510872	1.0	0.12422720469269735	4.821217003002462	1.0	3.0503306217760624	6.958896165510872	1.0	0.12422720469269735	4.821217003002462	1.0
2110000	-61502.466209715836	-61574.57126029378	72.1050505779395	-19584.436466132633	0.7881561345134397	1.3831449535370746	0.8798613137482142	0.5032836397888603	0	3	5	0	0	-20340.703754386723	0.4598668734362584	1.4136607507605792	0.8007176891520793	0.6129430616084998	2	6	7	0	0	-21649.43103977442	0.9888378405136423	7.335390768951407	2.900496291479328	4.434894477472078	7	28	47	6	0	1.0	0.12782242129713614	3.685996734320409	1.0	1.7492809873062163	5.785001092135703	1.0	0.12782242129713614	3.685996734320409	1.0	1.7492809873062163	5.785001092135703	1.0	0.12782242129713614	3.685996734320409	1.0
2115000	-61515.08802780469	-61578.48949724581	63.4014694411232	-19587.078820877246	0.9248079307417311	2.109509996269746	1.0045978686675063	1.1049121276022396	2	5	5	0	0	-20341.996618086276	0.433660139397584	1.0963357856503737	0.4322266900069168	0.664109095643457	2	4	5	2	0	-21649.4140582823	1.0336304159949874	7.171664352622374	3.124966549363094	4.0466978032592795	8	28	46	7	0	1.0	0.10993006337180311	1.0639402573085823	1.0	1.7358758124523117	5.740669191353123	1.0	0.10993006337180311	1.0639402573085823	1.0	1.7358758124523117	5.740669191353123	1.0	0.10993006337180311	1.0639402573085823	1.0
2120000	-61513.45299633589	-61572.919425900065	59.466429564174646	-19583.665564774445	0.7907288307406872	1.2365190777774364	0.8651973066057392	0.371321771171697	0	3	5	0	0	-20340.876297812752	0.43997641042795504	1.4709773535884003	0.6532293935569631	0.817747960031437	0	3	6	1	0	-21648.37756331287	0.9664358029877238	7.470609705780302	3.03625570636401	4.434353999416292	8	28	46	7	0	1.0	0.10881261405671637	1.409582045395123	1.0	0.9281178446887706	5.446635395770295	1.0	0.10881261405671637	1.409582045395123	1.0	0.9281178446887706	5.446635395770295	1.0	0.10881261405671637	1.409582045395123	1.0
2125000	-61513.12759175058	-61566.14526625889	53.01767450831524	-19586.78402152373	0.7618821118411504	1.1865975832082734	1.0332367463138104	0.15336083689446317	0	3	5	0	0	-20336.76799553463	0.6441402924738079	1.8923298532772	1.3090730394514614	0.5832568138257389	1	5	7	0	0	-21642.593249200538	0.9476280394634131	7.240428285335061	3.9030552488300576	3.3373730365050034	5	30	51	2	0	1.0	0.19468443974274394	2.952099556773343	1.0	0.759962248898338	5.946592053428606	1.0	0.19468443974274394	2.952099556773343	1.0	0.759962248898338	5.946592053428606	1.0	0.19468443974274394	2.952099556773343	1.0
2130000	-61519.97915716394	-61568.013984508114	48.03482734417118	-19584.69761553036	0.8718649734406188	1.3056051402339972	1.0848732020200829	0.2207319382139146	0	3	5	0	0	-20339.692081303852	0.45935819083394014	1.1607963241079107	0.9688464489384889	0.19194987516942155	0	4	7	0	0	-21643.62428767391	0.9231304181043968	7.12362294533324	3.863938144881871	3.259684800451365	1	25	50	3	0	1.0	0.19996283402425713	1.0397865642367679	1.0	0.4398208379338164	7.4895351965321835	1.0	0.19996283402425713	1.0397865642367679	1.0	0.4398208379338164	7.4895351965321835	1.0	0.19996283402425713	1.0397865642367679	1.0
2135000	-61523.761779000735	-61575.084084350645	51.32230534991128	-19586.594195636055	0.6924468902034251	1.1239878851408809	0.9587137246571792	0.1652741604837016	0	3	5	0	0	-20340.021736355568	0.5449304922797658	1.9773468386879958	1.1739155129818715	0.8034313257061245	1	5	7	0	0	-21648.468152359022	0.9477317746753686	7.08165942696692	3.9592517049085667	3.1224077220583544	2	27	51	2	0	1.0	0.1796207316095209	1.685929980727265	1.0	0.4037231639822134	5.016066649822218	1.0	0.1796207316095209	1.685929980727265	1.0	0.4037231639822134	5.016066649822218	1.0	0.1796207316095209	1.685929980727265	1.0
2140000	-61533.36449693403	-61580.761544415414	47.39704748138081	-19586.85530562014	0.9742405514874062	1.6961940986415607	1.3092672340596434	0.3869268645819176	0	3	5	0	0	-20337.85654953906	0.3823197588338807	1.349290152717327	0.8339827831328313	0.5153073695844957	0	4	7	0	0	-21656.049689256215	0.9554138434719255	7.480543141268843	4.209959705770105	3.270583435498734	3	28	51	2	0	1.0	0.24048720144829164	1.6417312502609884	1.0	0.5133572077787469	6.568379284063296	1.0	0.24048720144829164	1.6417312502609884	1.0	0.5133572077787469	6.568379284063296	1.0	0.24048720144829164	1.6417312502609884	1.0
2145000	-61526.487850882804	-61576.85361102005	50.365760137249424	-19583.998334162665	0.9265973026159671	1.6352634942446298	1.5676468151028662	0.06761667914176375	0	3	5	0	0	-20336.97207248216	0.4105960796466799	1.2798641686230305	0.7695852425560928	0.5102789260669377	1	5	7	0	0	-21655.883204375223	0.9799077066399915	7.659332176053112	4.3885914804353705	3.270740695617741	5	30	51	2	0	1.0	0.1986000002640843	1.3303146241447446	1.0	0.554929918816098	7.035003220268228	1.0	0.1986000002640843	1.3303146241447446	1.0	0.554929918816098	7.035003220268228	1.0	0.1986000002640843	1.3303146241447446	1.0
2150000	-61539.55897130927	-61575.91769525796	36.358723948684364	-19586.398999972705	1.0043020185950553	1.704749622643548	1.4088161436605724	0.29593347898297545	0	3	5	0	0	-20338.83039250496	0.45970462256027345	1.592488343274479	0.782707916631749	0.8097804266427301	0	4	7	0	0	-21650.688302780294	1.0177869504440278	7.871411606082887	4.431998538947262	3.4394130671356224	2	27	51	2	0	1.0	0.2575816430719386	2.0922204922268994	1.0	0.23599664636336423	4.404373053451278	1.0	0.2575816430719386	2.0922204922268994	1.0	0.23599664636336423	4.404373053451278	1.0	0.2575816430719386	2.0922204922268994	1.0
2155000	-61552.08137070829	-61582.54972533761	30.468354629315222	-19584.56816218195	1.18321499150915	2.3715654685217733	1.736166582147995	0.6353988863737783	0	3	5	0	0	-20341.960953152433	0.6652659199639714	2.2400367118904465	1.866177400826239	0.37385931106420756	0	4	7	0	0	-21656.020610003226	1.0246165691983082	8.142003633844814	4.561314871596861	3.5806887622479513	2	28	52	1	0	1.0	0.316951726161956	2.515793276318123	1.0	0.13368785383362133	6.387819866162724	1.0	0.316951726161956	2.515793276318123	1.0	0.13368785383362133	6.387819866162724	1.0	0.316951726161956	2.515793276318123	1.0
2160000	-61557.05758654618	-61573.49616998023	16.438583434048653	-19584.852241546534	0.8304732107971156	1.2719066655418603	0.993761100712661	0.2781455648291992	0	3	5	0	0	-20337.44943009616	0.45285251799362575	1.4262510897832785	1.013997011310071	0.4122540784732073	0	3	6	1	0	-21651.194498337532	1.2540025759483615	8.979934864885458	4.760886560664337	4.219048304221119	2	23	47	6	0	1.0	0.2834008883677172	0.997629885862973	1.0	0.28774593027198486	3.451470885811393	1.0	0.2834008883677172	0.997629885862973	1.0	0.28774593027198486	3.451470885811393	1.0	0.2834008883677172	0.997629885862973	1.0
2165000	-61549.00407540928	-61570.11659806331	21.11252265403427	-19585.528709643335	0.8330558975957404	1.5713799085507847	0.9427969103260463	0.6285829982247385	0	2	4	1	0	-20337.479307546288	0.5146568841242041	1.5938648861755425	0.9992083813048387	0.594656504870704	1	5	7	0	0	-21647.108580873683	1.1556488004051049	7.8373737889636494	4.170524887682375	3.6668489012812744	3	23	46	7	0	1.0	0.22836595226028839	1.2709325391749366	1.0	0.9345883566162909	4.201433580880669	1.0	0.22836595226028839	1.2709325391749366	1.0	0.9345883566162909	4.201433580880669	1.0	0.22836595226028839	1.2709325391749366	1.0
2170000	-61546.47990997587	-61562.76349434431	16.283584368447652	-19583.626555730327	0.9140135317603806	1.6881657075658434	1.2219217792095514	0.46624392835629197	0	3	5	0	0	-20339.70151814536	0.4952552403753936	1.4701363309235105	1.1524541406284121	0.31768219029509814	1	5	7	0	0	-21639.43542046862	1.0661061187209102	8.662844859799291	4.575510267897604	4.087334591901688	4	24	46	7	0	1.0	0.3391338955061166	2.173429856246905	1.0	0.3763932214410672	6.0461472789948365	1.0	0.3391338955061166	2.173429856246905	1.0	0.3763932214410672	6.0461472789948365	1.0	0.3391338955061166	2.173429856246905	1.0
2175000	-61527.926637267185	-61579.22234526043	51.29570799324672	-19590.33623285639	0.7212382595528657	1.4191462094436382	1.0089656117684118	0.4101805976752264	1	4	5	0	0	-20339.291563167608	0.48052018858954926	1.2124831289469133	0.9721837789838841	0.2402993499630293	0	4	7	0	0	-21649.594549236434	1.05071982211328	7.223113606592236	4.436476563809599	2.7866370427826355	3	29	52	1	0	1.0	0.25300619600569596	3.598947972531944	1.0	0.4970870671575058	9.829246372125635	1.0	0.25300619600569596	3.598947972531944	1.0	0.4970870671575058	9.829246372125635	1.0	0.25300619600569596	3.598947972531944	1.0
2180000	-61530.41601662586	-61568.9824623585	38.56644573263897	-19583.834956915143	1.0237035603307143	1.7582960817780589	1.165270074054962	0.593026007723097	1	4	5	0	0	-20338.169253161006	0.42535779996471673	1.420254977530976	0.973586270158557	0.44666870737241926	0	3	6	1	0	-21646.978252282348	1.2342475078712427	9.050804382005085	4.901691295941857	4.149113086063228	4	29	51	2	0	1.0	0.24890431737895016	3.5305402000190598	1.0	0.5598124739434255	5.43766018171593	1.0	0.24890431737895016	3.5305402000190598	1.0	0.5598124739434255	5.43766018171593	1.0	0.24890431737895016	3.5305402000190598	1.0
2185000	-61539.850225498165	-61572.50783161448	32.65760611631132	-19586.51942981975	0.8963241747351824	1.9863800227152653	1.354283447153199	0.6320965755620661	0	3	5	0	0	-20337.510620871144	0.4990005345320362	1.7893077086673554	1.212853838286097	0.5764538703812586	0	4	7	0	0	-21648.477780923582	1.2821713410604874	9.042631299308528	4.997187952380035	4.045443346928492	2	27	51	2	0	1.0	0.2759646058927537	6.185469140303891	1.0	0.4360429885809231	6.256530182289561	1.0	0.2759646058927537	6.185469140303891	1.0	0.4360429885809231	6.256530182289561	1.0	0.2759646058927537	6.185469140303891	1.0
2190000	-61547.30068924489	-61568.08090641133	20.780217166438767	-19583.598035815452	0.9048936097196923	1.6822056766241316	1.3307721374799528	0.35143353914417863	0	3	5	0	0	-20338.343776030877	0.43930345088908535	1.4033495468344954	0.8834188850820638	0.5199306617524315	0	4	7	0	0	-21646.139094564995	1.4582271522201542	9.541897761670647	5.171728616771187	4.37016914489946	3	26	49	4	0	1.0	0.27095170871853536	3.0861923048161426	1.0	0.5680653044863462	5.052745360830484	1.0	0.27095170871853536	3.0861923048161426	1.0	0.5680653044863462	5.052745360830484	1.0	0.27095170871853536	3.0861923048161426	1.0
2195000	-61551.16301824641	-61575.20894591554	24.04592766913114	-19585.844931761127	0.8492780663209818	1.3415835981204347	0.8219548667879931	0.5196287313324417	0	3	5	0	0	-20336.182459516476	0.4791302335756985	1.470198398246929	0.8372187744701285	0.6329796237768006	0	4	7	0	0	-21653.181554637944	0.966912554217449	7.781219752410081	4.486513128454304	3.2947066239557765	1	23	48	5	0	1.0	0.2552369225916554	3.398113042264499	1.0	0.08078053307760656	5.0209237195216705	1.0	0.2552369225916554	3.398113042264499	1.0	0.08078053307760656	5.0209237195216705	1.0	0.2552369225916554	3.398113042264499	1.0
2200000	-61559.68457583197	-61568.938693719116	9.254117887144615	-19584.44508878332	0.9677556345289273	1.8111748496825741	1.7265988493243407	0.08457600035823334	0	3	5	0	0	-20338.78663753922	0.5205641438371634	1.7300037993487627	1.4644186937334323	0.2655851056153301	0	4	7	0	0	-21645.706967396574	1.3977052078219627	10.361949808534579	7.545177029439479	2.816772779095104	0	27	53	0	0	1.0	0.4992587690273204	5.949806337262204	1.0	0.029611937829893728	6.551678526599475	1.0	0.4992587690273204	5.949806337262204	1.0	0.029611937829893728	6.551678526599475	1.0	0.4992587690273204	5.949806337262204	1.0
2205000	-61555.73570992513	-61568.30905692298	12.5733469978509	-19584.69933507212	0.8573656817588935	1.5174342200285138	1.1070243121662666	0.4104099078622474	1	3	4	1	0	-20338.518317532576	0.5390656982422217	1.760911649898583	1.1707609516321686	0.5901506982664146	2	6	7	0	0	-21645.091404318293	0.9579612767761392	7.9534170548006715	4.52206026593462	3.4313567888660526	1	22	47	6	0	1.0	0.2596176483298478	1.1862529651274212	1.0	0.7416504993787153	4.8874846737335105	1.0	0.2596176483298478	1.1862529651274212	1.0	0.7416504993787153	4.8874846737335105	1.0	0.2596176483298478	1.1862529651274212	1.0
2210000	-61548.63690915155	-61576.03605174107	27.39914258952382	-19585.275860813777	0.8319366702448479	1.440946551675722	1.358321876338361	0.08262467533736094	0	3	5	0	0	-20336.165058181083	0.35162006776779	1.0840366229632314	0.8412115407925238	0.24282508217070753	1	5	7	0	0	-21654.59513274621	1.0199240646304684	8.360937792735482	4.925759200670346	3.4351785920651365	5	27	48	5	0	1.0	0.24552038668409076	1.4052121060790261	1.0	0.6429522883454108	8.17573061104724	1.0	0.24552038668409076	1.4052121060790261	1.0	0.6429522883454108	8.17573061104724	1.0	0.24552038668409076	1.4052121060790261	1.0
2215000	-61541.93933070845	-61570.75294635282	28.813615644373744	-19584.059860142166	0.8628408687828227	1.5084791195916947	1.0060818077981646	0.5023973117935302	0	3	5	0	0	-20340.781468274603	0.5380516064492699	1.8512644131310463	1.222493949877756	0.6287704632532902	0	3	6	1	0	-21645.911617936054	1.0471874505605547	8.317144867482684	3.807112662398358	4.510032205084325	5	24	45	8	0	1.0	0.20896106335297196	1.7601861185001952	1.0	0.7899987101761254	4.554422850470252	1.0	0.20896106335297196	1.7601861185001952	1.0	0.7899987101761254	4.554422850470252	1.0	0.20896106335297196	1.7601861185001952	1.0
2220000	-61571.24106647036	-61569.16886009794	-2.072206372415264	-19584.85849084338	1.2601059713380878	2.5485358156352644	2.4470931457749696	0.10144266986029495	0	3	5	0	0	-20336.862006994445	0.9233117221756422	2.813978598498705	2.2558480048935987	0.5581305936051062	0	4	7	0	0	-21647.44836226012	1.062466288730916	9.827070716774909	6.135779706018966	3.6912910107559416	1	26	51	2	0	1.0	0.4408663185444199	4.857706947075101	1.0	0.3219484107507087	5.67178376638034	1.0	0.4408663185444199	4.857706947075101	1.0	0.3219484107507087	5.67178376638034	1.0	0.4408663185444199	4.857706947075101	1.0
2225000	-61548.49383415564	-61564.58498388621	16.09114973057086	-19583.0774018065	1.0341553030366977	2.012715527563671	1.3583243710081028	0.6543911565555683	1	3	4	1	0	-20336.87220421299	0.5062553883160885	1.6683081002152962	1.0468022355285582	0.6215058646867375	0	4	7	0	0	-21644.635377866725	0.9847271818866659	8.17804414871576	3.9644857387799766	4.213558409935784	5	23	44	9	0	1.0	0.22820688442855494	1.6353421846792027	1.0	0.5531293583017538	4.584231077470767	1.0	0.22820688442855494	1.6353421846792027	1.0	0.5531293583017538	4.584231077470767	1.0	0.22820688442855494	1.6353421846792027	1.0
2230000	-61532.470785233425	-61568.03598799849	35.565202765066985	-19586.99535545967	1.195429596066	2.554689435817445	2.0582494437216026	0.4964399920958422	1	4	5	0	0	-20335.483742737477	0.4376245585321916	1.2401053286348696	0.8943291274353914	0.3457762011994782	1	5	7	0	0	-21645.556889801337	0.9903584308174606	7.8835096240153435	3.5557541687368506	4.327755455278494	6	25	45	8	0	1.0	0.16496662975029872	1.4569343347677437	1.0	1.090134153528684	5.066734494123475	1.0	0.16496662975029872	1.4569343347677437	1.0	1.090134153528684	5.066734494123475	1.0	0.16496662975029872	1.4569343347677437	1.0
2235000	-61560.99927549166	-61577.80660283218	16.807327340517165	-19585.177556928098	1.0552512087255632	2.094736849711074	1.5032408770380643	0.5914959726730096	0	3	5	0	0	-20341.484079507805	0.65411685179494	2.4923676821459315	1.2271616637801712	1.2652060183657605	1	5	7	0	0	-21651.144966396278	1.3709053684652237	8.695746946873085	3.9499277760224425	4.745819170850641	4	22	44	9	0	1.0	0.18413842353977916	2.593112982950933	1.0	1.1387317970071156	4.397114744146946	1.0	0.18413842353977916	2.593112982950933	1.0	1.1387317970071156	4.397114744146946	1.0	0.18413842353977916	2.593112982950933	1.0
2240000	-61533.07760088466	-61571.638186391036	38.56058550637323	-19582.66801765098	0.7997898560395157	1.2616258192504708	1.0060281309158077	0.2555976883346631	0	3	5	0	0	-20339.098858729136	0.5088688680114211	1.763681023112896	1.0696353071089624	0.6940457160039337	0	4	7	0	0	-21649.871310010923	1.6250983662135512	8.983392459837443	5.378132343152158	3.6052601166852867	5	29	50	3	0	1.0	0.2792149506101536	3.366975183936226	1.0	1.032968998522287	7.009011335034035	1.0	0.2792149506101536	3.366975183936226	1.0	1.032968998522287	7.009011335034035	1.0	0.2792149506101536	3.366975183936226	1.0
2245000	-61531.58247966686	-61573.27086463154	41.68838496467541	-19585.05565417122	0.8492932322500892	1.5298131353843967	1.2765255263250244	0.2532876090593722	0	3	5	0	0	-20336.777775559774	0.5528898251662884	1.7228390497365949	1.2786424446810973	0.44419660505549696	0	4	7	0	0	-21651.437434900537	1.6565201352873604	8.672437637990814	5.6886959034963684	2.9837417344944432	5	31	52	1	0	1.0	0.28286749167370245	1.3174776177222711	1.0	1.0196307330957746	7.247043932849222	1.0	0.28286749167370245	1.3174776177222711	1.0	1.0196307330957746	7.247043932849222	1.0	0.28286749167370245	1.3174776177222711	1.0
2250000	-61527.6368768109	-61568.39625111093	40.75937430002634	-19584.525897937583	1.0308484999644716	1.8349382928348645	1.3948165273115087	0.440121765523356	0	3	5	0	0	-20337.185275046497	0.5535446535838009	1.768188015413878	0.8319313919564751	0.9362566234574027	0	4	7	0	0	-21646.685078126848	1.1662573601706159	7.90870700157396	4.620298975253908	3.2884080263200532	1	26	51	2	0	1.0	0.2100388762038776	2.5952622577031312	1.0	0.37195988187063433	6.85201157942312	1.0	0.2100388762038776	2.5952622577031312	1.0	0.37195988187063433	6.85201157942312	1.0	0.2100388762038776	2.5952622577031312	1.0
2255000	-61531.7617651198	-61569.97554242244	38.21377730264386	-19587.415350302166	1.0419628812727755	2.0749043703638503	1.7321937717784741	0.34271059858537634	0	3	5	0	0	-20338.926775487133	0.5185494100327341	1.792505187611459	1.2858646413298713	0.5066405462815878	0	4	7	0	0	-21643.633416633143	0.98784723864614	7.676827387568532	4.309245886737244	3.367581500831289	1	27	52	1	0	1.0	0.280627935402047	3.339660520857604	1.0	0.09936595763350604	7.564585714346749	1.0	0.280627935402047	3.339660520857604	1.0	0.09936595763350604	7.564585714346749	1.0	0.280627935402047	3.339660520857604	1.0
2260000	-61532.943399060234	-61570.18758113508	37.2441820748413	-19586.878585620227	0.8912168220175058	1.5788381241578864	1.1677509790161476	0.4110871451417389	0	3	5	0	0	-20338.334238887517	0.39238853114831584	1.354037012939667	1.11289765851155	0.24113935442811707	0	4	7	0	0	-21644.97475662733	1.0390585755319748	8.120102302584572	4.859871719595012	3.260230582989561	3	29	52	1	0	1.0	0.2480786625360238	2.750333955561728	1.0	0.5047162697728169	7.5823430114272785	1.0	0.2480786625360238	2.750333955561728	1.0	0.5047162697728169	7.5823430114272785	1.0	0.2480786625360238	2.750333955561728	1.0
2265000	-61548.39542253937	-61567.62796098224	19.23253844286868	-19584.42723523644	1.075979005053261	1.8839161220642362	1.4769991412203303	0.40691698084390576	0	3	5	0	0	-20337.06605076638	0.7199848857433891	2.188930898610231	1.3012886173356177	0.8876422812746132	0	4	7	0	0	-21646.134674979425	1.0771820938092818	8.41264337327856	5.416458525435974	2.9961848478425805	3	27	50	3	0	1.0	0.21994851341444477	1.966344412679411	1.0	0.4214152150937202	6.879956464188492	1.0	0.21994851341444477	1.966344412679411	1.0	0.4214152150937202	6.879956464188492	1.0	0.21994851341444477	1.966344412679411	1.0
2270000	-61553.64767152702	-61567.08161607825	13.43394455122983	-19583.757580727564	1.078329276314608	1.8783693826504797	1.6722919186515492	0.20607746399893034	0	3	5	0	0	-20339.7753475594	0.9722010587103757	2.938244843104485	1.9757218937873506	0.9625229493171342	4	8	7	0	0	-21643.54868779128	1.0801854568762612	9.095734547882596	4.92362612768964	4.172108420192958	3	26	49	4	0	1.0	0.3286168550418382	1.749010692356247	1.0	1.0872392007539367	5.5664850942323065	1.0	0.3286168550418382	1.749010692356247	1.0	1.0872392007539367	5.5664850942323065	1.0	0.3286168550418382	1.749010692356247	1.0
2275000	-61531.49497946227	-61564.10104320143	32.60606373915922	-19584.395567115687	0.9106474029297482	1.4448837962681471	0.9381149026632227	0.5067688936049244	0	3	5	0	0	-20339.72633483342	0.6111339181002584	1.7503920839167184	1.3476207371811633	0.4027713467355551	0	4	7	0	0	-21639.979141252323	1.1454842961541676	8.204983043742633	5.299163756594531	2.9058192871481032	2	28	52	1	0	1.0	0.2844634707545064	2.4646101405872605	1.0	0.38819482116733506	6.242583538756351	1.0	0.2844634707545064	2.4646101405872605	1.0	0.38819482116733506	6.242583538756351	1.0	0.2844634707545064	2.4646101405872605	1.0
2280000	-61531.607385863754	-61573.042815581066	41.435429717311074	-19586.01837434431	0.8294492175614434	1.5264032702809631	1.320311910070947	0.2060913602100161	2	5	5	0	0	-20338.169638337287	0.4559379539530948	1.3869501624767957	0.9524418064976423	0.43450835597915366	0	4	7	0	0	-21648.85480289947	1.1859638972503876	8.468704435429622	5.413534492520599	3.055169942909025	7	31	50	3	0	1.0	0.25671285939888394	1.3737120970491175	1.0	0.9329622877037899	8.421347490029504	1.0	0.25671285939888394	1.3737120970491175	1.0	0.9329622877037899	8.421347490029504	1.0	0.25671285939888394	1.3737120970491175	1.0
2285000	-61547.699720174	-61570.777069269956	23.077349095957373	-19585.47498027282	1.054603770623167	2.1667771195405496	1.906525118017378	0.2602520015231715	1	4	5	0	0	-20339.033390759927	0.46448972360945406	1.8411528236825387	1.5822962434476164	0.258856580234922	0	4	7	0	0	-21646.268698237214	1.154916160952233	8.943980142231373	6.120261224312141	2.8237189179192317	4	31	53	0	0	1.0	0.42756455901513835	1.9820497573488882	1.0	0.5480295639624634	8.312924263370382	1.0	0.42756455901513835	1.9820497573488882	1.0	0.5480295639624634	8.312924263370382	1.0	0.42756455901513835	1.9820497573488882	1.0
2290000	-61547.84685287072	-61573.06160357913	25.214750708405106	-19587.60128357822	1.1067314452403982	2.4015997954362143	1.9115477875612874	0.49005200787492725	1	4	5	0	0	-20337.17517219959	0.47718582879398447	1.485726635083969	1.326349100126542	0.1593775349574273	0	4	7	0	0	-21648.285147801325	1.0327304611976948	8.388114653588701	5.834610249980161	2.55350440360854	0	27	53	0	0	1.0	0.42140468059426367	4.039360746391132	1.0	0.5560403802644873	7.280769368359464	1.0	0.42140468059426367	4.039360746391132	1.0	0.5560403802644873	7.280769368359464	1.0	0.42140468059426367	4.039360746391132	1.0
2295000	-61542.184361994354	-61565.305150139786	23.120788145432996	-19584.868675031743	0.8103131870638927	1.4585042923940952	1.3278548955697835	0.13064939682431176	0	3	5	0	0	-20336.768380122336	0.501905893013769	1.6729577285030217	0.8771243581988368	0.7958333703041849	1	5	7	0	0	-21643.66809498571	1.0654068567438555	9.194403135012209	5.809035145592678	3.385367989419531	0	27	53	0	0	1.0	0.3152051033024599	2.8339578587980507	1.0	0.5385010478928274	7.051110087477174	1.0	0.3152051033024599	2.8339578587980507	1.0	0.5385010478928274	7.051110087477174	1.0	0.3152051033024599	2.8339578587980507	1.0
2300000	-61534.189124088	-61568.047687949336	33.85856386133757	-19586.868397715803	0.8308269459529007	1.6735792969868641	1.2454739515085658	0.42810534547829826	1	4	5	0	0	-20337.871818320444	0.4805258267010341	1.5353972361599195	0.9564392163611023	0.5789580197988171	0	4	7	0	0	-21643.307471913093	1.0397513196214516	8.021339472678418	4.783403697449232	3.237935775229183	0	25	51	2	0	1.0	0.2030518689981139	2.1836726067821277	1.0	0.11342348390137506	8.073062798023306	1.0	0.2030518689981139	2.1836726067821277	1.0	0.11342348390137506	8.073062798023306	1.0	0.2030518689981139	2.1836726067821277	1.0
2305000	-61535.698723749956	-61573.20761987721	37.508896127256804	-19584.299425265817	0.8655901301577928	1.6153582543559792	1.205655583517772	0.4097026708382071	0	3	5	0	0	-20339.829579953333	0.406531059116156	1.0864884833940214	0.740262926550173	0.3462255568438481	0	3	6	1	0	-21649.07861465806	1.0993919269404009	8.167502380556787	5.053024717780511	3.1144776627762707	0	25	51	2	0	1.0	0.2144998529106021	1.261819809860369	1.0	0.08373283779558986	8.060331504093476	1.0	0.2144998529106021	1.261819809860369	1.0	0.08373283779558986	8.060331504093476	1.0	0.2144998529106021	1.261819809860369	1.0
2310000	-61535.9917577834	-61567.696475229684	31.704717446284523	-19586.545780368535	0.9177177083094246	1.6399048764137985	1.466839963183148	0.17306491323065046	0	3	5	0	0	-20339.147251466096	0.41466780191403685	1.3714224762565528	0.8452715315172656	0.526150944739287	0	4	7	0	0	-21642.003443395057	1.028779597364453	7.996647332992718	4.640082050633344	3.356565282359373	0	23	49	4	0	1.0	0.2085167025878829	1.2485055734299277	1.0	0.02887134662676004	5.0355271870965055	1.0	0.2085167025878829	1.2485055734299277	1.0	0.02887134662676004	5.0355271870965055	1.0	0.2085167025878829	1.2485055734299277	1.0
2315000	-61529.256677065336	-61567.23643324232	37.9797561769786	-19584.637204008646	0.9286413891050792	1.8895547367628525	1.5028758505962214	0.38667888616663115	0	3	5	0	0	-20336.589814544128	0.418656850408973	1.3173077179438182	1.0056586327711488	0.3116490851726696	0	4	7	0	0	-21646.009414689543	1.0098354723975482	7.988567383990146	4.710437217191337	3.2781301667988134	0	26	52	1	0	1.0	0.26366098981959124	4.281454899944671	1.0	0.010975566212530315	5.954963927338505	1.0	0.26366098981959124	4.281454899944671	1.0	0.010975566212530315	5.954963927338505	1.0	0.26366098981959124	4.281454899944671	1.0
2320000	-61534.327796978905	-61571.59369789349	37.26590091458968	-19584.742450302085	1.1463654816653581	2.2966240301978216	1.9521335520399754	0.34449047815784595	0	3	5	0	0	-20338.462490292375	0.6006873790552643	1.727115983767832	1.2340743849302709	0.49304159883756105	0	4	7	0	0	-21648.38875729903	1.2027658346391212	9.151216114712069	5.621461902701032	3.529754212011035	0	27	53	0	0	1.0	0.3043736892696533	2.081450756216396	1.0	0.04153002296259644	5.912996793177324	1.0	0.3043736892696533	2.081450756216396	1.0	0.04153002296259644	5.912996793177324	1.0	0.3043736892696533	2.081450756216396	1.0
2325000	-61543.81384767828	-61569.79685466815	25.983006989876337	-19586.067296781806	0.9087249169352123	2.0007520214242085	1.545245106966756	0.4555069144574525	0	3	5	0	0	-20335.270883409205	0.46383123729582887	1.44020331143875	1.260136140431677	0.1800671710070732	1	5	7	0	0	-21648.458674477137	1.07715663454997	8.931197517055809	5.214811802633854	3.7163857144219543	0	27	53	0	0	1.0	0.3788191184643859	3.8012931035405924	1.0	0.21684921466064214	6.6807851900990025	1.0	0.3788191184643859	3.8012931035405924	1.0	0.21684921466064214	6.6807851900990025	1.0	0.3788191184643859	3.8012931035405924	1.0
2330000	-61546.329613379916	-61573.16760656358	26.83799318366071	-19587.699019171072	1.2696584559483883	2.6132162057501924	2.184124163005546	0.42909204274464585	0	3	5	0	0	-20337.207620397952	0.5603517515506918	1.7301189981061214	1.3551872884000664	0.37493170970605477	0	4	7	0	0	-21648.26096699455	1.0027036919818035	7.959158670934993	4.754430200827191	3.204728470107801	0	25	51	2	0	1.0	0.33959187613440767	2.7505345515981237	1.0	0.09834246685391139	6.54577127134348	1.0	0.33959187613440767	2.7505345515981237	1.0	0.09834246685391139	6.54577127134348	1.0	0.33959187613440767	2.7505345515981237	1.0
2335000	-61537.86015672257	-61566.98668912861	29.12653240603884	-19583.088739050323	0.9562307544523031	1.7818499592102284	1.4724167340243344	0.3094332251858941	0	3	5	0	0	-20336.55367045129	0.43092115853108964	1.735344271968076	1.194228306904238	0.5411159650638379	0	4	7	0	0	-21647.344279627003	1.0421050242987557	8.483516009462637	5.167651627144539	3.3158643823180998	1	27	52	1	0	1.0	0.3513872158902219	1.757695636357308	1.0	0.18878026024789563	6.796000189699159	1.0	0.3513872158902219	1.757695636357308	1.0	0.18878026024789563	6.796000189699159	1.0	0.3513872158902219	1.757695636357308	1.0
2340000	-61559.672241503205	-61575.80121440253	16.12897289931903	-19584.486635414058	0.9449510782638756	1.9175657551448424	1.645595780873512	0.27196997427133085	0	3	5	0	0	-20339.39480708506	0.7781247063274566	2.2529783163697132	1.668165635939919	0.5848126804297944	0	4	7	0	0	-21651.919771903405	1.0785349210848862	8.487846334595213	4.693059745680475	3.794786588914737	2	24	48	5	0	1.0	0.3453956240638943	1.4807956318092268	1.0	0.11017927890691334	5.12920687192988	1.0	0.3453956240638943	1.4807956318092268	1.0	0.11017927890691334	5.12920687192988	1.0	0.3453956240638943	1.4807956318092268	1.0
2345000	-61528.25961676227	-61563.831973364475	35.57235660220954	-19583.91769150685	0.9723776385264556	1.6495207375029675	1.3254914827060373	0.3240292547969301	0	3	5	0	0	-20336.438679051396	0.333906634805916	1.1887094792225015	0.5954864939690314	0.5932229852534702	0	4	7	0	0	-21643.475602806233	1.0440319231801611	8.189949948084992	4.671949823598666	3.518000124486325	0	25	51	2	0	1.0	0.29768748171716536	2.335511956684312	1.0	0.01345223455537104	5.31548963542534	1.0	0.29768748171716536	2.335511956684312	1.0	0.01345223455537104	5.31548963542534	1.0	0.29768748171716536	2.335511956684312	1.0
2350000	-61532.136917210664	-61570.576895143255	38.439977932589656	-19587.859474430603	0.6831747928263476	1.1162961887839318	0.8223943978703849	0.29390179091354685	0	3	5	0	0	-20337.705335596445	0.5109165965199297	1.8057444761344255	1.0345064009064981	0.7712380752279271	0	4	7	0	0	-21645.012085116206	1.1582096196289606	8.260381377111955	4.951982075505247	3.3083993016067077	0	25	51	2	0	1.0	0.29932446259873996	2.3483549166896407	1.0	0.010338857921884522	5.286419659540798	1.0	0.29932446259873996	2.3483549166896407	1.0	0.010338857921884522	5.286419659540798	1.0	0.29932446259873996	2.3483549166896407	1.0
2355000	-61548.33257760495	-61576.024786515656	27.69220891070471	-19584.86380380452	0.9876320470490023	1.7477583855383547	1.6629095779510124	0.08484880758734223	0	3	5	0	0	-20337.844296600004	0.4460542914255095	1.6899098332426021	1.2249910875923435	0.4649187456502589	0	4	7	0	0	-21653.316686111135	1.3166109921959317	9.634767300343645	5.495014052954713	4.139753247388931	0	25	51	2	0	1.0	0.250597595454237	1.79103110714858	1.0	0.014831447230563878	5.011182868496557	1.0	0.250597595454237	1.79103110714858	1.0	0.014831447230563878	5.011182868496557	1.0	0.250597595454237	1.79103110714858	1.0
2360000	-61551.830340132845	-61569.0494182332	17.21907810035276	-19584.645633608867	0.9079748614054296	1.7640816126049295	1.2266030447621248	0.5374785678428045	1	4	5	0	0	-20337.976357919688	0.6453170824354358	2.195833289440212	1.5632246950889837	0.6326085943512287	0	4	7	0	0	-21646.42742670464	1.295177851771311	9.8053372783085	5.510025569438003	4.295311708870496	2	26	50	3	0	1.0	0.2572095247622402	2.267377166041626	1.0	0.04191944168201412	5.037252790189075	1.0	0.2572095247622402	2.267377166041626	1.0	0.04191944168201412	5.037252790189075	1.0	0.2572095247622402	2.267377166041626	1.0
2365000	-61538.52754913977	-61573.14970844284	34.62215930306915	-19586.993586405555	0.9139442861396714	2.011252344717013	1.676810326597564	0.3344420181194492	0	3	5	0	0	-20337.572023509656	0.44808773872713953	1.3828824888640665	0.8622313803728764	0.52065110849119	0	4	7	0	0	-21648.584098527623	1.325209446719258	9.060776829167686	5.348116138416338	3.7126606907513455	1	27	52	1	0	1.0	0.2495728075047814	3.9023566496893882	1.0	0.18061111014857384	8.090101365177933	1.0	0.2495728075047814	3.9023566496893882	1.0	0.18061111014857384	8.090101365177933	1.0	0.2495728075047814	3.9023566496893882	1.0
2370000	-61529.80792389617	-61568.77848651484	38.97056261867048	-19587.60068507036	0.914946068207398	1.8456671678919931	1.4677891997986054	0.3778779680933877	0	3	5	0	0	-20340.01883135969	0.4086305394349596	1.251637556736604	0.8257340007219387	0.4259035560146651	0	4	7	0	0	-21641.1589700848	1.350391839742694	8.545273809739216	4.077644124929634	4.467629684809582	2	25	49	4	0	1.0	0.21726295807642865	2.2059619844191203	1.0	0.16497101266721864	5.753826661941014	1.0	0.21726295807642865	2.2059619844191203	1.0	0.16497101266721864	5.753826661941014	1.0	0.21726295807642865	2.2059619844191203	1.0
2375000	-61567.84842560027	-61570.44441412424	2.5959885239738387	-19585.032035932065	0.9351726006579592	1.8182205501168742	0.9562178269436012	0.862002723173273	1	3	4	1	0	-20338.94360015024	0.6387145210968828	1.7530629821129204	1.1769135221353024	0.576149459977618	1	5	7	0	0	-21646.468778041937	1.2027959756172506	9.568335306783357	5.600475654809097	3.967859651974262	3	25	48	5	0	1.0	0.372607910025292	1.8728278566636516	1.0	0.38358333218751156	5.375701187103977	1.0	0.372607910025292	1.8728278566636516	1.0	0.38358333218751156	5.375701187103977	1.0	0.372607910025292	1.8728278566636516	1.0
2380000	-61557.85266972841	-61573.631673477386	15.779003748979274	-19583.51015564918	1.1895219151054577	2.215987497432451	1.4532826196724886	0.7627048777599628	0	2	4	1	0	-20336.313771149642	0.37512414042436276	1.0744422193612586	0.47991153012354354	0.5945306892377151	0	3	6	1	0	-21653.807746678565	1.4729732585636874	9.421252828721688	5.81375550818613	3.6074973205355603	2	25	49	4	0	1.0	0.28854430273573634	1.135465914666937	1.0	0.05091519226254198	4.0015526509117745	1.0	0.28854430273573634	1.135465914666937	1.0	0.05091519226254198	4.0015526509117745	1.0	0.28854430273573634	1.135465914666937	1.0
2385000	-61547.73269597001	-61578.045284476146	30.312588506134865	-19587.266546877214	1.2769626463901238	2.2142997481157654	1.6895117438847849	0.5247880042309803	0	3	5	0	0	-20335.959982906206	0.4354917780793922	1.338829214554911	0.8856195682422483	0.45320964631266286	0	4	7	0	0	-21654.81875469272	1.4945116428540302	9.459820452686907	5.685633973364827	3.7741864793220783	0	26	52	1	0	1.0	0.29299385020606683	1.1145245344437416	1.0	0.09130881133734661	7.728503770381963	1.0	0.29299385020606683	1.1145245344437416	1.0	0.09130881133734661	7.728503770381963	1.0	0.29299385020606683	1.1145245344437416	1.0
2390000	-61545.61391574158	-61570.194067150485	24.58015140890026	-19587.108236343414	0.8602923340766593	1.6433105549473694	1.2787367786063397	0.3645737763410296	0	3	5	0	0	-20335.831159536312	0.6127492027052617	1.7986346427123738	1.6164151076915554	0.1822195350208186	0	4	7	0	0	-21647.254671270763	1.4362031328227798	9.020522702982063	5.321932944930905	3.698589758051161	1	27	52	1	0	1.0	0.2989373376837239	4.560887561698017	1.0	0.10363345784194668	7.81076028936523	1.0	0.2989373376837239	4.560887561698017	1.0	0.10363345784194668	7.81076028936523	1.0	0.2989373376837239	4.560887561698017	1.0
2395000	-61546.46628260611	-61572.734189368566	26.267906762455482	-19583.521570117307	1.0141786671087374	1.9964110731630926	1.6484341934274074	0.34797687973568503	1	4	5	0	0	-20340.049351341142	0.408867199375752	1.4104122520891043	0.8515300118830296	0.5588822402060746	0	4	7	0	0	-21649.163267910117	1.3959449791191867	8.800921455694313	5.848329664276894	2.952591791417424	1	26	51	2	0	1.0	0.2977855236049594	3.163364044464202	1.0	0.3604207208013921	5.613250253986481	1.0	0.2977855236049594	3.163364044464202	1.0	0.3604207208013921	5.613250253986481	1.0	0.2977855236049594	3.163364044464202	1.0
2400000	-61545.84954357215	-61573.862655624835	28.01311205268845	-19584.77528724366	0.9997799964831984	1.6618052604593347	1.3750260699813004	0.28677919047803424	0	3	5	0	0	-20342.32377620314	0.5087030340398914	1.7557655027152146	1.0912081042495347	0.6645573984656798	0	4	7	0	0	-21646.763592178035	1.2608303393636782	8.124172882475053	4.635127912383029	3.489044970092024	2	27	51	2	0	1.0	0.2965394353284267	1.7446841762280885	1.0	0.2977478599513851	4.301379109707905	1.0	0.2965394353284267	1.7446841762280885	1.0	0.2977478599513851	4.301379109707905	1.0	0.2965394353284267	1.7446841762280885	1.0
2405000	-61541.372883450436	-61571.2930106396	29.920127189163367	-19584.62416025992	0.939393208942059	1.8209033007588542	1.6790441941974144	0.14185910656144043	0	3	5	0	0	-20338.849273914842	0.4417623071163421	1.442100308467288	1.1712690204538456	0.27083128801344236	0	4	7	0	0	-21647.81957646484	1.0744136861606528	7.745725935921859	4.978807977939019	2.7669179579828365	0	26	52	1	0	1.0	0.27443035480554123	1.7216877344697823	1.0	0.09579380325954764	5.312022342581489	1.0	0.27443035480554123	1.7216877344697823	1.0	0.09579380325954764	5.312022342581489	1.0	0.27443035480554123	1.7216877344697823	1.0
2410000	-61553.60800815467	-61579.408759866696	25.80075171202504	-19588.280986539576	1.3291278509473594	2.806851817514807	2.509652378450129	0.2971994390646779	0	3	5	0	0	-20341.493738413898	0.7090297420081247	2.3455385423244395	1.7393613418466445	0.6061772004777946	2	6	7	0	0	-21649.634034913222	1.0368809596013044	7.324085244627718	5.322569253404352	2.0015159912233647	0	27	53	0	0	1.0	0.4536721057065016	2.833900734327103	1.0	0.26888915359478	6.297083793097403	1.0	0.4536721057065016	2.833900734327103	1.0	0.26888915359478	6.297083793097403	1.0	0.4536721057065016	2.833900734327103	1.0
2415000	-61564.39252259707	-61579.112875644874	14.7203530478049	-19583.79345559985	1.0174025698729494	1.97513279663684	1.6978907508567376	0.2772420457801022	0	3	5	0	0	-20336.758678512422	0.5081207775056467	1.6374544666242554	1.430300282789006	0.20715418383524936	0	4	7	0	0	-21658.5607415326	1.1107670975110915	9.096443759983753	5.880769497906549	3.215674262077202	3	29	52	1	0	1.0	0.4371195044046626	1.864841007448219	1.0	0.277771986115324	10.799460468692807	1.0	0.4371195044046626	1.864841007448219	1.0	0.277771986115324	10.799460468692807	1.0	0.4371195044046626	1.864841007448219	1.0
2420000	-61550.54284142932	-61570.15795120905	19.615109779728208	-19585.944594852153	0.8818823814179176	1.7062071501195297	1.3541827611492523	0.35202438897027744	0	3	5	0	0	-20339.23564433525	0.5039498741042573	1.8329617805436724	1.3219939211488454	0.5109678593948273	0	4	7	0	0	-21644.97771202164	1.0405351199469601	8.048934282802076	5.503454230301872	2.5454800525002	0	26	52	1	0	1.0	0.34402137698216173	5.368828121241308	1.0	0.09169855986662026	10.741177769689646	1.0	0.34402137698216173	5.368828121241308	1.0	0.09169855986662026	10.741177769689646	1.0	0.34402137698216173	5.368828121241308	1.0
2425000	-61563.4312102717	-61587.27346124094	23.842250969239807	-19587.173710239105	0.9362914509931033	2.0064219755931774	1.7821902463668398	0.22423172922633755	0	3	5	0	0	-20339.98996479961	0.6597602561902383	2.303882701767506	1.385385290678378	0.918497411089128	0	4	7	0	0	-21660.109786202225	1.084761608931338	8.297564789010945	5.890283215488063	2.4072815735228827	0	27	53	0	0	1.0	0.4678860243203632	1.6391657548146297	1.0	0.2760063303181822	8.411168928836009	1.0	0.4678860243203632	1.6391657548146297	1.0	0.2760063303181822	8.411168928836009	1.0	0.4678860243203632	1.6391657548146297	1.0
2430000	-61534.70444920245	-61569.06995273328	34.36550353083129	-19585.067320093673	0.7439119910530718	1.1981435021919988	0.8578268239018647	0.34031667829013423	0	3	5	0	0	-20341.88961113452	0.4744888904251278	1.6128290911123166	1.2164902318373674	0.3963388592749493	0	4	7	0	0	-21642.11302150509	0.9474810717040767	7.440315641183494	5.089815913254194	2.3504997279292996	1	27	52	1	0	1.0	0.3776865804692095	1.8921328301730722	1.0	0.43855219124778966	8.244361812132004	1.0	0.3776865804692095	1.8921328301730722	1.0	0.43855219124778966	8.244361812132004	1.0	0.3776865804692095	1.8921328301730722	1.0
2435000	-61571.42541718147	-61578.06330385119	6.637886669717968	-19586.585191562594	0.7157159008551349	1.0708485488993085	0.9316306471113414	0.13921790178796706	1	4	5	0	0	-20339.56638409719	0.4738356074385739	1.5858592573634036	1.151620460496861	0.43423879686654243	0	4	7	0	0	-21651.911728191397	1.4727577319507745	9.616150041344007	6.432919159695909	3.183230881648099	0	24	50	3	0	1.0	0.3976504572677845	3.5726232345187077	1.0	0.6110413845996401	5.971480121551895	1.0	0.3976504572677845	3.5726232345187077	1.0	0.6110413845996401	5.971480121551895	1.0	0.3976504572677845	3.5726232345187077	1.0
2440000	-61543.09115113879	-61567.9752844665	24.884133327708266	-19586.77250894912	1.3413841319227515	2.5727525339923756	1.8025219404879593	0.7702305935044165	3	6	5	0	0	-20336.588719786432	0.40674137602821053	1.4426562722128873	0.8768850258041587	0.5657712464087289	0	4	7	0	0	-21644.614055730948	1.2546991764528244	8.613361237734818	5.1738979423269695	3.43946329540785	1	27	52	1	0	1.0	0.38143372793812996	1.6414263529773883	1.0	0.938233027558239	6.225358763464566	1.0	0.38143372793812996	1.6414263529773883	1.0	0.938233027558239	6.225358763464566	1.0	0.38143372793812996	1.6414263529773883	1.0
2445000	-61553.879123106955	-61578.89960054346	25.020477436506493	-19585.721789082545	0.7928561489297928	1.430041249739859	1.296478105744895	0.13356314399496422	0	3	5	0	0	-20339.215788259975	0.4730652613250309	1.4382941279618215	1.1410445899682058	0.297249537993616	1	5	7	0	0	-21653.962023200947	0.8701777671591528	7.211381442514836	4.480615597722238	2.7307658447925975	2	25	49	4	0	1.0	0.2785120021844487	1.2513707523509914	1.0	0.7102928242418258	5.476069813421697	1.0	0.2785120021844487	1.2513707523509914	1.0	0.7102928242418258	5.476069813421697	1.0	0.2785120021844487	1.2513707523509914	1.0
2450000	-61546.12463393656	-61562.04616865076	15.921534714203613	-19584.820569227057	0.8938224811690877	1.4914446014435816	1.218361676874375	0.27308292456920635	0	3	5	0	0	-20336.82666094002	0.39458638401212137	1.1029529710242119	0.834295510656528	0.2686574603676838	0	2	5	2	0	-21640.39893848369	1.0245128155090784	7.80373023100463	5.379618429112743	2.4241118018918852	2	25	49	4	0	1.0	0.3844969049620104	0.7346875146444566	1.0	0.6691747712113468	7.366137754182889	1.0	0.3844969049620104	0.7346875146444566	1.0	0.6691747712113468	7.366137754182889	1.0	0.3844969049620104	0.7346875146444566	1.0
2455000	-61550.44081581191	-61575.15054642089	24.70973060897505	-19585.318048594698	0.9482311443511523	1.7640738231284454	1.4788646659063938	0.28520915722205165	0	3	5	0	0	-20335.961273128483	0.44238423617069955	1.3684699828255544	1.0711557371220874	0.2973142457034674	0	3	6	1	0	-21653.871224697716	0.8870605330465041	6.967312623262835	5.0093835255510895	1.9579290977117472	1	24	49	4	0	1.0	0.36057370955996576	0.6804567047915419	1.0	0.10570679865365065	8.729472266436446	1.0	0.36057370955996576	0.6804567047915419	1.0	0.10570679865365065	8.729472266436446	1.0	0.36057370955996576	0.6804567047915419	1.0
2460000	-61576.052434644225	-61570.938156049204	-5.114278595020689	-19587.184597666408	0.9482440907741119	1.8629452429710742	1.5808011605251286	0.2821440824459455	0	3	5	0	0	-20336.61505988533	0.3757019735733958	1.115775565789165	0.740588719829438	0.3751868459597272	0	2	5	2	0	-21647.138498497472	1.1799524259855034	9.03479025283649	6.160796842779681	2.87399341005681	3	25	48	5	0	1.0	0.4796828557400237	0.5737279556243385	1.0	0.5667129764674256	7.733182904458193	1.0	0.4796828557400237	0.5737279556243385	1.0	0.5667129764674256	7.733182904458193	1.0	0.4796828557400237	0.5737279556243385	1.0
2465000	-61534.2908009225	-61578.30021663887	44.00941571637044	-19588.282410087202	0.7742709379581191	1.5438580370629205	1.2643200707875026	0.27953796627541766	0	3	5	0	0	-20338.388956721945	0.46135790321611714	1.1418708305593146	0.9923802243293641	0.14949060622995022	0	4	7	0	0	-21651.628849829718	0.8784739796015869	6.62855690057064	4.362861455347665	2.265695445222973	2	25	49	4	0	1.0	0.29279054542731975	0.6961211312221606	1.0	0.5061842304324919	9.78269119360593	1.0	0.29279054542731975	0.6961211312221606	1.0	0.5061842304324919	9.78269119360593	1.0	0.29279054542731975	0.6961211312221606	1.0
2470000	-61511.16661419166	-61563.45177743588	52.28516324422312	-19584.62003648398	0.8773309655442807	1.5468628799491304	1.419664174570347	0.12719870537878353	0	3	5	0	0	-20336.325675341766	0.40606840018443213	1.2527335514727103	1.1106827847718161	0.14205076670089373	1	5	7	0	0	-21642.506065610134	0.888246192640949	6.51153796168583	4.275194698780623	2.2363432629052085	2	27	51	2	0	1.0	0.3601310621955193	0.9871642482194372	1.0	0.377139922502636	12.602614420166136	1.0	0.3601310621955193	0.9871642482194372	1.0	0.377139922502636	12.602614420166136	1.0	0.3601310621955193	0.9871642482194372	1.0
2475000	-61549.19539505997	-61574.63178358542	25.436388525451626	-19586.601394807964	0.9198240421763801	1.6634657794133698	1.265831299229717	0.39763448018365255	2	4	4	1	0	-20341.48463589521	0.48215947240046997	1.6502396979623843	1.433956481162204	0.21628321680018014	0	4	7	0	0	-21646.545752882248	0.9217658973634758	7.349720830171265	4.810839820490437	2.5388810096808303	4	26	48	5	0	1.0	0.34218690551258985	1.6973782939989677	1.0	0.5439281793915769	6.991431485387186	1.0	0.34218690551258985	1.6973782939989677	1.0	0.5439281793915769	6.991431485387186	1.0	0.34218690551258985	1.6973782939989677	1.0
2480000	-61547.22743150436	-61572.38778867214	25.160357167778194	-19585.15373988961	0.7984855279496641	1.461549534709652	1.333361406676822	0.12818812803283008	0	3	5	0	0	-20340.572653561834	0.47002232925391446	1.6749171773927187	1.295000038940486	0.3799171384522323	0	4	7	0	0	-21646.661395220694	0.9143712587943525	7.59581927534432	4.885208277007405	2.710610998336915	1	26	51	2	0	1.0	0.42731223631881676	0.8952082726770698	1.0	0.2654209306606531	8.218421379098297	1.0	0.42731223631881676	0.8952082726770698	1.0	0.2654209306606531	8.218421379098297	1.0	0.42731223631881676	0.8952082726770698	1.0
2485000	-61583.026408668266	-61575.718408318746	-7.308000349517024	-19589.970017641976	0.9388110151559217	1.436552777349842	0.876224061328942	0.5603287160209001	0	2	4	1	0	-20338.498367365268	0.5322964505807325	1.9582028540016712	1.5415561111496856	0.4166467428519855	0	4	7	0	0	-21647.25002331151	1.0828671947473785	9.152673770800336	5.883842603959481	3.2688311668408563	1	24	49	4	0	1.0	0.3128263738101509	1.2538335724702054	1.0	0.2646378145353082	8.289825504901371	1.0	0.3128263738101509	1.2538335724702054	1.0	0.2646378145353082	8.289825504901371	1.0	0.3128263738101509	1.2538335724702054	1.0
2490000	-61572.74960666906	-61573.99469372933	1.24508706027316	-19585.419544293643	0.7880300569742493	1.4055614371783065	0.9672204983616018	0.4383409388167046	0	3	5	0	0	-20339.78570069922	0.586957210948457	2.4448047694911956	1.4212097450831855	1.0235950244080099	0	4	7	0	0	-21648.789448736457	1.3711237875624456	10.27626600315475	6.2170092934969015	4.059256709657852	1	26	51	2	0	1.0	0.41079278712624706	3.4745746711816174	1.0	0.08978303387932858	5.194497796572249	1.0	0.41079278712624706	3.4745746711816174	1.0	0.08978303387932858	5.194497796572249	1.0	0.41079278712624706	3.4745746711816174	1.0
2495000	-61566.659350888185	-61567.593790023384	0.9344391351993271	-19585.179577336745	1.0344033157275547	2.363103669791646	2.003735695063011	0.35936797472863496	0	3	5	0	0	-20338.434988732184	0.4605526879478552	1.4519627792210341	1.0126533055366567	0.43930947368437717	0	3	6	1	0	-21643.979223954448	1.4110943473534532	10.090893820275898	6.137897916345864	3.952995903930036	2	28	52	1	0	1.0	0.44733195573516515	3.200415833388506	1.0	0.3108542891249125	5.171137537556968	1.0	0.44733195573516515	3.200415833388506	1.0	0.3108542891249125	5.171137537556968	1.0	0.44733195573516515	3.200415833388506	1.0
2500000	-61561.50339973674	-61569.67678046004	8.1733807232986	-19584.76519938972	0.96766405625315	1.9511643836466785	1.5879095877975369	0.3632547958491417	2	3	4	1	1	-20337.36930056676	0.5840496626209962	1.9916987699091409	1.692236124718663	0.29946264519047816	0	3	6	1	0	-21647.542280503556	1.034718942335379	8.210294499271955	5.491652190839148	2.718642308432804	0	25	51	2	0	1.0	0.426262986142526	0.4171535404625493	1.0	0.36876706909818946	9.689115226975295	1.0	0.426262986142526	0.4171535404625493	1.0	0.36876706909818946	9.689115226975295	1.0	0.426262986142526	0.4171535404625493	1.0
2505000	-61560.791957456626	-61565.605556741255	4.81359928462837	-19584.880226641246	1.1164345206637944	2.0308380776775117	1.815477203524984	0.21536087415252764	0	3	5	0	0	-20336.91665557346	0.44117917446508936	1.4699132847650025	1.1381144380739845	0.33179884669101806	0	4	7	0	0	-21643.80867452655	1.3934880145930755	10.318285620414814	6.71000291258212	3.6082827078326907	1	27	52	1	0	1.0	0.4431146210917799	2.316525826600084	1.0	0.29312795334178304	5.594038253366706	1.0	0.4431146210917799	2.316525826600084	1.0	0.29312795334178304	5.594038253366706	1.0	0.4431146210917799	2.316525826600084	1.0
2510000	-61611.80329513102	-61582.46257357474	-29.340721556281913	-19587.82939148946	1.0886996142247383	2.526464268047591	2.480225414672649	0.04623885337494197	0	3	5	0	0	-20338.992475436	0.6086922885382351	2.2844693508421448	1.5713185958211062	0.7131507550210386	0	3	6	1	0	-21655.64070664928	1.5185603998523916	10.390693536000295	6.533138215740648	3.8575553202596433	1	18	43	10	0	1.0	0.651723358198905	0.5109193809352295	1.0	0.12839574445029772	3.1146771448902517	1.0	0.651723358198905	0.5109193809352295	1.0	0.12839574445029772	3.1146771448902517	1.0	0.651723358198905	0.5109193809352295	1.0
2515000	-61556.753308463725	-61560.67782873913	3.924520275403557	-19584.700064319688	0.9267944755448083	1.750032938665429	1.2216159442997345	0.5284169943656947	0	3	5	0	0	-20337.25823011159	0.40276764543923865	1.347519092045741	1.0314858658084674	0.3160332262372737	0	4	7	0	0	-21638.71953430785	1.2993423281413898	10.175242679311069	6.2275498790153625	3.9476928002957083	0	26	52	1	0	1.0	0.3546184218738452	3.4730962042860654	1.0	0.17312828253192908	7.457534761967664	1.0	0.3546184218738452	3.4730962042860654	1.0	0.17312828253192908	7.457534761967664	1.0	0.3546184218738452	3.4730962042860654	1.0
2520000	-61564.12275963822	-61563.84631678444	-0.27644285378692945	-19585.37143427252	1.0715910416842864	2.4138354065691763	2.137898628699451	0.2759367778697256	0	3	5	0	0	-20337.642011902735	0.4140564067368054	1.4741236591051852	0.9499684664739698	0.5241551926312153	0	4	7	0	0	-21640.832870609185	1.361764851564047	10.298354174619185	6.4765452558306125	3.821808918788579	0	25	51	2	0	1.0	0.4108263005027339	2.0773184408774106	1.0	0.3244288071503688	6.2868572117891075	1.0	0.4108263005027339	2.0773184408774106	1.0	0.3244288071503688	6.2868572117891075	1.0	0.4108263005027339	2.0773184408774106	1.0
2525000	-61580.40960719043	-61567.991509760104	-12.418097430326394	-19584.655583631404	1.0274254331428743	1.951577000053684	1.5500300458984706	0.4015469541552133	0	3	5	0	0	-20335.854238749973	0.5273706936843243	1.9213982031542394	1.0621084181945886	0.8592897849596507	0	4	7	0	0	-21647.481687378724	1.2455430857576286	11.107412987867477	6.995264708908419	4.112148278959054	1	28	53	0	0	1.0	0.4747994108697599	7.489741871611858	1.0	0.14179518288307016	4.638923638958468	1.0	0.4747994108697599	7.489741871611858	1.0	0.14179518288307016	4.638923638958468	1.0	0.4747994108697599	7.489741871611858	1.0
2530000	-61571.35459617862	-61573.31116530949	1.9565691308668072	-19586.06981557238	1.1716579349142795	2.1960433910738466	1.699853308474609	0.49619008259923764	1	3	4	1	0	-20339.336593456504	0.5522274642904881	1.7200235994778312	1.4621726464845237	0.25785095299330774	0	4	7	0	0	-21647.904756280604	1.1368071624425307	8.901005140818935	6.313415860514784	2.587589280304149	0	22	48	5	0	1.0	0.4282137453564195	0.3331886975607812	1.0	0.3052300598835563	5.216739272160991	1.0	0.4282137453564195	0.3331886975607812	1.0	0.3052300598835563	5.216739272160991	1.0	0.4282137453564195	0.3331886975607812	1.0
2535000	-61578.16802363272	-61580.81489382958	2.6468701968523813	-19588.0228495091	0.9433016798478474	2.0054120473021126	1.734859287371451	0.27055275993066186	0	3	5	0	0	-20337.637000659804	0.43304302124295685	1.5962932895284987	0.9411363756851645	0.6551569138433344	0	4	7	0	0	-21655.155043660674	1.0358416549441958	8.549437129570055	5.7341537877850755	2.8152833417849807	1	22	47	6	0	1.0	0.42015539681980363	0.7002825013715874	1.0	0.7851311444217998	4.596702378337718	1.0	0.42015539681980363	0.7002825013715874	1.0	0.7851311444217998	4.596702378337718	1.0	0.42015539681980363	0.7002825013715874	1.0
2540000	-61577.80916450634	-61573.078592533115	-4.730571973222324	-19585.000867014383	0.7898246920523619	1.2739922961179677	1.096316295623116	0.17767600049485138	0	3	5	0	0	-20339.02242674428	0.5245164161042678	1.8132981368608583	1.3433207149900368	0.4699774218708216	0	3	6	1	0	-21649.055298774452	1.1139342736326543	8.493333228250926	5.352697156326876	3.1406360719240496	0	17	43	10	0	1.0	0.35489910936300967	0.5544648596594104	1.0	0.07114736407541651	6.654025921565865	1.0	0.35489910936300967	0.5544648596594104	1.0	0.07114736407541651	6.654025921565865	1.0	0.35489910936300967	0.5544648596594104	1.0
2545000	-61585.59971625054	-61575.70941058836	-9.890305662181586	-19587.460527368523	0.8750778286018898	1.9057904108929922	1.611646371756675	0.2941440391363169	0	3	5	0	0	-20340.356959399953	0.5821607133409987	1.8855355715331348	1.3114593186274517	0.574076252905683	0	4	7	0	0	-21647.891923819883	1.0343198501899713	8.896561389406415	6.116251034486544	2.78031035491987	1	21	46	7	0	1.0	0.41289842483619726	0.3441579775275303	1.0	0.1361640358426582	6.542007222849533	1.0	0.41289842483619726	0.3441579775275303	1.0	0.1361640358426582	6.542007222849533	1.0	0.41289842483619726	0.3441579775275303	1.0
2550000	-61578.54584619245	-61573.16053955878	-5.385306633663676	-19584.899146704072	1.1205104893960032	2.2695800173385754	2.0940483299441897	0.17553168739438565	0	3	5	0	0	-20337.997832224843	0.8697826740396033	2.393239146988378	2.0838619366491384	0.30937721033923943	0	4	7	0	0	-21650.263560629865	0.9715774196007321	9.280888673022869	5.728836634039496	3.5520520389833776	1	24	49	4	0	1.0	0.4880599387471968	2.0227509675712643	1.0	0.03788625062267149	7.2314602682176465	1.0	0.4880599387471968	2.0227509675712643	1.0	0.03788625062267149	7.2314602682176465	1.0	0.4880599387471968	2.0227509675712643	1.0
2555000	-61551.45533422925	-61572.67398003247	21.218645803219314	-19584.821028196846	1.05785759691178	2.0216329335226337	1.7717846208674835	0.24984831265515017	0	3	5	0	0	-20337.90237020338	0.5501692857309287	2.0108248520239176	1.6825755847456207	0.3282492672782966	0	4	7	0	0	-21649.95058163224	1.1219445652854325	8.684945239040719	5.913699953302864	2.7712452857378564	0	26	52	1	0	1.0	0.35419147760090597	1.9906345282064788	1.0	0.021471784598919217	7.002270581357796	1.0	0.35419147760090597	1.9906345282064788	1.0	0.021471784598919217	7.002270581357796	1.0	0.35419147760090597	1.9906345282064788	1.0
2560000	-61563.37704113395	-61570.22962489193	6.852583757980915	-19584.070935058222	0.9338918525629704	1.6939894833938673	1.3210668940733155	0.3729225893205519	0	3	5	0	0	-20338.198987452884	0.5249889004212711	1.7924281478411044	1.051938240724565	0.7404899071165395	0	3	6	1	0	-21647.95970238082	1.1810600602735177	9.48575881715392	5.734618708457544	3.7511401086963785	0	24	50	3	0	1.0	0.35606205375795086	0.7196691271575626	1.0	0.006353162457176911	5.813810266348101	1.0	0.35606205375795086	0.7196691271575626	1.0	0.006353162457176911	5.813810266348101	1.0	0.35606205375795086	0.7196691271575626	1.0
2565000	-61565.35513644604	-61572.66430491213	7.3091684660808	-19585.168811301155	1.0519269746010542	2.1014873696053016	1.774664216197304	0.32682315340799717	0	3	5	0	0	-20337.75623344713	0.5388933977604087	1.9289248488381594	1.4537116722603391	0.4752131765778209	0	4	7	0	0	-21649.739260163846	1.0141188588863366	8.617357160626723	5.8121074097369645	2.805249750889761	0	24	50	3	0	1.0	0.32994681986311897	2.5705012737044712	1.0	0.02481518920929937	5.950161831995791	1.0	0.32994681986311897	2.5705012737044712	1.0	0.02481518920929937	5.950161831995791	1.0	0.32994681986311897	2.5705012737044712	1.0
2570000	-61562.12053614216	-61573.18274706133	11.062210919169175	-19586.132863253813	0.7893425389018737	1.5701934565024827	1.4372431918510093	0.13295026465147297	0	3	5	0	0	-20342.019753036308	0.6445092742236807	2.4521808403851497	1.5612183094023802	0.8909625309827695	1	5	7	0	0	-21645.030130771207	1.1771069621589605	8.508244637578976	5.977688081544661	2.530556556034314	0	24	50	3	0	1.0	0.3321623505381134	1.570050711553551	1.0	0.026025788663139034	5.585138957989278	1.0	0.3321623505381134	1.570050711553551	1.0	0.026025788663139034	5.585138957989278	1.0	0.3321623505381134	1.570050711553551	1.0
2575000	-61542.877844492665	-61566.94102388293	24.063179390265898	-19586.97013272447	0.9194353526556719	1.7696196093319094	1.4655721214037527	0.3040474879281566	0	3	5	0	0	-20335.406465352833	0.43031889011218966	1.4749538087047802	1.1538475166068682	0.32110629209791175	0	4	7	0	0	-21644.564425805627	1.2176310799004342	8.594567917123628	5.1753107476568045	3.419257169466824	1	24	49	4	0	1.0	0.34520383444974034	1.628332233366082	1.0	0.23960471868930872	7.076650077961758	1.0	0.34520383444974034	1.628332233366082	1.0	0.23960471868930872	7.076650077961758	1.0	0.34520383444974034	1.628332233366082	1.0
2580000	-61551.94191564559	-61567.76726625864	15.825350613046238	-19586.651997708817	0.9234784669502021	1.6755065370367728	1.2002797330795785	0.4752268039571943	0	3	5	0	0	-20340.640894419714	0.5515519534944912	1.900397453111112	1.2238156611087274	0.6765817920023849	1	4	6	1	0	-21640.47437413011	1.1516572826181375	8.340676456291952	5.040082160210749	3.3005942960812	1	25	50	3	0	1.0	0.24227026055625991	2.1689279336809273	1.0	1.0313193290306988	5.572673359428962	1.0	0.24227026055625991	2.1689279336809273	1.0	1.0313193290306988	5.572673359428962	1.0	0.24227026055625991	2.1689279336809273	1.0
2585000	-61556.06320210403	-61577.227820701795	21.16461859776821	-19589.494990629522	0.9547099954613233	1.8554863099538197	1.097066172098204	0.7584201378556157	0	3	5	0	0	-20337.295667849496	0.5552907198798496	1.6622316867429765	0.860096630660654	0.8021350560823226	0	4	7	0	0	-21650.43716222278	1.394685355094624	10.231656223741764	5.656291784797032	4.575364438944727	3	27	50	3	0	1.0	0.2361345265066907	2.4953168394373213	1.0	0.3790516594359045	5.709548670380974	1.0	0.2361345265066907	2.4953168394373213	1.0	0.3790516594359045	5.709548670380974	1.0	0.2361345265066907	2.4953168394373213	1.0
2590000	-61551.346664255165	-61567.211453349904	15.864789094739882	-19584.62110716344	0.97631983544294	2.1555618624479975	1.844186005513183	0.31137585693481495	0	3	5	0	0	-20337.07430846295	0.5351857034276353	2.0521681996386687	1.0709215040591595	0.9812466955795089	1	4	6	1	0	-21645.51603772351	1.3971936724093994	10.599901418820718	5.06459756099955	5.535303857821169	7	30	49	4	0	1.0	0.268717042158126	2.488830586349412	1.0	1.2506904982669185	5.5783161617849695	1.0	0.268717042158126	2.488830586349412	1.0	1.2506904982669185	5.5783161617849695	1.0	0.268717042158126	2.488830586349412	1.0
2595000	-61593.0489009806	-61576.67563269833	-16.373268282263954	-19585.01584062907	1.2625623443092915	2.284348681558236	1.9603456424555268	0.32400303910270956	1	4	5	0	0	-20340.868421052906	0.7289149769277019	2.7427768937743062	1.8019897047200382	0.940787189054268	0	4	7	0	0	-21650.791371016356	1.3671790056772202	10.839912134934467	6.292961737501633	4.5469503974328305	5	27	48	5	0	1.0	0.40435814442756757	4.041156827604488	1.0	0.9763804417589618	5.815713845865829	1.0	0.40435814442756757	4.041156827604488	1.0	0.9763804417589618	5.815713845865829	1.0	0.40435814442756757	4.041156827604488	1.0
2600000	-61566.687799742256	-61568.37751277148	1.6897130292248077	-19585.603946712807	1.0788427555508198	1.9403388732535887	1.3506840379534713	0.5896548353001171	0	2	4	1	0	-20338.77883874664	0.490198180851176	1.7464886360375438	1.3201356889607512	0.4263529470767923	0	4	7	0	0	-21643.994727312034	1.448911993391706	10.650797048514084	5.256058897696594	5.39473815081749	5	25	46	7	0	1.0	0.3139129515154646	1.8071125949038984	1.0	0.6120991262854537	3.286700948673835	1.0	0.3139129515154646	1.8071125949038984	1.0	0.6120991262854537	3.286700948673835	1.0	0.3139129515154646	1.8071125949038984	1.0
2605000	-61526.12305459978	-61571.30306564929	45.18001104950623	-19586.383919659736	0.8386652039809497	1.6248462124475245	0.8708916152392648	0.7539545972082595	1	4	5	0	0	-20339.988069481416	0.6032590671737268	2.0759940152766223	1.1782947781153768	0.8976992371612452	3	7	7	0	0	-21644.93107650813	1.4280157122912132	10.223191061830704	4.092096430985251	6.131094630845454	15	35	46	7	0	1.0	0.14857637243840743	2.2711292326005994	1.0	2.467478747023593	3.819792056450173	1.0	0.14857637243840743	2.2711292326005994	1.0	2.467478747023593	3.819792056450173	1.0	0.14857637243840743	2.2711292326005994	1.0
2610000	-61540.60008054547	-61563.28245738635	22.68237684087659	-19586.84716644281	1.2500482986466723	2.593906143303985	1.3808518351617356	1.2130543081422493	3	6	5	0	0	-20336.98576462305	0.49378945404906505	1.5539381458321824	1.1029904524554521	0.45094769337673024	0	4	7	0	0	-21639.449526320495	1.5839141082796164	10.498492348648629	4.312193464123235	6.186298884525394	11	30	45	8	0	1.0	0.2747245286959171	2.3860882831818557	1.0	1.653296486165248	4.0666320748174645	1.0	0.2747245286959171	2.3860882831818557	1.0	1.653296486165248	4.0666320748174645	1.0	0.2747245286959171	2.3860882831818557	1.0
2615000	-61565.37287006734	-61559.18114109372	-6.191728973616094	-19586.327265874137	0.9100168964980833	2.1892809023091524	1.045413749714894	1.1438671525942588	3	5	4	1	0	-20336.69873309912	0.4566858327210272	1.3588556469168829	0.7044552148817043	0.6544004320351784	0	3	6	1	0	-21636.15514212046	1.6679582952198824	10.87259159214115	5.440885456066485	5.4317061360746655	7	25	44	9	0	1.0	0.3029551728103557	1.885313447698613	1.0	0.8172068228915961	3.782047886159029	1.0	0.3029551728103557	1.885313447698613	1.0	0.8172068228915961	3.782047886159029	1.0	0.3029551728103557	1.885313447698613	1.0
2620000	-61546.22092378344	-61562.13297621095	15.91205242751174	-19586.083577510155	0.9060872523991307	1.5253567274457382	0.8414987497984632	0.6838579776472753	0	2	4	1	0	-20337.000299431926	0.4405536635861919	1.463090282918938	1.0429396709333498	0.4201506119855883	1	5	7	0	0	-21639.049099268872	1.1319008443489973	8.513002312075924	4.920083348834453	3.592918963241469	3	26	49	4	0	1.0	0.3469209592037435	2.6660311068790485	1.0	0.566813863028097	5.58961580951531	1.0	0.3469209592037435	2.6660311068790485	1.0	0.566813863028097	5.58961580951531	1.0	0.3469209592037435	2.6660311068790485	1.0
2625000	-61552.275676799196	-61570.22698100173	17.951304202534875	-19586.05342853176	1.0941364421357447	1.9788168020373451	1.2269867297600598	0.7518300722772853	1	4	5	0	0	-20338.769784236247	0.5912225698415503	2.1052893192875763	1.0365108986468057	1.0687784206407707	0	4	7	0	0	-21645.403768233722	1.3022346885532023	9.287517133540021	5.744169900272892	3.543347233267127	1	26	51	2	0	1.0	0.329194438450473	1.978027966958726	1.0	0.4463841428379683	5.500188459941423	1.0	0.329194438450473	1.978027966958726	1.0	0.4463841428379683	5.500188459941423	1.0	0.329194438450473	1.978027966958726	1.0
2630000	-61529.580833336644	-61564.64081702533	35.059983688684326	-19585.31993392084	0.7754599004916101	1.1879594223350105	0.6060358569221972	0.5819235654128134	1	3	4	1	0	-20336.763067434687	0.3716080272030285	1.1790868578955833	0.8818691154018083	0.2972177424937751	1	5	7	0	0	-21642.557815669803	1.164843722199187	8.027898070069028	4.470328362683887	3.5575697073851416	3	25	48	5	0	1.0	0.2521749222107884	1.3679468116982758	1.0	1.141585460462403	5.466964435330931	1.0	0.2521749222107884	1.3679468116982758	1.0	1.141585460462403	5.466964435330931	1.0	0.2521749222107884	1.3679468116982758	1.0
2635000	-61533.29781161028	-61571.63246799892	38.33465638863426	-19588.102294795903	0.8915215103621899	1.7138151161538762	1.3422018946679855	0.3716132214858908	0	3	5	0	0	-20338.313165188607	0.35726149247050637	1.203690085085061	0.5902586737640321	0.6134314113210289	0	4	7	0	0	-21645.217008014413	1.2945427460746624	8.120267318926942	4.880157646969668	3.2401096719572755	0	25	51	2	0	1.0	0.25590154555142586	2.4410242852069786	1.0	0.2878776649620355	6.943849906525889	1.0	0.25590154555142586	2.4410242852069786	1.0	0.2878776649620355	6.943849906525889	1.0	0.25590154555142586	2.4410242852069786	1.0
2640000	-61547.172298162885	-61577.50804354442	30.335745381536746	-19586.033415401092	0.8187222247191602	1.2744369025629165	0.873101072917419	0.4013358296454975	0	3	5	0	0	-20337.191317784775	0.43423081533195584	1.4629350286149336	1.1030661495109642	0.35986887910396936	0	4	7	0	0	-21654.28331035855	1.2137221361188957	8.695826453724619	5.5340836550185974	3.1617427987060234	0	24	50	3	0	1.0	0.2586272748791097	1.1572847843408056	1.0	0.11416865481160263	7.047852645409681	1.0	0.2586272748791097	1.1572847843408056	1.0	0.11416865481160263	7.047852645409681	1.0	0.2586272748791097	1.1572847843408056	1.0
2645000	-61573.935048933155	-61567.1384392795	-6.796609653652185	-19584.913653500404	0.8853703164886246	1.6537749991096091	1.422702186782887	0.23107281232672197	0	3	5	0	0	-20335.5942202775	0.4590074281336321	1.5339036696560164	0.7940002138280028	0.7399034558280138	0	3	6	1	0	-21646.6305655016	1.2913028757978187	9.9523452128706	5.6580486604976	4.294296552373001	2	21	45	8	0	1.0	0.3927626231721791	1.0356986810774182	1.0	0.22711686443393136	4.648474328848867	1.0	0.3927626231721791	1.0356986810774182	1.0	0.22711686443393136	4.648474328848867	1.0	0.3927626231721791	1.0356986810774182	1.0
2650000	-61579.368869480735	-61570.69005300044	-8.67881648029105	-19585.189979337498	1.4145422069465194	2.7664910644431746	2.5816919858034773	0.1847990786396975	0	3	5	0	0	-20338.88188394652	0.40904247076207484	1.1918767359300952	0.7034840888128453	0.4883926471172498	0	3	6	1	0	-21646.61818971642	1.1685131067527432	9.60795085348785	6.315675320491977	3.292275532995874	1	21	46	7	0	1.0	0.4113747275138162	1.0773666878634591	1.0	0.062118038511368226	5.029260912460507	1.0	0.4113747275138162	1.0773666878634591	1.0	0.062118038511368226	5.029260912460507	1.0	0.4113747275138162	1.0773666878634591	1.0
2655000	-61563.628772157266	-61565.34996651544	1.7211943581725802	-19586.953227428752	1.376350533681314	2.8128269839583826	2.3133166190408874	0.4995103649174953	1	4	5	0	0	-20336.678660670386	0.4933587749917634	1.794661626600941	1.1242693190115887	0.6703923075893521	1	5	7	0	0	-21641.718078416296	1.133878762110278	9.764169545338948	6.076205484210508	3.6879640611284437	0	23	49	4	0	1.0	0.46252178754255496	1.5218305676026267	1.0	0.14629648568118486	7.13710194843951	1.0	0.46252178754255496	1.5218305676026267	1.0	0.14629648568118486	7.13710194843951	1.0	0.46252178754255496	1.5218305676026267	1.0
2660000	-61536.13395918377	-61571.6921445847	35.55818540092596	-19588.119411556254	1.184591311192139	2.558956519471103	1.4749118572651783	1.0840446622059245	2	5	5	0	0	-20338.57613318899	0.3611138368210416	1.1239578627926408	0.8308448679948752	0.29311299479776554	1	5	7	0	0	-21644.996599839447	1.1882719460929154	9.140180807752746	4.717859682002537	4.422321125750209	2	27	51	2	0	1.0	0.22528675679022309	2.599741996588076	1.0	0.5550840882258591	5.97178835892127	1.0	0.22528675679022309	2.599741996588076	1.0	0.5550840882258591	5.97178835892127	1.0	0.22528675679022309	2.599741996588076	1.0
2665000	-61570.154297882735	-61570.38338209693	0.22908421419762526	-19585.032345585343	1.1082383550723796	2.1985977488462702	1.8248025964546537	0.3737951523916162	0	3	5	0	0	-20335.53825360148	0.45266162943377974	1.5811697319012272	0.95476004387157	0.6264096880296574	0	3	6	1	0	-21649.812782910107	1.2579933958730054	9.038876219036872	6.258815139307628	2.7800610797292435	0	24	50	3	0	1.0	0.42892154945200284	2.9842165936090725	1.0	0.03010130372973998	7.749615090561374	1.0	0.42892154945200284	2.9842165936090725	1.0	0.03010130372973998	7.749615090561374	1.0	0.42892154945200284	2.9842165936090725	1.0
2670000	-61555.70862688165	-61575.238722697686	19.530095816034784	-19585.23456799576	1.1280146568758256	2.4838965185719757	2.2133039144063815	0.27059260416559394	0	3	5	0	0	-20339.90718042964	0.6367794065000233	2.0268936324694367	1.2205101865060939	0.8063834459633429	0	4	7	0	0	-21650.09697427228	1.0885874006893745	8.34784998240678	5.8959809848474185	2.451868997559361	1	28	53	0	0	1.0	0.3751850336609866	1.2378253713722158	1.0	0.10438635716619289	6.728222523732579	1.0	0.3751850336609866	1.2378253713722158	1.0	0.10438635716619289	6.728222523732579	1.0	0.3751850336609866	1.2378253713722158	1.0
2675000	-61560.96667139988	-61569.55043162627	8.58376022638334	-19586.621245278533	0.845995939751022	1.639202812586674	1.1355744193159218	0.5036283932707518	0	3	5	0	0	-20338.296211115714	0.4565769830253601	1.5989365348382782	1.0396783007758341	0.5592582340624439	0	4	7	0	0	-21644.63297523202	1.127155171669402	9.19434495769585	6.114964999790351	3.0793799579054983	1	28	53	0	0	1.0	0.4953514274543536	2.019142720569717	1.0	0.029004552707807794	6.48135611068242	1.0	0.4953514274543536	2.019142720569717	1.0	0.029004552707807794	6.48135611068242	1.0	0.4953514274543536	2.019142720569717	1.0
2680000	-61556.39573038113	-61573.75140462086	17.355674239726	-19586.654282465264	1.1533555493938998	2.3957700149049757	1.886209282079386	0.5095607328255897	0	3	5	0	0	-20341.950167044473	0.7795521030904257	2.572589571332101	2.1577776024421014	0.4148119688899992	0	4	7	0	0	-21645.146955111126	1.3252573179766147	9.209114158337208	5.985554173147535	3.2235599851896732	0	26	52	1	0	1.0	0.35848945203339444	2.646820354155546	1.0	0.05775366398554877	7.7264722607586425	1.0	0.35848945203339444	2.646820354155546	1.0	0.05775366398554877	7.7264722607586425	1.0	0.35848945203339444	2.646820354155546	1.0
2685000	-61542.652121863255	-61567.09311710128	24.440995238019596	-19584.02474469494	0.8755853840241106	1.4384570152656475	1.235511485166242	0.20294553009940577	0	3	5	0	0	-20337.126538170814	0.3805493376574313	1.2700445181112885	0.9453389909902316	0.3247055271210566	0	4	7	0	0	-21645.941834235524	0.925845042406569	8.053498063387687	5.1398136020831355	2.913684461304552	2	27	51	2	0	1.0	0.31463834337319696	2.5808866396869745	1.0	0.9213918014844173	6.30164165375198	1.0	0.31463834337319696	2.5808866396869745	1.0	0.9213918014844173	6.30164165375198	1.0	0.31463834337319696	2.5808866396869745	1.0
2690000	-61537.19892510856	-61566.55719124731	29.358266138748416	-19584.76235265282	0.9065333434339838	1.4161694294727853	1.158650311006662	0.25751911846612324	0	3	5	0	0	-20336.532921559094	0.4539325507469184	1.3562344209640707	0.9925134667367574	0.3637209542273133	0	4	7	0	0	-21645.261917035397	1.3585305232673859	9.740600377245288	6.377508723975756	3.363091653269527	0	27	53	0	0	1.0	0.34635050855953625	2.572450951053046	1.0	0.14753872239999433	7.948716175990959	1.0	0.34635050855953625	2.572450951053046	1.0	0.14753872239999433	7.948716175990959	1.0	0.34635050855953625	2.572450951053046	1.0
2695000	-61545.292485645354	-61570.412293526504	25.11980788114846	-19584.849594377094	0.9527079497396587	1.8299572017468875	1.588627284495041	0.2413299172518467	1	4	5	0	0	-20337.87540776746	0.6387115306380452	2.094522744731208	1.5884043085511688	0.5061184361800392	0	4	7	0	0	-21647.687291381953	1.3485815736955862	9.016828804564476	6.016292551605667	3.0005362529588107	0	27	53	0	0	1.0	0.3565886162730431	2.08066761397433	1.0	0.46275967814708957	8.489560814459944	1.0	0.3565886162730431	2.08066761397433	1.0	0.46275967814708957	8.489560814459944	1.0	0.3565886162730431	2.08066761397433	1.0
2700000	-61556.46524618789	-61576.468351477146	20.003105289257817	-19583.744924761675	1.0871131675787915	2.2041914782644847	1.7549696589156865	0.44922181934879823	1	4	5	0	0	-20338.66992951072	0.5934018907958217	1.870915400387861	1.2290678400221442	0.6418475603657168	0	3	6	1	0	-21654.053497204754	1.2828551577088882	9.122176012794105	5.901833140916233	3.2203428718778686	2	28	52	1	0	1.0	0.3080206279421218	4.03135143715347	1.0	0.48913002019692886	5.570735714567161	1.0	0.3080206279421218	4.03135143715347	1.0	0.48913002019692886	5.570735714567161	1.0	0.3080206279421218	4.03135143715347	1.0
2705000	-61528.01145862093	-61571.158337032204	43.14687841127352	-19584.60317334526	0.9526140502380368	1.6493129462415945	1.3910305822858042	0.2582823639557902	0	3	5	0	0	-20338.198045287	0.49843971050183306	1.5491218437166852	1.1417807901077686	0.4073410536089162	2	6	7	0	0	-21648.35711839994	1.1243401057304532	8.239254657092713	3.900353980665074	4.338900676427639	8	28	46	7	0	1.0	0.17034571570717907	2.2621957610217844	1.0	0.8963258965752007	7.103053030011353	1.0	0.17034571570717907	2.2621957610217844	1.0	0.8963258965752007	7.103053030011353	1.0	0.17034571570717907	2.2621957610217844	1.0
2710000	-61537.88622026748	-61573.67585402368	35.78963375619662	-19585.827360036452	0.973140523356184	2.05506067339081	1.6608629783327493	0.3941976950580604	2	5	5	0	0	-20336.234707872492	0.651033433277586	2.133746242507193	1.2269356712466153	0.9068105712605774	3	7	7	0	0	-21651.61378611474	1.2145480443953696	8.550451676682973	4.3649851286780335	4.185466548004941	8	27	45	8	0	1.0	0.2508907314161002	2.0210446982695025	1.0	2.044137624945109	5.750260285852482	1.0	0.2508907314161002	2.0210446982695025	1.0	2.044137624945109	5.750260285852482	1.0	0.2508907314161002	2.0210446982695025	1.0
2715000	-61542.46534905474	-61566.22224267339	23.75689361865034	-19584.615971298615	0.9878085669399405	1.8851894199364805	1.4659407078602786	0.41924871207620185	0	3	5	0	0	-20338.758789894524	0.5712893813647195	1.7228680935105571	1.3858613136126876	0.33700677989786976	0	4	7	0	0	-21642.847481480258	1.0425401057055397	8.573817505479216	5.124366690954467	3.4494508145247478	1	25	50	3	0	1.0	0.3259386000916988	1.1891187432581285	1.0	0.2585441417163238	5.942280651877538	1.0	0.3259386000916988	1.1891187432581285	1.0	0.2585441417163238	5.942280651877538	1.0	0.3259386000916988	1.1891187432581285	1.0
2720000	-61538.12656561677	-61563.893963411305	25.767397794538766	-19585.891391515324	0.9165918751059178	1.7064850347348224	1.4159745276719757	0.29051050706284653	0	3	5	0	0	-20337.709559658666	0.4393258142120625	1.528693312152293	0.9482184715387831	0.58047484061351	0	4	7	0	0	-21640.293012237315	1.0046283739771056	8.182330906241436	4.6302553693373065	3.552075536904131	1	25	50	3	0	1.0	0.1954969831035494	1.4656590739532276	1.0	0.37751675120827505	5.236748556033095	1.0	0.1954969831035494	1.4656590739532276	1.0	0.37751675120827505	5.236748556033095	1.0	0.1954969831035494	1.4656590739532276	1.0
2725000	-61553.29950754238	-61571.06919841262	17.769690870233767	-19584.10826950608	1.1223274672626946	2.165039720814147	1.8714356586982084	0.2936040621159389	2	5	5	0	0	-20338.912191604195	0.8335800581565251	2.870255065817342	1.3847426746865832	1.4855123911307593	5	8	6	1	0	-21648.048737302342	1.0992601005005636	10.307670120183534	4.736045912632614	5.571624207550923	13	31	44	9	0	1.0	0.2742757866495691	2.239291298544843	1.0	2.2090596734320256	6.1907548774466425	1.0	0.2742757866495691	2.239291298544843	1.0	2.2090596734320256	6.1907548774466425	1.0	0.2742757866495691	2.239291298544843	1.0
2730000	-61527.04176906559	-61568.953826536526	41.91205747093832	-19585.326729220127	0.7065487676587995	1.0644669979055155	0.9420110011141324	0.12245599679138312	0	3	5	0	0	-20336.654089800755	0.5796003289508523	1.5996477477621132	1.0562309879970577	0.5434167597650553	1	5	7	0	0	-21646.973007515644	1.158469898226385	8.410021691267387	4.014905440398982	4.395116250868405	11	30	45	8	0	1.0	0.24686614470238188	1.0720383736532813	1.0	2.3100570205991167	6.32169022557702	1.0	0.24686614470238188	1.0720383736532813	1.0	2.3100570205991167	6.32169022557702	1.0	0.24686614470238188	1.0720383736532813	1.0
2735000	-61539.06767528858	-61575.210590489005	36.142915200424966	-19586.712158196762	0.8279307766239351	1.4194544122394621	1.0927193536054076	0.3267350586340547	0	3	5	0	0	-20337.219530946837	0.40673366163229246	1.3233182205983798	0.7475471507717713	0.5757710698266086	0	4	7	0	0	-21651.278901345402	0.9725613693582823	7.414002871705646	4.126969167479069	3.287033704226576	3	24	47	6	0	1.0	0.2536590226032285	1.4625472189297815	1.0	0.47690341852951834	4.805541753277943	1.0	0.2536590226032285	1.4625472189297815	1.0	0.47690341852951834	4.805541753277943	1.0	0.2536590226032285	1.4625472189297815	1.0
2740000	-61534.405491009435	-61565.57783020315	31.172339193711757	-19585.536887637747	1.310350050088176	2.363230467439391	1.644580170184917	0.7186502972544739	2	5	5	0	0	-20338.66208266359	0.6328678642884711	1.774110792521013	1.0512813652022714	0.7228294273187414	0	4	7	0	0	-21641.378859901808	0.9675880032635166	7.853011816574444	3.510428452554363	4.342583364020083	4	23	45	8	0	1.0	0.2389381961395292	1.4370826882507992	1.0	0.6524601539079228	5.786174897981869	1.0	0.2389381961395292	1.4370826882507992	1.0	0.6524601539079228	5.786174897981869	1.0	0.2389381961395292	1.4370826882507992	1.0
2745000	-61529.62960517154	-61569.43183412003	39.80222894848516	-19583.89555612318	0.8654715022217139	1.5210623356558148	1.3546101165196893	0.16645221913612526	0	3	5	0	0	-20338.90140334607	0.45276286639908114	1.416613072449771	0.8365429061620814	0.5800701662876895	0	4	7	0	0	-21646.63487465078	0.9579464419650964	7.712261855096882	3.9995271000251056	3.712734755071776	3	23	46	7	0	1.0	0.18637149339951095	1.2798653073159447	1.0	0.5591576500216131	6.260653559273275	1.0	0.18637149339951095	1.2798653073159447	1.0	0.5591576500216131	6.260653559273275	1.0	0.18637149339951095	1.2798653073159447	1.0
2750000	-61525.79184555438	-61567.460306320194	41.66846076581389	-19586.718502079508	0.7587089499681989	1.3607574301565077	0.7964712317870937	0.5642861983694141	2	4	4	1	0	-20337.79573936789	0.35107602693891343	1.104623204831302	0.5666598684914672	0.537963336339835	1	5	7	0	0	-21642.946064872795	0.9636788088399186	8.059503409205064	4.001721419519809	4.057781989685253	5	26	47	6	0	1.0	0.16552628542208914	0.7071842157590744	1.0	1.3077636105516537	5.462390996578055	1.0	0.16552628542208914	0.7071842157590744	1.0	1.3077636105516537	5.462390996578055	1.0	0.16552628542208914	0.7071842157590744	1.0
2755000	-61522.80041426788	-61573.52560044743	50.72518617955279	-19584.16337392343	0.8697610640085469	1.4893803915947603	1.1273357434963296	0.36204464809843095	1	4	5	0	0	-20338.935517978913	0.5004567587950609	1.8062517708461316	0.9676635098278412	0.8385882610182902	0	3	6	1	0	-21650.426708545085	0.9652151712887366	7.191825329386019	3.5242219705923663	3.667603358793652	3	25	48	5	0	1.0	0.1800199626564123	0.6694063670856851	1.0	0.8493034074773085	5.496441658849031	1.0	0.1800199626564123	0.6694063670856851	1.0	0.8493034074773085	5.496441658849031	1.0	0.1800199626564123	0.6694063670856851	1.0
2760000	-61537.35628068052	-61571.699386729575	34.34310604905174	-19586.80959231098	0.9132467663956549	1.6052082418989997	1.2664258895492169	0.3387823523497827	1	4	5	0	0	-20338.765879618644	0.35037439739020654	1.208682057902914	0.5466806168727976	0.6620014410301166	1	5	7	0	0	-21646.12391479995	0.9923165782732847	8.290215385308413	4.1788446349135135	4.1113707503949	4	25	47	6	0	1.0	0.17863771999710262	3.368824933881347	1.0	1.1342139535379328	4.690365387099677	1.0	0.17863771999710262	3.368824933881347	1.0	1.1342139535379328	4.690365387099677	1.0	0.17863771999710262	3.368824933881347	1.0
2765000	-61540.594379264214	-61574.4846947318	33.89031546758871	-19586.729204940657	0.773985301365956	1.2703747608591893	1.048550438281043	0.22182432257814605	1	4	5	0	0	-20338.8364439975	0.4370829004816327	1.5029162689237408	1.0739384990647118	0.42897776985902863	0	4	7	0	0	-21648.91904579364	0.9968492246129459	8.119031703420479	4.355134523059257	3.763897180361219	3	25	48	5	0	1.0	0.2110766920714822	3.720447603209551	1.0	0.6391341790857298	6.343393195559051	1.0	0.2110766920714822	3.720447603209551	1.0	0.6391341790857298	6.343393195559051	1.0	0.2110766920714822	3.720447603209551	1.0
2770000	-61536.57427311548	-61573.38973356655	36.81546045106846	-19586.711871369564	0.7747263834865555	1.199769531405553	0.9144086923081713	0.2853608390973816	0	3	5	0	0	-20341.12986854006	0.6384235012455124	1.6872201372349311	1.3263056687040273	0.360914468530904	0	4	7	0	0	-21645.54799365692	0.9757432957261203	8.28361373988636	5.0274667559315	3.256146983954858	2	28	52	1	0	1.0	0.30457064807461753	3.137261149614366	1.0	0.34147331785175156	6.264238526308775	1.0	0.30457064807461753	3.137261149614366	1.0	0.34147331785175156	6.264238526308775	1.0	0.30457064807461753	3.137261149614366	1.0
2775000	-61577.83485209118	-61575.86845587123	-1.9663962199560334	-19585.109443396243	0.8472736366900828	1.7331796273685138	1.5491570502663907	0.1840225771021233	0	3	5	0	0	-20340.195379525943	0.5649356445445899	1.8531245660385514	1.30728109298374	0.5458434730548111	1	5	7	0	0	-21650.563632949044	1.1491736394590655	9.897539543949577	6.565519816609105	3.332019727340472	3	27	50	3	0	1.0	0.5130689354494687	1.0014782449803752	1.0	0.4113240927445625	7.25453315963546	1.0	0.5130689354494687	1.0014782449803752	1.0	0.4113240927445625	7.25453315963546	1.0	0.5130689354494687	1.0014782449803752	1.0
2780000	-61564.16938166064	-61572.80608600401	8.636704343370711	-19586.788019963424	0.8387050758821527	1.705963083136866	1.1833401876320377	0.522622895504828	1	4	5	0	0	-20339.190016871737	0.5153868942482828	1.8415521879437138	0.901440167605146	0.9401120203385679	0	3	6	1	0	-21646.828049168857	1.1444852033005186	8.969162229949404	5.515009469841692	3.454152760107709	6	27	47	6	0	1.0	0.3237719481993784	0.999994409657575	1.0	0.7177915934196935	4.9898510418002635	1.0	0.3237719481993784	0.999994409657575	1.0	0.7177915934196935	4.9898510418002635	1.0	0.3237719481993784	0.999994409657575	1.0
2785000	-61550.81830079546	-61571.999251866655	21.18095107119683	-19585.69708380804	1.0250637136599614	2.1181568439600684	1.9394422472991275	0.178714596660941	1	4	5	0	0	-20340.028080801854	0.4412447817309417	1.3708552391507167	0.9507402087920364	0.42011503035868036	0	4	7	0	0	-21646.274087256756	0.9971443613412615	8.748749114480924	5.952346467254923	2.7964026472260004	8	32	50	3	0	1.0	0.3727425389148485	1.0429526085801897	1.0	0.8213697065117345	7.780397947731565	1.0	0.3727425389148485	1.0429526085801897	1.0	0.8213697065117345	7.780397947731565	1.0	0.3727425389148485	1.0429526085801897	1.0
2790000	-61566.56723435275	-61573.20515348406	6.637919131310376	-19583.6801068669	1.1395193197302176	2.1086813047339072	1.9566400615331854	0.1520412432007216	1	4	5	0	0	-20338.91288264943	0.5642131089269782	1.7754057218515094	1.3317600180890763	0.4436457037624331	0	4	7	0	0	-21650.612163967726	1.0667750577822057	8.879551712919845	5.946689998398529	2.9328617145213163	4	26	48	5	0	1.0	0.38424792350426545	1.821144836094386	1.0	0.9373036382659091	7.872233092615314	1.0	0.38424792350426545	1.821144836094386	1.0	0.9373036382659091	7.872233092615314	1.0	0.38424792350426545	1.821144836094386	1.0
2795000	-61529.764040722504	-61571.04722193399	41.28318121149248	-19585.34675002339	0.7996604518279795	1.3378830069724377	1.179234037169837	0.15864896980260074	2	5	5	0	0	-20337.112395123127	0.4449088131600261	1.4462019985140042	1.1713228634436939	0.27487913507031037	0	4	7	0	0	-21648.588076787473	1.0618797068475432	8.796911849413654	4.342445936170977	4.454465913242676	9	32	49	4	0	1.0	0.2458787916239241	2.1912283234003582	1.0	1.7964613827207647	9.710567742558974	1.0	0.2458787916239241	2.1912283234003582	1.0	1.7964613827207647	9.710567742558974	1.0	0.2458787916239241	2.1912283234003582	1.0
2800000	-61532.59891300888	-61586.98122422649	54.38231121761134	-19588.24600354361	0.8591875012483114	1.4725537978561016	0.806984913851427	0.6655688840046747	1	4	5	0	0	-20341.01816315339	0.46904986604378834	1.5803655426656014	0.8997483092187439	0.6806172334468574	0	4	7	0	0	-21657.717057529495	1.0371184615059428	8.340334765677115	4.259635141107844	4.080699624569271	10	34	50	3	0	1.0	0.1581846633971951	2.968234402509845	1.0	3.520828958384827	6.301827763481299	1.0	0.1581846633971951	2.968234402509845	1.0	3.520828958384827	6.301827763481299	1.0	0.1581846633971951	2.968234402509845	1.0
2805000	-61500.052402578796	-61581.465946461336	81.41354388254318	-19585.658787891287	0.9117562101058476	1.788776205661383	1.029864693937463	0.75891151172392	2	5	5	0	0	-20338.070127282812	0.49363413573096643	1.7027542713600243	0.9478371039124571	0.7549171674475674	2	6	7	0	0	-21657.73703128724	1.0516235757995118	8.360779622686005	4.299194735095492	4.061584887590514	18	41	49	4	0	1.0	0.15764068463652184	3.0172751259116413	1.0	3.5329784626688308	7.542942615930639	1.0	0.15764068463652184	3.0172751259116413	1.0	3.5329784626688308	7.542942615930639	1.0	0.15764068463652184	3.0172751259116413	1.0
2810000	-61552.37796327808	-61572.77842067937	20.400457401296148	-19585.998598018417	0.981360268861098	2.144359744905662	1.1917981002484912	0.9525616446571707	3	5	4	1	0	-20342.892148495917	0.6303631924528201	2.0007538927518866	1.5120961708746197	0.48865772187726697	0	4	7	0	0	-21643.887674165046	1.2497319580546624	9.047355006930923	5.4012726679193515	3.6460823390115715	3	28	51	2	0	1.0	0.3400141716050696	1.588201610164048	1.0	0.5081205162260722	6.476281081403775	1.0	0.3400141716050696	1.588201610164048	1.0	0.5081205162260722	6.476281081403775	1.0	0.3400141716050696	1.588201610164048	1.0
2815000	-61506.49203793654	-61575.0651885665	68.57315062995826	-19584.0673671007	0.8475059529316493	1.311816353872541	1.0186816549639413	0.2931346989085999	1	4	5	0	0	-20337.56953547823	0.3570097547376913	1.233079239351515	0.6068504042586289	0.6262288350928863	1	3	5	2	0	-21653.42828598758	1.052710449355547	8.022620318738111	3.929574643573767	4.093045675164346	14	36	48	5	0	1.0	0.1943329462357295	1.239064698765949	1.0	2.033722896021415	7.619958126172835	1.0	0.1943329462357295	1.239064698765949	1.0	2.033722896021415	7.619958126172835	1.0	0.1943329462357295	1.239064698765949	1.0
2820000	-61513.63596861732	-61573.25417856017	59.618209942852786	-19583.681709144017	0.9277462230540673	1.5084897594827207	1.0541230934374137	0.454366666045307	1	3	4	1	0	-20339.83687057028	0.577489427888931	1.839198158401964	1.0970458853296146	0.7421522730723493	3	7	7	0	0	-21649.735598845873	1.0745597333212964	8.220790742987	3.9610914674646023	4.259699275522397	10	34	50	3	0	1.0	0.19576138294817855	1.847287894260911	1.0	3.5306994286255584	7.054866202348686	1.0	0.19576138294817855	1.847287894260911	1.0	3.5306994286255584	7.054866202348686	1.0	0.19576138294817855	1.847287894260911	1.0
2825000	-61505.662986845906	-61571.96569386945	66.3027070235454	-19585.58907379923	1.1130009998303312	2.420625815541887	1.751187511404932	0.6694383041369554	3	6	5	0	0	-20337.889620024653	0.4529885970520582	1.381779970103863	1.0048751796851028	0.37690479041876035	1	5	7	0	0	-21648.487000045567	1.1271731002306564	8.598297821563035	3.9887368196279858	4.609561001935049	14	36	48	5	0	1.0	0.21265565526167796	2.3411048783318296	1.0	2.7502696686785875	6.483005360451207	1.0	0.21265565526167796	2.3411048783318296	1.0	2.7502696686785875	6.483005360451207	1.0	0.21265565526167796	2.3411048783318296	1.0
2830000	-61553.01774783232	-61567.0491639192	14.031416086880188	-19586.113813552314	1.0819912675786263	2.268996354684623	1.8615282881152875	0.40746806656933554	0	3	5	0	0	-20338.461504577645	0.5138112943822785	1.9537958051408477	1.5691135726798193	0.3846822324610284	0	4	7	0	0	-21642.473845789238	1.3362292547567536	9.842924042194653	5.476760545792617	4.366163496402039	3	27	50	3	0	1.0	0.3308029084198685	1.9555580014061895	1.0	0.6264170948307755	6.566687131063767	1.0	0.3308029084198685	1.9555580014061895	1.0	0.6264170948307755	6.566687131063767	1.0	0.3308029084198685	1.9555580014061895	1.0
2835000	-61520.20660151366	-61576.87459125358	56.667989739922234	-19583.525018413882	0.7706587589502907	1.2147380820583027	0.8652470942601036	0.3494909877981992	3	6	5	0	0	-20347.5242572312	0.8063773479631215	2.6761087175989435	1.3954207702255643	1.2806879473733792	2	5	6	1	0	-21645.825315608494	1.1049700020177426	8.766521831128271	4.691616025968955	4.0749058051593146	15	39	50	3	0	1.0	0.2924064687402683	1.583722819074675	1.0	2.081122217633796	7.09178694424358	1.0	0.2924064687402683	1.583722819074675	1.0	2.081122217633796	7.09178694424358	1.0	0.2924064687402683	1.583722819074675	1.0
2840000	-61504.30734956541	-61563.270566092986	58.96321652757395	-19587.759109636703	1.2481075181416972	2.4752534553786574	1.5934744846653444	0.8817789707133132	2	5	5	0	0	-20336.08592709769	0.41457265062854115	1.1878706874143787	0.8170926060232726	0.37077808139110624	2	6	7	0	0	-21639.42552935859	0.8743691773888914	8.161408017460982	4.378216419511648	3.783191597949333	16	37	47	6	0	1.0	0.24021463409549598	2.466566777294264	1.0	2.406402674347743	8.152907227266857	1.0	0.24021463409549598	2.466566777294264	1.0	2.406402674347743	8.152907227266857	1.0	0.24021463409549598	2.466566777294264	1.0
2845000	-61515.2928116274	-61574.01387281882	58.72106119141982	-19587.73108298221	1.444438038917419	2.4529800288063335	2.2430750325997195	0.20990499620661363	4	7	5	0	0	-20339.56403662163	0.4802744460467352	1.6603155667341023	0.6837573424628411	0.9765582242712613	2	6	7	0	0	-21646.718753214976	0.9633858628656516	8.149209325559376	4.547141776604474	3.6020675489549	8	34	52	1	0	1.0	0.2608982708334513	3.2063780878534147	1.0	2.5131144579485256	8.09736821917855	1.0	0.2608982708334513	3.2063780878534147	1.0	2.5131144579485256	8.09736821917855	1.0	0.2608982708334513	3.2063780878534147	1.0
2850000	-61525.37218860499	-61564.58883956232	39.21665095732672	-19584.572973893668	0.9096617280965719	1.520976568872872	1.3837161035648835	0.13726046530798855	0	3	5	0	0	-20337.27187030946	0.45907509009424063	1.5667457446162207	0.9255933225573496	0.6411524220588707	2	6	7	0	0	-21642.74399535919	1.0040562683486924	8.029107551698727	4.015665514320738	4.013442037377989	7	29	48	5	0	1.0	0.28499413814626706	5.006871113515108	1.0	1.4999416093883917	7.846597621781926	1.0	0.28499413814626706	5.006871113515108	1.0	1.4999416093883917	7.846597621781926	1.0	0.28499413814626706	5.006871113515108	1.0
2855000	-61512.90270289894	-61563.14922483089	50.24652193195846	-19585.11239316403	1.0991469798230642	2.094849494177873	1.6054577648582957	0.48939172931957675	1	4	5	0	0	-20338.026417268342	0.46616355182058744	1.5816192720151707	1.0755758990461644	0.5060433729690066	0	4	7	0	0	-21640.010414398523	0.9942026965305135	7.945584024578567	4.311047549629019	3.6345364749495506	8	33	51	2	0	1.0	0.28939245900307686	5.084142266490997	1.0	1.2728024647446925	7.7273413906632324	1.0	0.28939245900307686	5.084142266490997	1.0	1.2728024647446925	7.7273413906632324	1.0	0.28939245900307686	5.084142266490997	1.0
2860000	-61522.326085713314	-61568.402533224005	46.07644751069247	-19587.952607910054	1.0290298757036214	2.1134592710618842	1.7214119317419563	0.39204733931992847	2	5	5	0	0	-20338.7633769978	0.46935378795688565	1.258811239264473	0.9665905932654766	0.29222064599899633	0	4	7	0	0	-21641.686548316153	1.0308376871385732	8.325850751389424	4.473671839141966	3.852178912247458	7	31	50	3	0	1.0	0.2526334455939566	4.0447792489666465	1.0	1.2714622980998604	7.719205072992702	1.0	0.2526334455939566	4.0447792489666465	1.0	1.2714622980998604	7.719205072992702	1.0	0.2526334455939566	4.0447792489666465	1.0
2865000	-61524.80957570336	-61564.949621497944	40.14004579458607	-19588.009280195954	0.9662420526104486	2.2289468886094634	1.8125388938332554	0.41640799477620793	2	5	5	0	0	-20337.73791427558	0.5411724257079782	1.613346155639997	1.1085242660321255	0.5048218896078714	0	4	7	0	0	-21639.20242702641	0.8856679570222635	8.182515438456008	3.768308918691497	4.414206519764512	4	27	49	4	0	1.0	0.20675265436607435	2.156173773260223	1.0	0.9185110130873618	5.0660565795006915	1.0	0.20675265436607435	2.156173773260223	1.0	0.9185110130873618	5.0660565795006915	1.0	0.20675265436607435	2.156173773260223	1.0
2870000	-61515.494673551584	-61570.17723004335	54.68255649176379	-19586.960494723666	1.1461781361181722	2.0469700933844432	1.6707825255142628	0.37618756787018054	0	3	5	0	0	-20339.08485379219	0.4607192194712135	1.2385135982700657	0.8463993338172195	0.3921142644528461	1	5	7	0	0	-21644.131881527497	0.8873260164185587	7.1128989580393664	4.101115409984262	3.011783548055108	1	26	51	2	0	1.0	0.2489146247546272	1.3247254314984425	1.0	0.29660908220399795	8.43156726164799	1.0	0.2489146247546272	1.3247254314984425	1.0	0.29660908220399795	8.43156726164799	1.0	0.2489146247546272	1.3247254314984425	1.0
2875000	-61511.36069772275	-61570.2209055721	58.86020784935432	-19585.70837523664	1.033041440980085	1.8439398175361634	1.5058295284059384	0.338110289130225	0	3	5	0	0	-20338.73627283729	0.3897665653097669	1.3726130999853343	0.7366273423771432	0.6359857576081909	0	4	7	0	0	-21645.776257498168	0.8973907496242106	6.29123346683695	3.722710979565102	2.5685224872718457	1	25	50	3	0	1.0	0.2117209222113045	1.23754143993136	1.0	0.20921610880438038	8.716700083125005	1.0	0.2117209222113045	1.23754143993136	1.0	0.20921610880438038	8.716700083125005	1.0	0.2117209222113045	1.23754143993136	1.0
2880000	-61526.14404077024	-61570.73643279559	44.59239202535013	-19587.31786473419	0.8381988039231356	1.4608721387794041	1.1504993144993096	0.31037282428009466	0	3	5	0	0	-20344.446657906683	0.5137943877758325	2.07342739256353	1.1624646235148048	0.9109627690487249	0	4	7	0	0	-21638.971910154716	0.863026717204109	5.970763135413216	3.9372083723343563	2.033554763078862	0	22	48	5	0	1.0	0.19720562256605761	0.6972710319975828	1.0	0.20571608813980935	9.677207747244218	1.0	0.19720562256605761	0.6972710319975828	1.0	0.20571608813980935	9.677207747244218	1.0	0.19720562256605761	0.6972710319975828	1.0
2885000	-61543.43018227968	-61566.04161854269	22.61143626301294	-19583.397549850506	0.7524740322510176	1.1410081795017428	0.984075520970886	0.15693265853085678	0	3	5	0	0	-20337.451535294127	0.5234365523630502	1.6348276022874424	0.7396703630208481	0.8951572392665944	0	2	5	2	0	-21645.19253339805	0.9630316911534387	7.759864600061542	4.658657824699618	3.101206775361926	6	26	46	7	0	1.0	0.22258727251640825	1.5757687611498135	1.0	0.9433160976994993	8.721642615899157	1.0	0.22258727251640825	1.5757687611498135	1.0	0.9433160976994993	8.721642615899157	1.0	0.22258727251640825	1.5757687611498135	1.0
2890000	-61505.518029742896	-61566.38911231705	60.87108257415359	-19583.922290919243	0.9895062986655985	1.782213460142278	1.5986472676109895	0.18356619253128853	0	3	5	0	0	-20338.137815568032	0.40966217727016463	1.128325891548262	0.8530848962530573	0.27524099529520474	0	4	7	0	0	-21644.329005829768	0.7915815784152694	6.142256825159563	3.342646126396967	2.7996106987625957	0	22	48	5	0	1.0	0.17081729143444133	1.214545643600438	1.0	0.06158274571785959	4.58068012784953	1.0	0.17081729143444133	1.214545643600438	1.0	0.06158274571785959	4.58068012784953	1.0	0.17081729143444133	1.214545643600438	1.0
2895000	-61520.94971950911	-61566.72214559105	45.77242608194034	-19583.39318696031	1.0340071754547175	1.7685903995373287	1.5557148823355764	0.2128755172017524	0	3	5	0	0	-20336.84129155921	0.5885928284401137	1.5063123646106105	1.268479063048664	0.2378333015619468	0	4	7	0	0	-21646.48766707153	0.791986516296305	6.588796024008661	3.8263972267719946	2.762398797236665	0	22	48	5	0	1.0	0.23909421198356862	0.8148735307500182	1.0	0.06145917479343241	9.538698326110953	1.0	0.23909421198356862	0.8148735307500182	1.0	0.06145917479343241	9.538698326110953	1.0	0.23909421198356862	0.8148735307500182	1.0
2900000	-61518.91909263715	-61568.29332132372	49.37422868656751	-19584.20181289089	0.7813350442395997	1.229016601033654	1.0916198327994546	0.13739676823419938	0	3	5	0	0	-20340.454024663235	0.4338752523335772	1.1775935631676506	0.6854588665398559	0.49213469662779474	1	5	7	0	0	-21643.6374837696	0.8045284912464893	7.045233250850442	3.6399645394489033	3.4052687114015403	2	25	49	4	0	1.0	0.21888535856585742	1.9194289123607513	1.0	0.3845991724457031	7.230996074820933	1.0	0.21888535856585742	1.9194289123607513	1.0	0.3845991724457031	7.230996074820933	1.0	0.21888535856585742	1.9194289123607513	1.0
2905000	-61549.79285885942	-61566.30284611515	16.509987255724326	-19584.89064603293	0.9214748685679278	1.6866068151886466	0.9182399605849489	0.7683668546036975	0	2	4	1	0	-20338.09281883143	0.49589367626451486	1.6115707091825948	1.1665700195208304	0.44500068966176487	0	4	7	0	0	-21643.31938125079	0.8199657199712335	7.813879764206298	3.90900864882277	3.9048711153835285	3	24	47	6	0	1.0	0.2784812679835142	0.9676971516523227	1.0	0.7172342332929212	5.72311003808558	1.0	0.2784812679835142	0.9676971516523227	1.0	0.7172342332929212	5.72311003808558	1.0	0.2784812679835142	0.9676971516523227	1.0
2910000	-61515.25348068193	-61569.996605370456	54.74312468852283	-19583.4684865149	0.8111449232903043	1.1955742990586815	1.0310496196209344	0.1645246794377471	0	3	5	0	0	-20337.042605780407	0.49187056768306403	1.5679720065819784	1.085960940079956	0.4820110665020224	0	4	7	0	0	-21649.485513075146	0.9837471722394884	6.7393081256397	3.8189704644309685	2.920337661208732	0	24	50	3	0	1.0	0.21379946399953073	2.1260130110473456	1.0	0.02361224757829221	6.85333546267569	1.0	0.21379946399953073	2.1260130110473456	1.0	0.02361224757829221	6.85333546267569	1.0	0.21379946399953073	2.1260130110473456	1.0
2915000	-61514.20247748154	-61567.29212906555	53.089651584003576	-19583.155467399545	0.7869818021929499	1.2324806338345629	1.0861329810678755	0.14634765276668743	0	3	5	0	0	-20337.269989617394	0.44538850906027416	1.4261789889927343	0.9445097519854695	0.4816692370072648	0	4	7	0	0	-21646.866672048607	0.9910552238779092	6.708639068918074	4.223659981701412	2.484979087216662	0	23	49	4	0	1.0	0.21235989135099886	0.7236062003544262	1.0	0.11473107262153519	6.899793737920211	1.0	0.21235989135099886	0.7236062003544262	1.0	0.11473107262153519	6.899793737920211	1.0	0.21235989135099886	0.7236062003544262	1.0
2920000	-61524.546091455	-61568.20378042774	43.65768897274462	-19586.313647023206	0.8779745144733498	1.8931866251727825	1.4907821166821191	0.40240450849066345	1	4	5	0	0	-20335.786531398076	0.41780048205145714	1.2082456819037168	1.0645750301783354	0.14367065172538132	0	3	6	1	0	-21646.103602006457	0.8218457164566672	6.464397447034466	4.031226050834934	2.4331713961995316	0	25	51	2	0	1.0	0.28122653769332595	1.9331652369527423	1.0	0.34177119429432656	7.072913672429413	1.0	0.28122653769332595	1.9331652369527423	1.0	0.34177119429432656	7.072913672429413	1.0	0.28122653769332595	1.9331652369527423	1.0
2925000	-61526.34384602352	-61575.58541322815	49.241567204635075	-19584.596111058778	0.8596420973879904	1.5069251797858874	1.394814177855328	0.11211100193055919	0	3	5	0	0	-20339.438651660672	0.3901572311370009	1.2920967288690093	0.9069204062571696	0.38517632261183954	0	4	7	0	0	-21651.5506505087	0.8927939153846308	6.526020207076751	4.0481117094963635	2.4779084975803873	0	24	50	3	0	1.0	0.22935430346659258	2.9317468403065714	1.0	0.2225301337086623	6.609249714027495	1.0	0.22935430346659258	2.9317468403065714	1.0	0.2225301337086623	6.609249714027495	1.0	0.22935430346659258	2.9317468403065714	1.0
2930000	-61534.423824114936	-61562.89013534912	28.46631123417742	-19585.692444696622	0.9838401930216208	1.876747508178179	1.6664452330430328	0.210302275135146	0	3	5	0	0	-20337.072716715393	0.4767977448943525	1.630744192760167	1.2290163497741085	0.40172784298605835	0	4	7	0	0	-21640.124973937105	0.9319929287169498	7.8723619586430384	4.509150714090281	3.3632112445527564	0	25	51	2	0	1.0	0.3798213102399573	1.5531726908068288	1.0	0.2799857126326147	6.749082727874466	1.0	0.3798213102399573	1.5531726908068288	1.0	0.2799857126326147	6.749082727874466	1.0	0.3798213102399573	1.5531726908068288	1.0
2935000	-61510.66412014792	-61572.42238904976	61.75826890183575	-19584.970035008628	0.9128307393589109	1.4145671364260797	1.2363824175055673	0.1781847189205125	0	3	5	0	0	-20337.380002308346	0.35856791181784026	0.953922252252035	0.7480778028647642	0.2058444493872708	0	4	7	0	0	-21650.07235173279	0.8479117482583941	6.031055822586045	3.7827864786960186	2.2482693438900228	0	23	49	4	0	1.0	0.22343394716019527	1.200931362594125	1.0	0.1271156871691288	8.025492756236364	1.0	0.22343394716019527	1.200931362594125	1.0	0.1271156871691288	8.025492756236364	1.0	0.22343394716019527	1.200931362594125	1.0
2940000	-61517.49148420357	-61569.73364396168	52.242159758107285	-19585.245756624223	0.8735587901039074	1.4065716044136345	1.0093179798195724	0.3972536245940619	0	3	5	0	0	-20337.86403530215	0.42495996816172943	1.357248373125442	0.8538438307495104	0.5034045423759318	0	3	6	1	0	-21646.6238520353	0.9035166217046685	6.395623535147384	3.808855612770034	2.5867679223773488	1	24	49	4	0	1.0	0.1856517687295631	0.6047773697088397	1.0	0.15982696055087642	6.05582938063972	1.0	0.1856517687295631	0.6047773697088397	1.0	0.15982696055087642	6.05582938063972	1.0	0.1856517687295631	0.6047773697088397	1.0
2945000	-61524.662791422474	-61581.14502734739	56.482235924912686	-19588.717151344277	1.178661178464534	2.2036382225069007	1.9695531626544165	0.2340850598524837	0	3	5	0	0	-20339.857924361288	0.5077184618293147	1.3182306214703052	1.1383293816464977	0.17990123982380743	0	4	7	0	0	-21652.569951641828	0.8952719835969395	6.337267468139236	3.939195745246027	2.3980717228932087	1	24	49	4	0	1.0	0.22926024643428883	0.6343449082943242	1.0	0.05836749595541267	6.593542164582381	1.0	0.22926024643428883	0.6343449082943242	1.0	0.05836749595541267	6.593542164582381	1.0	0.22926024643428883	0.6343449082943242	1.0
2950000	-61508.97438305895	-61571.15634206574	62.18195900678771	-19586.42206673907	0.8501064565983156	1.33824982875787	0.9689011504019278	0.3693486783559421	0	3	5	0	0	-20336.954197327956	0.419138296259665	1.1528452884149945	0.721184470413307	0.4316608180016874	0	4	7	0	0	-21647.78007799872	0.8921739474485635	6.448202332034749	3.7151232563735506	2.7330790756611987	0	23	49	4	0	1.0	0.19163546156305464	1.8274004543831397	1.0	0.05870643564933874	6.069354845087152	1.0	0.19163546156305464	1.8274004543831397	1.0	0.05870643564933874	6.069354845087152	1.0	0.19163546156305464	1.8274004543831397	1.0
2955000	-61510.14880415602	-61569.60550370093	59.45669954490427	-19585.537903208788	0.9932951151191791	1.6406217213217493	1.5002862711003673	0.14033545022138166	1	4	5	0	0	-20338.233005394348	0.47800837203606555	1.3425493936143362	1.2703153776025466	0.07223401601178955	0	4	7	0	0	-21645.83459509779	1.0040039158695908	7.382168768982771	4.0973168265928805	3.284851942389891	0	26	52	1	0	1.0	0.19270820540083525	2.6868558443639503	1.0	0.06330950078618583	6.681507427954896	1.0	0.19270820540083525	2.6868558443639503	1.0	0.06330950078618583	6.681507427954896	1.0	0.19270820540083525	2.6868558443639503	1.0
2960000	-61538.43740108879	-61569.35576762265	30.918366533853916	-19586.20669369302	0.9322867196597232	1.492618334418184	1.0678751451247737	0.4247431892934102	1	4	5	0	0	-20337.274919384134	0.4702810348495933	1.4572411372261955	0.9705197862156596	0.48672135101053593	0	4	7	0	0	-21645.874154545494	1.0867966998485425	9.27499044700173	4.619573028861481	4.655417418140252	1	26	51	2	0	1.0	0.2525096181056614	2.2611580700128457	1.0	0.2511126669310084	4.72588418574559	1.0	0.2525096181056614	2.2611580700128457	1.0	0.2511126669310084	4.72588418574559	1.0	0.2525096181056614	2.2611580700128457	1.0
2965000	-61533.63754715246	-61565.22230565909	31.584758506631616	-19584.348171692185	0.9857239119462002	1.8595543355994617	1.3727829111394287	0.48677142446003274	0	3	5	0	0	-20336.319865218	0.39484720083149877	1.3195589778294974	0.6733171922037544	0.6462417856257432	0	4	7	0	0	-21644.554268748903	1.1047786848541297	9.195809721630143	4.151964938872694	5.043844782757449	3	26	49	4	0	1.0	0.2295253285936595	3.4643525266132915	1.0	0.15111166860814867	4.726153317150562	1.0	0.2295253285936595	3.4643525266132915	1.0	0.15111166860814867	4.726153317150562	1.0	0.2295253285936595	3.4643525266132915	1.0
2970000	-61535.32979194554	-61577.27629171163	41.946499766084436	-19583.243546342295	0.8655768535035426	1.3832253786429582	0.9297312790412869	0.45349409960167136	0	3	5	0	0	-20341.164836217085	0.6929729027123297	1.986398313655109	1.4922395512962867	0.4941587623588224	0	4	7	0	0	-21652.867909152243	1.0715696379409705	7.431840058205635	4.025598621502821	3.406241436702815	1	21	46	7	0	1.0	0.17118769771331355	1.5312681506261416	1.0	0.09485243610020988	4.197258754505851	1.0	0.17118769771331355	1.5312681506261416	1.0	0.09485243610020988	4.197258754505851	1.0	0.17118769771331355	1.5312681506261416	1.0
2975000	-61586.14781047971	-61574.74134732574	-11.406463153972991	-19589.975770527664	1.5187124748941212	3.7061396579105725	2.712812572427125	0.9933270854834478	1	4	5	0	0	-20337.817098602423	0.622171073660039	2.186679717645963	1.8153119072344661	0.3713678104114969	0	3	6	1	0	-21646.94847819565	1.3415907340162048	10.399055876845615	6.810594791690974	3.5884610851546404	1	25	50	3	0	1.0	0.44265037025910403	2.2996273368300555	1.0	0.036393260608580925	6.757284459671674	1.0	0.44265037025910403	2.2996273368300555	1.0	0.036393260608580925	6.757284459671674	1.0	0.44265037025910403	2.2996273368300555	1.0
2980000	-61518.98219739508	-61572.94163691631	53.95943952122634	-19583.856389051143	0.9203001079181787	1.543726072509188	1.212932340371553	0.33079373213763485	0	3	5	0	0	-20338.14881930558	0.3977257764254366	1.1664577298157282	0.6676041292671429	0.49885360054858535	0	3	6	1	0	-21650.936428559584	1.059408616087859	7.256708465258628	3.8644919612954514	3.3922165039631778	1	24	49	4	0	1.0	0.14873403519160366	1.4285586937071488	1.0	0.19898811506700417	7.247443430079919	1.0	0.14873403519160366	1.4285586937071488	1.0	0.19898811506700417	7.247443430079919	1.0	0.14873403519160366	1.4285586937071488	1.0
2985000	-61533.1792018932	-61575.87893976127	42.699737868069874	-19583.72787578915	0.6885075170184753	0.9521935879664095	0.6722480518879251	0.2799455360784845	0	2	4	1	0	-20340.68237866278	0.48944538618946976	1.5953143666167813	1.1761840735730296	0.4191302930437517	0	4	7	0	0	-21651.46868530934	1.0568864483030973	7.393552444054331	3.881330485034106	3.5122219590202253	4	27	49	4	0	1.0	0.21615109185902254	1.4326113832008862	1.0	0.2125831257224652	8.071294293418193	1.0	0.21615109185902254	1.4326113832008862	1.0	0.2125831257224652	8.071294293418193	1.0	0.21615109185902254	1.4326113832008862	1.0
2990000	-61505.182342633576	-61572.64174166341	67.45939902983135	-19584.98938038162	1.0069882587062764	1.719304831816863	1.2099161555276663	0.5093886762891968	1	4	5	0	0	-20336.545443826864	0.38744956842973977	1.0079226025356602	0.8409816146329633	0.16694098790269674	0	4	7	0	0	-21651.106917454923	1.0173291080593216	6.32912559593554	4.020466186255105	2.3086594096804336	2	25	49	4	0	1.0	0.17012262507981532	0.7166581245617135	1.0	1.2670571991296251	8.12804826162687	1.0	0.17012262507981532	0.7166581245617135	1.0	1.2670571991296251	8.12804826162687	1.0	0.17012262507981532	0.7166581245617135	1.0
2995000	-61500.12688698136	-61569.45149144593	69.32460446457458	-19585.461614927262	0.992484538707107	1.9519668840590496	1.1107260481041812	0.8412408359548682	4	6	4	1	0	-20336.33113177196	0.35422588215334166	0.9405287997214948	0.7442260585687498	0.1963027411527449	1	5	7	0	0	-21647.658744746706	1.0199655877560903	6.417402608144695	3.4034087371417145	3.0139938710029783	4	25	47	6	0	1.0	0.11180069606076894	0.7797946981488265	1.0	1.2480120082355088	9.568859620555822	1.0	0.11180069606076894	0.7797946981488265	1.0	1.2480120082355088	9.568859620555822	1.0	0.11180069606076894	0.7797946981488265	1.0
3000000	-61520.48184412002	-61571.48225035731	51.00040623728915	-19588.14276546932	0.9260127568774477	1.6656035712247657	1.4042008613448327	0.26140270987993286	0	3	5	0	0	-20337.436616105522	0.41522161415372344	1.5512091103635832	0.9234056148230998	0.6278034955404834	0	4	7	0	0	-21645.902868782458	0.9528698630121835	6.471424350699136	3.5162883863331356	2.955135964366001	4	23	45	8	0	1.0	0.15007655783673912	0.9044662795991663	1.0	0.39578847323284294	6.208672435599435	1.0	0.15007655783673912	0.9044662795991663	1.0	0.39578847323284294	6.208672435599435	1.0	0.15007655783673912	0.9044662795991663	1.0
3005000	-61518.43371954396	-61572.01825240723	53.58453286326894	-19584.154471938225	0.7887631609693342	1.127656757192256	0.8701299669235918	0.2575267902686642	0	3	5	0	0	-20338.048348744738	0.42220472873611026	1.1354951069999188	0.5197987189715065	0.6156963880284123	0	2	5	2	0	-21649.81543172427	0.9480403825742815	6.317879349629309	3.181678024816356	3.136201324812955	4	22	44	9	0	1.0	0.13715830211968263	0.9250947933727578	1.0	0.70413284145048	7.753349011932675	1.0	0.13715830211968263	0.9250947933727578	1.0	0.70413284145048	7.753349011932675	1.0	0.13715830211968263	0.9250947933727578	1.0
3010000	-61537.07741449069	-61574.54698715353	37.46957266284083	-19587.397263978328	1.164098823660939	2.117485594776679	1.1405095076643876	0.9769760871122917	0	2	4	1	0	-20335.42028665649	0.3574725438182589	1.107908194659946	0.7168876119720708	0.39102058268787493	1	5	7	0	0	-21651.72943651871	1.046833211088688	6.5921463666144735	3.411089793612409	3.1810565730020652	3	19	42	11	0	1.0	0.1815013374630639	0.5987570080676118	1.0	0.5568011802432286	3.137002855806356	1.0	0.1815013374630639	0.5987570080676118	1.0	0.5568011802432286	3.137002855806356	1.0	0.1815013374630639	0.5987570080676118	1.0
3015000	-61542.23735853426	-61572.51481790506	30.277459370799654	-19588.184314456856	0.8421528920738028	1.709129918601029	1.515921305469219	0.19320861313180976	0	3	5	0	0	-20337.709871936127	0.47798466412951773	1.5685050008258914	1.1166173987986965	0.4518876020271948	0	4	7	0	0	-21646.620631512073	1.1741544060053097	8.240545306139667	5.1314168390256345	3.109128467114034	0	24	50	3	0	1.0	0.2794084796696573	1.9144433632807398	1.0	0.14308080233542234	6.546587076396847	1.0	0.2794084796696573	1.9144433632807398	1.0	0.14308080233542234	6.546587076396847	1.0	0.2794084796696573	1.9144433632807398	1.0
3020000	-61528.51561997269	-61567.78297439282	39.267354420128896	-19584.927953350554	0.8035123762099479	1.358867397954784	1.1748645365222385	0.18400286143254552	0	3	5	0	0	-20336.651193183618	0.3383502830923109	1.0932951906255712	0.6544460272063763	0.43884916341919483	0	4	7	0	0	-21646.203827858655	1.1563319489219097	7.8506983082949935	4.827067442353955	3.0236308659410436	0	24	50	3	0	1.0	0.31128191455552046	1.91544361607996	1.0	0.16394601655188437	6.543168420794806	1.0	0.31128191455552046	1.91544361607996	1.0	0.16394601655188437	6.543168420794806	1.0	0.31128191455552046	1.91544361607996	1.0
3025000	-61548.008649341384	-61578.45223078082	30.443581439441726	-19584.5539357942	0.8553729501233066	1.4947169642584428	1.184153665327969	0.31056329893047374	0	3	5	0	0	-20339.53307148715	0.5152583460992589	1.3703418776370953	1.1294406279235711	0.24090124971352395	0	4	7	0	0	-21654.365223499466	1.4085513674782204	8.518104571029362	3.986467690052046	4.531636880977316	4	22	44	9	0	1.0	0.20149437159947756	0.7942932662256105	1.0	0.671243234931685	5.692145058538876	1.0	0.20149437159947756	0.7942932662256105	1.0	0.671243234931685	5.692145058538876	1.0	0.20149437159947756	0.7942932662256105	1.0
3030000	-61545.97611664582	-61576.05700628511	30.080889639289715	-19584.884071269254	0.8980306826299763	1.6961534439255956	1.1750213608711435	0.5211320830544521	0	3	5	0	0	-20336.89062590503	0.4108166455624038	1.4176167684912395	0.8174794191138102	0.6001373493774294	0	3	6	1	0	-21654.28230911083	1.1299325478425526	8.360124810335032	5.280029384497226	3.080095425837805	0	26	52	1	0	1.0	0.2601232914926522	2.367838990070855	1.0	0.04742492312588574	6.339154099714929	1.0	0.2601232914926522	2.367838990070855	1.0	0.04742492312588574	6.339154099714929	1.0	0.2601232914926522	2.367838990070855	1.0
3035000	-61518.4480641367	-61568.0357312075	49.587667070799	-19583.988810621617	0.9262313191947255	1.5901264361446512	1.1034358553540526	0.48669058079059846	2	5	5	0	0	-20337.29936875118	0.7536116799160776	2.7244911840319754	1.715159807146167	1.0093313768858083	1	5	7	0	0	-21646.7475518347	1.406982301451339	9.069414803670522	4.553619241786411	4.515795561884112	3	28	51	2	0	1.0	0.17192489965259924	3.0009011924488544	1.0	0.5203645926089157	5.24090126164413	1.0	0.17192489965259924	3.0009011924488544	1.0	0.5203645926089157	5.24090126164413	1.0	0.17192489965259924	3.0009011924488544	1.0
3040000	-61539.77431787772	-61571.59490694812	31.820589070402367	-19586.984435231003	1.256968544773367	2.76994820733755	2.1444732714034105	0.6254749359341392	1	4	5	0	0	-20339.226089441163	0.4029825021028788	1.112716939034601	0.7299644269185273	0.38275251211607386	1	5	7	0	0	-21645.384382275955	1.435138707879486	9.5973977293893	5.363132995333149	4.234264734056149	5	28	49	4	0	1.0	0.2280341365893213	1.2793388940454562	1.0	1.0118803468062139	6.248872644439728	1.0	0.2280341365893213	1.2793388940454562	1.0	1.0118803468062139	6.248872644439728	1.0	0.2280341365893213	1.2793388940454562	1.0
3045000	-61552.074434620015	-61575.857941083406	23.783506463389166	-19590.25740750942	1.1046520676760787	2.1876730904920083	1.7917166473245651	0.3959564431674428	0	3	5	0	0	-20335.875511544073	0.41527657907450233	1.3122043059485813	0.8758211632865152	0.43638314266206607	0	4	7	0	0	-21649.725022029917	1.1981406923093878	8.846416585172587	5.349255492663096	3.4971610925094896	1	27	52	1	0	1.0	0.30238059283374014	4.349571837883689	1.0	0.15632646258025934	6.149026662526468	1.0	0.30238059283374014	4.349571837883689	1.0	0.15632646258025934	6.149026662526468	1.0	0.30238059283374014	4.349571837883689	1.0
3050000	-61548.217289003085	-61564.898058961284	16.680769958199313	-19586.737027821444	0.9635628254096757	1.862594134308376	1.659010559916839	0.20358357439153688	0	3	5	0	0	-20336.858709078508	0.5543458047238391	1.978770189401513	1.0142480818607302	0.9645221075407826	0	4	7	0	0	-21641.302322061332	1.1264257269582274	9.503334614684377	5.6819977172771035	3.8213368974072734	2	29	53	0	0	1.0	0.38368722925725046	2.8769032788207287	1.0	0.43120574919595467	6.4364434743728705	1.0	0.38368722925725046	2.8769032788207287	1.0	0.43120574919595467	6.4364434743728705	1.0	0.38368722925725046	2.8769032788207287	1.0
3055000	-61571.55875659777	-61572.91103198781	1.352275390042569	-19587.606170895153	1.3116551387390627	2.736391128705989	2.3731280202998346	0.3632631084061547	0	3	5	0	0	-20337.227271178905	0.47106160534017416	1.6200770871239334	1.1346408574015823	0.4854362297223516	0	3	6	1	0	-21648.07758991375	1.1148998686683103	9.18225672526918	5.390165455334809	3.792091269934376	3	25	48	5	0	1.0	0.4584116426179352	1.8157965031836913	1.0	0.42919774454304727	4.321495159475888	1.0	0.4584116426179352	1.8157965031836913	1.0	0.42919774454304727	4.321495159475888	1.0	0.4584116426179352	1.8157965031836913	1.0
3060000	-61561.20090467506	-61566.33168292674	5.130778251682054	-19586.95119277922	1.1918468091852543	2.52603940235368	2.1351757158014038	0.39086368655227677	0	3	5	0	0	-20337.786184551875	0.5865539037212723	2.468715394359842	1.9030724784230766	0.5656429159367653	0	3	6	1	0	-21641.59430559565	1.2437891709333804	9.598579519477536	6.432849783585771	3.165729735891763	0	26	52	1	0	1.0	0.34892202875774314	2.475000212746584	1.0	0.11776785731102955	5.6459236345982005	1.0	0.34892202875774314	2.475000212746584	1.0	0.11776785731102955	5.6459236345982005	1.0	0.34892202875774314	2.475000212746584	1.0
3065000	-61558.280019973754	-61572.56938036253	14.28936038878037	-19588.181189554594	1.2107320316215398	2.803452621537487	2.1421343606921965	0.6613182608452904	0	3	5	0	0	-20340.482951081172	0.561873393451425	2.0168298684014037	1.476681593209183	0.5401482751922209	0	4	7	0	0	-21643.905239726766	1.3117944218402386	8.917558349381332	5.471824603960612	3.44573374542072	0	24	50	3	0	1.0	0.3452444825160988	1.4200623842407072	1.0	0.04707257487069881	5.074915317004147	1.0	0.3452444825160988	1.4200623842407072	1.0	0.04707257487069881	5.074915317004147	1.0	0.3452444825160988	1.4200623842407072	1.0
3070000	-61548.47610606627	-61570.2123763314	21.736270265127118	-19585.554792610146	0.8322304072860456	1.6661614407353529	1.3954496306722775	0.2707118100630748	1	3	4	1	0	-20339.269455124657	0.45311565203343207	1.5286466733345785	0.94908994985734	0.5795567234772387	0	4	7	0	0	-21645.388128596605	1.251570453026657	8.978057970686226	5.612507929947048	3.3655500407391794	1	27	52	1	0	1.0	0.3489987320642799	2.3027195181189106	1.0	0.4217757655542586	5.10033455807716	1.0	0.3489987320642799	2.3027195181189106	1.0	0.4217757655542586	5.10033455807716	1.0	0.3489987320642799	2.3027195181189106	1.0
3075000	-61558.417333012374	-61572.44444938735	14.027116374978013	-19588.704141709233	1.5065929271391332	3.2460813195841762	2.1667436245208918	1.0793376950632845	0	3	5	0	0	-20338.83349140309	0.5436887030362172	2.1269898846210986	1.747722772308549	0.3792671123125496	0	4	7	0	0	-21644.906816275026	1.2876465687321714	9.392011373114359	5.149420525987909	4.242590847126451	2	28	52	1	0	1.0	0.34270399724591766	4.127452218426843	1.0	0.24510620949954795	5.2125145879836925	1.0	0.34270399724591766	4.127452218426843	1.0	0.24510620949954795	5.2125145879836925	1.0	0.34270399724591766	4.127452218426843	1.0
3080000	-61560.11827799272	-61572.878291243615	12.760013250897963	-19585.775629731867	1.0470202652261442	2.0258194454627696	1.3450718985656929	0.6807475468970767	0	3	5	0	0	-20339.61840376017	0.5215380366585501	1.8650831497889133	1.260696701114268	0.6043864486746453	0	4	7	0	0	-21647.48425775157	1.090767245475633	9.702803854831801	5.651058469381895	4.051745385449905	2	27	51	2	0	1.0	0.2986596719831908	4.537019789094895	1.0	0.21793698733607855	4.716806767847231	1.0	0.2986596719831908	4.537019789094895	1.0	0.21793698733607855	4.716806767847231	1.0	0.2986596719831908	4.537019789094895	1.0
3085000	-61537.645256319265	-61573.759242728374	36.11398640910693	-19584.99055343972	0.8407742344562082	1.4891623731982013	1.136195757592484	0.3529666156057175	1	4	5	0	0	-20340.35021109854	0.47018963366126876	1.6097652374070333	0.9459218121276416	0.6638434252793918	0	4	7	0	0	-21648.41847819012	1.095380650180295	8.9059072014739	4.844414763686302	4.0614924377876	2	27	51	2	0	1.0	0.29612191271508015	2.3417851701072467	1.0	0.26615587905123933	5.140047851287396	1.0	0.29612191271508015	2.3417851701072467	1.0	0.26615587905123933	5.140047851287396	1.0	0.29612191271508015	2.3417851701072467	1.0
3090000	-61510.429245150735	-61565.97766641714	55.54842126640149	-19582.64020286476	0.8483928245172105	1.3815574896927951	0.9931237243360526	0.38843376535674257	1	3	4	1	0	-20338.908191386672	0.35421965814816564	1.0678654928892746	0.5321482894263045	0.53571720346297	1	5	7	0	0	-21644.4292721657	1.1113567951228585	8.792436585820756	4.292498421234029	4.499938164586728	5	30	51	2	0	1.0	0.16212289959143208	2.2100232152060837	1.0	0.7342652182334256	4.410328281981345	1.0	0.16212289959143208	2.2100232152060837	1.0	0.7342652182334256	4.410328281981345	1.0	0.16212289959143208	2.2100232152060837	1.0
3095000	-61516.04486931183	-61568.15087500428	52.10600569244363	-19584.31017428951	0.8919791237486631	1.565727270365235	1.5095280461908458	0.056199224174389016	0	3	5	0	0	-20338.890388247793	0.39513273467780485	1.3599024853443429	0.9575623787068304	0.4023401066375125	0	4	7	0	0	-21644.950312466975	1.0916881973349748	8.205257071675513	4.323321636320261	3.881935435355255	5	30	51	2	0	1.0	0.2285373309321175	1.5278981714737292	1.0	0.8356769980414659	9.815396735069903	1.0	0.2285373309321175	1.5278981714737292	1.0	0.8356769980414659	9.815396735069903	1.0	0.2285373309321175	1.5278981714737292	1.0
3100000	-61537.24495935544	-61571.3384009962	34.09344164075843	-19585.187033505736	0.9979108964769655	1.6416157115181922	1.5199556062827941	0.12166010523539803	1	4	5	0	0	-20338.70689275398	0.5368746524927381	1.795172574789665	1.2070155074711204	0.5881570673185448	0	3	6	1	0	-21647.44447473649	1.1922858625612651	8.619023255628537	5.0323807931631865	3.5866424624653512	3	28	51	2	0	1.0	0.2084185037568675	1.8335193711842541	1.0	0.7343390256654002	7.387855405154402	1.0	0.2084185037568675	1.8335193711842541	1.0	0.7343390256654002	7.387855405154402	1.0	0.2084185037568675	1.8335193711842541	1.0
3105000	-61531.76332063542	-61564.363724499475	32.60040386405632	-19585.529997252695	0.9887810107935392	1.897868664054115	1.683298118027806	0.21457054602630887	1	4	5	0	0	-20336.22078311099	0.7064262906219806	2.10416962829823	1.6335361767755057	0.47063345152272396	2	6	7	0	0	-21642.61294413578	1.1095714282485114	8.71316147156944	4.654711192021672	4.058450279547769	3	28	51	2	0	1.0	0.3188041530726624	1.9395658182460271	1.0	1.5385437121747143	6.667896595067293	1.0	0.3188041530726624	1.9395658182460271	1.0	1.5385437121747143	6.667896595067293	1.0	0.3188041530726624	1.9395658182460271	1.0
3110000	-61546.82364479145	-61572.74783547206	25.92419068060724	-19583.914569234847	1.023450562559241	1.7967019414156522	1.3731446941009917	0.42355724731466005	2	5	5	0	0	-20337.546950772456	0.5380857372440192	1.641119215204286	1.3823476192252502	0.25877159597903565	0	3	6	1	0	-21651.28631546476	1.153525710745302	9.302112847656437	5.195853507777812	4.106259339878626	4	29	51	2	0	1.0	0.27881718533572747	2.209376608914056	1.0	1.3981156757620956	6.693456304160724	1.0	0.27881718533572747	2.209376608914056	1.0	1.3981156757620956	6.693456304160724	1.0	0.27881718533572747	2.209376608914056	1.0
3115000	-61541.45775920916	-61570.19172407027	28.733964861108465	-19585.781875934343	1.0924399200047845	2.1578566178929166	1.658768770660385	0.4990878472325316	1	4	5	0	0	-20340.253963555053	0.5327493492216204	1.6797726896852845	1.109573620576798	0.5701990691084862	1	5	7	0	0	-21644.155884580872	1.1311541271967833	9.417650690592748	3.7534675969266695	5.664183093666081	7	26	45	8	0	1.0	0.18430267814081913	2.845840861027967	1.0	1.0554124006265886	4.698188932802801	1.0	0.18430267814081913	2.845840861027967	1.0	1.0554124006265886	4.698188932802801	1.0	0.18430267814081913	2.845840861027967	1.0
3120000	-61544.43181956139	-61572.07523397	27.643414408611207	-19584.207595409756	0.8273931215112473	1.346941606855674	1.2909415229458747	0.05600008390979934	0	3	5	0	0	-20341.4032867345	0.8990535582142052	3.292000311081387	2.535713529334306	0.7562867817470809	5	9	7	0	0	-21646.464351825747	1.1509475219678262	8.567159374664428	5.221780827489728	3.345378547174702	6	29	49	4	0	1.0	0.3595640955230779	1.7694693567999795	1.0	1.0319444469911239	7.704239892899756	1.0	0.3595640955230779	1.7694693567999795	1.0	1.0319444469911239	7.704239892899756	1.0	0.3595640955230779	1.7694693567999795	1.0
3125000	-61571.981832037505	-61567.69510193427	-4.286730103241215	-19584.688567049896	1.1402356264099962	2.0579622934767645	1.8997126295551732	0.1582496639215913	0	3	5	0	0	-20341.87242135795	0.6015423567493192	1.6198662588057715	1.2055324852089284	0.4143337735968431	0	3	6	1	0	-21641.13411352642	1.075582642048688	9.201753108845663	6.016531552505869	3.1852215563397914	2	24	48	5	0	1.0	0.47963146588989164	1.4181920427169776	1.0	0.4486214127247159	4.739526427150925	1.0	0.47963146588989164	1.4181920427169776	1.0	0.4486214127247159	4.739526427150925	1.0	0.47963146588989164	1.4181920427169776	1.0
3130000	-61557.27797034776	-61571.48434261804	14.206372270279644	-19584.31885794446	1.0954299992726924	2.375285322042509	1.9834195754631416	0.3918657465793675	1	4	5	0	0	-20338.671118422986	0.5366786694596097	1.81512246718938	1.4366977190861845	0.3784247481031955	0	4	7	0	0	-21648.494366250594	1.2313489763186842	9.560523642048995	5.719240565127746	3.8412830769212487	4	29	51	2	0	1.0	0.372515388533681	1.8375339084496747	1.0	0.32819101176458837	4.574946949795576	1.0	0.372515388533681	1.8375339084496747	1.0	0.32819101176458837	4.574946949795576	1.0	0.372515388533681	1.8375339084496747	1.0
3135000	-61534.94199577282	-61568.10985742889	33.16786165607232	-19587.6369513911	0.8401983605124249	1.7552146217682991	1.4927604340883802	0.2624541876799184	1	4	5	0	0	-20339.817300445702	0.5298461722254797	2.0061133611834565	1.466585442642951	0.5395279185405053	1	5	7	0	0	-21640.655605592092	1.0478019978363449	8.288842762856248	5.127186690754512	3.1616560721017337	8	32	50	3	0	1.0	0.2576136157130451	2.129960800143694	1.0	1.1342640346314699	8.57332545499371	1.0	0.2576136157130451	2.129960800143694	1.0	1.1342640346314699	8.57332545499371	1.0	0.2576136157130451	2.129960800143694	1.0
3140000	-61518.17466156301	-61560.47796941722	42.30330785420952	-19585.8274727667	1.0025387374401606	1.6149318772585697	1.47574270271992	0.13918917453864968	1	4	5	0	0	-20337.709441671028	0.5009013007274447	1.8192661361800702	1.0936116865963594	0.7256544495837107	1	5	7	0	0	-21636.941054979485	1.0142430133826816	8.690864538127473	5.024202760466109	3.6666617776613655	7	32	51	2	0	1.0	0.22426760206310833	2.307244355367045	1.0	0.8926780997481143	8.520282508317136	1.0	0.22426760206310833	2.307244355367045	1.0	0.8926780997481143	8.520282508317136	1.0	0.22426760206310833	2.307244355367045	1.0
3145000	-61519.16052726223	-61564.45669456894	45.29616730670184	-19584.17254643856	0.8475666645250861	1.5838827177136632	1.3644542052871809	0.2194285124264824	0	3	5	0	0	-20337.23296440567	0.3928602316646524	1.4658724124862579	0.9181455364492652	0.5477268760369928	0	4	7	0	0	-21643.051183724707	0.9329953350758663	7.5224154833138055	3.8880112354510588	3.634404247862747	1	26	51	2	0	1.0	0.21562721611209193	2.5040405912529486	1.0	0.41804604430041997	5.827612845546277	1.0	0.21562721611209193	2.5040405912529486	1.0	0.41804604430041997	5.827612845546277	1.0	0.21562721611209193	2.5040405912529486	1.0
3150000	-61522.86470477183	-61565.09098634639	42.22628157455887	-19584.681625260975	0.7025253432592823	1.0576752870208987	0.7969594178127664	0.26071586920813233	0	3	5	0	0	-20339.03794312579	0.41892900983330855	1.4446447874118389	0.9410492228658709	0.5035955645459678	0	4	7	0	0	-21641.371417959628	0.926812012536451	7.837509983330448	4.217768907603028	3.619741075727422	4	27	49	4	0	1.0	0.21924277919822732	2.631485979320862	1.0	0.7175527334513652	5.009717850073736	1.0	0.21924277919822732	2.631485979320862	1.0	0.7175527334513652	5.009717850073736	1.0	0.21924277919822732	2.631485979320862	1.0
3155000	-61548.827334421985	-61573.44419810584	24.61686368385805	-19584.932472576467	1.05090501111145	1.9306995730882501	1.6524453622441215	0.2782542108441288	1	4	5	0	0	-20336.383080146174	0.4344084473579743	1.2896908790055872	1.023984189331078	0.26570668967450917	0	4	7	0	0	-21652.128645383196	0.9800632580115337	7.881447621784054	5.218334120097872	2.6631135016861807	2	28	52	1	0	1.0	0.3785896300596191	1.6344237352103144	1.0	0.9057658135829858	11.21520713894773	1.0	0.3785896300596191	1.6344237352103144	1.0	0.9057658135829858	11.21520713894773	1.0	0.3785896300596191	1.6344237352103144	1.0
3160000	-61532.67814892275	-61567.24100689151	34.56285796876238	-19585.72530748517	0.8467059553842657	1.6054604754559163	1.412103360708051	0.19335711474786507	0	3	5	0	0	-20337.97600822243	0.5258696144268997	1.5292855985508074	1.0354231830535239	0.4938624154972837	0	4	7	0	0	-21643.539691183913	0.9691905730758298	8.441880677499782	4.580150265046589	3.861730412453195	2	26	50	3	0	1.0	0.24743725331164199	1.6476506712185237	1.0	0.40214298129651116	6.405250509165307	1.0	0.24743725331164199	1.6476506712185237	1.0	0.40214298129651116	6.405250509165307	1.0	0.24743725331164199	1.6476506712185237	1.0
3165000	-61536.53525480088	-61568.363656716974	31.82840191609251	-19584.780436573288	0.7919261853547793	1.4494671208621006	1.3545850736208886	0.09488204724121181	0	3	5	0	0	-20335.152069891843	0.4915167532994103	1.4863313519934118	0.8657023405274671	0.6206290114659447	0	4	7	0	0	-21648.431150251847	0.9746932495944776	7.825491782305383	5.031588273035885	2.7939035092694984	2	29	53	0	0	1.0	0.3853872492368981	5.014903625245143	1.0	0.23919222239532312	8.39278378844119	1.0	0.3853872492368981	5.014903625245143	1.0	0.23919222239532312	8.39278378844119	1.0	0.3853872492368981	5.014903625245143	1.0
3170000	-61528.42538495565	-61563.62952984656	35.2041448909135	-19584.49686496707	0.8751419736183609	1.4665262178813685	1.1399045341059653	0.3266216837754031	0	3	5	0	0	-20338.35180232847	0.4277579056687869	1.4311486701298477	1.133874015886602	0.2972746542432459	4	8	7	0	0	-21640.780862551026	1.2717000305547133	9.090829604059525	6.327070205729358	2.763759398330165	4	31	53	0	0	1.0	0.3697354126939814	1.4540912485079112	1.0	1.2278954723949569	10.492033624686634	1.0	0.3697354126939814	1.4540912485079112	1.0	1.2278954723949569	10.492033624686634	1.0	0.3697354126939814	1.4540912485079112	1.0
3175000	-61549.8943830242	-61571.94173465093	22.047351626726847	-19584.629945913883	0.8414880126794515	1.5809170866059388	1.4817170598706784	0.09920002673526032	0	3	5	0	0	-20338.75967309853	0.4648105682045722	1.6584488482140314	1.37163104505773	0.2868178031563012	0	4	7	0	0	-21648.55211563851	1.2867697249449943	9.112624101798321	5.412415643553983	3.70020845824434	7	31	50	3	0	1.0	0.4220522473704472	1.681749753982192	1.0	0.6132240670360972	10.407470161673173	1.0	0.4220522473704472	1.681749753982192	1.0	0.6132240670360972	10.407470161673173	1.0	0.4220522473704472	1.681749753982192	1.0
3180000	-61542.537734153295	-61579.062310898764	36.524576745471734	-19587.359406467727	0.8581389506327592	1.64236408248635	1.3781727054635093	0.26419137702284057	2	4	4	1	0	-20339.696741625154	0.46145394592873484	1.5485886290825128	1.3448829386479577	0.20370569043455533	2	6	7	0	0	-21652.00616280588	1.2946306529588136	9.415989867866315	5.517089229124306	3.8989006387420084	7	32	51	2	0	1.0	0.2512772185093388	2.0268807153449524	1.0	1.531835232130221	10.184659151408777	1.0	0.2512772185093388	2.0268807153449524	1.0	1.531835232130221	10.184659151408777	1.0	0.2512772185093388	2.0268807153449524	1.0
3185000	-61541.73449581101	-61568.504588736934	26.77009292592087	-19584.333771057336	0.9462234858337071	1.6724022637330307	1.3962385313372971	0.27616373239573355	0	3	5	0	0	-20337.61132893733	0.5422862532261242	1.7658997205674125	1.2559088182469518	0.5099909023204605	0	4	7	0	0	-21646.559488742263	0.7682731134031294	6.852905035885701	4.13611155720041	2.7167934786852923	1	24	49	4	0	1.0	0.291181296168075	1.0988909748047035	1.0	0.3965126751768866	6.795452831562364	1.0	0.291181296168075	1.0988909748047035	1.0	0.3965126751768866	6.795452831562364	1.0	0.291181296168075	1.0988909748047035	1.0
3190000	-61533.13037451547	-61566.189946868195	33.0595723527255	-19587.748387981865	1.0806563041577921	2.092161053027572	1.9870086865561687	0.10515236647140358	0	3	5	0	0	-20338.968750301363	0.48897593783417626	2.0104941635303066	1.1502241678297407	0.8602699957005657	2	6	7	0	0	-21639.472808584975	1.1538701851278281	8.37807045416561	5.282279145685459	3.0957913084801505	8	32	50	3	0	1.0	0.32801792763251664	3.6340726476745844	1.0	1.0464955773553755	8.925149010963288	1.0	0.32801792763251664	3.6340726476745844	1.0	1.0464955773553755	8.925149010963288	1.0	0.32801792763251664	3.6340726476745844	1.0
3195000	-61560.07388253138	-61570.30178736137	10.227904829986675	-19587.669989728867	0.9454070988862551	1.961081600582208	1.4461589507568835	0.5149226498253244	0	3	5	0	0	-20341.207793741436	0.4075951385497302	1.218233671985788	0.9800445473616385	0.23818912462414926	0	4	7	0	0	-21641.424003891076	1.1774063918260904	8.834072685357203	5.810004579405103	3.024068105952101	3	26	49	4	0	1.0	0.4047154104718167	2.2401006589653893	1.0	1.1216966008452096	8.86299663636813	1.0	0.4047154104718167	2.2401006589653893	1.0	1.1216966008452096	8.86299663636813	1.0	0.4047154104718167	2.2401006589653893	1.0
3200000	-61537.233836210966	-61568.61249704076	31.378660829798573	-19588.976491345507	0.8790738064793888	1.744733393524015	1.3719631698603838	0.37277022366363116	0	3	5	0	0	-20336.834757688437	0.4064041210720857	1.2126948255473666	0.8037468981150249	0.4089479274323416	0	4	7	0	0	-21642.801248006814	1.0258212466007726	7.442557398937334	4.85376737623308	2.588790022704252	1	26	51	2	0	1.0	0.3356270067182098	1.1682373451414612	1.0	0.396683618080817	8.101963645386355	1.0	0.3356270067182098	1.1682373451414612	1.0	0.396683618080817	8.101963645386355	1.0	0.3356270067182098	1.1682373451414612	1.0
3205000	-61553.39103565815	-61572.482641025286	19.09160536713949	-19587.843776694102	0.9410448782459991	1.681474497359131	1.3067163913649718	0.37475810599415904	0	3	5	0	0	-20339.52807291195	0.6212230673135176	2.1878890328320475	1.4251479758380536	0.7627410569939944	0	3	6	1	0	-21645.110791419236	1.006321083025767	7.624118006935968	5.098775307979271	2.525342698956693	1	25	50	3	0	1.0	0.31031883099431784	0.9979454701908672	1.0	0.1528389627987219	8.084025654405828	1.0	0.31031883099431784	0.9979454701908672	1.0	0.1528389627987219	8.084025654405828	1.0	0.31031883099431784	0.9979454701908672	1.0
3210000	-61553.69888265842	-61569.16899361773	15.470110959306677	-19588.739477900883	1.3596336000604965	2.7629161353586054	1.7539524425553052	1.0089636928033001	1	4	5	0	0	-20338.254045049227	0.540503309741558	1.9690102386760118	1.3977690339275621	0.5712412047484496	0	4	7	0	0	-21642.17547066762	1.2360612462449811	9.585567861623295	5.693315062033904	3.892252799589391	3	29	52	1	0	1.0	0.4009592895965268	2.1114922839045716	1.0	0.34349229079691856	5.83606884473673	1.0	0.4009592895965268	2.1114922839045716	1.0	0.34349229079691856	5.83606884473673	1.0	0.4009592895965268	2.1114922839045716	1.0
3215000	-61556.20333253076	-61576.98070613439	20.777373603635017	-19585.448392076807	0.870970645869653	1.9183020193900386	1.7047677048051122	0.2135343145849265	2	5	5	0	0	-20337.91311163371	0.8183145583136551	2.5088708064462972	1.9418995606665592	0.5669712457797381	4	8	7	0	0	-21653.619202423866	1.0438098307905328	8.291267068964235	5.038577348102331	3.2526897208619046	3	24	47	6	0	1.0	0.3457729954754834	2.0118329395049788	1.0	0.8522910212165216	8.520606030178078	1.0	0.3457729954754834	2.0118329395049788	1.0	0.8522910212165216	8.520606030178078	1.0	0.3457729954754834	2.0118329395049788	1.0
3220000	-61561.3891003678	-61570.10762337691	8.718523009112682	-19584.809853263523	1.092898116638926	2.108467113072643	1.616437850881531	0.49202926219111187	1	4	5	0	0	-20339.29710210201	0.5033499289613853	1.912056488368174	0.9313126190970524	0.9807438692711219	1	5	7	0	0	-21646.00066801138	1.1016558361570048	8.521661804350279	5.146226240836089	3.375435563514188	4	23	45	8	0	1.0	0.2886806011020197	1.9614827000802069	1.0	0.884594213321206	7.516961160201456	1.0	0.2886806011020197	1.9614827000802069	1.0	0.884594213321206	7.516961160201456	1.0	0.2886806011020197	1.9614827000802069	1.0
3225000	-61566.80364590415	-61574.078522101685	7.274876197539055	-19585.63596563842	1.049987416629796	2.0095920554787448	1.386050993704955	0.62354106177379	3	6	5	0	0	-20344.04629875859	1.126250067182172	4.259210155986313	2.89893197179154	1.3602781841947738	5	9	7	0	0	-21644.39625770468	1.195789677464197	10.385894975711539	5.416391848192518	4.969503127519021	9	29	46	7	0	1.0	0.34233728877350106	2.9288676734134373	1.0	1.545269584398382	4.537971781907774	1.0	0.34233728877350106	2.9288676734134373	1.0	1.545269584398382	4.537971781907774	1.0	0.34233728877350106	2.9288676734134373	1.0
3230000	-61554.46612922007	-61563.465818781566	8.999689561495476	-19585.737663467997	0.8784407930193203	1.5697952439953813	1.4004400056309532	0.16935523836442803	0	3	5	0	0	-20340.314896560747	0.812081663302894	2.6782948387079735	1.5415711067149904	1.1367237319929826	2	4	5	2	0	-21637.413258752822	1.2378999327435616	11.30113064858519	5.250476996674953	6.050653651910238	15	34	45	8	0	1.0	0.25253814877666114	2.4670813254086124	1.0	1.5576886099699394	5.879379369873491	1.0	0.25253814877666114	2.4670813254086124	1.0	1.5576886099699394	5.879379369873491	1.0	0.25253814877666114	2.4670813254086124	1.0
3235000	-61533.99262601899	-61570.2034946365	36.21086861751433	-19584.636660525186	0.7858025204532934	1.322551269275828	1.080458623956938	0.24209264531888983	0	3	5	0	0	-20338.63935863208	0.4809656006669663	1.4224556758492954	0.9417338438308468	0.48072183201844865	1	5	7	0	0	-21646.92747547923	0.9584540417028614	7.104023932006868	3.8567205629947976	3.247303369012069	2	24	48	5	0	1.0	0.2340664949005126	2.604137449463799	1.0	0.4590992659668832	6.69845169268648	1.0	0.2340664949005126	2.604137449463799	1.0	0.4590992659668832	6.69845169268648	1.0	0.2340664949005126	2.604137449463799	1.0
3240000	-61540.06775770757	-61580.61653625764	40.54877855007064	-19585.95642323158	0.8587632836703235	1.5212286369236467	1.2551151032306458	0.26611353369300067	0	3	5	0	0	-20340.29148619675	0.6634526767351088	1.8674932256896755	1.3295176160565567	0.5379756096331185	0	2	5	2	0	-21654.36862682932	0.8788973078264712	6.7589454790557335	4.303379531593661	2.455565947462074	0	25	51	2	0	1.0	0.2565216307716619	1.3864147092496344	1.0	0.19354235403727982	5.583439512728709	1.0	0.2565216307716619	1.3864147092496344	1.0	0.19354235403727982	5.583439512728709	1.0	0.2565216307716619	1.3864147092496344	1.0
3245000	-61546.31616190475	-61569.85676053072	23.540598625965018	-19585.75180155154	1.2400847613922605	2.298421856595909	1.8636849997389315	0.4347368568569774	3	6	5	0	0	-20339.23395716066	0.4450054176764937	1.7430085252266334	1.131954147569831	0.6110543776568027	2	6	7	0	0	-21644.871001818523	1.0177310838944431	9.150179913124493	4.641621897269319	4.508558015855176	12	30	44	9	0	1.0	0.2820446574527172	1.7630478383832375	1.0	2.0629739797925444	6.546506019995796	1.0	0.2820446574527172	1.7630478383832375	1.0	2.0629739797925444	6.546506019995796	1.0	0.2820446574527172	1.7630478383832375	1.0
3250000	-61534.79023870682	-61574.103302462994	39.313063756174714	-19583.251192998396	0.8442117592504588	1.4581653126809555	1.1779929643537153	0.28017234832724003	0	3	5	0	0	-20338.411499261696	0.4432811729381497	1.2422500885268843	0.9775915023985281	0.26465858612835624	0	4	7	0	0	-21652.440610202902	0.869240162902036	7.597480170037679	4.8909297169324875	2.7065504531051907	0	27	53	0	0	1.0	0.26531396972875626	4.1510287764632645	1.0	0.03206058977552086	8.240351124504178	1.0	0.26531396972875626	4.1510287764632645	1.0	0.03206058977552086	8.240351124504178	1.0	0.26531396972875626	4.1510287764632645	1.0
3255000	-61550.81677305815	-61572.92109229113	22.104319232979787	-19584.35965207407	0.9717460850700517	2.018071811456233	1.850250630714069	0.1678211807421636	0	3	5	0	0	-20337.46246145211	0.4938258402061127	1.6655768625009582	1.120767781143959	0.5448090813569993	0	4	7	0	0	-21651.098978764956	0.8988969430596258	8.128070702594346	5.561473503591973	2.5665971990023744	0	27	53	0	0	1.0	0.49468057483650296	3.4585776693187307	1.0	0.002036377993068903	7.987869144259104	1.0	0.49468057483650296	3.4585776693187307	1.0	0.002036377993068903	7.987869144259104	1.0	0.49468057483650296	3.4585776693187307	1.0
3260000	-61537.40157478766	-61567.73811464751	30.336539859849182	-19584.34480019174	0.9302523228520915	1.9330079157253577	1.8318715125285974	0.10113640319676037	0	3	5	0	0	-20338.626342395204	0.46107130683987463	1.6947945471009294	1.2956420408861793	0.3991525062147504	0	4	7	0	0	-21644.766972060566	0.9056834195535489	7.784208626272328	5.536260558680536	2.2479480675917913	0	27	53	0	0	1.0	0.4492442489702398	2.4829021643183946	1.0	0.005122287597199812	9.497403752723478	1.0	0.4492442489702398	2.4829021643183946	1.0	0.005122287597199812	9.497403752723478	1.0	0.4492442489702398	2.4829021643183946	1.0
3265000	-61554.49595581907	-61570.53065575601	16.034699936944598	-19584.60020040278	1.0876889513676127	1.9329793120622427	1.6819754937087006	0.25100381835354185	1	4	5	0	0	-20335.99993898526	0.4258035188997646	1.3983356022221192	1.0804471588405495	0.31788844338156985	0	4	7	0	0	-21649.930516367975	1.020495827968664	8.265711673596643	6.220693077413434	2.04501859618321	0	26	52	1	0	1.0	0.45763847283783565	2.3737446296565436	1.0	0.01672558553980505	7.395316635471657	1.0	0.45763847283783565	2.3737446296565436	1.0	0.01672558553980505	7.395316635471657	1.0	0.45763847283783565	2.3737446296565436	1.0
3270000	-61531.72751862715	-61577.127438607866	45.399919980715	-19586.132048631916	0.9081215446673941	1.69511105389836	1.3346269490888907	0.3604841048094691	1	4	5	0	0	-20338.812977212376	0.4460769662200838	1.588311718283019	0.9709172661218851	0.6173944521611339	2	5	6	1	0	-21652.182412763574	1.0342221226609187	8.202402264958197	3.9515162169317115	4.250886048026487	12	31	45	8	0	1.0	0.2048634078992962	1.2297976147609007	1.0	2.9515749932801367	9.066542655846062	1.0	0.2048634078992962	1.2297976147609007	1.0	2.9515749932801367	9.066542655846062	1.0	0.2048634078992962	1.2297976147609007	1.0
3275000	-61535.64318696395	-61575.67409173028	40.030904766329904	-19586.240733116545	1.2912085433751488	2.6190379000922768	2.060927050530607	0.55811084956167	4	7	5	0	0	-20338.123736313275	0.4207033154760782	1.564990662233488	0.9828397401236642	0.5821509221098238	0	4	7	0	0	-21651.309622300465	1.137654309920921	8.69593335697908	5.016086569311703	3.679846787667377	15	36	47	6	0	1.0	0.23036895034525548	1.3270833179712074	1.0	3.001917920848009	8.55197545008914	1.0	0.23036895034525548	1.3270833179712074	1.0	3.001917920848009	8.55197545008914	1.0	0.23036895034525548	1.3270833179712074	1.0
3280000	-61549.44014342071	-61575.710027206485	26.269883785773615	-19587.975050508638	0.910370600228795	1.6868148960699108	1.366891917628501	0.3199229784414098	0	3	5	0	0	-20339.173580824634	0.4005230966714816	1.3459581349101164	0.9186402360927772	0.4273178988173392	0	3	6	1	0	-21648.561395873217	0.9355648377127366	7.459201619696825	4.913088951884833	2.5461126678119905	0	24	50	3	0	1.0	0.3467786993706609	1.1782972679457315	1.0	0.07518854299200545	9.107938393953876	1.0	0.3467786993706609	1.1782972679457315	1.0	0.07518854299200545	9.107938393953876	1.0	0.3467786993706609	1.1782972679457315	1.0
3285000	-61554.397284149905	-61577.575042720666	23.17775857075887	-19586.02215412799	0.8637010081854296	1.494358227216341	1.1270581222111145	0.36730010500522703	1	4	5	0	0	-20338.19572444839	0.5781239514446078	1.699285314501508	1.0947127579910112	0.6045725565104969	1	5	7	0	0	-21653.35716414429	1.192127568130334	9.906165725351055	4.427948199209483	5.4782175261415675	9	30	47	6	0	1.0	0.25018576974199125	3.6809903983607235	1.0	2.424697521969318	7.397821385358436	1.0	0.25018576974199125	3.6809903983607235	1.0	2.424697521969318	7.397821385358436	1.0	0.25018576974199125	3.6809903983607235	1.0
3290000	-61543.405568515474	-61568.75142656275	25.345858047270845	-19584.12712927447	0.8130995285908187	1.458768944352352	1.2005819837380418	0.2581869606143099	0	3	5	0	0	-20339.068832536217	0.523583869064798	1.9712847746252322	1.4027515596225744	0.5685332150026576	0	4	7	0	0	-21645.55546475206	0.9259348567819491	7.202325720052369	4.432893218942924	2.769432501109445	0	23	49	4	0	1.0	0.330253968651024	2.167071254963185	1.0	0.004383201518236029	4.059905197282256	1.0	0.330253968651024	2.167071254963185	1.0	0.004383201518236029	4.059905197282256	1.0	0.330253968651024	2.167071254963185	1.0
3295000	-61530.98418146774	-61566.565247806226	35.581066338482294	-19584.58821201943	1.0488514867810501	1.9761881810113082	1.599298097898052	0.3768900831132558	0	3	5	0	0	-20336.10811764237	0.39418140212818387	1.1055516304497468	0.9359501148090291	0.16960151564071752	0	4	7	0	0	-21645.868918144428	0.9371089927695545	7.269259124321748	5.105691733841674	2.163567390480072	0	24	50	3	0	1.0	0.33974277251720325	1.8481024380674163	1.0	0.022687902875542117	9.311369632968914	1.0	0.33974277251720325	1.8481024380674163	1.0	0.022687902875542117	9.311369632968914	1.0	0.33974277251720325	1.8481024380674163	1.0
3300000	-61565.53692873162	-61575.548024830845	10.011096099223947	-19586.7855437878	1.2840869519937794	2.4575953577559693	1.795486681242006	0.6621086765139633	1	4	5	0	0	-20337.814669495136	0.49793947136970085	1.6045172499590552	1.2384256109472784	0.3660916390117764	1	5	7	0	0	-21650.94781154791	0.9639074556238305	8.795778709001901	5.030071663526963	3.7657070454749375	1	22	47	6	0	1.0	0.2942567936793498	2.1806898915896444	1.0	0.33661112539399246	4.028923867279829	1.0	0.2942567936793498	2.1806898915896444	1.0	0.33661112539399246	4.028923867279829	1.0	0.2942567936793498	2.1806898915896444	1.0
3305000	-61569.89398794894	-61577.73365045604	7.839662507094825	-19587.26834437319	1.085525570472739	2.3340649117043304	1.8669584551035012	0.4671064566008293	0	3	5	0	0	-20338.5779024127	0.6237419057110897	2.1310753120394104	1.4104750876457814	0.7206002243936283	0	4	7	0	0	-21651.88740367014	1.1281481285410344	9.690906180167612	4.650466631051236	5.040439549116377	1	23	48	5	0	1.0	0.295841497785372	1.5476058295600303	1.0	0.10176500323674977	3.653826124066962	1.0	0.295841497785372	1.5476058295600303	1.0	0.10176500323674977	3.653826124066962	1.0	0.295841497785372	1.5476058295600303	1.0
[truncated: 13,000 more rows]
[truncated: 9 more columns]
