# Supplementary material for: Repeated introductions and intensive community transmission fueled a mumps virus outbreak in Washington State
Source: eLife. 2021 Apr 19;10:e66448. doi: 10.7554/eLife.66448 (PMC8079146; doi:10.7554/eLife.66448)
Supplement: Figure 5—figure supplement 2—source data 1. [file elife-66448-fig5-figsupp2-data1.zip › xml-and-combined-run-results-subsampled/2020-07-20-mumps-mtt-hot-chain-combined-3ac-arkansas-8.typedNode.no-metadata.trees]

#NEXUS

Begin taxa;
	Dimensions ntax=8;
		Taxlabels
			MuVs/Washington.USA/18.17/FH147[G]|2017.337|2017-05-04|north_america|usa|washington|age|vaccination_status|community_status
			MuVs/Washington.USA/15.17/FH146[G]|2017.293|2017-04-18|north_america|usa|washington|age|vaccination_status|community_status
			MuVs/Washington.USA/11.17/FH143[G]|2017.2|2017-03-15|north_america|usa|washington|age|vaccination_status|community_status
			MuVs/Washington.USA/12.17/FH144[G]|2017.233|2017-03-27|north_america|usa|washington|age|vaccination_status|community_status
			MuVs/Washington.USA/3.17/FH67[G]|2017.044|2017-01-17|north_america|usa|washington|age|vaccination_status|community_status
			MuVs/Washington.USA/7.17/FH15[G]|2017.123|2017-02-15|north_america|usa|washington|age|vaccination_status|community_status
			MuVs/Washington.USA/2.17/FH84[G]|2017.033|2017-01-13|north_america|usa|washington|age|vaccination_status|community_status
			MuVs/Washington.USA/3.17/FH62[G]|2017.049|2017-01-19|north_america|usa|washington|age|vaccination_status|community_status
			;
End;
Begin trees;
	Translate
			1 MuVs/Washington.USA/18.17/FH147[G]|2017.337|2017-05-04|north_america|usa|washington|age|vaccination_status|community_status,
			2 MuVs/Washington.USA/15.17/FH146[G]|2017.293|2017-04-18|north_america|usa|washington|age|vaccination_status|community_status,
			3 MuVs/Washington.USA/11.17/FH143[G]|2017.2|2017-03-15|north_america|usa|washington|age|vaccination_status|community_status,
			4 MuVs/Washington.USA/12.17/FH144[G]|2017.233|2017-03-27|north_america|usa|washington|age|vaccination_status|community_status,
			5 MuVs/Washington.USA/3.17/FH67[G]|2017.044|2017-01-17|north_america|usa|washington|age|vaccination_status|community_status,
			6 MuVs/Washington.USA/7.17/FH15[G]|2017.123|2017-02-15|north_america|usa|washington|age|vaccination_status|community_status,
			7 MuVs/Washington.USA/2.17/FH84[G]|2017.033|2017-01-13|north_america|usa|washington|age|vaccination_status|community_status,
			8 MuVs/Washington.USA/3.17/FH62[G]|2017.049|2017-01-19|north_america|usa|washington|age|vaccination_status|community_status
			;#NEXUS

Begin taxa;
	Dimensions ntax=8;
		Taxlabels
			MuVs/Washington.USA/18.17/FH147[G]|2017.337|2017-05-04|north_america|usa|washington|age|vaccination_status|community_status
			MuVs/Washington.USA/15.17/FH146[G]|2017.293|2017-04-18|north_america|usa|washington|age|vaccination_status|community_status
			MuVs/Washington.USA/11.17/FH143[G]|2017.2|2017-03-15|north_america|usa|washington|age|vaccination_status|community_status
			MuVs/Washington.USA/12.17/FH144[G]|2017.233|2017-03-27|north_america|usa|washington|age|vaccination_status|community_status
			MuVs/Washington.USA/3.17/FH67[G]|2017.044|2017-01-17|north_america|usa|washington|age|vaccination_status|community_status
			MuVs/Washington.USA/7.17/FH15[G]|2017.123|2017-02-15|north_america|usa|washington|age|vaccination_status|community_status
			MuVs/Washington.USA/2.17/FH84[G]|2017.033|2017-01-13|north_america|usa|washington|age|vaccination_status|community_status
			MuVs/Washington.USA/3.17/FH62[G]|2017.049|2017-01-19|north_america|usa|washington|age|vaccination_status|community_status
			;
End;
Begin trees;
	Translate
			1 MuVs/Washington.USA/18.17/FH147[G]|2017.337|2017-05-04|north_america|usa|washington|age|vaccination_status|community_status,
			2 MuVs/Washington.USA/15.17/FH146[G]|2017.293|2017-04-18|north_america|usa|washington|age|vaccination_status|community_status,
			3 MuVs/Washington.USA/11.17/FH143[G]|2017.2|2017-03-15|north_america|usa|washington|age|vaccination_status|community_status,
			4 MuVs/Washington.USA/12.17/FH144[G]|2017.233|2017-03-27|north_america|usa|washington|age|vaccination_status|community_status,
			5 MuVs/Washington.USA/3.17/FH67[G]|2017.044|2017-01-17|north_america|usa|washington|age|vaccination_status|community_status,
			6 MuVs/Washington.USA/7.17/FH15[G]|2017.123|2017-02-15|north_america|usa|washington|age|vaccination_status|community_status,
			7 MuVs/Washington.USA/2.17/FH84[G]|2017.033|2017-01-13|north_america|usa|washington|age|vaccination_status|community_status,
			8 MuVs/Washington.USA/3.17/FH62[G]|2017.049|2017-01-19|north_america|usa|washington|age|vaccination_status|community_status
			;

tree STATE_0 = ((((1[&type="Not_Marshallese"]:0.31388468299508554,8[&type="Marshallese"]:0.025884682995074626)9[&type="Marshallese"]:0.040690335973995684,7[&type="Marshallese"]:0.05057501896899391)11[&type="Marshallese"]:0.0043165048313792975,(((2[&type="Not_Marshallese"]:0.10478682051103275,3[&type="Not_Marshallese"]:0.011786820511185542)13[&type="Not_Marshallese"]:0.16206555951450605,4[&type="Not_Marshallese"]:0.20685238002559336)14[&type="Marshallese"]:0.01854255664348775,5[&type="Marshallese"]:0.03639493666923027)12[&type="Marshallese"]:0.02949658713133757)10[&type="Marshallese"]:0.10178278923281792,6[&type="Marshallese"]:0.24667431303333665)15[&type="Marshallese"]:0.0;tree STATE_1390000 = ((((1[&type="Not_Marshallese"]:0.31388468299508554,8[&type="Marshallese"]:0.025884682995074626)9[&type="Marshallese"]:0.040690335973995684,7[&type="Marshallese"]:0.05057501896899391)11[&type="Marshallese"]:0.0043165048313792975,(((2[&type="Not_Marshallese"]:0.10478682051103275,3[&type="Not_Marshallese"]:0.011786820511185542)13[&type="Not_Marshallese"]:0.16206555951450605,4[&type="Not_Marshallese"]:0.20685238002559336)14[&type="Marshallese"]:0.01854255664348775,5[&type="Marshallese"]:0.03639493666923027)12[&type="Marshallese"]:0.02949658713133757)10[&type="Marshallese"]:0.10178278923281792,6[&type="Marshallese"]:0.24667431303333665)15[&type="Marshallese"]:0.0;
tree STATE_10000 = ((((1[&type="Not_Marshallese"]:0.22990196609968389,(3[&type="Not_Marshallese"]:0.042017713982251514,4[&type="Not_Marshallese"]:0.07501771398215329)9[&type="Not_Marshallese"]:0.05088425211748876)11[&type="Marshallese"]:0.13299505976267484,5[&type="Marshallese"]:0.06989702586246604)12[&type="Marshallese"]:0.058671572658863747,(2[&type="Not_Marshallese"]:0.3200426622165953,(7[&type="Marshallese"]:0.0012999901420485682,8[&type="Marshallese"]:0.017299990142124966)14[&type="Marshallese"]:0.0587426720745558)13[&type="Marshallese"]:0.05752593630453079)10[&type="Marshallese"]:0.01408555057167138,6[&type="Marshallese"]:0.22165414909295206)15[&type="Marshallese"]:0.0;tree STATE_1400000 = ((((1[&type="Not_Marshallese"]:0.22990196609968389,(3[&type="Not_Marshallese"]:0.042017713982251514,4[&type="Not_Marshallese"]:0.07501771398215329)9[&type="Not_Marshallese"]:0.05088425211748876)11[&type="Marshallese"]:0.13299505976267484,5[&type="Marshallese"]:0.06989702586246604)12[&type="Marshallese"]:0.058671572658863747,(2[&type="Not_Marshallese"]:0.3200426622165953,(7[&type="Marshallese"]:0.0012999901420485682,8[&type="Marshallese"]:0.017299990142124966)14[&type="Marshallese"]:0.0587426720745558)13[&type="Marshallese"]:0.05752593630453079)10[&type="Marshallese"]:0.01408555057167138,6[&type="Marshallese"]:0.22165414909295206)15[&type="Marshallese"]:0.0;
tree STATE_20000 = (((((1[&type="Not_Marshallese"]:0.18591900177805892,(2[&type="Not_Marshallese"]:0.13902682213235382,3[&type="Not_Marshallese"]:0.04602682213250661)11[&type="Marshallese"]:0.0028921796456087)14[&type="Marshallese"]:0.0790760306775865,6[&type="Marshallese"]:0.05099503245570364)13[&type="Marshallese"]:0.07863866335111819,5[&type="Marshallese"]:0.05063369580687094)12[&type="Marshallese"]:0.06613751792673428,8[&type="Marshallese"]:0.12177121373348698)10[&type="Marshallese"]:0.2740921272396074,(4[&type="Not_Marshallese"]:0.20291008504458774,7[&type="Marshallese"]:0.0029100850445422655)9[&type="Marshallese"]:0.37695325592847573)15[&type="Marshallese"]:0.0;tree STATE_1410000 = (((((1[&type="Not_Marshallese"]:0.18591900177805892,(2[&type="Not_Marshallese"]:0.13902682213235382,3[&type="Not_Marshallese"]:0.04602682213250661)11[&type="Marshallese"]:0.0028921796456087)14[&type="Marshallese"]:0.0790760306775865,6[&type="Marshallese"]:0.05099503245570364)13[&type="Marshallese"]:0.07863866335111819,5[&type="Marshallese"]:0.05063369580687094)12[&type="Marshallese"]:0.06613751792673428,8[&type="Marshallese"]:0.12177121373348698)10[&type="Marshallese"]:0.2740921272396074,(4[&type="Not_Marshallese"]:0.20291008504458774,7[&type="Marshallese"]:0.0029100850445422655)9[&type="Marshallese"]:0.37695325592847573)15[&type="Marshallese"]:0.0;
tree STATE_30000 = ((1[&type="Not_Marshallese"]:0.1101735090045203,2[&type="Not_Marshallese"]:0.0661735090044239)14[&type="Marshallese"]:0.3791446232692842,((((3[&type="Not_Marshallese"]:0.027516533677706845,4[&type="Not_Marshallese"]:0.06051653367760862)10[&type="Not_Marshallese"]:0.21484444127305963,8[&type="Marshallese"]:0.09136097495069917)12[&type="Marshallese"]:0.08550767486869287,(5[&type="Marshallese"]:0.13505479402190163,7[&type="Marshallese"]:0.124054794021707)9[&type="Marshallese"]:0.03681385579760865)11[&type="Marshallese"]:0.0010581518882196161,6[&type="Marshallese"]:0.2519268017076808)13[&type="Marshallese"]:0.023391330566181923)15[&type="Marshallese"]:0.0;tree STATE_1420000 = ((1[&type="Not_Marshallese"]:0.1101735090045203,2[&type="Not_Marshallese"]:0.0661735090044239)14[&type="Marshallese"]:0.3791446232692842,((((3[&type="Not_Marshallese"]:0.027516533677706845,4[&type="Not_Marshallese"]:0.06051653367760862)10[&type="Not_Marshallese"]:0.21484444127305963,8[&type="Marshallese"]:0.09136097495069917)12[&type="Marshallese"]:0.08550767486869287,(5[&type="Marshallese"]:0.13505479402190163,7[&type="Marshallese"]:0.124054794021707)9[&type="Marshallese"]:0.03681385579760865)11[&type="Marshallese"]:0.0010581518882196161,6[&type="Marshallese"]:0.2519268017076808)13[&type="Marshallese"]:0.023391330566181923)15[&type="Marshallese"]:0.0;
tree STATE_40000 = (((1[&type="Not_Marshallese"]:0.3168945202797978,6[&type="Marshallese"]:0.10289452027985602)12[&type="Marshallese"]:0.09468087730336278,(5[&type="Marshallese"]:0.05428708546255351,8[&type="Marshallese"]:0.059287085462435274)10[&type="Marshallese"]:0.0642883121207144)14[&type="Marshallese"]:0.1745834821401479,((2[&type="Not_Marshallese"]:0.2616214704416251,7[&type="Marshallese"]:0.0016214704416341874)9[&type="Marshallese"]:0.013485221763961663,(3[&type="Not_Marshallese"]:0.15507231848487996,4[&type="Not_Marshallese"]:0.18807231848478173)11[&type="Marshallese"]:0.027034373720859595)13[&type="Marshallese"]:0.26705218751762533)15[&type="Marshallese"]:0.0;tree STATE_1430000 = (((1[&type="Not_Marshallese"]:0.3168945202797978,6[&type="Marshallese"]:0.10289452027985602)12[&type="Marshallese"]:0.09468087730336278,(5[&type="Marshallese"]:0.05428708546255351,8[&type="Marshallese"]:0.059287085462435274)10[&type="Marshallese"]:0.0642883121207144)14[&type="Marshallese"]:0.1745834821401479,((2[&type="Not_Marshallese"]:0.2616214704416251,7[&type="Marshallese"]:0.0016214704416341874)9[&type="Marshallese"]:0.013485221763961663,(3[&type="Not_Marshallese"]:0.15507231848487996,4[&type="Not_Marshallese"]:0.18807231848478173)11[&type="Marshallese"]:0.027034373720859595)13[&type="Marshallese"]:0.26705218751762533)15[&type="Marshallese"]:0.0;
tree STATE_50000 = (((1[&type="Not_Marshallese"]:0.40822014716730204,6[&type="Marshallese"]:0.19422014716736025)13[&type="Marshallese"]:0.017199750812292136,((((2[&type="Not_Marshallese"]:0.19010681886691955,3[&type="Not_Marshallese"]:0.09710681886707234)11[&type="Marshallese"]:0.06978652504367477,4[&type="Not_Marshallese"]:0.1998933439106489)14[&type="Marshallese"]:0.003276607519536845,5[&type="Marshallese"]:0.014169951430334893)10[&type="Marshallese"]:0.002071062763220388,7[&type="Marshallese"]:0.005241014193360649)9[&type="Marshallese"]:0.11617888378614621)12[&type="Marshallese"]:0.019593930096884704,8[&type="Marshallese"]:0.15701382807646797)15[&type="Marshallese"]:0.0;tree STATE_1440000 = (((1[&type="Not_Marshallese"]:0.40822014716730204,6[&type="Marshallese"]:0.19422014716736025)13[&type="Marshallese"]:0.017199750812292136,((((2[&type="Not_Marshallese"]:0.19010681886691955,3[&type="Not_Marshallese"]:0.09710681886707234)11[&type="Marshallese"]:0.06978652504367477,4[&type="Not_Marshallese"]:0.1998933439106489)14[&type="Marshallese"]:0.003276607519536845,5[&type="Marshallese"]:0.014169951430334893)10[&type="Marshallese"]:0.002071062763220388,7[&type="Marshallese"]:0.005241014193360649)9[&type="Marshallese"]:0.11617888378614621)12[&type="Marshallese"]:0.019593930096884704,8[&type="Marshallese"]:0.15701382807646797)15[&type="Marshallese"]:0.0;
tree STATE_60000 = ((((1[&type="Not_Marshallese"]:0.1607889285903303,2[&type="Not_Marshallese"]:0.1167889285902339)14[&type="Marshallese"]:0.18836487134365912,3[&type="Not_Marshallese"]:0.21215379993404582)12[&type="Marshallese"]:0.03880102916422945,4[&type="Not_Marshallese"]:0.28395482909817704)10[&type="Marshallese"]:0.08268619797556404,(((5[&type="Marshallese"]:0.0026897869684465725,6[&type="Marshallese"]:0.08168978696839746)11[&type="Marshallese"]:0.024929954880912986,7[&type="Marshallese"]:0.016619741849164926)13[&type="Marshallese"]:0.10474872820570186,8[&type="Marshallese"]:0.13736847005494318)9[&type="Marshallese"]:0.04527255701882882)15[&type="Marshallese"]:0.0;tree STATE_1450000 = ((((1[&type="Not_Marshallese"]:0.1607889285903303,2[&type="Not_Marshallese"]:0.1167889285902339)14[&type="Marshallese"]:0.18836487134365912,3[&type="Not_Marshallese"]:0.21215379993404582)12[&type="Marshallese"]:0.03880102916422945,4[&type="Not_Marshallese"]:0.28395482909817704)10[&type="Marshallese"]:0.08268619797556404,(((5[&type="Marshallese"]:0.0026897869684465725,6[&type="Marshallese"]:0.08168978696839746)11[&type="Marshallese"]:0.024929954880912986,7[&type="Marshallese"]:0.016619741849164926)13[&type="Marshallese"]:0.10474872820570186,8[&type="Marshallese"]:0.13736847005494318)9[&type="Marshallese"]:0.04527255701882882)15[&type="Marshallese"]:0.0;
tree STATE_70000 = (1[&type="Not_Marshallese"]:0.8534690119441616,(((2[&type="Not_Marshallese"]:0.21506727917510082,4[&type="Not_Marshallese"]:0.1550672791751554)12[&type="Marshallese"]:0.09633389932202363,(5[&type="Marshallese"]:0.01903787909862592,7[&type="Marshallese"]:0.008037879098431289)9[&type="Marshallese"]:0.04336329939870226)11[&type="Marshallese"]:0.13154733544966563,((3[&type="Not_Marshallese"]:0.20669096121614416,6[&type="Marshallese"]:0.12969096121614598)13[&type="Marshallese"]:0.046541106197184656,8[&type="Marshallese"]:0.10223206741326152)10[&type="Marshallese"]:0.09671644653361405)14[&type="Marshallese"]:0.3665204979972751)15[&type="Marshallese"]:0.0;tree STATE_1460000 = (1[&type="Not_Marshallese"]:0.8534690119441616,(((2[&type="Not_Marshallese"]:0.21506727917510082,4[&type="Not_Marshallese"]:0.1550672791751554)12[&type="Marshallese"]:0.09633389932202363,(5[&type="Marshallese"]:0.01903787909862592,7[&type="Marshallese"]:0.008037879098431289)9[&type="Marshallese"]:0.04336329939870226)11[&type="Marshallese"]:0.13154733544966563,((3[&type="Not_Marshallese"]:0.20669096121614416,6[&type="Marshallese"]:0.12969096121614598)13[&type="Marshallese"]:0.046541106197184656,8[&type="Marshallese"]:0.10223206741326152)10[&type="Marshallese"]:0.09671644653361405)14[&type="Marshallese"]:0.3665204979972751)15[&type="Marshallese"]:0.0;
tree STATE_80000 = (((1[&type="Not_Marshallese"]:0.3797663105539319,8[&type="Marshallese"]:0.09176631055392098)14[&type="Marshallese"]:0.07190123540027604,((4[&type="Not_Marshallese"]:0.28926537813708725,(5[&type="Marshallese"]:0.09578365731410088,7[&type="Marshallese"]:0.08478365731390625)11[&type="Marshallese"]:0.0044817208231355266)12[&type="Marshallese"]:0.025103528437428912,6[&type="Marshallese"]:0.2043689065746162)9[&type="Marshallese"]:0.03329863937964994)10[&type="Marshallese"]:0.05585389936413859,(2[&type="Not_Marshallese"]:0.09726374706168839,3[&type="Not_Marshallese"]:0.004263747061841183)13[&type="Not_Marshallese"]:0.36625769825656174)15[&type="Marshallese"]:0.0;tree STATE_1470000 = (((1[&type="Not_Marshallese"]:0.3797663105539319,8[&type="Marshallese"]:0.09176631055392098)14[&type="Marshallese"]:0.07190123540027604,((4[&type="Not_Marshallese"]:0.28926537813708725,(5[&type="Marshallese"]:0.09578365731410088,7[&type="Marshallese"]:0.08478365731390625)11[&type="Marshallese"]:0.0044817208231355266)12[&type="Marshallese"]:0.025103528437428912,6[&type="Marshallese"]:0.2043689065746162)9[&type="Marshallese"]:0.03329863937964994)10[&type="Marshallese"]:0.05585389936413859,(2[&type="Not_Marshallese"]:0.09726374706168839,3[&type="Not_Marshallese"]:0.004263747061841183)13[&type="Not_Marshallese"]:0.36625769825656174)15[&type="Marshallese"]:0.0;
tree STATE_90000 = (((1[&type="Not_Marshallese"]:0.3637662345789647,5[&type="Marshallese"]:0.070766234579072)13[&type="Marshallese"]:0.03796193003906029,(7[&type="Marshallese"]:0.09390546216729889,8[&type="Marshallese"]:0.10990546216737529)12[&type="Marshallese"]:0.0038227024506387597)11[&type="Marshallese"]:0.04084086641178153,(((2[&type="Not_Marshallese"]:0.18848090573746806,4[&type="Not_Marshallese"]:0.12848090573752263)10[&type="Marshallese"]:0.005345610801033823,3[&type="Not_Marshallese"]:0.10082651653865468)9[&type="Marshallese"]:0.1892271900976444,6[&type="Marshallese"]:0.2130537066363009)14[&type="Marshallese"]:0.01551532439356379)15[&type="Marshallese"]:0.0;tree STATE_1480000 = (((1[&type="Not_Marshallese"]:0.3637662345789647,5[&type="Marshallese"]:0.070766234579072)13[&type="Marshallese"]:0.03796193003906029,(7[&type="Marshallese"]:0.09390546216729889,8[&type="Marshallese"]:0.10990546216737529)12[&type="Marshallese"]:0.0038227024506387597)11[&type="Marshallese"]:0.04084086641178153,(((2[&type="Not_Marshallese"]:0.18848090573746806,4[&type="Not_Marshallese"]:0.12848090573752263)10[&type="Marshallese"]:0.005345610801033823,3[&type="Not_Marshallese"]:0.10082651653865468)9[&type="Marshallese"]:0.1892271900976444,6[&type="Marshallese"]:0.2130537066363009)14[&type="Marshallese"]:0.01551532439356379)15[&type="Marshallese"]:0.0;
tree STATE_100000 = (((1[&type="Not_Marshallese"]:0.26025256405309594,((2[&type="Not_Marshallese"]:0.08528377481637228,4[&type="Not_Marshallese"]:0.02528377481642685)13[&type="Not_Marshallese"]:0.04869751937269409,3[&type="Not_Marshallese"]:0.04098129418921917)12[&type="Not_Marshallese"]:0.08227126986393316)11[&type="Marshallese"]:0.1842426950769085,(5[&type="Marshallese"]:0.07843141444027468,8[&type="Marshallese"]:0.08343141444015645)14[&type="Marshallese"]:0.07306384468983707)10[&type="Marshallese"]:0.05173773661331854,(6[&type="Marshallese"]:0.19377196628617294,7[&type="Marshallese"]:0.10377196628602742)9[&type="Marshallese"]:0.08846102945720824)15[&type="Marshallese"]:0.0;tree STATE_1490000 = (((1[&type="Not_Marshallese"]:0.26025256405309594,((2[&type="Not_Marshallese"]:0.08528377481637228,4[&type="Not_Marshallese"]:0.02528377481642685)13[&type="Not_Marshallese"]:0.04869751937269409,3[&type="Not_Marshallese"]:0.04098129418921917)12[&type="Not_Marshallese"]:0.08227126986393316)11[&type="Marshallese"]:0.1842426950769085,(5[&type="Marshallese"]:0.07843141444027468,8[&type="Marshallese"]:0.08343141444015645)14[&type="Marshallese"]:0.07306384468983707)10[&type="Marshallese"]:0.05173773661331854,(6[&type="Marshallese"]:0.19377196628617294,7[&type="Marshallese"]:0.10377196628602742)9[&type="Marshallese"]:0.08846102945720824)15[&type="Marshallese"]:0.0;
tree STATE_110000 = ((1[&type="Not_Marshallese"]:0.3976307590217136,((((2[&type="Not_Marshallese"]:0.17422793991630067,4[&type="Not_Marshallese"]:0.11422793991635524)13[&type="Not_Marshallese"]:0.08581402553615333,7[&type="Marshallese"]:4.1965452463099684E-5)14[&type="Marshallese"]:0.007626318814964783,8[&type="Marshallese"]:0.02366828426750428)10[&type="Marshallese"]:0.009768456735234021,5[&type="Marshallese"]:0.028436741002856536)9[&type="Marshallese"]:0.07619401801896436)12[&type="Marshallese"]:0.01836632896224022,(3[&type="Not_Marshallese"]:0.2052612055596021,6[&type="Marshallese"]:0.1282612055596039)11[&type="Marshallese"]:0.0737358824244081)15[&type="Marshallese"]:0.0;tree STATE_1500000 = ((1[&type="Not_Marshallese"]:0.3976307590217136,((((2[&type="Not_Marshallese"]:0.17422793991630067,4[&type="Not_Marshallese"]:0.11422793991635524)13[&type="Not_Marshallese"]:0.08581402553615333,7[&type="Marshallese"]:4.1965452463099684E-5)14[&type="Marshallese"]:0.007626318814964783,8[&type="Marshallese"]:0.02366828426750428)10[&type="Marshallese"]:0.009768456735234021,5[&type="Marshallese"]:0.028436741002856536)9[&type="Marshallese"]:0.07619401801896436)12[&type="Marshallese"]:0.01836632896224022,(3[&type="Not_Marshallese"]:0.2052612055596021,6[&type="Marshallese"]:0.1282612055596039)11[&type="Marshallese"]:0.0737358824244081)15[&type="Marshallese"]:0.0;
tree STATE_120000 = ((((1[&type="Not_Marshallese"]:0.21545197765658644,2[&type="Not_Marshallese"]:0.17145197765649003)13[&type="Marshallese"]:0.13407887504245694,((3[&type="Not_Marshallese"]:0.15915017208154492,5[&type="Marshallese"]:0.003150172081595848)12[&type="Marshallese"]:0.04144800465725673,8[&type="Marshallese"]:0.049598176738734345)10[&type="Marshallese"]:0.011932675960298122)11[&type="Marshallese"]:0.008446081284546159,7[&type="Marshallese"]:0.05397693398350223)14[&type="Marshallese"]:0.023916584662109608,(4[&type="Not_Marshallese"]:0.1883705741775034,6[&type="Marshallese"]:0.07837057417760346)9[&type="Marshallese"]:0.0895229444681539)15[&type="Marshallese"]:0.0;tree STATE_1510000 = ((((1[&type="Not_Marshallese"]:0.21545197765658644,2[&type="Not_Marshallese"]:0.17145197765649003)13[&type="Marshallese"]:0.13407887504245694,((3[&type="Not_Marshallese"]:0.15915017208154492,5[&type="Marshallese"]:0.003150172081595848)12[&type="Marshallese"]:0.04144800465725673,8[&type="Marshallese"]:0.049598176738734345)10[&type="Marshallese"]:0.011932675960298122)11[&type="Marshallese"]:0.008446081284546159,7[&type="Marshallese"]:0.05397693398350223)14[&type="Marshallese"]:0.023916584662109608,(4[&type="Not_Marshallese"]:0.1883705741775034,6[&type="Marshallese"]:0.07837057417760346)9[&type="Marshallese"]:0.0895229444681539)15[&type="Marshallese"]:0.0;
tree STATE_130000 = (((1[&type="Not_Marshallese"]:0.3303283202915787,6[&type="Marshallese"]:0.11632832029163692)9[&type="Marshallese"]:0.15894120191413225,8[&type="Marshallese"]:0.20126952220570005)10[&type="Marshallese"]:0.05439922056416102,((2[&type="Not_Marshallese"]:0.2927457122199538,5[&type="Marshallese"]:0.04374571222015755)12[&type="Marshallese"]:0.05223966129277241,((3[&type="Not_Marshallese"]:0.2311742925781608,4[&type="Not_Marshallese"]:0.2641742925780626)13[&type="Marshallese"]:0.0028049558531095253,7[&type="Marshallese"]:0.06697924843112663)11[&type="Marshallese"]:0.018006125081608704)14[&type="Marshallese"]:0.15468336925704934)15[&type="Marshallese"]:0.0;tree STATE_1520000 = (((1[&type="Not_Marshallese"]:0.3303283202915787,6[&type="Marshallese"]:0.11632832029163692)9[&type="Marshallese"]:0.15894120191413225,8[&type="Marshallese"]:0.20126952220570005)10[&type="Marshallese"]:0.05439922056416102,((2[&type="Not_Marshallese"]:0.2927457122199538,5[&type="Marshallese"]:0.04374571222015755)12[&type="Marshallese"]:0.05223966129277241,((3[&type="Not_Marshallese"]:0.2311742925781608,4[&type="Not_Marshallese"]:0.2641742925780626)13[&type="Marshallese"]:0.0028049558531095253,7[&type="Marshallese"]:0.06697924843112663)11[&type="Marshallese"]:0.018006125081608704)14[&type="Marshallese"]:0.15468336925704934)15[&type="Marshallese"]:0.0;
tree STATE_140000 = (1[&type="Not_Marshallese"]:0.6455791130677433,(((((2[&type="Not_Marshallese"]:0.24049444794075486,(3[&type="Not_Marshallese"]:0.0560893704825588,4[&type="Not_Marshallese"]:0.08908937048246057)9[&type="Not_Marshallese"]:0.09140507745834886)13[&type="Marshallese"]:0.0697172983638103,7[&type="Marshallese"]:0.050211746304574256)10[&type="Marshallese"]:0.00277223873614324,5[&type="Marshallese"]:0.06398398504091213)14[&type="Marshallese"]:0.003957570975010816,8[&type="Marshallese"]:0.07294155601580471)12[&type="Marshallese"]:0.10149634838173993,6[&type="Marshallese"]:0.24843790439761376)11[&type="Marshallese"]:0.18314120867018774)15[&type="Marshallese"]:0.0;tree STATE_1530000 = (1[&type="Not_Marshallese"]:0.6455791130677433,(((((2[&type="Not_Marshallese"]:0.24049444794075486,(3[&type="Not_Marshallese"]:0.0560893704825588,4[&type="Not_Marshallese"]:0.08908937048246057)9[&type="Not_Marshallese"]:0.09140507745834886)13[&type="Marshallese"]:0.0697172983638103,7[&type="Marshallese"]:0.050211746304574256)10[&type="Marshallese"]:0.00277223873614324,5[&type="Marshallese"]:0.06398398504091213)14[&type="Marshallese"]:0.003957570975010816,8[&type="Marshallese"]:0.07294155601580471)12[&type="Marshallese"]:0.10149634838173993,6[&type="Marshallese"]:0.24843790439761376)11[&type="Marshallese"]:0.18314120867018774)15[&type="Marshallese"]:0.0;
tree STATE_150000 = ((((1[&type="Not_Marshallese"]:0.20212648490130425,4[&type="Not_Marshallese"]:0.09812648490126241)14[&type="Marshallese"]:0.10772822017619527,(2[&type="Not_Marshallese"]:0.22767219919741027,6[&type="Marshallese"]:0.05767219919756489)13[&type="Marshallese"]:0.038182505879992834)10[&type="Marshallese"]:0.09236779383973764,(3[&type="Not_Marshallese"]:0.20757507421187693,8[&type="Marshallese"]:0.05657507421180963)9[&type="Marshallese"]:0.05764742470541662)11[&type="Marshallese"]:0.08413820265614763,(5[&type="Marshallese"]:0.013393752747411725,7[&type="Marshallese"]:0.0023937527472170927)12[&type="Marshallese"]:0.1799669488260804)15[&type="Marshallese"]:0.0;tree STATE_1540000 = ((((1[&type="Not_Marshallese"]:0.20212648490130425,4[&type="Not_Marshallese"]:0.09812648490126241)14[&type="Marshallese"]:0.10772822017619527,(2[&type="Not_Marshallese"]:0.22767219919741027,6[&type="Marshallese"]:0.05767219919756489)13[&type="Marshallese"]:0.038182505879992834)10[&type="Marshallese"]:0.09236779383973764,(3[&type="Not_Marshallese"]:0.20757507421187693,8[&type="Marshallese"]:0.05657507421180963)9[&type="Marshallese"]:0.05764742470541662)11[&type="Marshallese"]:0.08413820265614763,(5[&type="Marshallese"]:0.013393752747411725,7[&type="Marshallese"]:0.0023937527472170927)12[&type="Marshallese"]:0.1799669488260804)15[&type="Marshallese"]:0.0;
tree STATE_160000 = (((1[&type="Not_Marshallese"]:0.3588851123242019,(((2[&type="Not_Marshallese"]:0.2450866462193339,6[&type="Marshallese"]:0.07508664621948852)11[&type="Marshallese"]:0.0267669149540104,7[&type="Marshallese"]:0.0118535611733534)14[&type="Marshallese"]:0.01866276028196112,5[&type="Marshallese"]:0.04151632145550915)13[&type="Marshallese"]:0.02436879086880006)9[&type="Marshallese"]:0.003458531737677184,(3[&type="Not_Marshallese"]:0.10796512778910863,4[&type="Not_Marshallese"]:0.1409651277890104)12[&type="Marshallese"]:0.11737851627282683)10[&type="Marshallese"]:0.02262462885232852,8[&type="Marshallese"]:0.09696827291419668)15[&type="Marshallese"]:0.0;tree STATE_1550000 = (((1[&type="Not_Marshallese"]:0.3588851123242019,(((2[&type="Not_Marshallese"]:0.2450866462193339,6[&type="Marshallese"]:0.07508664621948852)11[&type="Marshallese"]:0.0267669149540104,7[&type="Marshallese"]:0.0118535611733534)14[&type="Marshallese"]:0.01866276028196112,5[&type="Marshallese"]:0.04151632145550915)13[&type="Marshallese"]:0.02436879086880006)9[&type="Marshallese"]:0.003458531737677184,(3[&type="Not_Marshallese"]:0.10796512778910863,4[&type="Not_Marshallese"]:0.1409651277890104)12[&type="Marshallese"]:0.11737851627282683)10[&type="Marshallese"]:0.02262462885232852,8[&type="Marshallese"]:0.09696827291419668)15[&type="Marshallese"]:0.0;
tree STATE_170000 = (1[&type="Not_Marshallese"]:0.6510429234824798,((((2[&type="Not_Marshallese"]:0.20306013283738564,4[&type="Not_Marshallese"]:0.1430601328374402)12[&type="Marshallese"]:0.08509195266019906,6[&type="Marshallese"]:0.11815208549773931)11[&type="Marshallese"]:0.1346081300670119,((5[&type="Marshallese"]:0.08801000651078761,8[&type="Marshallese"]:0.09301000651066937)13[&type="Marshallese"]:0.00233145528937978,7[&type="Marshallese"]:0.07934146179997276)9[&type="Marshallese"]:0.08341875376463292)14[&type="Marshallese"]:0.16464885011969915,3[&type="Not_Marshallese"]:0.49440906568444853)10[&type="Marshallese"]:0.019633857798087684)15[&type="Marshallese"]:0.0;tree STATE_1560000 = (1[&type="Not_Marshallese"]:0.6510429234824798,((((2[&type="Not_Marshallese"]:0.20306013283738564,4[&type="Not_Marshallese"]:0.1430601328374402)12[&type="Marshallese"]:0.08509195266019906,6[&type="Marshallese"]:0.11815208549773931)11[&type="Marshallese"]:0.1346081300670119,((5[&type="Marshallese"]:0.08801000651078761,8[&type="Marshallese"]:0.09301000651066937)13[&type="Marshallese"]:0.00233145528937978,7[&type="Marshallese"]:0.07934146179997276)9[&type="Marshallese"]:0.08341875376463292)14[&type="Marshallese"]:0.16464885011969915,3[&type="Not_Marshallese"]:0.49440906568444853)10[&type="Marshallese"]:0.019633857798087684)15[&type="Marshallese"]:0.0;
tree STATE_180000 = ((1[&type="Not_Marshallese"]:0.4121355283342508,((2[&type="Not_Marshallese"]:0.22388674517946244,3[&type="Not_Marshallese"]:0.13088674517961524)10[&type="Marshallese"]:0.04771798335549515,6[&type="Marshallese"]:0.10160472853511221)11[&type="Marshallese"]:0.09653079979919682)9[&type="Marshallese"]:0.09660754630653923,(4[&type="Not_Marshallese"]:0.33712638360220076,((5[&type="Marshallese"]:0.047695821990665466,8[&type="Marshallese"]:0.05269582199054723)12[&type="Marshallese"]:0.06467664601078793,7[&type="Marshallese"]:0.10137246800125876)13[&type="Marshallese"]:0.035753915600896524)14[&type="Marshallese"]:0.06761669103854745)15[&type="Marshallese"]:0.0;tree STATE_1570000 = ((1[&type="Not_Marshallese"]:0.4121355283342508,((2[&type="Not_Marshallese"]:0.22388674517946244,3[&type="Not_Marshallese"]:0.13088674517961524)10[&type="Marshallese"]:0.04771798335549515,6[&type="Marshallese"]:0.10160472853511221)11[&type="Marshallese"]:0.09653079979919682)9[&type="Marshallese"]:0.09660754630653923,(4[&type="Not_Marshallese"]:0.33712638360220076,((5[&type="Marshallese"]:0.047695821990665466,8[&type="Marshallese"]:0.05269582199054723)12[&type="Marshallese"]:0.06467664601078793,7[&type="Marshallese"]:0.10137246800125876)13[&type="Marshallese"]:0.035753915600896524)14[&type="Marshallese"]:0.06761669103854745)15[&type="Marshallese"]:0.0;
tree STATE_190000 = ((((1[&type="Not_Marshallese"]:0.329611087066126,6[&type="Marshallese"]:0.11561108706618423)9[&type="Marshallese"]:0.003933358746447735,((2[&type="Not_Marshallese"]:0.2738712646694674,7[&type="Marshallese"]:0.013871264669476469)12[&type="Marshallese"]:0.012723672316161394,8[&type="Marshallese"]:0.04259493698571426)14[&type="Marshallese"]:0.002949508826848579)10[&type="Marshallese"]:0.008516459580455993,(4[&type="Not_Marshallese"]:0.20830742966362892,5[&type="Marshallese"]:0.019307429663778075)11[&type="Marshallese"]:0.02975347572935899)13[&type="Marshallese"]:0.07403286146418836,3[&type="Not_Marshallese"]:0.2790937668572745)15[&type="Marshallese"]:0.0;tree STATE_1580000 = ((((1[&type="Not_Marshallese"]:0.329611087066126,6[&type="Marshallese"]:0.11561108706618423)9[&type="Marshallese"]:0.003933358746447735,((2[&type="Not_Marshallese"]:0.2738712646694674,7[&type="Marshallese"]:0.013871264669476469)12[&type="Marshallese"]:0.012723672316161394,8[&type="Marshallese"]:0.04259493698571426)14[&type="Marshallese"]:0.002949508826848579)10[&type="Marshallese"]:0.008516459580455993,(4[&type="Not_Marshallese"]:0.20830742966362892,5[&type="Marshallese"]:0.019307429663778075)11[&type="Marshallese"]:0.02975347572935899)13[&type="Marshallese"]:0.07403286146418836,3[&type="Not_Marshallese"]:0.2790937668572745)15[&type="Marshallese"]:0.0;
tree STATE_200000 = ((((1[&type="Not_Marshallese"]:0.24560726393160548,(2[&type="Not_Marshallese"]:0.19007714711056037,4[&type="Not_Marshallese"]:0.13007714711061494)9[&type="Marshallese"]:0.011530116820948705)12[&type="Marshallese"]:0.06288662148798585,(5[&type="Marshallese"]:0.014050394174152436,6[&type="Marshallese"]:0.09305039417410332)14[&type="Marshallese"]:0.0014434912455462134)11[&type="Marshallese"]:0.02678949410193937,(7[&type="Marshallese"]:0.014347022678290244,8[&type="Marshallese"]:0.030347022678366642)13[&type="Marshallese"]:0.016936356843153144)10[&type="Marshallese"]:0.171686648580002,3[&type="Not_Marshallese"]:0.3699700281015891)15[&type="Marshallese"]:0.0;tree STATE_1590000 = ((((1[&type="Not_Marshallese"]:0.24560726393160548,(2[&type="Not_Marshallese"]:0.19007714711056037,4[&type="Not_Marshallese"]:0.13007714711061494)9[&type="Marshallese"]:0.011530116820948705)12[&type="Marshallese"]:0.06288662148798585,(5[&type="Marshallese"]:0.014050394174152436,6[&type="Marshallese"]:0.09305039417410332)14[&type="Marshallese"]:0.0014434912455462134)11[&type="Marshallese"]:0.02678949410193937,(7[&type="Marshallese"]:0.014347022678290244,8[&type="Marshallese"]:0.030347022678366642)13[&type="Marshallese"]:0.016936356843153144)10[&type="Marshallese"]:0.171686648580002,3[&type="Not_Marshallese"]:0.3699700281015891)15[&type="Marshallese"]:0.0;
tree STATE_210000 = ((1[&type="Not_Marshallese"]:0.3467608703275329,(3[&type="Not_Marshallese"]:0.20808825004654963,7[&type="Marshallese"]:0.04108825004640593)12[&type="Marshallese"]:0.0016726202810396495)13[&type="Marshallese"]:0.4697936869880941,((2[&type="Not_Marshallese"]:0.2893537712206169,8[&type="Marshallese"]:0.04535377122070239)14[&type="Marshallese"]:0.03353415149018507,((4[&type="Not_Marshallese"]:0.20313602013029558,6[&type="Marshallese"]:0.09313602013039562)10[&type="Marshallese"]:0.024139651101132198,5[&type="Marshallese"]:0.038275671231576935)11[&type="Marshallese"]:0.03561225147942876)9[&type="Marshallese"]:0.4496666346047286)15[&type="Marshallese"]:0.0;tree STATE_1600000 = ((1[&type="Not_Marshallese"]:0.3467608703275329,(3[&type="Not_Marshallese"]:0.20808825004654963,7[&type="Marshallese"]:0.04108825004640593)12[&type="Marshallese"]:0.0016726202810396495)13[&type="Marshallese"]:0.4697936869880941,((2[&type="Not_Marshallese"]:0.2893537712206169,8[&type="Marshallese"]:0.04535377122070239)14[&type="Marshallese"]:0.03353415149018507,((4[&type="Not_Marshallese"]:0.20313602013029558,6[&type="Marshallese"]:0.09313602013039562)10[&type="Marshallese"]:0.024139651101132198,5[&type="Marshallese"]:0.038275671231576935)11[&type="Marshallese"]:0.03561225147942876)9[&type="Marshallese"]:0.4496666346047286)15[&type="Marshallese"]:0.0;
tree STATE_220000 = (((((((1[&type="Not_Marshallese"]:0.15191438753483255,3[&type="Not_Marshallese"]:0.01491438753488894)14[&type="Marshallese"]:0.09773890273395719,2[&type="Not_Marshallese"]:0.20565329026869333)10[&type="Marshallese"]:0.06947940898998611,7[&type="Marshallese"]:0.015132699258688542)9[&type="Marshallese"]:0.004687805722760063,4[&type="Not_Marshallese"]:0.21982050498149408)13[&type="Marshallese"]:0.003931967094704003,5[&type="Marshallese"]:0.03475247207634724)11[&type="Marshallese"]:0.030588436381778772,8[&type="Marshallese"]:0.07034090845800778)12[&type="Marshallese"]:0.13809296431854245,6[&type="Marshallese"]:0.28243387277661935)15[&type="Marshallese"]:0.0;tree STATE_1610000 = (((((((1[&type="Not_Marshallese"]:0.15191438753483255,3[&type="Not_Marshallese"]:0.01491438753488894)14[&type="Marshallese"]:0.09773890273395719,2[&type="Not_Marshallese"]:0.20565329026869333)10[&type="Marshallese"]:0.06947940898998611,7[&type="Marshallese"]:0.015132699258688542)9[&type="Marshallese"]:0.004687805722760063,4[&type="Not_Marshallese"]:0.21982050498149408)13[&type="Marshallese"]:0.003931967094704003,5[&type="Marshallese"]:0.03475247207634724)11[&type="Marshallese"]:0.030588436381778772,8[&type="Marshallese"]:0.07034090845800778)12[&type="Marshallese"]:0.13809296431854245,6[&type="Marshallese"]:0.28243387277661935)15[&type="Marshallese"]:0.0;
tree STATE_230000 = (((1[&type="Not_Marshallese"]:0.34587144023098104,(5[&type="Marshallese"]:0.004413014487333278,6[&type="Marshallese"]:0.08341301448728417)13[&type="Marshallese"]:0.048458425743755085)14[&type="Marshallese"]:0.05389772733681519,((2[&type="Not_Marshallese"]:0.1162462505956457,3[&type="Not_Marshallese"]:0.02324625059579849)12[&type="Marshallese"]:0.16150668666016238,7[&type="Marshallese"]:0.01775293725581717)10[&type="Marshallese"]:0.07801623031189175)9[&type="Marshallese"]:0.21855783668851636,(4[&type="Not_Marshallese"]:0.45616704609802894,8[&type="Marshallese"]:0.27216704609805986)11[&type="Marshallese"]:0.05815995815824182)15[&type="Marshallese"]:0.0;tree STATE_1620000 = (((1[&type="Not_Marshallese"]:0.34587144023098104,(5[&type="Marshallese"]:0.004413014487333278,6[&type="Marshallese"]:0.08341301448728417)13[&type="Marshallese"]:0.048458425743755085)14[&type="Marshallese"]:0.05389772733681519,((2[&type="Not_Marshallese"]:0.1162462505956457,3[&type="Not_Marshallese"]:0.02324625059579849)12[&type="Marshallese"]:0.16150668666016238,7[&type="Marshallese"]:0.01775293725581717)10[&type="Marshallese"]:0.07801623031189175)9[&type="Marshallese"]:0.21855783668851636,(4[&type="Not_Marshallese"]:0.45616704609802894,8[&type="Marshallese"]:0.27216704609805986)11[&type="Marshallese"]:0.05815995815824182)15[&type="Marshallese"]:0.0;
tree STATE_240000 = (((1[&type="Not_Marshallese"]:0.14874207973370554,4[&type="Not_Marshallese"]:0.0447420797336637)12[&type="Not_Marshallese"]:0.17838694256336277,8[&type="Marshallese"]:0.03912902229705739)14[&type="Marshallese"]:0.008543643277344137,((((2[&type="Not_Marshallese"]:0.19986703286893984,3[&type="Not_Marshallese"]:0.10686703286909263)13[&type="Marshallese"]:0.049858534325910614,5[&type="Marshallese"]:7.255671950541775E-4)11[&type="Marshallese"]:0.0082691404777534,6[&type="Marshallese"]:0.08799470767275847)9[&type="Marshallese"]:0.020402969142551353,7[&type="Marshallese"]:0.0183976768151643)10[&type="Marshallese"]:0.013274988759160833)15[&type="Marshallese"]:0.0;tree STATE_1630000 = (((1[&type="Not_Marshallese"]:0.14874207973370554,4[&type="Not_Marshallese"]:0.0447420797336637)12[&type="Not_Marshallese"]:0.17838694256336277,8[&type="Marshallese"]:0.03912902229705739)14[&type="Marshallese"]:0.008543643277344137,((((2[&type="Not_Marshallese"]:0.19986703286893984,3[&type="Not_Marshallese"]:0.10686703286909263)13[&type="Marshallese"]:0.049858534325910614,5[&type="Marshallese"]:7.255671950541775E-4)11[&type="Marshallese"]:0.0082691404777534,6[&type="Marshallese"]:0.08799470767275847)9[&type="Marshallese"]:0.020402969142551353,7[&type="Marshallese"]:0.0183976768151643)10[&type="Marshallese"]:0.013274988759160833)15[&type="Marshallese"]:0.0;
tree STATE_250000 = ((1[&type="Not_Marshallese"]:0.37817829792948915,6[&type="Marshallese"]:0.16417829792954736)10[&type="Marshallese"]:0.07853675603562937,(((2[&type="Not_Marshallese"]:0.12840165291944258,4[&type="Not_Marshallese"]:0.06840165291949715)9[&type="Marshallese"]:0.0683306497210043,3[&type="Not_Marshallese"]:0.10373230264059968)11[&type="Marshallese"]:0.1958039345541721,((5[&type="Marshallese"]:0.030350438332855056,7[&type="Marshallese"]:0.019350438332660425)12[&type="Marshallese"]:0.02305293477320547,8[&type="Marshallese"]:0.05840337310594229)14[&type="Marshallese"]:0.0901328640887622)13[&type="Marshallese"]:0.02017881677040312)15[&type="Marshallese"]:0.0;tree STATE_1640000 = ((1[&type="Not_Marshallese"]:0.37817829792948915,6[&type="Marshallese"]:0.16417829792954736)10[&type="Marshallese"]:0.07853675603562937,(((2[&type="Not_Marshallese"]:0.12840165291944258,4[&type="Not_Marshallese"]:0.06840165291949715)9[&type="Marshallese"]:0.0683306497210043,3[&type="Not_Marshallese"]:0.10373230264059968)11[&type="Marshallese"]:0.1958039345541721,((5[&type="Marshallese"]:0.030350438332855056,7[&type="Marshallese"]:0.019350438332660425)12[&type="Marshallese"]:0.02305293477320547,8[&type="Marshallese"]:0.05840337310594229)14[&type="Marshallese"]:0.0901328640887622)13[&type="Marshallese"]:0.02017881677040312)15[&type="Marshallese"]:0.0;
tree STATE_260000 = ((((1[&type="Not_Marshallese"]:0.21592345052826542,2[&type="Not_Marshallese"]:0.17192345052816901)10[&type="Marshallese"]:0.14247607141741334,7[&type="Marshallese"]:0.054399521945591445)13[&type="Marshallese"]:0.02017625873662432,5[&type="Marshallese"]:0.0855757806824104)12[&type="Marshallese"]:0.016737424894705144,(((3[&type="Not_Marshallese"]:0.14926388044566602,4[&type="Not_Marshallese"]:0.1822638804455678)11[&type="Marshallese"]:0.06377794206110049,6[&type="Marshallese"]:0.13604182250676833)14[&type="Marshallese"]:0.035733447255186235,8[&type="Marshallese"]:0.09777526976188544)9[&type="Marshallese"]:0.009537935815111864)15[&type="Marshallese"]:0.0;tree STATE_1650000 = ((((1[&type="Not_Marshallese"]:0.21592345052826542,2[&type="Not_Marshallese"]:0.17192345052816901)10[&type="Marshallese"]:0.14247607141741334,7[&type="Marshallese"]:0.054399521945591445)13[&type="Marshallese"]:0.02017625873662432,5[&type="Marshallese"]:0.0855757806824104)12[&type="Marshallese"]:0.016737424894705144,(((3[&type="Not_Marshallese"]:0.14926388044566602,4[&type="Not_Marshallese"]:0.1822638804455678)11[&type="Marshallese"]:0.06377794206110049,6[&type="Marshallese"]:0.13604182250676833)14[&type="Marshallese"]:0.035733447255186235,8[&type="Marshallese"]:0.09777526976188544)9[&type="Marshallese"]:0.009537935815111864)15[&type="Marshallese"]:0.0;
tree STATE_270000 = (((((1[&type="Not_Marshallese"]:0.16145498270960862,2[&type="Not_Marshallese"]:0.11745498270951221)10[&type="Marshallese"]:0.10814311480253802,3[&type="Not_Marshallese"]:0.13259809751220303)9[&type="Marshallese"]:0.13097358158743416,((5[&type="Marshallese"]:0.05542099158705455,8[&type="Marshallese"]:0.06042099158693631)12[&type="Marshallese"]:0.0034404736001033,7[&type="Marshallese"]:0.047861465186963215)11[&type="Marshallese"]:0.048710213912530276)13[&type="Marshallese"]:0.05723671814819181,4[&type="Not_Marshallese"]:0.3538083972477308)14[&type="Marshallese"]:0.11999058116914191,6[&type="Marshallese"]:0.36379897841697273)15[&type="Marshallese"]:0.0;tree STATE_1660000 = (((((1[&type="Not_Marshallese"]:0.16145498270960862,2[&type="Not_Marshallese"]:0.11745498270951221)10[&type="Marshallese"]:0.10814311480253802,3[&type="Not_Marshallese"]:0.13259809751220303)9[&type="Marshallese"]:0.13097358158743416,((5[&type="Marshallese"]:0.05542099158705455,8[&type="Marshallese"]:0.06042099158693631)12[&type="Marshallese"]:0.0034404736001033,7[&type="Marshallese"]:0.047861465186963215)11[&type="Marshallese"]:0.048710213912530276)13[&type="Marshallese"]:0.05723671814819181,4[&type="Not_Marshallese"]:0.3538083972477308)14[&type="Marshallese"]:0.11999058116914191,6[&type="Marshallese"]:0.36379897841697273)15[&type="Marshallese"]:0.0;
tree STATE_280000 = (((((1[&type="Not_Marshallese"]:0.08856934242855063,2[&type="Not_Marshallese"]:0.04456934242845423)14[&type="Not_Marshallese"]:0.2201443620023435,7[&type="Marshallese"]:0.00471370443080682)12[&type="Marshallese"]:0.03126919206801443,3[&type="Not_Marshallese"]:0.20298289649896495)11[&type="Marshallese"]:0.04477333098811387,8[&type="Marshallese"]:0.09675622748701151)9[&type="Marshallese"]:0.16176858752851397,((4[&type="Not_Marshallese"]:0.2676639626227486,5[&type="Marshallese"]:0.07866396262289777)13[&type="Marshallese"]:0.164183871197094,6[&type="Marshallese"]:0.32184783381994264)10[&type="Marshallese"]:0.010676981195651969)15[&type="Marshallese"]:0.0;tree STATE_1670000 = (((((1[&type="Not_Marshallese"]:0.08856934242855063,2[&type="Not_Marshallese"]:0.04456934242845423)14[&type="Not_Marshallese"]:0.2201443620023435,7[&type="Marshallese"]:0.00471370443080682)12[&type="Marshallese"]:0.03126919206801443,3[&type="Not_Marshallese"]:0.20298289649896495)11[&type="Marshallese"]:0.04477333098811387,8[&type="Marshallese"]:0.09675622748701151)9[&type="Marshallese"]:0.16176858752851397,((4[&type="Not_Marshallese"]:0.2676639626227486,5[&type="Marshallese"]:0.07866396262289777)13[&type="Marshallese"]:0.164183871197094,6[&type="Marshallese"]:0.32184783381994264)10[&type="Marshallese"]:0.010676981195651969)15[&type="Marshallese"]:0.0;
tree STATE_290000 = ((((1[&type="Not_Marshallese"]:0.27871121322170844,(3[&type="Not_Marshallese"]:0.07072979208618776,4[&type="Not_Marshallese"]:0.10372979208608954)12[&type="Not_Marshallese"]:0.07098142113557707)9[&type="Marshallese"]:0.0718611591290716,5[&type="Marshallese"]:0.05757237235088736)14[&type="Marshallese"]:0.02544829149649286,(2[&type="Not_Marshallese"]:0.2958902794776353,8[&type="Marshallese"]:0.05189027947772079)13[&type="Marshallese"]:0.03613038436954119)11[&type="Marshallese"]:0.015222490689751456,(6[&type="Marshallese"]:0.10795881383770972,7[&type="Marshallese"]:0.017958813837564203)10[&type="Marshallese"]:0.06928434069937284)15[&type="Marshallese"]:0.0;tree STATE_1680000 = ((((1[&type="Not_Marshallese"]:0.27871121322170844,(3[&type="Not_Marshallese"]:0.07072979208618776,4[&type="Not_Marshallese"]:0.10372979208608954)12[&type="Not_Marshallese"]:0.07098142113557707)9[&type="Marshallese"]:0.0718611591290716,5[&type="Marshallese"]:0.05757237235088736)14[&type="Marshallese"]:0.02544829149649286,(2[&type="Not_Marshallese"]:0.2958902794776353,8[&type="Marshallese"]:0.05189027947772079)13[&type="Marshallese"]:0.03613038436954119)11[&type="Marshallese"]:0.015222490689751456,(6[&type="Marshallese"]:0.10795881383770972,7[&type="Marshallese"]:0.017958813837564203)10[&type="Marshallese"]:0.06928434069937284)15[&type="Marshallese"]:0.0;
tree STATE_300000 = (((1[&type="Not_Marshallese"]:0.35556881479622215,8[&type="Marshallese"]:0.06756881479621124)9[&type="Marshallese"]:0.05546718922476712,(5[&type="Marshallese"]:0.047150008892546114,(6[&type="Marshallese"]:0.10956849212388753,7[&type="Marshallese"]:0.01956849212374201)13[&type="Marshallese"]:0.016581516768609472)10[&type="Marshallese"]:0.07088599512855048)14[&type="Marshallese"]:0.026345327914046812,(2[&type="Not_Marshallese"]:0.2536407630668798,(3[&type="Not_Marshallese"]:0.025123883330341962,4[&type="Not_Marshallese"]:0.058123883330243736)12[&type="Marshallese"]:0.13551687973669066)11[&type="Marshallese"]:0.13974056886805986)15[&type="Marshallese"]:0.0;tree STATE_1690000 = (((1[&type="Not_Marshallese"]:0.35556881479622215,8[&type="Marshallese"]:0.06756881479621124)9[&type="Marshallese"]:0.05546718922476712,(5[&type="Marshallese"]:0.047150008892546114,(6[&type="Marshallese"]:0.10956849212388753,7[&type="Marshallese"]:0.01956849212374201)13[&type="Marshallese"]:0.016581516768609472)10[&type="Marshallese"]:0.07088599512855048)14[&type="Marshallese"]:0.026345327914046812,(2[&type="Not_Marshallese"]:0.2536407630668798,(3[&type="Not_Marshallese"]:0.025123883330341962,4[&type="Not_Marshallese"]:0.058123883330243736)12[&type="Marshallese"]:0.13551687973669066)11[&type="Marshallese"]:0.13974056886805986)15[&type="Marshallese"]:0.0;
tree STATE_310000 = (((((1[&type="Not_Marshallese"]:0.3136152221673166,8[&type="Marshallese"]:0.025615222167305662)9[&type="Marshallese"]:0.012763913499665103,2[&type="Not_Marshallese"]:0.2823791356668853)11[&type="Marshallese"]:0.014098018808961998,7[&type="Marshallese"]:0.036477154475856366)10[&type="Marshallese"]:0.0025025652356823747,(3[&type="Not_Marshallese"]:0.06731784286079681,4[&type="Not_Marshallese"]:0.10031784286069859)12[&type="Marshallese"]:0.13866187685088563)13[&type="Marshallese"]:0.025930265376897854,(5[&type="Marshallese"]:0.060032357775244294,6[&type="Marshallese"]:0.13903235777519518)14[&type="Marshallese"]:0.015877627313386933)15[&type="Marshallese"]:0.0;tree STATE_1700000 = (((((1[&type="Not_Marshallese"]:0.3136152221673166,8[&type="Marshallese"]:0.025615222167305662)9[&type="Marshallese"]:0.012763913499665103,2[&type="Not_Marshallese"]:0.2823791356668853)11[&type="Marshallese"]:0.014098018808961998,7[&type="Marshallese"]:0.036477154475856366)10[&type="Marshallese"]:0.0025025652356823747,(3[&type="Not_Marshallese"]:0.06731784286079681,4[&type="Not_Marshallese"]:0.10031784286069859)12[&type="Marshallese"]:0.13866187685088563)13[&type="Marshallese"]:0.025930265376897854,(5[&type="Marshallese"]:0.060032357775244294,6[&type="Marshallese"]:0.13903235777519518)14[&type="Marshallese"]:0.015877627313386933)15[&type="Marshallese"]:0.0;
tree STATE_320000 = ((((1[&type="Not_Marshallese"]:0.32494615218473605,(((2[&type="Not_Marshallese"]:0.16581377084853408,3[&type="Not_Marshallese"]:0.07281377084868687)12[&type="Marshallese"]:0.07938134014434525,4[&type="Not_Marshallese"]:0.1851951109929339)11[&type="Marshallese"]:0.033292522740467956,7[&type="Marshallese"]:0.01848763373335638)14[&type="Marshallese"]:0.0024585184512923575)9[&type="Marshallese"]:0.04284764883226444,5[&type="Marshallese"]:0.07479380101710781)13[&type="Marshallese"]:0.03571998314422309,6[&type="Marshallese"]:0.18951378416128178)10[&type="Marshallese"]:0.34386602847550557,8[&type="Marshallese"]:0.45937981263671823)15[&type="Marshallese"]:0.0;tree STATE_1710000 = ((((1[&type="Not_Marshallese"]:0.32494615218473605,(((2[&type="Not_Marshallese"]:0.16581377084853408,3[&type="Not_Marshallese"]:0.07281377084868687)12[&type="Marshallese"]:0.07938134014434525,4[&type="Not_Marshallese"]:0.1851951109929339)11[&type="Marshallese"]:0.033292522740467956,7[&type="Marshallese"]:0.01848763373335638)14[&type="Marshallese"]:0.0024585184512923575)9[&type="Marshallese"]:0.04284764883226444,5[&type="Marshallese"]:0.07479380101710781)13[&type="Marshallese"]:0.03571998314422309,6[&type="Marshallese"]:0.18951378416128178)10[&type="Marshallese"]:0.34386602847550557,8[&type="Marshallese"]:0.45937981263671823)15[&type="Marshallese"]:0.0;
tree STATE_330000 = ((((((1[&type="Not_Marshallese"]:0.2330454286101617,4[&type="Not_Marshallese"]:0.12904542861011986)12[&type="Marshallese"]:0.0499965056779752,6[&type="Marshallese"]:0.0690419342881951)14[&type="Marshallese"]:0.0335830226450749,3[&type="Not_Marshallese"]:0.1796249569332682)9[&type="Marshallese"]:0.03225530657102532,8[&type="Marshallese"]:0.060880263504226206)11[&type="Marshallese"]:0.339445890493352,7[&type="Marshallese"]:0.3843261539975018)10[&type="Marshallese"]:0.04194739253730273,(2[&type="Not_Marshallese"]:0.2520080390010676,5[&type="Marshallese"]:0.0030080390012713343)13[&type="Marshallese"]:0.43426550753372783)15[&type="Marshallese"]:0.0;tree STATE_1720000 = ((((((1[&type="Not_Marshallese"]:0.2330454286101617,4[&type="Not_Marshallese"]:0.12904542861011986)12[&type="Marshallese"]:0.0499965056779752,6[&type="Marshallese"]:0.0690419342881951)14[&type="Marshallese"]:0.0335830226450749,3[&type="Not_Marshallese"]:0.1796249569332682)9[&type="Marshallese"]:0.03225530657102532,8[&type="Marshallese"]:0.060880263504226206)11[&type="Marshallese"]:0.339445890493352,7[&type="Marshallese"]:0.3843261539975018)10[&type="Marshallese"]:0.04194739253730273,(2[&type="Not_Marshallese"]:0.2520080390010676,5[&type="Marshallese"]:0.0030080390012713343)13[&type="Marshallese"]:0.43426550753372783)15[&type="Marshallese"]:0.0;
tree STATE_340000 = ((((1[&type="Not_Marshallese"]:0.19524975383489354,2[&type="Not_Marshallese"]:0.15124975383479713)12[&type="Marshallese"]:0.07130633826505042,3[&type="Not_Marshallese"]:0.12955609210000035)10[&type="Marshallese"]:0.08410798527222835,(7[&type="Marshallese"]:0.027203027879445785,8[&type="Marshallese"]:0.04320302787952218)9[&type="Marshallese"]:0.019461049492639215)14[&type="Marshallese"]:0.01394465388525945,(4[&type="Not_Marshallese"]:0.21130811758235846,(5[&type="Marshallese"]:0.010433617299865583,6[&type="Marshallese"]:0.08943361729981647)13[&type="Marshallese"]:0.011874500282642031)11[&type="Marshallese"]:0.04930061367503147)15[&type="Marshallese"]:0.0;tree STATE_1730000 = ((((1[&type="Not_Marshallese"]:0.19524975383489354,2[&type="Not_Marshallese"]:0.15124975383479713)12[&type="Marshallese"]:0.07130633826505042,3[&type="Not_Marshallese"]:0.12955609210000035)10[&type="Marshallese"]:0.08410798527222835,(7[&type="Marshallese"]:0.027203027879445785,8[&type="Marshallese"]:0.04320302787952218)9[&type="Marshallese"]:0.019461049492639215)14[&type="Marshallese"]:0.01394465388525945,(4[&type="Not_Marshallese"]:0.21130811758235846,(5[&type="Marshallese"]:0.010433617299865583,6[&type="Marshallese"]:0.08943361729981647)13[&type="Marshallese"]:0.011874500282642031)11[&type="Marshallese"]:0.04930061367503147)15[&type="Marshallese"]:0.0;
tree STATE_350000 = ((((1[&type="Not_Marshallese"]:0.32879742597839995,(2[&type="Not_Marshallese"]:0.1680424538480404,4[&type="Not_Marshallese"]:0.10804245384809497)12[&type="Marshallese"]:0.11675497213026315)13[&type="Marshallese"]:0.09200324762134504,((5[&type="Marshallese"]:0.0630564803047492,7[&type="Marshallese"]:0.052056480304554564)10[&type="Marshallese"]:0.06441138175625444,8[&type="Marshallese"]:0.1324678620608854)14[&type="Marshallese"]:3.328115388486763E-4)9[&type="Marshallese"]:0.022569718506075587,3[&type="Not_Marshallese"]:0.30637039210587697)11[&type="Marshallese"]:0.17553609646459595,6[&type="Marshallese"]:0.40490648857047473)15[&type="Marshallese"]:0.0;tree STATE_1740000 = ((((1[&type="Not_Marshallese"]:0.32879742597839995,(2[&type="Not_Marshallese"]:0.1680424538480404,4[&type="Not_Marshallese"]:0.10804245384809497)12[&type="Marshallese"]:0.11675497213026315)13[&type="Marshallese"]:0.09200324762134504,((5[&type="Marshallese"]:0.0630564803047492,7[&type="Marshallese"]:0.052056480304554564)10[&type="Marshallese"]:0.06441138175625444,8[&type="Marshallese"]:0.1324678620608854)14[&type="Marshallese"]:3.328115388486763E-4)9[&type="Marshallese"]:0.022569718506075587,3[&type="Not_Marshallese"]:0.30637039210587697)11[&type="Marshallese"]:0.17553609646459595,6[&type="Marshallese"]:0.40490648857047473)15[&type="Marshallese"]:0.0;
tree STATE_360000 = (((1[&type="Not_Marshallese"]:0.3101886024498138,8[&type="Marshallese"]:0.022188602449802863)10[&type="Marshallese"]:0.0045800950290801334,2[&type="Not_Marshallese"]:0.2707686974787975)14[&type="Marshallese"]:0.06997651025573348,(((3[&type="Not_Marshallese"]:0.23074375806771807,(4[&type="Not_Marshallese"]:0.22704453377215839,6[&type="Marshallese"]:0.11704453377225843)13[&type="Marshallese"]:0.03669922429546146)11[&type="Marshallese"]:0.009793564530246268,5[&type="Marshallese"]:0.08453732259801527)9[&type="Marshallese"]:0.0012413821733363029,7[&type="Marshallese"]:0.07477870477115695)12[&type="Marshallese"]:0.005966502963383136)15[&type="Marshallese"]:0.0;tree STATE_1750000 = (((1[&type="Not_Marshallese"]:0.3101886024498138,8[&type="Marshallese"]:0.022188602449802863)10[&type="Marshallese"]:0.0045800950290801334,2[&type="Not_Marshallese"]:0.2707686974787975)14[&type="Marshallese"]:0.06997651025573348,(((3[&type="Not_Marshallese"]:0.23074375806771807,(4[&type="Not_Marshallese"]:0.22704453377215839,6[&type="Marshallese"]:0.11704453377225843)13[&type="Marshallese"]:0.03669922429546146)11[&type="Marshallese"]:0.009793564530246268,5[&type="Marshallese"]:0.08453732259801527)9[&type="Marshallese"]:0.0012413821733363029,7[&type="Marshallese"]:0.07477870477115695)12[&type="Marshallese"]:0.005966502963383136)15[&type="Marshallese"]:0.0;
tree STATE_370000 = ((1[&type="Not_Marshallese"]:0.4073342573791588,5[&type="Marshallese"]:0.11433425737926611)10[&type="Marshallese"]:0.042880284930789436,((((2[&type="Not_Marshallese"]:0.10078328791168262,3[&type="Not_Marshallese"]:0.007783287911835413)12[&type="Not_Marshallese"]:0.1741004074674909,4[&type="Not_Marshallese"]:0.21488369537922808)11[&type="Marshallese"]:0.01937088555894989,8[&type="Marshallese"]:0.05025458093820889)9[&type="Marshallese"]:0.04001786885047115,(6[&type="Marshallese"]:0.10062816344380149,7[&type="Marshallese"]:0.010628163443655969)13[&type="Marshallese"]:0.06364428634494768)14[&type="Marshallese"]:0.07194209252125727)15[&type="Marshallese"]:0.0;tree STATE_1760000 = ((1[&type="Not_Marshallese"]:0.4073342573791588,5[&type="Marshallese"]:0.11433425737926611)10[&type="Marshallese"]:0.042880284930789436,((((2[&type="Not_Marshallese"]:0.10078328791168262,3[&type="Not_Marshallese"]:0.007783287911835413)12[&type="Not_Marshallese"]:0.1741004074674909,4[&type="Not_Marshallese"]:0.21488369537922808)11[&type="Marshallese"]:0.01937088555894989,8[&type="Marshallese"]:0.05025458093820889)9[&type="Marshallese"]:0.04001786885047115,(6[&type="Marshallese"]:0.10062816344380149,7[&type="Marshallese"]:0.010628163443655969)13[&type="Marshallese"]:0.06364428634494768)14[&type="Marshallese"]:0.07194209252125727)15[&type="Marshallese"]:0.0;
tree STATE_380000 = (((1[&type="Not_Marshallese"]:0.29464652002908154,2[&type="Not_Marshallese"]:0.25064652002898513)12[&type="Marshallese"]:0.06042930182262579,8[&type="Marshallese"]:0.06707582185169642)9[&type="Marshallese"]:0.05132712795760186,((((3[&type="Not_Marshallese"]:0.16718182640031154,4[&type="Not_Marshallese"]:0.20018182640021331)14[&type="Marshallese"]:0.004215471956607875,6[&type="Marshallese"]:0.09439729835692123)13[&type="Marshallese"]:0.03636851211702996,5[&type="Marshallese"]:0.05176581047400031)10[&type="Marshallese"]:0.03093149261546807,7[&type="Marshallese"]:0.07169730308927375)11[&type="Marshallese"]:0.030705646719948132)15[&type="Marshallese"]:0.0;tree STATE_1770000 = (((1[&type="Not_Marshallese"]:0.29464652002908154,2[&type="Not_Marshallese"]:0.25064652002898513)12[&type="Marshallese"]:0.06042930182262579,8[&type="Marshallese"]:0.06707582185169642)9[&type="Marshallese"]:0.05132712795760186,((((3[&type="Not_Marshallese"]:0.16718182640031154,4[&type="Not_Marshallese"]:0.20018182640021331)14[&type="Marshallese"]:0.004215471956607875,6[&type="Marshallese"]:0.09439729835692123)13[&type="Marshallese"]:0.03636851211702996,5[&type="Marshallese"]:0.05176581047400031)10[&type="Marshallese"]:0.03093149261546807,7[&type="Marshallese"]:0.07169730308927375)11[&type="Marshallese"]:0.030705646719948132)15[&type="Marshallese"]:0.0;
tree STATE_390000 = (((1[&type="Not_Marshallese"]:0.3358316294184139,(3[&type="Not_Marshallese"]:0.16450179132076487,4[&type="Not_Marshallese"]:0.19750179132066664)13[&type="Marshallese"]:0.0343298380977054)10[&type="Marshallese"]:0.054735995011341465,(5[&type="Marshallese"]:0.026887533222985704,7[&type="Marshallese"]:0.015887533222791073)9[&type="Marshallese"]:0.07068009120687696)12[&type="Marshallese"]:0.0025183661047389894,((2[&type="Not_Marshallese"]:0.2613368937268522,8[&type="Marshallese"]:0.017336893726937697)14[&type="Marshallese"]:0.0307647434553166,6[&type="Marshallese"]:0.12210163718232342)11[&type="Marshallese"]:0.05698435335222912)15[&type="Marshallese"]:0.0;tree STATE_1780000 = (((1[&type="Not_Marshallese"]:0.3358316294184139,(3[&type="Not_Marshallese"]:0.16450179132076487,4[&type="Not_Marshallese"]:0.19750179132066664)13[&type="Marshallese"]:0.0343298380977054)10[&type="Marshallese"]:0.054735995011341465,(5[&type="Marshallese"]:0.026887533222985704,7[&type="Marshallese"]:0.015887533222791073)9[&type="Marshallese"]:0.07068009120687696)12[&type="Marshallese"]:0.0025183661047389894,((2[&type="Not_Marshallese"]:0.2613368937268522,8[&type="Marshallese"]:0.017336893726937697)14[&type="Marshallese"]:0.0307647434553166,6[&type="Marshallese"]:0.12210163718232342)11[&type="Marshallese"]:0.05698435335222912)15[&type="Marshallese"]:0.0;
tree STATE_400000 = ((((((1[&type="Not_Marshallese"]:0.2520136655702527,4[&type="Not_Marshallese"]:0.14801366557021084)10[&type="Marshallese"]:0.04401403834569462,5[&type="Marshallese"]:0.0030277039160546138)13[&type="Marshallese"]:0.01104547820113344,(2[&type="Not_Marshallese"]:0.2537757619430758,3[&type="Not_Marshallese"]:0.16077576194322857)11[&type="Marshallese"]:0.009297420173908555)12[&type="Marshallese"]:0.05761752858422303,7[&type="Marshallese"]:0.060690710701216455)14[&type="Marshallese"]:0.001532248861640162,6[&type="Marshallese"]:0.15222295956300214)9[&type="Marshallese"]:0.07407787953049372,8[&type="Marshallese"]:0.15230083909342673)15[&type="Marshallese"]:0.0;tree STATE_1790000 = ((((((1[&type="Not_Marshallese"]:0.2520136655702527,4[&type="Not_Marshallese"]:0.14801366557021084)10[&type="Marshallese"]:0.04401403834569462,5[&type="Marshallese"]:0.0030277039160546138)13[&type="Marshallese"]:0.01104547820113344,(2[&type="Not_Marshallese"]:0.2537757619430758,3[&type="Not_Marshallese"]:0.16077576194322857)11[&type="Marshallese"]:0.009297420173908555)12[&type="Marshallese"]:0.05761752858422303,7[&type="Marshallese"]:0.060690710701216455)14[&type="Marshallese"]:0.001532248861640162,6[&type="Marshallese"]:0.15222295956300214)9[&type="Marshallese"]:0.07407787953049372,8[&type="Marshallese"]:0.15230083909342673)15[&type="Marshallese"]:0.0;
tree STATE_410000 = (((1[&type="Not_Marshallese"]:0.3637010087334757,(3[&type="Not_Marshallese"]:0.1902685790760476,7[&type="Marshallese"]:0.023268579075903906)11[&type="Marshallese"]:0.0364324296574845)14[&type="Marshallese"]:0.030010153785119953,((2[&type="Not_Marshallese"]:0.1355659099051702,4[&type="Not_Marshallese"]:0.07556590990522477)13[&type="Marshallese"]:0.11735759072791196,5[&type="Marshallese"]:0.003923500633285892)10[&type="Marshallese"]:0.0967876618854171)9[&type="Marshallese"]:0.06131905762802187,(6[&type="Marshallese"]:0.1572653878983879,8[&type="Marshallese"]:0.08326538789831878)12[&type="Marshallese"]:0.08376483224828785)15[&type="Marshallese"]:0.0;tree STATE_1800000 = (((1[&type="Not_Marshallese"]:0.3637010087334757,(3[&type="Not_Marshallese"]:0.1902685790760476,7[&type="Marshallese"]:0.023268579075903906)11[&type="Marshallese"]:0.0364324296574845)14[&type="Marshallese"]:0.030010153785119953,((2[&type="Not_Marshallese"]:0.1355659099051702,4[&type="Not_Marshallese"]:0.07556590990522477)13[&type="Marshallese"]:0.11735759072791196,5[&type="Marshallese"]:0.003923500633285892)10[&type="Marshallese"]:0.0967876618854171)9[&type="Marshallese"]:0.06131905762802187,(6[&type="Marshallese"]:0.1572653878983879,8[&type="Marshallese"]:0.08326538789831878)12[&type="Marshallese"]:0.08376483224828785)15[&type="Marshallese"]:0.0;
tree STATE_420000 = ((((1[&type="Not_Marshallese"]:0.3321824223461072,2[&type="Not_Marshallese"]:0.28818242234601077)10[&type="Marshallese"]:0.0276631318257346,(5[&type="Marshallese"]:0.05626816686062491,7[&type="Marshallese"]:0.04526816686043028)11[&type="Marshallese"]:0.010577387311324182)13[&type="Marshallese"]:0.052599274259027495,(6[&type="Marshallese"]:0.12124723426531159,8[&type="Marshallese"]:0.047247234265242466)9[&type="Marshallese"]:0.07719759416561589)14[&type="Marshallese"]:0.06494493074656471,(3[&type="Not_Marshallese"]:0.098066581059541,4[&type="Not_Marshallese"]:0.13106658105944277)12[&type="Not_Marshallese"]:0.24232317811794937)15[&type="Marshallese"]:0.0;tree STATE_1810000 = ((((1[&type="Not_Marshallese"]:0.3321824223461072,2[&type="Not_Marshallese"]:0.28818242234601077)10[&type="Marshallese"]:0.0276631318257346,(5[&type="Marshallese"]:0.05626816686062491,7[&type="Marshallese"]:0.04526816686043028)11[&type="Marshallese"]:0.010577387311324182)13[&type="Marshallese"]:0.052599274259027495,(6[&type="Marshallese"]:0.12124723426531159,8[&type="Marshallese"]:0.047247234265242466)9[&type="Marshallese"]:0.07719759416561589)14[&type="Marshallese"]:0.06494493074656471,(3[&type="Not_Marshallese"]:0.098066581059541,4[&type="Not_Marshallese"]:0.13106658105944277)12[&type="Not_Marshallese"]:0.24232317811794937)15[&type="Marshallese"]:0.0;
tree STATE_430000 = ((((1[&type="Not_Marshallese"]:0.3028705388607249,4[&type="Not_Marshallese"]:0.19887053886068307)11[&type="Marshallese"]:0.11407414761706508,(6[&type="Marshallese"]:0.14988824136859286,8[&type="Marshallese"]:0.07588824136852373)10[&type="Marshallese"]:0.053056445109255335)14[&type="Marshallese"]:0.005357874656804484,2[&type="Not_Marshallese"]:0.37830256113449806)13[&type="Marshallese"]:0.15325613279460698,((3[&type="Not_Marshallese"]:0.17764743296052582,7[&type="Marshallese"]:0.01064743296038212)9[&type="Marshallese"]:0.19096307338279278,5[&type="Marshallese"]:0.21261050634336953)12[&type="Marshallese"]:0.06994818758593924)15[&type="Marshallese"]:0.0;tree STATE_1820000 = ((((1[&type="Not_Marshallese"]:0.3028705388607249,4[&type="Not_Marshallese"]:0.19887053886068307)11[&type="Marshallese"]:0.11407414761706508,(6[&type="Marshallese"]:0.14988824136859286,8[&type="Marshallese"]:0.07588824136852373)10[&type="Marshallese"]:0.053056445109255335)14[&type="Marshallese"]:0.005357874656804484,2[&type="Not_Marshallese"]:0.37830256113449806)13[&type="Marshallese"]:0.15325613279460698,((3[&type="Not_Marshallese"]:0.17764743296052582,7[&type="Marshallese"]:0.01064743296038212)9[&type="Marshallese"]:0.19096307338279278,5[&type="Marshallese"]:0.21261050634336953)12[&type="Marshallese"]:0.06994818758593924)15[&type="Marshallese"]:0.0;
tree STATE_440000 = ((1[&type="Not_Marshallese"]:0.5046906269512017,((((2[&type="Not_Marshallese"]:0.264004432098578,4[&type="Not_Marshallese"]:0.20400443209863256)12[&type="Marshallese"]:0.022300711122941186,5[&type="Marshallese"]:0.0373051432217229)10[&type="Marshallese"]:0.061097733072180915,(3[&type="Not_Marshallese"]:0.22605429426883877,7[&type="Marshallese"]:0.05905429426869507)14[&type="Marshallese"]:0.028348582025014113)9[&type="Marshallese"]:0.006262454464480316,8[&type="Marshallese"]:0.1096653307582659)11[&type="Marshallese"]:0.10702529619292489)13[&type="Marshallese"]:0.31891218467974825,6[&type="Marshallese"]:0.6096028116310082)15[&type="Marshallese"]:0.0;tree STATE_1830000 = ((1[&type="Not_Marshallese"]:0.5046906269512017,((((2[&type="Not_Marshallese"]:0.264004432098578,4[&type="Not_Marshallese"]:0.20400443209863256)12[&type="Marshallese"]:0.022300711122941186,5[&type="Marshallese"]:0.0373051432217229)10[&type="Marshallese"]:0.061097733072180915,(3[&type="Not_Marshallese"]:0.22605429426883877,7[&type="Marshallese"]:0.05905429426869507)14[&type="Marshallese"]:0.028348582025014113)9[&type="Marshallese"]:0.006262454464480316,8[&type="Marshallese"]:0.1096653307582659)11[&type="Marshallese"]:0.10702529619292489)13[&type="Marshallese"]:0.31891218467974825,6[&type="Marshallese"]:0.6096028116310082)15[&type="Marshallese"]:0.0;
tree STATE_450000 = (1[&type="Not_Marshallese"]:0.608412823401837,((((2[&type="Not_Marshallese"]:0.09516547587329949,3[&type="Not_Marshallese"]:0.0021654758734522828)11[&type="Not_Marshallese"]:0.2343404882884278,(4[&type="Not_Marshallese"]:0.2108709594390321,7[&type="Marshallese"]:0.010870959438986638)14[&type="Marshallese"]:0.05863500472274974)9[&type="Marshallese"]:0.019025099106569354,(5[&type="Marshallese"]:0.027756811830018935,6[&type="Marshallese"]:0.10675681182996982)10[&type="Marshallese"]:0.07177425143848143)12[&type="Marshallese"]:0.0020922635527959033,8[&type="Marshallese"]:0.10662332682117803)13[&type="Marshallese"]:0.21378949658064805)15[&type="Marshallese"]:0.0;tree STATE_1840000 = (1[&type="Not_Marshallese"]:0.608412823401837,((((2[&type="Not_Marshallese"]:0.09516547587329949,3[&type="Not_Marshallese"]:0.0021654758734522828)11[&type="Not_Marshallese"]:0.2343404882884278,(4[&type="Not_Marshallese"]:0.2108709594390321,7[&type="Marshallese"]:0.010870959438986638)14[&type="Marshallese"]:0.05863500472274974)9[&type="Marshallese"]:0.019025099106569354,(5[&type="Marshallese"]:0.027756811830018935,6[&type="Marshallese"]:0.10675681182996982)10[&type="Marshallese"]:0.07177425143848143)12[&type="Marshallese"]:0.0020922635527959033,8[&type="Marshallese"]:0.10662332682117803)13[&type="Marshallese"]:0.21378949658064805)15[&type="Marshallese"]:0.0;
tree STATE_460000 = ((((1[&type="Not_Marshallese"]:0.3569426879977306,(2[&type="Not_Marshallese"]:0.28181456382128256,5[&type="Marshallese"]:0.03281456382148629)12[&type="Marshallese"]:0.031128124176351635)10[&type="Marshallese"]:0.15201105214429872,7[&type="Marshallese"]:0.204953740141942)11[&type="Marshallese"]:0.021177966213682176,(6[&type="Marshallese"]:0.10809126477785869,8[&type="Marshallese"]:0.034091264777789565)9[&type="Marshallese"]:0.20804044157791102)14[&type="Marshallese"]:0.05941375206633848,(3[&type="Not_Marshallese"]:0.08856397944641972,4[&type="Not_Marshallese"]:0.1215639794463215)13[&type="Marshallese"]:0.36398147897568667)15[&type="Marshallese"]:0.0;tree STATE_1850000 = ((((1[&type="Not_Marshallese"]:0.3569426879977306,(2[&type="Not_Marshallese"]:0.28181456382128256,5[&type="Marshallese"]:0.03281456382148629)12[&type="Marshallese"]:0.031128124176351635)10[&type="Marshallese"]:0.15201105214429872,7[&type="Marshallese"]:0.204953740141942)11[&type="Marshallese"]:0.021177966213682176,(6[&type="Marshallese"]:0.10809126477785869,8[&type="Marshallese"]:0.034091264777789565)9[&type="Marshallese"]:0.20804044157791102)14[&type="Marshallese"]:0.05941375206633848,(3[&type="Not_Marshallese"]:0.08856397944641972,4[&type="Not_Marshallese"]:0.1215639794463215)13[&type="Marshallese"]:0.36398147897568667)15[&type="Marshallese"]:0.0;
tree STATE_470000 = ((1[&type="Not_Marshallese"]:0.5527159118509734,4[&type="Not_Marshallese"]:0.4487159118509315)11[&type="Marshallese"]:0.1659750618365714,(((2[&type="Not_Marshallese"]:0.16687308782669105,3[&type="Not_Marshallese"]:0.07387308782684385)12[&type="Marshallese"]:0.3285218660016783,6[&type="Marshallese"]:0.325394953828524)9[&type="Marshallese"]:0.004037760085256581,((5[&type="Marshallese"]:0.13691883533030008,7[&type="Marshallese"]:0.12591883533010545)14[&type="Marshallese"]:0.017144293450946424,8[&type="Marshallese"]:0.15906312878112827)13[&type="Marshallese"]:0.0963695851325832)10[&type="Marshallese"]:0.17525825977382237)15[&type="Marshallese"]:0.0;tree STATE_1860000 = ((1[&type="Not_Marshallese"]:0.5527159118509734,4[&type="Not_Marshallese"]:0.4487159118509315)11[&type="Marshallese"]:0.1659750618365714,(((2[&type="Not_Marshallese"]:0.16687308782669105,3[&type="Not_Marshallese"]:0.07387308782684385)12[&type="Marshallese"]:0.3285218660016783,6[&type="Marshallese"]:0.325394953828524)9[&type="Marshallese"]:0.004037760085256581,((5[&type="Marshallese"]:0.13691883533030008,7[&type="Marshallese"]:0.12591883533010545)14[&type="Marshallese"]:0.017144293450946424,8[&type="Marshallese"]:0.15906312878112827)13[&type="Marshallese"]:0.0963695851325832)10[&type="Marshallese"]:0.17525825977382237)15[&type="Marshallese"]:0.0;
tree STATE_480000 = ((1[&type="Not_Marshallese"]:0.5306046927479601,(((2[&type="Not_Marshallese"]:0.2524676715031716,5[&type="Marshallese"]:0.003467671503375347)9[&type="Marshallese"]:0.1088397922331164,(7[&type="Marshallese"]:0.012880430685611344,8[&type="Marshallese"]:0.02888043068568774)13[&type="Marshallese"]:0.08842703305068578)11[&type="Marshallese"]:0.037300978487175784,(3[&type="Not_Marshallese"]:0.07057786143864936,4[&type="Not_Marshallese"]:0.10357786143855113)14[&type="Marshallese"]:0.23503058078496725)12[&type="Marshallese"]:0.08799625052439985)10[&type="Marshallese"]:0.05570372945968027,6[&type="Marshallese"]:0.37230842220769855)15[&type="Marshallese"]:0.0;tree STATE_1870000 = ((1[&type="Not_Marshallese"]:0.5306046927479601,(((2[&type="Not_Marshallese"]:0.2524676715031716,5[&type="Marshallese"]:0.003467671503375347)9[&type="Marshallese"]:0.1088397922331164,(7[&type="Marshallese"]:0.012880430685611344,8[&type="Marshallese"]:0.02888043068568774)13[&type="Marshallese"]:0.08842703305068578)11[&type="Marshallese"]:0.037300978487175784,(3[&type="Not_Marshallese"]:0.07057786143864936,4[&type="Not_Marshallese"]:0.10357786143855113)14[&type="Marshallese"]:0.23503058078496725)12[&type="Marshallese"]:0.08799625052439985)10[&type="Marshallese"]:0.05570372945968027,6[&type="Marshallese"]:0.37230842220769855)15[&type="Marshallese"]:0.0;
tree STATE_490000 = (((1[&type="Not_Marshallese"]:0.421262262822362,(2[&type="Not_Marshallese"]:0.2965219140892128,(4[&type="Not_Marshallese"]:0.23604199704276613,((5[&type="Marshallese"]:0.012565878419316556,8[&type="Marshallese"]:0.017565878419198322)13[&type="Marshallese"]:0.0017545429233652432,7[&type="Marshallese"]:0.0033204213424871676)9[&type="Marshallese"]:0.032721575700233485)10[&type="Marshallese"]:4.7991704650124367E-4)14[&type="Marshallese"]:0.0807403487330528)11[&type="Marshallese"]:0.0022949856209835695,3[&type="Not_Marshallese"]:0.28655724844340197)12[&type="Marshallese"]:0.020459290482173043,6[&type="Marshallese"]:0.23001653892557683)15[&type="Marshallese"]:0.0;tree STATE_1880000 = (((1[&type="Not_Marshallese"]:0.421262262822362,(2[&type="Not_Marshallese"]:0.2965219140892128,(4[&type="Not_Marshallese"]:0.23604199704276613,((5[&type="Marshallese"]:0.012565878419316556,8[&type="Marshallese"]:0.017565878419198322)13[&type="Marshallese"]:0.0017545429233652432,7[&type="Marshallese"]:0.0033204213424871676)9[&type="Marshallese"]:0.032721575700233485)10[&type="Marshallese"]:4.7991704650124367E-4)14[&type="Marshallese"]:0.0807403487330528)11[&type="Marshallese"]:0.0022949856209835695,3[&type="Not_Marshallese"]:0.28655724844340197)12[&type="Marshallese"]:0.020459290482173043,6[&type="Marshallese"]:0.23001653892557683)15[&type="Marshallese"]:0.0;
tree STATE_500000 = ((1[&type="Not_Marshallese"]:0.37171432800965465,3[&type="Not_Marshallese"]:0.23471432800971104)13[&type="Marshallese"]:0.010838613687893905,((((2[&type="Not_Marshallese"]:0.15951669378176664,4[&type="Not_Marshallese"]:0.09951669378182121)14[&type="Marshallese"]:0.10588331932106199,7[&type="Marshallese"]:0.00540001310283772)11[&type="Marshallese"]:0.014896861650744553,(6[&type="Marshallese"]:0.09676192516130777,8[&type="Marshallese"]:0.02276192516123865)12[&type="Marshallese"]:0.01353494959242002)10[&type="Marshallese"]:0.015530188887109664,5[&type="Marshallese"]:0.04682706364088657)9[&type="Marshallese"]:0.042725878056769306)15[&type="Marshallese"]:0.0;tree STATE_1890000 = ((1[&type="Not_Marshallese"]:0.37171432800965465,3[&type="Not_Marshallese"]:0.23471432800971104)13[&type="Marshallese"]:0.010838613687893905,((((2[&type="Not_Marshallese"]:0.15951669378176664,4[&type="Not_Marshallese"]:0.09951669378182121)14[&type="Marshallese"]:0.10588331932106199,7[&type="Marshallese"]:0.00540001310283772)11[&type="Marshallese"]:0.014896861650744553,(6[&type="Marshallese"]:0.09676192516130777,8[&type="Marshallese"]:0.02276192516123865)12[&type="Marshallese"]:0.01353494959242002)10[&type="Marshallese"]:0.015530188887109664,5[&type="Marshallese"]:0.04682706364088657)9[&type="Marshallese"]:0.042725878056769306)15[&type="Marshallese"]:0.0;
tree STATE_510000 = ((1[&type="Not_Marshallese"]:0.4137021971919983,2[&type="Not_Marshallese"]:0.3697021971919019)13[&type="Marshallese"]:0.05387068432305003,((((3[&type="Not_Marshallese"]:0.2038194349939061,(7[&type="Marshallese"]:0.026761018810528392,8[&type="Marshallese"]:0.04276101881060479)12[&type="Marshallese"]:0.010058416183233998)14[&type="Marshallese"]:0.035986247140092076,6[&type="Marshallese"]:0.16280568213399998)9[&type="Marshallese"]:0.0018121673726005372,4[&type="Not_Marshallese"]:0.2746178495065005)10[&type="Marshallese"]:0.03400329820615955,5[&type="Marshallese"]:0.11962114771280918)11[&type="Marshallese"]:0.05495173380234647)15[&type="Marshallese"]:0.0;tree STATE_1900000 = ((1[&type="Not_Marshallese"]:0.4137021971919983,2[&type="Not_Marshallese"]:0.3697021971919019)13[&type="Marshallese"]:0.05387068432305003,((((3[&type="Not_Marshallese"]:0.2038194349939061,(7[&type="Marshallese"]:0.026761018810528392,8[&type="Marshallese"]:0.04276101881060479)12[&type="Marshallese"]:0.010058416183233998)14[&type="Marshallese"]:0.035986247140092076,6[&type="Marshallese"]:0.16280568213399998)9[&type="Marshallese"]:0.0018121673726005372,4[&type="Not_Marshallese"]:0.2746178495065005)10[&type="Marshallese"]:0.03400329820615955,5[&type="Marshallese"]:0.11962114771280918)11[&type="Marshallese"]:0.05495173380234647)15[&type="Marshallese"]:0.0;
tree STATE_520000 = (((1[&type="Not_Marshallese"]:0.37386871565720853,(((2[&type="Not_Marshallese"]:0.2573519732286093,5[&type="Marshallese"]:0.008351973228813037)11[&type="Marshallese"]:0.007314162955531167,4[&type="Not_Marshallese"]:0.20466613618419505)13[&type="Marshallese"]:0.014664804201974857,8[&type="Marshallese"]:0.035330940386200826)12[&type="Marshallese"]:0.05053777527099679)14[&type="Marshallese"]:0.030349336851046682,(3[&type="Not_Marshallese"]:0.16995986820010522,7[&type="Marshallese"]:0.002959868199961524)10[&type="Marshallese"]:0.09725818430820637)9[&type="Marshallese"]:0.14947543206170383,6[&type="Marshallese"]:0.33969348457001725)15[&type="Marshallese"]:0.0;tree STATE_1910000 = (((1[&type="Not_Marshallese"]:0.37386871565720853,(((2[&type="Not_Marshallese"]:0.2573519732286093,5[&type="Marshallese"]:0.008351973228813037)11[&type="Marshallese"]:0.007314162955531167,4[&type="Not_Marshallese"]:0.20466613618419505)13[&type="Marshallese"]:0.014664804201974857,8[&type="Marshallese"]:0.035330940386200826)12[&type="Marshallese"]:0.05053777527099679)14[&type="Marshallese"]:0.030349336851046682,(3[&type="Not_Marshallese"]:0.16995986820010522,7[&type="Marshallese"]:0.002959868199961524)10[&type="Marshallese"]:0.09725818430820637)9[&type="Marshallese"]:0.14947543206170383,6[&type="Marshallese"]:0.33969348457001725)15[&type="Marshallese"]:0.0;
tree STATE_530000 = ((((1[&type="Not_Marshallese"]:0.36466653894793793,5[&type="Marshallese"]:0.07166653894804526)13[&type="Marshallese"]:0.001467420048029744,2[&type="Not_Marshallese"]:0.3221339589958713)14[&type="Marshallese"]:0.09364360271474564,(((3[&type="Not_Marshallese"]:0.12712091927466013,4[&type="Not_Marshallese"]:0.1601209192745619)12[&type="Marshallese"]:0.0613496256232996,7[&type="Marshallese"]:0.021470544897816024)9[&type="Marshallese"]:0.1269400237268688,8[&type="Marshallese"]:0.16441056862476122)11[&type="Marshallese"]:0.007366993085941187)10[&type="Marshallese"]:0.0895964149535165,6[&type="Marshallese"]:0.33537397666428803)15[&type="Marshallese"]:0.0;tree STATE_1920000 = ((((1[&type="Not_Marshallese"]:0.36466653894793793,5[&type="Marshallese"]:0.07166653894804526)13[&type="Marshallese"]:0.001467420048029744,2[&type="Not_Marshallese"]:0.3221339589958713)14[&type="Marshallese"]:0.09364360271474564,(((3[&type="Not_Marshallese"]:0.12712091927466013,4[&type="Not_Marshallese"]:0.1601209192745619)12[&type="Marshallese"]:0.0613496256232996,7[&type="Marshallese"]:0.021470544897816024)9[&type="Marshallese"]:0.1269400237268688,8[&type="Marshallese"]:0.16441056862476122)11[&type="Marshallese"]:0.007366993085941187)10[&type="Marshallese"]:0.0895964149535165,6[&type="Marshallese"]:0.33537397666428803)15[&type="Marshallese"]:0.0;
tree STATE_540000 = ((((1[&type="Not_Marshallese"]:0.302404808204636,8[&type="Marshallese"]:0.014404808204625086)11[&type="Marshallese"]:0.0022134935243399156,5[&type="Marshallese"]:0.011618301729083236)10[&type="Marshallese"]:0.0513422153679603,6[&type="Marshallese"]:0.14196051709699442)9[&type="Marshallese"]:0.1048358798304963,((2[&type="Not_Marshallese"]:0.2344003032891056,3[&type="Not_Marshallese"]:0.1414003032892584)14[&type="Marshallese"]:0.17213536596012186,(4[&type="Not_Marshallese"]:0.2864860986557591,7[&type="Marshallese"]:0.0864860986557136)13[&type="Marshallese"]:0.06004957059352295)12[&type="Marshallese"]:0.01026072767810865)15[&type="Marshallese"]:0.0;tree STATE_1930000 = ((((1[&type="Not_Marshallese"]:0.302404808204636,8[&type="Marshallese"]:0.014404808204625086)11[&type="Marshallese"]:0.0022134935243399156,5[&type="Marshallese"]:0.011618301729083236)10[&type="Marshallese"]:0.0513422153679603,6[&type="Marshallese"]:0.14196051709699442)9[&type="Marshallese"]:0.1048358798304963,((2[&type="Not_Marshallese"]:0.2344003032891056,3[&type="Not_Marshallese"]:0.1414003032892584)14[&type="Marshallese"]:0.17213536596012186,(4[&type="Not_Marshallese"]:0.2864860986557591,7[&type="Marshallese"]:0.0864860986557136)13[&type="Marshallese"]:0.06004957059352295)12[&type="Marshallese"]:0.01026072767810865)15[&type="Marshallese"]:0.0;
tree STATE_550000 = ((1[&type="Not_Marshallese"]:0.4139731962276624,(2[&type="Not_Marshallese"]:0.29253061647097306,((3[&type="Not_Marshallese"]:0.16808205235323354,6[&type="Marshallese"]:0.09108205235323535)14[&type="Marshallese"]:0.010461205945772711,7[&type="Marshallese"]:0.011543258298862547)10[&type="Marshallese"]:0.020987358172119608)12[&type="Marshallese"]:0.07744257975659291)13[&type="Marshallese"]:0.06838925116521166,(4[&type="Not_Marshallese"]:0.37267224063669296,(5[&type="Marshallese"]:0.08788364804277943,8[&type="Marshallese"]:0.0928836480426612)11[&type="Marshallese"]:0.0957885925940627)9[&type="Marshallese"]:0.005690206756139238)15[&type="Marshallese"]:0.0;tree STATE_1940000 = ((1[&type="Not_Marshallese"]:0.4139731962276624,(2[&type="Not_Marshallese"]:0.29253061647097306,((3[&type="Not_Marshallese"]:0.16808205235323354,6[&type="Marshallese"]:0.09108205235323535)14[&type="Marshallese"]:0.010461205945772711,7[&type="Marshallese"]:0.011543258298862547)10[&type="Marshallese"]:0.020987358172119608)12[&type="Marshallese"]:0.07744257975659291)13[&type="Marshallese"]:0.06838925116521166,(4[&type="Not_Marshallese"]:0.37267224063669296,(5[&type="Marshallese"]:0.08788364804277943,8[&type="Marshallese"]:0.0928836480426612)11[&type="Marshallese"]:0.0957885925940627)9[&type="Marshallese"]:0.005690206756139238)15[&type="Marshallese"]:0.0;
tree STATE_560000 = (1[&type="Not_Marshallese"]:0.40669844008366884,(((((2[&type="Not_Marshallese"]:0.27277265381101534,6[&type="Marshallese"]:0.10277265381116996)13[&type="Marshallese"]:0.0021130309563559546,4[&type="Not_Marshallese"]:0.21488568476742587)9[&type="Marshallese"]:0.00303242462832809,3[&type="Not_Marshallese"]:0.18491810939585218)12[&type="Marshallese"]:0.0031198800632643575,(5[&type="Marshallese"]:0.022497196511878814,7[&type="Marshallese"]:0.011497196511684182)10[&type="Marshallese"]:0.009540792947288657)11[&type="Marshallese"]:0.02507159755072441,8[&type="Marshallese"]:0.06210958700977365)14[&type="Marshallese"]:0.05658885307388428)15[&type="Marshallese"]:0.0;tree STATE_1950000 = (1[&type="Not_Marshallese"]:0.40669844008366884,(((((2[&type="Not_Marshallese"]:0.27277265381101534,6[&type="Marshallese"]:0.10277265381116996)13[&type="Marshallese"]:0.0021130309563559546,4[&type="Not_Marshallese"]:0.21488568476742587)9[&type="Marshallese"]:0.00303242462832809,3[&type="Not_Marshallese"]:0.18491810939585218)12[&type="Marshallese"]:0.0031198800632643575,(5[&type="Marshallese"]:0.022497196511878814,7[&type="Marshallese"]:0.011497196511684182)10[&type="Marshallese"]:0.009540792947288657)11[&type="Marshallese"]:0.02507159755072441,8[&type="Marshallese"]:0.06210958700977365)14[&type="Marshallese"]:0.05658885307388428)15[&type="Marshallese"]:0.0;
tree STATE_570000 = ((1[&type="Not_Marshallese"]:0.3481112816454988,4[&type="Not_Marshallese"]:0.24411128164545698)12[&type="Marshallese"]:0.04177573964361181,((((2[&type="Not_Marshallese"]:0.2713202190260225,8[&type="Marshallese"]:0.027320219026107984)13[&type="Marshallese"]:0.022517013509675388,6[&type="Marshallese"]:0.12383723253585249)14[&type="Marshallese"]:0.010222628935066091,5[&type="Marshallese"]:0.0550598614709677)10[&type="Marshallese"]:0.02402196585831462,(3[&type="Not_Marshallese"]:0.18139268387480217,7[&type="Marshallese"]:0.014392683874658474)9[&type="Marshallese"]:0.05368914345442921)11[&type="Marshallese"]:0.017805193959935628)15[&type="Marshallese"]:0.0;tree STATE_1960000 = ((1[&type="Not_Marshallese"]:0.3481112816454988,4[&type="Not_Marshallese"]:0.24411128164545698)12[&type="Marshallese"]:0.04177573964361181,((((2[&type="Not_Marshallese"]:0.2713202190260225,8[&type="Marshallese"]:0.027320219026107984)13[&type="Marshallese"]:0.022517013509675388,6[&type="Marshallese"]:0.12383723253585249)14[&type="Marshallese"]:0.010222628935066091,5[&type="Marshallese"]:0.0550598614709677)10[&type="Marshallese"]:0.02402196585831462,(3[&type="Not_Marshallese"]:0.18139268387480217,7[&type="Marshallese"]:0.014392683874658474)9[&type="Marshallese"]:0.05368914345442921)11[&type="Marshallese"]:0.017805193959935628)15[&type="Marshallese"]:0.0;
tree STATE_580000 = ((((1[&type="Not_Marshallese"]:0.3466961017463815,6[&type="Marshallese"]:0.1326961017464397)9[&type="Marshallese"]:0.003721719593822226,7[&type="Marshallese"]:0.046417821340116405)14[&type="Marshallese"]:0.02377879691143958,(5[&type="Marshallese"]:0.016029847394637697,8[&type="Marshallese"]:0.021029847394519463)13[&type="Marshallese"]:0.06516677085711292)10[&type="Marshallese"]:0.03652043632035251,((2[&type="Not_Marshallese"]:0.09610687283536454,3[&type="Not_Marshallese"]:0.0031068728355173325)11[&type="Not_Marshallese"]:0.13978335861088195,4[&type="Not_Marshallese"]:0.17589023144630106)12[&type="Marshallese"]:0.1308268231256529)15[&type="Marshallese"]:0.0;tree STATE_1970000 = ((((1[&type="Not_Marshallese"]:0.3466961017463815,6[&type="Marshallese"]:0.1326961017464397)9[&type="Marshallese"]:0.003721719593822226,7[&type="Marshallese"]:0.046417821340116405)14[&type="Marshallese"]:0.02377879691143958,(5[&type="Marshallese"]:0.016029847394637697,8[&type="Marshallese"]:0.021029847394519463)13[&type="Marshallese"]:0.06516677085711292)10[&type="Marshallese"]:0.03652043632035251,((2[&type="Not_Marshallese"]:0.09610687283536454,3[&type="Not_Marshallese"]:0.0031068728355173325)11[&type="Not_Marshallese"]:0.13978335861088195,4[&type="Not_Marshallese"]:0.17589023144630106)12[&type="Marshallese"]:0.1308268231256529)15[&type="Marshallese"]:0.0;
tree STATE_590000 = (((1[&type="Not_Marshallese"]:0.373862697347964,((2[&type="Not_Marshallese"]:0.14500570467050844,3[&type="Not_Marshallese"]:0.052005704670661235)9[&type="Not_Marshallese"]:0.16419465103508096,8[&type="Marshallese"]:0.0652003557056749)12[&type="Marshallese"]:0.020662341642278204)10[&type="Marshallese"]:0.05913857601618672,((4[&type="Not_Marshallese"]:0.2300668697288804,5[&type="Marshallese"]:0.041066869729029565)11[&type="Marshallese"]:0.033911459135757493,7[&type="Marshallese"]:0.06397832886459243)13[&type="Marshallese"]:0.06502294449947099)14[&type="Marshallese"]:0.12912070646929963,6[&type="Marshallese"]:0.34812197983350857)15[&type="Marshallese"]:0.0;tree STATE_1980000 = (((1[&type="Not_Marshallese"]:0.373862697347964,((2[&type="Not_Marshallese"]:0.14500570467050844,3[&type="Not_Marshallese"]:0.052005704670661235)9[&type="Not_Marshallese"]:0.16419465103508096,8[&type="Marshallese"]:0.0652003557056749)12[&type="Marshallese"]:0.020662341642278204)10[&type="Marshallese"]:0.05913857601618672,((4[&type="Not_Marshallese"]:0.2300668697288804,5[&type="Marshallese"]:0.041066869729029565)11[&type="Marshallese"]:0.033911459135757493,7[&type="Marshallese"]:0.06397832886459243)13[&type="Marshallese"]:0.06502294449947099)14[&type="Marshallese"]:0.12912070646929963,6[&type="Marshallese"]:0.34812197983350857)15[&type="Marshallese"]:0.0;
tree STATE_600000 = ((((1[&type="Not_Marshallese"]:0.3181443338830629,5[&type="Marshallese"]:0.025144333883170222)9[&type="Marshallese"]:0.053113420732468775,(6[&type="Marshallese"]:0.11250555003731338,7[&type="Marshallese"]:0.022505550037167865)10[&type="Marshallese"]:0.0447522045782765)12[&type="Marshallese"]:0.02107666729454971,(3[&type="Not_Marshallese"]:0.23891235078426237,8[&type="Marshallese"]:0.08791235078419507)14[&type="Marshallese"]:0.016422071125875404)11[&type="Marshallese"]:0.14141540465985314,(2[&type="Not_Marshallese"]:0.10798976427320028,4[&type="Not_Marshallese"]:0.047989764273254853)13[&type="Marshallese"]:0.38176006229663784)15[&type="Marshallese"]:0.0;tree STATE_1990000 = ((((1[&type="Not_Marshallese"]:0.3181443338830629,5[&type="Marshallese"]:0.025144333883170222)9[&type="Marshallese"]:0.053113420732468775,(6[&type="Marshallese"]:0.11250555003731338,7[&type="Marshallese"]:0.022505550037167865)10[&type="Marshallese"]:0.0447522045782765)12[&type="Marshallese"]:0.02107666729454971,(3[&type="Not_Marshallese"]:0.23891235078426237,8[&type="Marshallese"]:0.08791235078419507)14[&type="Marshallese"]:0.016422071125875404)11[&type="Marshallese"]:0.14141540465985314,(2[&type="Not_Marshallese"]:0.10798976427320028,4[&type="Not_Marshallese"]:0.047989764273254853)13[&type="Marshallese"]:0.38176006229663784)15[&type="Marshallese"]:0.0;
tree STATE_610000 = (((1[&type="Not_Marshallese"]:0.3272723283535573,7[&type="Marshallese"]:0.023272328353469984)12[&type="Marshallese"]:0.038548004246056866,(((2[&type="Not_Marshallese"]:0.25591278006819157,(3[&type="Not_Marshallese"]:0.155945185146727,4[&type="Not_Marshallese"]:0.18894518514662878)10[&type="Marshallese"]:0.006967594921617359)9[&type="Marshallese"]:0.01599956928028673,6[&type="Marshallese"]:0.10191234934863291)11[&type="Marshallese"]:0.02151235391173356,5[&type="Marshallese"]:0.04442470326041559)14[&type="Marshallese"]:0.028395629339305895)13[&type="Marshallese"]:0.09310678303792069,8[&type="Marshallese"]:0.17092711563752394)15[&type="Marshallese"]:0.0;tree STATE_2000000 = (((1[&type="Not_Marshallese"]:0.3272723283535573,7[&type="Marshallese"]:0.023272328353469984)12[&type="Marshallese"]:0.038548004246056866,(((2[&type="Not_Marshallese"]:0.25591278006819157,(3[&type="Not_Marshallese"]:0.155945185146727,4[&type="Not_Marshallese"]:0.18894518514662878)10[&type="Marshallese"]:0.006967594921617359)9[&type="Marshallese"]:0.01599956928028673,6[&type="Marshallese"]:0.10191234934863291)11[&type="Marshallese"]:0.02151235391173356,5[&type="Marshallese"]:0.04442470326041559)14[&type="Marshallese"]:0.028395629339305895)13[&type="Marshallese"]:0.09310678303792069,8[&type="Marshallese"]:0.17092711563752394)15[&type="Marshallese"]:0.0;
tree STATE_620000 = (((((1[&type="Not_Marshallese"]:0.27366544930333425,6[&type="Marshallese"]:0.05966544930339246)13[&type="Marshallese"]:0.02607652591103715,2[&type="Not_Marshallese"]:0.255741975214275)12[&type="Marshallese"]:0.0022538053272572744,3[&type="Not_Marshallese"]:0.16499578054168507)11[&type="Marshallese"]:0.08136836163010491,5[&type="Marshallese"]:0.09036414217184091)9[&type="Marshallese"]:0.07983164855384633,((4[&type="Not_Marshallese"]:0.2138735204568113,7[&type="Marshallese"]:0.01387352045676582)14[&type="Marshallese"]:0.06586068512101334,8[&type="Marshallese"]:0.09573420557785556)10[&type="Marshallese"]:0.07946158514771345)15[&type="Marshallese"]:0.0;tree STATE_2010000 = (((((1[&type="Not_Marshallese"]:0.27366544930333425,6[&type="Marshallese"]:0.05966544930339246)13[&type="Marshallese"]:0.02607652591103715,2[&type="Not_Marshallese"]:0.255741975214275)12[&type="Marshallese"]:0.0022538053272572744,3[&type="Not_Marshallese"]:0.16499578054168507)11[&type="Marshallese"]:0.08136836163010491,5[&type="Marshallese"]:0.09036414217184091)9[&type="Marshallese"]:0.07983164855384633,((4[&type="Not_Marshallese"]:0.2138735204568113,7[&type="Marshallese"]:0.01387352045676582)14[&type="Marshallese"]:0.06586068512101334,8[&type="Marshallese"]:0.09573420557785556)10[&type="Marshallese"]:0.07946158514771345)15[&type="Marshallese"]:0.0;
tree STATE_630000 = ((((1[&type="Not_Marshallese"]:0.20058698162463956,2[&type="Not_Marshallese"]:0.15658698162454315)14[&type="Marshallese"]:0.15140209966190804,((3[&type="Not_Marshallese"]:0.10362300549724693,4[&type="Not_Marshallese"]:0.1366230054971487)12[&type="Marshallese"]:0.099994594733163,6[&type="Marshallese"]:0.12661760023041174)10[&type="Marshallese"]:0.011371481056194066)9[&type="Marshallese"]:0.0841058463423267,(5[&type="Marshallese"]:0.017816689893452253,7[&type="Marshallese"]:0.006816689893257621)13[&type="Marshallese"]:0.12527823773552937)11[&type="Marshallese"]:0.029119601478067525,8[&type="Marshallese"]:0.17721452910693092)15[&type="Marshallese"]:0.0;tree STATE_2020000 = ((((1[&type="Not_Marshallese"]:0.20058698162463956,2[&type="Not_Marshallese"]:0.15658698162454315)14[&type="Marshallese"]:0.15140209966190804,((3[&type="Not_Marshallese"]:0.10362300549724693,4[&type="Not_Marshallese"]:0.1366230054971487)12[&type="Marshallese"]:0.099994594733163,6[&type="Marshallese"]:0.12661760023041174)10[&type="Marshallese"]:0.011371481056194066)9[&type="Marshallese"]:0.0841058463423267,(5[&type="Marshallese"]:0.017816689893452253,7[&type="Marshallese"]:0.006816689893257621)13[&type="Marshallese"]:0.12527823773552937)11[&type="Marshallese"]:0.029119601478067525,8[&type="Marshallese"]:0.17721452910693092)15[&type="Marshallese"]:0.0;
tree STATE_640000 = ((1[&type="Not_Marshallese"]:0.4409060821216004,((2[&type="Not_Marshallese"]:0.25037388280875156,4[&type="Not_Marshallese"]:0.19037388280880613)12[&type="Marshallese"]:0.06568321151309209,(5[&type="Marshallese"]:0.014181257799006586,7[&type="Marshallese"]:0.003181257798811954)13[&type="Marshallese"]:0.05287583652304079)10[&type="Marshallese"]:0.08084898779966032)11[&type="Marshallese"]:0.22839037884211882,((3[&type="Not_Marshallese"]:0.21674965108107297,8[&type="Marshallese"]:0.06574965108100567)14[&type="Marshallese"]:0.014244889052328569,6[&type="Marshallese"]:0.15399454013340336)9[&type="Marshallese"]:0.30130192083037405)15[&type="Marshallese"]:0.0;tree STATE_2030000 = ((1[&type="Not_Marshallese"]:0.4409060821216004,((2[&type="Not_Marshallese"]:0.25037388280875156,4[&type="Not_Marshallese"]:0.19037388280880613)12[&type="Marshallese"]:0.06568321151309209,(5[&type="Marshallese"]:0.014181257799006586,7[&type="Marshallese"]:0.003181257798811954)13[&type="Marshallese"]:0.05287583652304079)10[&type="Marshallese"]:0.08084898779966032)11[&type="Marshallese"]:0.22839037884211882,((3[&type="Not_Marshallese"]:0.21674965108107297,8[&type="Marshallese"]:0.06574965108100567)14[&type="Marshallese"]:0.014244889052328569,6[&type="Marshallese"]:0.15399454013340336)9[&type="Marshallese"]:0.30130192083037405)15[&type="Marshallese"]:0.0;
tree STATE_650000 = ((1[&type="Not_Marshallese"]:0.47976937395649316,(3[&type="Not_Marshallese"]:0.20705805666074223,5[&type="Marshallese"]:0.05105805666079316)13[&type="Marshallese"]:0.13571131729580732)11[&type="Marshallese"]:0.08839647204821949,(2[&type="Not_Marshallese"]:0.36034493078081586,((4[&type="Not_Marshallese"]:0.20974796213377173,7[&type="Marshallese"]:0.009747962133726251)12[&type="Marshallese"]:0.0254580270933758,(6[&type="Marshallese"]:0.11700004781596335,8[&type="Marshallese"]:0.04300004781589423)9[&type="Marshallese"]:0.008205941411284223)14[&type="Marshallese"]:0.0651389415537229)10[&type="Marshallese"]:0.16382091522380038)15[&type="Marshallese"]:0.0;tree STATE_2040000 = ((1[&type="Not_Marshallese"]:0.47976937395649316,(3[&type="Not_Marshallese"]:0.20705805666074223,5[&type="Marshallese"]:0.05105805666079316)13[&type="Marshallese"]:0.13571131729580732)11[&type="Marshallese"]:0.08839647204821949,(2[&type="Not_Marshallese"]:0.36034493078081586,((4[&type="Not_Marshallese"]:0.20974796213377173,7[&type="Marshallese"]:0.009747962133726251)12[&type="Marshallese"]:0.0254580270933758,(6[&type="Marshallese"]:0.11700004781596335,8[&type="Marshallese"]:0.04300004781589423)9[&type="Marshallese"]:0.008205941411284223)14[&type="Marshallese"]:0.0651389415537229)10[&type="Marshallese"]:0.16382091522380038)15[&type="Marshallese"]:0.0;
tree STATE_660000 = (((1[&type="Not_Marshallese"]:0.4695465447199144,8[&type="Marshallese"]:0.1815465447199035)10[&type="Marshallese"]:0.0168777966497744,6[&type="Marshallese"]:0.272424341369747)9[&type="Marshallese"]:0.07925440146447216,(((2[&type="Not_Marshallese"]:0.19087902529878875,3[&type="Not_Marshallese"]:0.09787902529894155)12[&type="Marshallese"]:0.00930458093358566,4[&type="Not_Marshallese"]:0.14018360623242898)11[&type="Marshallese"]:0.1353320960746779,(5[&type="Marshallese"]:0.05696899010056378,7[&type="Marshallese"]:0.045968990100369145)13[&type="Marshallese"]:0.02954671220669225)14[&type="Marshallese"]:0.18616304052701227)15[&type="Marshallese"]:0.0;tree STATE_2050000 = (((1[&type="Not_Marshallese"]:0.4695465447199144,8[&type="Marshallese"]:0.1815465447199035)10[&type="Marshallese"]:0.0168777966497744,6[&type="Marshallese"]:0.272424341369747)9[&type="Marshallese"]:0.07925440146447216,(((2[&type="Not_Marshallese"]:0.19087902529878875,3[&type="Not_Marshallese"]:0.09787902529894155)12[&type="Marshallese"]:0.00930458093358566,4[&type="Not_Marshallese"]:0.14018360623242898)11[&type="Marshallese"]:0.1353320960746779,(5[&type="Marshallese"]:0.05696899010056378,7[&type="Marshallese"]:0.045968990100369145)13[&type="Marshallese"]:0.02954671220669225)14[&type="Marshallese"]:0.18616304052701227)15[&type="Marshallese"]:0.0;
tree STATE_670000 = ((1[&type="Not_Marshallese"]:0.3582482763227921,3[&type="Not_Marshallese"]:0.2212482763228485)12[&type="Marshallese"]:0.2895794309758358,((((2[&type="Not_Marshallese"]:0.0964107303698418,4[&type="Not_Marshallese"]:0.036410730369896366)11[&type="Marshallese"]:0.16763760513943862,7[&type="Marshallese"]:0.0040483355092895135)13[&type="Marshallese"]:0.07354539399982535,8[&type="Marshallese"]:0.09359372950919126)9[&type="Marshallese"]:0.023935381150810064,(5[&type="Marshallese"]:0.09555208419313177,6[&type="Marshallese"]:0.17455208419308266)14[&type="Marshallese"]:0.016977026466987788)10[&type="Marshallese"]:0.2422985966386157)15[&type="Marshallese"]:0.0;tree STATE_2060000 = ((1[&type="Not_Marshallese"]:0.3582482763227921,3[&type="Not_Marshallese"]:0.2212482763228485)12[&type="Marshallese"]:0.2895794309758358,((((2[&type="Not_Marshallese"]:0.0964107303698418,4[&type="Not_Marshallese"]:0.036410730369896366)11[&type="Marshallese"]:0.16763760513943862,7[&type="Marshallese"]:0.0040483355092895135)13[&type="Marshallese"]:0.07354539399982535,8[&type="Marshallese"]:0.09359372950919126)9[&type="Marshallese"]:0.023935381150810064,(5[&type="Marshallese"]:0.09555208419313177,6[&type="Marshallese"]:0.17455208419308266)14[&type="Marshallese"]:0.016977026466987788)10[&type="Marshallese"]:0.2422985966386157)15[&type="Marshallese"]:0.0;
tree STATE_680000 = (1[&type="Not_Marshallese"]:0.4643056577169534,(((2[&type="Not_Marshallese"]:0.22630972498374236,6[&type="Marshallese"]:0.05630972498389697)12[&type="Marshallese"]:0.045333242006129926,3[&type="Not_Marshallese"]:0.17864296699002508)13[&type="Marshallese"]:0.036039029373257425,((4[&type="Not_Marshallese"]:0.20286814979919576,8[&type="Marshallese"]:0.018868149799226686)10[&type="Marshallese"]:0.031621624119187064,(5[&type="Marshallese"]:0.021336763530768577,7[&type="Marshallese"]:0.010336763530573945)9[&type="Marshallese"]:0.024153010387763407)11[&type="Marshallese"]:0.013192222444801449)14[&type="Marshallese"]:0.11262366135372731)15[&type="Marshallese"]:0.0;tree STATE_2070000 = (1[&type="Not_Marshallese"]:0.4643056577169534,(((2[&type="Not_Marshallese"]:0.22630972498374236,6[&type="Marshallese"]:0.05630972498389697)12[&type="Marshallese"]:0.045333242006129926,3[&type="Not_Marshallese"]:0.17864296699002508)13[&type="Marshallese"]:0.036039029373257425,((4[&type="Not_Marshallese"]:0.20286814979919576,8[&type="Marshallese"]:0.018868149799226686)10[&type="Marshallese"]:0.031621624119187064,(5[&type="Marshallese"]:0.021336763530768577,7[&type="Marshallese"]:0.010336763530573945)9[&type="Marshallese"]:0.024153010387763407)11[&type="Marshallese"]:0.013192222444801449)14[&type="Marshallese"]:0.11262366135372731)15[&type="Marshallese"]:0.0;
tree STATE_690000 = (((((((1[&type="Not_Marshallese"]:0.10274918191696351,2[&type="Not_Marshallese"]:0.05874918191686711)14[&type="Not_Marshallese"]:0.05822474535044507,3[&type="Not_Marshallese"]:0.023973927267464973)13[&type="Not_Marshallese"]:0.1384456695404955,6[&type="Marshallese"]:0.0854195968079623)10[&type="Marshallese"]:0.02500488610570023,7[&type="Marshallese"]:0.020424482913517006)9[&type="Marshallese"]:0.02171751179257586,4[&type="Not_Marshallese"]:0.24214199470613834)12[&type="Marshallese"]:0.008327473334605873,5[&type="Marshallese"]:0.06146946804089337)11[&type="Marshallese"]:4.658800014591957E-4,8[&type="Marshallese"]:0.06693534804223433)15[&type="Marshallese"]:0.0;tree STATE_2080000 = (((((((1[&type="Not_Marshallese"]:0.10274918191696351,2[&type="Not_Marshallese"]:0.05874918191686711)14[&type="Not_Marshallese"]:0.05822474535044507,3[&type="Not_Marshallese"]:0.023973927267464973)13[&type="Not_Marshallese"]:0.1384456695404955,6[&type="Marshallese"]:0.0854195968079623)10[&type="Marshallese"]:0.02500488610570023,7[&type="Marshallese"]:0.020424482913517006)9[&type="Marshallese"]:0.02171751179257586,4[&type="Not_Marshallese"]:0.24214199470613834)12[&type="Marshallese"]:0.008327473334605873,5[&type="Marshallese"]:0.06146946804089337)11[&type="Marshallese"]:4.658800014591957E-4,8[&type="Marshallese"]:0.06693534804223433)15[&type="Marshallese"]:0.0;
tree STATE_700000 = (((1[&type="Not_Marshallese"]:0.30602774224391144,7[&type="Marshallese"]:0.0020277422438241266)11[&type="Marshallese"]:0.054306816149769455,6[&type="Marshallese"]:0.1463345583937391)12[&type="Marshallese"]:0.05303620713260859,((2[&type="Not_Marshallese"]:0.16352690282112814,4[&type="Not_Marshallese"]:0.10352690282118271)13[&type="Marshallese"]:0.13383990113254735,(3[&type="Not_Marshallese"]:0.18725059463079752,(5[&type="Marshallese"]:0.012870211515903174,8[&type="Marshallese"]:0.01787021151578494)9[&type="Marshallese"]:0.018380383114945276)10[&type="Marshallese"]:0.017116209323030762)14[&type="Marshallese"]:0.0720039615725176)15[&type="Marshallese"]:0.0;tree STATE_2090000 = (((1[&type="Not_Marshallese"]:0.30602774224391144,7[&type="Marshallese"]:0.0020277422438241266)11[&type="Marshallese"]:0.054306816149769455,6[&type="Marshallese"]:0.1463345583937391)12[&type="Marshallese"]:0.05303620713260859,((2[&type="Not_Marshallese"]:0.16352690282112814,4[&type="Not_Marshallese"]:0.10352690282118271)13[&type="Marshallese"]:0.13383990113254735,(3[&type="Not_Marshallese"]:0.18725059463079752,(5[&type="Marshallese"]:0.012870211515903174,8[&type="Marshallese"]:0.01787021151578494)9[&type="Marshallese"]:0.018380383114945276)10[&type="Marshallese"]:0.017116209323030762)14[&type="Marshallese"]:0.0720039615725176)15[&type="Marshallese"]:0.0;
tree STATE_710000 = ((((((1[&type="Not_Marshallese"]:0.22043056893059174,4[&type="Not_Marshallese"]:0.1164305689305499)14[&type="Marshallese"]:0.017419436562061547,2[&type="Not_Marshallese"]:0.19385000549255688)12[&type="Marshallese"]:0.07361032629789105,7[&type="Marshallese"]:0.00746033179045702)10[&type="Marshallese"]:0.019644745869947522,(3[&type="Not_Marshallese"]:0.1727755328220058,5[&type="Marshallese"]:0.016775532822056738)13[&type="Marshallese"]:0.021329544838542436)11[&type="Marshallese"]:0.07948843241157977,6[&type="Marshallese"]:0.19659351007212983)9[&type="Marshallese"]:0.08880956336049456,8[&type="Marshallese"]:0.21140307343255527)15[&type="Marshallese"]:0.0;tree STATE_2100000 = ((((((1[&type="Not_Marshallese"]:0.22043056893059174,4[&type="Not_Marshallese"]:0.1164305689305499)14[&type="Marshallese"]:0.017419436562061547,2[&type="Not_Marshallese"]:0.19385000549255688)12[&type="Marshallese"]:0.07361032629789105,7[&type="Marshallese"]:0.00746033179045702)10[&type="Marshallese"]:0.019644745869947522,(3[&type="Not_Marshallese"]:0.1727755328220058,5[&type="Marshallese"]:0.016775532822056738)13[&type="Marshallese"]:0.021329544838542436)11[&type="Marshallese"]:0.07948843241157977,6[&type="Marshallese"]:0.19659351007212983)9[&type="Marshallese"]:0.08880956336049456,8[&type="Marshallese"]:0.21140307343255527)15[&type="Marshallese"]:0.0;
tree STATE_720000 = (((((1[&type="Not_Marshallese"]:0.25972383199919974,(2[&type="Not_Marshallese"]:0.10789936190044899,3[&type="Not_Marshallese"]:0.014899361900601787)13[&type="Not_Marshallese"]:0.10782447009865434)14[&type="Marshallese"]:0.05575081139899285,5[&type="Marshallese"]:0.02247464339829991)12[&type="Marshallese"]:6.823897146147062E-4,4[&type="Not_Marshallese"]:0.21215703311276546)9[&type="Marshallese"]:0.005165080738222139,8[&type="Marshallese"]:0.03332211385101852)10[&type="Marshallese"]:0.11261574676318215,(6[&type="Marshallese"]:0.1650463981618509,7[&type="Marshallese"]:0.07504639816170539)11[&type="Marshallese"]:0.05489146245241888)15[&type="Marshallese"]:0.0;tree STATE_2110000 = (((((1[&type="Not_Marshallese"]:0.25972383199919974,(2[&type="Not_Marshallese"]:0.10789936190044899,3[&type="Not_Marshallese"]:0.014899361900601787)13[&type="Not_Marshallese"]:0.10782447009865434)14[&type="Marshallese"]:0.05575081139899285,5[&type="Marshallese"]:0.02247464339829991)12[&type="Marshallese"]:6.823897146147062E-4,4[&type="Not_Marshallese"]:0.21215703311276546)9[&type="Marshallese"]:0.005165080738222139,8[&type="Marshallese"]:0.03332211385101852)10[&type="Marshallese"]:0.11261574676318215,(6[&type="Marshallese"]:0.1650463981618509,7[&type="Marshallese"]:0.07504639816170539)11[&type="Marshallese"]:0.05489146245241888)15[&type="Marshallese"]:0.0;
tree STATE_730000 = (1[&type="Not_Marshallese"]:0.5277955422317941,(((2[&type="Not_Marshallese"]:0.2750502152494395,3[&type="Not_Marshallese"]:0.1820502152495923)11[&type="Marshallese"]:0.1269761567457946,(4[&type="Not_Marshallese"]:0.24402267548189416,(6[&type="Marshallese"]:0.1044416387224743,7[&type="Marshallese"]:0.014441638722328787)12[&type="Marshallese"]:0.029581036759519896)14[&type="Marshallese"]:0.09800369651339452)10[&type="Marshallese"]:0.03178211533989056,(5[&type="Marshallese"]:0.059636708641364555,8[&type="Marshallese"]:0.06463670864124632)13[&type="Marshallese"]:0.12517177869396384)9[&type="Marshallese"]:0.04998705489657307)15[&type="Marshallese"]:0.0;tree STATE_2120000 = (1[&type="Not_Marshallese"]:0.5277955422317941,(((2[&type="Not_Marshallese"]:0.2750502152494395,3[&type="Not_Marshallese"]:0.1820502152495923)11[&type="Marshallese"]:0.1269761567457946,(4[&type="Not_Marshallese"]:0.24402267548189416,(6[&type="Marshallese"]:0.1044416387224743,7[&type="Marshallese"]:0.014441638722328787)12[&type="Marshallese"]:0.029581036759519896)14[&type="Marshallese"]:0.09800369651339452)10[&type="Marshallese"]:0.03178211533989056,(5[&type="Marshallese"]:0.059636708641364555,8[&type="Marshallese"]:0.06463670864124632)13[&type="Marshallese"]:0.12517177869396384)9[&type="Marshallese"]:0.04998705489657307)15[&type="Marshallese"]:0.0;
tree STATE_740000 = (((1[&type="Not_Marshallese"]:0.28647549247688536,6[&type="Marshallese"]:0.07247549247694357)10[&type="Marshallese"]:0.08480981558558354,(2[&type="Not_Marshallese"]:0.29681087699368086,(((3[&type="Not_Marshallese"]:0.1566806736831205,5[&type="Marshallese"]:6.806736831714288E-4)12[&type="Marshallese"]:0.013662020503964867,7[&type="Marshallese"]:0.0033426941869416638)11[&type="Marshallese"]:0.0027821261193833324,4[&type="Not_Marshallese"]:0.20612482030637047)14[&type="Marshallese"]:0.03068605668736496)9[&type="Marshallese"]:0.030474431068691632)13[&type="Marshallese"]:0.005176177438798113,8[&type="Marshallese"]:0.0884614855012561)15[&type="Marshallese"]:0.0;tree STATE_2130000 = (((1[&type="Not_Marshallese"]:0.28647549247688536,6[&type="Marshallese"]:0.07247549247694357)10[&type="Marshallese"]:0.08480981558558354,(2[&type="Not_Marshallese"]:0.29681087699368086,(((3[&type="Not_Marshallese"]:0.1566806736831205,5[&type="Marshallese"]:6.806736831714288E-4)12[&type="Marshallese"]:0.013662020503964867,7[&type="Marshallese"]:0.0033426941869416638)11[&type="Marshallese"]:0.0027821261193833324,4[&type="Not_Marshallese"]:0.20612482030637047)14[&type="Marshallese"]:0.03068605668736496)9[&type="Marshallese"]:0.030474431068691632)13[&type="Marshallese"]:0.005176177438798113,8[&type="Marshallese"]:0.0884614855012561)15[&type="Marshallese"]:0.0;
tree STATE_750000 = (((1[&type="Not_Marshallese"]:0.20866006947490431,(2[&type="Not_Marshallese"]:0.10834602986768582,3[&type="Not_Marshallese"]:0.015346029867838618)11[&type="Marshallese"]:0.056314039607122085)10[&type="Marshallese"]:0.23339654015028147,8[&type="Marshallese"]:0.15405660962517487)13[&type="Marshallese"]:0.07681180918913144,((4[&type="Not_Marshallese"]:0.23765352040086685,(5[&type="Marshallese"]:0.03107413278439053,7[&type="Marshallese"]:0.020074132784195897)9[&type="Marshallese"]:0.017579387616625475)14[&type="Marshallese"]:5.595797437265571E-4,6[&type="Marshallese"]:0.12821310014469345)12[&type="Marshallese"]:0.17665531866968198)15[&type="Marshallese"]:0.0;tree STATE_2140000 = (((1[&type="Not_Marshallese"]:0.20866006947490431,(2[&type="Not_Marshallese"]:0.10834602986768582,3[&type="Not_Marshallese"]:0.015346029867838618)11[&type="Marshallese"]:0.056314039607122085)10[&type="Marshallese"]:0.23339654015028147,8[&type="Marshallese"]:0.15405660962517487)13[&type="Marshallese"]:0.07681180918913144,((4[&type="Not_Marshallese"]:0.23765352040086685,(5[&type="Marshallese"]:0.03107413278439053,7[&type="Marshallese"]:0.020074132784195897)9[&type="Marshallese"]:0.017579387616625475)14[&type="Marshallese"]:5.595797437265571E-4,6[&type="Marshallese"]:0.12821310014469345)12[&type="Marshallese"]:0.17665531866968198)15[&type="Marshallese"]:0.0;
tree STATE_760000 = (((1[&type="Not_Marshallese"]:0.35125680940231285,((2[&type="Not_Marshallese"]:0.15160873027461888,3[&type="Not_Marshallese"]:0.058608730274771675)9[&type="Marshallese"]:0.11327680221969919,6[&type="Marshallese"]:0.09488553249447268)13[&type="Marshallese"]:0.04237127690789838)14[&type="Marshallese"]:0.033600174275079,5[&type="Marshallese"]:0.09185698367749917)11[&type="Marshallese"]:0.06548074606455756,((4[&type="Not_Marshallese"]:0.20654531877429333,7[&type="Marshallese"]:0.006545318774247855)12[&type="Marshallese"]:0.03931810220699644,8[&type="Marshallese"]:0.061863420981320694)10[&type="Marshallese"]:0.1004743087606178)15[&type="Marshallese"]:0.0;tree STATE_2150000 = (((1[&type="Not_Marshallese"]:0.35125680940231285,((2[&type="Not_Marshallese"]:0.15160873027461888,3[&type="Not_Marshallese"]:0.058608730274771675)9[&type="Marshallese"]:0.11327680221969919,6[&type="Marshallese"]:0.09488553249447268)13[&type="Marshallese"]:0.04237127690789838)14[&type="Marshallese"]:0.033600174275079,5[&type="Marshallese"]:0.09185698367749917)11[&type="Marshallese"]:0.06548074606455756,((4[&type="Not_Marshallese"]:0.20654531877429333,7[&type="Marshallese"]:0.006545318774247855)12[&type="Marshallese"]:0.03931810220699644,8[&type="Marshallese"]:0.061863420981320694)10[&type="Marshallese"]:0.1004743087606178)15[&type="Marshallese"]:0.0;
tree STATE_770000 = (((1[&type="Not_Marshallese"]:0.14144989709844957,2[&type="Not_Marshallese"]:0.09744989709835317)13[&type="Marshallese"]:0.09652162769749187,3[&type="Not_Marshallese"]:0.10097152479599783)11[&type="Marshallese"]:0.1918556531149502,(4[&type="Not_Marshallese"]:0.30593930380591194,(((5[&type="Marshallese"]:0.026327985048863467,7[&type="Marshallese"]:0.015327985048668835)12[&type="Marshallese"]:0.05507722083575811,6[&type="Marshallese"]:0.16040520588457247)9[&type="Marshallese"]:0.02533863232492839,8[&type="Marshallese"]:0.11174383820943173)10[&type="Marshallese"]:0.010195465596511133)14[&type="Marshallese"]:0.019887874104937864)15[&type="Marshallese"]:0.0;tree STATE_2160000 = (((1[&type="Not_Marshallese"]:0.14144989709844957,2[&type="Not_Marshallese"]:0.09744989709835317)13[&type="Marshallese"]:0.09652162769749187,3[&type="Not_Marshallese"]:0.10097152479599783)11[&type="Marshallese"]:0.1918556531149502,(4[&type="Not_Marshallese"]:0.30593930380591194,(((5[&type="Marshallese"]:0.026327985048863467,7[&type="Marshallese"]:0.015327985048668835)12[&type="Marshallese"]:0.05507722083575811,6[&type="Marshallese"]:0.16040520588457247)9[&type="Marshallese"]:0.02533863232492839,8[&type="Marshallese"]:0.11174383820943173)10[&type="Marshallese"]:0.010195465596511133)14[&type="Marshallese"]:0.019887874104937864)15[&type="Marshallese"]:0.0;
tree STATE_780000 = ((((1[&type="Not_Marshallese"]:0.31236835300330046,(5[&type="Marshallese"]:0.015970291184483343,8[&type="Marshallese"]:0.02097029118436511)11[&type="Marshallese"]:0.003398061818924436)9[&type="Marshallese"]:0.03586089713645263,(6[&type="Marshallese"]:0.12069093975329226,7[&type="Marshallese"]:0.03069093975314674)14[&type="Marshallese"]:0.013538310386519037)10[&type="Marshallese"]:0.04741213226711727,(2[&type="Not_Marshallese"]:0.28353669047316526,4[&type="Not_Marshallese"]:0.22353669047321983)13[&type="Marshallese"]:0.06810469193360869)12[&type="Marshallese"]:0.010481247556335949,3[&type="Not_Marshallese"]:0.2691226299632627)15[&type="Marshallese"]:0.0;tree STATE_2170000 = ((((1[&type="Not_Marshallese"]:0.31236835300330046,(5[&type="Marshallese"]:0.015970291184483343,8[&type="Marshallese"]:0.02097029118436511)11[&type="Marshallese"]:0.003398061818924436)9[&type="Marshallese"]:0.03586089713645263,(6[&type="Marshallese"]:0.12069093975329226,7[&type="Marshallese"]:0.03069093975314674)14[&type="Marshallese"]:0.013538310386519037)10[&type="Marshallese"]:0.04741213226711727,(2[&type="Not_Marshallese"]:0.28353669047316526,4[&type="Not_Marshallese"]:0.22353669047321983)13[&type="Marshallese"]:0.06810469193360869)12[&type="Marshallese"]:0.010481247556335949,3[&type="Not_Marshallese"]:0.2691226299632627)15[&type="Marshallese"]:0.0;
tree STATE_790000 = ((((1[&type="Not_Marshallese"]:0.19791287035966304,2[&type="Not_Marshallese"]:0.15391287035956663)11[&type="Marshallese"]:0.116040649726871,7[&type="Marshallese"]:0.009953520086446732)9[&type="Marshallese"]:0.009001646221418025,(5[&type="Marshallese"]:0.006057891725851139,6[&type="Marshallese"]:0.08505789172580203)14[&type="Marshallese"]:0.02389727458220825)10[&type="Marshallese"]:0.022108934836425287,((3[&type="Not_Marshallese"]:0.035604848528587835,4[&type="Not_Marshallese"]:0.06860484852848961)13[&type="Marshallese"]:0.13592337848431577,8[&type="Marshallese"]:0.020528227012836298)12[&type="Marshallese"]:0.036535874131530144)15[&type="Marshallese"]:0.0;tree STATE_2180000 = ((((1[&type="Not_Marshallese"]:0.19791287035966304,2[&type="Not_Marshallese"]:0.15391287035956663)11[&type="Marshallese"]:0.116040649726871,7[&type="Marshallese"]:0.009953520086446732)9[&type="Marshallese"]:0.009001646221418025,(5[&type="Marshallese"]:0.006057891725851139,6[&type="Marshallese"]:0.08505789172580203)14[&type="Marshallese"]:0.02389727458220825)10[&type="Marshallese"]:0.022108934836425287,((3[&type="Not_Marshallese"]:0.035604848528587835,4[&type="Not_Marshallese"]:0.06860484852848961)13[&type="Marshallese"]:0.13592337848431577,8[&type="Marshallese"]:0.020528227012836298)12[&type="Marshallese"]:0.036535874131530144)15[&type="Marshallese"]:0.0;
tree STATE_800000 = ((1[&type="Not_Marshallese"]:0.24951108678938388,((2[&type="Not_Marshallese"]:0.12330784741328887,4[&type="Not_Marshallese"]:0.06330784741334344)9[&type="Marshallese"]:0.04581948495664839,3[&type="Not_Marshallese"]:0.07612733237009006)13[&type="Marshallese"]:0.03638375441935021)12[&type="Marshallese"]:0.09383812320286011,(((5[&type="Marshallese"]:0.0196834841536212,7[&type="Marshallese"]:0.008683484153426568)10[&type="Marshallese"]:0.01415393944145349,8[&type="Marshallese"]:0.038837423594956455)11[&type="Marshallese"]:0.005583736008336948,6[&type="Marshallese"]:0.11842115960336252)14[&type="Marshallese"]:0.01092805038893968)15[&type="Marshallese"]:0.0;tree STATE_2190000 = ((1[&type="Not_Marshallese"]:0.24951108678938388,((2[&type="Not_Marshallese"]:0.12330784741328887,4[&type="Not_Marshallese"]:0.06330784741334344)9[&type="Marshallese"]:0.04581948495664839,3[&type="Not_Marshallese"]:0.07612733237009006)13[&type="Marshallese"]:0.03638375441935021)12[&type="Marshallese"]:0.09383812320286011,(((5[&type="Marshallese"]:0.0196834841536212,7[&type="Marshallese"]:0.008683484153426568)10[&type="Marshallese"]:0.01415393944145349,8[&type="Marshallese"]:0.038837423594956455)11[&type="Marshallese"]:0.005583736008336948,6[&type="Marshallese"]:0.11842115960336252)14[&type="Marshallese"]:0.01092805038893968)15[&type="Marshallese"]:0.0;
tree STATE_810000 = (((1[&type="Not_Marshallese"]:0.20123920796783826,(2[&type="Not_Marshallese"]:0.11689748725600588,4[&type="Not_Marshallese"]:0.05689748725606045)11[&type="Marshallese"]:0.04034172071173597)13[&type="Marshallese"]:2.362511769344322E-4,3[&type="Not_Marshallese"]:0.06447545914482908)14[&type="Marshallese"]:0.1963341722219248,((5[&type="Marshallese"]:0.02010744388507224,7[&type="Marshallese"]:0.009107443884877608)10[&type="Marshallese"]:0.0697164213746348,(6[&type="Marshallese"]:0.13732144582444605,8[&type="Marshallese"]:0.06332144582437693)9[&type="Marshallese"]:0.03150241943521187)12[&type="Marshallese"]:0.014985766107097787)15[&type="Marshallese"]:0.0;tree STATE_2200000 = (((1[&type="Not_Marshallese"]:0.20123920796783826,(2[&type="Not_Marshallese"]:0.11689748725600588,4[&type="Not_Marshallese"]:0.05689748725606045)11[&type="Marshallese"]:0.04034172071173597)13[&type="Marshallese"]:2.362511769344322E-4,3[&type="Not_Marshallese"]:0.06447545914482908)14[&type="Marshallese"]:0.1963341722219248,((5[&type="Marshallese"]:0.02010744388507224,7[&type="Marshallese"]:0.009107443884877608)10[&type="Marshallese"]:0.0697164213746348,(6[&type="Marshallese"]:0.13732144582444605,8[&type="Marshallese"]:0.06332144582437693)9[&type="Marshallese"]:0.03150241943521187)12[&type="Marshallese"]:0.014985766107097787)15[&type="Marshallese"]:0.0;
tree STATE_820000 = ((((1[&type="Not_Marshallese"]:0.1760806633529906,(2[&type="Not_Marshallese"]:0.09673185621100291,3[&type="Not_Marshallese"]:0.0037318562111557096)9[&type="Marshallese"]:0.035348807141891286)13[&type="Marshallese"]:0.10701668314446183,(4[&type="Not_Marshallese"]:0.17762091467455443,6[&type="Marshallese"]:0.06762091467465448)11[&type="Marshallese"]:0.0014764318228561724)14[&type="Marshallese"]:0.09032390214093317,8[&type="Marshallese"]:0.08542124863837469)12[&type="Marshallese"]:0.0027459440664360235,(5[&type="Marshallese"]:0.017199372347113384,7[&type="Marshallese"]:0.006199372346918752)10[&type="Marshallese"]:0.06596782035781557)15[&type="Marshallese"]:0.0;tree STATE_2210000 = ((((1[&type="Not_Marshallese"]:0.1760806633529906,(2[&type="Not_Marshallese"]:0.09673185621100291,3[&type="Not_Marshallese"]:0.0037318562111557096)9[&type="Marshallese"]:0.035348807141891286)13[&type="Marshallese"]:0.10701668314446183,(4[&type="Not_Marshallese"]:0.17762091467455443,6[&type="Marshallese"]:0.06762091467465448)11[&type="Marshallese"]:0.0014764318228561724)14[&type="Marshallese"]:0.09032390214093317,8[&type="Marshallese"]:0.08542124863837469)12[&type="Marshallese"]:0.0027459440664360235,(5[&type="Marshallese"]:0.017199372347113384,7[&type="Marshallese"]:0.006199372346918752)10[&type="Marshallese"]:0.06596782035781557)15[&type="Marshallese"]:0.0;
tree STATE_830000 = ((((1[&type="Not_Marshallese"]:0.3622390520038724,((2[&type="Not_Marshallese"]:0.18864596709014816,4[&type="Not_Marshallese"]:0.12864596709020273)14[&type="Marshallese"]:0.0032375058302923365,3[&type="Not_Marshallese"]:0.0988834729205933)10[&type="Marshallese"]:0.1263555790833355)11[&type="Marshallese"]:0.0023148941434222303,7[&type="Marshallese"]:0.06055394614720733)13[&type="Marshallese"]:0.006157523242460161,5[&type="Marshallese"]:0.07771146938986212)9[&type="Marshallese"]:0.05686020495734384,(6[&type="Marshallese"]:0.21037245718450753,8[&type="Marshallese"]:0.1363724571844384)12[&type="Marshallese"]:0.003199217162649315)15[&type="Marshallese"]:0.0;tree STATE_2220000 = ((((1[&type="Not_Marshallese"]:0.3622390520038724,((2[&type="Not_Marshallese"]:0.18864596709014816,4[&type="Not_Marshallese"]:0.12864596709020273)14[&type="Marshallese"]:0.0032375058302923365,3[&type="Not_Marshallese"]:0.0988834729205933)10[&type="Marshallese"]:0.1263555790833355)11[&type="Marshallese"]:0.0023148941434222303,7[&type="Marshallese"]:0.06055394614720733)13[&type="Marshallese"]:0.006157523242460161,5[&type="Marshallese"]:0.07771146938986212)9[&type="Marshallese"]:0.05686020495734384,(6[&type="Marshallese"]:0.21037245718450753,8[&type="Marshallese"]:0.1363724571844384)12[&type="Marshallese"]:0.003199217162649315)15[&type="Marshallese"]:0.0;
tree STATE_840000 = ((((1[&type="Not_Marshallese"]:0.2925749862866077,3[&type="Not_Marshallese"]:0.1555749862866641)11[&type="Marshallese"]:0.05342749169416594,5[&type="Marshallese"]:0.05300247798088098)12[&type="Marshallese"]:0.001390314986380925,6[&type="Marshallese"]:0.1333927929672128)14[&type="Marshallese"]:0.11720819207173444,(((2[&type="Not_Marshallese"]:0.16268807561143178,4[&type="Not_Marshallese"]:0.10268807561148635)13[&type="Marshallese"]:0.09899976496688706,8[&type="Marshallese"]:0.017687840578404335)10[&type="Marshallese"]:0.012672451640993343,7[&type="Marshallese"]:0.01436029221932128)9[&type="Marshallese"]:0.14624069281948043)15[&type="Marshallese"]:0.0;tree STATE_2230000 = ((((1[&type="Not_Marshallese"]:0.2925749862866077,3[&type="Not_Marshallese"]:0.1555749862866641)11[&type="Marshallese"]:0.05342749169416594,5[&type="Marshallese"]:0.05300247798088098)12[&type="Marshallese"]:0.001390314986380925,6[&type="Marshallese"]:0.1333927929672128)14[&type="Marshallese"]:0.11720819207173444,(((2[&type="Not_Marshallese"]:0.16268807561143178,4[&type="Not_Marshallese"]:0.10268807561148635)13[&type="Marshallese"]:0.09899976496688706,8[&type="Marshallese"]:0.017687840578404335)10[&type="Marshallese"]:0.012672451640993343,7[&type="Marshallese"]:0.01436029221932128)9[&type="Marshallese"]:0.14624069281948043)15[&type="Marshallese"]:0.0;
tree STATE_850000 = ((((1[&type="Not_Marshallese"]:0.2967991843583132,((2[&type="Not_Marshallese"]:0.17468197879144698,4[&type="Not_Marshallese"]:0.11468197879150155)13[&type="Marshallese"]:0.04517634091850242,3[&type="Not_Marshallese"]:0.1268583197101022)14[&type="Marshallese"]:0.0329408646482674)9[&type="Marshallese"]:0.01743055714381414,7[&type="Marshallese"]:0.010229741502040035)10[&type="Marshallese"]:0.010244583813562691,5[&type="Marshallese"]:0.03147432531579736)11[&type="Marshallese"]:0.02970177667524726,(6[&type="Marshallese"]:0.11463960561805997,8[&type="Marshallese"]:0.04063960561799085)12[&type="Marshallese"]:0.025536496372935535)15[&type="Marshallese"]:0.0;tree STATE_2240000 = ((((1[&type="Not_Marshallese"]:0.2967991843583132,((2[&type="Not_Marshallese"]:0.17468197879144698,4[&type="Not_Marshallese"]:0.11468197879150155)13[&type="Marshallese"]:0.04517634091850242,3[&type="Not_Marshallese"]:0.1268583197101022)14[&type="Marshallese"]:0.0329408646482674)9[&type="Marshallese"]:0.01743055714381414,7[&type="Marshallese"]:0.010229741502040035)10[&type="Marshallese"]:0.010244583813562691,5[&type="Marshallese"]:0.03147432531579736)11[&type="Marshallese"]:0.02970177667524726,(6[&type="Marshallese"]:0.11463960561805997,8[&type="Marshallese"]:0.04063960561799085)12[&type="Marshallese"]:0.025536496372935535)15[&type="Marshallese"]:0.0;
tree STATE_860000 = (((1[&type="Not_Marshallese"]:0.13953030523372825,2[&type="Not_Marshallese"]:0.09553030523363185)11[&type="Marshallese"]:0.20210714908443547,((5[&type="Marshallese"]:0.001159145149551677,6[&type="Marshallese"]:0.08015914514950256)14[&type="Marshallese"]:0.020698822385898596,7[&type="Marshallese"]:0.010857967535255642)12[&type="Marshallese"]:0.02677948678282077)13[&type="Marshallese"]:0.03076524312627177,((3[&type="Not_Marshallese"]:0.06536054645925665,4[&type="Not_Marshallese"]:0.09836054645915843)10[&type="Marshallese"]:0.11522257929998175,8[&type="Marshallese"]:0.029583125759171103)9[&type="Marshallese"]:0.054819571685253476)15[&type="Marshallese"]:0.0;tree STATE_2250000 = (((1[&type="Not_Marshallese"]:0.13953030523372825,2[&type="Not_Marshallese"]:0.09553030523363185)11[&type="Marshallese"]:0.20210714908443547,((5[&type="Marshallese"]:0.001159145149551677,6[&type="Marshallese"]:0.08015914514950256)14[&type="Marshallese"]:0.020698822385898596,7[&type="Marshallese"]:0.010857967535255642)12[&type="Marshallese"]:0.02677948678282077)13[&type="Marshallese"]:0.03076524312627177,((3[&type="Not_Marshallese"]:0.06536054645925665,4[&type="Not_Marshallese"]:0.09836054645915843)10[&type="Marshallese"]:0.11522257929998175,8[&type="Marshallese"]:0.029583125759171103)9[&type="Marshallese"]:0.054819571685253476)15[&type="Marshallese"]:0.0;
tree STATE_870000 = (1[&type="Not_Marshallese"]:0.39331815243474677,(((((2[&type="Not_Marshallese"]:0.14382769155885566,4[&type="Not_Marshallese"]:0.08382769155891023)13[&type="Marshallese"]:0.10658060102428046,3[&type="Not_Marshallese"]:0.15740829258328892)11[&type="Marshallese"]:0.008855180849283939,8[&type="Marshallese"]:0.015263473432505559)9[&type="Marshallese"]:0.0518863695094709,7[&type="Marshallese"]:0.05114984294190006)10[&type="Marshallese"]:0.02831537486021063,(5[&type="Marshallese"]:0.0034776746158164396,6[&type="Marshallese"]:0.08247767461576733)12[&type="Marshallese"]:0.08698754318648888)14[&type="Marshallese"]:0.009852934632548771)15[&type="Marshallese"]:0.0;tree STATE_2260000 = (1[&type="Not_Marshallese"]:0.39331815243474677,(((((2[&type="Not_Marshallese"]:0.14382769155885566,4[&type="Not_Marshallese"]:0.08382769155891023)13[&type="Marshallese"]:0.10658060102428046,3[&type="Not_Marshallese"]:0.15740829258328892)11[&type="Marshallese"]:0.008855180849283939,8[&type="Marshallese"]:0.015263473432505559)9[&type="Marshallese"]:0.0518863695094709,7[&type="Marshallese"]:0.05114984294190006)10[&type="Marshallese"]:0.02831537486021063,(5[&type="Marshallese"]:0.0034776746158164396,6[&type="Marshallese"]:0.08247767461576733)12[&type="Marshallese"]:0.08698754318648888)14[&type="Marshallese"]:0.009852934632548771)15[&type="Marshallese"]:0.0;
tree STATE_880000 = ((1[&type="Not_Marshallese"]:0.2192070165334165,2[&type="Not_Marshallese"]:0.1752070165333201)11[&type="Not_Marshallese"]:0.21254036197274406,(((((3[&type="Not_Marshallese"]:0.011893216799927081,4[&type="Not_Marshallese"]:0.044893216799828856)12[&type="Not_Marshallese"]:0.1531268686365654,5[&type="Marshallese"]:0.009020085436543424)10[&type="Marshallese"]:0.007650679193968557,8[&type="Marshallese"]:0.021670764630393746)9[&type="Marshallese"]:0.018746603510635784,7[&type="Marshallese"]:0.024417368140953133)14[&type="Marshallese"]:0.059256435799130425,6[&type="Marshallese"]:0.17367380394022908)13[&type="Marshallese"]:0.044073574565989704)15[&type="Marshallese"]:0.0;tree STATE_2270000 = ((1[&type="Not_Marshallese"]:0.2192070165334165,2[&type="Not_Marshallese"]:0.1752070165333201)11[&type="Not_Marshallese"]:0.21254036197274406,(((((3[&type="Not_Marshallese"]:0.011893216799927081,4[&type="Not_Marshallese"]:0.044893216799828856)12[&type="Not_Marshallese"]:0.1531268686365654,5[&type="Marshallese"]:0.009020085436543424)10[&type="Marshallese"]:0.007650679193968557,8[&type="Marshallese"]:0.021670764630393746)9[&type="Marshallese"]:0.018746603510635784,7[&type="Marshallese"]:0.024417368140953133)14[&type="Marshallese"]:0.059256435799130425,6[&type="Marshallese"]:0.17367380394022908)13[&type="Marshallese"]:0.044073574565989704)15[&type="Marshallese"]:0.0;
tree STATE_890000 = (((1[&type="Not_Marshallese"]:0.3116739300852495,(3[&type="Not_Marshallese"]:0.16278016867487183,8[&type="Marshallese"]:0.011780168674804525)11[&type="Marshallese"]:0.011893761410434078)12[&type="Marshallese"]:0.08202600448115921,(((2[&type="Not_Marshallese"]:0.09514365938576252,4[&type="Not_Marshallese"]:0.035143659385817094)9[&type="Marshallese"]:0.11747038651044556,6[&type="Marshallese"]:0.042614045896362696)14[&type="Marshallese"]:0.07716939652162319,7[&type="Marshallese"]:0.029783442417840367)10[&type="Marshallese"]:0.05991649214848105)13[&type="Marshallese"]:0.06583319653571368,5[&type="Marshallese"]:0.16653313110222973)15[&type="Marshallese"]:0.0;tree STATE_2280000 = (((1[&type="Not_Marshallese"]:0.3116739300852495,(3[&type="Not_Marshallese"]:0.16278016867487183,8[&type="Marshallese"]:0.011780168674804525)11[&type="Marshallese"]:0.011893761410434078)12[&type="Marshallese"]:0.08202600448115921,(((2[&type="Not_Marshallese"]:0.09514365938576252,4[&type="Not_Marshallese"]:0.035143659385817094)9[&type="Marshallese"]:0.11747038651044556,6[&type="Marshallese"]:0.042614045896362696)14[&type="Marshallese"]:0.07716939652162319,7[&type="Marshallese"]:0.029783442417840367)10[&type="Marshallese"]:0.05991649214848105)13[&type="Marshallese"]:0.06583319653571368,5[&type="Marshallese"]:0.16653313110222973)15[&type="Marshallese"]:0.0;
tree STATE_900000 = ((((1[&type="Not_Marshallese"]:0.20587677977525853,(3[&type="Not_Marshallese"]:0.015479862263993394,4[&type="Not_Marshallese"]:0.04847986226389517)12[&type="Marshallese"]:0.05339691751132153)13[&type="Marshallese"]:0.011185170216785945,2[&type="Not_Marshallese"]:0.17306194999194807)14[&type="Marshallese"]:0.0818447334781473,6[&type="Marshallese"]:0.08490668347024999)11[&type="Marshallese"]:0.02978425533333301,((5[&type="Marshallese"]:0.0176890226858884,8[&type="Marshallese"]:0.022689022685770166)10[&type="Marshallese"]:0.0023933142026745235,7[&type="Marshallese"]:0.009082336888368292)9[&type="Marshallese"]:0.015608601915069187)15[&type="Marshallese"]:0.0;tree STATE_2290000 = ((((1[&type="Not_Marshallese"]:0.20587677977525853,(3[&type="Not_Marshallese"]:0.015479862263993394,4[&type="Not_Marshallese"]:0.04847986226389517)12[&type="Marshallese"]:0.05339691751132153)13[&type="Marshallese"]:0.011185170216785945,2[&type="Not_Marshallese"]:0.17306194999194807)14[&type="Marshallese"]:0.0818447334781473,6[&type="Marshallese"]:0.08490668347024999)11[&type="Marshallese"]:0.02978425533333301,((5[&type="Marshallese"]:0.0176890226858884,8[&type="Marshallese"]:0.022689022685770166)10[&type="Marshallese"]:0.0023933142026745235,7[&type="Marshallese"]:0.009082336888368292)9[&type="Marshallese"]:0.015608601915069187)15[&type="Marshallese"]:0.0;
tree STATE_910000 = (((1[&type="Not_Marshallese"]:0.311053555133277,(5[&type="Marshallese"]:0.014091900780281608,8[&type="Marshallese"]:0.019091900780163373)12[&type="Marshallese"]:0.003961654353102695)13[&type="Marshallese"]:0.04669197041909384,(((2[&type="Not_Marshallese"]:0.1938560812026914,4[&type="Not_Marshallese"]:0.13385608120274597)14[&type="Marshallese"]:0.07615462397983266,7[&type="Marshallese"]:0.010010705182533164)10[&type="Marshallese"]:0.025766706096617686,3[&type="Not_Marshallese"]:0.20277741127929455)9[&type="Marshallese"]:0.017968114273132663)11[&type="Marshallese"]:0.24525929981631944,6[&type="Marshallese"]:0.3890048253687485)15[&type="Not_Marshallese"]:0.0;tree STATE_2300000 = (((1[&type="Not_Marshallese"]:0.311053555133277,(5[&type="Marshallese"]:0.014091900780281608,8[&type="Marshallese"]:0.019091900780163373)12[&type="Marshallese"]:0.003961654353102695)13[&type="Marshallese"]:0.04669197041909384,(((2[&type="Not_Marshallese"]:0.1938560812026914,4[&type="Not_Marshallese"]:0.13385608120274597)14[&type="Marshallese"]:0.07615462397983266,7[&type="Marshallese"]:0.010010705182533164)10[&type="Marshallese"]:0.025766706096617686,3[&type="Not_Marshallese"]:0.20277741127929455)9[&type="Marshallese"]:0.017968114273132663)11[&type="Marshallese"]:0.24525929981631944,6[&type="Marshallese"]:0.3890048253687485)15[&type="Not_Marshallese"]:0.0;
tree STATE_920000 = ((1[&type="Not_Marshallese"]:0.3959352854553385,(((2[&type="Not_Marshallese"]:0.274574818178347,8[&type="Marshallese"]:0.030574818178432495)14[&type="Marshallese"]:0.0035421434741178537,5[&type="Marshallese"]:0.029116961652668583)12[&type="Marshallese"]:0.018028503978086474,6[&type="Marshallese"]:0.12614546563070594)11[&type="Marshallese"]:0.05578981982469078)9[&type="Marshallese"]:0.01012853998209956,((3[&type="Not_Marshallese"]:0.21089469149746226,7[&type="Marshallese"]:0.04389469149731856)13[&type="Marshallese"]:0.051275039691557056,4[&type="Not_Marshallese"]:0.2951697311889211)10[&type="Marshallese"]:0.006894094248475147)15[&type="Marshallese"]:0.0;tree STATE_2310000 = ((1[&type="Not_Marshallese"]:0.3959352854553385,(((2[&type="Not_Marshallese"]:0.274574818178347,8[&type="Marshallese"]:0.030574818178432495)14[&type="Marshallese"]:0.0035421434741178537,5[&type="Marshallese"]:0.029116961652668583)12[&type="Marshallese"]:0.018028503978086474,6[&type="Marshallese"]:0.12614546563070594)11[&type="Marshallese"]:0.05578981982469078)9[&type="Marshallese"]:0.01012853998209956,((3[&type="Not_Marshallese"]:0.21089469149746226,7[&type="Marshallese"]:0.04389469149731856)13[&type="Marshallese"]:0.051275039691557056,4[&type="Not_Marshallese"]:0.2951697311889211)10[&type="Marshallese"]:0.006894094248475147)15[&type="Marshallese"]:0.0;
tree STATE_930000 = ((1[&type="Not_Marshallese"]:0.2734132422664385,(2[&type="Not_Marshallese"]:0.17848823945028108,3[&type="Not_Marshallese"]:0.08548823945043388)13[&type="Marshallese"]:0.050925002816060994)9[&type="Marshallese"]:0.1989002592064349,((4[&type="Not_Marshallese"]:0.28339059686168555,(5[&type="Marshallese"]:0.03685681281150327,6[&type="Marshallese"]:0.11585681281145416)12[&type="Marshallese"]:0.05753378405033144)11[&type="Marshallese"]:0.004212454227101647,(7[&type="Marshallese"]:0.027513721035399064,8[&type="Marshallese"]:0.04351372103547546)14[&type="Marshallese"]:0.06008933005334266)10[&type="Marshallese"]:0.08071045038404434)15[&type="Marshallese"]:0.0;tree STATE_2320000 = ((1[&type="Not_Marshallese"]:0.2734132422664385,(2[&type="Not_Marshallese"]:0.17848823945028108,3[&type="Not_Marshallese"]:0.08548823945043388)13[&type="Marshallese"]:0.050925002816060994)9[&type="Marshallese"]:0.1989002592064349,((4[&type="Not_Marshallese"]:0.28339059686168555,(5[&type="Marshallese"]:0.03685681281150327,6[&type="Marshallese"]:0.11585681281145416)12[&type="Marshallese"]:0.05753378405033144)11[&type="Marshallese"]:0.004212454227101647,(7[&type="Marshallese"]:0.027513721035399064,8[&type="Marshallese"]:0.04351372103547546)14[&type="Marshallese"]:0.06008933005334266)10[&type="Marshallese"]:0.08071045038404434)15[&type="Marshallese"]:0.0;
tree STATE_940000 = (1[&type="Not_Marshallese"]:0.47304010768312027,(((((2[&type="Not_Marshallese"]:0.27753709923622755,4[&type="Not_Marshallese"]:0.21753709923628212)9[&type="Marshallese"]:0.005098940504085048,5[&type="Marshallese"]:0.03363603974051632)10[&type="Marshallese"]:0.017684674754125773,6[&type="Marshallese"]:0.13032071449459298)14[&type="Marshallese"]:0.012758743711432152,(7[&type="Marshallese"]:0.04450485189025377,8[&type="Marshallese"]:0.06050485189033017)12[&type="Marshallese"]:0.008574606315625843)13[&type="Marshallese"]:0.0033495577221886452,3[&type="Not_Marshallese"]:0.22342901592821196)11[&type="Marshallese"]:0.1126110917549647)15[&type="Marshallese"]:0.0;tree STATE_2330000 = (1[&type="Not_Marshallese"]:0.47304010768312027,(((((2[&type="Not_Marshallese"]:0.27753709923622755,4[&type="Not_Marshallese"]:0.21753709923628212)9[&type="Marshallese"]:0.005098940504085048,5[&type="Marshallese"]:0.03363603974051632)10[&type="Marshallese"]:0.017684674754125773,6[&type="Marshallese"]:0.13032071449459298)14[&type="Marshallese"]:0.012758743711432152,(7[&type="Marshallese"]:0.04450485189025377,8[&type="Marshallese"]:0.06050485189033017)12[&type="Marshallese"]:0.008574606315625843)13[&type="Marshallese"]:0.0033495577221886452,3[&type="Not_Marshallese"]:0.22342901592821196)11[&type="Marshallese"]:0.1126110917549647)15[&type="Marshallese"]:0.0;
tree STATE_950000 = ((((((1[&type="Not_Marshallese"]:0.2548989033384176,3[&type="Not_Marshallese"]:0.11789890333847397)14[&type="Marshallese"]:2.5403521517014527E-4,2[&type="Not_Marshallese"]:0.21115293855349132)10[&type="Marshallese"]:0.07963959217018057,(5[&type="Marshallese"]:0.03582334542491239,7[&type="Marshallese"]:0.024823345424717758)12[&type="Marshallese"]:0.005969185298963231)11[&type="Marshallese"]:0.09940103936040662,8[&type="Marshallese"]:0.146193570084164)9[&type="Marshallese"]:0.052491418037381554,6[&type="Marshallese"]:0.2726849881216147)13[&type="Marshallese"]:0.30101066348485106,4[&type="Not_Marshallese"]:0.6836956516063657)15[&type="Marshallese"]:0.0;tree STATE_2340000 = ((((((1[&type="Not_Marshallese"]:0.2548989033384176,3[&type="Not_Marshallese"]:0.11789890333847397)14[&type="Marshallese"]:2.5403521517014527E-4,2[&type="Not_Marshallese"]:0.21115293855349132)10[&type="Marshallese"]:0.07963959217018057,(5[&type="Marshallese"]:0.03582334542491239,7[&type="Marshallese"]:0.024823345424717758)12[&type="Marshallese"]:0.005969185298963231)11[&type="Marshallese"]:0.09940103936040662,8[&type="Marshallese"]:0.146193570084164)9[&type="Marshallese"]:0.052491418037381554,6[&type="Marshallese"]:0.2726849881216147)13[&type="Marshallese"]:0.30101066348485106,4[&type="Not_Marshallese"]:0.6836956516063657)15[&type="Marshallese"]:0.0;
tree STATE_960000 = ((((1[&type="Not_Marshallese"]:0.2992401596789821,(2[&type="Not_Marshallese"]:0.2423796729453666,4[&type="Not_Marshallese"]:0.18237967294542118)14[&type="Marshallese"]:0.012860486733519083)10[&type="Marshallese"]:0.027311221648277928,7[&type="Marshallese"]:0.022551381327172715)12[&type="Marshallese"]:0.004520073970655458,3[&type="Not_Marshallese"]:0.19407145529797187)9[&type="Marshallese"]:0.07278146090028031,(5[&type="Marshallese"]:0.09393106842646676,(6[&type="Marshallese"]:0.15453015203987663,8[&type="Marshallese"]:0.08053015203980751)11[&type="Marshallese"]:0.01840091638654101)13[&type="Marshallese"]:0.016921847771836362)15[&type="Marshallese"]:0.0;tree STATE_2350000 = ((((1[&type="Not_Marshallese"]:0.2992401596789821,(2[&type="Not_Marshallese"]:0.2423796729453666,4[&type="Not_Marshallese"]:0.18237967294542118)14[&type="Marshallese"]:0.012860486733519083)10[&type="Marshallese"]:0.027311221648277928,7[&type="Marshallese"]:0.022551381327172715)12[&type="Marshallese"]:0.004520073970655458,3[&type="Not_Marshallese"]:0.19407145529797187)9[&type="Marshallese"]:0.07278146090028031,(5[&type="Marshallese"]:0.09393106842646676,(6[&type="Marshallese"]:0.15453015203987663,8[&type="Marshallese"]:0.08053015203980751)11[&type="Marshallese"]:0.01840091638654101)13[&type="Marshallese"]:0.016921847771836362)15[&type="Marshallese"]:0.0;
tree STATE_970000 = ((((1[&type="Not_Marshallese"]:0.3166225565719279,4[&type="Not_Marshallese"]:0.21262255657188606)13[&type="Marshallese"]:0.033552597716430044,2[&type="Not_Marshallese"]:0.30617515428826153)12[&type="Marshallese"]:0.09975199895032621,(6[&type="Marshallese"]:0.216965452787382,8[&type="Marshallese"]:0.14296545278731287)10[&type="Marshallese"]:0.018961700451360364)9[&type="Marshallese"]:0.0033247103893156993,((3[&type="Not_Marshallese"]:0.15852260801467416,5[&type="Marshallese"]:0.0025226080147250918)14[&type="Marshallese"]:0.018235062522183487,7[&type="Marshallese"]:0.009757670536713947)11[&type="Marshallese"]:0.1394941930911986)15[&type="Marshallese"]:0.0;tree STATE_2360000 = ((((1[&type="Not_Marshallese"]:0.3166225565719279,4[&type="Not_Marshallese"]:0.21262255657188606)13[&type="Marshallese"]:0.033552597716430044,2[&type="Not_Marshallese"]:0.30617515428826153)12[&type="Marshallese"]:0.09975199895032621,(6[&type="Marshallese"]:0.216965452787382,8[&type="Marshallese"]:0.14296545278731287)10[&type="Marshallese"]:0.018961700451360364)9[&type="Marshallese"]:0.0033247103893156993,((3[&type="Not_Marshallese"]:0.15852260801467416,5[&type="Marshallese"]:0.0025226080147250918)14[&type="Marshallese"]:0.018235062522183487,7[&type="Marshallese"]:0.009757670536713947)11[&type="Marshallese"]:0.1394941930911986)15[&type="Marshallese"]:0.0;
tree STATE_980000 = (((1[&type="Not_Marshallese"]:0.33518174924566146,((4[&type="Not_Marshallese"]:0.19830518099082312,5[&type="Marshallese"]:0.009305180990972273)13[&type="Marshallese"]:0.004011052898366618,7[&type="Marshallese"]:0.002316233889144259)11[&type="Marshallese"]:0.028865515356429894)10[&type="Marshallese"]:0.11481985101311354,((2[&type="Not_Marshallese"]:0.1851079350193735,3[&type="Not_Marshallese"]:0.0921079350195263)14[&type="Marshallese"]:0.18712393961982277,8[&type="Marshallese"]:0.12823187463928176)9[&type="Marshallese"]:0.03376972561948233)12[&type="Marshallese"]:0.3915196384559745,6[&type="Marshallese"]:0.6275212387148077)15[&type="Marshallese"]:0.0;tree STATE_2370000 = (((1[&type="Not_Marshallese"]:0.33518174924566146,((4[&type="Not_Marshallese"]:0.19830518099082312,5[&type="Marshallese"]:0.009305180990972273)13[&type="Marshallese"]:0.004011052898366618,7[&type="Marshallese"]:0.002316233889144259)11[&type="Marshallese"]:0.028865515356429894)10[&type="Marshallese"]:0.11481985101311354,((2[&type="Not_Marshallese"]:0.1851079350193735,3[&type="Not_Marshallese"]:0.0921079350195263)14[&type="Marshallese"]:0.18712393961982277,8[&type="Marshallese"]:0.12823187463928176)9[&type="Marshallese"]:0.03376972561948233)12[&type="Marshallese"]:0.3915196384559745,6[&type="Marshallese"]:0.6275212387148077)15[&type="Marshallese"]:0.0;
tree STATE_990000 = ((((1[&type="Not_Marshallese"]:0.32131423314559565,3[&type="Not_Marshallese"]:0.18431423314565204)9[&type="Marshallese"]:0.015945463131005422,2[&type="Not_Marshallese"]:0.29325969627650467)11[&type="Marshallese"]:0.009337776736214165,7[&type="Marshallese"]:0.04259747301272793)14[&type="Marshallese"]:0.016239415866265428,((4[&type="Not_Marshallese"]:0.22451529388491226,(5[&type="Marshallese"]:0.01213218403636851,6[&type="Marshallese"]:0.0911321840363194)13[&type="Marshallese"]:0.023383109848692907)10[&type="Marshallese"]:0.027218286627533506,8[&type="Marshallese"]:0.06773358051247669)12[&type="Marshallese"]:0.007103308366593064)15[&type="Marshallese"]:0.0;tree STATE_2380000 = ((((1[&type="Not_Marshallese"]:0.32131423314559565,3[&type="Not_Marshallese"]:0.18431423314565204)9[&type="Marshallese"]:0.015945463131005422,2[&type="Not_Marshallese"]:0.29325969627650467)11[&type="Marshallese"]:0.009337776736214165,7[&type="Marshallese"]:0.04259747301272793)14[&type="Marshallese"]:0.016239415866265428,((4[&type="Not_Marshallese"]:0.22451529388491226,(5[&type="Marshallese"]:0.01213218403636851,6[&type="Marshallese"]:0.0911321840363194)13[&type="Marshallese"]:0.023383109848692907)10[&type="Marshallese"]:0.027218286627533506,8[&type="Marshallese"]:0.06773358051247669)12[&type="Marshallese"]:0.007103308366593064)15[&type="Marshallese"]:0.0;
tree STATE_1000000 = (((1[&type="Not_Marshallese"]:0.40050040522527786,(2[&type="Not_Marshallese"]:0.3411192793765191,8[&type="Marshallese"]:0.09711927937660458)9[&type="Marshallese"]:0.015381125848662358)10[&type="Marshallese"]:0.034804213072652745,6[&type="Marshallese"]:0.2213046182979888)11[&type="Marshallese"]:0.10848520387383426,(((3[&type="Not_Marshallese"]:0.14912441419924416,4[&type="Not_Marshallese"]:0.18212441419914593)13[&type="Marshallese"]:0.07443737990213467,5[&type="Marshallese"]:0.06756179410142976)12[&type="Marshallese"]:0.1334358520115963,7[&type="Marshallese"]:0.18999764611283143)14[&type="Marshallese"]:0.049792176058846116)15[&type="Marshallese"]:0.0;tree STATE_2390000 = (((1[&type="Not_Marshallese"]:0.40050040522527786,(2[&type="Not_Marshallese"]:0.3411192793765191,8[&type="Marshallese"]:0.09711927937660458)9[&type="Marshallese"]:0.015381125848662358)10[&type="Marshallese"]:0.034804213072652745,6[&type="Marshallese"]:0.2213046182979888)11[&type="Marshallese"]:0.10848520387383426,(((3[&type="Not_Marshallese"]:0.14912441419924416,4[&type="Not_Marshallese"]:0.18212441419914593)13[&type="Marshallese"]:0.07443737990213467,5[&type="Marshallese"]:0.06756179410142976)12[&type="Marshallese"]:0.1334358520115963,7[&type="Marshallese"]:0.18999764611283143)14[&type="Marshallese"]:0.049792176058846116)15[&type="Marshallese"]:0.0;
tree STATE_1010000 = ((1[&type="Not_Marshallese"]:0.8280631221644428,6[&type="Marshallese"]:0.614063122164501)10[&type="Marshallese"]:0.05268337136787593,((((2[&type="Not_Marshallese"]:0.2265452604819867,4[&type="Not_Marshallese"]:0.16654526048204127)9[&type="Marshallese"]:0.016842228140573956,3[&type="Not_Marshallese"]:0.15038748862271345)14[&type="Marshallese"]:0.1969327630567101,8[&type="Marshallese"]:0.19632025167935624)11[&type="Marshallese"]:0.11375407569467794,(5[&type="Marshallese"]:0.17078401681015742,7[&type="Marshallese"]:0.1597840168099628)13[&type="Marshallese"]:0.13429031056399499)12[&type="Marshallese"]:0.2826721661582736)15[&type="Marshallese"]:0.0;tree STATE_2400000 = ((1[&type="Not_Marshallese"]:0.8280631221644428,6[&type="Marshallese"]:0.614063122164501)10[&type="Marshallese"]:0.05268337136787593,((((2[&type="Not_Marshallese"]:0.2265452604819867,4[&type="Not_Marshallese"]:0.16654526048204127)9[&type="Marshallese"]:0.016842228140573956,3[&type="Not_Marshallese"]:0.15038748862271345)14[&type="Marshallese"]:0.1969327630567101,8[&type="Marshallese"]:0.19632025167935624)11[&type="Marshallese"]:0.11375407569467794,(5[&type="Marshallese"]:0.17078401681015742,7[&type="Marshallese"]:0.1597840168099628)13[&type="Marshallese"]:0.13429031056399499)12[&type="Marshallese"]:0.2826721661582736)15[&type="Marshallese"]:0.0;
tree STATE_1020000 = ((((1[&type="Not_Marshallese"]:0.26017895389993995,(2[&type="Not_Marshallese"]:0.11656100366199854,3[&type="Not_Marshallese"]:0.02356100366215133)11[&type="Not_Marshallese"]:0.099617950237845)12[&type="Not_Marshallese"]:0.07626912107825873,7[&type="Marshallese"]:0.03244807497811136)10[&type="Marshallese"]:0.13879872634606816,((5[&type="Marshallese"]:0.06979908839296434,8[&type="Marshallese"]:0.0747990883928461)14[&type="Marshallese"]:0.08528857440823812,6[&type="Marshallese"]:0.23408766280115334)13[&type="Marshallese"]:0.0271591385231717)9[&type="Marshallese"]:0.10811369611349902,4[&type="Not_Marshallese"]:0.479360497437724)15[&type="Marshallese"]:0.0;tree STATE_2410000 = ((((1[&type="Not_Marshallese"]:0.26017895389993995,(2[&type="Not_Marshallese"]:0.11656100366199854,3[&type="Not_Marshallese"]:0.02356100366215133)11[&type="Not_Marshallese"]:0.099617950237845)12[&type="Not_Marshallese"]:0.07626912107825873,7[&type="Marshallese"]:0.03244807497811136)10[&type="Marshallese"]:0.13879872634606816,((5[&type="Marshallese"]:0.06979908839296434,8[&type="Marshallese"]:0.0747990883928461)14[&type="Marshallese"]:0.08528857440823812,6[&type="Marshallese"]:0.23408766280115334)13[&type="Marshallese"]:0.0271591385231717)9[&type="Marshallese"]:0.10811369611349902,4[&type="Not_Marshallese"]:0.479360497437724)15[&type="Marshallese"]:0.0;
tree STATE_1030000 = ((((((1[&type="Not_Marshallese"]:0.17957597444592988,(2[&type="Not_Marshallese"]:0.08327986052708233,4[&type="Not_Marshallese"]:0.023279860527136903)13[&type="Not_Marshallese"]:0.052296113918751136)11[&type="Not_Marshallese"]:0.12706123069295516,7[&type="Marshallese"]:0.002637205138797727)9[&type="Marshallese"]:0.014154933956316396,5[&type="Marshallese"]:0.027792139095308754)14[&type="Marshallese"]:0.03747977526632629,6[&type="Marshallese"]:0.14427191436158593)12[&type="Marshallese"]:0.004931003271248013,8[&type="Marshallese"]:0.07520291763276482)10[&type="Marshallese"]:0.09654212843884369,3[&type="Not_Marshallese"]:0.3227450460716758)15[&type="Marshallese"]:0.0;tree STATE_2420000 = ((((((1[&type="Not_Marshallese"]:0.17957597444592988,(2[&type="Not_Marshallese"]:0.08327986052708233,4[&type="Not_Marshallese"]:0.023279860527136903)13[&type="Not_Marshallese"]:0.052296113918751136)11[&type="Not_Marshallese"]:0.12706123069295516,7[&type="Marshallese"]:0.002637205138797727)9[&type="Marshallese"]:0.014154933956316396,5[&type="Marshallese"]:0.027792139095308754)14[&type="Marshallese"]:0.03747977526632629,6[&type="Marshallese"]:0.14427191436158593)12[&type="Marshallese"]:0.004931003271248013,8[&type="Marshallese"]:0.07520291763276482)10[&type="Marshallese"]:0.09654212843884369,3[&type="Not_Marshallese"]:0.3227450460716758)15[&type="Marshallese"]:0.0;
tree STATE_1040000 = (((((1[&type="Not_Marshallese"]:0.3543679574151017,(2[&type="Not_Marshallese"]:0.2632465442528199,4[&type="Not_Marshallese"]:0.20324654425287447)12[&type="Marshallese"]:0.04712141316218538)13[&type="Marshallese"]:0.029727035649457723,(5[&type="Marshallese"]:0.028633785505623843,7[&type="Marshallese"]:0.01763378550542921)9[&type="Marshallese"]:0.062461207559042886)11[&type="Marshallese"]:0.01897656990962948,6[&type="Marshallese"]:0.1890715629742471)10[&type="Marshallese"]:0.06548057163933735,3[&type="Not_Marshallese"]:0.3315521346135826)14[&type="Marshallese"]:0.09819128199089205,8[&type="Marshallese"]:0.2787434166044074)15[&type="Marshallese"]:0.0;tree STATE_2430000 = (((((1[&type="Not_Marshallese"]:0.3543679574151017,(2[&type="Not_Marshallese"]:0.2632465442528199,4[&type="Not_Marshallese"]:0.20324654425287447)12[&type="Marshallese"]:0.04712141316218538)13[&type="Marshallese"]:0.029727035649457723,(5[&type="Marshallese"]:0.028633785505623843,7[&type="Marshallese"]:0.01763378550542921)9[&type="Marshallese"]:0.062461207559042886)11[&type="Marshallese"]:0.01897656990962948,6[&type="Marshallese"]:0.1890715629742471)10[&type="Marshallese"]:0.06548057163933735,3[&type="Not_Marshallese"]:0.3315521346135826)14[&type="Marshallese"]:0.09819128199089205,8[&type="Marshallese"]:0.2787434166044074)15[&type="Marshallese"]:0.0;
tree STATE_1050000 = ((((1[&type="Not_Marshallese"]:0.22843860952329229,4[&type="Not_Marshallese"]:0.12443860952325045)11[&type="Marshallese"]:0.07092695609100261,((2[&type="Not_Marshallese"]:0.12135905975624789,3[&type="Not_Marshallese"]:0.028359059756400684)9[&type="Not_Marshallese"]:0.12772237981866397,5[&type="Marshallese"]:8.143957511558275E-5)12[&type="Marshallese"]:0.0062841260392866305)13[&type="Marshallese"]:0.04270820116538743,8[&type="Marshallese"]:0.054073766779671406)14[&type="Marshallese"]:0.09315716118192147,(6[&type="Marshallese"]:0.20051435365715287,7[&type="Marshallese"]:0.11051435365700735)10[&type="Marshallese"]:0.020716574304509128)15[&type="Marshallese"]:0.0;tree STATE_2440000 = ((((1[&type="Not_Marshallese"]:0.22843860952329229,4[&type="Not_Marshallese"]:0.12443860952325045)11[&type="Marshallese"]:0.07092695609100261,((2[&type="Not_Marshallese"]:0.12135905975624789,3[&type="Not_Marshallese"]:0.028359059756400684)9[&type="Not_Marshallese"]:0.12772237981866397,5[&type="Marshallese"]:8.143957511558275E-5)12[&type="Marshallese"]:0.0062841260392866305)13[&type="Marshallese"]:0.04270820116538743,8[&type="Marshallese"]:0.054073766779671406)14[&type="Marshallese"]:0.09315716118192147,(6[&type="Marshallese"]:0.20051435365715287,7[&type="Marshallese"]:0.11051435365700735)10[&type="Marshallese"]:0.020716574304509128)15[&type="Marshallese"]:0.0;
tree STATE_1060000 = ((1[&type="Not_Marshallese"]:0.38389454726466193,((4[&type="Not_Marshallese"]:0.21867676291576865,(5[&type="Marshallese"]:0.011126301879874956,6[&type="Marshallese"]:0.09012630187982584)11[&type="Marshallese"]:0.018550461036042853)14[&type="Marshallese"]:0.04530373382277708,(7[&type="Marshallese"]:3.130382474721416E-4,8[&type="Marshallese"]:0.01631303824754854)9[&type="Marshallese"]:0.06366745849102812)10[&type="Marshallese"]:0.015914050526074364)13[&type="Marshallese"]:0.11075938365038801,(2[&type="Not_Marshallese"]:0.4244911820739582,3[&type="Not_Marshallese"]:0.331491182074111)12[&type="Marshallese"]:0.026162748840995342)15[&type="Marshallese"]:0.0;tree STATE_2450000 = ((1[&type="Not_Marshallese"]:0.38389454726466193,((4[&type="Not_Marshallese"]:0.21867676291576865,(5[&type="Marshallese"]:0.011126301879874956,6[&type="Marshallese"]:0.09012630187982584)11[&type="Marshallese"]:0.018550461036042853)14[&type="Marshallese"]:0.04530373382277708,(7[&type="Marshallese"]:3.130382474721416E-4,8[&type="Marshallese"]:0.01631303824754854)9[&type="Marshallese"]:0.06366745849102812)10[&type="Marshallese"]:0.015914050526074364)13[&type="Marshallese"]:0.11075938365038801,(2[&type="Not_Marshallese"]:0.4244911820739582,3[&type="Not_Marshallese"]:0.331491182074111)12[&type="Marshallese"]:0.026162748840995342)15[&type="Marshallese"]:0.0;
tree STATE_1070000 = ((((((1[&type="Not_Marshallese"]:0.2531595818680369,2[&type="Not_Marshallese"]:0.20915958186794048)11[&type="Marshallese"]:0.0054332010924639795,6[&type="Marshallese"]:0.044592782960559074)10[&type="Marshallese"]:0.09384477104500466,4[&type="Not_Marshallese"]:0.2484375540054637)12[&type="Marshallese"]:0.05971293961912805,3[&type="Not_Marshallese"]:0.27515049362468996)14[&type="Marshallese"]:0.08318305368961598,8[&type="Marshallese"]:0.20733354731423864)9[&type="Marshallese"]:0.07153007956290208,(5[&type="Marshallese"]:0.1211714482536263,7[&type="Marshallese"]:0.11017144825343167)13[&type="Marshallese"]:0.15269217862363266)15[&type="Marshallese"]:0.0;tree STATE_2460000 = ((((((1[&type="Not_Marshallese"]:0.2531595818680369,2[&type="Not_Marshallese"]:0.20915958186794048)11[&type="Marshallese"]:0.0054332010924639795,6[&type="Marshallese"]:0.044592782960559074)10[&type="Marshallese"]:0.09384477104500466,4[&type="Not_Marshallese"]:0.2484375540054637)12[&type="Marshallese"]:0.05971293961912805,3[&type="Not_Marshallese"]:0.27515049362468996)14[&type="Marshallese"]:0.08318305368961598,8[&type="Marshallese"]:0.20733354731423864)9[&type="Marshallese"]:0.07153007956290208,(5[&type="Marshallese"]:0.1211714482536263,7[&type="Marshallese"]:0.11017144825343167)13[&type="Marshallese"]:0.15269217862363266)15[&type="Marshallese"]:0.0;
tree STATE_1080000 = ((((1[&type="Not_Marshallese"]:0.33682420153589604,6[&type="Marshallese"]:0.12282420153595425)10[&type="Marshallese"]:0.0034264419654662093,(4[&type="Not_Marshallese"]:0.23104100561648983,7[&type="Marshallese"]:0.03104100561644435)12[&type="Marshallese"]:0.005209637884830587)13[&type="Marshallese"]:0.08131055258768027,8[&type="Marshallese"]:0.1335611960890316)11[&type="Marshallese"]:0.08172971857980504,((2[&type="Not_Marshallese"]:0.255062292951665,5[&type="Marshallese"]:0.00606229295186872)14[&type="Marshallese"]:0.08513653096222118,3[&type="Not_Marshallese"]:0.24719882391403897)9[&type="Marshallese"]:0.11909209075486499)15[&type="Marshallese"]:0.0;tree STATE_2470000 = ((((1[&type="Not_Marshallese"]:0.33682420153589604,6[&type="Marshallese"]:0.12282420153595425)10[&type="Marshallese"]:0.0034264419654662093,(4[&type="Not_Marshallese"]:0.23104100561648983,7[&type="Marshallese"]:0.03104100561644435)12[&type="Marshallese"]:0.005209637884830587)13[&type="Marshallese"]:0.08131055258768027,8[&type="Marshallese"]:0.1335611960890316)11[&type="Marshallese"]:0.08172971857980504,((2[&type="Not_Marshallese"]:0.255062292951665,5[&type="Marshallese"]:0.00606229295186872)14[&type="Marshallese"]:0.08513653096222118,3[&type="Not_Marshallese"]:0.24719882391403897)9[&type="Marshallese"]:0.11909209075486499)15[&type="Marshallese"]:0.0;
tree STATE_1090000 = ((1[&type="Not_Marshallese"]:0.47318082301536174,(6[&type="Marshallese"]:0.13022166485034747,8[&type="Marshallese"]:0.05622166485027835)12[&type="Marshallese"]:0.12895915816507247)14[&type="Marshallese"]:0.06613591897180565,((((2[&type="Not_Marshallese"]:0.14180475919768223,3[&type="Not_Marshallese"]:0.04880475919783503)9[&type="Marshallese"]:0.13080500272376291,4[&type="Not_Marshallese"]:0.21260976192149972)13[&type="Marshallese"]:0.0037304362258777646,7[&type="Marshallese"]:0.016340198147332008)11[&type="Marshallese"]:0.2063036791697056,5[&type="Marshallese"]:0.23364387731723224)10[&type="Marshallese"]:0.012672864670042472)15[&type="Marshallese"]:0.0;tree STATE_2480000 = ((1[&type="Not_Marshallese"]:0.47318082301536174,(6[&type="Marshallese"]:0.13022166485034747,8[&type="Marshallese"]:0.05622166485027835)12[&type="Marshallese"]:0.12895915816507247)14[&type="Marshallese"]:0.06613591897180565,((((2[&type="Not_Marshallese"]:0.14180475919768223,3[&type="Not_Marshallese"]:0.04880475919783503)9[&type="Marshallese"]:0.13080500272376291,4[&type="Not_Marshallese"]:0.21260976192149972)13[&type="Marshallese"]:0.0037304362258777646,7[&type="Marshallese"]:0.016340198147332008)11[&type="Marshallese"]:0.2063036791697056,5[&type="Marshallese"]:0.23364387731723224)10[&type="Marshallese"]:0.012672864670042472)15[&type="Marshallese"]:0.0;
tree STATE_1100000 = (1[&type="Not_Marshallese"]:0.6086841935161958,((((2[&type="Not_Marshallese"]:0.2524321445697983,5[&type="Marshallese"]:0.003432144570002016)9[&type="Marshallese"]:0.06983593376046948,6[&type="Marshallese"]:0.15226807833042239)10[&type="Marshallese"]:0.04597415372741509,(7[&type="Marshallese"]:0.08034774251820248,8[&type="Marshallese"]:0.09634774251827888)13[&type="Marshallese"]:0.027894489539489475)11[&type="Marshallese"]:0.04997267637894337,(3[&type="Not_Marshallese"]:0.10123735921156207,4[&type="Not_Marshallese"]:0.13423735921146385)12[&type="Not_Marshallese"]:0.22397754922521695)14[&type="Marshallese"]:0.1464692850794732)15[&type="Marshallese"]:0.0;tree STATE_2490000 = (1[&type="Not_Marshallese"]:0.6086841935161958,((((2[&type="Not_Marshallese"]:0.2524321445697983,5[&type="Marshallese"]:0.003432144570002016)9[&type="Marshallese"]:0.06983593376046948,6[&type="Marshallese"]:0.15226807833042239)10[&type="Marshallese"]:0.04597415372741509,(7[&type="Marshallese"]:0.08034774251820248,8[&type="Marshallese"]:0.09634774251827888)13[&type="Marshallese"]:0.027894489539489475)11[&type="Marshallese"]:0.04997267637894337,(3[&type="Not_Marshallese"]:0.10123735921156207,4[&type="Not_Marshallese"]:0.13423735921146385)12[&type="Not_Marshallese"]:0.22397754922521695)14[&type="Marshallese"]:0.1464692850794732)15[&type="Marshallese"]:0.0;
tree STATE_1110000 = (1[&type="Not_Marshallese"]:0.6289290159123752,((((2[&type="Not_Marshallese"]:0.17536186258762582,4[&type="Not_Marshallese"]:0.11536186258768039)14[&type="Marshallese"]:0.11131892651497705,8[&type="Marshallese"]:0.042680789102688355)10[&type="Marshallese"]:0.14498438408911152,(3[&type="Not_Marshallese"]:0.20757094712700008,6[&type="Marshallese"]:0.1305709471270019)9[&type="Marshallese"]:0.1310942260648671)11[&type="Marshallese"]:0.10531292443533846,(5[&type="Marshallese"]:0.22834673355552404,7[&type="Marshallese"]:0.2173467335553294)12[&type="Marshallese"]:0.05963136407173253)13[&type="Marshallese"]:0.04795091828522591)15[&type="Marshallese"]:0.0;tree STATE_2500000 = (1[&type="Not_Marshallese"]:0.6289290159123752,((((2[&type="Not_Marshallese"]:0.17536186258762582,4[&type="Not_Marshallese"]:0.11536186258768039)14[&type="Marshallese"]:0.11131892651497705,8[&type="Marshallese"]:0.042680789102688355)10[&type="Marshallese"]:0.14498438408911152,(3[&type="Not_Marshallese"]:0.20757094712700008,6[&type="Marshallese"]:0.1305709471270019)9[&type="Marshallese"]:0.1310942260648671)11[&type="Marshallese"]:0.10531292443533846,(5[&type="Marshallese"]:0.22834673355552404,7[&type="Marshallese"]:0.2173467335553294)12[&type="Marshallese"]:0.05963136407173253)13[&type="Marshallese"]:0.04795091828522591)15[&type="Marshallese"]:0.0;
tree STATE_1120000 = ((((((1[&type="Not_Marshallese"]:0.20021018239586783,2[&type="Not_Marshallese"]:0.15621018239577142)13[&type="Marshallese"]:0.04626394714716503,3[&type="Not_Marshallese"]:0.10947412954308924)12[&type="Marshallese"]:0.05903110134256315,(4[&type="Not_Marshallese"]:0.19632387425227688,5[&type="Marshallese"]:0.0073238742524260325)11[&type="Marshallese"]:0.00518135663327729)10[&type="Marshallese"]:0.008490715962953754,7[&type="Marshallese"]:0.009995946848462445)14[&type="Marshallese"]:0.08301010929003133,8[&type="Marshallese"]:0.10900605613857017)9[&type="Marshallese"]:0.0567753513808571,6[&type="Marshallese"]:0.2397814075194964)15[&type="Marshallese"]:0.0;tree STATE_2510000 = ((((((1[&type="Not_Marshallese"]:0.20021018239586783,2[&type="Not_Marshallese"]:0.15621018239577142)13[&type="Marshallese"]:0.04626394714716503,3[&type="Not_Marshallese"]:0.10947412954308924)12[&type="Marshallese"]:0.05903110134256315,(4[&type="Not_Marshallese"]:0.19632387425227688,5[&type="Marshallese"]:0.0073238742524260325)11[&type="Marshallese"]:0.00518135663327729)10[&type="Marshallese"]:0.008490715962953754,7[&type="Marshallese"]:0.009995946848462445)14[&type="Marshallese"]:0.08301010929003133,8[&type="Marshallese"]:0.10900605613857017)9[&type="Marshallese"]:0.0567753513808571,6[&type="Marshallese"]:0.2397814075194964)15[&type="Marshallese"]:0.0;
tree STATE_1130000 = (((1[&type="Not_Marshallese"]:0.35294761817175685,3[&type="Not_Marshallese"]:0.21594761817181324)9[&type="Marshallese"]:0.01858176918041321,(((2[&type="Not_Marshallese"]:0.2511029778716045,5[&type="Marshallese"]:0.0021029778718082426)13[&type="Marshallese"]:0.05804682379870624,7[&type="Marshallese"]:0.04914980167031985)11[&type="Marshallese"]:0.01791305969816842,4[&type="Not_Marshallese"]:0.26706286136853374)10[&type="Marshallese"]:4.6652598359447905E-4)14[&type="Marshallese"]:0.16202279760756205,(6[&type="Marshallese"]:0.12055341196554648,8[&type="Marshallese"]:0.046553411965477354)12[&type="Marshallese"]:0.19899877299424384)15[&type="Marshallese"]:0.0;tree STATE_2520000 = (((1[&type="Not_Marshallese"]:0.35294761817175685,3[&type="Not_Marshallese"]:0.21594761817181324)9[&type="Marshallese"]:0.01858176918041321,(((2[&type="Not_Marshallese"]:0.2511029778716045,5[&type="Marshallese"]:0.0021029778718082426)13[&type="Marshallese"]:0.05804682379870624,7[&type="Marshallese"]:0.04914980167031985)11[&type="Marshallese"]:0.01791305969816842,4[&type="Not_Marshallese"]:0.26706286136853374)10[&type="Marshallese"]:4.6652598359447905E-4)14[&type="Marshallese"]:0.16202279760756205,(6[&type="Marshallese"]:0.12055341196554648,8[&type="Marshallese"]:0.046553411965477354)12[&type="Marshallese"]:0.19899877299424384)15[&type="Marshallese"]:0.0;
tree STATE_1140000 = (((1[&type="Not_Marshallese"]:0.18699053694540546,2[&type="Not_Marshallese"]:0.14299053694530905)10[&type="Marshallese"]:0.15563941838943546,(6[&type="Marshallese"]:0.11352662300367256,7[&type="Marshallese"]:0.023526623003527036)11[&type="Marshallese"]:0.015103332331226571)9[&type="Marshallese"]:0.018388183510502643,(((3[&type="Not_Marshallese"]:0.16240944727137202,5[&type="Marshallese"]:0.006409447271422952)13[&type="Marshallese"]:0.02525039793903644,4[&type="Not_Marshallese"]:0.22065984521031023)14[&type="Marshallese"]:0.0024207094656507055,8[&type="Marshallese"]:0.03908055467599186)12[&type="Marshallese"]:0.033937584169340784)15[&type="Marshallese"]:0.0;tree STATE_2530000 = (((1[&type="Not_Marshallese"]:0.18699053694540546,2[&type="Not_Marshallese"]:0.14299053694530905)10[&type="Marshallese"]:0.15563941838943546,(6[&type="Marshallese"]:0.11352662300367256,7[&type="Marshallese"]:0.023526623003527036)11[&type="Marshallese"]:0.015103332331226571)9[&type="Marshallese"]:0.018388183510502643,(((3[&type="Not_Marshallese"]:0.16240944727137202,5[&type="Marshallese"]:0.006409447271422952)13[&type="Marshallese"]:0.02525039793903644,4[&type="Not_Marshallese"]:0.22065984521031023)14[&type="Marshallese"]:0.0024207094656507055,8[&type="Marshallese"]:0.03908055467599186)12[&type="Marshallese"]:0.033937584169340784)15[&type="Marshallese"]:0.0;
tree STATE_1150000 = ((1[&type="Not_Marshallese"]:0.3311431590658108,5[&type="Marshallese"]:0.03814315906591814)11[&type="Marshallese"]:0.2874033378886238,(((((2[&type="Not_Marshallese"]:0.30480858290301444,7[&type="Marshallese"]:0.04480858290302353)13[&type="Marshallese"]:0.01650003678696116,4[&type="Not_Marshallese"]:0.26130861969003016)10[&type="Marshallese"]:0.0029191690913931145,8[&type="Marshallese"]:0.0802277887814542)9[&type="Marshallese"]:0.008525992949708072,6[&type="Marshallese"]:0.1627537817312314)12[&type="Marshallese"]:0.08976732059706555,3[&type="Not_Marshallese"]:0.3295211023282951)14[&type="Marshallese"]:0.1520253946261959)15[&type="Not_Marshallese"]:0.0;tree STATE_2540000 = ((1[&type="Not_Marshallese"]:0.3311431590658108,5[&type="Marshallese"]:0.03814315906591814)11[&type="Marshallese"]:0.2874033378886238,(((((2[&type="Not_Marshallese"]:0.30480858290301444,7[&type="Marshallese"]:0.04480858290302353)13[&type="Marshallese"]:0.01650003678696116,4[&type="Not_Marshallese"]:0.26130861969003016)10[&type="Marshallese"]:0.0029191690913931145,8[&type="Marshallese"]:0.0802277887814542)9[&type="Marshallese"]:0.008525992949708072,6[&type="Marshallese"]:0.1627537817312314)12[&type="Marshallese"]:0.08976732059706555,3[&type="Not_Marshallese"]:0.3295211023282951)14[&type="Marshallese"]:0.1520253946261959)15[&type="Not_Marshallese"]:0.0;
tree STATE_1160000 = (((1[&type="Not_Marshallese"]:0.4854844350888759,7[&type="Marshallese"]:0.1814844350887886)12[&type="Marshallese"]:0.010592750514458571,6[&type="Marshallese"]:0.2820771856033927)13[&type="Marshallese"]:0.12364005976385894,((((2[&type="Not_Marshallese"]:0.2713619095806839,3[&type="Not_Marshallese"]:0.1783619095808367)9[&type="Marshallese"]:0.040998465357926006,5[&type="Marshallese"]:0.06336037493881364)10[&type="Marshallese"]:0.06864227827398595,4[&type="Not_Marshallese"]:0.3210026532126504)11[&type="Marshallese"]:0.04948600272365422,8[&type="Marshallese"]:0.18648865593633557)14[&type="Marshallese"]:0.14522858943084693)15[&type="Marshallese"]:0.0;tree STATE_2550000 = (((1[&type="Not_Marshallese"]:0.4854844350888759,7[&type="Marshallese"]:0.1814844350887886)12[&type="Marshallese"]:0.010592750514458571,6[&type="Marshallese"]:0.2820771856033927)13[&type="Marshallese"]:0.12364005976385894,((((2[&type="Not_Marshallese"]:0.2713619095806839,3[&type="Not_Marshallese"]:0.1783619095808367)9[&type="Marshallese"]:0.040998465357926006,5[&type="Marshallese"]:0.06336037493881364)10[&type="Marshallese"]:0.06864227827398595,4[&type="Not_Marshallese"]:0.3210026532126504)11[&type="Marshallese"]:0.04948600272365422,8[&type="Marshallese"]:0.18648865593633557)14[&type="Marshallese"]:0.14522858943084693)15[&type="Marshallese"]:0.0;
tree STATE_1170000 = (((1[&type="Not_Marshallese"]:0.4432030064670679,(((2[&type="Not_Marshallese"]:0.2306580262817362,3[&type="Not_Marshallese"]:0.137658026281889)13[&type="Marshallese"]:0.10845378268189082,(5[&type="Marshallese"]:0.07974242615276195,8[&type="Marshallese"]:0.08474242615264371)14[&type="Marshallese"]:0.010369382811068806)12[&type="Marshallese"]:0.05811939467784466,7[&type="Marshallese"]:0.13723120364148078)10[&type="Marshallese"]:0.001971802825499802)9[&type="Marshallese"]:0.04422432653564917,4[&type="Not_Marshallese"]:0.38342733300267523)11[&type="Marshallese"]:2.1507287479494153E-4,6[&type="Marshallese"]:0.2736424058775702)15[&type="Marshallese"]:0.0;tree STATE_2560000 = (((1[&type="Not_Marshallese"]:0.4432030064670679,(((2[&type="Not_Marshallese"]:0.2306580262817362,3[&type="Not_Marshallese"]:0.137658026281889)13[&type="Marshallese"]:0.10845378268189082,(5[&type="Marshallese"]:0.07974242615276195,8[&type="Marshallese"]:0.08474242615264371)14[&type="Marshallese"]:0.010369382811068806)12[&type="Marshallese"]:0.05811939467784466,7[&type="Marshallese"]:0.13723120364148078)10[&type="Marshallese"]:0.001971802825499802)9[&type="Marshallese"]:0.04422432653564917,4[&type="Not_Marshallese"]:0.38342733300267523)11[&type="Marshallese"]:2.1507287479494153E-4,6[&type="Marshallese"]:0.2736424058775702)15[&type="Marshallese"]:0.0;
tree STATE_1180000 = ((1[&type="Not_Marshallese"]:0.37296436363190777,(2[&type="Not_Marshallese"]:0.3220233831574184,(4[&type="Not_Marshallese"]:0.20124203666166784,7[&type="Marshallese"]:0.00124203666162237)9[&type="Marshallese"]:0.06078134649580513)10[&type="Marshallese"]:0.006940980474392955)12[&type="Marshallese"]:0.3594320768107152,(((3[&type="Not_Marshallese"]:0.27436984535450293,8[&type="Marshallese"]:0.12336984535443563)14[&type="Marshallese"]:0.0022899704156126854,5[&type="Marshallese"]:0.12065981577016655)13[&type="Marshallese"]:0.09132445782783732,6[&type="Marshallese"]:0.29098427359795476)11[&type="Marshallese"]:0.22741216684472643)15[&type="Marshallese"]:0.0;tree STATE_2570000 = ((1[&type="Not_Marshallese"]:0.37296436363190777,(2[&type="Not_Marshallese"]:0.3220233831574184,(4[&type="Not_Marshallese"]:0.20124203666166784,7[&type="Marshallese"]:0.00124203666162237)9[&type="Marshallese"]:0.06078134649580513)10[&type="Marshallese"]:0.006940980474392955)12[&type="Marshallese"]:0.3594320768107152,(((3[&type="Not_Marshallese"]:0.27436984535450293,8[&type="Marshallese"]:0.12336984535443563)14[&type="Marshallese"]:0.0022899704156126854,5[&type="Marshallese"]:0.12065981577016655)13[&type="Marshallese"]:0.09132445782783732,6[&type="Marshallese"]:0.29098427359795476)11[&type="Marshallese"]:0.22741216684472643)15[&type="Marshallese"]:0.0;
tree STATE_1190000 = ((((1[&type="Not_Marshallese"]:0.19335069601920715,((2[&type="Not_Marshallese"]:0.12797635452458922,3[&type="Not_Marshallese"]:0.034976354524742015)10[&type="Marshallese"]:0.017901216017833455,4[&type="Not_Marshallese"]:0.08587757054247724)12[&type="Marshallese"]:0.0034731254766880715)14[&type="Marshallese"]:0.14665860165163266,(6[&type="Marshallese"]:0.1253900584363436,8[&type="Marshallese"]:0.05139005843627448)13[&type="Marshallese"]:6.192392345544251E-4)9[&type="Marshallese"]:0.036312148120235976,7[&type="Marshallese"]:0.07232144579098848)11[&type="Marshallese"]:0.15706498395356344,5[&type="Marshallese"]:0.24038642974474655)15[&type="Marshallese"]:0.0;tree STATE_2580000 = ((((1[&type="Not_Marshallese"]:0.19335069601920715,((2[&type="Not_Marshallese"]:0.12797635452458922,3[&type="Not_Marshallese"]:0.034976354524742015)10[&type="Marshallese"]:0.017901216017833455,4[&type="Not_Marshallese"]:0.08587757054247724)12[&type="Marshallese"]:0.0034731254766880715)14[&type="Marshallese"]:0.14665860165163266,(6[&type="Marshallese"]:0.1253900584363436,8[&type="Marshallese"]:0.05139005843627448)13[&type="Marshallese"]:6.192392345544251E-4)9[&type="Marshallese"]:0.036312148120235976,7[&type="Marshallese"]:0.07232144579098848)11[&type="Marshallese"]:0.15706498395356344,5[&type="Marshallese"]:0.24038642974474655)15[&type="Marshallese"]:0.0;
tree STATE_1200000 = ((1[&type="Not_Marshallese"]:0.45963182541044106,((2[&type="Not_Marshallese"]:0.3317006678211376,4[&type="Not_Marshallese"]:0.2717006678211922)14[&type="Marshallese"]:0.04378148208839089,6[&type="Marshallese"]:0.2054821499096831)9[&type="Marshallese"]:0.04014967550081616)12[&type="Marshallese"]:7.310230122190564E-4,((3[&type="Not_Marshallese"]:0.1851434187283601,7[&type="Marshallese"]:0.0181434187282164)11[&type="Marshallese"]:0.11654844659508418,(5[&type="Marshallese"]:0.08962018263222415,8[&type="Marshallese"]:0.09462018263210592)13[&type="Marshallese"]:0.05607168269127105)10[&type="Marshallese"]:0.021670983099272234)15[&type="Marshallese"]:0.0;tree STATE_2590000 = ((1[&type="Not_Marshallese"]:0.45963182541044106,((2[&type="Not_Marshallese"]:0.3317006678211376,4[&type="Not_Marshallese"]:0.2717006678211922)14[&type="Marshallese"]:0.04378148208839089,6[&type="Marshallese"]:0.2054821499096831)9[&type="Marshallese"]:0.04014967550081616)12[&type="Marshallese"]:7.310230122190564E-4,((3[&type="Not_Marshallese"]:0.1851434187283601,7[&type="Marshallese"]:0.0181434187282164)11[&type="Marshallese"]:0.11654844659508418,(5[&type="Marshallese"]:0.08962018263222415,8[&type="Marshallese"]:0.09462018263210592)13[&type="Marshallese"]:0.05607168269127105)10[&type="Marshallese"]:0.021670983099272234)15[&type="Marshallese"]:0.0;
tree STATE_1210000 = (((1[&type="Not_Marshallese"]:0.37499752969914674,((((2[&type="Not_Marshallese"]:0.2547207831153643,3[&type="Not_Marshallese"]:0.16172078311551707)13[&type="Marshallese"]:0.003989207374478276,4[&type="Not_Marshallese"]:0.19870999048989713)10[&type="Marshallese"]:0.05258258317253167,5[&type="Marshallese"]:0.062292573662577955)11[&type="Marshallese"]:0.015605169573026212,6[&type="Marshallese"]:0.15689774323555505)14[&type="Marshallese"]:0.00409978646364989)9[&type="Marshallese"]:0.0870017702301345,8[&type="Marshallese"]:0.17399929992927032)12[&type="Marshallese"]:0.052967450128593496,7[&type="Marshallese"]:0.21096675005778742)15[&type="Marshallese"]:0.0;tree STATE_2600000 = (((1[&type="Not_Marshallese"]:0.37499752969914674,((((2[&type="Not_Marshallese"]:0.2547207831153643,3[&type="Not_Marshallese"]:0.16172078311551707)13[&type="Marshallese"]:0.003989207374478276,4[&type="Not_Marshallese"]:0.19870999048989713)10[&type="Marshallese"]:0.05258258317253167,5[&type="Marshallese"]:0.062292573662577955)11[&type="Marshallese"]:0.015605169573026212,6[&type="Marshallese"]:0.15689774323555505)14[&type="Marshallese"]:0.00409978646364989)9[&type="Marshallese"]:0.0870017702301345,8[&type="Marshallese"]:0.17399929992927032)12[&type="Marshallese"]:0.052967450128593496,7[&type="Marshallese"]:0.21096675005778742)15[&type="Marshallese"]:0.0;
tree STATE_1220000 = (1[&type="Not_Marshallese"]:0.5522439916090344,(((2[&type="Not_Marshallese"]:0.29939458431679167,8[&type="Marshallese"]:0.05539458431687716)9[&type="Marshallese"]:0.004667091627820974,5[&type="Marshallese"]:0.05506167594481637)13[&type="Marshallese"]:0.10347670130481207,(((3[&type="Not_Marshallese"]:0.13275175370676473,4[&type="Not_Marshallese"]:0.1657517537066665)10[&type="Marshallese"]:0.12591237429246255,7[&type="Marshallese"]:0.09166412799908358)14[&type="Marshallese"]:0.022232115412426257,6[&type="Marshallese"]:0.20389624341165535)12[&type="Marshallese"]:0.03364213383792397)11[&type="Marshallese"]:0.10070561435951325)15[&type="Marshallese"]:0.0;tree STATE_2610000 = (1[&type="Not_Marshallese"]:0.5522439916090344,(((2[&type="Not_Marshallese"]:0.29939458431679167,8[&type="Marshallese"]:0.05539458431687716)9[&type="Marshallese"]:0.004667091627820974,5[&type="Marshallese"]:0.05506167594481637)13[&type="Marshallese"]:0.10347670130481207,(((3[&type="Not_Marshallese"]:0.13275175370676473,4[&type="Not_Marshallese"]:0.1657517537066665)10[&type="Marshallese"]:0.12591237429246255,7[&type="Marshallese"]:0.09166412799908358)14[&type="Marshallese"]:0.022232115412426257,6[&type="Marshallese"]:0.20389624341165535)12[&type="Marshallese"]:0.03364213383792397)11[&type="Marshallese"]:0.10070561435951325)15[&type="Marshallese"]:0.0;
tree STATE_1230000 = (((1[&type="Not_Marshallese"]:0.37205561430945594,8[&type="Marshallese"]:0.08405561430944503)13[&type="Marshallese"]:0.031142080824010765,((2[&type="Not_Marshallese"]:0.23569582089164298,3[&type="Not_Marshallese"]:0.14269582089179578)11[&type="Marshallese"]:0.03282522341413929,(4[&type="Not_Marshallese"]:0.15090160243319506,6[&type="Marshallese"]:0.0409016024332951)12[&type="Marshallese"]:0.057619441872641786)14[&type="Marshallese"]:0.09067665082758802)10[&type="Marshallese"]:0.012361544311048578,(5[&type="Marshallese"]:0.013093177169988035,7[&type="Marshallese"]:0.002093177169793403)9[&type="Marshallese"]:0.10946606227463457)15[&type="Marshallese"]:0.0;tree STATE_2620000 = (((1[&type="Not_Marshallese"]:0.37205561430945594,8[&type="Marshallese"]:0.08405561430944503)13[&type="Marshallese"]:0.031142080824010765,((2[&type="Not_Marshallese"]:0.23569582089164298,3[&type="Not_Marshallese"]:0.14269582089179578)11[&type="Marshallese"]:0.03282522341413929,(4[&type="Not_Marshallese"]:0.15090160243319506,6[&type="Marshallese"]:0.0409016024332951)12[&type="Marshallese"]:0.057619441872641786)14[&type="Marshallese"]:0.09067665082758802)10[&type="Marshallese"]:0.012361544311048578,(5[&type="Marshallese"]:0.013093177169988035,7[&type="Marshallese"]:0.002093177169793403)9[&type="Marshallese"]:0.10946606227463457)15[&type="Marshallese"]:0.0;
tree STATE_1240000 = ((((1[&type="Not_Marshallese"]:0.16961650365746112,3[&type="Not_Marshallese"]:0.032616503657517504)14[&type="Marshallese"]:0.09150404120214956,4[&type="Not_Marshallese"]:0.15712054485956883)10[&type="Marshallese"]:0.18601078883733813,(((2[&type="Not_Marshallese"]:0.2637395040316843,7[&type="Marshallese"]:0.0037395040316933748)11[&type="Marshallese"]:0.004168363577631562,5[&type="Marshallese"]:0.01890786760951957)12[&type="Marshallese"]:0.050290206175842456,6[&type="Marshallese"]:0.1481980737853129)13[&type="Marshallese"]:0.08493325991169409)9[&type="Marshallese"]:0.1186040929016009,8[&type="Marshallese"]:0.2777354265985388)15[&type="Marshallese"]:0.0;tree STATE_2630000 = ((((1[&type="Not_Marshallese"]:0.16961650365746112,3[&type="Not_Marshallese"]:0.032616503657517504)14[&type="Marshallese"]:0.09150404120214956,4[&type="Not_Marshallese"]:0.15712054485956883)10[&type="Marshallese"]:0.18601078883733813,(((2[&type="Not_Marshallese"]:0.2637395040316843,7[&type="Marshallese"]:0.0037395040316933748)11[&type="Marshallese"]:0.004168363577631562,5[&type="Marshallese"]:0.01890786760951957)12[&type="Marshallese"]:0.050290206175842456,6[&type="Marshallese"]:0.1481980737853129)13[&type="Marshallese"]:0.08493325991169409)9[&type="Marshallese"]:0.1186040929016009,8[&type="Marshallese"]:0.2777354265985388)15[&type="Marshallese"]:0.0;
tree STATE_1250000 = (1[&type="Not_Marshallese"]:0.4122576618559785,(((2[&type="Not_Marshallese"]:0.13522831406853947,3[&type="Not_Marshallese"]:0.04222831406869226)10[&type="Marshallese"]:0.12243501958660913,6[&type="Marshallese"]:0.08766333365530321)13[&type="Marshallese"]:0.08849181094646319,(((4[&type="Not_Marshallese"]:0.1900427327897738,5[&type="Marshallese"]:0.001042732789922951)14[&type="Marshallese"]:0.05691915761028993,8[&type="Marshallese"]:0.06296189040009464)12[&type="Marshallese"]:0.00863427584196802,7[&type="Marshallese"]:0.05559616624198627)9[&type="Marshallese"]:0.030558978359634614)11[&type="Marshallese"]:0.022102517254270315)15[&type="Marshallese"]:0.0;tree STATE_2640000 = (1[&type="Not_Marshallese"]:0.4122576618559785,(((2[&type="Not_Marshallese"]:0.13522831406853947,3[&type="Not_Marshallese"]:0.04222831406869226)10[&type="Marshallese"]:0.12243501958660913,6[&type="Marshallese"]:0.08766333365530321)13[&type="Marshallese"]:0.08849181094646319,(((4[&type="Not_Marshallese"]:0.1900427327897738,5[&type="Marshallese"]:0.001042732789922951)14[&type="Marshallese"]:0.05691915761028993,8[&type="Marshallese"]:0.06296189040009464)12[&type="Marshallese"]:0.00863427584196802,7[&type="Marshallese"]:0.05559616624198627)9[&type="Marshallese"]:0.030558978359634614)11[&type="Marshallese"]:0.022102517254270315)15[&type="Marshallese"]:0.0;
tree STATE_1260000 = (((((1[&type="Not_Marshallese"]:0.29638097651985673,5[&type="Marshallese"]:0.003380976519964052)10[&type="Marshallese"]:0.06954989099503017,7[&type="Marshallese"]:0.06193086751479959)9[&type="Marshallese"]:0.005114812665324375,((2[&type="Not_Marshallese"]:0.262601439185785,3[&type="Not_Marshallese"]:0.16960143918593779)12[&type="Marshallese"]:0.06147892351361567,4[&type="Not_Marshallese"]:0.26408036269945523)14[&type="Marshallese"]:0.0029653174807142135)13[&type="Marshallese"]:0.03223246604731361,6[&type="Marshallese"]:0.1892781462275831)11[&type="Marshallese"]:0.08311382085308505,8[&type="Marshallese"]:0.19839196708059903)15[&type="Marshallese"]:0.0;tree STATE_2650000 = (((((1[&type="Not_Marshallese"]:0.29638097651985673,5[&type="Marshallese"]:0.003380976519964052)10[&type="Marshallese"]:0.06954989099503017,7[&type="Marshallese"]:0.06193086751479959)9[&type="Marshallese"]:0.005114812665324375,((2[&type="Not_Marshallese"]:0.262601439185785,3[&type="Not_Marshallese"]:0.16960143918593779)12[&type="Marshallese"]:0.06147892351361567,4[&type="Not_Marshallese"]:0.26408036269945523)14[&type="Marshallese"]:0.0029653174807142135)13[&type="Marshallese"]:0.03223246604731361,6[&type="Marshallese"]:0.1892781462275831)11[&type="Marshallese"]:0.08311382085308505,8[&type="Marshallese"]:0.19839196708059903)15[&type="Marshallese"]:0.0;
tree STATE_1270000 = (1[&type="Not_Marshallese"]:0.377886167102846,((((2[&type="Not_Marshallese"]:0.1708897057917348,4[&type="Not_Marshallese"]:0.11088970579178936)9[&type="Marshallese"]:0.13271920516313335,8[&type="Marshallese"]:0.05960891095495363)14[&type="Marshallese"]:0.020278488840911657,7[&type="Marshallese"]:0.06388739979578889)10[&type="Marshallese"]:0.002206964741390538,(3[&type="Not_Marshallese"]:0.22701962436588474,(5[&type="Marshallese"]:0.06997208254261117,6[&type="Marshallese"]:0.14897208254256206)11[&type="Marshallese"]:0.0010475418233245049)13[&type="Marshallese"]:0.006074740171438386)12[&type="Marshallese"]:0.007791802565579264)15[&type="Marshallese"]:0.0;tree STATE_2660000 = (1[&type="Not_Marshallese"]:0.377886167102846,((((2[&type="Not_Marshallese"]:0.1708897057917348,4[&type="Not_Marshallese"]:0.11088970579178936)9[&type="Marshallese"]:0.13271920516313335,8[&type="Marshallese"]:0.05960891095495363)14[&type="Marshallese"]:0.020278488840911657,7[&type="Marshallese"]:0.06388739979578889)10[&type="Marshallese"]:0.002206964741390538,(3[&type="Not_Marshallese"]:0.22701962436588474,(5[&type="Marshallese"]:0.06997208254261117,6[&type="Marshallese"]:0.14897208254256206)11[&type="Marshallese"]:0.0010475418233245049)13[&type="Marshallese"]:0.006074740171438386)12[&type="Marshallese"]:0.007791802565579264)15[&type="Marshallese"]:0.0;
tree STATE_1280000 = ((((1[&type="Not_Marshallese"]:0.46560941428581454,(3[&type="Not_Marshallese"]:0.19824300669421857,(6[&type="Marshallese"]:0.09802177903605486,7[&type="Marshallese"]:0.008021779035909338)10[&type="Marshallese"]:0.023221227658165533)11[&type="Marshallese"]:0.13036640759165236)9[&type="Marshallese"]:0.08763647463526753,(2[&type="Not_Marshallese"]:0.2757310158551458,5[&type="Marshallese"]:0.026731015855349538)13[&type="Marshallese"]:0.23351487306583985)12[&type="Marshallese"]:0.1100493270222348,8[&type="Marshallese"]:0.37529521594330595)14[&type="Marshallese"]:0.021530532167368888,4[&type="Not_Marshallese"]:0.5808257481106439)15[&type="Marshallese"]:0.0;tree STATE_2670000 = ((((1[&type="Not_Marshallese"]:0.46560941428581454,(3[&type="Not_Marshallese"]:0.19824300669421857,(6[&type="Marshallese"]:0.09802177903605486,7[&type="Marshallese"]:0.008021779035909338)10[&type="Marshallese"]:0.023221227658165533)11[&type="Marshallese"]:0.13036640759165236)9[&type="Marshallese"]:0.08763647463526753,(2[&type="Not_Marshallese"]:0.2757310158551458,5[&type="Marshallese"]:0.026731015855349538)13[&type="Marshallese"]:0.23351487306583985)12[&type="Marshallese"]:0.1100493270222348,8[&type="Marshallese"]:0.37529521594330595)14[&type="Marshallese"]:0.021530532167368888,4[&type="Not_Marshallese"]:0.5808257481106439)15[&type="Marshallese"]:0.0;
tree STATE_1290000 = (((1[&type="Not_Marshallese"]:0.36473726937550827,8[&type="Marshallese"]:0.07673726937549735)13[&type="Marshallese"]:0.03890893359592146,6[&type="Marshallese"]:0.18964620297148793)10[&type="Marshallese"]:0.2568193974909949,(((2[&type="Not_Marshallese"]:0.3015633637912529,3[&type="Not_Marshallese"]:0.20856336379140572)9[&type="Not_Marshallese"]:0.04584352422171989,(5[&type="Marshallese"]:0.0401573676291726,7[&type="Marshallese"]:0.02915736762897797)12[&type="Marshallese"]:0.05824952038400394)14[&type="Marshallese"]:0.00754271796209266,4[&type="Not_Marshallese"]:0.29494960597512004)11[&type="Marshallese"]:0.26151599448726276)15[&type="Marshallese"]:0.0;tree STATE_2680000 = (((1[&type="Not_Marshallese"]:0.36473726937550827,8[&type="Marshallese"]:0.07673726937549735)13[&type="Marshallese"]:0.03890893359592146,6[&type="Marshallese"]:0.18964620297148793)10[&type="Marshallese"]:0.2568193974909949,(((2[&type="Not_Marshallese"]:0.3015633637912529,3[&type="Not_Marshallese"]:0.20856336379140572)9[&type="Not_Marshallese"]:0.04584352422171989,(5[&type="Marshallese"]:0.0401573676291726,7[&type="Marshallese"]:0.02915736762897797)12[&type="Marshallese"]:0.05824952038400394)14[&type="Marshallese"]:0.00754271796209266,4[&type="Not_Marshallese"]:0.29494960597512004)11[&type="Marshallese"]:0.26151599448726276)15[&type="Marshallese"]:0.0;
tree STATE_1300000 = (((1[&type="Not_Marshallese"]:0.43615494047602377,(3[&type="Not_Marshallese"]:0.23469232397686784,7[&type="Marshallese"]:0.06769232397672414)9[&type="Not_Marshallese"]:0.06446261649921231)11[&type="Marshallese"]:0.01227593356363088,6[&type="Marshallese"]:0.23443087403971286)14[&type="Marshallese"]:0.06863745938221144,(((2[&type="Not_Marshallese"]:0.2100301692163562,4[&type="Not_Marshallese"]:0.15003016921641077)10[&type="Marshallese"]:0.06686729874100716,8[&type="Marshallese"]:0.032897467957448856)12[&type="Marshallese"]:0.08085538053100938,5[&type="Marshallese"]:0.10875284848857647)13[&type="Marshallese"]:0.11531548493339694)15[&type="Marshallese"]:0.0;tree STATE_2690000 = (((1[&type="Not_Marshallese"]:0.43615494047602377,(3[&type="Not_Marshallese"]:0.23469232397686784,7[&type="Marshallese"]:0.06769232397672414)9[&type="Not_Marshallese"]:0.06446261649921231)11[&type="Marshallese"]:0.01227593356363088,6[&type="Marshallese"]:0.23443087403971286)14[&type="Marshallese"]:0.06863745938221144,(((2[&type="Not_Marshallese"]:0.2100301692163562,4[&type="Not_Marshallese"]:0.15003016921641077)10[&type="Marshallese"]:0.06686729874100716,8[&type="Marshallese"]:0.032897467957448856)12[&type="Marshallese"]:0.08085538053100938,5[&type="Marshallese"]:0.10875284848857647)13[&type="Marshallese"]:0.11531548493339694)15[&type="Marshallese"]:0.0;
tree STATE_1310000 = ((((1[&type="Not_Marshallese"]:0.30153270510656194,4[&type="Not_Marshallese"]:0.1975327051065201)14[&type="Marshallese"]:0.017118799038818355,8[&type="Marshallese"]:0.03065150414536938)12[&type="Marshallese"]:0.2420436472772554,(((2[&type="Not_Marshallese"]:0.2649949602727497,5[&type="Marshallese"]:0.01599496027295344)9[&type="Marshallese"]:0.004300999554740448,3[&type="Not_Marshallese"]:0.17629595982764296)11[&type="Marshallese"]:0.024624210156836412,7[&type="Marshallese"]:0.03392016998433567)10[&type="Marshallese"]:0.22277498143821273)13[&type="Marshallese"]:0.022400367187871972,6[&type="Marshallese"]:0.3690955186105659)15[&type="Marshallese"]:0.0;tree STATE_2700000 = ((((1[&type="Not_Marshallese"]:0.30153270510656194,4[&type="Not_Marshallese"]:0.1975327051065201)14[&type="Marshallese"]:0.017118799038818355,8[&type="Marshallese"]:0.03065150414536938)12[&type="Marshallese"]:0.2420436472772554,(((2[&type="Not_Marshallese"]:0.2649949602727497,5[&type="Marshallese"]:0.01599496027295344)9[&type="Marshallese"]:0.004300999554740448,3[&type="Not_Marshallese"]:0.17629595982764296)11[&type="Marshallese"]:0.024624210156836412,7[&type="Marshallese"]:0.03392016998433567)10[&type="Marshallese"]:0.22277498143821273)13[&type="Marshallese"]:0.022400367187871972,6[&type="Marshallese"]:0.3690955186105659)15[&type="Marshallese"]:0.0;
tree STATE_1320000 = ((((1[&type="Not_Marshallese"]:0.28115595713047226,2[&type="Not_Marshallese"]:0.23715595713037585)11[&type="Marshallese"]:0.07899618324470437,8[&type="Marshallese"]:0.07215214037516571)14[&type="Marshallese"]:0.1101071007424097,((3[&type="Not_Marshallese"]:0.17068525775229598,7[&type="Marshallese"]:0.0036852577521522822)9[&type="Marshallese"]:0.017008752609258215,(4[&type="Not_Marshallese"]:0.18449194499310811,6[&type="Marshallese"]:0.07449194499320816)13[&type="Marshallese"]:0.03620206536834786)12[&type="Marshallese"]:0.14556523075608852)10[&type="Marshallese"]:0.07834909076557417,5[&type="Marshallese"]:0.2556083318832678)15[&type="Marshallese"]:0.0;tree STATE_2710000 = ((((1[&type="Not_Marshallese"]:0.28115595713047226,2[&type="Not_Marshallese"]:0.23715595713037585)11[&type="Marshallese"]:0.07899618324470437,8[&type="Marshallese"]:0.07215214037516571)14[&type="Marshallese"]:0.1101071007424097,((3[&type="Not_Marshallese"]:0.17068525775229598,7[&type="Marshallese"]:0.0036852577521522822)9[&type="Marshallese"]:0.017008752609258215,(4[&type="Not_Marshallese"]:0.18449194499310811,6[&type="Marshallese"]:0.07449194499320816)13[&type="Marshallese"]:0.03620206536834786)12[&type="Marshallese"]:0.14556523075608852)10[&type="Marshallese"]:0.07834909076557417,5[&type="Marshallese"]:0.2556083318832678)15[&type="Marshallese"]:0.0;
tree STATE_1330000 = ((1[&type="Not_Marshallese"]:0.3657792021839332,2[&type="Not_Marshallese"]:0.3217792021838368)9[&type="Marshallese"]:0.04888612070710152,(((((3[&type="Not_Marshallese"]:0.04126157924574547,4[&type="Not_Marshallese"]:0.07426157924564725)10[&type="Not_Marshallese"]:0.12458681957903556,5[&type="Marshallese"]:0.009848398824831961)11[&type="Marshallese"]:3.967291712448917E-4,6[&type="Marshallese"]:0.08924512799602774)12[&type="Marshallese"]:0.028298820817725057,7[&type="Marshallese"]:0.027543948813607277)14[&type="Marshallese"]:0.06419493003216697,8[&type="Marshallese"]:0.10773887884585065)13[&type="Marshallese"]:0.018926444045173185)15[&type="Marshallese"]:0.0;tree STATE_2720000 = ((1[&type="Not_Marshallese"]:0.3657792021839332,2[&type="Not_Marshallese"]:0.3217792021838368)9[&type="Marshallese"]:0.04888612070710152,(((((3[&type="Not_Marshallese"]:0.04126157924574547,4[&type="Not_Marshallese"]:0.07426157924564725)10[&type="Not_Marshallese"]:0.12458681957903556,5[&type="Marshallese"]:0.009848398824831961)11[&type="Marshallese"]:3.967291712448917E-4,6[&type="Marshallese"]:0.08924512799602774)12[&type="Marshallese"]:0.028298820817725057,7[&type="Marshallese"]:0.027543948813607277)14[&type="Marshallese"]:0.06419493003216697,8[&type="Marshallese"]:0.10773887884585065)13[&type="Marshallese"]:0.018926444045173185)15[&type="Marshallese"]:0.0;
tree STATE_1340000 = ((((1[&type="Not_Marshallese"]:0.19713507581669032,2[&type="Not_Marshallese"]:0.1531350758165939)13[&type="Marshallese"]:0.07376947749293333,4[&type="Not_Marshallese"]:0.16690455330958182)9[&type="Marshallese"]:0.041176764875478056,7[&type="Marshallese"]:0.008081318185014397)10[&type="Marshallese"]:0.1216579250239096,(((3[&type="Not_Marshallese"]:0.16550988923257032,5[&type="Marshallese"]:0.00950988923262125)12[&type="Marshallese"]:0.022378222061139597,8[&type="Marshallese"]:0.03688811129364261)11[&type="Marshallese"]:0.06746985629799518,6[&type="Marshallese"]:0.1783579675917069)14[&type="Marshallese"]:0.0413812756173626)15[&type="Marshallese"]:0.0;tree STATE_2730000 = ((((1[&type="Not_Marshallese"]:0.19713507581669032,2[&type="Not_Marshallese"]:0.1531350758165939)13[&type="Marshallese"]:0.07376947749293333,4[&type="Not_Marshallese"]:0.16690455330958182)9[&type="Marshallese"]:0.041176764875478056,7[&type="Marshallese"]:0.008081318185014397)10[&type="Marshallese"]:0.1216579250239096,(((3[&type="Not_Marshallese"]:0.16550988923257032,5[&type="Marshallese"]:0.00950988923262125)12[&type="Marshallese"]:0.022378222061139597,8[&type="Marshallese"]:0.03688811129364261)11[&type="Marshallese"]:0.06746985629799518,6[&type="Marshallese"]:0.1783579675917069)14[&type="Marshallese"]:0.0413812756173626)15[&type="Marshallese"]:0.0;
tree STATE_1350000 = (((((1[&type="Not_Marshallese"]:0.22128659307713283,(3[&type="Not_Marshallese"]:0.07508881563881115,4[&type="Not_Marshallese"]:0.10808881563871292)13[&type="Marshallese"]:0.009197777438378074)12[&type="Marshallese"]:0.11019797798554548,5[&type="Marshallese"]:0.03848457106278563)10[&type="Marshallese"]:0.0091987844279659,2[&type="Not_Marshallese"]:0.2966833554905478)14[&type="Marshallese"]:0.022787753721868864,7[&type="Marshallese"]:0.059471109212425766)9[&type="Marshallese"]:0.035374226214035354,(6[&type="Marshallese"]:0.12318197923598634,8[&type="Marshallese"]:0.04918197923591722)11[&type="Marshallese"]:0.0616633561906203)15[&type="Marshallese"]:0.0;tree STATE_2740000 = (((((1[&type="Not_Marshallese"]:0.22128659307713283,(3[&type="Not_Marshallese"]:0.07508881563881115,4[&type="Not_Marshallese"]:0.10808881563871292)13[&type="Marshallese"]:0.009197777438378074)12[&type="Marshallese"]:0.11019797798554548,5[&type="Marshallese"]:0.03848457106278563)10[&type="Marshallese"]:0.0091987844279659,2[&type="Not_Marshallese"]:0.2966833554905478)14[&type="Marshallese"]:0.022787753721868864,7[&type="Marshallese"]:0.059471109212425766)9[&type="Marshallese"]:0.035374226214035354,(6[&type="Marshallese"]:0.12318197923598634,8[&type="Marshallese"]:0.04918197923591722)11[&type="Marshallese"]:0.0616633561906203)15[&type="Marshallese"]:0.0;
tree STATE_1360000 = (1[&type="Not_Marshallese"]:0.4067205827273264,((2[&type="Not_Marshallese"]:0.2880388938378119,(((5[&type="Marshallese"]:0.002385967826167401,6[&type="Marshallese"]:0.08138596782611829)9[&type="Marshallese"]:0.02294653581892847,7[&type="Marshallese"]:0.01433250364490124)10[&type="Marshallese"]:0.011490306011491425,8[&type="Marshallese"]:0.04182280965646906)12[&type="Marshallese"]:0.002216084181428324)14[&type="Marshallese"]:0.04642039300404627,(3[&type="Not_Marshallese"]:0.1817110628899688,4[&type="Not_Marshallese"]:0.21471106288987057)13[&type="Marshallese"]:0.059748223952042157)11[&type="Marshallese"]:0.02826129588537185)15[&type="Marshallese"]:0.0;tree STATE_2750000 = (1[&type="Not_Marshallese"]:0.4067205827273264,((2[&type="Not_Marshallese"]:0.2880388938378119,(((5[&type="Marshallese"]:0.002385967826167401,6[&type="Marshallese"]:0.08138596782611829)9[&type="Marshallese"]:0.02294653581892847,7[&type="Marshallese"]:0.01433250364490124)10[&type="Marshallese"]:0.011490306011491425,8[&type="Marshallese"]:0.04182280965646906)12[&type="Marshallese"]:0.002216084181428324)14[&type="Marshallese"]:0.04642039300404627,(3[&type="Not_Marshallese"]:0.1817110628899688,4[&type="Not_Marshallese"]:0.21471106288987057)13[&type="Marshallese"]:0.059748223952042157)11[&type="Marshallese"]:0.02826129588537185)15[&type="Marshallese"]:0.0;
tree STATE_1370000 = ((((1[&type="Not_Marshallese"]:0.319708377394115,(((2[&type="Not_Marshallese"]:0.10672433785817542,3[&type="Not_Marshallese"]:0.013724337858328217)9[&type="Not_Marshallese"]:0.08323015758243466,4[&type="Not_Marshallese"]:0.12995449544066465)12[&type="Marshallese"]:0.07116206877029055,7[&type="Marshallese"]:0.0011165642109097207)13[&type="Marshallese"]:0.014591813183117974)14[&type="Marshallese"]:4.661978726114846E-4,5[&type="Marshallese"]:0.02717457526683381)10[&type="Marshallese"]:0.02171920193937965,6[&type="Marshallese"]:0.12789377720616435)11[&type="Marshallese"]:0.014265084616001455,8[&type="Marshallese"]:0.06815886182209668)15[&type="Marshallese"]:0.0;tree STATE_2760000 = ((((1[&type="Not_Marshallese"]:0.319708377394115,(((2[&type="Not_Marshallese"]:0.10672433785817542,3[&type="Not_Marshallese"]:0.013724337858328217)9[&type="Not_Marshallese"]:0.08323015758243466,4[&type="Not_Marshallese"]:0.12995449544066465)12[&type="Marshallese"]:0.07116206877029055,7[&type="Marshallese"]:0.0011165642109097207)13[&type="Marshallese"]:0.014591813183117974)14[&type="Marshallese"]:4.661978726114846E-4,5[&type="Marshallese"]:0.02717457526683381)10[&type="Marshallese"]:0.02171920193937965,6[&type="Marshallese"]:0.12789377720616435)11[&type="Marshallese"]:0.014265084616001455,8[&type="Marshallese"]:0.06815886182209668)15[&type="Marshallese"]:0.0;
tree STATE_1380000 = ((((((1[&type="Not_Marshallese"]:0.20443877835386062,3[&type="Not_Marshallese"]:0.06743877835391701)14[&type="Marshallese"]:0.02895248108638787,2[&type="Not_Marshallese"]:0.1893912594401521)13[&type="Marshallese"]:0.07964918735089585,4[&type="Not_Marshallese"]:0.2090404467911025)9[&type="Marshallese"]:7.733714445134487E-4,7[&type="Marshallese"]:0.009813818235570482)10[&type="Marshallese"]:0.00534994468861455,6[&type="Marshallese"]:0.10516376292433055)12[&type="Marshallese"]:0.039189688709373005,(5[&type="Marshallese"]:0.04958826768805019,8[&type="Marshallese"]:0.05458826768793196)11[&type="Marshallese"]:0.015765183945702477)15[&type="Marshallese"]:0.0;tree STATE_2770000 = ((((((1[&type="Not_Marshallese"]:0.20443877835386062,3[&type="Not_Marshallese"]:0.06743877835391701)14[&type="Marshallese"]:0.02895248108638787,2[&type="Not_Marshallese"]:0.1893912594401521)13[&type="Marshallese"]:0.07964918735089585,4[&type="Not_Marshallese"]:0.2090404467911025)9[&type="Marshallese"]:7.733714445134487E-4,7[&type="Marshallese"]:0.009813818235570482)10[&type="Marshallese"]:0.00534994468861455,6[&type="Marshallese"]:0.10516376292433055)12[&type="Marshallese"]:0.039189688709373005,(5[&type="Marshallese"]:0.04958826768805019,8[&type="Marshallese"]:0.05458826768793196)11[&type="Marshallese"]:0.015765183945702477)15[&type="Marshallese"]:0.0;
tree STATE_1390000 = (((1[&type="Not_Marshallese"]:0.38076642400973,(((2[&type="Not_Marshallese"]:0.15759658053704995,3[&type="Not_Marshallese"]:0.06459658053720274)10[&type="Marshallese"]:0.10353135092990051,7[&type="Marshallese"]:0.001127931466959553)12[&type="Marshallese"]:0.022414465332957323,5[&type="Marshallese"]:0.03454239680011151)9[&type="Marshallese"]:0.0532240272097258)11[&type="Marshallese"]:0.06506184860643516,6[&type="Marshallese"]:0.23182827261622335)14[&type="Marshallese"]:0.009928589632252238,(4[&type="Not_Marshallese"]:0.2727988445797437,8[&type="Marshallese"]:0.0887988445797746)13[&type="Marshallese"]:0.07895801766863186)15[&type="Marshallese"]:0.0;tree STATE_2780000 = (((1[&type="Not_Marshallese"]:0.38076642400973,(((2[&type="Not_Marshallese"]:0.15759658053704995,3[&type="Not_Marshallese"]:0.06459658053720274)10[&type="Marshallese"]:0.10353135092990051,7[&type="Marshallese"]:0.001127931466959553)12[&type="Marshallese"]:0.022414465332957323,5[&type="Marshallese"]:0.03454239680011151)9[&type="Marshallese"]:0.0532240272097258)11[&type="Marshallese"]:0.06506184860643516,6[&type="Marshallese"]:0.23182827261622335)14[&type="Marshallese"]:0.009928589632252238,(4[&type="Not_Marshallese"]:0.2727988445797437,8[&type="Marshallese"]:0.0887988445797746)13[&type="Marshallese"]:0.07895801766863186)15[&type="Marshallese"]:0.0;
tree STATE_1400000 = ((((((1[&type="Not_Marshallese"]:0.18630205784008524,2[&type="Not_Marshallese"]:0.14230205783998884)9[&type="Marshallese"]:0.10133373046699912,3[&type="Not_Marshallese"]:0.15063578830714075)11[&type="Marshallese"]:0.0320876579726066,8[&type="Marshallese"]:0.031723446279680045)13[&type="Marshallese"]:0.02099471550473908,6[&type="Marshallese"]:0.12671816178448825)12[&type="Marshallese"]:0.020249587795770185,(5[&type="Marshallese"]:0.03528314172903968,7[&type="Marshallese"]:0.024283141728845048)14[&type="Marshallese"]:0.032684607851267866)10[&type="Marshallese"]:0.006666869532022168,4[&type="Not_Marshallese"]:0.26363461911218056)15[&type="Marshallese"]:0.0;tree STATE_2790000 = ((((((1[&type="Not_Marshallese"]:0.18630205784008524,2[&type="Not_Marshallese"]:0.14230205783998884)9[&type="Marshallese"]:0.10133373046699912,3[&type="Not_Marshallese"]:0.15063578830714075)11[&type="Marshallese"]:0.0320876579726066,8[&type="Marshallese"]:0.031723446279680045)13[&type="Marshallese"]:0.02099471550473908,6[&type="Marshallese"]:0.12671816178448825)12[&type="Marshallese"]:0.020249587795770185,(5[&type="Marshallese"]:0.03528314172903968,7[&type="Marshallese"]:0.024283141728845048)14[&type="Marshallese"]:0.032684607851267866)10[&type="Marshallese"]:0.006666869532022168,4[&type="Not_Marshallese"]:0.26363461911218056)15[&type="Marshallese"]:0.0;
tree STATE_1410000 = (1[&type="Not_Marshallese"]:0.4115864037462014,((((((2[&type="Not_Marshallese"]:0.1396240332157343,4[&type="Not_Marshallese"]:0.07962403321578887)12[&type="Not_Marshallese"]:0.022629292088043818,3[&type="Not_Marshallese"]:0.06925332530393091)10[&type="Not_Marshallese"]:0.10335363736660175,8[&type="Marshallese"]:0.021606962670465357)11[&type="Marshallese"]:9.576801605590268E-4,5[&type="Marshallese"]:0.01756464283114262)14[&type="Marshallese"]:0.011434351628598016,6[&type="Marshallese"]:0.10799899445969152)9[&type="Marshallese"]:0.012283000247406861,7[&type="Marshallese"]:0.030281994706952864)13[&type="Marshallese"]:0.07730440903916125)15[&type="Marshallese"]:0.0;tree STATE_2800000 = (1[&type="Not_Marshallese"]:0.4115864037462014,((((((2[&type="Not_Marshallese"]:0.1396240332157343,4[&type="Not_Marshallese"]:0.07962403321578887)12[&type="Not_Marshallese"]:0.022629292088043818,3[&type="Not_Marshallese"]:0.06925332530393091)10[&type="Not_Marshallese"]:0.10335363736660175,8[&type="Marshallese"]:0.021606962670465357)11[&type="Marshallese"]:9.576801605590268E-4,5[&type="Marshallese"]:0.01756464283114262)14[&type="Marshallese"]:0.011434351628598016,6[&type="Marshallese"]:0.10799899445969152)9[&type="Marshallese"]:0.012283000247406861,7[&type="Marshallese"]:0.030281994706952864)13[&type="Marshallese"]:0.07730440903916125)15[&type="Marshallese"]:0.0;
tree STATE_1420000 = ((((1[&type="Not_Marshallese"]:0.1435394989086049,3[&type="Not_Marshallese"]:0.00653949890866129)12[&type="Not_Marshallese"]:0.13054128857725894,2[&type="Not_Marshallese"]:0.23008078748576744)9[&type="Marshallese"]:0.058684279019705854,((5[&type="Marshallese"]:0.03418768790557619,8[&type="Marshallese"]:0.03918768790545796)11[&type="Marshallese"]:0.0022285210816814227,6[&type="Marshallese"]:0.1154162089872085)14[&type="Marshallese"]:0.0033488575184194014)10[&type="Marshallese"]:0.018716810117769822,(4[&type="Not_Marshallese"]:0.2204018897313773,7[&type="Marshallese"]:0.020401889731331835)13[&type="Marshallese"]:0.02707998689192037)15[&type="Marshallese"]:0.0;tree STATE_2810000 = ((((1[&type="Not_Marshallese"]:0.1435394989086049,3[&type="Not_Marshallese"]:0.00653949890866129)12[&type="Not_Marshallese"]:0.13054128857725894,2[&type="Not_Marshallese"]:0.23008078748576744)9[&type="Marshallese"]:0.058684279019705854,((5[&type="Marshallese"]:0.03418768790557619,8[&type="Marshallese"]:0.03918768790545796)11[&type="Marshallese"]:0.0022285210816814227,6[&type="Marshallese"]:0.1154162089872085)14[&type="Marshallese"]:0.0033488575184194014)10[&type="Marshallese"]:0.018716810117769822,(4[&type="Not_Marshallese"]:0.2204018897313773,7[&type="Marshallese"]:0.020401889731331835)13[&type="Marshallese"]:0.02707998689192037)15[&type="Marshallese"]:0.0;
tree STATE_1430000 = (((1[&type="Not_Marshallese"]:0.36397655829501535,(5[&type="Marshallese"]:0.03895875431063739,7[&type="Marshallese"]:0.027958754310442757)13[&type="Marshallese"]:0.03201780398448528)12[&type="Marshallese"]:0.07763628265508932,(((2[&type="Not_Marshallese"]:0.18975341043860072,3[&type="Not_Marshallese"]:0.09675341043875352)11[&type="Marshallese"]:0.17720832014746496,4[&type="Not_Marshallese"]:0.30696173058612025)10[&type="Marshallese"]:0.01606152022163526,6[&type="Marshallese"]:0.21302325080785556)9[&type="Marshallese"]:0.014589590142307318)14[&type="Marshallese"]:0.005028098005236181,8[&type="Marshallese"]:0.15864093895532994)15[&type="Marshallese"]:0.0;tree STATE_2820000 = (((1[&type="Not_Marshallese"]:0.36397655829501535,(5[&type="Marshallese"]:0.03895875431063739,7[&type="Marshallese"]:0.027958754310442757)13[&type="Marshallese"]:0.03201780398448528)12[&type="Marshallese"]:0.07763628265508932,(((2[&type="Not_Marshallese"]:0.18975341043860072,3[&type="Not_Marshallese"]:0.09675341043875352)11[&type="Marshallese"]:0.17720832014746496,4[&type="Not_Marshallese"]:0.30696173058612025)10[&type="Marshallese"]:0.01606152022163526,6[&type="Marshallese"]:0.21302325080785556)9[&type="Marshallese"]:0.014589590142307318)14[&type="Marshallese"]:0.005028098005236181,8[&type="Marshallese"]:0.15864093895532994)15[&type="Marshallese"]:0.0;
tree STATE_1440000 = ((((1[&type="Not_Marshallese"]:0.28416992362551435,(2[&type="Not_Marshallese"]:0.23913749867810002,3[&type="Not_Marshallese"]:0.14613749867825282)10[&type="Marshallese"]:0.0010324249473179226)12[&type="Marshallese"]:0.05156696175322062,((5[&type="Marshallese"]:0.028379736841853687,7[&type="Marshallese"]:0.017379736841659055)14[&type="Marshallese"]:0.014043576543835923,8[&type="Marshallese"]:0.047423313385571375)13[&type="Marshallese"]:3.135719931526837E-4)11[&type="Marshallese"]:0.05539057253202928,6[&type="Marshallese"]:0.17712745791082246)9[&type="Marshallese"]:0.022540037103227384,4[&type="Not_Marshallese"]:0.3096674950139498)15[&type="Marshallese"]:0.0;tree STATE_2830000 = ((((1[&type="Not_Marshallese"]:0.28416992362551435,(2[&type="Not_Marshallese"]:0.23913749867810002,3[&type="Not_Marshallese"]:0.14613749867825282)10[&type="Marshallese"]:0.0010324249473179226)12[&type="Marshallese"]:0.05156696175322062,((5[&type="Marshallese"]:0.028379736841853687,7[&type="Marshallese"]:0.017379736841659055)14[&type="Marshallese"]:0.014043576543835923,8[&type="Marshallese"]:0.047423313385571375)13[&type="Marshallese"]:3.135719931526837E-4)11[&type="Marshallese"]:0.05539057253202928,6[&type="Marshallese"]:0.17712745791082246)9[&type="Marshallese"]:0.022540037103227384,4[&type="Not_Marshallese"]:0.3096674950139498)15[&type="Marshallese"]:0.0;
tree STATE_1450000 = (((1[&type="Not_Marshallese"]:0.3189299398190987,((2[&type="Not_Marshallese"]:0.22907619114254074,(3[&type="Not_Marshallese"]:0.12601666957589935,4[&type="Not_Marshallese"]:0.15901666957580113)14[&type="Marshallese"]:0.010059521566794183)11[&type="Marshallese"]:0.03179093060573007,7[&type="Marshallese"]:8.671217482799087E-4)9[&type="Marshallese"]:0.014062818070731453)13[&type="Marshallese"]:0.02617515138633586,8[&type="Marshallese"]:0.05710509120542362)12[&type="Marshallese"]:2.0253745372916798E-4,(5[&type="Marshallese"]:0.02402609201300898,6[&type="Marshallese"]:0.10302609201295987)10[&type="Marshallese"]:0.02828153664626204)15[&type="Marshallese"]:0.0;tree STATE_2840000 = (((1[&type="Not_Marshallese"]:0.3189299398190987,((2[&type="Not_Marshallese"]:0.22907619114254074,(3[&type="Not_Marshallese"]:0.12601666957589935,4[&type="Not_Marshallese"]:0.15901666957580113)14[&type="Marshallese"]:0.010059521566794183)11[&type="Marshallese"]:0.03179093060573007,7[&type="Marshallese"]:8.671217482799087E-4)9[&type="Marshallese"]:0.014062818070731453)13[&type="Marshallese"]:0.02617515138633586,8[&type="Marshallese"]:0.05710509120542362)12[&type="Marshallese"]:2.0253745372916798E-4,(5[&type="Marshallese"]:0.02402609201300898,6[&type="Marshallese"]:0.10302609201295987)10[&type="Marshallese"]:0.02828153664626204)15[&type="Marshallese"]:0.0;
tree STATE_1460000 = ((1[&type="Not_Marshallese"]:0.40329732098217974,7[&type="Marshallese"]:0.09929732098209243)14[&type="Marshallese"]:0.012764728807533987,((2[&type="Not_Marshallese"]:0.28475904208035824,6[&type="Marshallese"]:0.11475904208051285)10[&type="Marshallese"]:0.05049762564916055,(((3[&type="Not_Marshallese"]:0.1469228790770163,4[&type="Not_Marshallese"]:0.17992287907691806)9[&type="Marshallese"]:0.012267248806748121,5[&type="Marshallese"]:0.0031901278838153413)12[&type="Marshallese"]:0.04577403023763005,8[&type="Marshallese"]:0.053964158121327155)11[&type="Marshallese"]:0.037292509608277125)13[&type="Marshallese"]:0.036805382060098535)15[&type="Marshallese"]:0.0;tree STATE_2850000 = ((1[&type="Not_Marshallese"]:0.40329732098217974,7[&type="Marshallese"]:0.09929732098209243)14[&type="Marshallese"]:0.012764728807533987,((2[&type="Not_Marshallese"]:0.28475904208035824,6[&type="Marshallese"]:0.11475904208051285)10[&type="Marshallese"]:0.05049762564916055,(((3[&type="Not_Marshallese"]:0.1469228790770163,4[&type="Not_Marshallese"]:0.17992287907691806)9[&type="Marshallese"]:0.012267248806748121,5[&type="Marshallese"]:0.0031901278838153413)12[&type="Marshallese"]:0.04577403023763005,8[&type="Marshallese"]:0.053964158121327155)11[&type="Marshallese"]:0.037292509608277125)13[&type="Marshallese"]:0.036805382060098535)15[&type="Marshallese"]:0.0;
tree STATE_1470000 = (((1[&type="Not_Marshallese"]:0.36807972961685015,(5[&type="Marshallese"]:0.007905641626918092,6[&type="Marshallese"]:0.08690564162686898)9[&type="Marshallese"]:0.06717408799003938)11[&type="Marshallese"]:0.07261231149599856,((2[&type="Not_Marshallese"]:0.2608794512965369,7[&type="Marshallese"]:8.794512965459855E-4)10[&type="Marshallese"]:0.03425510320353031,(3[&type="Not_Marshallese"]:0.17336302002391568,8[&type="Marshallese"]:0.02236302002384838)14[&type="Marshallese"]:0.028771534476304317)12[&type="Marshallese"]:0.1015574866126851)13[&type="Marshallese"]:0.0293322693107248,4[&type="Not_Marshallese"]:0.3660243104235317)15[&type="Marshallese"]:0.0;tree STATE_2860000 = (((1[&type="Not_Marshallese"]:0.36807972961685015,(5[&type="Marshallese"]:0.007905641626918092,6[&type="Marshallese"]:0.08690564162686898)9[&type="Marshallese"]:0.06717408799003938)11[&type="Marshallese"]:0.07261231149599856,((2[&type="Not_Marshallese"]:0.2608794512965369,7[&type="Marshallese"]:8.794512965459855E-4)10[&type="Marshallese"]:0.03425510320353031,(3[&type="Not_Marshallese"]:0.17336302002391568,8[&type="Marshallese"]:0.02236302002384838)14[&type="Marshallese"]:0.028771534476304317)12[&type="Marshallese"]:0.1015574866126851)13[&type="Marshallese"]:0.0293322693107248,4[&type="Not_Marshallese"]:0.3660243104235317)15[&type="Marshallese"]:0.0;
tree STATE_1480000 = (((1[&type="Not_Marshallese"]:0.41284577430435715,8[&type="Marshallese"]:0.12484577430434624)14[&type="Marshallese"]:0.03739970992288766,((5[&type="Marshallese"]:0.026412263416095705,7[&type="Marshallese"]:0.015412263415901073)11[&type="Marshallese"]:0.06570408998133598,6[&type="Marshallese"]:0.17111635339738257)9[&type="Marshallese"]:0.06512913082992045)10[&type="Marshallese"]:0.09095009969130502,((2[&type="Not_Marshallese"]:0.1524369045688116,3[&type="Not_Marshallese"]:0.05943690456896439)13[&type="Marshallese"]:0.01914725112293622,4[&type="Not_Marshallese"]:0.11158415569180238)12[&type="Marshallese"]:0.32561142822670563)15[&type="Marshallese"]:0.0;tree STATE_2870000 = (((1[&type="Not_Marshallese"]:0.41284577430435715,8[&type="Marshallese"]:0.12484577430434624)14[&type="Marshallese"]:0.03739970992288766,((5[&type="Marshallese"]:0.026412263416095705,7[&type="Marshallese"]:0.015412263415901073)11[&type="Marshallese"]:0.06570408998133598,6[&type="Marshallese"]:0.17111635339738257)9[&type="Marshallese"]:0.06512913082992045)10[&type="Marshallese"]:0.09095009969130502,((2[&type="Not_Marshallese"]:0.1524369045688116,3[&type="Not_Marshallese"]:0.05943690456896439)13[&type="Marshallese"]:0.01914725112293622,4[&type="Not_Marshallese"]:0.11158415569180238)12[&type="Marshallese"]:0.32561142822670563)15[&type="Marshallese"]:0.0;
tree STATE_1490000 = (((1[&type="Not_Marshallese"]:0.35561360122145697,((4[&type="Not_Marshallese"]:0.16431647780978675,6[&type="Marshallese"]:0.0543164778098868)14[&type="Marshallese"]:0.048097919268971945,8[&type="Marshallese"]:0.02841439707878962)9[&type="Marshallese"]:0.03919920414265643)10[&type="Marshallese"]:0.046994428362511276,5[&type="Marshallese"]:0.10960802958407556)13[&type="Marshallese"]:0.018438600287196294,((2[&type="Not_Marshallese"]:0.2669835888263206,3[&type="Not_Marshallese"]:0.1739835888264734)11[&type="Marshallese"]:0.007143011435599811,7[&type="Marshallese"]:0.014126600261929523)12[&type="Marshallese"]:0.1029200296091477)15[&type="Marshallese"]:0.0;tree STATE_2880000 = (((1[&type="Not_Marshallese"]:0.35561360122145697,((4[&type="Not_Marshallese"]:0.16431647780978675,6[&type="Marshallese"]:0.0543164778098868)14[&type="Marshallese"]:0.048097919268971945,8[&type="Marshallese"]:0.02841439707878962)9[&type="Marshallese"]:0.03919920414265643)10[&type="Marshallese"]:0.046994428362511276,5[&type="Marshallese"]:0.10960802958407556)13[&type="Marshallese"]:0.018438600287196294,((2[&type="Not_Marshallese"]:0.2669835888263206,3[&type="Not_Marshallese"]:0.1739835888264734)11[&type="Marshallese"]:0.007143011435599811,7[&type="Marshallese"]:0.014126600261929523)12[&type="Marshallese"]:0.1029200296091477)15[&type="Marshallese"]:0.0;
tree STATE_1500000 = (((((1[&type="Not_Marshallese"]:0.23751633506368286,2[&type="Not_Marshallese"]:0.19351633506358645)10[&type="Marshallese"]:0.08500293059707353,7[&type="Marshallese"]:0.018519265660669082)11[&type="Marshallese"]:0.012035355181085339,3[&type="Not_Marshallese"]:0.19755462084189812)14[&type="Marshallese"]:0.023697886760110642,5[&type="Marshallese"]:0.0652525076020597)12[&type="Marshallese"]:0.05244452558412993,((4[&type="Not_Marshallese"]:0.23117401152890016,6[&type="Marshallese"]:0.1211740115290002)9[&type="Marshallese"]:0.03627166156817219,8[&type="Marshallese"]:0.08344567309710327)13[&type="Marshallese"]:0.039251360088968124)15[&type="Marshallese"]:0.0;tree STATE_2890000 = (((((1[&type="Not_Marshallese"]:0.23751633506368286,2[&type="Not_Marshallese"]:0.19351633506358645)10[&type="Marshallese"]:0.08500293059707353,7[&type="Marshallese"]:0.018519265660669082)11[&type="Marshallese"]:0.012035355181085339,3[&type="Not_Marshallese"]:0.19755462084189812)14[&type="Marshallese"]:0.023697886760110642,5[&type="Marshallese"]:0.0652525076020597)12[&type="Marshallese"]:0.05244452558412993,((4[&type="Not_Marshallese"]:0.23117401152890016,6[&type="Marshallese"]:0.1211740115290002)9[&type="Marshallese"]:0.03627166156817219,8[&type="Marshallese"]:0.08344567309710327)13[&type="Marshallese"]:0.039251360088968124)15[&type="Marshallese"]:0.0;
tree STATE_1510000 = (1[&type="Not_Marshallese"]:0.4721632557202448,(((((2[&type="Not_Marshallese"]:0.21897043988175913,4[&type="Not_Marshallese"]:0.1589704398818137)14[&type="Marshallese"]:0.007068860145353739,6[&type="Marshallese"]:0.05603930002726748)12[&type="Marshallese"]:0.048935564924875496,7[&type="Marshallese"]:0.014974864951997457)9[&type="Marshallese"]:0.01584724317416747,(5[&type="Marshallese"]:0.02539435747095281,8[&type="Marshallese"]:0.030394357470834577)10[&type="Marshallese"]:0.016427750655406748)11[&type="Marshallese"]:0.005349184957520681,3[&type="Not_Marshallese"]:0.2031712930838293)13[&type="Marshallese"]:0.1319919626364719)15[&type="Marshallese"]:0.0;tree STATE_2900000 = (1[&type="Not_Marshallese"]:0.4721632557202448,(((((2[&type="Not_Marshallese"]:0.21897043988175913,4[&type="Not_Marshallese"]:0.1589704398818137)14[&type="Marshallese"]:0.007068860145353739,6[&type="Marshallese"]:0.05603930002726748)12[&type="Marshallese"]:0.048935564924875496,7[&type="Marshallese"]:0.014974864951997457)9[&type="Marshallese"]:0.01584724317416747,(5[&type="Marshallese"]:0.02539435747095281,8[&type="Marshallese"]:0.030394357470834577)10[&type="Marshallese"]:0.016427750655406748)11[&type="Marshallese"]:0.005349184957520681,3[&type="Not_Marshallese"]:0.2031712930838293)13[&type="Marshallese"]:0.1319919626364719)15[&type="Marshallese"]:0.0;
tree STATE_1520000 = ((((((1[&type="Not_Marshallese"]:0.2434334112237632,4[&type="Not_Marshallese"]:0.13943341122372135)13[&type="Marshallese"]:0.06457189879688127,7[&type="Marshallese"]:0.004005310020557151)14[&type="Marshallese"]:0.004354827396229943,2[&type="Not_Marshallese"]:0.268360137416778)10[&type="Marshallese"]:0.018965452442812503,5[&type="Marshallese"]:0.03832558985979423)12[&type="Marshallese"]:0.03214712379796464,(3[&type="Not_Marshallese"]:0.2096770474507909,8[&type="Marshallese"]:0.05867704745072361)11[&type="Marshallese"]:0.016795666206917026)9[&type="Marshallese"]:0.058100146178649004,6[&type="Marshallese"]:0.20757285983635876)15[&type="Marshallese"]:0.0;tree STATE_2910000 = ((((((1[&type="Not_Marshallese"]:0.2434334112237632,4[&type="Not_Marshallese"]:0.13943341122372135)13[&type="Marshallese"]:0.06457189879688127,7[&type="Marshallese"]:0.004005310020557151)14[&type="Marshallese"]:0.004354827396229943,2[&type="Not_Marshallese"]:0.268360137416778)10[&type="Marshallese"]:0.018965452442812503,5[&type="Marshallese"]:0.03832558985979423)12[&type="Marshallese"]:0.03214712379796464,(3[&type="Not_Marshallese"]:0.2096770474507909,8[&type="Marshallese"]:0.05867704745072361)11[&type="Marshallese"]:0.016795666206917026)9[&type="Marshallese"]:0.058100146178649004,6[&type="Marshallese"]:0.20757285983635876)15[&type="Marshallese"]:0.0;
tree STATE_1530000 = ((((((1[&type="Not_Marshallese"]:0.2978718559147884,5[&type="Marshallese"]:0.004871855914895695)13[&type="Marshallese"]:0.005491339876914525,2[&type="Not_Marshallese"]:0.2593631957916065)11[&type="Marshallese"]:0.013207126065647112,3[&type="Not_Marshallese"]:0.1795703218574064)10[&type="Marshallese"]:0.023009675303490185,7[&type="Marshallese"]:0.035579997160752885)14[&type="Marshallese"]:0.11723745043313338,(6[&type="Marshallese"]:0.23151834744302635,8[&type="Marshallese"]:0.15751834744295723)12[&type="Marshallese"]:0.011299100151005437)9[&type="Marshallese"]:0.042180843423617775,4[&type="Not_Marshallese"]:0.3949982910175495)15[&type="Marshallese"]:0.0;tree STATE_2920000 = ((((((1[&type="Not_Marshallese"]:0.2978718559147884,5[&type="Marshallese"]:0.004871855914895695)13[&type="Marshallese"]:0.005491339876914525,2[&type="Not_Marshallese"]:0.2593631957916065)11[&type="Marshallese"]:0.013207126065647112,3[&type="Not_Marshallese"]:0.1795703218574064)10[&type="Marshallese"]:0.023009675303490185,7[&type="Marshallese"]:0.035579997160752885)14[&type="Marshallese"]:0.11723745043313338,(6[&type="Marshallese"]:0.23151834744302635,8[&type="Marshallese"]:0.15751834744295723)12[&type="Marshallese"]:0.011299100151005437)9[&type="Marshallese"]:0.042180843423617775,4[&type="Not_Marshallese"]:0.3949982910175495)15[&type="Marshallese"]:0.0;
tree STATE_1540000 = (1[&type="Not_Marshallese"]:0.5180681688418004,((2[&type="Not_Marshallese"]:0.3097047610196983,(((4[&type="Not_Marshallese"]:0.22301673083979817,5[&type="Marshallese"]:0.03401673083994733)9[&type="Marshallese"]:0.00443507918212005,8[&type="Marshallese"]:0.043451810021949144)12[&type="Marshallese"]:0.0014540604259126733,6[&type="Marshallese"]:0.11890587044793094)10[&type="Marshallese"]:0.02079889057192197)13[&type="Marshallese"]:0.06358573603688716,(3[&type="Not_Marshallese"]:0.23954860093805697,7[&type="Marshallese"]:0.07254860093791327)14[&type="Marshallese"]:0.04074189611868129)11[&type="Marshallese"]:0.10077767178511854)15[&type="Marshallese"]:0.0;tree STATE_2930000 = (1[&type="Not_Marshallese"]:0.5180681688418004,((2[&type="Not_Marshallese"]:0.3097047610196983,(((4[&type="Not_Marshallese"]:0.22301673083979817,5[&type="Marshallese"]:0.03401673083994733)9[&type="Marshallese"]:0.00443507918212005,8[&type="Marshallese"]:0.043451810021949144)12[&type="Marshallese"]:0.0014540604259126733,6[&type="Marshallese"]:0.11890587044793094)10[&type="Marshallese"]:0.02079889057192197)13[&type="Marshallese"]:0.06358573603688716,(3[&type="Not_Marshallese"]:0.23954860093805697,7[&type="Marshallese"]:0.07254860093791327)14[&type="Marshallese"]:0.04074189611868129)11[&type="Marshallese"]:0.10077767178511854)15[&type="Marshallese"]:0.0;
tree STATE_1550000 = ((1[&type="Not_Marshallese"]:0.4636192534785113,(((3[&type="Not_Marshallese"]:0.19002307203670932,5[&type="Marshallese"]:0.03402307203676025)12[&type="Marshallese"]:0.017503577291093975,7[&type="Marshallese"]:0.04052664932765959)13[&type="Marshallese"]:0.01670594547879689,6[&type="Marshallese"]:0.147232594806602)9[&type="Marshallese"]:0.1023866586719675)10[&type="Marshallese"]:0.02267155489372985,((2[&type="Not_Marshallese"]:0.3003683139579937,4[&type="Not_Marshallese"]:0.24036831395804825)14[&type="Marshallese"]:0.10758957768197697,8[&type="Marshallese"]:0.16395789164005614)11[&type="Marshallese"]:0.03433291673217409)15[&type="Marshallese"]:0.0;tree STATE_2940000 = ((1[&type="Not_Marshallese"]:0.4636192534785113,(((3[&type="Not_Marshallese"]:0.19002307203670932,5[&type="Marshallese"]:0.03402307203676025)12[&type="Marshallese"]:0.017503577291093975,7[&type="Marshallese"]:0.04052664932765959)13[&type="Marshallese"]:0.01670594547879689,6[&type="Marshallese"]:0.147232594806602)9[&type="Marshallese"]:0.1023866586719675)10[&type="Marshallese"]:0.02267155489372985,((2[&type="Not_Marshallese"]:0.3003683139579937,4[&type="Not_Marshallese"]:0.24036831395804825)14[&type="Marshallese"]:0.10758957768197697,8[&type="Marshallese"]:0.16395789164005614)11[&type="Marshallese"]:0.03433291673217409)15[&type="Marshallese"]:0.0;
tree STATE_1560000 = (((((1[&type="Not_Marshallese"]:0.2881455238345922,4[&type="Not_Marshallese"]:0.18414552383455035)11[&type="Marshallese"]:0.012243433609103405,5[&type="Marshallese"]:0.007388957443802913)12[&type="Marshallese"]:0.12300295495061392,7[&type="Marshallese"]:0.1193919123942222)14[&type="Marshallese"]:0.033855932768179,(6[&type="Marshallese"]:0.16221794228146913,8[&type="Marshallese"]:0.08821794228140001)9[&type="Marshallese"]:0.08102990288107759)10[&type="Marshallese"]:0.08584431005736215,(2[&type="Not_Marshallese"]:0.25256687971819153,3[&type="Not_Marshallese"]:0.15956687971834432)13[&type="Marshallese"]:0.24652527550156272)15[&type="Marshallese"]:0.0;tree STATE_2950000 = (((((1[&type="Not_Marshallese"]:0.2881455238345922,4[&type="Not_Marshallese"]:0.18414552383455035)11[&type="Marshallese"]:0.012243433609103405,5[&type="Marshallese"]:0.007388957443802913)12[&type="Marshallese"]:0.12300295495061392,7[&type="Marshallese"]:0.1193919123942222)14[&type="Marshallese"]:0.033855932768179,(6[&type="Marshallese"]:0.16221794228146913,8[&type="Marshallese"]:0.08821794228140001)9[&type="Marshallese"]:0.08102990288107759)10[&type="Marshallese"]:0.08584431005736215,(2[&type="Not_Marshallese"]:0.25256687971819153,3[&type="Not_Marshallese"]:0.15956687971834432)13[&type="Marshallese"]:0.24652527550156272)15[&type="Marshallese"]:0.0;
tree STATE_1570000 = ((((((1[&type="Not_Marshallese"]:0.2865087885722695,3[&type="Not_Marshallese"]:0.1495087885723259)13[&type="Marshallese"]:0.020855381412390683,2[&type="Not_Marshallese"]:0.2633641699845638)11[&type="Marshallese"]:0.010982859473126105,7[&type="Marshallese"]:0.014347029457699001)14[&type="Marshallese"]:0.008566266922900467,6[&type="Marshallese"]:0.11291329638074499)9[&type="Marshallese"]:0.09406840332897298,8[&type="Marshallese"]:0.13298169970964885)12[&type="Marshallese"]:0.11413067401646176,(4[&type="Not_Marshallese"]:0.22275261335033109,5[&type="Marshallese"]:0.03375261335048024)10[&type="Marshallese"]:0.2083597603757486)15[&type="Marshallese"]:0.0;tree STATE_2960000 = ((((((1[&type="Not_Marshallese"]:0.2865087885722695,3[&type="Not_Marshallese"]:0.1495087885723259)13[&type="Marshallese"]:0.020855381412390683,2[&type="Not_Marshallese"]:0.2633641699845638)11[&type="Marshallese"]:0.010982859473126105,7[&type="Marshallese"]:0.014347029457699001)14[&type="Marshallese"]:0.008566266922900467,6[&type="Marshallese"]:0.11291329638074499)9[&type="Marshallese"]:0.09406840332897298,8[&type="Marshallese"]:0.13298169970964885)12[&type="Marshallese"]:0.11413067401646176,(4[&type="Not_Marshallese"]:0.22275261335033109,5[&type="Marshallese"]:0.03375261335048024)10[&type="Marshallese"]:0.2083597603757486)15[&type="Marshallese"]:0.0;
tree STATE_1580000 = (((((1[&type="Not_Marshallese"]:0.30092371694507175,6[&type="Marshallese"]:0.08692371694512996)14[&type="Marshallese"]:0.01596905618005451,5[&type="Marshallese"]:0.02389277312523358)10[&type="Marshallese"]:0.029490531136481812,((2[&type="Not_Marshallese"]:0.28582781977425964,7[&type="Marshallese"]:0.025827819774268734)11[&type="Marshallese"]:0.01300563981894054,4[&type="Not_Marshallese"]:0.23883345959325475)9[&type="Marshallese"]:0.003549844668311486)13[&type="Marshallese"]:0.13057332570726965,8[&type="Marshallese"]:0.1889566299688668)12[&type="Marshallese"]:0.1121740284078469,3[&type="Not_Marshallese"]:0.452130658376781)15[&type="Marshallese"]:0.0;tree STATE_2970000 = (((((1[&type="Not_Marshallese"]:0.30092371694507175,6[&type="Marshallese"]:0.08692371694512996)14[&type="Marshallese"]:0.01596905618005451,5[&type="Marshallese"]:0.02389277312523358)10[&type="Marshallese"]:0.029490531136481812,((2[&type="Not_Marshallese"]:0.28582781977425964,7[&type="Marshallese"]:0.025827819774268734)11[&type="Marshallese"]:0.01300563981894054,4[&type="Not_Marshallese"]:0.23883345959325475)9[&type="Marshallese"]:0.003549844668311486)13[&type="Marshallese"]:0.13057332570726965,8[&type="Marshallese"]:0.1889566299688668)12[&type="Marshallese"]:0.1121740284078469,3[&type="Not_Marshallese"]:0.452130658376781)15[&type="Marshallese"]:0.0;
tree STATE_1590000 = ((((1[&type="Not_Marshallese"]:0.21307719621855056,4[&type="Not_Marshallese"]:0.10907719621850873)13[&type="Marshallese"]:0.017961200788367798,2[&type="Not_Marshallese"]:0.18703839700682195)12[&type="Marshallese"]:0.08631722500335359,8[&type="Marshallese"]:0.02935562201026104)9[&type="Marshallese"]:0.18421652481043366,((3[&type="Not_Marshallese"]:0.2598221037027135,(5[&type="Marshallese"]:0.059417068909769,6[&type="Marshallese"]:0.1384170689097199)10[&type="Marshallese"]:0.04440503479299546)11[&type="Marshallese"]:0.015734225321539785,7[&type="Marshallese"]:0.10855632902410961)14[&type="Marshallese"]:0.08901581779650869)15[&type="Marshallese"]:0.0;tree STATE_2980000 = ((((1[&type="Not_Marshallese"]:0.21307719621855056,4[&type="Not_Marshallese"]:0.10907719621850873)13[&type="Marshallese"]:0.017961200788367798,2[&type="Not_Marshallese"]:0.18703839700682195)12[&type="Marshallese"]:0.08631722500335359,8[&type="Marshallese"]:0.02935562201026104)9[&type="Marshallese"]:0.18421652481043366,((3[&type="Not_Marshallese"]:0.2598221037027135,(5[&type="Marshallese"]:0.059417068909769,6[&type="Marshallese"]:0.1384170689097199)10[&type="Marshallese"]:0.04440503479299546)11[&type="Marshallese"]:0.015734225321539785,7[&type="Marshallese"]:0.10855632902410961)14[&type="Marshallese"]:0.08901581779650869)15[&type="Marshallese"]:0.0;
tree STATE_1600000 = ((1[&type="Not_Marshallese"]:0.2436163632690207,4[&type="Not_Marshallese"]:0.13961636326897886)12[&type="Marshallese"]:0.1784374506199221,(((2[&type="Not_Marshallese"]:0.32920423942359767,3[&type="Not_Marshallese"]:0.23620423942375046)13[&type="Marshallese"]:0.017999011913957086,((5[&type="Marshallese"]:0.05887151019838316,7[&type="Marshallese"]:0.04787151019818853)9[&type="Marshallese"]:0.004096193901800993,8[&type="Marshallese"]:0.06796770410006592)10[&type="Marshallese"]:0.03523554723757433)11[&type="Marshallese"]:0.02070420759828223,6[&type="Marshallese"]:0.1979074589359916)14[&type="Marshallese"]:0.010146354953009418)15[&type="Marshallese"]:0.0;tree STATE_2990000 = ((1[&type="Not_Marshallese"]:0.2436163632690207,4[&type="Not_Marshallese"]:0.13961636326897886)12[&type="Marshallese"]:0.1784374506199221,(((2[&type="Not_Marshallese"]:0.32920423942359767,3[&type="Not_Marshallese"]:0.23620423942375046)13[&type="Marshallese"]:0.017999011913957086,((5[&type="Marshallese"]:0.05887151019838316,7[&type="Marshallese"]:0.04787151019818853)9[&type="Marshallese"]:0.004096193901800993,8[&type="Marshallese"]:0.06796770410006592)10[&type="Marshallese"]:0.03523554723757433)11[&type="Marshallese"]:0.02070420759828223,6[&type="Marshallese"]:0.1979074589359916)14[&type="Marshallese"]:0.010146354953009418)15[&type="Marshallese"]:0.0;
tree STATE_1610000 = (((1[&type="Not_Marshallese"]:0.40296533577656823,(((2[&type="Not_Marshallese"]:0.12127001353969474,3[&type="Not_Marshallese"]:0.02827001353984754)14[&type="Not_Marshallese"]:0.16488617369322822,(4[&type="Not_Marshallese"]:0.1916713866896551,5[&type="Marshallese"]:0.002671386689804267)13[&type="Marshallese"]:0.034484800543322425)9[&type="Marshallese"]:0.05339355427767173,7[&type="Marshallese"]:0.07954974151060379)12[&type="Marshallese"]:0.019415594265877134)11[&type="Marshallese"]:0.002553574653757662,8[&type="Marshallese"]:0.11751891043031498)10[&type="Marshallese"]:0.004467112059910516,6[&type="Marshallese"]:0.19598602249029462)15[&type="Marshallese"]:0.0;tree STATE_3000000 = (((1[&type="Not_Marshallese"]:0.40296533577656823,(((2[&type="Not_Marshallese"]:0.12127001353969474,3[&type="Not_Marshallese"]:0.02827001353984754)14[&type="Not_Marshallese"]:0.16488617369322822,(4[&type="Not_Marshallese"]:0.1916713866896551,5[&type="Marshallese"]:0.002671386689804267)13[&type="Marshallese"]:0.034484800543322425)9[&type="Marshallese"]:0.05339355427767173,7[&type="Marshallese"]:0.07954974151060379)12[&type="Marshallese"]:0.019415594265877134)11[&type="Marshallese"]:0.002553574653757662,8[&type="Marshallese"]:0.11751891043031498)10[&type="Marshallese"]:0.004467112059910516,6[&type="Marshallese"]:0.19598602249029462)15[&type="Marshallese"]:0.0;
tree STATE_1620000 = ((((1[&type="Not_Marshallese"]:0.34233552293223624,(7[&type="Marshallese"]:0.0380939600784293,8[&type="Marshallese"]:0.0540939600785057)12[&type="Marshallese"]:2.415628537196235E-4)10[&type="Marshallese"]:0.010916437128139111,(3[&type="Not_Marshallese"]:0.19539246378518849,4[&type="Not_Marshallese"]:0.22839246378509026)14[&type="Not_Marshallese"]:0.02085949627524325)11[&type="Marshallese"]:0.034678925589669896,(2[&type="Not_Marshallese"]:0.2805247199367601,5[&type="Marshallese"]:0.03152471993696382)9[&type="Marshallese"]:0.06340616571318874)13[&type="Marshallese"]:0.08582203133544886,6[&type="Marshallese"]:0.2597529169855523)15[&type="Marshallese"]:0.0;tree STATE_3010000 = ((((1[&type="Not_Marshallese"]:0.34233552293223624,(7[&type="Marshallese"]:0.0380939600784293,8[&type="Marshallese"]:0.0540939600785057)12[&type="Marshallese"]:2.415628537196235E-4)10[&type="Marshallese"]:0.010916437128139111,(3[&type="Not_Marshallese"]:0.19539246378518849,4[&type="Not_Marshallese"]:0.22839246378509026)14[&type="Not_Marshallese"]:0.02085949627524325)11[&type="Marshallese"]:0.034678925589669896,(2[&type="Not_Marshallese"]:0.2805247199367601,5[&type="Marshallese"]:0.03152471993696382)9[&type="Marshallese"]:0.06340616571318874)13[&type="Marshallese"]:0.08582203133544886,6[&type="Marshallese"]:0.2597529169855523)15[&type="Marshallese"]:0.0;
tree STATE_1630000 = (((((1[&type="Not_Marshallese"]:0.1522335227977216,4[&type="Not_Marshallese"]:0.048233522797679756)9[&type="Marshallese"]:0.12852546139547041,3[&type="Not_Marshallese"]:0.1437589841932484)12[&type="Marshallese"]:0.018729244872725148,5[&type="Marshallese"]:0.006488229066024476)11[&type="Marshallese"]:0.028245098213342756,6[&type="Marshallese"]:0.11373332727931812)14[&type="Marshallese"]:0.01885856253493179,((2[&type="Not_Marshallese"]:0.27301787401289224,7[&type="Marshallese"]:0.013017874012901332)10[&type="Marshallese"]:0.001773839089989182,8[&type="Marshallese"]:0.03079171310296691)13[&type="Marshallese"]:0.027800176711213875)15[&type="Marshallese"]:0.0;tree STATE_3020000 = (((((1[&type="Not_Marshallese"]:0.1522335227977216,4[&type="Not_Marshallese"]:0.048233522797679756)9[&type="Marshallese"]:0.12852546139547041,3[&type="Not_Marshallese"]:0.1437589841932484)12[&type="Marshallese"]:0.018729244872725148,5[&type="Marshallese"]:0.006488229066024476)11[&type="Marshallese"]:0.028245098213342756,6[&type="Marshallese"]:0.11373332727931812)14[&type="Marshallese"]:0.01885856253493179,((2[&type="Not_Marshallese"]:0.27301787401289224,7[&type="Marshallese"]:0.013017874012901332)10[&type="Marshallese"]:0.001773839089989182,8[&type="Marshallese"]:0.03079171310296691)13[&type="Marshallese"]:0.027800176711213875)15[&type="Marshallese"]:0.0;
tree STATE_1640000 = (((1[&type="Not_Marshallese"]:0.2979803518620939,((2[&type="Not_Marshallese"]:0.19772512075861412,3[&type="Not_Marshallese"]:0.10472512075876692)9[&type="Marshallese"]:0.042174217064538416,4[&type="Not_Marshallese"]:0.1798993378232071)12[&type="Marshallese"]:0.01408101403884493)14[&type="Marshallese"]:0.041269297954552864,(6[&type="Marshallese"]:0.09190177535018806,7[&type="Marshallese"]:0.001901775350042545)10[&type="Marshallese"]:0.03334787446651688)11[&type="Marshallese"]:0.007967649465962456,(5[&type="Marshallese"]:0.031240530526005617,8[&type="Marshallese"]:0.03624053052588738)13[&type="Marshallese"]:0.022976768756710897)15[&type="Marshallese"]:0.0;tree STATE_3030000 = (((1[&type="Not_Marshallese"]:0.2979803518620939,((2[&type="Not_Marshallese"]:0.19772512075861412,3[&type="Not_Marshallese"]:0.10472512075876692)9[&type="Marshallese"]:0.042174217064538416,4[&type="Not_Marshallese"]:0.1798993378232071)12[&type="Marshallese"]:0.01408101403884493)14[&type="Marshallese"]:0.041269297954552864,(6[&type="Marshallese"]:0.09190177535018806,7[&type="Marshallese"]:0.001901775350042545)10[&type="Marshallese"]:0.03334787446651688)11[&type="Marshallese"]:0.007967649465962456,(5[&type="Marshallese"]:0.031240530526005617,8[&type="Marshallese"]:0.03624053052588738)13[&type="Marshallese"]:0.022976768756710897)15[&type="Marshallese"]:0.0;
tree STATE_1650000 = ((((((1[&type="Not_Marshallese"]:0.19636333325765154,3[&type="Not_Marshallese"]:0.05936333325770793)10[&type="Marshallese"]:0.024269686390149425,2[&type="Not_Marshallese"]:0.17663301964770456)14[&type="Marshallese"]:0.05135578269031554,(4[&type="Not_Marshallese"]:0.16387750232111242,6[&type="Marshallese"]:0.05387750232121247)11[&type="Marshallese"]:0.004111300016962249)9[&type="Marshallese"]:0.02320540130773746,5[&type="Marshallese"]:0.00219420364596129)12[&type="Marshallese"]:0.05870287089012555,7[&type="Marshallese"]:0.049897074535892205)13[&type="Marshallese"]:9.63585348693452E-4,8[&type="Marshallese"]:0.06686065988466205)15[&type="Marshallese"]:0.0;tree STATE_3040000 = ((((((1[&type="Not_Marshallese"]:0.19636333325765154,3[&type="Not_Marshallese"]:0.05936333325770793)10[&type="Marshallese"]:0.024269686390149425,2[&type="Not_Marshallese"]:0.17663301964770456)14[&type="Marshallese"]:0.05135578269031554,(4[&type="Not_Marshallese"]:0.16387750232111242,6[&type="Marshallese"]:0.05387750232121247)11[&type="Marshallese"]:0.004111300016962249)9[&type="Marshallese"]:0.02320540130773746,5[&type="Marshallese"]:0.00219420364596129)12[&type="Marshallese"]:0.05870287089012555,7[&type="Marshallese"]:0.049897074535892205)13[&type="Marshallese"]:9.63585348693452E-4,8[&type="Marshallese"]:0.06686065988466205)15[&type="Marshallese"]:0.0;
tree STATE_1660000 = ((((1[&type="Not_Marshallese"]:0.32649538499372105,5[&type="Marshallese"]:0.03349538499382837)14[&type="Marshallese"]:0.003040202788179347,(7[&type="Marshallese"]:0.024126093652453384,8[&type="Marshallese"]:0.04012609365252978)12[&type="Marshallese"]:0.0014094941293597008)13[&type="Marshallese"]:0.04101015731705582,6[&type="Marshallese"]:0.15654574509901442)10[&type="Marshallese"]:0.0357260989503001,(2[&type="Not_Marshallese"]:0.2512853343266982,(3[&type="Not_Marshallese"]:0.04564626270061703,4[&type="Not_Marshallese"]:0.0786462627005188)11[&type="Not_Marshallese"]:0.11263907162623396)9[&type="Marshallese"]:0.11098650972246171)15[&type="Marshallese"]:0.0;tree STATE_3050000 = ((((1[&type="Not_Marshallese"]:0.32649538499372105,5[&type="Marshallese"]:0.03349538499382837)14[&type="Marshallese"]:0.003040202788179347,(7[&type="Marshallese"]:0.024126093652453384,8[&type="Marshallese"]:0.04012609365252978)12[&type="Marshallese"]:0.0014094941293597008)13[&type="Marshallese"]:0.04101015731705582,6[&type="Marshallese"]:0.15654574509901442)10[&type="Marshallese"]:0.0357260989503001,(2[&type="Not_Marshallese"]:0.2512853343266982,(3[&type="Not_Marshallese"]:0.04564626270061703,4[&type="Not_Marshallese"]:0.0786462627005188)11[&type="Not_Marshallese"]:0.11263907162623396)9[&type="Marshallese"]:0.11098650972246171)15[&type="Marshallese"]:0.0;
tree STATE_1670000 = (((((1[&type="Not_Marshallese"]:0.26155777320211937,6[&type="Marshallese"]:0.04755777320217758)13[&type="Marshallese"]:0.007112648430705526,(2[&type="Not_Marshallese"]:0.20624103066618216,(3[&type="Not_Marshallese"]:0.10952319259292936,4[&type="Not_Marshallese"]:0.14252319259283114)12[&type="Marshallese"]:0.0037178380734055883)14[&type="Marshallese"]:0.018429390966546333)11[&type="Marshallese"]:0.03658236020044814,7[&type="Marshallese"]:0.0012527818331857232)10[&type="Marshallese"]:0.00348110049299577,8[&type="Marshallese"]:0.02073388232625789)9[&type="Marshallese"]:0.0032104619450485927,5[&type="Marshallese"]:0.018944344271424718)15[&type="Marshallese"]:0.0;tree STATE_3060000 = (((((1[&type="Not_Marshallese"]:0.26155777320211937,6[&type="Marshallese"]:0.04755777320217758)13[&type="Marshallese"]:0.007112648430705526,(2[&type="Not_Marshallese"]:0.20624103066618216,(3[&type="Not_Marshallese"]:0.10952319259292936,4[&type="Not_Marshallese"]:0.14252319259283114)12[&type="Marshallese"]:0.0037178380734055883)14[&type="Marshallese"]:0.018429390966546333)11[&type="Marshallese"]:0.03658236020044814,7[&type="Marshallese"]:0.0012527818331857232)10[&type="Marshallese"]:0.00348110049299577,8[&type="Marshallese"]:0.02073388232625789)9[&type="Marshallese"]:0.0032104619450485927,5[&type="Marshallese"]:0.018944344271424718)15[&type="Marshallese"]:0.0;
tree STATE_1680000 = ((((((1[&type="Not_Marshallese"]:0.17062387974908874,2[&type="Not_Marshallese"]:0.12662387974899234)10[&type="Marshallese"]:0.006145628823533145,3[&type="Not_Marshallese"]:0.039769508572678275)12[&type="Marshallese"]:0.11865181993061644,5[&type="Marshallese"]:0.0024213285033456433)14[&type="Marshallese"]:0.0411837737786756,(7[&type="Marshallese"]:0.023735202440431313,8[&type="Marshallese"]:0.03973520244050771)9[&type="Marshallese"]:0.008869899841395301)11[&type="Marshallese"]:0.021468911292437498,6[&type="Marshallese"]:0.14407401357440963)13[&type="Marshallese"]:0.028559609060143543,4[&type="Not_Marshallese"]:0.28263362263445313)15[&type="Marshallese"]:0.0;tree STATE_3070000 = ((((((1[&type="Not_Marshallese"]:0.17062387974908874,2[&type="Not_Marshallese"]:0.12662387974899234)10[&type="Marshallese"]:0.006145628823533145,3[&type="Not_Marshallese"]:0.039769508572678275)12[&type="Marshallese"]:0.11865181993061644,5[&type="Marshallese"]:0.0024213285033456433)14[&type="Marshallese"]:0.0411837737786756,(7[&type="Marshallese"]:0.023735202440431313,8[&type="Marshallese"]:0.03973520244050771)9[&type="Marshallese"]:0.008869899841395301)11[&type="Marshallese"]:0.021468911292437498,6[&type="Marshallese"]:0.14407401357440963)13[&type="Marshallese"]:0.028559609060143543,4[&type="Not_Marshallese"]:0.28263362263445313)15[&type="Marshallese"]:0.0;
tree STATE_1690000 = (((((1[&type="Not_Marshallese"]:0.266652885922106,(2[&type="Not_Marshallese"]:0.2111360181123621,3[&type="Not_Marshallese"]:0.1181360181125149)14[&type="Marshallese"]:0.011516867809647502)13[&type="Marshallese"]:0.08579048489565333,(4[&type="Not_Marshallese"]:0.2276733621602936,7[&type="Marshallese"]:0.027673362160248127)12[&type="Marshallese"]:0.0207700086574239)11[&type="Marshallese"]:0.01589405661434612,5[&type="Marshallese"]:0.07533742743221278)10[&type="Marshallese"]:0.0558890257857767,6[&type="Marshallese"]:0.21022645321794037)9[&type="Marshallese"]:0.022325604549848388,8[&type="Marshallese"]:0.15855205776771963)15[&type="Marshallese"]:0.0;tree STATE_3080000 = (((((1[&type="Not_Marshallese"]:0.266652885922106,(2[&type="Not_Marshallese"]:0.2111360181123621,3[&type="Not_Marshallese"]:0.1181360181125149)14[&type="Marshallese"]:0.011516867809647502)13[&type="Marshallese"]:0.08579048489565333,(4[&type="Not_Marshallese"]:0.2276733621602936,7[&type="Marshallese"]:0.027673362160248127)12[&type="Marshallese"]:0.0207700086574239)11[&type="Marshallese"]:0.01589405661434612,5[&type="Marshallese"]:0.07533742743221278)10[&type="Marshallese"]:0.0558890257857767,6[&type="Marshallese"]:0.21022645321794037)9[&type="Marshallese"]:0.022325604549848388,8[&type="Marshallese"]:0.15855205776771963)15[&type="Marshallese"]:0.0;
tree STATE_1700000 = (1[&type="Not_Marshallese"]:0.5275930399105315,(((((2[&type="Not_Marshallese"]:0.1496737683934038,4[&type="Not_Marshallese"]:0.08967376839345836)14[&type="Marshallese"]:0.07968735797738435,3[&type="Not_Marshallese"]:0.13636112637094094)9[&type="Marshallese"]:0.03157973016932025,5[&type="Marshallese"]:0.011940856540312128)11[&type="Marshallese"]:0.06754399496724589,(6[&type="Marshallese"]:0.1305227798251969,7[&type="Marshallese"]:0.04052277982505137)10[&type="Marshallese"]:0.027962071682312017)12[&type="Marshallese"]:0.037898482261638944,8[&type="Marshallese"]:0.12238333376907873)13[&type="Marshallese"]:0.11720970614144188)15[&type="Marshallese"]:0.0;tree STATE_3090000 = (1[&type="Not_Marshallese"]:0.5275930399105315,(((((2[&type="Not_Marshallese"]:0.1496737683934038,4[&type="Not_Marshallese"]:0.08967376839345836)14[&type="Marshallese"]:0.07968735797738435,3[&type="Not_Marshallese"]:0.13636112637094094)9[&type="Marshallese"]:0.03157973016932025,5[&type="Marshallese"]:0.011940856540312128)11[&type="Marshallese"]:0.06754399496724589,(6[&type="Marshallese"]:0.1305227798251969,7[&type="Marshallese"]:0.04052277982505137)10[&type="Marshallese"]:0.027962071682312017)12[&type="Marshallese"]:0.037898482261638944,8[&type="Marshallese"]:0.12238333376907873)13[&type="Marshallese"]:0.11720970614144188)15[&type="Marshallese"]:0.0;
tree STATE_1710000 = (((((1[&type="Not_Marshallese"]:0.18466958568425348,(2[&type="Not_Marshallese"]:0.11391309442514394,3[&type="Not_Marshallese"]:0.020913094425296735)12[&type="Not_Marshallese"]:0.026756491259013138)13[&type="Marshallese"]:0.12662511516953315,7[&type="Marshallese"]:0.007294700853699321)10[&type="Marshallese"]:0.01657450965680879,(4[&type="Not_Marshallese"]:0.21829898903011813,5[&type="Marshallese"]:0.029298989030267286)9[&type="Marshallese"]:0.0055702214804354555)11[&type="Marshallese"]:0.12275812047840301,8[&type="Marshallese"]:0.16262733098898752)14[&type="Marshallese"]:0.11934696873261452,6[&type="Marshallese"]:0.35597429972167116)15[&type="Marshallese"]:0.0;tree STATE_3100000 = (((((1[&type="Not_Marshallese"]:0.18466958568425348,(2[&type="Not_Marshallese"]:0.11391309442514394,3[&type="Not_Marshallese"]:0.020913094425296735)12[&type="Not_Marshallese"]:0.026756491259013138)13[&type="Marshallese"]:0.12662511516953315,7[&type="Marshallese"]:0.007294700853699321)10[&type="Marshallese"]:0.01657450965680879,(4[&type="Not_Marshallese"]:0.21829898903011813,5[&type="Marshallese"]:0.029298989030267286)9[&type="Marshallese"]:0.0055702214804354555)11[&type="Marshallese"]:0.12275812047840301,8[&type="Marshallese"]:0.16262733098898752)14[&type="Marshallese"]:0.11934696873261452,6[&type="Marshallese"]:0.35597429972167116)15[&type="Marshallese"]:0.0;
tree STATE_1720000 = ((((1[&type="Not_Marshallese"]:0.2700113646696772,(2[&type="Not_Marshallese"]:0.14664040414311547,3[&type="Not_Marshallese"]:0.05364040414326826)12[&type="Not_Marshallese"]:0.0793709605264653)10[&type="Marshallese"]:0.011901084296967679,4[&type="Not_Marshallese"]:0.17791244896660302)11[&type="Marshallese"]:0.030854206402319173,((5[&type="Marshallese"]:0.006990218701916795,8[&type="Marshallese"]:0.01199021870179856)9[&type="Marshallese"]:0.011146276121310417,7[&type="Marshallese"]:0.00713649482303258)13[&type="Marshallese"]:0.0016301605458441393)14[&type="Marshallese"]:0.10886227108622654,6[&type="Marshallese"]:0.20762892645524877)15[&type="Marshallese"]:0.0;tree STATE_3110000 = ((((1[&type="Not_Marshallese"]:0.2700113646696772,(2[&type="Not_Marshallese"]:0.14664040414311547,3[&type="Not_Marshallese"]:0.05364040414326826)12[&type="Not_Marshallese"]:0.0793709605264653)10[&type="Marshallese"]:0.011901084296967679,4[&type="Not_Marshallese"]:0.17791244896660302)11[&type="Marshallese"]:0.030854206402319173,((5[&type="Marshallese"]:0.006990218701916795,8[&type="Marshallese"]:0.01199021870179856)9[&type="Marshallese"]:0.011146276121310417,7[&type="Marshallese"]:0.00713649482303258)13[&type="Marshallese"]:0.0016301605458441393)14[&type="Marshallese"]:0.10886227108622654,6[&type="Marshallese"]:0.20762892645524877)15[&type="Marshallese"]:0.0;
tree STATE_1730000 = (((1[&type="Not_Marshallese"]:0.14419451493593247,3[&type="Not_Marshallese"]:0.007194514935988855)11[&type="Not_Marshallese"]:0.24860097426035613,(5[&type="Marshallese"]:0.0343724320634301,8[&type="Marshallese"]:0.03937243206331187)12[&type="Marshallese"]:0.06542305713296581)10[&type="Marshallese"]:0.0182950371649222,((2[&type="Not_Marshallese"]:0.23741156891646947,4[&type="Not_Marshallese"]:0.17741156891652404)9[&type="Marshallese"]:0.12368557787941986,(6[&type="Marshallese"]:0.1285783344550715,7[&type="Marshallese"]:0.03857833445492598)14[&type="Marshallese"]:0.06251881234097245)13[&type="Marshallese"]:0.005993379565225054)15[&type="Marshallese"]:0.0;tree STATE_3120000 = (((1[&type="Not_Marshallese"]:0.14419451493593247,3[&type="Not_Marshallese"]:0.007194514935988855)11[&type="Not_Marshallese"]:0.24860097426035613,(5[&type="Marshallese"]:0.0343724320634301,8[&type="Marshallese"]:0.03937243206331187)12[&type="Marshallese"]:0.06542305713296581)10[&type="Marshallese"]:0.0182950371649222,((2[&type="Not_Marshallese"]:0.23741156891646947,4[&type="Not_Marshallese"]:0.17741156891652404)9[&type="Marshallese"]:0.12368557787941986,(6[&type="Marshallese"]:0.1285783344550715,7[&type="Marshallese"]:0.03857833445492598)14[&type="Marshallese"]:0.06251881234097245)13[&type="Marshallese"]:0.005993379565225054)15[&type="Marshallese"]:0.0;
tree STATE_1740000 = (((1[&type="Not_Marshallese"]:0.391952555173079,(3[&type="Not_Marshallese"]:0.1922222627866375,5[&type="Marshallese"]:0.03622226278668844)11[&type="Marshallese"]:0.06273029238649785)10[&type="Marshallese"]:0.0730838199411572,((2[&type="Not_Marshallese"]:0.1155801738217001,4[&type="Not_Marshallese"]:0.055580173821754675)12[&type="Marshallese"]:0.23816297414167314,(7[&type="Marshallese"]:0.02166754974849544,8[&type="Marshallese"]:0.03766754974857184)13[&type="Marshallese"]:0.0720755982148869)14[&type="Marshallese"]:0.06729322715076652)9[&type="Marshallese"]:0.08000427091646051,6[&type="Marshallese"]:0.3310406460307549)15[&type="Marshallese"]:0.0;tree STATE_3130000 = (((1[&type="Not_Marshallese"]:0.391952555173079,(3[&type="Not_Marshallese"]:0.1922222627866375,5[&type="Marshallese"]:0.03622226278668844)11[&type="Marshallese"]:0.06273029238649785)10[&type="Marshallese"]:0.0730838199411572,((2[&type="Not_Marshallese"]:0.1155801738217001,4[&type="Not_Marshallese"]:0.055580173821754675)12[&type="Marshallese"]:0.23816297414167314,(7[&type="Marshallese"]:0.02166754974849544,8[&type="Marshallese"]:0.03766754974857184)13[&type="Marshallese"]:0.0720755982148869)14[&type="Marshallese"]:0.06729322715076652)9[&type="Marshallese"]:0.08000427091646051,6[&type="Marshallese"]:0.3310406460307549)15[&type="Marshallese"]:0.0;
tree STATE_1750000 = ((1[&type="Not_Marshallese"]:0.5419011187289776,8[&type="Marshallese"]:0.2539011187289667)9[&type="Marshallese"]:0.07205989060202389,((((2[&type="Not_Marshallese"]:0.21425535591845235,(3[&type="Not_Marshallese"]:0.01580816932867074,4[&type="Not_Marshallese"]:0.048808169328572515)11[&type="Not_Marshallese"]:0.1054471865899344)10[&type="Not_Marshallese"]:0.07793229914078298,7[&type="Marshallese"]:0.032187655059244424)12[&type="Marshallese"]:0.098234798855598,5[&type="Marshallese"]:0.14142245391503705)14[&type="Marshallese"]:0.009335469835741905,6[&type="Marshallese"]:0.22975792375072984)13[&type="Marshallese"]:0.17020308558032987)15[&type="Marshallese"]:0.0;tree STATE_3140000 = ((1[&type="Not_Marshallese"]:0.5419011187289776,8[&type="Marshallese"]:0.2539011187289667)9[&type="Marshallese"]:0.07205989060202389,((((2[&type="Not_Marshallese"]:0.21425535591845235,(3[&type="Not_Marshallese"]:0.01580816932867074,4[&type="Not_Marshallese"]:0.048808169328572515)11[&type="Not_Marshallese"]:0.1054471865899344)10[&type="Not_Marshallese"]:0.07793229914078298,7[&type="Marshallese"]:0.032187655059244424)12[&type="Marshallese"]:0.098234798855598,5[&type="Marshallese"]:0.14142245391503705)14[&type="Marshallese"]:0.009335469835741905,6[&type="Marshallese"]:0.22975792375072984)13[&type="Marshallese"]:0.17020308558032987)15[&type="Marshallese"]:0.0;
tree STATE_1760000 = ((((1[&type="Not_Marshallese"]:0.2434013137084998,2[&type="Not_Marshallese"]:0.1994013137084034)13[&type="Marshallese"]:0.09716840837622745,7[&type="Marshallese"]:0.03656972208463993)11[&type="Marshallese"]:0.02648893516329176,((3[&type="Not_Marshallese"]:0.15999664262433078,5[&type="Marshallese"]:0.003996642624381708)12[&type="Marshallese"]:0.028559615650817494,(4[&type="Not_Marshallese"]:0.20192432270206723,6[&type="Marshallese"]:0.09192432270216727)9[&type="Marshallese"]:0.019631935572982817)14[&type="Marshallese"]:0.041502398972927124)10[&type="Marshallese"]:0.09691628610811526,8[&type="Marshallese"]:0.17597494335612335)15[&type="Marshallese"]:0.0;tree STATE_3150000 = ((((1[&type="Not_Marshallese"]:0.2434013137084998,2[&type="Not_Marshallese"]:0.1994013137084034)13[&type="Marshallese"]:0.09716840837622745,7[&type="Marshallese"]:0.03656972208463993)11[&type="Marshallese"]:0.02648893516329176,((3[&type="Not_Marshallese"]:0.15999664262433078,5[&type="Marshallese"]:0.003996642624381708)12[&type="Marshallese"]:0.028559615650817494,(4[&type="Not_Marshallese"]:0.20192432270206723,6[&type="Marshallese"]:0.09192432270216727)9[&type="Marshallese"]:0.019631935572982817)14[&type="Marshallese"]:0.041502398972927124)10[&type="Marshallese"]:0.09691628610811526,8[&type="Marshallese"]:0.17597494335612335)15[&type="Marshallese"]:0.0;
tree STATE_1770000 = (((1[&type="Not_Marshallese"]:0.330681980070602,(((2[&type="Not_Marshallese"]:0.12114064890287538,4[&type="Not_Marshallese"]:0.061140648902929945)13[&type="Marshallese"]:0.06907193128169109,3[&type="Not_Marshallese"]:0.09721258018471926)14[&type="Marshallese"]:0.07825300200808241,(5[&type="Marshallese"]:0.013188725362265952,7[&type="Marshallese"]:0.00218872536207132)11[&type="Marshallese"]:0.006276856830586652)12[&type="Marshallese"]:0.018216397877856727)10[&type="Marshallese"]:0.18449654111579983,8[&type="Marshallese"]:0.22717852118639092)9[&type="Marshallese"]:0.0656039769430724,6[&type="Marshallese"]:0.36678249812953245)15[&type="Marshallese"]:0.0;tree STATE_3160000 = (((1[&type="Not_Marshallese"]:0.330681980070602,(((2[&type="Not_Marshallese"]:0.12114064890287538,4[&type="Not_Marshallese"]:0.061140648902929945)13[&type="Marshallese"]:0.06907193128169109,3[&type="Not_Marshallese"]:0.09721258018471926)14[&type="Marshallese"]:0.07825300200808241,(5[&type="Marshallese"]:0.013188725362265952,7[&type="Marshallese"]:0.00218872536207132)11[&type="Marshallese"]:0.006276856830586652)12[&type="Marshallese"]:0.018216397877856727)10[&type="Marshallese"]:0.18449654111579983,8[&type="Marshallese"]:0.22717852118639092)9[&type="Marshallese"]:0.0656039769430724,6[&type="Marshallese"]:0.36678249812953245)15[&type="Marshallese"]:0.0;
tree STATE_1780000 = (((1[&type="Not_Marshallese"]:0.34386391229835206,((2[&type="Not_Marshallese"]:0.22939883842866038,4[&type="Not_Marshallese"]:0.16939883842871495)11[&type="Not_Marshallese"]:0.04161115828920592,(5[&type="Marshallese"]:0.015123991776724577,6[&type="Marshallese"]:0.09412399177667546)9[&type="Marshallese"]:0.006886004941345447)13[&type="Marshallese"]:0.028853915580389355)14[&type="Marshallese"]:0.007838567905084748,(7[&type="Marshallese"]:0.001897022995294817,8[&type="Marshallese"]:0.017897022995371215)10[&type="Marshallese"]:0.04580545720805468)12[&type="Marshallese"]:0.04060336218005678,3[&type="Not_Marshallese"]:0.25530584238355)15[&type="Marshallese"]:0.0;tree STATE_3170000 = (((1[&type="Not_Marshallese"]:0.34386391229835206,((2[&type="Not_Marshallese"]:0.22939883842866038,4[&type="Not_Marshallese"]:0.16939883842871495)11[&type="Not_Marshallese"]:0.04161115828920592,(5[&type="Marshallese"]:0.015123991776724577,6[&type="Marshallese"]:0.09412399177667546)9[&type="Marshallese"]:0.006886004941345447)13[&type="Marshallese"]:0.028853915580389355)14[&type="Marshallese"]:0.007838567905084748,(7[&type="Marshallese"]:0.001897022995294817,8[&type="Marshallese"]:0.017897022995371215)10[&type="Marshallese"]:0.04580545720805468)12[&type="Marshallese"]:0.04060336218005678,3[&type="Not_Marshallese"]:0.25530584238355)15[&type="Marshallese"]:0.0;
tree STATE_1790000 = ((((((1[&type="Not_Marshallese"]:0.1594794367889469,2[&type="Not_Marshallese"]:0.1154794367888505)10[&type="Marshallese"]:0.028008188838856807,3[&type="Not_Marshallese"]:0.050487625627860105)9[&type="Marshallese"]:0.08631417191516541,4[&type="Not_Marshallese"]:0.1698017975429273)13[&type="Marshallese"]:0.07098998060527789,(7[&type="Marshallese"]:0.001523255286365155,8[&type="Marshallese"]:0.017523255286441553)14[&type="Marshallese"]:0.03926852286179455)12[&type="Marshallese"]:0.024674359959095504,5[&type="Marshallese"]:0.07646613810744984)11[&type="Marshallese"]:0.036004758795921965,6[&type="Marshallese"]:0.1914708969033227)15[&type="Marshallese"]:0.0;tree STATE_3180000 = ((((((1[&type="Not_Marshallese"]:0.1594794367889469,2[&type="Not_Marshallese"]:0.1154794367888505)10[&type="Marshallese"]:0.028008188838856807,3[&type="Not_Marshallese"]:0.050487625627860105)9[&type="Marshallese"]:0.08631417191516541,4[&type="Not_Marshallese"]:0.1698017975429273)13[&type="Marshallese"]:0.07098998060527789,(7[&type="Marshallese"]:0.001523255286365155,8[&type="Marshallese"]:0.017523255286441553)14[&type="Marshallese"]:0.03926852286179455)12[&type="Marshallese"]:0.024674359959095504,5[&type="Marshallese"]:0.07646613810744984)11[&type="Marshallese"]:0.036004758795921965,6[&type="Marshallese"]:0.1914708969033227)15[&type="Marshallese"]:0.0;
tree STATE_1800000 = ((1[&type="Not_Marshallese"]:0.38913105670494375,((2[&type="Not_Marshallese"]:0.14588328814411156,3[&type="Not_Marshallese"]:0.05288328814426435)14[&type="Marshallese"]:0.1406779078897365,6[&type="Marshallese"]:0.11656119603400267)9[&type="Marshallese"]:0.058569860670999285)12[&type="Marshallese"]:0.043315212056953656,((4[&type="Not_Marshallese"]:0.2431980749056225,8[&type="Marshallese"]:0.05919807490565343)10[&type="Marshallese"]:0.03093280714200386,(5[&type="Marshallese"]:0.028720044793121624,7[&type="Marshallese"]:0.017720044792926992)13[&type="Marshallese"]:0.0564108372546539)11[&type="Marshallese"]:0.0543153867142292)15[&type="Marshallese"]:0.0;tree STATE_3190000 = ((1[&type="Not_Marshallese"]:0.38913105670494375,((2[&type="Not_Marshallese"]:0.14588328814411156,3[&type="Not_Marshallese"]:0.05288328814426435)14[&type="Marshallese"]:0.1406779078897365,6[&type="Marshallese"]:0.11656119603400267)9[&type="Marshallese"]:0.058569860670999285)12[&type="Marshallese"]:0.043315212056953656,((4[&type="Not_Marshallese"]:0.2431980749056225,8[&type="Marshallese"]:0.05919807490565343)10[&type="Marshallese"]:0.03093280714200386,(5[&type="Marshallese"]:0.028720044793121624,7[&type="Marshallese"]:0.017720044792926992)13[&type="Marshallese"]:0.0564108372546539)11[&type="Marshallese"]:0.0543153867142292)15[&type="Marshallese"]:0.0;
tree STATE_1810000 = ((((1[&type="Not_Marshallese"]:0.31264127780313544,((2[&type="Not_Marshallese"]:0.16611359792798047,3[&type="Not_Marshallese"]:0.07311359792813327)11[&type="Marshallese"]:0.023116005065514394,4[&type="Not_Marshallese"]:0.12922960299354944)10[&type="Marshallese"]:0.07941167480954417)14[&type="Marshallese"]:0.005009369376033024,5[&type="Marshallese"]:0.024650647179275786)13[&type="Marshallese"]:0.018071232920590874,(7[&type="Marshallese"]:0.024908284217560472,8[&type="Marshallese"]:0.04090828421763687)9[&type="Marshallese"]:0.006813595882111556)12[&type="Marshallese"]:0.1577876453488572,6[&type="Marshallese"]:0.27950952544867474)15[&type="Marshallese"]:0.0;tree STATE_3200000 = ((((1[&type="Not_Marshallese"]:0.31264127780313544,((2[&type="Not_Marshallese"]:0.16611359792798047,3[&type="Not_Marshallese"]:0.07311359792813327)11[&type="Marshallese"]:0.023116005065514394,4[&type="Not_Marshallese"]:0.12922960299354944)10[&type="Marshallese"]:0.07941167480954417)14[&type="Marshallese"]:0.005009369376033024,5[&type="Marshallese"]:0.024650647179275786)13[&type="Marshallese"]:0.018071232920590874,(7[&type="Marshallese"]:0.024908284217560472,8[&type="Marshallese"]:0.04090828421763687)9[&type="Marshallese"]:0.006813595882111556)12[&type="Marshallese"]:0.1577876453488572,6[&type="Marshallese"]:0.27950952544867474)15[&type="Marshallese"]:0.0;
tree STATE_1820000 = (((((1[&type="Not_Marshallese"]:0.14682340613219666,4[&type="Not_Marshallese"]:0.04282340613215482)12[&type="Marshallese"]:0.09587308618120485,3[&type="Not_Marshallese"]:0.1056964923134579)13[&type="Marshallese"]:0.11241628345776289,(2[&type="Not_Marshallese"]:0.2686667731855514,5[&type="Marshallese"]:0.019666773185755104)9[&type="Marshallese"]:0.04244600258551662)11[&type="Marshallese"]:0.01252190668397013,(6[&type="Marshallese"]:0.14542860346272402,7[&type="Marshallese"]:0.055428603462578496)14[&type="Marshallese"]:0.008206078992468724)10[&type="Marshallese"]:0.051323987067529,8[&type="Marshallese"]:0.13095866952265262)15[&type="Marshallese"]:0.0;tree STATE_3210000 = (((((1[&type="Not_Marshallese"]:0.14682340613219666,4[&type="Not_Marshallese"]:0.04282340613215482)12[&type="Marshallese"]:0.09587308618120485,3[&type="Not_Marshallese"]:0.1056964923134579)13[&type="Marshallese"]:0.11241628345776289,(2[&type="Not_Marshallese"]:0.2686667731855514,5[&type="Marshallese"]:0.019666773185755104)9[&type="Marshallese"]:0.04244600258551662)11[&type="Marshallese"]:0.01252190668397013,(6[&type="Marshallese"]:0.14542860346272402,7[&type="Marshallese"]:0.055428603462578496)14[&type="Marshallese"]:0.008206078992468724)10[&type="Marshallese"]:0.051323987067529,8[&type="Marshallese"]:0.13095866952265262)15[&type="Marshallese"]:0.0;
tree STATE_1830000 = (((((1[&type="Not_Marshallese"]:0.1864084120733197,4[&type="Not_Marshallese"]:0.08240841207327787)9[&type="Marshallese"]:0.12837561310852924,(5[&type="Marshallese"]:0.019736479557393605,8[&type="Marshallese"]:0.02473647955727537)11[&type="Marshallese"]:0.0020475456245626633)13[&type="Marshallese"]:0.04060998657671078,(2[&type="Not_Marshallese"]:0.10343134593788009,3[&type="Not_Marshallese"]:0.010431345938032882)12[&type="Not_Marshallese"]:0.20796266582058323)10[&type="Marshallese"]:0.05701647267283422,7[&type="Marshallese"]:0.10841048443130663)14[&type="Marshallese"]:0.06727071955464292,6[&type="Marshallese"]:0.26568120398609507)15[&type="Marshallese"]:0.0;tree STATE_3220000 = (((((1[&type="Not_Marshallese"]:0.1864084120733197,4[&type="Not_Marshallese"]:0.08240841207327787)9[&type="Marshallese"]:0.12837561310852924,(5[&type="Marshallese"]:0.019736479557393605,8[&type="Marshallese"]:0.02473647955727537)11[&type="Marshallese"]:0.0020475456245626633)13[&type="Marshallese"]:0.04060998657671078,(2[&type="Not_Marshallese"]:0.10343134593788009,3[&type="Not_Marshallese"]:0.010431345938032882)12[&type="Not_Marshallese"]:0.20796266582058323)10[&type="Marshallese"]:0.05701647267283422,7[&type="Marshallese"]:0.10841048443130663)14[&type="Marshallese"]:0.06727071955464292,6[&type="Marshallese"]:0.26568120398609507)15[&type="Marshallese"]:0.0;
tree STATE_1840000 = ((1[&type="Not_Marshallese"]:0.7798593899731314,(((5[&type="Marshallese"]:0.07517425041596115,7[&type="Marshallese"]:0.06417425041576652)14[&type="Marshallese"]:0.02954034411540024,6[&type="Marshallese"]:0.18371459453131228)12[&type="Marshallese"]:0.180135937199906,8[&type="Marshallese"]:0.28985053173114916)13[&type="Marshallese"]:0.20200885824197135)9[&type="Marshallese"]:0.03567198493754076,((2[&type="Not_Marshallese"]:0.09571650323617067,3[&type="Not_Marshallese"]:0.00271650323632347)10[&type="Not_Marshallese"]:0.2133174258163643,4[&type="Not_Marshallese"]:0.24903392905258953)11[&type="Not_Marshallese"]:0.4624974458580408)15[&type="Marshallese"]:0.0;tree STATE_3230000 = ((1[&type="Not_Marshallese"]:0.7798593899731314,(((5[&type="Marshallese"]:0.07517425041596115,7[&type="Marshallese"]:0.06417425041576652)14[&type="Marshallese"]:0.02954034411540024,6[&type="Marshallese"]:0.18371459453131228)12[&type="Marshallese"]:0.180135937199906,8[&type="Marshallese"]:0.28985053173114916)13[&type="Marshallese"]:0.20200885824197135)9[&type="Marshallese"]:0.03567198493754076,((2[&type="Not_Marshallese"]:0.09571650323617067,3[&type="Not_Marshallese"]:0.00271650323632347)10[&type="Not_Marshallese"]:0.2133174258163643,4[&type="Not_Marshallese"]:0.24903392905258953)11[&type="Not_Marshallese"]:0.4624974458580408)15[&type="Marshallese"]:0.0;
tree STATE_1850000 = ((1[&type="Not_Marshallese"]:0.5958493033131255,3[&type="Not_Marshallese"]:0.45884930331318186)13[&type="Marshallese"]:0.1951148769084432,(((((2[&type="Not_Marshallese"]:0.12512210388783374,4[&type="Not_Marshallese"]:0.0651221038878883)9[&type="Marshallese"]:0.1362030435797671,5[&type="Marshallese"]:0.012325147467804554)11[&type="Marshallese"]:0.0715414041188202,7[&type="Marshallese"]:0.07286655158643013)12[&type="Marshallese"]:0.08550255561702336,6[&type="Marshallese"]:0.248369107203599)10[&type="Marshallese"]:0.03482261271793802,8[&type="Marshallese"]:0.2091917199214679)14[&type="Marshallese"]:0.29377246030008985)15[&type="Marshallese"]:0.0;tree STATE_3240000 = ((1[&type="Not_Marshallese"]:0.5958493033131255,3[&type="Not_Marshallese"]:0.45884930331318186)13[&type="Marshallese"]:0.1951148769084432,(((((2[&type="Not_Marshallese"]:0.12512210388783374,4[&type="Not_Marshallese"]:0.0651221038878883)9[&type="Marshallese"]:0.1362030435797671,5[&type="Marshallese"]:0.012325147467804554)11[&type="Marshallese"]:0.0715414041188202,7[&type="Marshallese"]:0.07286655158643013)12[&type="Marshallese"]:0.08550255561702336,6[&type="Marshallese"]:0.248369107203599)10[&type="Marshallese"]:0.03482261271793802,8[&type="Marshallese"]:0.2091917199214679)14[&type="Marshallese"]:0.29377246030008985)15[&type="Marshallese"]:0.0;
tree STATE_1860000 = ((1[&type="Not_Marshallese"]:0.4752864250224255,((2[&type="Not_Marshallese"]:0.22008952737603976,3[&type="Not_Marshallese"]:0.12708952737619256)14[&type="Not_Marshallese"]:0.1497766965868954,4[&type="Not_Marshallese"]:0.30986622396298974)10[&type="Marshallese"]:0.06142020105939394)12[&type="Marshallese"]:0.19744756282427794,((5[&type="Marshallese"]:0.028707012528523257,7[&type="Marshallese"]:0.017707012528328625)9[&type="Marshallese"]:0.008568334545370704,(6[&type="Marshallese"]:0.09175690189098157,8[&type="Marshallese"]:0.017756901890912447)13[&type="Marshallese"]:0.02451844518286328)11[&type="Marshallese"]:0.3424586407729168)15[&type="Marshallese"]:0.0;tree STATE_3250000 = ((1[&type="Not_Marshallese"]:0.4752864250224255,((2[&type="Not_Marshallese"]:0.22008952737603976,3[&type="Not_Marshallese"]:0.12708952737619256)14[&type="Not_Marshallese"]:0.1497766965868954,4[&type="Not_Marshallese"]:0.30986622396298974)10[&type="Marshallese"]:0.06142020105939394)12[&type="Marshallese"]:0.19744756282427794,((5[&type="Marshallese"]:0.028707012528523257,7[&type="Marshallese"]:0.017707012528328625)9[&type="Marshallese"]:0.008568334545370704,(6[&type="Marshallese"]:0.09175690189098157,8[&type="Marshallese"]:0.017756901890912447)13[&type="Marshallese"]:0.02451844518286328)11[&type="Marshallese"]:0.3424586407729168)15[&type="Marshallese"]:0.0;
tree STATE_1870000 = ((((1[&type="Not_Marshallese"]:0.324918974064485,(3[&type="Not_Marshallese"]:0.15838147789298723,5[&type="Marshallese"]:0.002381477893038164)9[&type="Marshallese"]:0.029537496171554156)14[&type="Marshallese"]:0.05679780032502835,6[&type="Marshallese"]:0.16771677438957155)13[&type="Marshallese"]:0.07185293502173973,((4[&type="Not_Marshallese"]:0.24921894105920822,7[&type="Marshallese"]:0.049218941059162746)10[&type="Marshallese"]:2.6599516932901413E-5,8[&type="Marshallese"]:0.06524554057617205)11[&type="Marshallese"]:0.10032416883507012)12[&type="Marshallese"]:0.01659582112169633,2[&type="Not_Marshallese"]:0.426165530532853)15[&type="Marshallese"]:0.0;tree STATE_3260000 = ((((1[&type="Not_Marshallese"]:0.324918974064485,(3[&type="Not_Marshallese"]:0.15838147789298723,5[&type="Marshallese"]:0.002381477893038164)9[&type="Marshallese"]:0.029537496171554156)14[&type="Marshallese"]:0.05679780032502835,6[&type="Marshallese"]:0.16771677438957155)13[&type="Marshallese"]:0.07185293502173973,((4[&type="Not_Marshallese"]:0.24921894105920822,7[&type="Marshallese"]:0.049218941059162746)10[&type="Marshallese"]:2.6599516932901413E-5,8[&type="Marshallese"]:0.06524554057617205)11[&type="Marshallese"]:0.10032416883507012)12[&type="Marshallese"]:0.01659582112169633,2[&type="Not_Marshallese"]:0.426165530532853)15[&type="Marshallese"]:0.0;
tree STATE_1880000 = (((1[&type="Not_Marshallese"]:0.2646219634229295,(3[&type="Not_Marshallese"]:0.12085492317685342,4[&type="Not_Marshallese"]:0.1538549231767552)13[&type="Marshallese"]:0.00676704024613245)12[&type="Marshallese"]:0.11602961638352483,2[&type="Not_Marshallese"]:0.3366515798063579)14[&type="Marshallese"]:0.13730308359714133,(5[&type="Marshallese"]:0.12071996663090445,((6[&type="Marshallese"]:0.194280516597926,8[&type="Marshallese"]:0.12028051659785688)11[&type="Marshallese"]:0.0020534039958475803,7[&type="Marshallese"]:0.10633392059362806)10[&type="Marshallese"]:0.003386046037081758)9[&type="Marshallese"]:0.10423469677279851)15[&type="Marshallese"]:0.0;tree STATE_3270000 = (((1[&type="Not_Marshallese"]:0.2646219634229295,(3[&type="Not_Marshallese"]:0.12085492317685342,4[&type="Not_Marshallese"]:0.1538549231767552)13[&type="Marshallese"]:0.00676704024613245)12[&type="Marshallese"]:0.11602961638352483,2[&type="Not_Marshallese"]:0.3366515798063579)14[&type="Marshallese"]:0.13730308359714133,(5[&type="Marshallese"]:0.12071996663090445,((6[&type="Marshallese"]:0.194280516597926,8[&type="Marshallese"]:0.12028051659785688)11[&type="Marshallese"]:0.0020534039958475803,7[&type="Marshallese"]:0.10633392059362806)10[&type="Marshallese"]:0.003386046037081758)9[&type="Marshallese"]:0.10423469677279851)15[&type="Marshallese"]:0.0;
tree STATE_1890000 = (((1[&type="Not_Marshallese"]:0.2915418513045823,3[&type="Not_Marshallese"]:0.1545418513046387)11[&type="Marshallese"]:0.09505559308632844,(((2[&type="Not_Marshallese"]:0.2770405161821249,4[&type="Not_Marshallese"]:0.21704051618217945)10[&type="Marshallese"]:1.0536964511509428E-4,7[&type="Marshallese"]:0.017145885827249074)9[&type="Marshallese"]:0.04854821457738073,(5[&type="Marshallese"]:0.05716805728493196,6[&type="Marshallese"]:0.13616805728488285)14[&type="Marshallese"]:0.019526043119892478)13[&type="Marshallese"]:0.016903343986193642)12[&type="Marshallese"]:0.05682636527879664,8[&type="Marshallese"]:0.1554238096696965)15[&type="Marshallese"]:0.0;tree STATE_3280000 = (((1[&type="Not_Marshallese"]:0.2915418513045823,3[&type="Not_Marshallese"]:0.1545418513046387)11[&type="Marshallese"]:0.09505559308632844,(((2[&type="Not_Marshallese"]:0.2770405161821249,4[&type="Not_Marshallese"]:0.21704051618217945)10[&type="Marshallese"]:1.0536964511509428E-4,7[&type="Marshallese"]:0.017145885827249074)9[&type="Marshallese"]:0.04854821457738073,(5[&type="Marshallese"]:0.05716805728493196,6[&type="Marshallese"]:0.13616805728488285)14[&type="Marshallese"]:0.019526043119892478)13[&type="Marshallese"]:0.016903343986193642)12[&type="Marshallese"]:0.05682636527879664,8[&type="Marshallese"]:0.1554238096696965)15[&type="Marshallese"]:0.0;
tree STATE_1900000 = ((((((1[&type="Not_Marshallese"]:0.24158252324407725,3[&type="Not_Marshallese"]:0.10458252324413364)12[&type="Marshallese"]:0.01235591864275093,4[&type="Not_Marshallese"]:0.14993844188678634)11[&type="Marshallese"]:0.04319316908131676,5[&type="Marshallese"]:0.004131610968252264)10[&type="Marshallese"]:0.021330437753569964,(2[&type="Not_Marshallese"]:0.2618259535299744,7[&type="Marshallese"]:0.0018259535299834928)13[&type="Marshallese"]:0.012636095191644103)9[&type="Marshallese"]:0.06447319579201694,8[&type="Marshallese"]:0.09493524451372093)14[&type="Marshallese"]:0.11728107677073052,6[&type="Marshallese"]:0.28621632128452057)15[&type="Marshallese"]:0.0;tree STATE_3290000 = ((((((1[&type="Not_Marshallese"]:0.24158252324407725,3[&type="Not_Marshallese"]:0.10458252324413364)12[&type="Marshallese"]:0.01235591864275093,4[&type="Not_Marshallese"]:0.14993844188678634)11[&type="Marshallese"]:0.04319316908131676,5[&type="Marshallese"]:0.004131610968252264)10[&type="Marshallese"]:0.021330437753569964,(2[&type="Not_Marshallese"]:0.2618259535299744,7[&type="Marshallese"]:0.0018259535299834928)13[&type="Marshallese"]:0.012636095191644103)9[&type="Marshallese"]:0.06447319579201694,8[&type="Marshallese"]:0.09493524451372093)14[&type="Marshallese"]:0.11728107677073052,6[&type="Marshallese"]:0.28621632128452057)15[&type="Marshallese"]:0.0;
tree STATE_1910000 = (((1[&type="Not_Marshallese"]:0.31783838133420295,5[&type="Marshallese"]:0.024838381334310267)14[&type="Marshallese"]:0.028871506547110348,8[&type="Marshallese"]:0.05870988788130238)11[&type="Marshallese"]:0.007973475781087924,((((2[&type="Not_Marshallese"]:0.1720615204025981,3[&type="Not_Marshallese"]:0.07906152040275088)10[&type="Marshallese"]:0.03503867660929749,4[&type="Not_Marshallese"]:0.14710019701195015)12[&type="Marshallese"]:0.08738016916598956,6[&type="Marshallese"]:0.12448036617803976)13[&type="Marshallese"]:0.015953784718272246,7[&type="Marshallese"]:0.050434150896166485)9[&type="Marshallese"]:2.4921276614742194E-4)15[&type="Marshallese"]:0.0;tree STATE_3300000 = (((1[&type="Not_Marshallese"]:0.31783838133420295,5[&type="Marshallese"]:0.024838381334310267)14[&type="Marshallese"]:0.028871506547110348,8[&type="Marshallese"]:0.05870988788130238)11[&type="Marshallese"]:0.007973475781087924,((((2[&type="Not_Marshallese"]:0.1720615204025981,3[&type="Not_Marshallese"]:0.07906152040275088)10[&type="Marshallese"]:0.03503867660929749,4[&type="Not_Marshallese"]:0.14710019701195015)12[&type="Marshallese"]:0.08738016916598956,6[&type="Marshallese"]:0.12448036617803976)13[&type="Marshallese"]:0.015953784718272246,7[&type="Marshallese"]:0.050434150896166485)9[&type="Marshallese"]:2.4921276614742194E-4)15[&type="Marshallese"]:0.0;
tree STATE_1920000 = (((1[&type="Not_Marshallese"]:0.28402921143785853,6[&type="Marshallese"]:0.07002921143791674)12[&type="Marshallese"]:0.08069302892575864,8[&type="Marshallese"]:0.07672224036360625)9[&type="Marshallese"]:0.02662465631103328,((2[&type="Not_Marshallese"]:0.2712898550448643,4[&type="Not_Marshallese"]:0.21128985504491887)13[&type="Marshallese"]:0.05725230678639348,((3[&type="Not_Marshallese"]:0.18775209469474352,7[&type="Marshallese"]:0.02075209469459982)10[&type="Marshallese"]:0.009455672003548299,5[&type="Marshallese"]:0.04120776669834275)14[&type="Marshallese"]:0.03833439513311876)11[&type="Marshallese"]:0.018804734843296256)15[&type="Marshallese"]:0.0;tree STATE_3310000 = (((1[&type="Not_Marshallese"]:0.28402921143785853,6[&type="Marshallese"]:0.07002921143791674)12[&type="Marshallese"]:0.08069302892575864,8[&type="Marshallese"]:0.07672224036360625)9[&type="Marshallese"]:0.02662465631103328,((2[&type="Not_Marshallese"]:0.2712898550448643,4[&type="Not_Marshallese"]:0.21128985504491887)13[&type="Marshallese"]:0.05725230678639348,((3[&type="Not_Marshallese"]:0.18775209469474352,7[&type="Marshallese"]:0.02075209469459982)10[&type="Marshallese"]:0.009455672003548299,5[&type="Marshallese"]:0.04120776669834275)14[&type="Marshallese"]:0.03833439513311876)11[&type="Marshallese"]:0.018804734843296256)15[&type="Marshallese"]:0.0;
tree STATE_1930000 = ((((1[&type="Not_Marshallese"]:0.5765370437602325,6[&type="Marshallese"]:0.3625370437602907)9[&type="Marshallese"]:0.04467234776490614,((2[&type="Not_Marshallese"]:0.3060163098529032,5[&type="Marshallese"]:0.057016309853106906)11[&type="Marshallese"]:0.2053591757796771,(7[&type="Marshallese"]:0.09239567156220935,8[&type="Marshallese"]:0.10839567156228574)12[&type="Marshallese"]:0.15897981407038003)13[&type="Marshallese"]:0.06583390589246196)14[&type="Marshallese"]:0.015698774374745872,3[&type="Not_Marshallese"]:0.4999081658999409)10[&type="Marshallese"]:0.026395079632707596,4[&type="Not_Marshallese"]:0.5593032455325503)15[&type="Marshallese"]:0.0;tree STATE_3320000 = ((((1[&type="Not_Marshallese"]:0.5765370437602325,6[&type="Marshallese"]:0.3625370437602907)9[&type="Marshallese"]:0.04467234776490614,((2[&type="Not_Marshallese"]:0.3060163098529032,5[&type="Marshallese"]:0.057016309853106906)11[&type="Marshallese"]:0.2053591757796771,(7[&type="Marshallese"]:0.09239567156220935,8[&type="Marshallese"]:0.10839567156228574)12[&type="Marshallese"]:0.15897981407038003)13[&type="Marshallese"]:0.06583390589246196)14[&type="Marshallese"]:0.015698774374745872,3[&type="Not_Marshallese"]:0.4999081658999409)10[&type="Marshallese"]:0.026395079632707596,4[&type="Not_Marshallese"]:0.5593032455325503)15[&type="Marshallese"]:0.0;
tree STATE_1940000 = (((((1[&type="Not_Marshallese"]:0.1307619369746331,2[&type="Not_Marshallese"]:0.08676193697453669)13[&type="Marshallese"]:0.2018597586805447,(5[&type="Marshallese"]:0.03210201070195051,7[&type="Marshallese"]:0.02110201070175588)9[&type="Marshallese"]:0.007519684953334604)11[&type="Marshallese"]:0.033513560594300995,(3[&type="Not_Marshallese"]:0.07981074008691266,4[&type="Not_Marshallese"]:0.11281074008681444)14[&type="Marshallese"]:0.14932451616262252)10[&type="Marshallese"]:0.052555167797734836,8[&type="Marshallese"]:0.1306904240472027)12[&type="Marshallese"]:0.031010713630996944,6[&type="Marshallese"]:0.23570113767826878)15[&type="Marshallese"]:0.0;tree STATE_3330000 = (((((1[&type="Not_Marshallese"]:0.1307619369746331,2[&type="Not_Marshallese"]:0.08676193697453669)13[&type="Marshallese"]:0.2018597586805447,(5[&type="Marshallese"]:0.03210201070195051,7[&type="Marshallese"]:0.02110201070175588)9[&type="Marshallese"]:0.007519684953334604)11[&type="Marshallese"]:0.033513560594300995,(3[&type="Not_Marshallese"]:0.07981074008691266,4[&type="Not_Marshallese"]:0.11281074008681444)14[&type="Marshallese"]:0.14932451616262252)10[&type="Marshallese"]:0.052555167797734836,8[&type="Marshallese"]:0.1306904240472027)12[&type="Marshallese"]:0.031010713630996944,6[&type="Marshallese"]:0.23570113767826878)15[&type="Marshallese"]:0.0;
tree STATE_1950000 = (((1[&type="Not_Marshallese"]:0.3850307723228551,8[&type="Marshallese"]:0.09703077232284418)10[&type="Marshallese"]:0.02535175989815569,(6[&type="Marshallese"]:0.11594014932063385,7[&type="Marshallese"]:0.025940149320488326)12[&type="Marshallese"]:0.08044238290043515)14[&type="Marshallese"]:0.10338991379961587,(((2[&type="Not_Marshallese"]:0.20419411787893724,3[&type="Not_Marshallese"]:0.11119411787909003)13[&type="Marshallese"]:0.06771725995955705,5[&type="Marshallese"]:0.02291137783869801)11[&type="Marshallese"]:0.150373809086697,4[&type="Not_Marshallese"]:0.36228518692524586)9[&type="Marshallese"]:0.04748725909533896)15[&type="Marshallese"]:0.0;tree STATE_3340000 = (((1[&type="Not_Marshallese"]:0.3850307723228551,8[&type="Marshallese"]:0.09703077232284418)10[&type="Marshallese"]:0.02535175989815569,(6[&type="Marshallese"]:0.11594014932063385,7[&type="Marshallese"]:0.025940149320488326)12[&type="Marshallese"]:0.08044238290043515)14[&type="Marshallese"]:0.10338991379961587,(((2[&type="Not_Marshallese"]:0.20419411787893724,3[&type="Not_Marshallese"]:0.11119411787909003)13[&type="Marshallese"]:0.06771725995955705,5[&type="Marshallese"]:0.02291137783869801)11[&type="Marshallese"]:0.150373809086697,4[&type="Not_Marshallese"]:0.36228518692524586)9[&type="Marshallese"]:0.04748725909533896)15[&type="Marshallese"]:0.0;
tree STATE_1960000 = (((((1[&type="Not_Marshallese"]:0.09247670752185862,2[&type="Not_Marshallese"]:0.04847670752176221)13[&type="Marshallese"]:0.09849354176973117,3[&type="Not_Marshallese"]:0.05397024929164618)14[&type="Marshallese"]:0.14607485272210657,7[&type="Marshallese"]:0.03304510201360905)12[&type="Marshallese"]:0.015604833116104389,8[&type="Marshallese"]:0.06464993512978984)9[&type="Marshallese"]:0.03500291303958036,(4[&type="Not_Marshallese"]:0.25182088198809066,(5[&type="Marshallese"]:0.03308000944037476,6[&type="Marshallese"]:0.11208000944032565)10[&type="Marshallese"]:0.02974087254786506)11[&type="Marshallese"]:0.03183196618124862)15[&type="Marshallese"]:0.0;tree STATE_3350000 = (((((1[&type="Not_Marshallese"]:0.09247670752185862,2[&type="Not_Marshallese"]:0.04847670752176221)13[&type="Marshallese"]:0.09849354176973117,3[&type="Not_Marshallese"]:0.05397024929164618)14[&type="Marshallese"]:0.14607485272210657,7[&type="Marshallese"]:0.03304510201360905)12[&type="Marshallese"]:0.015604833116104389,8[&type="Marshallese"]:0.06464993512978984)9[&type="Marshallese"]:0.03500291303958036,(4[&type="Not_Marshallese"]:0.25182088198809066,(5[&type="Marshallese"]:0.03308000944037476,6[&type="Marshallese"]:0.11208000944032565)10[&type="Marshallese"]:0.02974087254786506)11[&type="Marshallese"]:0.03183196618124862)15[&type="Marshallese"]:0.0;
tree STATE_1970000 = (((((1[&type="Not_Marshallese"]:0.32308369293887473,7[&type="Marshallese"]:0.019083692938787422)10[&type="Marshallese"]:0.01598467775781537,6[&type="Marshallese"]:0.1250683706967483)13[&type="Marshallese"]:9.612602174759455E-4,8[&type="Marshallese"]:0.052029630914155134)9[&type="Marshallese"]:0.032404219680994883,(2[&type="Not_Marshallese"]:0.14661669393668617,3[&type="Not_Marshallese"]:0.05361669393683896)14[&type="Marshallese"]:0.18181715665837836)12[&type="Marshallese"]:0.06264271362725221,(4[&type="Not_Marshallese"]:0.22046921848719347,5[&type="Marshallese"]:0.03146921848734263)11[&type="Marshallese"]:0.11060734573517783)15[&type="Marshallese"]:0.0;tree STATE_3360000 = (((((1[&type="Not_Marshallese"]:0.32308369293887473,7[&type="Marshallese"]:0.019083692938787422)10[&type="Marshallese"]:0.01598467775781537,6[&type="Marshallese"]:0.1250683706967483)13[&type="Marshallese"]:9.612602174759455E-4,8[&type="Marshallese"]:0.052029630914155134)9[&type="Marshallese"]:0.032404219680994883,(2[&type="Not_Marshallese"]:0.14661669393668617,3[&type="Not_Marshallese"]:0.05361669393683896)14[&type="Marshallese"]:0.18181715665837836)12[&type="Marshallese"]:0.06264271362725221,(4[&type="Not_Marshallese"]:0.22046921848719347,5[&type="Marshallese"]:0.03146921848734263)11[&type="Marshallese"]:0.11060734573517783)15[&type="Marshallese"]:0.0;
tree STATE_1980000 = (((((1[&type="Not_Marshallese"]:0.1328223279736447,2[&type="Not_Marshallese"]:0.0888223279735483)14[&type="Marshallese"]:0.17139769218600834,6[&type="Marshallese"]:0.09022002015971126)11[&type="Marshallese"]:0.0043820456345338155,(4[&type="Not_Marshallese"]:0.18920676301216566,5[&type="Marshallese"]:2.0676301231481453E-4)12[&type="Marshallese"]:0.01539530278197937)10[&type="Marshallese"]:0.1405949659946264,(3[&type="Not_Marshallese"]:0.1972550429091416,7[&type="Marshallese"]:0.030255042908997887)9[&type="Marshallese"]:0.11494198887972806)13[&type="Marshallese"]:0.014793821029308096,8[&type="Marshallese"]:0.17599085281811044)15[&type="Marshallese"]:0.0;tree STATE_3370000 = (((((1[&type="Not_Marshallese"]:0.1328223279736447,2[&type="Not_Marshallese"]:0.0888223279735483)14[&type="Marshallese"]:0.17139769218600834,6[&type="Marshallese"]:0.09022002015971126)11[&type="Marshallese"]:0.0043820456345338155,(4[&type="Not_Marshallese"]:0.18920676301216566,5[&type="Marshallese"]:2.0676301231481453E-4)12[&type="Marshallese"]:0.01539530278197937)10[&type="Marshallese"]:0.1405949659946264,(3[&type="Not_Marshallese"]:0.1972550429091416,7[&type="Marshallese"]:0.030255042908997887)9[&type="Marshallese"]:0.11494198887972806)13[&type="Marshallese"]:0.014793821029308096,8[&type="Marshallese"]:0.17599085281811044)15[&type="Marshallese"]:0.0;
tree STATE_1990000 = (1[&type="Not_Marshallese"]:0.45821589022848364,((2[&type="Not_Marshallese"]:0.2628481158894136,(((3[&type="Not_Marshallese"]:0.09856986300757414,4[&type="Not_Marshallese"]:0.13156986300747592)12[&type="Marshallese"]:0.048281022067470925,6[&type="Marshallese"]:0.06985088507504689)13[&type="Marshallese"]:0.00865229208512569,8[&type="Marshallese"]:0.004503177160103455)11[&type="Marshallese"]:0.014344938729395629)9[&type="Marshallese"]:0.09294746619578653,(5[&type="Marshallese"]:0.06230603747413804,7[&type="Marshallese"]:0.05130603747394341)10[&type="Marshallese"]:0.04448954461126581)14[&type="Marshallese"]:0.058420308143187105)15[&type="Marshallese"]:0.0;tree STATE_3380000 = (1[&type="Not_Marshallese"]:0.45821589022848364,((2[&type="Not_Marshallese"]:0.2628481158894136,(((3[&type="Not_Marshallese"]:0.09856986300757414,4[&type="Not_Marshallese"]:0.13156986300747592)12[&type="Marshallese"]:0.048281022067470925,6[&type="Marshallese"]:0.06985088507504689)13[&type="Marshallese"]:0.00865229208512569,8[&type="Marshallese"]:0.004503177160103455)11[&type="Marshallese"]:0.014344938729395629)9[&type="Marshallese"]:0.09294746619578653,(5[&type="Marshallese"]:0.06230603747413804,7[&type="Marshallese"]:0.05130603747394341)10[&type="Marshallese"]:0.04448954461126581)14[&type="Marshallese"]:0.058420308143187105)15[&type="Marshallese"]:0.0;
tree STATE_2000000 = ((1[&type="Not_Marshallese"]:0.36013249632492417,((2[&type="Not_Marshallese"]:0.2156376438571444,3[&type="Not_Marshallese"]:0.1226376438572972)10[&type="Marshallese"]:0.05070223307517163,7[&type="Marshallese"]:0.006339876932325128)9[&type="Marshallese"]:0.04979261939251173)12[&type="Marshallese"]:0.0044732708044236125,(4[&type="Not_Marshallese"]:0.24216486748657284,((5[&type="Marshallese"]:0.002370843344152107,6[&type="Marshallese"]:0.081370843344103)14[&type="Marshallese"]:0.02061348593589679,8[&type="Marshallese"]:0.027984329279930664)11[&type="Marshallese"]:0.030180538206673102)13[&type="Marshallese"]:0.0184408996427331)15[&type="Marshallese"]:0.0;tree STATE_3390000 = ((1[&type="Not_Marshallese"]:0.36013249632492417,((2[&type="Not_Marshallese"]:0.2156376438571444,3[&type="Not_Marshallese"]:0.1226376438572972)10[&type="Marshallese"]:0.05070223307517163,7[&type="Marshallese"]:0.006339876932325128)9[&type="Marshallese"]:0.04979261939251173)12[&type="Marshallese"]:0.0044732708044236125,(4[&type="Not_Marshallese"]:0.24216486748657284,((5[&type="Marshallese"]:0.002370843344152107,6[&type="Marshallese"]:0.081370843344103)14[&type="Marshallese"]:0.02061348593589679,8[&type="Marshallese"]:0.027984329279930664)11[&type="Marshallese"]:0.030180538206673102)13[&type="Marshallese"]:0.0184408996427331)15[&type="Marshallese"]:0.0;
tree STATE_2010000 = ((1[&type="Not_Marshallese"]:0.30676173780286065,(5[&type="Marshallese"]:0.012581748396269798,7[&type="Marshallese"]:0.0015817483960751666)11[&type="Marshallese"]:0.0011799894066981675)10[&type="Marshallese"]:0.030674441114750373,(((2[&type="Not_Marshallese"]:0.17621066730994742,(3[&type="Not_Marshallese"]:0.014972191838911048,4[&type="Not_Marshallese"]:0.04797219183881282)12[&type="Marshallese"]:0.06823847547118916)9[&type="Marshallese"]:0.07752739554554058,6[&type="Marshallese"]:0.08373806285564261)13[&type="Marshallese"]:0.005677658386621209,8[&type="Marshallese"]:0.015415721242194702)14[&type="Marshallese"]:0.0340204576754054)15[&type="Marshallese"]:0.0;tree STATE_3400000 = ((1[&type="Not_Marshallese"]:0.30676173780286065,(5[&type="Marshallese"]:0.012581748396269798,7[&type="Marshallese"]:0.0015817483960751666)11[&type="Marshallese"]:0.0011799894066981675)10[&type="Marshallese"]:0.030674441114750373,(((2[&type="Not_Marshallese"]:0.17621066730994742,(3[&type="Not_Marshallese"]:0.014972191838911048,4[&type="Not_Marshallese"]:0.04797219183881282)12[&type="Marshallese"]:0.06823847547118916)9[&type="Marshallese"]:0.07752739554554058,6[&type="Marshallese"]:0.08373806285564261)13[&type="Marshallese"]:0.005677658386621209,8[&type="Marshallese"]:0.015415721242194702)14[&type="Marshallese"]:0.0340204576754054)15[&type="Marshallese"]:0.0;
tree STATE_2020000 = ((((1[&type="Not_Marshallese"]:0.38868817473738776,(((2[&type="Not_Marshallese"]:0.11813471860332245,3[&type="Not_Marshallese"]:0.025134718603475242)11[&type="Marshallese"]:0.153391283461388,5[&type="Marshallese"]:0.022526002064914175)13[&type="Marshallese"]:0.02269766093030473,4[&type="Not_Marshallese"]:0.23422366299506975)9[&type="Marshallese"]:0.050464511742276175)12[&type="Marshallese"]:0.0013535658329599798,8[&type="Marshallese"]:0.10204174057033683)10[&type="Marshallese"]:0.08279863477033028,6[&type="Marshallese"]:0.25884037534073623)14[&type="Marshallese"]:0.15940809186265215,7[&type="Marshallese"]:0.32824846720324286)15[&type="Marshallese"]:0.0;tree STATE_3410000 = ((((1[&type="Not_Marshallese"]:0.38868817473738776,(((2[&type="Not_Marshallese"]:0.11813471860332245,3[&type="Not_Marshallese"]:0.025134718603475242)11[&type="Marshallese"]:0.153391283461388,5[&type="Marshallese"]:0.022526002064914175)13[&type="Marshallese"]:0.02269766093030473,4[&type="Not_Marshallese"]:0.23422366299506975)9[&type="Marshallese"]:0.050464511742276175)12[&type="Marshallese"]:0.0013535658329599798,8[&type="Marshallese"]:0.10204174057033683)10[&type="Marshallese"]:0.08279863477033028,6[&type="Marshallese"]:0.25884037534073623)14[&type="Marshallese"]:0.15940809186265215,7[&type="Marshallese"]:0.32824846720324286)15[&type="Marshallese"]:0.0;
tree STATE_2030000 = (((1[&type="Not_Marshallese"]:0.30467986575385914,3[&type="Not_Marshallese"]:0.16767986575391552)14[&type="Marshallese"]:0.011221285526617164,((2[&type="Not_Marshallese"]:0.1697667571643939,4[&type="Not_Marshallese"]:0.10976675716444848)12[&type="Marshallese"]:0.08464341724063582,5[&type="Marshallese"]:0.005410174405233448)10[&type="Marshallese"]:0.017490976875350173)9[&type="Marshallese"]:0.1465800508434294,(6[&type="Marshallese"]:0.1719484450408954,(7[&type="Marshallese"]:0.05473850692321408,8[&type="Marshallese"]:0.07073850692329048)13[&type="Marshallese"]:0.027209938117535803)11[&type="Marshallese"]:0.0765327570830685)15[&type="Marshallese"]:0.0;tree STATE_3420000 = (((1[&type="Not_Marshallese"]:0.30467986575385914,3[&type="Not_Marshallese"]:0.16767986575391552)14[&type="Marshallese"]:0.011221285526617164,((2[&type="Not_Marshallese"]:0.1697667571643939,4[&type="Not_Marshallese"]:0.10976675716444848)12[&type="Marshallese"]:0.08464341724063582,5[&type="Marshallese"]:0.005410174405233448)10[&type="Marshallese"]:0.017490976875350173)9[&type="Marshallese"]:0.1465800508434294,(6[&type="Marshallese"]:0.1719484450408954,(7[&type="Marshallese"]:0.05473850692321408,8[&type="Marshallese"]:0.07073850692329048)13[&type="Marshallese"]:0.027209938117535803)11[&type="Marshallese"]:0.0765327570830685)15[&type="Marshallese"]:0.0;
tree STATE_2040000 = (1[&type="Not_Marshallese"]:0.49993633275052646,((2[&type="Not_Marshallese"]:0.3578469915620475,((4[&type="Not_Marshallese"]:0.22320909836535058,7[&type="Marshallese"]:0.023209098365305103)10[&type="Marshallese"]:0.037680134677256116,(5[&type="Marshallese"]:0.040130958516046256,8[&type="Marshallese"]:0.04513095851592802)11[&type="Marshallese"]:0.031758274526709596)13[&type="Marshallese"]:0.0369577585194954)12[&type="Marshallese"]:0.06843289695757254,(3[&type="Not_Marshallese"]:0.1618344996187127,6[&type="Marshallese"]:0.08483449961871453)9[&type="Marshallese"]:0.17144538890106015)14[&type="Marshallese"]:0.029656444230809986)15[&type="Marshallese"]:0.0;tree STATE_3430000 = (1[&type="Not_Marshallese"]:0.49993633275052646,((2[&type="Not_Marshallese"]:0.3578469915620475,((4[&type="Not_Marshallese"]:0.22320909836535058,7[&type="Marshallese"]:0.023209098365305103)10[&type="Marshallese"]:0.037680134677256116,(5[&type="Marshallese"]:0.040130958516046256,8[&type="Marshallese"]:0.04513095851592802)11[&type="Marshallese"]:0.031758274526709596)13[&type="Marshallese"]:0.0369577585194954)12[&type="Marshallese"]:0.06843289695757254,(3[&type="Not_Marshallese"]:0.1618344996187127,6[&type="Marshallese"]:0.08483449961871453)9[&type="Marshallese"]:0.17144538890106015)14[&type="Marshallese"]:0.029656444230809986)15[&type="Marshallese"]:0.0;
tree STATE_2050000 = ((((1[&type="Not_Marshallese"]:0.3184172808198208,(2[&type="Not_Marshallese"]:0.19516041670341916,(3[&type="Not_Marshallese"]:0.07840255959924353,4[&type="Not_Marshallese"]:0.1114025595991453)12[&type="Not_Marshallese"]:0.023757857104328428)13[&type="Not_Marshallese"]:0.07925686411630523)14[&type="Marshallese"]:0.023430904388132723,(5[&type="Marshallese"]:0.020081328850024616,6[&type="Marshallese"]:0.0990813288499755)9[&type="Marshallese"]:0.02876685635803622)11[&type="Marshallese"]:0.09083812325429147,7[&type="Marshallese"]:0.12868630846215767)10[&type="Marshallese"]:0.12199006995279194,8[&type="Marshallese"]:0.266676378415026)15[&type="Marshallese"]:0.0;tree STATE_3440000 = ((((1[&type="Not_Marshallese"]:0.3184172808198208,(2[&type="Not_Marshallese"]:0.19516041670341916,(3[&type="Not_Marshallese"]:0.07840255959924353,4[&type="Not_Marshallese"]:0.1114025595991453)12[&type="Not_Marshallese"]:0.023757857104328428)13[&type="Not_Marshallese"]:0.07925686411630523)14[&type="Marshallese"]:0.023430904388132723,(5[&type="Marshallese"]:0.020081328850024616,6[&type="Marshallese"]:0.0990813288499755)9[&type="Marshallese"]:0.02876685635803622)11[&type="Marshallese"]:0.09083812325429147,7[&type="Marshallese"]:0.12868630846215767)10[&type="Marshallese"]:0.12199006995279194,8[&type="Marshallese"]:0.266676378415026)15[&type="Marshallese"]:0.0;
tree STATE_2060000 = (((((1[&type="Not_Marshallese"]:0.14792187728472886,2[&type="Not_Marshallese"]:0.10392187728463245)9[&type="Marshallese"]:0.04383129799707286,3[&type="Not_Marshallese"]:0.05475317528185811)11[&type="Marshallese"]:0.11872251369389572,7[&type="Marshallese"]:0.006475688975610128)14[&type="Marshallese"]:0.03215425256305965,(5[&type="Marshallese"]:0.00386144078403311,8[&type="Marshallese"]:0.008861440783914876)13[&type="Marshallese"]:0.0457685007548313)10[&type="Marshallese"]:0.0064165881849392314,(4[&type="Not_Marshallese"]:0.1689609681521584,6[&type="Marshallese"]:0.05896096815225843)12[&type="Marshallese"]:0.0760855615714961)15[&type="Marshallese"]:0.0;tree STATE_3450000 = (((((1[&type="Not_Marshallese"]:0.14792187728472886,2[&type="Not_Marshallese"]:0.10392187728463245)9[&type="Marshallese"]:0.04383129799707286,3[&type="Not_Marshallese"]:0.05475317528185811)11[&type="Marshallese"]:0.11872251369389572,7[&type="Marshallese"]:0.006475688975610128)14[&type="Marshallese"]:0.03215425256305965,(5[&type="Marshallese"]:0.00386144078403311,8[&type="Marshallese"]:0.008861440783914876)13[&type="Marshallese"]:0.0457685007548313)10[&type="Marshallese"]:0.0064165881849392314,(4[&type="Not_Marshallese"]:0.1689609681521584,6[&type="Marshallese"]:0.05896096815225843)12[&type="Marshallese"]:0.0760855615714961)15[&type="Marshallese"]:0.0;
tree STATE_2070000 = (1[&type="Not_Marshallese"]:0.6751873670746683,(((((2[&type="Not_Marshallese"]:0.14176630624102787,3[&type="Not_Marshallese"]:0.04876630624118067)12[&type="Marshallese"]:0.13349120605952713,5[&type="Marshallese"]:0.026257512300758734)14[&type="Marshallese"]:0.10358847646753366,7[&type="Marshallese"]:0.11884598876809777)13[&type="Marshallese"]:0.012596424517162585,6[&type="Marshallese"]:0.22144241328540587)11[&type="Marshallese"]:0.002869983797836484,(4[&type="Not_Marshallese"]:0.2948741255669998,8[&type="Marshallese"]:0.11087412556703075)9[&type="Marshallese"]:0.03943827151614249)10[&type="Marshallese"]:0.23687496999148416)15[&type="Marshallese"]:0.0;tree STATE_3460000 = (1[&type="Not_Marshallese"]:0.6751873670746683,(((((2[&type="Not_Marshallese"]:0.14176630624102787,3[&type="Not_Marshallese"]:0.04876630624118067)12[&type="Marshallese"]:0.13349120605952713,5[&type="Marshallese"]:0.026257512300758734)14[&type="Marshallese"]:0.10358847646753366,7[&type="Marshallese"]:0.11884598876809777)13[&type="Marshallese"]:0.012596424517162585,6[&type="Marshallese"]:0.22144241328540587)11[&type="Marshallese"]:0.002869983797836484,(4[&type="Not_Marshallese"]:0.2948741255669998,8[&type="Marshallese"]:0.11087412556703075)9[&type="Marshallese"]:0.03943827151614249)10[&type="Marshallese"]:0.23687496999148416)15[&type="Marshallese"]:0.0;
tree STATE_2080000 = (((1[&type="Not_Marshallese"]:0.30992584136364676,7[&type="Marshallese"]:0.005925841363559448)10[&type="Marshallese"]:0.19449757475116525,8[&type="Marshallese"]:0.2164234161148011)9[&type="Marshallese"]:0.19056094617093122,((((2[&type="Not_Marshallese"]:0.1495733369381531,4[&type="Not_Marshallese"]:0.08957333693820768)13[&type="Marshallese"]:0.039977859438066116,3[&type="Not_Marshallese"]:0.09655119637637202)11[&type="Marshallese"]:0.07541301138348508,5[&type="Marshallese"]:0.015964207759908033)12[&type="Marshallese"]:0.15845485350112393,6[&type="Marshallese"]:0.25341906126098285)14[&type="Marshallese"]:0.2275653010248186)15[&type="Marshallese"]:0.0;tree STATE_3470000 = (((1[&type="Not_Marshallese"]:0.30992584136364676,7[&type="Marshallese"]:0.005925841363559448)10[&type="Marshallese"]:0.19449757475116525,8[&type="Marshallese"]:0.2164234161148011)9[&type="Marshallese"]:0.19056094617093122,((((2[&type="Not_Marshallese"]:0.1495733369381531,4[&type="Not_Marshallese"]:0.08957333693820768)13[&type="Marshallese"]:0.039977859438066116,3[&type="Not_Marshallese"]:0.09655119637637202)11[&type="Marshallese"]:0.07541301138348508,5[&type="Marshallese"]:0.015964207759908033)12[&type="Marshallese"]:0.15845485350112393,6[&type="Marshallese"]:0.25341906126098285)14[&type="Marshallese"]:0.2275653010248186)15[&type="Marshallese"]:0.0;
tree STATE_2090000 = ((((1[&type="Not_Marshallese"]:0.4598095405609378,((2[&type="Not_Marshallese"]:0.16216969815322682,4[&type="Not_Marshallese"]:0.10216969815328139)13[&type="Marshallese"]:0.2355748773558974,(5[&type="Marshallese"]:0.08898145525640427,7[&type="Marshallese"]:0.07798145525620964)12[&type="Marshallese"]:0.059763120252923685)14[&type="Marshallese"]:0.018064965051717174)9[&type="Marshallese"]:0.027369496306752283,6[&type="Marshallese"]:0.2731790368677483)10[&type="Marshallese"]:0.10471514610145399,3[&type="Not_Marshallese"]:0.4548941829692005)11[&type="Marshallese"]:0.06377698253122444,8[&type="Marshallese"]:0.3676711655003576)15[&type="Marshallese"]:0.0;tree STATE_3480000 = ((((1[&type="Not_Marshallese"]:0.4598095405609378,((2[&type="Not_Marshallese"]:0.16216969815322682,4[&type="Not_Marshallese"]:0.10216969815328139)13[&type="Marshallese"]:0.2355748773558974,(5[&type="Marshallese"]:0.08898145525640427,7[&type="Marshallese"]:0.07798145525620964)12[&type="Marshallese"]:0.059763120252923685)14[&type="Marshallese"]:0.018064965051717174)9[&type="Marshallese"]:0.027369496306752283,6[&type="Marshallese"]:0.2731790368677483)10[&type="Marshallese"]:0.10471514610145399,3[&type="Not_Marshallese"]:0.4548941829692005)11[&type="Marshallese"]:0.06377698253122444,8[&type="Marshallese"]:0.3676711655003576)15[&type="Marshallese"]:0.0;
tree STATE_2100000 = ((((1[&type="Not_Marshallese"]:0.34348697559963237,3[&type="Not_Marshallese"]:0.20648697559968876)10[&type="Not_Marshallese"]:0.12325966179075026,4[&type="Not_Marshallese"]:0.3627466373903408)13[&type="Marshallese"]:0.026701733178848108,8[&type="Marshallese"]:0.20544837056921983)12[&type="Marshallese"]:0.07724653384906299,((2[&type="Not_Marshallese"]:0.2981758857835218,6[&type="Marshallese"]:0.1281758857836764)11[&type="Marshallese"]:0.009237912496030953,(5[&type="Marshallese"]:0.04300005052169248,7[&type="Marshallese"]:0.03200005052149785)9[&type="Marshallese"]:0.015413747758063978)14[&type="Marshallese"]:0.2192811061386446)15[&type="Marshallese"]:0.0;tree STATE_3490000 = ((((1[&type="Not_Marshallese"]:0.34348697559963237,3[&type="Not_Marshallese"]:0.20648697559968876)10[&type="Not_Marshallese"]:0.12325966179075026,4[&type="Not_Marshallese"]:0.3627466373903408)13[&type="Marshallese"]:0.026701733178848108,8[&type="Marshallese"]:0.20544837056921983)12[&type="Marshallese"]:0.07724653384906299,((2[&type="Not_Marshallese"]:0.2981758857835218,6[&type="Marshallese"]:0.1281758857836764)11[&type="Marshallese"]:0.009237912496030953,(5[&type="Marshallese"]:0.04300005052169248,7[&type="Marshallese"]:0.03200005052149785)9[&type="Marshallese"]:0.015413747758063978)14[&type="Marshallese"]:0.2192811061386446)15[&type="Marshallese"]:0.0;
tree STATE_2110000 = ((1[&type="Not_Marshallese"]:0.45630676812530013,(((((2[&type="Not_Marshallese"]:0.24144685475389538,4[&type="Not_Marshallese"]:0.18144685475394995)10[&type="Marshallese"]:0.027231176335471396,5[&type="Marshallese"]:0.019678031089570502)11[&type="Marshallese"]:0.05858173013149037,8[&type="Marshallese"]:0.08325976122094264)12[&type="Marshallese"]:0.011049460233584552,6[&type="Marshallese"]:0.16830922145459631)14[&type="Marshallese"]:0.04843582450524353,3[&type="Not_Marshallese"]:0.293745045959838)9[&type="Marshallese"]:0.025561722165518497)13[&type="Marshallese"]:0.05815402166486783,7[&type="Marshallese"]:0.21046078979008065)15[&type="Marshallese"]:0.0;tree STATE_3500000 = ((1[&type="Not_Marshallese"]:0.45630676812530013,(((((2[&type="Not_Marshallese"]:0.24144685475389538,4[&type="Not_Marshallese"]:0.18144685475394995)10[&type="Marshallese"]:0.027231176335471396,5[&type="Marshallese"]:0.019678031089570502)11[&type="Marshallese"]:0.05858173013149037,8[&type="Marshallese"]:0.08325976122094264)12[&type="Marshallese"]:0.011049460233584552,6[&type="Marshallese"]:0.16830922145459631)14[&type="Marshallese"]:0.04843582450524353,3[&type="Not_Marshallese"]:0.293745045959838)9[&type="Marshallese"]:0.025561722165518497)13[&type="Marshallese"]:0.05815402166486783,7[&type="Marshallese"]:0.21046078979008065)15[&type="Marshallese"]:0.0;
tree STATE_2120000 = (((((1[&type="Not_Marshallese"]:0.2681795899955563,6[&type="Marshallese"]:0.05417958999561451)13[&type="Marshallese"]:0.04299277822299835,5[&type="Marshallese"]:0.01817236821866197)11[&type="Marshallese"]:0.05586961528883477,(3[&type="Not_Marshallese"]:0.21122637440592207,7[&type="Marshallese"]:0.04422637440577837)10[&type="Marshallese"]:0.018815609101523745)12[&type="Marshallese"]:2.1532927386491707E-5,2[&type="Not_Marshallese"]:0.3230635164346795)9[&type="Marshallese"]:0.08087390592312604,(4[&type="Not_Marshallese"]:0.3220280266999074,8[&type="Marshallese"]:0.1380280266999383)14[&type="Marshallese"]:0.021909395657952746)15[&type="Marshallese"]:0.0;tree STATE_3510000 = (((((1[&type="Not_Marshallese"]:0.2681795899955563,6[&type="Marshallese"]:0.05417958999561451)13[&type="Marshallese"]:0.04299277822299835,5[&type="Marshallese"]:0.01817236821866197)11[&type="Marshallese"]:0.05586961528883477,(3[&type="Not_Marshallese"]:0.21122637440592207,7[&type="Marshallese"]:0.04422637440577837)10[&type="Marshallese"]:0.018815609101523745)12[&type="Marshallese"]:2.1532927386491707E-5,2[&type="Not_Marshallese"]:0.3230635164346795)9[&type="Marshallese"]:0.08087390592312604,(4[&type="Not_Marshallese"]:0.3220280266999074,8[&type="Marshallese"]:0.1380280266999383)14[&type="Marshallese"]:0.021909395657952746)15[&type="Marshallese"]:0.0;
tree STATE_2130000 = (((1[&type="Not_Marshallese"]:0.32413052598339864,(6[&type="Marshallese"]:0.09442430618376363,7[&type="Marshallese"]:0.00442430618361811)10[&type="Marshallese"]:0.015706219799693222)9[&type="Marshallese"]:0.0022450439876552375,((3[&type="Not_Marshallese"]:0.0887441525991913,4[&type="Not_Marshallese"]:0.12174415259909308)11[&type="Marshallese"]:0.08574439647928858,5[&type="Marshallese"]:0.018488549078530814)14[&type="Marshallese"]:0.014887020892630387)12[&type="Marshallese"]:0.09540350235445844,(2[&type="Not_Marshallese"]:0.3425951624948138,8[&type="Marshallese"]:0.0985951624948993)13[&type="Marshallese"]:0.0351839098306021)15[&type="Marshallese"]:0.0;tree STATE_3520000 = (((1[&type="Not_Marshallese"]:0.32413052598339864,(6[&type="Marshallese"]:0.09442430618376363,7[&type="Marshallese"]:0.00442430618361811)10[&type="Marshallese"]:0.015706219799693222)9[&type="Marshallese"]:0.0022450439876552375,((3[&type="Not_Marshallese"]:0.0887441525991913,4[&type="Not_Marshallese"]:0.12174415259909308)11[&type="Marshallese"]:0.08574439647928858,5[&type="Marshallese"]:0.018488549078530814)14[&type="Marshallese"]:0.014887020892630387)12[&type="Marshallese"]:0.09540350235445844,(2[&type="Not_Marshallese"]:0.3425951624948138,8[&type="Marshallese"]:0.0985951624948993)13[&type="Marshallese"]:0.0351839098306021)15[&type="Marshallese"]:0.0;
tree STATE_2140000 = (((1[&type="Not_Marshallese"]:0.298414861848593,(4[&type="Not_Marshallese"]:0.19326002400770897,5[&type="Marshallese"]:0.004260024007858132)11[&type="Marshallese"]:0.0011548378408421933)14[&type="Marshallese"]:0.021364892573077776,8[&type="Marshallese"]:0.03177975442165987)9[&type="Marshallese"]:0.09581301267747533,((2[&type="Not_Marshallese"]:0.2740237372234738,3[&type="Not_Marshallese"]:0.18102373722362658)12[&type="Marshallese"]:0.07497328415101084,(6[&type="Marshallese"]:0.14674575557462938,7[&type="Marshallese"]:0.05674575557448386)10[&type="Marshallese"]:0.032251265800009865)13[&type="Marshallese"]:0.022595745724565075)15[&type="Marshallese"]:0.0;tree STATE_3530000 = (((1[&type="Not_Marshallese"]:0.298414861848593,(4[&type="Not_Marshallese"]:0.19326002400770897,5[&type="Marshallese"]:0.004260024007858132)11[&type="Marshallese"]:0.0011548378408421933)14[&type="Marshallese"]:0.021364892573077776,8[&type="Marshallese"]:0.03177975442165987)9[&type="Marshallese"]:0.09581301267747533,((2[&type="Not_Marshallese"]:0.2740237372234738,3[&type="Not_Marshallese"]:0.18102373722362658)12[&type="Marshallese"]:0.07497328415101084,(6[&type="Marshallese"]:0.14674575557462938,7[&type="Marshallese"]:0.05674575557448386)10[&type="Marshallese"]:0.032251265800009865)13[&type="Marshallese"]:0.022595745724565075)15[&type="Marshallese"]:0.0;
tree STATE_2150000 = ((1[&type="Not_Marshallese"]:0.40244585507940267,8[&type="Marshallese"]:0.11444585507939176)10[&type="Marshallese"]:0.020719211643619895,(((2[&type="Not_Marshallese"]:0.09304457160449314,3[&type="Not_Marshallese"]:4.457160464593768E-5)11[&type="Not_Marshallese"]:0.16586227602433723,4[&type="Not_Marshallese"]:0.19890684762888494)9[&type="Marshallese"]:0.11971494622701934,(5[&type="Marshallese"]:0.09114214247708685,(6[&type="Marshallese"]:0.16998325474591053,7[&type="Marshallese"]:0.07998325474576501)14[&type="Marshallese"]:1.5888773112721077E-4)13[&type="Marshallese"]:0.038479651378966584)12[&type="Marshallese"]:5.432728670764497E-4)15[&type="Marshallese"]:0.0;tree STATE_3540000 = ((1[&type="Not_Marshallese"]:0.40244585507940267,8[&type="Marshallese"]:0.11444585507939176)10[&type="Marshallese"]:0.020719211643619895,(((2[&type="Not_Marshallese"]:0.09304457160449314,3[&type="Not_Marshallese"]:4.457160464593768E-5)11[&type="Not_Marshallese"]:0.16586227602433723,4[&type="Not_Marshallese"]:0.19890684762888494)9[&type="Marshallese"]:0.11971494622701934,(5[&type="Marshallese"]:0.09114214247708685,(6[&type="Marshallese"]:0.16998325474591053,7[&type="Marshallese"]:0.07998325474576501)14[&type="Marshallese"]:1.5888773112721077E-4)13[&type="Marshallese"]:0.038479651378966584)12[&type="Marshallese"]:5.432728670764497E-4)15[&type="Marshallese"]:0.0;
tree STATE_2160000 = (((((1[&type="Not_Marshallese"]:0.11907245763160032,2[&type="Not_Marshallese"]:0.07507245763150391)12[&type="Marshallese"]:0.22499044297183388,(5[&type="Marshallese"]:0.021420732057191416,6[&type="Marshallese"]:0.1004207320571423)14[&type="Marshallese"]:0.0296421685463501)11[&type="Marshallese"]:0.033096606513878635,3[&type="Not_Marshallese"]:0.24015950711736922)10[&type="Marshallese"]:0.08553205773551847,(7[&type="Marshallese"]:0.12882663462268967,8[&type="Marshallese"]:0.14482663462276607)9[&type="Marshallese"]:0.02986493023005432)13[&type="Marshallese"]:0.1074411882687199,4[&type="Not_Marshallese"]:0.46613275312150937)15[&type="Marshallese"]:0.0;tree STATE_3550000 = (((((1[&type="Not_Marshallese"]:0.11907245763160032,2[&type="Not_Marshallese"]:0.07507245763150391)12[&type="Marshallese"]:0.22499044297183388,(5[&type="Marshallese"]:0.021420732057191416,6[&type="Marshallese"]:0.1004207320571423)14[&type="Marshallese"]:0.0296421685463501)11[&type="Marshallese"]:0.033096606513878635,3[&type="Not_Marshallese"]:0.24015950711736922)10[&type="Marshallese"]:0.08553205773551847,(7[&type="Marshallese"]:0.12882663462268967,8[&type="Marshallese"]:0.14482663462276607)9[&type="Marshallese"]:0.02986493023005432)13[&type="Marshallese"]:0.1074411882687199,4[&type="Not_Marshallese"]:0.46613275312150937)15[&type="Marshallese"]:0.0;
tree STATE_2170000 = (((((1[&type="Not_Marshallese"]:0.2796745270955406,2[&type="Not_Marshallese"]:0.23567452709544418)9[&type="Marshallese"]:0.023109152835233293,8[&type="Marshallese"]:0.01478367993076296)14[&type="Marshallese"]:0.02829962627368493,7[&type="Marshallese"]:0.027083306204371493)11[&type="Marshallese"]:0.02533090781511138,((3[&type="Not_Marshallese"]:0.07262278283114343,4[&type="Not_Marshallese"]:0.1056227828310452)10[&type="Marshallese"]:0.11746093149553705,5[&type="Marshallese"]:0.03408371432673141)13[&type="Marshallese"]:0.0293304996929461)12[&type="Marshallese"]:0.036519828112939856,6[&type="Marshallese"]:0.17893404213256825)15[&type="Marshallese"]:0.0;tree STATE_3560000 = (((((1[&type="Not_Marshallese"]:0.2796745270955406,2[&type="Not_Marshallese"]:0.23567452709544418)9[&type="Marshallese"]:0.023109152835233293,8[&type="Marshallese"]:0.01478367993076296)14[&type="Marshallese"]:0.02829962627368493,7[&type="Marshallese"]:0.027083306204371493)11[&type="Marshallese"]:0.02533090781511138,((3[&type="Not_Marshallese"]:0.07262278283114343,4[&type="Not_Marshallese"]:0.1056227828310452)10[&type="Marshallese"]:0.11746093149553705,5[&type="Marshallese"]:0.03408371432673141)13[&type="Marshallese"]:0.0293304996929461)12[&type="Marshallese"]:0.036519828112939856,6[&type="Marshallese"]:0.17893404213256825)15[&type="Marshallese"]:0.0;
tree STATE_2180000 = (1[&type="Not_Marshallese"]:0.7685170358637348,((((2[&type="Not_Marshallese"]:0.25481505799271975,5[&type="Marshallese"]:0.005815057992923478)11[&type="Marshallese"]:0.041584888436141054,8[&type="Marshallese"]:0.0523999464289463)12[&type="Marshallese"]:0.08039881216509792,((4[&type="Not_Marshallese"]:0.2989704244845482,7[&type="Marshallese"]:0.09897042448450272)14[&type="Marshallese"]:5.038974241992067E-4,6[&type="Marshallese"]:0.18947432190884744)10[&type="Marshallese"]:0.017324436685265898)13[&type="Marshallese"]:0.07064798931448812,3[&type="Not_Marshallese"]:0.35444674790859965)9[&type="Marshallese"]:0.2770702879551915)15[&type="Marshallese"]:0.0;tree STATE_3570000 = (1[&type="Not_Marshallese"]:0.7685170358637348,((((2[&type="Not_Marshallese"]:0.25481505799271975,5[&type="Marshallese"]:0.005815057992923478)11[&type="Marshallese"]:0.041584888436141054,8[&type="Marshallese"]:0.0523999464289463)12[&type="Marshallese"]:0.08039881216509792,((4[&type="Not_Marshallese"]:0.2989704244845482,7[&type="Marshallese"]:0.09897042448450272)14[&type="Marshallese"]:5.038974241992067E-4,6[&type="Marshallese"]:0.18947432190884744)10[&type="Marshallese"]:0.017324436685265898)13[&type="Marshallese"]:0.07064798931448812,3[&type="Not_Marshallese"]:0.35444674790859965)9[&type="Marshallese"]:0.2770702879551915)15[&type="Marshallese"]:0.0;
tree STATE_2190000 = (((1[&type="Not_Marshallese"]:0.326322029179068,(2[&type="Not_Marshallese"]:0.25629790282450626,5[&type="Marshallese"]:0.00729790282470999)14[&type="Marshallese"]:0.026024126354465327)10[&type="Marshallese"]:0.032950670583311636,6[&type="Marshallese"]:0.14527269976243784)12[&type="Marshallese"]:0.031829367393296504,(((3[&type="Not_Marshallese"]:0.1863992109682991,7[&type="Marshallese"]:0.01939921096815539)9[&type="Marshallese"]:0.024714957641970292,8[&type="Marshallese"]:0.06011416861020208)11[&type="Marshallese"]:0.021572611593791424,4[&type="Not_Marshallese"]:0.2656867802039626)13[&type="Marshallese"]:0.02141528695167172)15[&type="Marshallese"]:0.0;tree STATE_3580000 = (((1[&type="Not_Marshallese"]:0.326322029179068,(2[&type="Not_Marshallese"]:0.25629790282450626,5[&type="Marshallese"]:0.00729790282470999)14[&type="Marshallese"]:0.026024126354465327)10[&type="Marshallese"]:0.032950670583311636,6[&type="Marshallese"]:0.14527269976243784)12[&type="Marshallese"]:0.031829367393296504,(((3[&type="Not_Marshallese"]:0.1863992109682991,7[&type="Marshallese"]:0.01939921096815539)9[&type="Marshallese"]:0.024714957641970292,8[&type="Marshallese"]:0.06011416861020208)11[&type="Marshallese"]:0.021572611593791424,4[&type="Not_Marshallese"]:0.2656867802039626)13[&type="Marshallese"]:0.02141528695167172)15[&type="Marshallese"]:0.0;
tree STATE_2200000 = ((1[&type="Not_Marshallese"]:0.41070011823249625,8[&type="Marshallese"]:0.12270011823248533)10[&type="Marshallese"]:0.026349199608377172,(((((2[&type="Not_Marshallese"]:0.16555720711025484,4[&type="Not_Marshallese"]:0.10555720711030941)11[&type="Marshallese"]:0.07442231839085345,3[&type="Not_Marshallese"]:0.1469795255012611)12[&type="Marshallese"]:0.012879788430319505,5[&type="Marshallese"]:0.003859313931631525)9[&type="Marshallese"]:0.02367323445716557,7[&type="Marshallese"]:0.016532548388602464)14[&type="Marshallese"]:0.07454579328006988,6[&type="Marshallese"]:0.18107834166881787)13[&type="Marshallese"]:0.04197097617211376)15[&type="Marshallese"]:0.0;tree STATE_3590000 = ((1[&type="Not_Marshallese"]:0.41070011823249625,8[&type="Marshallese"]:0.12270011823248533)10[&type="Marshallese"]:0.026349199608377172,(((((2[&type="Not_Marshallese"]:0.16555720711025484,4[&type="Not_Marshallese"]:0.10555720711030941)11[&type="Marshallese"]:0.07442231839085345,3[&type="Not_Marshallese"]:0.1469795255012611)12[&type="Marshallese"]:0.012879788430319505,5[&type="Marshallese"]:0.003859313931631525)9[&type="Marshallese"]:0.02367323445716557,7[&type="Marshallese"]:0.016532548388602464)14[&type="Marshallese"]:0.07454579328006988,6[&type="Marshallese"]:0.18107834166881787)13[&type="Marshallese"]:0.04197097617211376)15[&type="Marshallese"]:0.0;
tree STATE_2210000 = ((((1[&type="Not_Marshallese"]:0.30486941129302003,6[&type="Marshallese"]:0.09086941129307824)11[&type="Marshallese"]:0.012595436995881282,(3[&type="Not_Marshallese"]:0.17503277068533585,7[&type="Marshallese"]:0.008032770685192148)14[&type="Marshallese"]:0.005432077603621854)12[&type="Marshallese"]:0.049337112572415964,5[&type="Marshallese"]:0.0738019608614246)9[&type="Marshallese"]:0.30122443873327326,((2[&type="Not_Marshallese"]:0.26767279010071504,8[&type="Marshallese"]:0.023672790100800534)10[&type="Marshallese"]:0.161435255847437,4[&type="Not_Marshallese"]:0.3691080459482066)13[&type="Marshallese"]:0.19491835364634208)15[&type="Marshallese"]:0.0;tree STATE_3600000 = ((((1[&type="Not_Marshallese"]:0.30486941129302003,6[&type="Marshallese"]:0.09086941129307824)11[&type="Marshallese"]:0.012595436995881282,(3[&type="Not_Marshallese"]:0.17503277068533585,7[&type="Marshallese"]:0.008032770685192148)14[&type="Marshallese"]:0.005432077603621854)12[&type="Marshallese"]:0.049337112572415964,5[&type="Marshallese"]:0.0738019608614246)9[&type="Marshallese"]:0.30122443873327326,((2[&type="Not_Marshallese"]:0.26767279010071504,8[&type="Marshallese"]:0.023672790100800534)10[&type="Marshallese"]:0.161435255847437,4[&type="Not_Marshallese"]:0.3691080459482066)13[&type="Marshallese"]:0.19491835364634208)15[&type="Marshallese"]:0.0;
tree STATE_2220000 = ((((1[&type="Not_Marshallese"]:0.1277080915310302,2[&type="Not_Marshallese"]:0.08370809153093378)11[&type="Marshallese"]:0.26051248781471253,(3[&type="Not_Marshallese"]:0.19844777654616563,5[&type="Marshallese"]:0.042447776546216565)10[&type="Marshallese"]:0.05277280279963348)14[&type="Marshallese"]:0.08482188842652355,7[&type="Marshallese"]:0.16904246777217896)12[&type="Marshallese"]:0.08000422003895641,((4[&type="Not_Marshallese"]:0.2741319911630426,8[&type="Marshallese"]:0.09013199116307352)13[&type="Marshallese"]:0.07017857047824588,6[&type="Marshallese"]:0.23431056164138853)9[&type="Marshallese"]:0.10473612616989236)15[&type="Marshallese"]:0.0;tree STATE_3610000 = ((((1[&type="Not_Marshallese"]:0.1277080915310302,2[&type="Not_Marshallese"]:0.08370809153093378)11[&type="Marshallese"]:0.26051248781471253,(3[&type="Not_Marshallese"]:0.19844777654616563,5[&type="Marshallese"]:0.042447776546216565)10[&type="Marshallese"]:0.05277280279963348)14[&type="Marshallese"]:0.08482188842652355,7[&type="Marshallese"]:0.16904246777217896)12[&type="Marshallese"]:0.08000422003895641,((4[&type="Not_Marshallese"]:0.2741319911630426,8[&type="Marshallese"]:0.09013199116307352)13[&type="Marshallese"]:0.07017857047824588,6[&type="Marshallese"]:0.23431056164138853)9[&type="Marshallese"]:0.10473612616989236)15[&type="Marshallese"]:0.0;
tree STATE_2230000 = (((((1[&type="Not_Marshallese"]:0.23390368787105284,2[&type="Not_Marshallese"]:0.18990368787095643)10[&type="Marshallese"]:0.1031889767805487,5[&type="Marshallese"]:0.04409266465170886)13[&type="Marshallese"]:0.028512550762749445,8[&type="Marshallese"]:0.07760521541434007)9[&type="Marshallese"]:0.05710969414720807,((3[&type="Not_Marshallese"]:0.1939372485474638,6[&type="Marshallese"]:0.11693724854746562)14[&type="Marshallese"]:0.03437166730694202,7[&type="Marshallese"]:0.061308915854262125)12[&type="Marshallese"]:0.05740599370720961)11[&type="Marshallese"]:0.04108841364283511,4[&type="Not_Marshallese"]:0.3598033232043523)15[&type="Marshallese"]:0.0;tree STATE_3620000 = (((((1[&type="Not_Marshallese"]:0.23390368787105284,2[&type="Not_Marshallese"]:0.18990368787095643)10[&type="Marshallese"]:0.1031889767805487,5[&type="Marshallese"]:0.04409266465170886)13[&type="Marshallese"]:0.028512550762749445,8[&type="Marshallese"]:0.07760521541434007)9[&type="Marshallese"]:0.05710969414720807,((3[&type="Not_Marshallese"]:0.1939372485474638,6[&type="Marshallese"]:0.11693724854746562)14[&type="Marshallese"]:0.03437166730694202,7[&type="Marshallese"]:0.061308915854262125)12[&type="Marshallese"]:0.05740599370720961)11[&type="Marshallese"]:0.04108841364283511,4[&type="Not_Marshallese"]:0.3598033232043523)15[&type="Marshallese"]:0.0;
tree STATE_2240000 = ((((1[&type="Not_Marshallese"]:0.2171027279688334,2[&type="Not_Marshallese"]:0.173102727968737)11[&type="Marshallese"]:0.08461715250965751,(3[&type="Not_Marshallese"]:0.06568348572373914,4[&type="Not_Marshallese"]:0.09868348572364091)13[&type="Marshallese"]:0.09903639475480816)12[&type="Marshallese"]:0.06574921818937435,(6[&type="Marshallese"]:0.12458860830581348,(7[&type="Marshallese"]:0.018865496880230814,8[&type="Marshallese"]:0.03486549688030721)14[&type="Marshallese"]:0.015723111425437142)9[&type="Marshallese"]:0.02888049036210999)10[&type="Marshallese"]:0.005104886404440623,5[&type="Marshallese"]:0.0795739850724132)15[&type="Marshallese"]:0.0;tree STATE_3630000 = ((((1[&type="Not_Marshallese"]:0.2171027279688334,2[&type="Not_Marshallese"]:0.173102727968737)11[&type="Marshallese"]:0.08461715250965751,(3[&type="Not_Marshallese"]:0.06568348572373914,4[&type="Not_Marshallese"]:0.09868348572364091)13[&type="Marshallese"]:0.09903639475480816)12[&type="Marshallese"]:0.06574921818937435,(6[&type="Marshallese"]:0.12458860830581348,(7[&type="Marshallese"]:0.018865496880230814,8[&type="Marshallese"]:0.03486549688030721)14[&type="Marshallese"]:0.015723111425437142)9[&type="Marshallese"]:0.02888049036210999)10[&type="Marshallese"]:0.005104886404440623,5[&type="Marshallese"]:0.0795739850724132)15[&type="Marshallese"]:0.0;
tree STATE_2250000 = (((1[&type="Not_Marshallese"]:0.3569364544904957,((2[&type="Not_Marshallese"]:0.20290177284065794,4[&type="Not_Marshallese"]:0.1429017728407125)11[&type="Marshallese"]:0.050240351385802656,5[&type="Marshallese"]:0.004142124226664323)9[&type="Marshallese"]:0.05979433026393871)13[&type="Marshallese"]:0.0448501760250426,7[&type="Marshallese"]:0.097786630515451)10[&type="Marshallese"]:0.028717274131858372,((3[&type="Not_Marshallese"]:0.1608314758842726,6[&type="Marshallese"]:0.08383147588427442)14[&type="Marshallese"]:0.045724175020321056,8[&type="Marshallese"]:0.055555650904526355)12[&type="Marshallese"]:0.08694825374285942)15[&type="Marshallese"]:0.0;tree STATE_3640000 = (((1[&type="Not_Marshallese"]:0.3569364544904957,((2[&type="Not_Marshallese"]:0.20290177284065794,4[&type="Not_Marshallese"]:0.1429017728407125)11[&type="Marshallese"]:0.050240351385802656,5[&type="Marshallese"]:0.004142124226664323)9[&type="Marshallese"]:0.05979433026393871)13[&type="Marshallese"]:0.0448501760250426,7[&type="Marshallese"]:0.097786630515451)10[&type="Marshallese"]:0.028717274131858372,((3[&type="Not_Marshallese"]:0.1608314758842726,6[&type="Marshallese"]:0.08383147588427442)14[&type="Marshallese"]:0.045724175020321056,8[&type="Marshallese"]:0.055555650904526355)12[&type="Marshallese"]:0.08694825374285942)15[&type="Marshallese"]:0.0;
tree STATE_2260000 = (((((1[&type="Not_Marshallese"]:0.26273297379433297,3[&type="Not_Marshallese"]:0.12573297379438936)9[&type="Marshallese"]:0.1142272060417473,7[&type="Marshallese"]:0.07296017983599296)13[&type="Marshallese"]:0.014538626596280524,2[&type="Not_Marshallese"]:0.3474988064322644)11[&type="Marshallese"]:0.03122576054735815,8[&type="Marshallese"]:0.13472456697970803)10[&type="Marshallese"]:0.09712406798423368,((4[&type="Not_Marshallese"]:0.20809255739112664,5[&type="Marshallese"]:0.0190925573912758)14[&type="Marshallese"]:0.12462763429922652,6[&type="Marshallese"]:0.2227201916904532)12[&type="Marshallese"]:0.08312844327355762)15[&type="Marshallese"]:0.0;tree STATE_3650000 = (((((1[&type="Not_Marshallese"]:0.26273297379433297,3[&type="Not_Marshallese"]:0.12573297379438936)9[&type="Marshallese"]:0.1142272060417473,7[&type="Marshallese"]:0.07296017983599296)13[&type="Marshallese"]:0.014538626596280524,2[&type="Not_Marshallese"]:0.3474988064322644)11[&type="Marshallese"]:0.03122576054735815,8[&type="Marshallese"]:0.13472456697970803)10[&type="Marshallese"]:0.09712406798423368,((4[&type="Not_Marshallese"]:0.20809255739112664,5[&type="Marshallese"]:0.0190925573912758)14[&type="Marshallese"]:0.12462763429922652,6[&type="Marshallese"]:0.2227201916904532)12[&type="Marshallese"]:0.08312844327355762)15[&type="Marshallese"]:0.0;
tree STATE_2270000 = (((((1[&type="Not_Marshallese"]:0.26867921829559066,(2[&type="Not_Marshallese"]:0.1535840116247427,3[&type="Not_Marshallese"]:0.06058401162489549)10[&type="Marshallese"]:0.07109520667075156)9[&type="Marshallese"]:0.04021537542841891,7[&type="Marshallese"]:0.004894593723922258)11[&type="Marshallese"]:0.019488169512810294,6[&type="Marshallese"]:0.11438276323687807)13[&type="Marshallese"]:0.04044879694781778,8[&type="Marshallese"]:0.08083156018462673)12[&type="Marshallese"]:0.05859884014309236,(4[&type="Not_Marshallese"]:0.26323071428228917,5[&type="Marshallese"]:0.07423071428243833)14[&type="Marshallese"]:0.06019968604539899)15[&type="Marshallese"]:0.0;tree STATE_3660000 = (((((1[&type="Not_Marshallese"]:0.26867921829559066,(2[&type="Not_Marshallese"]:0.1535840116247427,3[&type="Not_Marshallese"]:0.06058401162489549)10[&type="Marshallese"]:0.07109520667075156)9[&type="Marshallese"]:0.04021537542841891,7[&type="Marshallese"]:0.004894593723922258)11[&type="Marshallese"]:0.019488169512810294,6[&type="Marshallese"]:0.11438276323687807)13[&type="Marshallese"]:0.04044879694781778,8[&type="Marshallese"]:0.08083156018462673)12[&type="Marshallese"]:0.05859884014309236,(4[&type="Not_Marshallese"]:0.26323071428228917,5[&type="Marshallese"]:0.07423071428243833)14[&type="Marshallese"]:0.06019968604539899)15[&type="Marshallese"]:0.0;
tree STATE_2280000 = ((((1[&type="Not_Marshallese"]:0.26988605913922226,6[&type="Marshallese"]:0.055886059139280464)13[&type="Marshallese"]:0.0443400309793861,5[&type="Marshallese"]:0.02122609011871568)11[&type="Marshallese"]:0.022653806044588054,7[&type="Marshallese"]:0.0328798961631091)12[&type="Marshallese"]:0.01732453832488967,(((2[&type="Not_Marshallese"]:0.20479790350030658,3[&type="Not_Marshallese"]:0.11179790350045937)10[&type="Marshallese"]:0.01416675279645424,4[&type="Not_Marshallese"]:0.1589646562968154)14[&type="Marshallese"]:0.07891112612525136,8[&type="Marshallese"]:0.05387578242209767)9[&type="Marshallese"]:0.012328652065977497)15[&type="Marshallese"]:0.0;tree STATE_3670000 = ((((1[&type="Not_Marshallese"]:0.26988605913922226,6[&type="Marshallese"]:0.055886059139280464)13[&type="Marshallese"]:0.0443400309793861,5[&type="Marshallese"]:0.02122609011871568)11[&type="Marshallese"]:0.022653806044588054,7[&type="Marshallese"]:0.0328798961631091)12[&type="Marshallese"]:0.01732453832488967,(((2[&type="Not_Marshallese"]:0.20479790350030658,3[&type="Not_Marshallese"]:0.11179790350045937)10[&type="Marshallese"]:0.01416675279645424,4[&type="Not_Marshallese"]:0.1589646562968154)14[&type="Marshallese"]:0.07891112612525136,8[&type="Marshallese"]:0.05387578242209767)9[&type="Marshallese"]:0.012328652065977497)15[&type="Marshallese"]:0.0;
tree STATE_2290000 = (1[&type="Not_Marshallese"]:0.41167076439245853,((((2[&type="Not_Marshallese"]:0.2513292593574164,6[&type="Marshallese"]:0.08132925935757102)9[&type="Marshallese"]:0.008103003386519758,5[&type="Marshallese"]:0.010432262744139886)12[&type="Marshallese"]:0.021361734700380164,8[&type="Marshallese"]:0.036793997444401816)10[&type="Marshallese"]:0.0373520179181947,((3[&type="Not_Marshallese"]:0.06233274024868052,4[&type="Not_Marshallese"]:0.09533274024858229)14[&type="Not_Marshallese"]:0.11659480688881202,7[&type="Marshallese"]:0.011927547137348837)11[&type="Marshallese"]:0.04621846822517128)13[&type="Marshallese"]:0.0495247490298511)15[&type="Marshallese"]:0.0;tree STATE_3680000 = (1[&type="Not_Marshallese"]:0.41167076439245853,((((2[&type="Not_Marshallese"]:0.2513292593574164,6[&type="Marshallese"]:0.08132925935757102)9[&type="Marshallese"]:0.008103003386519758,5[&type="Marshallese"]:0.010432262744139886)12[&type="Marshallese"]:0.021361734700380164,8[&type="Marshallese"]:0.036793997444401816)10[&type="Marshallese"]:0.0373520179181947,((3[&type="Not_Marshallese"]:0.06233274024868052,4[&type="Not_Marshallese"]:0.09533274024858229)14[&type="Not_Marshallese"]:0.11659480688881202,7[&type="Marshallese"]:0.011927547137348837)11[&type="Marshallese"]:0.04621846822517128)13[&type="Marshallese"]:0.0495247490298511)15[&type="Marshallese"]:0.0;
tree STATE_2300000 = ((((1[&type="Not_Marshallese"]:0.3043818150103246,(2[&type="Not_Marshallese"]:0.20975265190267584,3[&type="Not_Marshallese"]:0.11675265190282863)12[&type="Not_Marshallese"]:0.05062916310755233)13[&type="Not_Marshallese"]:0.04733071825493068,4[&type="Not_Marshallese"]:0.24771253326521342)14[&type="Marshallese"]:0.051552568258647846,((5[&type="Marshallese"]:0.003501413711919754,6[&type="Marshallese"]:0.08250141371187064)9[&type="Marshallese"]:0.02984341396745399,7[&type="Marshallese"]:0.022344827679179113)11[&type="Marshallese"]:0.07692027384463668)10[&type="Marshallese"]:0.08819417160951071,8[&type="Marshallese"]:0.2034592731334029)15[&type="Marshallese"]:0.0;tree STATE_3690000 = ((((1[&type="Not_Marshallese"]:0.3043818150103246,(2[&type="Not_Marshallese"]:0.20975265190267584,3[&type="Not_Marshallese"]:0.11675265190282863)12[&type="Not_Marshallese"]:0.05062916310755233)13[&type="Not_Marshallese"]:0.04733071825493068,4[&type="Not_Marshallese"]:0.24771253326521342)14[&type="Marshallese"]:0.051552568258647846,((5[&type="Marshallese"]:0.003501413711919754,6[&type="Marshallese"]:0.08250141371187064)9[&type="Marshallese"]:0.02984341396745399,7[&type="Marshallese"]:0.022344827679179113)11[&type="Marshallese"]:0.07692027384463668)10[&type="Marshallese"]:0.08819417160951071,8[&type="Marshallese"]:0.2034592731334029)15[&type="Marshallese"]:0.0;
tree STATE_2310000 = (1[&type="Not_Marshallese"]:0.7650646937525396,((2[&type="Not_Marshallese"]:0.38766545062968566,((5[&type="Marshallese"]:0.04555553046308369,6[&type="Marshallese"]:0.12455553046303458)11[&type="Marshallese"]:0.0582533105827745,8[&type="Marshallese"]:0.10880884104573996)13[&type="Marshallese"]:0.034856609584031195)9[&type="Marshallese"]:0.005664833012506532,((3[&type="Not_Marshallese"]:0.21203706286368018,7[&type="Marshallese"]:0.04503706286353648)12[&type="Marshallese"]:0.07910609986524136,4[&type="Not_Marshallese"]:0.3241431627288233)10[&type="Marshallese"]:0.009187120913423441)14[&type="Marshallese"]:0.327734410110251)15[&type="Marshallese"]:0.0;tree STATE_3700000 = (1[&type="Not_Marshallese"]:0.7650646937525396,((2[&type="Not_Marshallese"]:0.38766545062968566,((5[&type="Marshallese"]:0.04555553046308369,6[&type="Marshallese"]:0.12455553046303458)11[&type="Marshallese"]:0.0582533105827745,8[&type="Marshallese"]:0.10880884104573996)13[&type="Marshallese"]:0.034856609584031195)9[&type="Marshallese"]:0.005664833012506532,((3[&type="Not_Marshallese"]:0.21203706286368018,7[&type="Marshallese"]:0.04503706286353648)12[&type="Marshallese"]:0.07910609986524136,4[&type="Not_Marshallese"]:0.3241431627288233)10[&type="Marshallese"]:0.009187120913423441)14[&type="Marshallese"]:0.327734410110251)15[&type="Marshallese"]:0.0;
tree STATE_2320000 = (((1[&type="Not_Marshallese"]:0.2761526285605725,6[&type="Marshallese"]:0.062152628560630696)11[&type="Marshallese"]:0.10195323685773877,(2[&type="Not_Marshallese"]:0.26981597665992557,((3[&type="Not_Marshallese"]:0.14613186423346142,4[&type="Not_Marshallese"]:0.1791318642333632)12[&type="Marshallese"]:0.021261212588127465,7[&type="Marshallese"]:3.9307682144518186E-4)9[&type="Marshallese"]:0.009422899838489485)13[&type="Marshallese"]:0.06428988875828928)10[&type="Marshallese"]:0.08099336736694701,(5[&type="Marshallese"]:0.04987826051046462,8[&type="Marshallese"]:0.05487826051034639)14[&type="Marshallese"]:0.11622097227490097)15[&type="Marshallese"]:0.0;tree STATE_3710000 = (((1[&type="Not_Marshallese"]:0.2761526285605725,6[&type="Marshallese"]:0.062152628560630696)11[&type="Marshallese"]:0.10195323685773877,(2[&type="Not_Marshallese"]:0.26981597665992557,((3[&type="Not_Marshallese"]:0.14613186423346142,4[&type="Not_Marshallese"]:0.1791318642333632)12[&type="Marshallese"]:0.021261212588127465,7[&type="Marshallese"]:3.9307682144518186E-4)9[&type="Marshallese"]:0.009422899838489485)13[&type="Marshallese"]:0.06428988875828928)10[&type="Marshallese"]:0.08099336736694701,(5[&type="Marshallese"]:0.04987826051046462,8[&type="Marshallese"]:0.05487826051034639)14[&type="Marshallese"]:0.11622097227490097)15[&type="Marshallese"]:0.0;
tree STATE_2330000 = (((((1[&type="Not_Marshallese"]:0.28013648480244,2[&type="Not_Marshallese"]:0.23613648480234362)12[&type="Marshallese"]:0.08287942765047068,(3[&type="Not_Marshallese"]:0.19477464836091168,5[&type="Marshallese"]:0.038774648360962616)14[&type="Marshallese"]:0.03124126409205541)9[&type="Marshallese"]:0.030872940787646574,8[&type="Marshallese"]:0.10588885324054637)10[&type="Marshallese"]:0.10880043618450613,7[&type="Marshallese"]:0.1986892894249761)11[&type="Marshallese"]:0.12347289150175311,(4[&type="Not_Marshallese"]:0.44444550423245943,6[&type="Marshallese"]:0.3344455042325595)13[&type="Marshallese"]:0.07771667669431526)15[&type="Marshallese"]:0.0;tree STATE_3720000 = (((((1[&type="Not_Marshallese"]:0.28013648480244,2[&type="Not_Marshallese"]:0.23613648480234362)12[&type="Marshallese"]:0.08287942765047068,(3[&type="Not_Marshallese"]:0.19477464836091168,5[&type="Marshallese"]:0.038774648360962616)14[&type="Marshallese"]:0.03124126409205541)9[&type="Marshallese"]:0.030872940787646574,8[&type="Marshallese"]:0.10588885324054637)10[&type="Marshallese"]:0.10880043618450613,7[&type="Marshallese"]:0.1986892894249761)11[&type="Marshallese"]:0.12347289150175311,(4[&type="Not_Marshallese"]:0.44444550423245943,6[&type="Marshallese"]:0.3344455042325595)13[&type="Marshallese"]:0.07771667669431526)15[&type="Marshallese"]:0.0;
tree STATE_2340000 = (1[&type="Not_Marshallese"]:0.9110607092807458,((((((2[&type="Not_Marshallese"]:0.15942073291180045,4[&type="Not_Marshallese"]:0.09942073291185502)11[&type="Marshallese"]:0.07133534751511164,6[&type="Marshallese"]:0.060756080427066705)12[&type="Marshallese"]:0.026751877746532593,5[&type="Marshallese"]:0.008507958173648411)9[&type="Marshallese"]:0.04608675845498278,8[&type="Marshallese"]:0.059594716628512956)10[&type="Marshallese"]:0.025416675016444956,3[&type="Not_Marshallese"]:0.23601139164502521)14[&type="Marshallese"]:0.0804830394361829,7[&type="Marshallese"]:0.14949443108106442)13[&type="Marshallese"]:0.45756627819959406)15[&type="Marshallese"]:0.0;tree STATE_3730000 = (1[&type="Not_Marshallese"]:0.9110607092807458,((((((2[&type="Not_Marshallese"]:0.15942073291180045,4[&type="Not_Marshallese"]:0.09942073291185502)11[&type="Marshallese"]:0.07133534751511164,6[&type="Marshallese"]:0.060756080427066705)12[&type="Marshallese"]:0.026751877746532593,5[&type="Marshallese"]:0.008507958173648411)9[&type="Marshallese"]:0.04608675845498278,8[&type="Marshallese"]:0.059594716628512956)10[&type="Marshallese"]:0.025416675016444956,3[&type="Not_Marshallese"]:0.23601139164502521)14[&type="Marshallese"]:0.0804830394361829,7[&type="Marshallese"]:0.14949443108106442)13[&type="Marshallese"]:0.45756627819959406)15[&type="Marshallese"]:0.0;
tree STATE_2350000 = ((1[&type="Not_Marshallese"]:0.31673208502992883,((3[&type="Not_Marshallese"]:0.16240553032156502,6[&type="Marshallese"]:0.08540553032156684)11[&type="Marshallese"]:0.011214558385726658,8[&type="Marshallese"]:0.022620088707224373)10[&type="Marshallese"]:0.006111996322693547)12[&type="Marshallese"]:0.02391944290429676,(((2[&type="Not_Marshallese"]:0.2506962089283374,4[&type="Not_Marshallese"]:0.19069620892839195)13[&type="Marshallese"]:0.015268222107948815,7[&type="Marshallese"]:0.005964431036295292)14[&type="Marshallese"]:0.01403214269752151,5[&type="Marshallese"]:0.030996573734011434)9[&type="Marshallese"]:0.01665495420032148)15[&type="Marshallese"]:0.0;tree STATE_3740000 = ((1[&type="Not_Marshallese"]:0.31673208502992883,((3[&type="Not_Marshallese"]:0.16240553032156502,6[&type="Marshallese"]:0.08540553032156684)11[&type="Marshallese"]:0.011214558385726658,8[&type="Marshallese"]:0.022620088707224373)10[&type="Marshallese"]:0.006111996322693547)12[&type="Marshallese"]:0.02391944290429676,(((2[&type="Not_Marshallese"]:0.2506962089283374,4[&type="Not_Marshallese"]:0.19069620892839195)13[&type="Marshallese"]:0.015268222107948815,7[&type="Marshallese"]:0.005964431036295292)14[&type="Marshallese"]:0.01403214269752151,5[&type="Marshallese"]:0.030996573734011434)9[&type="Marshallese"]:0.01665495420032148)15[&type="Marshallese"]:0.0;
tree STATE_2360000 = ((((1[&type="Not_Marshallese"]:0.4124003835270111,(5[&type="Marshallese"]:0.10362978010018775,7[&type="Marshallese"]:0.09262978009999312)11[&type="Marshallese"]:0.01577060342693065)12[&type="Marshallese"]:0.2874690946432101,8[&type="Marshallese"]:0.41186947817021025)13[&type="Marshallese"]:7.254913086895964E-5,(4[&type="Not_Marshallese"]:0.4767285219898343,6[&type="Marshallese"]:0.36672852198993433)9[&type="Marshallese"]:0.119213505311214)10[&type="Marshallese"]:0.059863297001424565,(2[&type="Not_Marshallese"]:0.13694641066871546,3[&type="Not_Marshallese"]:0.04394641066886826)14[&type="Not_Marshallese"]:0.5788589136337028)15[&type="Marshallese"]:0.0;tree STATE_3750000 = ((((1[&type="Not_Marshallese"]:0.4124003835270111,(5[&type="Marshallese"]:0.10362978010018775,7[&type="Marshallese"]:0.09262978009999312)11[&type="Marshallese"]:0.01577060342693065)12[&type="Marshallese"]:0.2874690946432101,8[&type="Marshallese"]:0.41186947817021025)13[&type="Marshallese"]:7.254913086895964E-5,(4[&type="Not_Marshallese"]:0.4767285219898343,6[&type="Marshallese"]:0.36672852198993433)9[&type="Marshallese"]:0.119213505311214)10[&type="Marshallese"]:0.059863297001424565,(2[&type="Not_Marshallese"]:0.13694641066871546,3[&type="Not_Marshallese"]:0.04394641066886826)14[&type="Not_Marshallese"]:0.5788589136337028)15[&type="Marshallese"]:0.0;
tree STATE_2370000 = (((1[&type="Not_Marshallese"]:0.3281638619429176,5[&type="Marshallese"]:0.0351638619430249)10[&type="Marshallese"]:0.10919678412185413,2[&type="Not_Marshallese"]:0.3933606460646753)12[&type="Marshallese"]:0.11422173023449983,(((3[&type="Not_Marshallese"]:0.2037278600594708,(4[&type="Not_Marshallese"]:0.1974404617546392,8[&type="Marshallese"]:0.013440461754670119)14[&type="Marshallese"]:0.03928739830473338)11[&type="Marshallese"]:0.011883242879188793,7[&type="Marshallese"]:0.04861110293851589)13[&type="Marshallese"]:0.008683514471923282,6[&type="Marshallese"]:0.1472946174105847)9[&type="Marshallese"]:0.19028775888874505)15[&type="Marshallese"]:0.0;tree STATE_3760000 = (((1[&type="Not_Marshallese"]:0.3281638619429176,5[&type="Marshallese"]:0.0351638619430249)10[&type="Marshallese"]:0.10919678412185413,2[&type="Not_Marshallese"]:0.3933606460646753)12[&type="Marshallese"]:0.11422173023449983,(((3[&type="Not_Marshallese"]:0.2037278600594708,(4[&type="Not_Marshallese"]:0.1974404617546392,8[&type="Marshallese"]:0.013440461754670119)14[&type="Marshallese"]:0.03928739830473338)11[&type="Marshallese"]:0.011883242879188793,7[&type="Marshallese"]:0.04861110293851589)13[&type="Marshallese"]:0.008683514471923282,6[&type="Marshallese"]:0.1472946174105847)9[&type="Marshallese"]:0.19028775888874505)15[&type="Marshallese"]:0.0;
tree STATE_2380000 = ((1[&type="Not_Marshallese"]:0.3457660695715557,(2[&type="Not_Marshallese"]:0.2789139439823104,(3[&type="Not_Marshallese"]:0.17639828092707666,7[&type="Marshallese"]:0.009398280926932956)9[&type="Marshallese"]:0.009515663055386536)14[&type="Marshallese"]:0.022852125589148897)13[&type="Marshallese"]:0.048558301735854625,(((4[&type="Not_Marshallese"]:0.19746926369020573,5[&type="Marshallese"]:0.008469263690354889)11[&type="Marshallese"]:0.02633469832030816,6[&type="Marshallese"]:0.11380396201061393)10[&type="Marshallese"]:0.02181978107654431,8[&type="Marshallese"]:0.06162374308708912)12[&type="Marshallese"]:0.04470062822031029)15[&type="Marshallese"]:0.0;tree STATE_3770000 = ((1[&type="Not_Marshallese"]:0.3457660695715557,(2[&type="Not_Marshallese"]:0.2789139439823104,(3[&type="Not_Marshallese"]:0.17639828092707666,7[&type="Marshallese"]:0.009398280926932956)9[&type="Marshallese"]:0.009515663055386536)14[&type="Marshallese"]:0.022852125589148897)13[&type="Marshallese"]:0.048558301735854625,(((4[&type="Not_Marshallese"]:0.19746926369020573,5[&type="Marshallese"]:0.008469263690354889)11[&type="Marshallese"]:0.02633469832030816,6[&type="Marshallese"]:0.11380396201061393)10[&type="Marshallese"]:0.02181978107654431,8[&type="Marshallese"]:0.06162374308708912)12[&type="Marshallese"]:0.04470062822031029)15[&type="Marshallese"]:0.0;
tree STATE_2390000 = ((((1[&type="Not_Marshallese"]:0.18126571783747492,2[&type="Not_Marshallese"]:0.1372657178373785)9[&type="Marshallese"]:0.012699429321186728,3[&type="Not_Marshallese"]:0.05696514715871803)12[&type="Marshallese"]:0.015755321924975946,4[&type="Not_Marshallese"]:0.10572046908359575)10[&type="Marshallese"]:0.15470341111839395,(5[&type="Marshallese"]:0.06865392028611567,(6[&type="Marshallese"]:0.14300110687277995,(7[&type="Marshallese"]:0.002303683024372505,8[&type="Marshallese"]:0.018303683024448902)13[&type="Marshallese"]:0.050697423848261924)14[&type="Marshallese"]:0.004652813413286605)11[&type="Marshallese"]:0.0027699599160231902)15[&type="Marshallese"]:0.0;tree STATE_3780000 = ((((1[&type="Not_Marshallese"]:0.18126571783747492,2[&type="Not_Marshallese"]:0.1372657178373785)9[&type="Marshallese"]:0.012699429321186728,3[&type="Not_Marshallese"]:0.05696514715871803)12[&type="Marshallese"]:0.015755321924975946,4[&type="Not_Marshallese"]:0.10572046908359575)10[&type="Marshallese"]:0.15470341111839395,(5[&type="Marshallese"]:0.06865392028611567,(6[&type="Marshallese"]:0.14300110687277995,(7[&type="Marshallese"]:0.002303683024372505,8[&type="Marshallese"]:0.018303683024448902)13[&type="Marshallese"]:0.050697423848261924)14[&type="Marshallese"]:0.004652813413286605)11[&type="Marshallese"]:0.0027699599160231902)15[&type="Marshallese"]:0.0;
tree STATE_2400000 = (((1[&type="Not_Marshallese"]:0.2879444540707844,(2[&type="Not_Marshallese"]:0.16008979139319834,(3[&type="Not_Marshallese"]:0.02405023408727469,4[&type="Not_Marshallese"]:0.057050234087176466)9[&type="Not_Marshallese"]:0.04303955730607645)14[&type="Marshallese"]:0.08385466267748964)10[&type="Marshallese"]:0.09914714828495791,6[&type="Marshallese"]:0.1730916023558005)13[&type="Marshallese"]:0.04763228195127789,((5[&type="Marshallese"]:0.019507174197502752,7[&type="Marshallese"]:0.00850717419730812)11[&type="Marshallese"]:0.07915088677159737,8[&type="Marshallese"]:0.10365806096898189)12[&type="Marshallese"]:0.04306582333802739)15[&type="Marshallese"]:0.0;tree STATE_3790000 = (((1[&type="Not_Marshallese"]:0.2879444540707844,(2[&type="Not_Marshallese"]:0.16008979139319834,(3[&type="Not_Marshallese"]:0.02405023408727469,4[&type="Not_Marshallese"]:0.057050234087176466)9[&type="Not_Marshallese"]:0.04303955730607645)14[&type="Marshallese"]:0.08385466267748964)10[&type="Marshallese"]:0.09914714828495791,6[&type="Marshallese"]:0.1730916023558005)13[&type="Marshallese"]:0.04763228195127789,((5[&type="Marshallese"]:0.019507174197502752,7[&type="Marshallese"]:0.00850717419730812)11[&type="Marshallese"]:0.07915088677159737,8[&type="Marshallese"]:0.10365806096898189)12[&type="Marshallese"]:0.04306582333802739)15[&type="Marshallese"]:0.0;
tree STATE_2410000 = ((1[&type="Not_Marshallese"]:0.41873902092254794,8[&type="Marshallese"]:0.13073902092253703)10[&type="Marshallese"]:0.0010288097568685872,(((((2[&type="Not_Marshallese"]:0.10517874864662685,3[&type="Not_Marshallese"]:0.012178748646779647)9[&type="Marshallese"]:0.009090209467906285,4[&type="Not_Marshallese"]:0.054268958114587706)14[&type="Marshallese"]:0.15809442041031907,5[&type="Marshallese"]:0.023363378525055933)11[&type="Marshallese"]:0.030314313523490344,6[&type="Marshallese"]:0.13267769204849716)13[&type="Marshallese"]:0.025943272057791622,7[&type="Marshallese"]:0.06862096410614327)12[&type="Marshallese"]:0.04714686657318595)15[&type="Marshallese"]:0.0;tree STATE_3800000 = ((1[&type="Not_Marshallese"]:0.41873902092254794,8[&type="Marshallese"]:0.13073902092253703)10[&type="Marshallese"]:0.0010288097568685872,(((((2[&type="Not_Marshallese"]:0.10517874864662685,3[&type="Not_Marshallese"]:0.012178748646779647)9[&type="Marshallese"]:0.009090209467906285,4[&type="Not_Marshallese"]:0.054268958114587706)14[&type="Marshallese"]:0.15809442041031907,5[&type="Marshallese"]:0.023363378525055933)11[&type="Marshallese"]:0.030314313523490344,6[&type="Marshallese"]:0.13267769204849716)13[&type="Marshallese"]:0.025943272057791622,7[&type="Marshallese"]:0.06862096410614327)12[&type="Marshallese"]:0.04714686657318595)15[&type="Marshallese"]:0.0;
tree STATE_2420000 = (1[&type="Not_Marshallese"]:0.916775250233121,(((((2[&type="Not_Marshallese"]:0.2373207654379969,(3[&type="Not_Marshallese"]:0.1298159051818656,6[&type="Marshallese"]:0.052815905181867406)9[&type="Marshallese"]:0.014504860256284113)12[&type="Marshallese"]:0.025191712873712968,4[&type="Not_Marshallese"]:0.20251247831176444)13[&type="Marshallese"]:0.019473438970669277,7[&type="Marshallese"]:0.021985917282388245)10[&type="Marshallese"]:0.04642078157664603,8[&type="Marshallese"]:0.08440669885911067)11[&type="Marshallese"]:0.12657284597219337,5[&type="Marshallese"]:0.20597954483142228)14[&type="Marshallese"]:0.41779570540180605)15[&type="Marshallese"]:0.0;tree STATE_3810000 = (1[&type="Not_Marshallese"]:0.916775250233121,(((((2[&type="Not_Marshallese"]:0.2373207654379969,(3[&type="Not_Marshallese"]:0.1298159051818656,6[&type="Marshallese"]:0.052815905181867406)9[&type="Marshallese"]:0.014504860256284113)12[&type="Marshallese"]:0.025191712873712968,4[&type="Not_Marshallese"]:0.20251247831176444)13[&type="Marshallese"]:0.019473438970669277,7[&type="Marshallese"]:0.021985917282388245)10[&type="Marshallese"]:0.04642078157664603,8[&type="Marshallese"]:0.08440669885911067)11[&type="Marshallese"]:0.12657284597219337,5[&type="Marshallese"]:0.20597954483142228)14[&type="Marshallese"]:0.41779570540180605)15[&type="Marshallese"]:0.0;
tree STATE_2430000 = (((1[&type="Not_Marshallese"]:0.14277676294091834,2[&type="Not_Marshallese"]:0.09877676294082194)13[&type="Not_Marshallese"]:0.23459609968514106,3[&type="Not_Marshallese"]:0.2403728626261158)14[&type="Marshallese"]:0.03456747103160651,(((4[&type="Not_Marshallese"]:0.24020302195718185,5[&type="Marshallese"]:0.05120302195733101)9[&type="Marshallese"]:0.005932854464243242,8[&type="Marshallese"]:0.062135876421456016)12[&type="Marshallese"]:0.013040325803470143,(6[&type="Marshallese"]:0.14217965907973573,7[&type="Marshallese"]:0.05217965907959021)11[&type="Marshallese"]:0.006996543145259548)10[&type="Marshallese"]:0.04876413143272884)15[&type="Marshallese"]:0.0;tree STATE_3820000 = (((1[&type="Not_Marshallese"]:0.14277676294091834,2[&type="Not_Marshallese"]:0.09877676294082194)13[&type="Not_Marshallese"]:0.23459609968514106,3[&type="Not_Marshallese"]:0.2403728626261158)14[&type="Marshallese"]:0.03456747103160651,(((4[&type="Not_Marshallese"]:0.24020302195718185,5[&type="Marshallese"]:0.05120302195733101)9[&type="Marshallese"]:0.005932854464243242,8[&type="Marshallese"]:0.062135876421456016)12[&type="Marshallese"]:0.013040325803470143,(6[&type="Marshallese"]:0.14217965907973573,7[&type="Marshallese"]:0.05217965907959021)11[&type="Marshallese"]:0.006996543145259548)10[&type="Marshallese"]:0.04876413143272884)15[&type="Marshallese"]:0.0;
tree STATE_2440000 = ((1[&type="Not_Marshallese"]:0.5329821154697971,(((2[&type="Not_Marshallese"]:0.286489391262079,7[&type="Marshallese"]:0.026489391262088102)14[&type="Marshallese"]:0.08046897721930135,3[&type="Not_Marshallese"]:0.27395836848153315)12[&type="Marshallese"]:0.02664421644601067,((4[&type="Not_Marshallese"]:0.2196804017964359,5[&type="Marshallese"]:0.030680401796585044)10[&type="Marshallese"]:0.08549698368422809,8[&type="Marshallese"]:0.1211773854806949)9[&type="Marshallese"]:0.028425199446781624)11[&type="Marshallese"]:0.09537953054230969)13[&type="Marshallese"]:0.577825107244516,6[&type="Marshallese"]:0.8968072227143713)15[&type="Marshallese"]:0.0;tree STATE_3830000 = ((1[&type="Not_Marshallese"]:0.5329821154697971,(((2[&type="Not_Marshallese"]:0.286489391262079,7[&type="Marshallese"]:0.026489391262088102)14[&type="Marshallese"]:0.08046897721930135,3[&type="Not_Marshallese"]:0.27395836848153315)12[&type="Marshallese"]:0.02664421644601067,((4[&type="Not_Marshallese"]:0.2196804017964359,5[&type="Marshallese"]:0.030680401796585044)10[&type="Marshallese"]:0.08549698368422809,8[&type="Marshallese"]:0.1211773854806949)9[&type="Marshallese"]:0.028425199446781624)11[&type="Marshallese"]:0.09537953054230969)13[&type="Marshallese"]:0.577825107244516,6[&type="Marshallese"]:0.8968072227143713)15[&type="Marshallese"]:0.0;
tree STATE_2450000 = (1[&type="Not_Marshallese"]:0.5354371901452536,(((((2[&type="Not_Marshallese"]:0.09980189519538155,4[&type="Not_Marshallese"]:0.039801895195436116)11[&type="Not_Marshallese"]:0.08258541120488413,3[&type="Not_Marshallese"]:0.08938730640041848)10[&type="Marshallese"]:0.12235859381330283,5[&type="Marshallese"]:0.05574590021377224)13[&type="Marshallese"]:0.0015520438534765146,(7[&type="Marshallese"]:0.032417931231771835,8[&type="Marshallese"]:0.04841793123184823)12[&type="Marshallese"]:0.013880012835282285)14[&type="Marshallese"]:0.11724400444563082,6[&type="Marshallese"]:0.25354194851283046)9[&type="Marshallese"]:0.06789524163248134)15[&type="Marshallese"]:0.0;tree STATE_3840000 = (1[&type="Not_Marshallese"]:0.5354371901452536,(((((2[&type="Not_Marshallese"]:0.09980189519538155,4[&type="Not_Marshallese"]:0.039801895195436116)11[&type="Not_Marshallese"]:0.08258541120488413,3[&type="Not_Marshallese"]:0.08938730640041848)10[&type="Marshallese"]:0.12235859381330283,5[&type="Marshallese"]:0.05574590021377224)13[&type="Marshallese"]:0.0015520438534765146,(7[&type="Marshallese"]:0.032417931231771835,8[&type="Marshallese"]:0.04841793123184823)12[&type="Marshallese"]:0.013880012835282285)14[&type="Marshallese"]:0.11724400444563082,6[&type="Marshallese"]:0.25354194851283046)9[&type="Marshallese"]:0.06789524163248134)15[&type="Marshallese"]:0.0;
tree STATE_2460000 = (1[&type="Not_Marshallese"]:0.44833906000248847,(((((2[&type="Not_Marshallese"]:0.2360936809354382,6[&type="Marshallese"]:0.06609368093559281)11[&type="Marshallese"]:0.019241479531830252,5[&type="Marshallese"]:0.006335160467472178)14[&type="Marshallese"]:0.011601588166948285,7[&type="Marshallese"]:0.006936748634225831)9[&type="Marshallese"]:0.012561803122019655,3[&type="Not_Marshallese"]:0.18649855175638919)10[&type="Marshallese"]:0.09724668188358587,(4[&type="Not_Marshallese"]:0.21664656967528123,8[&type="Marshallese"]:0.032646569675312154)12[&type="Marshallese"]:0.1000986639645956)13[&type="Marshallese"]:0.027593826362569795)15[&type="Marshallese"]:0.0;tree STATE_3850000 = (1[&type="Not_Marshallese"]:0.44833906000248847,(((((2[&type="Not_Marshallese"]:0.2360936809354382,6[&type="Marshallese"]:0.06609368093559281)11[&type="Marshallese"]:0.019241479531830252,5[&type="Marshallese"]:0.006335160467472178)14[&type="Marshallese"]:0.011601588166948285,7[&type="Marshallese"]:0.006936748634225831)9[&type="Marshallese"]:0.012561803122019655,3[&type="Not_Marshallese"]:0.18649855175638919)10[&type="Marshallese"]:0.09724668188358587,(4[&type="Not_Marshallese"]:0.21664656967528123,8[&type="Marshallese"]:0.032646569675312154)12[&type="Marshallese"]:0.1000986639645956)13[&type="Marshallese"]:0.027593826362569795)15[&type="Marshallese"]:0.0;
tree STATE_2470000 = ((((((1[&type="Not_Marshallese"]:0.14135929319162172,2[&type="Not_Marshallese"]:0.09735929319152531)11[&type="Marshallese"]:0.1561870821915206,8[&type="Marshallese"]:0.009546375383131411)14[&type="Marshallese"]:0.0020895259222908913,3[&type="Not_Marshallese"]:0.1626359013054896)12[&type="Marshallese"]:2.8173183977348026E-4,4[&type="Not_Marshallese"]:0.19591763314516486)9[&type="Marshallese"]:0.03333881330976457,(5[&type="Marshallese"]:0.039853483922230204,7[&type="Marshallese"]:0.028853483922035572)10[&type="Marshallese"]:4.0296253284838324E-4)13[&type="Marshallese"]:0.03632039038189261,6[&type="Marshallese"]:0.15557683683692208)15[&type="Marshallese"]:0.0;tree STATE_3860000 = ((((((1[&type="Not_Marshallese"]:0.14135929319162172,2[&type="Not_Marshallese"]:0.09735929319152531)11[&type="Marshallese"]:0.1561870821915206,8[&type="Marshallese"]:0.009546375383131411)14[&type="Marshallese"]:0.0020895259222908913,3[&type="Not_Marshallese"]:0.1626359013054896)12[&type="Marshallese"]:2.8173183977348026E-4,4[&type="Not_Marshallese"]:0.19591763314516486)9[&type="Marshallese"]:0.03333881330976457,(5[&type="Marshallese"]:0.039853483922230204,7[&type="Marshallese"]:0.028853483922035572)10[&type="Marshallese"]:4.0296253284838324E-4)13[&type="Marshallese"]:0.03632039038189261,6[&type="Marshallese"]:0.15557683683692208)15[&type="Marshallese"]:0.0;
tree STATE_2480000 = (1[&type="Not_Marshallese"]:0.5840322139438303,(((((2[&type="Not_Marshallese"]:0.15186432801830965,3[&type="Not_Marshallese"]:0.05886432801846245)10[&type="Marshallese"]:0.10752746742620564,5[&type="Marshallese"]:0.01039179544471902)9[&type="Marshallese"]:0.02287373382237723,4[&type="Not_Marshallese"]:0.2222655292669471)12[&type="Marshallese"]:0.04611732043195799,6[&type="Marshallese"]:0.15838284969900512)11[&type="Marshallese"]:0.010569320538280247,(7[&type="Marshallese"]:0.015226851732483948,8[&type="Marshallese"]:0.031226851732560346)14[&type="Marshallese"]:0.0637253185046559)13[&type="Marshallese"]:0.20108004370660315)15[&type="Marshallese"]:0.0;tree STATE_3870000 = (1[&type="Not_Marshallese"]:0.5840322139438303,(((((2[&type="Not_Marshallese"]:0.15186432801830965,3[&type="Not_Marshallese"]:0.05886432801846245)10[&type="Marshallese"]:0.10752746742620564,5[&type="Marshallese"]:0.01039179544471902)9[&type="Marshallese"]:0.02287373382237723,4[&type="Not_Marshallese"]:0.2222655292669471)12[&type="Marshallese"]:0.04611732043195799,6[&type="Marshallese"]:0.15838284969900512)11[&type="Marshallese"]:0.010569320538280247,(7[&type="Marshallese"]:0.015226851732483948,8[&type="Marshallese"]:0.031226851732560346)14[&type="Marshallese"]:0.0637253185046559)13[&type="Marshallese"]:0.20108004370660315)15[&type="Marshallese"]:0.0;
tree STATE_2490000 = (((1[&type="Not_Marshallese"]:0.31551981474038304,(3[&type="Not_Marshallese"]:0.06442138769747169,4[&type="Not_Marshallese"]:0.09742138769737346)10[&type="Marshallese"]:0.11409842704296774)13[&type="Marshallese"]:0.12552105310286626,2[&type="Not_Marshallese"]:0.3970408678431529)14[&type="Marshallese"]:0.11638677349785326,(((5[&type="Marshallese"]:0.008134084278283882,8[&type="Marshallese"]:0.013134084278165647)12[&type="Marshallese"]:0.030371990741506205,6[&type="Marshallese"]:0.11750607501974097)9[&type="Marshallese"]:0.040867323495258345,7[&type="Marshallese"]:0.0683733985148538)11[&type="Marshallese"]:0.18505424282616145)15[&type="Marshallese"]:0.0;tree STATE_3880000 = (((1[&type="Not_Marshallese"]:0.31551981474038304,(3[&type="Not_Marshallese"]:0.06442138769747169,4[&type="Not_Marshallese"]:0.09742138769737346)10[&type="Marshallese"]:0.11409842704296774)13[&type="Marshallese"]:0.12552105310286626,2[&type="Not_Marshallese"]:0.3970408678431529)14[&type="Marshallese"]:0.11638677349785326,(((5[&type="Marshallese"]:0.008134084278283882,8[&type="Marshallese"]:0.013134084278165647)12[&type="Marshallese"]:0.030371990741506205,6[&type="Marshallese"]:0.11750607501974097)9[&type="Marshallese"]:0.040867323495258345,7[&type="Marshallese"]:0.0683733985148538)11[&type="Marshallese"]:0.18505424282616145)15[&type="Marshallese"]:0.0;
tree STATE_2500000 = ((1[&type="Not_Marshallese"]:0.6574704414581712,(((3[&type="Not_Marshallese"]:0.3204878271503443,(5[&type="Marshallese"]:0.0972139109379555,7[&type="Marshallese"]:0.08621391093776087)14[&type="Marshallese"]:0.06727391621243972)10[&type="Marshallese"]:0.04610607865976135,6[&type="Marshallese"]:0.28959390581010747)11[&type="Marshallese"]:0.011639407081466158,8[&type="Marshallese"]:0.2272333128915045)13[&type="Marshallese"]:0.14223712856665582)9[&type="Marshallese"]:0.22032316014275288,(2[&type="Not_Marshallese"]:0.18282096076938312,4[&type="Not_Marshallese"]:0.12282096076943769)12[&type="Not_Marshallese"]:0.6509726408314446)15[&type="Marshallese"]:0.0;tree STATE_3890000 = ((1[&type="Not_Marshallese"]:0.6574704414581712,(((3[&type="Not_Marshallese"]:0.3204878271503443,(5[&type="Marshallese"]:0.0972139109379555,7[&type="Marshallese"]:0.08621391093776087)14[&type="Marshallese"]:0.06727391621243972)10[&type="Marshallese"]:0.04610607865976135,6[&type="Marshallese"]:0.28959390581010747)11[&type="Marshallese"]:0.011639407081466158,8[&type="Marshallese"]:0.2272333128915045)13[&type="Marshallese"]:0.14223712856665582)9[&type="Marshallese"]:0.22032316014275288,(2[&type="Not_Marshallese"]:0.18282096076938312,4[&type="Not_Marshallese"]:0.12282096076943769)12[&type="Not_Marshallese"]:0.6509726408314446)15[&type="Marshallese"]:0.0;
tree STATE_2510000 = ((1[&type="Not_Marshallese"]:0.2718689491850821,3[&type="Not_Marshallese"]:0.13486894918513848)11[&type="Marshallese"]:0.0693616722736472,((((2[&type="Not_Marshallese"]:0.2628995320404988,8[&type="Marshallese"]:0.01889953204058431)9[&type="Marshallese"]:0.008408597032266651,7[&type="Marshallese"]:0.011308129072774564)12[&type="Marshallese"]:0.01362020776962991,(4[&type="Not_Marshallese"]:0.18650910435766077,6[&type="Marshallese"]:0.07650910435776082)13[&type="Marshallese"]:0.03841923248478918)14[&type="Marshallese"]:0.011367704543487345,5[&type="Marshallese"]:0.04729604138608645)10[&type="Marshallese"]:9.345800727501574E-4)15[&type="Marshallese"]:0.0;tree STATE_3900000 = ((1[&type="Not_Marshallese"]:0.2718689491850821,3[&type="Not_Marshallese"]:0.13486894918513848)11[&type="Marshallese"]:0.0693616722736472,((((2[&type="Not_Marshallese"]:0.2628995320404988,8[&type="Marshallese"]:0.01889953204058431)9[&type="Marshallese"]:0.008408597032266651,7[&type="Marshallese"]:0.011308129072774564)12[&type="Marshallese"]:0.01362020776962991,(4[&type="Not_Marshallese"]:0.18650910435766077,6[&type="Marshallese"]:0.07650910435776082)13[&type="Marshallese"]:0.03841923248478918)14[&type="Marshallese"]:0.011367704543487345,5[&type="Marshallese"]:0.04729604138608645)10[&type="Marshallese"]:9.345800727501574E-4)15[&type="Marshallese"]:0.0;
tree STATE_2520000 = ((((1[&type="Not_Marshallese"]:0.3044825715553027,7[&type="Marshallese"]:4.825715552153609E-4)14[&type="Marshallese"]:0.025188540479318067,5[&type="Marshallese"]:0.03667111203472806)12[&type="Marshallese"]:0.002468311740584095,(2[&type="Not_Marshallese"]:0.2783305862483818,3[&type="Not_Marshallese"]:0.1853305862485346)10[&type="Marshallese"]:0.009808837526726621)9[&type="Marshallese"]:0.10422017843355014,((4[&type="Not_Marshallese"]:0.3027775940988006,6[&type="Marshallese"]:0.19277759409890066)11[&type="Marshallese"]:0.0056111687605296945,8[&type="Marshallese"]:0.12438876285936123)13[&type="Marshallese"]:0.023970839349382822)15[&type="Marshallese"]:0.0;tree STATE_3910000 = ((((1[&type="Not_Marshallese"]:0.3044825715553027,7[&type="Marshallese"]:4.825715552153609E-4)14[&type="Marshallese"]:0.025188540479318067,5[&type="Marshallese"]:0.03667111203472806)12[&type="Marshallese"]:0.002468311740584095,(2[&type="Not_Marshallese"]:0.2783305862483818,3[&type="Not_Marshallese"]:0.1853305862485346)10[&type="Marshallese"]:0.009808837526726621)9[&type="Marshallese"]:0.10422017843355014,((4[&type="Not_Marshallese"]:0.3027775940988006,6[&type="Marshallese"]:0.19277759409890066)11[&type="Marshallese"]:0.0056111687605296945,8[&type="Marshallese"]:0.12438876285936123)13[&type="Marshallese"]:0.023970839349382822)15[&type="Marshallese"]:0.0;
tree STATE_2530000 = ((((((1[&type="Not_Marshallese"]:0.19607302996556605,2[&type="Not_Marshallese"]:0.15207302996546965)11[&type="Marshallese"]:0.0947106041578655,3[&type="Not_Marshallese"]:0.15378363412348794)13[&type="Marshallese"]:0.02741432211350997,4[&type="Not_Marshallese"]:0.2141979562368997)14[&type="Marshallese"]:0.002143346642415167,(5[&type="Marshallese"]:0.018429079944730142,7[&type="Marshallese"]:0.0074290799445355105)10[&type="Marshallese"]:0.008912222934733871)9[&type="Marshallese"]:0.08682867200062638,8[&type="Marshallese"]:0.11916997487997216)12[&type="Marshallese"]:0.008376469326525637,6[&type="Marshallese"]:0.20154644420656692)15[&type="Marshallese"]:0.0;tree STATE_3920000 = ((((((1[&type="Not_Marshallese"]:0.19607302996556605,2[&type="Not_Marshallese"]:0.15207302996546965)11[&type="Marshallese"]:0.0947106041578655,3[&type="Not_Marshallese"]:0.15378363412348794)13[&type="Marshallese"]:0.02741432211350997,4[&type="Not_Marshallese"]:0.2141979562368997)14[&type="Marshallese"]:0.002143346642415167,(5[&type="Marshallese"]:0.018429079944730142,7[&type="Marshallese"]:0.0074290799445355105)10[&type="Marshallese"]:0.008912222934733871)9[&type="Marshallese"]:0.08682867200062638,8[&type="Marshallese"]:0.11916997487997216)12[&type="Marshallese"]:0.008376469326525637,6[&type="Marshallese"]:0.20154644420656692)15[&type="Marshallese"]:0.0;
tree STATE_2540000 = (1[&type="Not_Marshallese"]:0.4453992348288621,((((2[&type="Not_Marshallese"]:0.21220567779050759,3[&type="Not_Marshallese"]:0.11920567779066038)10[&type="Marshallese"]:0.031364786669871136,6[&type="Marshallese"]:0.07357046446053334)9[&type="Marshallese"]:0.08509416292983918,((4[&type="Not_Marshallese"]:0.2005172840527154,7[&type="Marshallese"]:5.172840526699307E-4)13[&type="Marshallese"]:0.012604509272115982,5[&type="Marshallese"]:0.024121793324980545)12[&type="Marshallese"]:0.05554283406544108)14[&type="Marshallese"]:0.01916891959482503,8[&type="Marshallese"]:0.10383354698512842)11[&type="Marshallese"]:0.05356568784372279)15[&type="Marshallese"]:0.0;tree STATE_3930000 = (1[&type="Not_Marshallese"]:0.4453992348288621,((((2[&type="Not_Marshallese"]:0.21220567779050759,3[&type="Not_Marshallese"]:0.11920567779066038)10[&type="Marshallese"]:0.031364786669871136,6[&type="Marshallese"]:0.07357046446053334)9[&type="Marshallese"]:0.08509416292983918,((4[&type="Not_Marshallese"]:0.2005172840527154,7[&type="Marshallese"]:5.172840526699307E-4)13[&type="Marshallese"]:0.012604509272115982,5[&type="Marshallese"]:0.024121793324980545)12[&type="Marshallese"]:0.05554283406544108)14[&type="Marshallese"]:0.01916891959482503,8[&type="Marshallese"]:0.10383354698512842)11[&type="Marshallese"]:0.05356568784372279)15[&type="Marshallese"]:0.0;
tree STATE_2550000 = ((((((1[&type="Not_Marshallese"]:0.30186485336369734,2[&type="Not_Marshallese"]:0.25786485336360093)9[&type="Marshallese"]:0.023890307619789164,5[&type="Marshallese"]:0.03275516098359382)13[&type="Marshallese"]:0.05214783037936627,(6[&type="Marshallese"]:0.13970979230776331,7[&type="Marshallese"]:0.049709792307617795)12[&type="Marshallese"]:0.024193199055147663)11[&type="Marshallese"]:0.03510724775730634,8[&type="Marshallese"]:0.1250102391201482)14[&type="Marshallese"]:0.03639974810319824,3[&type="Not_Marshallese"]:0.31240998722341373)10[&type="Marshallese"]:0.07820633438707736,4[&type="Not_Marshallese"]:0.42361632161039287)15[&type="Marshallese"]:0.0;tree STATE_3940000 = ((((((1[&type="Not_Marshallese"]:0.30186485336369734,2[&type="Not_Marshallese"]:0.25786485336360093)9[&type="Marshallese"]:0.023890307619789164,5[&type="Marshallese"]:0.03275516098359382)13[&type="Marshallese"]:0.05214783037936627,(6[&type="Marshallese"]:0.13970979230776331,7[&type="Marshallese"]:0.049709792307617795)12[&type="Marshallese"]:0.024193199055147663)11[&type="Marshallese"]:0.03510724775730634,8[&type="Marshallese"]:0.1250102391201482)14[&type="Marshallese"]:0.03639974810319824,3[&type="Not_Marshallese"]:0.31240998722341373)10[&type="Marshallese"]:0.07820633438707736,4[&type="Not_Marshallese"]:0.42361632161039287)15[&type="Marshallese"]:0.0;
tree STATE_2560000 = ((((1[&type="Not_Marshallese"]:0.2835255570782568,2[&type="Not_Marshallese"]:0.23952555707816037)14[&type="Marshallese"]:0.05039145199241152,8[&type="Marshallese"]:0.04591700907065738)9[&type="Marshallese"]:0.03316091346184663,(3[&type="Not_Marshallese"]:0.20053126616849226,(5[&type="Marshallese"]:0.01447443860498454,7[&type="Marshallese"]:0.003474438604789909)13[&type="Marshallese"]:0.030056827563558652)11[&type="Marshallese"]:0.02954665636407905)12[&type="Marshallese"]:0.10025218040943751,(4[&type="Not_Marshallese"]:0.22308179495645203,6[&type="Marshallese"]:0.11308179495655207)10[&type="Marshallese"]:0.14024830798545856)15[&type="Marshallese"]:0.0;tree STATE_3950000 = ((((1[&type="Not_Marshallese"]:0.2835255570782568,2[&type="Not_Marshallese"]:0.23952555707816037)14[&type="Marshallese"]:0.05039145199241152,8[&type="Marshallese"]:0.04591700907065738)9[&type="Marshallese"]:0.03316091346184663,(3[&type="Not_Marshallese"]:0.20053126616849226,(5[&type="Marshallese"]:0.01447443860498454,7[&type="Marshallese"]:0.003474438604789909)13[&type="Marshallese"]:0.030056827563558652)11[&type="Marshallese"]:0.02954665636407905)12[&type="Marshallese"]:0.10025218040943751,(4[&type="Not_Marshallese"]:0.22308179495645203,6[&type="Marshallese"]:0.11308179495655207)10[&type="Marshallese"]:0.14024830798545856)15[&type="Marshallese"]:0.0;
tree STATE_2570000 = ((1[&type="Not_Marshallese"]:0.44948906082799756,(3[&type="Not_Marshallese"]:0.1700455508256647,7[&type="Marshallese"]:0.003045550825520993)9[&type="Marshallese"]:0.14244351000238925)14[&type="Marshallese"]:0.023295082258180944,((2[&type="Not_Marshallese"]:0.12385902974416865,4[&type="Not_Marshallese"]:0.06385902974422322)11[&type="Not_Marshallese"]:0.28640500558993054,((5[&type="Marshallese"]:0.02365069450597984,8[&type="Marshallese"]:0.028650694505861607)10[&type="Marshallese"]:0.07138956390805534,6[&type="Marshallese"]:0.17404025841398607)13[&type="Marshallese"]:0.06622377692026771)12[&type="Marshallese"]:0.018520107751982928)15[&type="Marshallese"]:0.0;tree STATE_3960000 = ((1[&type="Not_Marshallese"]:0.44948906082799756,(3[&type="Not_Marshallese"]:0.1700455508256647,7[&type="Marshallese"]:0.003045550825520993)9[&type="Marshallese"]:0.14244351000238925)14[&type="Marshallese"]:0.023295082258180944,((2[&type="Not_Marshallese"]:0.12385902974416865,4[&type="Not_Marshallese"]:0.06385902974422322)11[&type="Not_Marshallese"]:0.28640500558993054,((5[&type="Marshallese"]:0.02365069450597984,8[&type="Marshallese"]:0.028650694505861607)10[&type="Marshallese"]:0.07138956390805534,6[&type="Marshallese"]:0.17404025841398607)13[&type="Marshallese"]:0.06622377692026771)12[&type="Marshallese"]:0.018520107751982928)15[&type="Marshallese"]:0.0;
tree STATE_2580000 = ((((((1[&type="Not_Marshallese"]:0.18319437286213336,3[&type="Not_Marshallese"]:0.04619437286218975)13[&type="Marshallese"]:0.05733395090214405,4[&type="Not_Marshallese"]:0.13652832376423557)9[&type="Marshallese"]:0.05703609314432451,2[&type="Not_Marshallese"]:0.2535644169085055)12[&type="Marshallese"]:0.018555345093787368,5[&type="Marshallese"]:0.023119762002496602)10[&type="Marshallese"]:0.0629530305358022,(6[&type="Marshallese"]:0.10742968572780814,7[&type="Marshallese"]:0.017429685727662625)11[&type="Marshallese"]:0.05764310681044155)14[&type="Marshallese"]:0.008612217778014963,8[&type="Marshallese"]:0.09968501031619553)15[&type="Marshallese"]:0.0;tree STATE_3970000 = ((((((1[&type="Not_Marshallese"]:0.18319437286213336,3[&type="Not_Marshallese"]:0.04619437286218975)13[&type="Marshallese"]:0.05733395090214405,4[&type="Not_Marshallese"]:0.13652832376423557)9[&type="Marshallese"]:0.05703609314432451,2[&type="Not_Marshallese"]:0.2535644169085055)12[&type="Marshallese"]:0.018555345093787368,5[&type="Marshallese"]:0.023119762002496602)10[&type="Marshallese"]:0.0629530305358022,(6[&type="Marshallese"]:0.10742968572780814,7[&type="Marshallese"]:0.017429685727662625)11[&type="Marshallese"]:0.05764310681044155)14[&type="Marshallese"]:0.008612217778014963,8[&type="Marshallese"]:0.09968501031619553)15[&type="Marshallese"]:0.0;
tree STATE_2590000 = ((((1[&type="Not_Marshallese"]:0.1842124875109182,2[&type="Not_Marshallese"]:0.1402124875108218)11[&type="Marshallese"]:0.09289723307636319,(3[&type="Not_Marshallese"]:0.09827254799829141,4[&type="Not_Marshallese"]:0.13127254799819318)9[&type="Marshallese"]:0.04183717258904637)12[&type="Marshallese"]:0.04524825287998274,((5[&type="Marshallese"]:0.006120407674563122,8[&type="Marshallese"]:0.011120407674444888)13[&type="Marshallese"]:0.020224090028720942,6[&type="Marshallese"]:0.10534449770323495)14[&type="Marshallese"]:0.003013475764087392)10[&type="Marshallese"]:0.01093146396227257,7[&type="Marshallese"]:0.029289437429449394)15[&type="Marshallese"]:0.0;tree STATE_3980000 = ((((1[&type="Not_Marshallese"]:0.1842124875109182,2[&type="Not_Marshallese"]:0.1402124875108218)11[&type="Marshallese"]:0.09289723307636319,(3[&type="Not_Marshallese"]:0.09827254799829141,4[&type="Not_Marshallese"]:0.13127254799819318)9[&type="Marshallese"]:0.04183717258904637)12[&type="Marshallese"]:0.04524825287998274,((5[&type="Marshallese"]:0.006120407674563122,8[&type="Marshallese"]:0.011120407674444888)13[&type="Marshallese"]:0.020224090028720942,6[&type="Marshallese"]:0.10534449770323495)14[&type="Marshallese"]:0.003013475764087392)10[&type="Marshallese"]:0.01093146396227257,7[&type="Marshallese"]:0.029289437429449394)15[&type="Marshallese"]:0.0;
tree STATE_2600000 = (((((1[&type="Not_Marshallese"]:0.33157813647556683,3[&type="Not_Marshallese"]:0.19457813647562322)14[&type="Marshallese"]:0.002988690504778402,7[&type="Marshallese"]:0.030566826980257922)9[&type="Marshallese"]:0.06311830128702517,(2[&type="Not_Marshallese"]:0.1635999839421911,4[&type="Not_Marshallese"]:0.10359998394224568)10[&type="Marshallese"]:0.1900851443250829)13[&type="Marshallese"]:0.07344264925818211,(5[&type="Marshallese"]:0.058708846960142835,8[&type="Marshallese"]:0.0637088469600246)11[&type="Marshallese"]:0.119418930565517)12[&type="Marshallese"]:0.01662142177236653,6[&type="Marshallese"]:0.27374919929797725)15[&type="Marshallese"]:0.0;tree STATE_3990000 = (((((1[&type="Not_Marshallese"]:0.33157813647556683,3[&type="Not_Marshallese"]:0.19457813647562322)14[&type="Marshallese"]:0.002988690504778402,7[&type="Marshallese"]:0.030566826980257922)9[&type="Marshallese"]:0.06311830128702517,(2[&type="Not_Marshallese"]:0.1635999839421911,4[&type="Not_Marshallese"]:0.10359998394224568)10[&type="Marshallese"]:0.1900851443250829)13[&type="Marshallese"]:0.07344264925818211,(5[&type="Marshallese"]:0.058708846960142835,8[&type="Marshallese"]:0.0637088469600246)11[&type="Marshallese"]:0.119418930565517)12[&type="Marshallese"]:0.01662142177236653,6[&type="Marshallese"]:0.27374919929797725)15[&type="Marshallese"]:0.0;
tree STATE_2610000 = ((((1[&type="Not_Marshallese"]:0.29122612290203553,(2[&type="Not_Marshallese"]:0.2419062262940565,3[&type="Not_Marshallese"]:0.1489062262942093)10[&type="Marshallese"]:0.005319896607882624)11[&type="Marshallese"]:0.09154305411811975,7[&type="Marshallese"]:0.07876917702006797)13[&type="Marshallese"]:0.0041146756839209875,6[&type="Marshallese"]:0.17288385270413448)14[&type="Marshallese"]:0.04141091357279497,(4[&type="Not_Marshallese"]:0.3173674966297321,(5[&type="Marshallese"]:0.03342009105451155,8[&type="Marshallese"]:0.03842009105439331)9[&type="Marshallese"]:0.09494740557536974)12[&type="Marshallese"]:0.006927269647097278)15[&type="Marshallese"]:0.0;tree STATE_4000000 = ((((1[&type="Not_Marshallese"]:0.29122612290203553,(2[&type="Not_Marshallese"]:0.2419062262940565,3[&type="Not_Marshallese"]:0.1489062262942093)10[&type="Marshallese"]:0.005319896607882624)11[&type="Marshallese"]:0.09154305411811975,7[&type="Marshallese"]:0.07876917702006797)13[&type="Marshallese"]:0.0041146756839209875,6[&type="Marshallese"]:0.17288385270413448)14[&type="Marshallese"]:0.04141091357279497,(4[&type="Not_Marshallese"]:0.3173674966297321,(5[&type="Marshallese"]:0.03342009105451155,8[&type="Marshallese"]:0.03842009105439331)9[&type="Marshallese"]:0.09494740557536974)12[&type="Marshallese"]:0.006927269647097278)15[&type="Marshallese"]:0.0;
tree STATE_2620000 = ((1[&type="Not_Marshallese"]:0.4833481810478044,(((2[&type="Not_Marshallese"]:0.177443930275525,4[&type="Not_Marshallese"]:0.11744393027557956)13[&type="Marshallese"]:0.07315389126143437,3[&type="Not_Marshallese"]:0.15759782153711216)9[&type="Marshallese"]:0.06137770044267654,(5[&type="Marshallese"]:0.05173222017424478,(7[&type="Marshallese"]:0.015163986706356436,8[&type="Marshallese"]:0.031163986706432834)11[&type="Marshallese"]:0.025568233467693713)12[&type="Marshallese"]:0.011243301805594852)10[&type="Marshallese"]:0.1273726590680721)14[&type="Marshallese"]:0.0064778996904290564,6[&type="Marshallese"]:0.2758260807382917)15[&type="Marshallese"]:0.0;tree STATE_4010000 = ((1[&type="Not_Marshallese"]:0.4833481810478044,(((2[&type="Not_Marshallese"]:0.177443930275525,4[&type="Not_Marshallese"]:0.11744393027557956)13[&type="Marshallese"]:0.07315389126143437,3[&type="Not_Marshallese"]:0.15759782153711216)9[&type="Marshallese"]:0.06137770044267654,(5[&type="Marshallese"]:0.05173222017424478,(7[&type="Marshallese"]:0.015163986706356436,8[&type="Marshallese"]:0.031163986706432834)11[&type="Marshallese"]:0.025568233467693713)12[&type="Marshallese"]:0.011243301805594852)10[&type="Marshallese"]:0.1273726590680721)14[&type="Marshallese"]:0.0064778996904290564,6[&type="Marshallese"]:0.2758260807382917)15[&type="Marshallese"]:0.0;
tree STATE_2630000 = (1[&type="Not_Marshallese"]:0.8247634352183166,(((((2[&type="Not_Marshallese"]:0.25404641340750345,(3[&type="Not_Marshallese"]:0.10825387949843154,4[&type="Not_Marshallese"]:0.14125387949833332)11[&type="Marshallese"]:0.0527925339092247)9[&type="Marshallese"]:0.10070883924066654,5[&type="Marshallese"]:0.10575525264837371)10[&type="Marshallese"]:0.08932223228784497,7[&type="Marshallese"]:0.18407748493602405)13[&type="Marshallese"]:0.02907768303648184,8[&type="Marshallese"]:0.22915516797258229)12[&type="Marshallese"]:0.15613423316226083,6[&type="Marshallese"]:0.45928940113491223)14[&type="Marshallese"]:0.1514740340834626)15[&type="Marshallese"]:0.0;tree STATE_4020000 = (1[&type="Not_Marshallese"]:0.8247634352183166,(((((2[&type="Not_Marshallese"]:0.25404641340750345,(3[&type="Not_Marshallese"]:0.10825387949843154,4[&type="Not_Marshallese"]:0.14125387949833332)11[&type="Marshallese"]:0.0527925339092247)9[&type="Marshallese"]:0.10070883924066654,5[&type="Marshallese"]:0.10575525264837371)10[&type="Marshallese"]:0.08932223228784497,7[&type="Marshallese"]:0.18407748493602405)13[&type="Marshallese"]:0.02907768303648184,8[&type="Marshallese"]:0.22915516797258229)12[&type="Marshallese"]:0.15613423316226083,6[&type="Marshallese"]:0.45928940113491223)14[&type="Marshallese"]:0.1514740340834626)15[&type="Marshallese"]:0.0;
tree STATE_2640000 = (((((1[&type="Not_Marshallese"]:0.21978114566754206,2[&type="Not_Marshallese"]:0.17578114566744565)9[&type="Marshallese"]:0.1324109296872765,((3[&type="Not_Marshallese"]:0.12006364668681418,4[&type="Not_Marshallese"]:0.15306364668671596)12[&type="Marshallese"]:0.08170011489942403,7[&type="Marshallese"]:0.03476376158609451)10[&type="Marshallese"]:0.013428313768636735)11[&type="Marshallese"]:0.046055623337963536,8[&type="Marshallese"]:0.11024769869277118)13[&type="Marshallese"]:0.022790619771205833,6[&type="Marshallese"]:0.20703831846404613)14[&type="Marshallese"]:0.018453839882200895,5[&type="Marshallese"]:0.14649215834629614)15[&type="Marshallese"]:0.0;tree STATE_4030000 = (((((1[&type="Not_Marshallese"]:0.21978114566754206,2[&type="Not_Marshallese"]:0.17578114566744565)9[&type="Marshallese"]:0.1324109296872765,((3[&type="Not_Marshallese"]:0.12006364668681418,4[&type="Not_Marshallese"]:0.15306364668671596)12[&type="Marshallese"]:0.08170011489942403,7[&type="Marshallese"]:0.03476376158609451)10[&type="Marshallese"]:0.013428313768636735)11[&type="Marshallese"]:0.046055623337963536,8[&type="Marshallese"]:0.11024769869277118)13[&type="Marshallese"]:0.022790619771205833,6[&type="Marshallese"]:0.20703831846404613)14[&type="Marshallese"]:0.018453839882200895,5[&type="Marshallese"]:0.14649215834629614)15[&type="Marshallese"]:0.0;
tree STATE_2650000 = (((((1[&type="Not_Marshallese"]:0.30587971378037887,7[&type="Marshallese"]:0.0018797137802915587)9[&type="Marshallese"]:0.007141197832477908,(2[&type="Not_Marshallese"]:0.23083715271657673,(3[&type="Not_Marshallese"]:0.0706665757588229,4[&type="Not_Marshallese"]:0.10366657575872468)13[&type="Marshallese"]:0.06717057695790662)10[&type="Marshallese"]:0.03818375889618364)11[&type="Marshallese"]:0.11763023228202879,5[&type="Marshallese"]:0.1376511438949929)14[&type="Marshallese"]:0.018492676855256185,8[&type="Marshallese"]:0.16114382075013084)12[&type="Marshallese"]:0.03351286490449773,6[&type="Marshallese"]:0.2686566856546977)15[&type="Marshallese"]:0.0;tree STATE_4040000 = (((((1[&type="Not_Marshallese"]:0.30587971378037887,7[&type="Marshallese"]:0.0018797137802915587)9[&type="Marshallese"]:0.007141197832477908,(2[&type="Not_Marshallese"]:0.23083715271657673,(3[&type="Not_Marshallese"]:0.0706665757588229,4[&type="Not_Marshallese"]:0.10366657575872468)13[&type="Marshallese"]:0.06717057695790662)10[&type="Marshallese"]:0.03818375889618364)11[&type="Marshallese"]:0.11763023228202879,5[&type="Marshallese"]:0.1376511438949929)14[&type="Marshallese"]:0.018492676855256185,8[&type="Marshallese"]:0.16114382075013084)12[&type="Marshallese"]:0.03351286490449773,6[&type="Marshallese"]:0.2686566856546977)15[&type="Marshallese"]:0.0;
tree STATE_2660000 = ((((1[&type="Not_Marshallese"]:0.30555128392957165,2[&type="Not_Marshallese"]:0.26155128392947524)11[&type="Marshallese"]:0.10323076199958225,4[&type="Not_Marshallese"]:0.30478204592911207)13[&type="Marshallese"]:0.00806120549246181,8[&type="Marshallese"]:0.1288432514216048)9[&type="Marshallese"]:0.041094328942194114,(((3[&type="Not_Marshallese"]:0.17743072427413364,5[&type="Marshallese"]:0.021430724274184576)12[&type="Marshallese"]:0.04136187596872032,6[&type="Marshallese"]:0.14179260024285578)14[&type="Marshallese"]:0.04461938503966323,7[&type="Marshallese"]:0.09641198528237349)10[&type="Marshallese"]:0.057525595081349024)15[&type="Marshallese"]:0.0;tree STATE_4050000 = ((((1[&type="Not_Marshallese"]:0.30555128392957165,2[&type="Not_Marshallese"]:0.26155128392947524)11[&type="Marshallese"]:0.10323076199958225,4[&type="Not_Marshallese"]:0.30478204592911207)13[&type="Marshallese"]:0.00806120549246181,8[&type="Marshallese"]:0.1288432514216048)9[&type="Marshallese"]:0.041094328942194114,(((3[&type="Not_Marshallese"]:0.17743072427413364,5[&type="Marshallese"]:0.021430724274184576)12[&type="Marshallese"]:0.04136187596872032,6[&type="Marshallese"]:0.14179260024285578)14[&type="Marshallese"]:0.04461938503966323,7[&type="Marshallese"]:0.09641198528237349)10[&type="Marshallese"]:0.057525595081349024)15[&type="Marshallese"]:0.0;
tree STATE_2670000 = ((1[&type="Not_Marshallese"]:0.5669385427930463,(6[&type="Marshallese"]:0.16482812618675402,(7[&type="Marshallese"]:0.02228276585068456,8[&type="Marshallese"]:0.03828276585076096)9[&type="Marshallese"]:0.05254536033592394)11[&type="Marshallese"]:0.18811041660635053)10[&type="Marshallese"]:0.08930925775601106,(((2[&type="Not_Marshallese"]:0.13856117180485153,3[&type="Not_Marshallese"]:0.045561171805004325)14[&type="Marshallese"]:0.02603081935045634,4[&type="Not_Marshallese"]:0.10459199115536244)12[&type="Marshallese"]:0.0912871611466603,5[&type="Marshallese"]:0.006879152302171898)13[&type="Marshallese"]:0.3563686482469928)15[&type="Marshallese"]:0.0;tree STATE_4060000 = ((1[&type="Not_Marshallese"]:0.5669385427930463,(6[&type="Marshallese"]:0.16482812618675402,(7[&type="Marshallese"]:0.02228276585068456,8[&type="Marshallese"]:0.03828276585076096)9[&type="Marshallese"]:0.05254536033592394)11[&type="Marshallese"]:0.18811041660635053)10[&type="Marshallese"]:0.08930925775601106,(((2[&type="Not_Marshallese"]:0.13856117180485153,3[&type="Not_Marshallese"]:0.045561171805004325)14[&type="Marshallese"]:0.02603081935045634,4[&type="Not_Marshallese"]:0.10459199115536244)12[&type="Marshallese"]:0.0912871611466603,5[&type="Marshallese"]:0.006879152302171898)13[&type="Marshallese"]:0.3563686482469928)15[&type="Marshallese"]:0.0;
tree STATE_2680000 = ((((1[&type="Not_Marshallese"]:0.32716162358183687,7[&type="Marshallese"]:0.023161623581749557)12[&type="Marshallese"]:0.03722651523927184,2[&type="Not_Marshallese"]:0.3203881388210123)9[&type="Marshallese"]:0.04023531203728231,8[&type="Marshallese"]:0.1166234508583801)10[&type="Marshallese"]:0.05534689967535722,(((3[&type="Not_Marshallese"]:0.13330666848729406,6[&type="Marshallese"]:0.056306668487295874)13[&type="Marshallese"]:0.007455207515919826,4[&type="Not_Marshallese"]:0.17376187600311566)11[&type="Marshallese"]:0.1668139753665555,5[&type="Marshallese"]:0.15157585136982032)14[&type="Marshallese"]:0.015394499164035236)15[&type="Marshallese"]:0.0;tree STATE_4070000 = ((((1[&type="Not_Marshallese"]:0.32716162358183687,7[&type="Marshallese"]:0.023161623581749557)12[&type="Marshallese"]:0.03722651523927184,2[&type="Not_Marshallese"]:0.3203881388210123)9[&type="Marshallese"]:0.04023531203728231,8[&type="Marshallese"]:0.1166234508583801)10[&type="Marshallese"]:0.05534689967535722,(((3[&type="Not_Marshallese"]:0.13330666848729406,6[&type="Marshallese"]:0.056306668487295874)13[&type="Marshallese"]:0.007455207515919826,4[&type="Not_Marshallese"]:0.17376187600311566)11[&type="Marshallese"]:0.1668139753665555,5[&type="Marshallese"]:0.15157585136982032)14[&type="Marshallese"]:0.015394499164035236)15[&type="Marshallese"]:0.0;
tree STATE_2690000 = ((((((1[&type="Not_Marshallese"]:0.23242213592202918,(2[&type="Not_Marshallese"]:0.11022032311883384,3[&type="Not_Marshallese"]:0.017220323118986636)10[&type="Not_Marshallese"]:0.07820181280309893)14[&type="Not_Marshallese"]:0.01115545132953552,4[&type="Not_Marshallese"]:0.13957758725152286)12[&type="Not_Marshallese"]:0.0604929592314743,5[&type="Marshallese"]:0.011070546483146315)11[&type="Marshallese"]:0.0548171471452798,8[&type="Marshallese"]:0.07088769362830788)13[&type="Marshallese"]:0.07907096935968067,7[&type="Marshallese"]:0.13395866298791215)9[&type="Marshallese"]:0.040944840858054554,6[&type="Marshallese"]:0.2649035038461122)15[&type="Marshallese"]:0.0;tree STATE_4080000 = ((((((1[&type="Not_Marshallese"]:0.23242213592202918,(2[&type="Not_Marshallese"]:0.11022032311883384,3[&type="Not_Marshallese"]:0.017220323118986636)10[&type="Not_Marshallese"]:0.07820181280309893)14[&type="Not_Marshallese"]:0.01115545132953552,4[&type="Not_Marshallese"]:0.13957758725152286)12[&type="Not_Marshallese"]:0.0604929592314743,5[&type="Marshallese"]:0.011070546483146315)11[&type="Marshallese"]:0.0548171471452798,8[&type="Marshallese"]:0.07088769362830788)13[&type="Marshallese"]:0.07907096935968067,7[&type="Marshallese"]:0.13395866298791215)9[&type="Marshallese"]:0.040944840858054554,6[&type="Marshallese"]:0.2649035038461122)15[&type="Marshallese"]:0.0;
tree STATE_2700000 = (1[&type="Not_Marshallese"]:0.4429029900655803,(((((2[&type="Not_Marshallese"]:0.13895378176119583,4[&type="Not_Marshallese"]:0.0789537817612504)10[&type="Marshallese"]:0.03065146638633104,3[&type="Not_Marshallese"]:0.07660524814767966)12[&type="Marshallese"]:0.0956626963779918,5[&type="Marshallese"]:0.01626794452572239)11[&type="Marshallese"]:0.030973838059922765,6[&type="Marshallese"]:0.12624178258559604)9[&type="Marshallese"]:0.01860159028017838,(7[&type="Marshallese"]:0.011230866475969437,8[&type="Marshallese"]:0.027230866476045834)13[&type="Marshallese"]:0.04361250638965947)14[&type="Marshallese"]:0.0840596171998641)15[&type="Marshallese"]:0.0;tree STATE_4090000 = (1[&type="Not_Marshallese"]:0.4429029900655803,(((((2[&type="Not_Marshallese"]:0.13895378176119583,4[&type="Not_Marshallese"]:0.0789537817612504)10[&type="Marshallese"]:0.03065146638633104,3[&type="Not_Marshallese"]:0.07660524814767966)12[&type="Marshallese"]:0.0956626963779918,5[&type="Marshallese"]:0.01626794452572239)11[&type="Marshallese"]:0.030973838059922765,6[&type="Marshallese"]:0.12624178258559604)9[&type="Marshallese"]:0.01860159028017838,(7[&type="Marshallese"]:0.011230866475969437,8[&type="Marshallese"]:0.027230866476045834)13[&type="Marshallese"]:0.04361250638965947)14[&type="Marshallese"]:0.0840596171998641)15[&type="Marshallese"]:0.0;
tree STATE_2710000 = (((((((1[&type="Not_Marshallese"]:0.21989355217425374,2[&type="Not_Marshallese"]:0.17589355217415734)9[&type="Marshallese"]:0.05622920281596369,3[&type="Not_Marshallese"]:0.13912275499027382)13[&type="Marshallese"]:0.019609007497243647,8[&type="Marshallese"]:0.007731762487450167)11[&type="Marshallese"]:0.013392313983307202,7[&type="Marshallese"]:0.005124076470680972)12[&type="Marshallese"]:0.06285779177032569,5[&type="Marshallese"]:0.07898186824120129)14[&type="Marshallese"]:0.005051637411846166,6[&type="Marshallese"]:0.16303350565299835)10[&type="Marshallese"]:0.0036705394663964497,4[&type="Not_Marshallese"]:0.27670404511929475)15[&type="Marshallese"]:0.0;tree STATE_4100000 = (((((((1[&type="Not_Marshallese"]:0.21989355217425374,2[&type="Not_Marshallese"]:0.17589355217415734)9[&type="Marshallese"]:0.05622920281596369,3[&type="Not_Marshallese"]:0.13912275499027382)13[&type="Marshallese"]:0.019609007497243647,8[&type="Marshallese"]:0.007731762487450167)11[&type="Marshallese"]:0.013392313983307202,7[&type="Marshallese"]:0.005124076470680972)12[&type="Marshallese"]:0.06285779177032569,5[&type="Marshallese"]:0.07898186824120129)14[&type="Marshallese"]:0.005051637411846166,6[&type="Marshallese"]:0.16303350565299835)10[&type="Marshallese"]:0.0036705394663964497,4[&type="Not_Marshallese"]:0.27670404511929475)15[&type="Marshallese"]:0.0;
tree STATE_2720000 = ((1[&type="Not_Marshallese"]:0.5162308369389119,(((((2[&type="Not_Marshallese"]:0.14686063027016444,3[&type="Not_Marshallese"]:0.053860630270317233)9[&type="Marshallese"]:0.1601253606995789,4[&type="Not_Marshallese"]:0.2469859909697979)12[&type="Marshallese"]:0.01627032396258854,7[&type="Marshallese"]:0.06325631493234096)10[&type="Marshallese"]:0.0029632829645198644,8[&type="Marshallese"]:0.08221959789693722)11[&type="Marshallese"]:0.05120298337709134,5[&type="Marshallese"]:0.1284225812741468)13[&type="Marshallese"]:0.09480825566487244)14[&type="Marshallese"]:0.003081880489677946,6[&type="Marshallese"]:0.3053127174286481)15[&type="Marshallese"]:0.0;tree STATE_4110000 = ((1[&type="Not_Marshallese"]:0.5162308369389119,(((((2[&type="Not_Marshallese"]:0.14686063027016444,3[&type="Not_Marshallese"]:0.053860630270317233)9[&type="Marshallese"]:0.1601253606995789,4[&type="Not_Marshallese"]:0.2469859909697979)12[&type="Marshallese"]:0.01627032396258854,7[&type="Marshallese"]:0.06325631493234096)10[&type="Marshallese"]:0.0029632829645198644,8[&type="Marshallese"]:0.08221959789693722)11[&type="Marshallese"]:0.05120298337709134,5[&type="Marshallese"]:0.1284225812741468)13[&type="Marshallese"]:0.09480825566487244)14[&type="Marshallese"]:0.003081880489677946,6[&type="Marshallese"]:0.3053127174286481)15[&type="Marshallese"]:0.0;
tree STATE_2730000 = ((1[&type="Not_Marshallese"]:0.4425683314184502,3[&type="Not_Marshallese"]:0.3055683314185066)10[&type="Marshallese"]:0.010258334840849204,(((2[&type="Not_Marshallese"]:0.28782236598575395,8[&type="Marshallese"]:0.04382236598583944)14[&type="Marshallese"]:0.07919220993381659,(5[&type="Marshallese"]:0.06530172613724927,(6[&type="Marshallese"]:0.10949318646059553,7[&type="Marshallese"]:0.019493186460450007)11[&type="Marshallese"]:0.03480853967660463)9[&type="Marshallese"]:0.052712849782524995)12[&type="Marshallese"]:0.020890611930362013,4[&type="Not_Marshallese"]:0.3279051878499871)13[&type="Marshallese"]:0.020921478409270444)15[&type="Marshallese"]:0.0;tree STATE_4120000 = ((1[&type="Not_Marshallese"]:0.4425683314184502,3[&type="Not_Marshallese"]:0.3055683314185066)10[&type="Marshallese"]:0.010258334840849204,(((2[&type="Not_Marshallese"]:0.28782236598575395,8[&type="Marshallese"]:0.04382236598583944)14[&type="Marshallese"]:0.07919220993381659,(5[&type="Marshallese"]:0.06530172613724927,(6[&type="Marshallese"]:0.10949318646059553,7[&type="Marshallese"]:0.019493186460450007)11[&type="Marshallese"]:0.03480853967660463)9[&type="Marshallese"]:0.052712849782524995)12[&type="Marshallese"]:0.020890611930362013,4[&type="Not_Marshallese"]:0.3279051878499871)13[&type="Marshallese"]:0.020921478409270444)15[&type="Marshallese"]:0.0;
tree STATE_2740000 = (((1[&type="Not_Marshallese"]:0.42285771245599973,((2[&type="Not_Marshallese"]:0.31207640649320134,5[&type="Marshallese"]:0.06307640649340507)9[&type="Marshallese"]:0.015188349105752674,6[&type="Marshallese"]:0.15726475559910863)12[&type="Marshallese"]:0.05159295685694931)13[&type="Marshallese"]:0.09503503844515565,(7[&type="Marshallese"]:0.011494900042210043,8[&type="Marshallese"]:0.02749490004228644)14[&type="Marshallese"]:0.20239785085885803)10[&type="Marshallese"]:0.04724318304416597,(3[&type="Not_Marshallese"]:0.39169287992699386,4[&type="Not_Marshallese"]:0.42469287992689564)11[&type="Marshallese"]:0.03644305401838388)15[&type="Marshallese"]:0.0;tree STATE_4130000 = (((1[&type="Not_Marshallese"]:0.42285771245599973,((2[&type="Not_Marshallese"]:0.31207640649320134,5[&type="Marshallese"]:0.06307640649340507)9[&type="Marshallese"]:0.015188349105752674,6[&type="Marshallese"]:0.15726475559910863)12[&type="Marshallese"]:0.05159295685694931)13[&type="Marshallese"]:0.09503503844515565,(7[&type="Marshallese"]:0.011494900042210043,8[&type="Marshallese"]:0.02749490004228644)14[&type="Marshallese"]:0.20239785085885803)10[&type="Marshallese"]:0.04724318304416597,(3[&type="Not_Marshallese"]:0.39169287992699386,4[&type="Not_Marshallese"]:0.42469287992689564)11[&type="Marshallese"]:0.03644305401838388)15[&type="Marshallese"]:0.0;
tree STATE_2750000 = (1[&type="Not_Marshallese"]:0.7305134365495487,(((2[&type="Not_Marshallese"]:0.2822965797834792,4[&type="Not_Marshallese"]:0.2222965797835338)11[&type="Marshallese"]:0.027804087263523458,5[&type="Marshallese"]:0.0611006670472064)9[&type="Marshallese"]:0.06255505685007112,((3[&type="Not_Marshallese"]:0.22617075194744768,6[&type="Marshallese"]:0.1491707519474495)12[&type="Marshallese"]:0.01989255492691916,(7[&type="Marshallese"]:0.054318749143772826,8[&type="Marshallese"]:0.07031874914384922)10[&type="Marshallese"]:0.02474455773045031)14[&type="Marshallese"]:0.033592417022859755)13[&type="Marshallese"]:0.3138577126523785)15[&type="Marshallese"]:0.0;tree STATE_4140000 = (1[&type="Not_Marshallese"]:0.7305134365495487,(((2[&type="Not_Marshallese"]:0.2822965797834792,4[&type="Not_Marshallese"]:0.2222965797835338)11[&type="Marshallese"]:0.027804087263523458,5[&type="Marshallese"]:0.0611006670472064)9[&type="Marshallese"]:0.06255505685007112,((3[&type="Not_Marshallese"]:0.22617075194744768,6[&type="Marshallese"]:0.1491707519474495)12[&type="Marshallese"]:0.01989255492691916,(7[&type="Marshallese"]:0.054318749143772826,8[&type="Marshallese"]:0.07031874914384922)10[&type="Marshallese"]:0.02474455773045031)14[&type="Marshallese"]:0.033592417022859755)13[&type="Marshallese"]:0.3138577126523785)15[&type="Marshallese"]:0.0;
tree STATE_2760000 = (1[&type="Not_Marshallese"]:0.4716078829865714,(((((2[&type="Not_Marshallese"]:0.13269151333255036,3[&type="Not_Marshallese"]:0.039691513332703154)10[&type="Marshallese"]:0.09983125921471492,4[&type="Not_Marshallese"]:0.17252277254731985)14[&type="Marshallese"]:0.03511069242070747,8[&type="Marshallese"]:0.023633464968058238)12[&type="Marshallese"]:0.07058400473500642,6[&type="Marshallese"]:0.16821746970313378)11[&type="Marshallese"]:0.016107462803678474,(5[&type="Marshallese"]:0.03225746737050811,7[&type="Marshallese"]:0.021257467370313476)13[&type="Marshallese"]:0.07306746513635326)9[&type="Marshallese"]:0.07328295047981737)15[&type="Marshallese"]:0.0;tree STATE_4150000 = (1[&type="Not_Marshallese"]:0.4716078829865714,(((((2[&type="Not_Marshallese"]:0.13269151333255036,3[&type="Not_Marshallese"]:0.039691513332703154)10[&type="Marshallese"]:0.09983125921471492,4[&type="Not_Marshallese"]:0.17252277254731985)14[&type="Marshallese"]:0.03511069242070747,8[&type="Marshallese"]:0.023633464968058238)12[&type="Marshallese"]:0.07058400473500642,6[&type="Marshallese"]:0.16821746970313378)11[&type="Marshallese"]:0.016107462803678474,(5[&type="Marshallese"]:0.03225746737050811,7[&type="Marshallese"]:0.021257467370313476)13[&type="Marshallese"]:0.07306746513635326)9[&type="Marshallese"]:0.07328295047981737)15[&type="Marshallese"]:0.0;
tree STATE_2770000 = ((1[&type="Not_Marshallese"]:0.45039804609959827,(5[&type="Marshallese"]:0.11223973642141327,6[&type="Marshallese"]:0.19123973642136416)9[&type="Marshallese"]:0.04515830967829232)11[&type="Marshallese"]:0.0418747024759209,((2[&type="Not_Marshallese"]:0.2888147882601199,8[&type="Marshallese"]:0.04481478826020541)13[&type="Marshallese"]:0.09062258562592884,((3[&type="Not_Marshallese"]:0.184732252266253,7[&type="Marshallese"]:0.017732252266109305)12[&type="Marshallese"]:0.05569297275749907,4[&type="Not_Marshallese"]:0.27342522502365385)14[&type="Marshallese"]:0.046012148862449476)10[&type="Marshallese"]:0.06883537468937401)15[&type="Marshallese"]:0.0;tree STATE_4160000 = ((1[&type="Not_Marshallese"]:0.45039804609959827,(5[&type="Marshallese"]:0.11223973642141327,6[&type="Marshallese"]:0.19123973642136416)9[&type="Marshallese"]:0.04515830967829232)11[&type="Marshallese"]:0.0418747024759209,((2[&type="Not_Marshallese"]:0.2888147882601199,8[&type="Marshallese"]:0.04481478826020541)13[&type="Marshallese"]:0.09062258562592884,((3[&type="Not_Marshallese"]:0.184732252266253,7[&type="Marshallese"]:0.017732252266109305)12[&type="Marshallese"]:0.05569297275749907,4[&type="Not_Marshallese"]:0.27342522502365385)14[&type="Marshallese"]:0.046012148862449476)10[&type="Marshallese"]:0.06883537468937401)15[&type="Marshallese"]:0.0;
tree STATE_2780000 = (((((1[&type="Not_Marshallese"]:0.3112774815624138,7[&type="Marshallese"]:0.007277481562326493)10[&type="Marshallese"]:0.004751347059738342,((2[&type="Not_Marshallese"]:0.14018678592984637,3[&type="Not_Marshallese"]:0.04718678592999917)13[&type="Marshallese"]:0.11716170584996824,5[&type="Marshallese"]:0.008348491780018341)14[&type="Marshallese"]:0.014680336842241126)9[&type="Marshallese"]:0.08667755434070029,6[&type="Marshallese"]:0.18870638296291065)12[&type="Marshallese"]:0.020908690836226207,4[&type="Not_Marshallese"]:0.3196150737990368)11[&type="Marshallese"]:0.022262374368948457,8[&type="Marshallese"]:0.1578774481680162)15[&type="Marshallese"]:0.0;tree STATE_4170000 = (((((1[&type="Not_Marshallese"]:0.3112774815624138,7[&type="Marshallese"]:0.007277481562326493)10[&type="Marshallese"]:0.004751347059738342,((2[&type="Not_Marshallese"]:0.14018678592984637,3[&type="Not_Marshallese"]:0.04718678592999917)13[&type="Marshallese"]:0.11716170584996824,5[&type="Marshallese"]:0.008348491780018341)14[&type="Marshallese"]:0.014680336842241126)9[&type="Marshallese"]:0.08667755434070029,6[&type="Marshallese"]:0.18870638296291065)12[&type="Marshallese"]:0.020908690836226207,4[&type="Not_Marshallese"]:0.3196150737990368)11[&type="Marshallese"]:0.022262374368948457,8[&type="Marshallese"]:0.1578774481680162)15[&type="Marshallese"]:0.0;
tree STATE_2790000 = (((1[&type="Not_Marshallese"]:0.34974367027129033,6[&type="Marshallese"]:0.13574367027134854)9[&type="Marshallese"]:0.07719316301612378,((((2[&type="Not_Marshallese"]:0.23707042308597115,3[&type="Not_Marshallese"]:0.14407042308612394)14[&type="Marshallese"]:0.028465750064798734,7[&type="Marshallese"]:0.005536173150778978)11[&type="Marshallese"]:2.489433431974719E-4,5[&type="Marshallese"]:0.016785116494171082)10[&type="Marshallese"]:0.010353774834540475,4[&type="Not_Marshallese"]:0.2161388913285624)12[&type="Marshallese"]:0.10679794195880987)13[&type="Marshallese"]:0.055459813117918255,8[&type="Marshallese"]:0.19439664640532145)15[&type="Marshallese"]:0.0;tree STATE_4180000 = (((1[&type="Not_Marshallese"]:0.34974367027129033,6[&type="Marshallese"]:0.13574367027134854)9[&type="Marshallese"]:0.07719316301612378,((((2[&type="Not_Marshallese"]:0.23707042308597115,3[&type="Not_Marshallese"]:0.14407042308612394)14[&type="Marshallese"]:0.028465750064798734,7[&type="Marshallese"]:0.005536173150778978)11[&type="Marshallese"]:2.489433431974719E-4,5[&type="Marshallese"]:0.016785116494171082)10[&type="Marshallese"]:0.010353774834540475,4[&type="Not_Marshallese"]:0.2161388913285624)12[&type="Marshallese"]:0.10679794195880987)13[&type="Marshallese"]:0.055459813117918255,8[&type="Marshallese"]:0.19439664640532145)15[&type="Marshallese"]:0.0;
tree STATE_2800000 = (1[&type="Not_Marshallese"]:0.6888028666267437,((2[&type="Not_Marshallese"]:0.23423537839060116,3[&type="Not_Marshallese"]:0.14123537839075395)14[&type="Marshallese"]:0.23725966718260028,((4[&type="Not_Marshallese"]:0.2506104732909782,((5[&type="Marshallese"]:0.011716756126152639,8[&type="Marshallese"]:0.016716756126034404)10[&type="Marshallese"]:0.04839146341436251,7[&type="Marshallese"]:0.04910821954032052)13[&type="Marshallese"]:0.0015022537506121925)9[&type="Marshallese"]:0.00894984864901427,6[&type="Marshallese"]:0.1495603219400925)11[&type="Marshallese"]:0.15193472363326355)12[&type="Marshallese"]:0.1733078210534459)15[&type="Marshallese"]:0.0;tree STATE_4190000 = (1[&type="Not_Marshallese"]:0.6888028666267437,((2[&type="Not_Marshallese"]:0.23423537839060116,3[&type="Not_Marshallese"]:0.14123537839075395)14[&type="Marshallese"]:0.23725966718260028,((4[&type="Not_Marshallese"]:0.2506104732909782,((5[&type="Marshallese"]:0.011716756126152639,8[&type="Marshallese"]:0.016716756126034404)10[&type="Marshallese"]:0.04839146341436251,7[&type="Marshallese"]:0.04910821954032052)13[&type="Marshallese"]:0.0015022537506121925)9[&type="Marshallese"]:0.00894984864901427,6[&type="Marshallese"]:0.1495603219400925)11[&type="Marshallese"]:0.15193472363326355)12[&type="Marshallese"]:0.1733078210534459)15[&type="Marshallese"]:0.0;
tree STATE_2810000 = ((1[&type="Not_Marshallese"]:0.5457274626146479,(((2[&type="Not_Marshallese"]:0.25894113796521834,4[&type="Not_Marshallese"]:0.1989411379652729)11[&type="Marshallese"]:0.1263079005027748,3[&type="Not_Marshallese"]:0.2922490384681459)14[&type="Marshallese"]:0.006439154582643103,8[&type="Marshallese"]:0.14768819305072173)12[&type="Marshallese"]:0.11003926956391524)13[&type="Marshallese"]:0.04097158076961316,(5[&type="Marshallese"]:0.13580130738805146,(6[&type="Marshallese"]:0.1267606216045627,7[&type="Marshallese"]:0.036760621604417176)9[&type="Marshallese"]:0.08804068578343965)10[&type="Marshallese"]:0.1578977359963169)15[&type="Marshallese"]:0.0;tree STATE_4200000 = ((1[&type="Not_Marshallese"]:0.5457274626146479,(((2[&type="Not_Marshallese"]:0.25894113796521834,4[&type="Not_Marshallese"]:0.1989411379652729)11[&type="Marshallese"]:0.1263079005027748,3[&type="Not_Marshallese"]:0.2922490384681459)14[&type="Marshallese"]:0.006439154582643103,8[&type="Marshallese"]:0.14768819305072173)12[&type="Marshallese"]:0.11003926956391524)13[&type="Marshallese"]:0.04097158076961316,(5[&type="Marshallese"]:0.13580130738805146,(6[&type="Marshallese"]:0.1267606216045627,7[&type="Marshallese"]:0.036760621604417176)9[&type="Marshallese"]:0.08804068578343965)10[&type="Marshallese"]:0.1578977359963169)15[&type="Marshallese"]:0.0;
tree STATE_2820000 = (((((1[&type="Not_Marshallese"]:0.3282922875647059,7[&type="Marshallese"]:0.024292287564618598)10[&type="Marshallese"]:0.008399370948104723,2[&type="Not_Marshallese"]:0.2926916585127142)12[&type="Marshallese"]:0.06253950469416752,5[&type="Marshallese"]:0.10623116320708548)13[&type="Marshallese"]:0.11118962254847986,(4[&type="Not_Marshallese"]:0.2424514074800131,6[&type="Marshallese"]:0.13245140748011314)11[&type="Marshallese"]:0.1639693782754031)14[&type="Marshallese"]:0.3349964058338888,(3[&type="Not_Marshallese"]:0.4905624374404538,8[&type="Marshallese"]:0.3395624374403865)9[&type="Marshallese"]:0.2178547541489494)15[&type="Marshallese"]:0.0;tree STATE_4210000 = (((((1[&type="Not_Marshallese"]:0.3282922875647059,7[&type="Marshallese"]:0.024292287564618598)10[&type="Marshallese"]:0.008399370948104723,2[&type="Not_Marshallese"]:0.2926916585127142)12[&type="Marshallese"]:0.06253950469416752,5[&type="Marshallese"]:0.10623116320708548)13[&type="Marshallese"]:0.11118962254847986,(4[&type="Not_Marshallese"]:0.2424514074800131,6[&type="Marshallese"]:0.13245140748011314)11[&type="Marshallese"]:0.1639693782754031)14[&type="Marshallese"]:0.3349964058338888,(3[&type="Not_Marshallese"]:0.4905624374404538,8[&type="Marshallese"]:0.3395624374403865)9[&type="Marshallese"]:0.2178547541489494)15[&type="Marshallese"]:0.0;
tree STATE_2830000 = ((1[&type="Not_Marshallese"]:0.5084683351132965,(2[&type="Not_Marshallese"]:0.334219337311087,((((3[&type="Not_Marshallese"]:0.1846671338179982,8[&type="Marshallese"]:0.033667133817930905)14[&type="Marshallese"]:0.006300829623474169,7[&type="Marshallese"]:0.023967963441328677)12[&type="Marshallese"]:0.026065431998315847,4[&type="Not_Marshallese"]:0.25003339543969)13[&type="Marshallese"]:0.0015608290831955474,5[&type="Marshallese"]:0.0625942245230347)9[&type="Marshallese"]:0.02262511278825602)11[&type="Marshallese"]:0.13024899780211308)10[&type="Marshallese"]:0.06921572370603235,6[&type="Marshallese"]:0.36368405881938703)15[&type="Marshallese"]:0.0;tree STATE_4220000 = ((1[&type="Not_Marshallese"]:0.5084683351132965,(2[&type="Not_Marshallese"]:0.334219337311087,((((3[&type="Not_Marshallese"]:0.1846671338179982,8[&type="Marshallese"]:0.033667133817930905)14[&type="Marshallese"]:0.006300829623474169,7[&type="Marshallese"]:0.023967963441328677)12[&type="Marshallese"]:0.026065431998315847,4[&type="Not_Marshallese"]:0.25003339543969)13[&type="Marshallese"]:0.0015608290831955474,5[&type="Marshallese"]:0.0625942245230347)9[&type="Marshallese"]:0.02262511278825602)11[&type="Marshallese"]:0.13024899780211308)10[&type="Marshallese"]:0.06921572370603235,6[&type="Marshallese"]:0.36368405881938703)15[&type="Marshallese"]:0.0;
tree STATE_2840000 = (((1[&type="Not_Marshallese"]:0.3169290166788635,8[&type="Marshallese"]:0.02892901667885256)9[&type="Marshallese"]:0.12213577714693141,(3[&type="Not_Marshallese"]:0.007212379334481184,4[&type="Not_Marshallese"]:0.04021237933438296)10[&type="Not_Marshallese"]:0.2948524144913701)11[&type="Marshallese"]:0.006528949049542598,(((2[&type="Not_Marshallese"]:0.2705366270194736,5[&type="Marshallese"]:0.021536627019677346)12[&type="Marshallese"]:0.03620259661824188,7[&type="Marshallese"]:0.04673922363772459)14[&type="Marshallese"]:0.022469220149251012,6[&type="Marshallese"]:0.15920844378712112)13[&type="Marshallese"]:0.07238529908827457)15[&type="Marshallese"]:0.0;tree STATE_4230000 = (((1[&type="Not_Marshallese"]:0.3169290166788635,8[&type="Marshallese"]:0.02892901667885256)9[&type="Marshallese"]:0.12213577714693141,(3[&type="Not_Marshallese"]:0.007212379334481184,4[&type="Not_Marshallese"]:0.04021237933438296)10[&type="Not_Marshallese"]:0.2948524144913701)11[&type="Marshallese"]:0.006528949049542598,(((2[&type="Not_Marshallese"]:0.2705366270194736,5[&type="Marshallese"]:0.021536627019677346)12[&type="Marshallese"]:0.03620259661824188,7[&type="Marshallese"]:0.04673922363772459)14[&type="Marshallese"]:0.022469220149251012,6[&type="Marshallese"]:0.15920844378712112)13[&type="Marshallese"]:0.07238529908827457)15[&type="Marshallese"]:0.0;
tree STATE_2850000 = ((((1[&type="Not_Marshallese"]:0.45518426386995375,6[&type="Marshallese"]:0.24118426387001196)9[&type="Marshallese"]:0.07051804664370681,3[&type="Not_Marshallese"]:0.38870231051371695)14[&type="Marshallese"]:0.042606719822690264,((2[&type="Not_Marshallese"]:0.2243680989405175,4[&type="Not_Marshallese"]:0.16436809894057208)13[&type="Marshallese"]:0.2284578076412317,(5[&type="Marshallese"]:0.04478497904077894,7[&type="Marshallese"]:0.033784979040584306)10[&type="Marshallese"]:0.159040927541174)11[&type="Marshallese"]:0.07148312375450522)12[&type="Marshallese"]:0.014585867766363947,8[&type="Marshallese"]:0.29489489810270386)15[&type="Marshallese"]:0.0;tree STATE_4240000 = ((((1[&type="Not_Marshallese"]:0.45518426386995375,6[&type="Marshallese"]:0.24118426387001196)9[&type="Marshallese"]:0.07051804664370681,3[&type="Not_Marshallese"]:0.38870231051371695)14[&type="Marshallese"]:0.042606719822690264,((2[&type="Not_Marshallese"]:0.2243680989405175,4[&type="Not_Marshallese"]:0.16436809894057208)13[&type="Marshallese"]:0.2284578076412317,(5[&type="Marshallese"]:0.04478497904077894,7[&type="Marshallese"]:0.033784979040584306)10[&type="Marshallese"]:0.159040927541174)11[&type="Marshallese"]:0.07148312375450522)12[&type="Marshallese"]:0.014585867766363947,8[&type="Marshallese"]:0.29489489810270386)15[&type="Marshallese"]:0.0;
tree STATE_2860000 = (1[&type="Not_Marshallese"]:0.5331790909604561,((2[&type="Not_Marshallese"]:0.35874571718010034,8[&type="Marshallese"]:0.11474571718018584)10[&type="Marshallese"]:0.04040395952368547,(((3[&type="Not_Marshallese"]:0.2098897489726516,7[&type="Marshallese"]:0.04288974897250791)9[&type="Marshallese"]:0.007699189387178118,5[&type="Marshallese"]:0.06158893835988066)14[&type="Marshallese"]:0.01730882897029684,(4[&type="Not_Marshallese"]:0.24615971321446983,6[&type="Marshallese"]:0.13615971321456988)11[&type="Marshallese"]:0.021738054115558514)12[&type="Marshallese"]:0.07125190937381204)13[&type="Marshallese"]:0.0900294142565739)15[&type="Marshallese"]:0.0;tree STATE_4250000 = (1[&type="Not_Marshallese"]:0.5331790909604561,((2[&type="Not_Marshallese"]:0.35874571718010034,8[&type="Marshallese"]:0.11474571718018584)10[&type="Marshallese"]:0.04040395952368547,(((3[&type="Not_Marshallese"]:0.2098897489726516,7[&type="Marshallese"]:0.04288974897250791)9[&type="Marshallese"]:0.007699189387178118,5[&type="Marshallese"]:0.06158893835988066)14[&type="Marshallese"]:0.01730882897029684,(4[&type="Not_Marshallese"]:0.24615971321446983,6[&type="Marshallese"]:0.13615971321456988)11[&type="Marshallese"]:0.021738054115558514)12[&type="Marshallese"]:0.07125190937381204)13[&type="Marshallese"]:0.0900294142565739)15[&type="Marshallese"]:0.0;
tree STATE_2870000 = ((1[&type="Not_Marshallese"]:0.32317756085861604,7[&type="Marshallese"]:0.01917756085852873)11[&type="Marshallese"]:0.1330572568614991,((2[&type="Not_Marshallese"]:0.26440526051439694,8[&type="Marshallese"]:0.020405260514482437)12[&type="Marshallese"]:0.1307415179512994,((3[&type="Not_Marshallese"]:0.23255903500396907,6[&type="Marshallese"]:0.1555590350039709)10[&type="Marshallese"]:0.0021567745014486883,(4[&type="Not_Marshallese"]:0.2402181332620878,5[&type="Marshallese"]:0.05121813326223695)14[&type="Marshallese"]:0.02749767624323174)9[&type="Marshallese"]:0.06743096896043138)13[&type="Marshallese"]:0.017088039254322396)15[&type="Marshallese"]:0.0;tree STATE_4260000 = ((1[&type="Not_Marshallese"]:0.32317756085861604,7[&type="Marshallese"]:0.01917756085852873)11[&type="Marshallese"]:0.1330572568614991,((2[&type="Not_Marshallese"]:0.26440526051439694,8[&type="Marshallese"]:0.020405260514482437)12[&type="Marshallese"]:0.1307415179512994,((3[&type="Not_Marshallese"]:0.23255903500396907,6[&type="Marshallese"]:0.1555590350039709)10[&type="Marshallese"]:0.0021567745014486883,(4[&type="Not_Marshallese"]:0.2402181332620878,5[&type="Marshallese"]:0.05121813326223695)14[&type="Marshallese"]:0.02749767624323174)9[&type="Marshallese"]:0.06743096896043138)13[&type="Marshallese"]:0.017088039254322396)15[&type="Marshallese"]:0.0;
tree STATE_2880000 = ((((1[&type="Not_Marshallese"]:0.28224060629755404,4[&type="Not_Marshallese"]:0.1782406062975122)9[&type="Marshallese"]:0.12022854052697723,6[&type="Marshallese"]:0.18846914682458948)10[&type="Marshallese"]:0.0031035214940284828,(((2[&type="Not_Marshallese"]:0.11802680200886176,3[&type="Not_Marshallese"]:0.025026802009014554)11[&type="Marshallese"]:0.1468445922169199,5[&type="Marshallese"]:0.01587139422598538)13[&type="Marshallese"]:0.01913733208935564,7[&type="Marshallese"]:0.02400872631514639)14[&type="Marshallese"]:0.07756394200332606)12[&type="Marshallese"]:0.06908337744333809,8[&type="Marshallese"]:0.18665604576188694)15[&type="Marshallese"]:0.0;tree STATE_4270000 = ((((1[&type="Not_Marshallese"]:0.28224060629755404,4[&type="Not_Marshallese"]:0.1782406062975122)9[&type="Marshallese"]:0.12022854052697723,6[&type="Marshallese"]:0.18846914682458948)10[&type="Marshallese"]:0.0031035214940284828,(((2[&type="Not_Marshallese"]:0.11802680200886176,3[&type="Not_Marshallese"]:0.025026802009014554)11[&type="Marshallese"]:0.1468445922169199,5[&type="Marshallese"]:0.01587139422598538)13[&type="Marshallese"]:0.01913733208935564,7[&type="Marshallese"]:0.02400872631514639)14[&type="Marshallese"]:0.07756394200332606)12[&type="Marshallese"]:0.06908337744333809,8[&type="Marshallese"]:0.18665604576188694)15[&type="Marshallese"]:0.0;
tree STATE_2890000 = ((((((1[&type="Not_Marshallese"]:0.24311434212091013,2[&type="Not_Marshallese"]:0.19911434212081372)14[&type="Marshallese"]:0.060140510696636146,(3[&type="Not_Marshallese"]:0.16280140499198414,5[&type="Marshallese"]:0.006801404992035076)13[&type="Marshallese"]:0.0034534478256185164)12[&type="Marshallese"]:0.042705933989642175,4[&type="Not_Marshallese"]:0.2419607868071466)9[&type="Marshallese"]:0.14798762541780158,6[&type="Marshallese"]:0.27994841222504824)10[&type="Marshallese"]:0.09499181792421335,7[&type="Marshallese"]:0.28494023014911607)11[&type="Marshallese"]:0.08006034110809801,8[&type="Marshallese"]:0.3810005712572905)15[&type="Marshallese"]:0.0;tree STATE_4280000 = ((((((1[&type="Not_Marshallese"]:0.24311434212091013,2[&type="Not_Marshallese"]:0.19911434212081372)14[&type="Marshallese"]:0.060140510696636146,(3[&type="Not_Marshallese"]:0.16280140499198414,5[&type="Marshallese"]:0.006801404992035076)13[&type="Marshallese"]:0.0034534478256185164)12[&type="Marshallese"]:0.042705933989642175,4[&type="Not_Marshallese"]:0.2419607868071466)9[&type="Marshallese"]:0.14798762541780158,6[&type="Marshallese"]:0.27994841222504824)10[&type="Marshallese"]:0.09499181792421335,7[&type="Marshallese"]:0.28494023014911607)11[&type="Marshallese"]:0.08006034110809801,8[&type="Marshallese"]:0.3810005712572905)15[&type="Marshallese"]:0.0;
[truncated: 2,392,331 more chars]
