# Supplementary material for: Repeated introductions and intensive community transmission fueled a mumps virus outbreak in Washington State
Source: eLife. 2021 Apr 19;10:e66448. doi: 10.7554/eLife.66448 (PMC8079146; doi:10.7554/eLife.66448)
Supplement: Figure 5—figure supplement 2—source data 1. [file elife-66448-fig5-figsupp2-data1.zip › xml-and-combined-run-results-subsampled/2020-07-20-mumps-mtt-hot-chain-combined-2bc-arkansas-10.typedNode.no-metadata.trees]

#NEXUS

Begin taxa;
	Dimensions ntax=6;
		Taxlabels
			MuVs/Washington.USA/50.16/FH3[G]|2016.945|2016-12-12|north_america|usa|washington|age|vaccination_status|community_status
			MuVs/Washington.USA/29.17/FH83[G]|2017.564|2017-07-26|north_america|usa|washington|age|vaccination_status|community_status
			MuVs/Washington.USA/19.17/FH80[G]|2017.356|2017-05-11|north_america|usa|washington|age|vaccination_status|community_status
			MuVs/Washington.USA/5.17/FH72[G]|2017.085|2017-02-01|north_america|usa|washington|age|vaccination_status|community_status
			MuVs/Washington.USA/1.17/FH7[G]|2017.014|2017-01-06|north_america|usa|washington|age|vaccination_status|community_status
			MuVs/Washington.USA/5.17/FH27[G]|2017.079|2017-01-30|north_america|usa|washington|age|vaccination_status|community_status
			;
End;
Begin trees;
	Translate
			1 MuVs/Washington.USA/50.16/FH3[G]|2016.945|2016-12-12|north_america|usa|washington|age|vaccination_status|community_status,
			2 MuVs/Washington.USA/29.17/FH83[G]|2017.564|2017-07-26|north_america|usa|washington|age|vaccination_status|community_status,
			3 MuVs/Washington.USA/19.17/FH80[G]|2017.356|2017-05-11|north_america|usa|washington|age|vaccination_status|community_status,
			4 MuVs/Washington.USA/5.17/FH72[G]|2017.085|2017-02-01|north_america|usa|washington|age|vaccination_status|community_status,
			5 MuVs/Washington.USA/1.17/FH7[G]|2017.014|2017-01-06|north_america|usa|washington|age|vaccination_status|community_status,
			6 MuVs/Washington.USA/5.17/FH27[G]|2017.079|2017-01-30|north_america|usa|washington|age|vaccination_status|community_status
			;#NEXUS

Begin taxa;
	Dimensions ntax=6;
		Taxlabels
			MuVs/Washington.USA/50.16/FH3[G]|2016.945|2016-12-12|north_america|usa|washington|age|vaccination_status|community_status
			MuVs/Washington.USA/29.17/FH83[G]|2017.564|2017-07-26|north_america|usa|washington|age|vaccination_status|community_status
			MuVs/Washington.USA/19.17/FH80[G]|2017.356|2017-05-11|north_america|usa|washington|age|vaccination_status|community_status
			MuVs/Washington.USA/5.17/FH72[G]|2017.085|2017-02-01|north_america|usa|washington|age|vaccination_status|community_status
			MuVs/Washington.USA/1.17/FH7[G]|2017.014|2017-01-06|north_america|usa|washington|age|vaccination_status|community_status
			MuVs/Washington.USA/5.17/FH27[G]|2017.079|2017-01-30|north_america|usa|washington|age|vaccination_status|community_status
			;
End;
Begin trees;
	Translate
			1 MuVs/Washington.USA/50.16/FH3[G]|2016.945|2016-12-12|north_america|usa|washington|age|vaccination_status|community_status,
			2 MuVs/Washington.USA/29.17/FH83[G]|2017.564|2017-07-26|north_america|usa|washington|age|vaccination_status|community_status,
			3 MuVs/Washington.USA/19.17/FH80[G]|2017.356|2017-05-11|north_america|usa|washington|age|vaccination_status|community_status,
			4 MuVs/Washington.USA/5.17/FH72[G]|2017.085|2017-02-01|north_america|usa|washington|age|vaccination_status|community_status,
			5 MuVs/Washington.USA/1.17/FH7[G]|2017.014|2017-01-06|north_america|usa|washington|age|vaccination_status|community_status,
			6 MuVs/Washington.USA/5.17/FH27[G]|2017.079|2017-01-30|north_america|usa|washington|age|vaccination_status|community_status
			;

tree STATE_0 = (1[&type="Not_Marshallese"]:0.3167188727350315,((((2[&type="Not_Marshallese"]:0.27683671254372655,3[&type="Not_Marshallese"]:0.06883671254364288)9[&type="Marshallese"]:0.20562184786313603,4[&type="Marshallese"]:0.003458560406820743)10[&type="Marshallese"]:0.11658193175400194,5[&type="Marshallese"]:0.049040492160682625)7[&type="Marshallese"]:0.08621505349540437,6[&type="Marshallese"]:0.20025554565614156)8[&type="Marshallese"]:0.2504633270789045)11[&type="Marshallese"]:0.0;tree STATE_5000000 = (1[&type="Not_Marshallese"]:0.3167188727350315,((((2[&type="Not_Marshallese"]:0.27683671254372655,3[&type="Not_Marshallese"]:0.06883671254364288)9[&type="Marshallese"]:0.20562184786313603,4[&type="Marshallese"]:0.003458560406820743)10[&type="Marshallese"]:0.11658193175400194,5[&type="Marshallese"]:0.049040492160682625)7[&type="Marshallese"]:0.08621505349540437,6[&type="Marshallese"]:0.20025554565614156)8[&type="Marshallese"]:0.2504633270789045)11[&type="Marshallese"]:0.0;
tree STATE_10000 = (1[&type="Not_Marshallese"]:0.2862980342423599,(((2[&type="Not_Marshallese"]:0.4809016532616107,3[&type="Not_Marshallese"]:0.27290165326152704)7[&type="Marshallese"]:0.07450697288044672,4[&type="Marshallese"]:0.0764086261420156)9[&type="Marshallese"]:0.14213850526267036,(5[&type="Marshallese"]:0.05275515718666035,6[&type="Marshallese"]:0.11775515718671492)8[&type="Marshallese"]:0.09479197421788554)10[&type="Marshallese"]:0.20775090283777398)11[&type="Marshallese"]:0.0;tree STATE_5010000 = (1[&type="Not_Marshallese"]:0.2862980342423599,(((2[&type="Not_Marshallese"]:0.4809016532616107,3[&type="Not_Marshallese"]:0.27290165326152704)7[&type="Marshallese"]:0.07450697288044672,4[&type="Marshallese"]:0.0764086261420156)9[&type="Marshallese"]:0.14213850526267036,(5[&type="Marshallese"]:0.05275515718666035,6[&type="Marshallese"]:0.11775515718671492)8[&type="Marshallese"]:0.09479197421788554)10[&type="Marshallese"]:0.20775090283777398)11[&type="Marshallese"]:0.0;
tree STATE_20000 = (1[&type="Not_Marshallese"]:0.17184514027882125,(((2[&type="Not_Marshallese"]:0.23704314870582818,3[&type="Not_Marshallese"]:0.02904314870574451)7[&type="Marshallese"]:0.33826692513310164,4[&type="Marshallese"]:0.09631007383888801)9[&type="Marshallese"]:0.04336315927214207,(5[&type="Marshallese"]:0.05871545042802018,6[&type="Marshallese"]:0.12371545042807475)8[&type="Marshallese"]:0.009957782682869842)10[&type="Marshallese"]:0.1721719071678912)11[&type="Marshallese"]:0.0;tree STATE_5020000 = (1[&type="Not_Marshallese"]:0.17184514027882125,(((2[&type="Not_Marshallese"]:0.23704314870582818,3[&type="Not_Marshallese"]:0.02904314870574451)7[&type="Marshallese"]:0.33826692513310164,4[&type="Marshallese"]:0.09631007383888801)9[&type="Marshallese"]:0.04336315927214207,(5[&type="Marshallese"]:0.05871545042802018,6[&type="Marshallese"]:0.12371545042807475)8[&type="Marshallese"]:0.009957782682869842)10[&type="Marshallese"]:0.1721719071678912)11[&type="Marshallese"]:0.0;
tree STATE_30000 = (1[&type="Not_Marshallese"]:0.5222134767994728,((((2[&type="Not_Marshallese"]:0.2212695895723293,3[&type="Not_Marshallese"]:0.013269589572245638)9[&type="Marshallese"]:0.2714313011133558,4[&type="Marshallese"]:0.01370089068564323)10[&type="Marshallese"]:0.0777835848598814,5[&type="Marshallese"]:0.020484475545384573)7[&type="Marshallese"]:0.12243446264955393,6[&type="Marshallese"]:0.20791893819499307)8[&type="Marshallese"]:0.4482945386044943)11[&type="Marshallese"]:0.0;tree STATE_5030000 = (1[&type="Not_Marshallese"]:0.5222134767994728,((((2[&type="Not_Marshallese"]:0.2212695895723293,3[&type="Not_Marshallese"]:0.013269589572245638)9[&type="Marshallese"]:0.2714313011133558,4[&type="Marshallese"]:0.01370089068564323)10[&type="Marshallese"]:0.0777835848598814,5[&type="Marshallese"]:0.020484475545384573)7[&type="Marshallese"]:0.12243446264955393,6[&type="Marshallese"]:0.20791893819499307)8[&type="Marshallese"]:0.4482945386044943)11[&type="Marshallese"]:0.0;
tree STATE_40000 = (1[&type="Not_Marshallese"]:0.12735887878215946,((((2[&type="Not_Marshallese"]:0.2433725192161523,3[&type="Not_Marshallese"]:0.035372519216068626)7[&type="Marshallese"]:0.28316331145093054,4[&type="Marshallese"]:0.047535830667041035)9[&type="Marshallese"]:0.032746055608655844,6[&type="Marshallese"]:0.07428188627561139)8[&type="Marshallese"]:0.0437554582674603,5[&type="Marshallese"]:0.05303734454301712)10[&type="Marshallese"]:0.14332153423910232)11[&type="Marshallese"]:0.0;tree STATE_5040000 = (1[&type="Not_Marshallese"]:0.12735887878215946,((((2[&type="Not_Marshallese"]:0.2433725192161523,3[&type="Not_Marshallese"]:0.035372519216068626)7[&type="Marshallese"]:0.28316331145093054,4[&type="Marshallese"]:0.047535830667041035)9[&type="Marshallese"]:0.032746055608655844,6[&type="Marshallese"]:0.07428188627561139)8[&type="Marshallese"]:0.0437554582674603,5[&type="Marshallese"]:0.05303734454301712)10[&type="Marshallese"]:0.14332153423910232)11[&type="Marshallese"]:0.0;
tree STATE_50000 = (1[&type="Not_Marshallese"]:0.11298475153535947,((((2[&type="Not_Marshallese"]:0.2813010030154417,3[&type="Not_Marshallese"]:0.07330100301535802)7[&type="Marshallese"]:0.2424371943689987,4[&type="Marshallese"]:0.04473819738439855)9[&type="Marshallese"]:0.08756352231633835,5[&type="Marshallese"]:0.061301719700596835)8[&type="Marshallese"]:0.036256882851827044,6[&type="Marshallese"]:0.16255860255247845)10[&type="Marshallese"]:0.08442614898289558)11[&type="Marshallese"]:0.0;tree STATE_5050000 = (1[&type="Not_Marshallese"]:0.11298475153535947,((((2[&type="Not_Marshallese"]:0.2813010030154417,3[&type="Not_Marshallese"]:0.07330100301535802)7[&type="Marshallese"]:0.2424371943689987,4[&type="Marshallese"]:0.04473819738439855)9[&type="Marshallese"]:0.08756352231633835,5[&type="Marshallese"]:0.061301719700596835)8[&type="Marshallese"]:0.036256882851827044,6[&type="Marshallese"]:0.16255860255247845)10[&type="Marshallese"]:0.08442614898289558)11[&type="Marshallese"]:0.0;
tree STATE_60000 = (1[&type="Not_Marshallese"]:0.2198768932883426,((((2[&type="Not_Marshallese"]:0.33882033949132945,3[&type="Not_Marshallese"]:0.13082033949124577)7[&type="Marshallese"]:0.1695715664368605,4[&type="Marshallese"]:0.02939190592814811)9[&type="Marshallese"]:0.13227471301070115,5[&type="Marshallese"]:0.0906666189387092)8[&type="Marshallese"]:0.09518231558613954,6[&type="Marshallese"]:0.2508489345249033)10[&type="Marshallese"]:0.10302795876345383)11[&type="Marshallese"]:0.0;tree STATE_5060000 = (1[&type="Not_Marshallese"]:0.2198768932883426,((((2[&type="Not_Marshallese"]:0.33882033949132945,3[&type="Not_Marshallese"]:0.13082033949124577)7[&type="Marshallese"]:0.1695715664368605,4[&type="Marshallese"]:0.02939190592814811)9[&type="Marshallese"]:0.13227471301070115,5[&type="Marshallese"]:0.0906666189387092)8[&type="Marshallese"]:0.09518231558613954,6[&type="Marshallese"]:0.2508489345249033)10[&type="Marshallese"]:0.10302795876345383)11[&type="Marshallese"]:0.0;
tree STATE_70000 = (1[&type="Not_Marshallese"]:0.1632990683853216,(((2[&type="Not_Marshallese"]:0.25803619180881876,3[&type="Not_Marshallese"]:0.05003619180873509)7[&type="Marshallese"]:0.2792117237227858,4[&type="Marshallese"]:0.05824791553156272)9[&type="Marshallese"]:0.2043335430583465,(5[&type="Marshallese"]:0.0562666759633037,6[&type="Marshallese"]:0.12126667596335827)10[&type="Marshallese"]:0.13531478262646546)8[&type="Marshallese"]:0.04071760979551242)11[&type="Marshallese"]:0.0;tree STATE_5070000 = (1[&type="Not_Marshallese"]:0.1632990683853216,(((2[&type="Not_Marshallese"]:0.25803619180881876,3[&type="Not_Marshallese"]:0.05003619180873509)7[&type="Marshallese"]:0.2792117237227858,4[&type="Marshallese"]:0.05824791553156272)9[&type="Marshallese"]:0.2043335430583465,(5[&type="Marshallese"]:0.0562666759633037,6[&type="Marshallese"]:0.12126667596335827)10[&type="Marshallese"]:0.13531478262646546)8[&type="Marshallese"]:0.04071760979551242)11[&type="Marshallese"]:0.0;
tree STATE_80000 = (1[&type="Not_Marshallese"]:0.2678026855849982,((((2[&type="Not_Marshallese"]:0.25470154695979474,3[&type="Not_Marshallese"]:0.04670154695971107)7[&type="Marshallese"]:0.22674319127578374,4[&type="Marshallese"]:0.0024447382355366476)9[&type="Marshallese"]:0.08107819975969083,5[&type="Marshallese"]:0.012522937995087413)8[&type="Marshallese"]:0.13680282922277798,6[&type="Marshallese"]:0.21432576721791996)10[&type="Marshallese"]:0.1874769183670928)11[&type="Marshallese"]:0.0;tree STATE_5080000 = (1[&type="Not_Marshallese"]:0.2678026855849982,((((2[&type="Not_Marshallese"]:0.25470154695979474,3[&type="Not_Marshallese"]:0.04670154695971107)7[&type="Marshallese"]:0.22674319127578374,4[&type="Marshallese"]:0.0024447382355366476)9[&type="Marshallese"]:0.08107819975969083,5[&type="Marshallese"]:0.012522937995087413)8[&type="Marshallese"]:0.13680282922277798,6[&type="Marshallese"]:0.21432576721791996)10[&type="Marshallese"]:0.1874769183670928)11[&type="Marshallese"]:0.0;
tree STATE_90000 = (1[&type="Not_Marshallese"]:0.5171099723164105,((((2[&type="Not_Marshallese"]:0.22649260522308093,3[&type="Not_Marshallese"]:0.018492605222997255)7[&type="Marshallese"]:0.2701198360135755,4[&type="Marshallese"]:0.01761244123661454)9[&type="Marshallese"]:0.08108137576450325,5[&type="Marshallese"]:0.027693817000977727)10[&type="Marshallese"]:0.08099010270835494,6[&type="Marshallese"]:0.17368391970938724)8[&type="Marshallese"]:0.47742605260703785)11[&type="Marshallese"]:0.0;tree STATE_5090000 = (1[&type="Not_Marshallese"]:0.5171099723164105,((((2[&type="Not_Marshallese"]:0.22649260522308093,3[&type="Not_Marshallese"]:0.018492605222997255)7[&type="Marshallese"]:0.2701198360135755,4[&type="Marshallese"]:0.01761244123661454)9[&type="Marshallese"]:0.08108137576450325,5[&type="Marshallese"]:0.027693817000977727)10[&type="Marshallese"]:0.08099010270835494,6[&type="Marshallese"]:0.17368391970938724)8[&type="Marshallese"]:0.47742605260703785)11[&type="Marshallese"]:0.0;
tree STATE_100000 = (1[&type="Not_Marshallese"]:0.2075980090718349,((((2[&type="Not_Marshallese"]:0.23612785077505036,3[&type="Not_Marshallese"]:0.028127850774966684)7[&type="Marshallese"]:0.24431159410347084,4[&type="Marshallese"]:0.0014394448784793568)9[&type="Marshallese"]:0.08624975055420081,5[&type="Marshallese"]:0.016689195432540105)10[&type="Marshallese"]:0.15259284980856702,6[&type="Marshallese"]:0.2342820452411617)8[&type="Marshallese"]:0.10731596383068776)11[&type="Marshallese"]:0.0;tree STATE_5100000 = (1[&type="Not_Marshallese"]:0.2075980090718349,((((2[&type="Not_Marshallese"]:0.23612785077505036,3[&type="Not_Marshallese"]:0.028127850774966684)7[&type="Marshallese"]:0.24431159410347084,4[&type="Marshallese"]:0.0014394448784793568)9[&type="Marshallese"]:0.08624975055420081,5[&type="Marshallese"]:0.016689195432540105)10[&type="Marshallese"]:0.15259284980856702,6[&type="Marshallese"]:0.2342820452411617)8[&type="Marshallese"]:0.10731596383068776)11[&type="Marshallese"]:0.0;
tree STATE_110000 = (1[&type="Not_Marshallese"]:0.150429029358073,(((2[&type="Not_Marshallese"]:0.3030720654893819,3[&type="Not_Marshallese"]:0.09507206548929825)7[&type="Marshallese"]:0.3350228616121099,4[&type="Marshallese"]:0.15909492710145)9[&type="Marshallese"]:0.01975296987281361,(5[&type="Marshallese"]:0.006765448350697034,6[&type="Marshallese"]:0.0717654483507516)8[&type="Marshallese"]:0.10108244862342652)10[&type="Marshallese"]:0.11158113238390943)11[&type="Marshallese"]:0.0;tree STATE_5110000 = (1[&type="Not_Marshallese"]:0.150429029358073,(((2[&type="Not_Marshallese"]:0.3030720654893819,3[&type="Not_Marshallese"]:0.09507206548929825)7[&type="Marshallese"]:0.3350228616121099,4[&type="Marshallese"]:0.15909492710145)9[&type="Marshallese"]:0.01975296987281361,(5[&type="Marshallese"]:0.006765448350697034,6[&type="Marshallese"]:0.0717654483507516)8[&type="Marshallese"]:0.10108244862342652)10[&type="Marshallese"]:0.11158113238390943)11[&type="Marshallese"]:0.0;
tree STATE_120000 = (1[&type="Not_Marshallese"]:0.3011822925848149,((((2[&type="Not_Marshallese"]:0.24444015887273077,3[&type="Not_Marshallese"]:0.036440158872647094)7[&type="Marshallese"]:0.30021847243460964,4[&type="Marshallese"]:0.06565863130729854)9[&type="Marshallese"]:0.06157716502450428,5[&type="Marshallese"]:0.05623579633166276)10[&type="Marshallese"]:0.1531554946954291,6[&type="Marshallese"]:0.27439129102714643)8[&type="Marshallese"]:0.160791001557683)11[&type="Not_Marshallese"]:0.0;tree STATE_5120000 = (1[&type="Not_Marshallese"]:0.3011822925848149,((((2[&type="Not_Marshallese"]:0.24444015887273077,3[&type="Not_Marshallese"]:0.036440158872647094)7[&type="Marshallese"]:0.30021847243460964,4[&type="Marshallese"]:0.06565863130729854)9[&type="Marshallese"]:0.06157716502450428,5[&type="Marshallese"]:0.05623579633166276)10[&type="Marshallese"]:0.1531554946954291,6[&type="Marshallese"]:0.27439129102714643)8[&type="Marshallese"]:0.160791001557683)11[&type="Not_Marshallese"]:0.0;
tree STATE_130000 = (1[&type="Not_Marshallese"]:0.2991810950362457,((((2[&type="Not_Marshallese"]:0.4165148389730378,3[&type="Not_Marshallese"]:0.20851483897295414)7[&type="Marshallese"]:0.1576165246699947,4[&type="Marshallese"]:0.09513136364299069)9[&type="Marshallese"]:0.0253745213163572,5[&type="Marshallese"]:0.049505884959207824)10[&type="Marshallese"]:0.20315954562663452,6[&type="Marshallese"]:0.3176654305858969)8[&type="Marshallese"]:0.11551566445036332)11[&type="Marshallese"]:0.0;tree STATE_5130000 = (1[&type="Not_Marshallese"]:0.2991810950362457,((((2[&type="Not_Marshallese"]:0.4165148389730378,3[&type="Not_Marshallese"]:0.20851483897295414)7[&type="Marshallese"]:0.1576165246699947,4[&type="Marshallese"]:0.09513136364299069)9[&type="Marshallese"]:0.0253745213163572,5[&type="Marshallese"]:0.049505884959207824)10[&type="Marshallese"]:0.20315954562663452,6[&type="Marshallese"]:0.3176654305858969)8[&type="Marshallese"]:0.11551566445036332)11[&type="Marshallese"]:0.0;
tree STATE_140000 = (1[&type="Not_Marshallese"]:0.2678395838732105,((((2[&type="Not_Marshallese"]:0.3067225992299029,3[&type="Not_Marshallese"]:0.09872259922981924)7[&type="Marshallese"]:0.2583928276285636,4[&type="Marshallese"]:0.08611542685842466)9[&type="Marshallese"]:0.051694439179006624,5[&type="Marshallese"]:0.06680986603729122)10[&type="Marshallese"]:0.026431071756967017,6[&type="Marshallese"]:0.1582409377943128)8[&type="Marshallese"]:0.24359864607891224)11[&type="Marshallese"]:0.0;tree STATE_5140000 = (1[&type="Not_Marshallese"]:0.2678395838732105,((((2[&type="Not_Marshallese"]:0.3067225992299029,3[&type="Not_Marshallese"]:0.09872259922981924)7[&type="Marshallese"]:0.2583928276285636,4[&type="Marshallese"]:0.08611542685842466)9[&type="Marshallese"]:0.051694439179006624,5[&type="Marshallese"]:0.06680986603729122)10[&type="Marshallese"]:0.026431071756967017,6[&type="Marshallese"]:0.1582409377943128)8[&type="Marshallese"]:0.24359864607891224)11[&type="Marshallese"]:0.0;
tree STATE_150000 = (1[&type="Not_Marshallese"]:0.22964442969673438,((((2[&type="Not_Marshallese"]:0.269058323274941,3[&type="Not_Marshallese"]:0.06105832327485733)7[&type="Marshallese"]:0.21060885631362536,4[&type="Marshallese"]:6.671795885245246E-4)9[&type="Marshallese"]:0.1547718297289788,5[&type="Marshallese"]:0.08443900931736326)8[&type="Marshallese"]:0.13919307604418396,6[&type="Marshallese"]:0.2886320853616018)10[&type="Marshallese"]:0.07501234433514714)11[&type="Marshallese"]:0.0;tree STATE_5150000 = (1[&type="Not_Marshallese"]:0.22964442969673438,((((2[&type="Not_Marshallese"]:0.269058323274941,3[&type="Not_Marshallese"]:0.06105832327485733)7[&type="Marshallese"]:0.21060885631362536,4[&type="Marshallese"]:6.671795885245246E-4)9[&type="Marshallese"]:0.1547718297289788,5[&type="Marshallese"]:0.08443900931736326)8[&type="Marshallese"]:0.13919307604418396,6[&type="Marshallese"]:0.2886320853616018)10[&type="Marshallese"]:0.07501234433514714)11[&type="Marshallese"]:0.0;
tree STATE_160000 = (1[&type="Not_Marshallese"]:0.29596771254649623,((((2[&type="Not_Marshallese"]:0.29756374452812,3[&type="Not_Marshallese"]:0.08956374452803634)7[&type="Marshallese"]:0.24333308696673,4[&type="Marshallese"]:0.06189683149480818)9[&type="Marshallese"]:0.13994010141136481,5[&type="Marshallese"]:0.13083693290603293)8[&type="Marshallese"]:0.08403939564366658,6[&type="Marshallese"]:0.2798763285497541)10[&type="Marshallese"]:0.1500913839967567)11[&type="Marshallese"]:0.0;tree STATE_5160000 = (1[&type="Not_Marshallese"]:0.29596771254649623,((((2[&type="Not_Marshallese"]:0.29756374452812,3[&type="Not_Marshallese"]:0.08956374452803634)7[&type="Marshallese"]:0.24333308696673,4[&type="Marshallese"]:0.06189683149480818)9[&type="Marshallese"]:0.13994010141136481,5[&type="Marshallese"]:0.13083693290603293)8[&type="Marshallese"]:0.08403939564366658,6[&type="Marshallese"]:0.2798763285497541)10[&type="Marshallese"]:0.1500913839967567)11[&type="Marshallese"]:0.0;
tree STATE_170000 = (1[&type="Not_Marshallese"]:0.17777865025547546,((((2[&type="Not_Marshallese"]:0.3818071409666693,3[&type="Not_Marshallese"]:0.17380714096658562)7[&type="Marshallese"]:0.1555957878498539,4[&type="Marshallese"]:0.05840292881648135)9[&type="Marshallese"]:0.027459118681521955,5[&type="Marshallese"]:0.01486204749786324)8[&type="Marshallese"]:0.08799557992805385,6[&type="Marshallese"]:0.16785762742597166)10[&type="Marshallese"]:0.14392102282951835)11[&type="Marshallese"]:0.0;tree STATE_5170000 = (1[&type="Not_Marshallese"]:0.17777865025547546,((((2[&type="Not_Marshallese"]:0.3818071409666693,3[&type="Not_Marshallese"]:0.17380714096658562)7[&type="Marshallese"]:0.1555957878498539,4[&type="Marshallese"]:0.05840292881648135)9[&type="Marshallese"]:0.027459118681521955,5[&type="Marshallese"]:0.01486204749786324)8[&type="Marshallese"]:0.08799557992805385,6[&type="Marshallese"]:0.16785762742597166)10[&type="Marshallese"]:0.14392102282951835)11[&type="Marshallese"]:0.0;
tree STATE_180000 = (1[&type="Not_Marshallese"]:0.16610887679477748,((((2[&type="Not_Marshallese"]:0.27050687764185294,3[&type="Not_Marshallese"]:0.06250687764176927)7[&type="Marshallese"]:0.2168138857816136,4[&type="Marshallese"]:0.008320763423424693)9[&type="Marshallese"]:0.16453709728912114,5[&type="Marshallese"]:0.10185786071240577)8[&type="Marshallese"]:0.03447609563381582,6[&type="Marshallese"]:0.20133395634627616)10[&type="Marshallese"]:0.09877492044851588)11[&type="Marshallese"]:0.0;tree STATE_5180000 = (1[&type="Not_Marshallese"]:0.16610887679477748,((((2[&type="Not_Marshallese"]:0.27050687764185294,3[&type="Not_Marshallese"]:0.06250687764176927)7[&type="Marshallese"]:0.2168138857816136,4[&type="Marshallese"]:0.008320763423424693)9[&type="Marshallese"]:0.16453709728912114,5[&type="Marshallese"]:0.10185786071240577)8[&type="Marshallese"]:0.03447609563381582,6[&type="Marshallese"]:0.20133395634627616)10[&type="Marshallese"]:0.09877492044851588)11[&type="Marshallese"]:0.0;
tree STATE_190000 = (1[&type="Not_Marshallese"]:0.24462213976036773,((((2[&type="Not_Marshallese"]:0.3023847137278913,3[&type="Not_Marshallese"]:0.0943847137278076)7[&type="Marshallese"]:0.18456063205071827,4[&type="Marshallese"]:0.007945345778567703)9[&type="Marshallese"]:0.08412153327131017,5[&type="Marshallese"]:0.021066879049737808)10[&type="Marshallese"]:0.07077920216364131,6[&type="Marshallese"]:0.15684608121343369)8[&type="Marshallese"]:0.2217760585469486)11[&type="Marshallese"]:0.0;tree STATE_5190000 = (1[&type="Not_Marshallese"]:0.24462213976036773,((((2[&type="Not_Marshallese"]:0.3023847137278913,3[&type="Not_Marshallese"]:0.0943847137278076)7[&type="Marshallese"]:0.18456063205071827,4[&type="Marshallese"]:0.007945345778567703)9[&type="Marshallese"]:0.08412153327131017,5[&type="Marshallese"]:0.021066879049737808)10[&type="Marshallese"]:0.07077920216364131,6[&type="Marshallese"]:0.15684608121343369)8[&type="Marshallese"]:0.2217760585469486)11[&type="Marshallese"]:0.0;
tree STATE_200000 = ((1[&type="Not_Marshallese"]:0.10152954679347026,6[&type="Marshallese"]:0.2355295467934848)10[&type="Marshallese"]:0.06301008424326493,(((2[&type="Not_Marshallese"]:0.23365416655518573,3[&type="Not_Marshallese"]:0.025654166555102054)7[&type="Marshallese"]:0.25781812469629306,4[&type="Marshallese"]:0.012472291251436951)8[&type="Marshallese"]:0.1271345244802496,5[&type="Marshallese"]:0.06860681573154648)9[&type="Marshallese"]:0.1649328153051487)11[&type="Marshallese"]:0.0;tree STATE_5200000 = ((1[&type="Not_Marshallese"]:0.10152954679347026,6[&type="Marshallese"]:0.2355295467934848)10[&type="Marshallese"]:0.06301008424326493,(((2[&type="Not_Marshallese"]:0.23365416655518573,3[&type="Not_Marshallese"]:0.025654166555102054)7[&type="Marshallese"]:0.25781812469629306,4[&type="Marshallese"]:0.012472291251436951)8[&type="Marshallese"]:0.1271345244802496,5[&type="Marshallese"]:0.06860681573154648)9[&type="Marshallese"]:0.1649328153051487)11[&type="Marshallese"]:0.0;
tree STATE_210000 = (1[&type="Not_Marshallese"]:0.4697044915758457,((((2[&type="Not_Marshallese"]:0.3679545247375393,3[&type="Not_Marshallese"]:0.15995452473745564)7[&type="Marshallese"]:0.15572689299956333,4[&type="Marshallese"]:0.0446814177370608)9[&type="Marshallese"]:0.03473214502981237,5[&type="Marshallese"]:0.008413562766733107)10[&type="Marshallese"]:0.2087897379404432,6[&type="Marshallese"]:0.2822033007072309)8[&type="Marshallese"]:0.3215011908686294)11[&type="Marshallese"]:0.0;tree STATE_5210000 = (1[&type="Not_Marshallese"]:0.4697044915758457,((((2[&type="Not_Marshallese"]:0.3679545247375393,3[&type="Not_Marshallese"]:0.15995452473745564)7[&type="Marshallese"]:0.15572689299956333,4[&type="Marshallese"]:0.0446814177370608)9[&type="Marshallese"]:0.03473214502981237,5[&type="Marshallese"]:0.008413562766733107)10[&type="Marshallese"]:0.2087897379404432,6[&type="Marshallese"]:0.2822033007072309)8[&type="Marshallese"]:0.3215011908686294)11[&type="Marshallese"]:0.0;
tree STATE_220000 = (1[&type="Not_Marshallese"]:0.22559136610294606,((((2[&type="Not_Marshallese"]:0.3892435408400672,3[&type="Not_Marshallese"]:0.1812435408399835)7[&type="Marshallese"]:0.14582510085355227,4[&type="Marshallese"]:0.056068641693577614)8[&type="Marshallese"]:0.03342964778804758,5[&type="Marshallese"]:0.01849828948148513)9[&type="Marshallese"]:0.015302667524539904,6[&type="Marshallese"]:0.0988009570060796)10[&type="Marshallese"]:0.260790409096881)11[&type="Marshallese"]:0.0;tree STATE_5220000 = (1[&type="Not_Marshallese"]:0.22559136610294606,((((2[&type="Not_Marshallese"]:0.3892435408400672,3[&type="Not_Marshallese"]:0.1812435408399835)7[&type="Marshallese"]:0.14582510085355227,4[&type="Marshallese"]:0.056068641693577614)8[&type="Marshallese"]:0.03342964778804758,5[&type="Marshallese"]:0.01849828948148513)9[&type="Marshallese"]:0.015302667524539904,6[&type="Marshallese"]:0.0988009570060796)10[&type="Marshallese"]:0.260790409096881)11[&type="Marshallese"]:0.0;
tree STATE_230000 = ((1[&type="Not_Marshallese"]:0.11300490329087542,(((2[&type="Not_Marshallese"]:0.2962174711200236,3[&type="Not_Marshallese"]:0.08821747111993994)7[&type="Marshallese"]:0.20120805597325736,4[&type="Marshallese"]:0.018425527093239136)9[&type="Marshallese"]:0.12671807211661973,5[&type="Marshallese"]:0.0741435992097188)8[&type="Marshallese"]:0.1078613040811166)10[&type="Marshallese"]:0.09153455779900599,6[&type="Marshallese"]:0.33853946108989597)11[&type="Marshallese"]:0.0;tree STATE_5230000 = ((1[&type="Not_Marshallese"]:0.11300490329087542,(((2[&type="Not_Marshallese"]:0.2962174711200236,3[&type="Not_Marshallese"]:0.08821747111993994)7[&type="Marshallese"]:0.20120805597325736,4[&type="Marshallese"]:0.018425527093239136)9[&type="Marshallese"]:0.12671807211661973,5[&type="Marshallese"]:0.0741435992097188)8[&type="Marshallese"]:0.1078613040811166)10[&type="Marshallese"]:0.09153455779900599,6[&type="Marshallese"]:0.33853946108989597)11[&type="Marshallese"]:0.0;
tree STATE_240000 = (1[&type="Not_Marshallese"]:0.2523886301149091,(((2[&type="Not_Marshallese"]:0.23915115744709867,3[&type="Not_Marshallese"]:0.031151157447014993)7[&type="Marshallese"]:0.2569513631416035,4[&type="Marshallese"]:0.017102520588660353)9[&type="Marshallese"]:0.2640626768204374,(5[&type="Marshallese"]:0.10354628174641656,6[&type="Marshallese"]:0.16854628174647113)8[&type="Marshallese"]:0.10661891566254111)10[&type="Marshallese"]:0.1112234327059114)11[&type="Marshallese"]:0.0;tree STATE_5240000 = (1[&type="Not_Marshallese"]:0.2523886301149091,(((2[&type="Not_Marshallese"]:0.23915115744709867,3[&type="Not_Marshallese"]:0.031151157447014993)7[&type="Marshallese"]:0.2569513631416035,4[&type="Marshallese"]:0.017102520588660353)9[&type="Marshallese"]:0.2640626768204374,(5[&type="Marshallese"]:0.10354628174641656,6[&type="Marshallese"]:0.16854628174647113)8[&type="Marshallese"]:0.10661891566254111)10[&type="Marshallese"]:0.1112234327059114)11[&type="Marshallese"]:0.0;
tree STATE_250000 = (1[&type="Not_Marshallese"]:0.5503972930365342,(((2[&type="Not_Marshallese"]:0.4409640972176276,3[&type="Not_Marshallese"]:0.2329640972175439)7[&type="Marshallese"]:0.05931276843311001,4[&type="Marshallese"]:0.021276865650695753)9[&type="Marshallese"]:0.22035834244261843,(5[&type="Marshallese"]:0.05739960623984208,6[&type="Marshallese"]:0.12239960623989665)8[&type="Marshallese"]:0.11323560185333204)10[&type="Marshallese"]:0.44876208494332004)11[&type="Marshallese"]:0.0;tree STATE_5250000 = (1[&type="Not_Marshallese"]:0.5503972930365342,(((2[&type="Not_Marshallese"]:0.4409640972176276,3[&type="Not_Marshallese"]:0.2329640972175439)7[&type="Marshallese"]:0.05931276843311001,4[&type="Marshallese"]:0.021276865650695753)9[&type="Marshallese"]:0.22035834244261843,(5[&type="Marshallese"]:0.05739960623984208,6[&type="Marshallese"]:0.12239960623989665)8[&type="Marshallese"]:0.11323560185333204)10[&type="Marshallese"]:0.44876208494332004)11[&type="Marshallese"]:0.0;
tree STATE_260000 = ((1[&type="Not_Marshallese"]:0.14062663553104804,6[&type="Marshallese"]:0.2746266355310626)9[&type="Marshallese"]:0.028251394753482373,(((2[&type="Not_Marshallese"]:0.3098967053909729,3[&type="Not_Marshallese"]:0.10189670539088924)7[&type="Marshallese"]:0.22443458127893745,4[&type="Marshallese"]:0.05533128666986853)8[&type="Marshallese"]:0.1327502941751446,5[&type="Marshallese"]:0.11708158084487308)10[&type="Marshallese"]:0.12079644943961731)11[&type="Marshallese"]:0.0;tree STATE_5260000 = ((1[&type="Not_Marshallese"]:0.14062663553104804,6[&type="Marshallese"]:0.2746266355310626)9[&type="Marshallese"]:0.028251394753482373,(((2[&type="Not_Marshallese"]:0.3098967053909729,3[&type="Not_Marshallese"]:0.10189670539088924)7[&type="Marshallese"]:0.22443458127893745,4[&type="Marshallese"]:0.05533128666986853)8[&type="Marshallese"]:0.1327502941751446,5[&type="Marshallese"]:0.11708158084487308)10[&type="Marshallese"]:0.12079644943961731)11[&type="Marshallese"]:0.0;
tree STATE_270000 = (1[&type="Not_Marshallese"]:0.2175784776540357,(((2[&type="Not_Marshallese"]:0.38758431028413476,3[&type="Not_Marshallese"]:0.17958431028405109)7[&type="Marshallese"]:0.14222340211204942,4[&type="Marshallese"]:0.050807712396142346)9[&type="Marshallese"]:0.2660949570909902,(5[&type="Marshallese"]:0.06173246634313101,6[&type="Marshallese"]:0.12673246634318558)8[&type="Marshallese"]:0.18417020314386146)10[&type="Marshallese"]:0.040675808167003225)11[&type="Marshallese"]:0.0;tree STATE_5270000 = (1[&type="Not_Marshallese"]:0.2175784776540357,(((2[&type="Not_Marshallese"]:0.38758431028413476,3[&type="Not_Marshallese"]:0.17958431028405109)7[&type="Marshallese"]:0.14222340211204942,4[&type="Marshallese"]:0.050807712396142346)9[&type="Marshallese"]:0.2660949570909902,(5[&type="Marshallese"]:0.06173246634313101,6[&type="Marshallese"]:0.12673246634318558)8[&type="Marshallese"]:0.18417020314386146)10[&type="Marshallese"]:0.040675808167003225)11[&type="Marshallese"]:0.0;
tree STATE_280000 = ((1[&type="Not_Marshallese"]:0.26123194635959635,(((2[&type="Not_Marshallese"]:0.21749349934991166,3[&type="Not_Marshallese"]:0.009493499349827988)8[&type="Not_Marshallese"]:0.3334160481100843,4[&type="Marshallese"]:0.07190954745995415)7[&type="Marshallese"]:0.293914232537536,5[&type="Marshallese"]:0.2948237799973501)9[&type="Marshallese"]:0.03540816636220623)10[&type="Marshallese"]:0.11708528213902569,6[&type="Marshallese"]:0.5123172284986366)11[&type="Marshallese"]:0.0;tree STATE_5280000 = ((1[&type="Not_Marshallese"]:0.26123194635959635,(((2[&type="Not_Marshallese"]:0.21749349934991166,3[&type="Not_Marshallese"]:0.009493499349827988)8[&type="Not_Marshallese"]:0.3334160481100843,4[&type="Marshallese"]:0.07190954745995415)7[&type="Marshallese"]:0.293914232537536,5[&type="Marshallese"]:0.2948237799973501)9[&type="Marshallese"]:0.03540816636220623)10[&type="Marshallese"]:0.11708528213902569,6[&type="Marshallese"]:0.5123172284986366)11[&type="Marshallese"]:0.0;
tree STATE_290000 = (1[&type="Not_Marshallese"]:0.34029917609816485,((((2[&type="Not_Marshallese"]:0.35645863168877134,3[&type="Not_Marshallese"]:0.14845863168868767)8[&type="Marshallese"]:0.20050528537372592,4[&type="Marshallese"]:0.07796391706245542)7[&type="Marshallese"]:0.02671712875051291,6[&type="Marshallese"]:0.09868104581288284)9[&type="Marshallese"]:0.053888098653201544,5[&type="Marshallese"]:0.08756914446602981)10[&type="Marshallese"]:0.321730031632095)11[&type="Marshallese"]:0.0;tree STATE_5290000 = (1[&type="Not_Marshallese"]:0.34029917609816485,((((2[&type="Not_Marshallese"]:0.35645863168877134,3[&type="Not_Marshallese"]:0.14845863168868767)8[&type="Marshallese"]:0.20050528537372592,4[&type="Marshallese"]:0.07796391706245542)7[&type="Marshallese"]:0.02671712875051291,6[&type="Marshallese"]:0.09868104581288284)9[&type="Marshallese"]:0.053888098653201544,5[&type="Marshallese"]:0.08756914446602981)10[&type="Marshallese"]:0.321730031632095)11[&type="Marshallese"]:0.0;
tree STATE_300000 = ((1[&type="Not_Marshallese"]:0.24342109944688617,6[&type="Marshallese"]:0.3774210994469007)9[&type="Marshallese"]:0.004675410948746128,(((2[&type="Not_Marshallese"]:0.2484732413036361,3[&type="Not_Marshallese"]:0.040473241303552426)8[&type="Marshallese"]:0.27614274580966214,4[&type="Marshallese"]:0.04561598711325643)7[&type="Marshallese"]:0.23351326460857003,5[&type="Marshallese"]:0.2081292517216864)10[&type="Marshallese"]:0.10896725867390589)11[&type="Marshallese"]:0.0;tree STATE_5300000 = ((1[&type="Not_Marshallese"]:0.24342109944688617,6[&type="Marshallese"]:0.3774210994469007)9[&type="Marshallese"]:0.004675410948746128,(((2[&type="Not_Marshallese"]:0.2484732413036361,3[&type="Not_Marshallese"]:0.040473241303552426)8[&type="Marshallese"]:0.27614274580966214,4[&type="Marshallese"]:0.04561598711325643)7[&type="Marshallese"]:0.23351326460857003,5[&type="Marshallese"]:0.2081292517216864)10[&type="Marshallese"]:0.10896725867390589)11[&type="Marshallese"]:0.0;
tree STATE_310000 = (1[&type="Not_Marshallese"]:0.21980802700745083,((((2[&type="Not_Marshallese"]:0.2978660330917208,3[&type="Not_Marshallese"]:0.08986603309163715)7[&type="Marshallese"]:0.19141871429437596,4[&type="Marshallese"]:0.010284747386054949)9[&type="Marshallese"]:0.07617066600725225,5[&type="Marshallese"]:0.015455413393167139)8[&type="Marshallese"]:0.05006591772244651,6[&type="Marshallese"]:0.13052133111566822)10[&type="Marshallese"]:0.22328669589179717)11[&type="Marshallese"]:0.0;tree STATE_5310000 = (1[&type="Not_Marshallese"]:0.21980802700745083,((((2[&type="Not_Marshallese"]:0.2978660330917208,3[&type="Not_Marshallese"]:0.08986603309163715)7[&type="Marshallese"]:0.19141871429437596,4[&type="Marshallese"]:0.010284747386054949)9[&type="Marshallese"]:0.07617066600725225,5[&type="Marshallese"]:0.015455413393167139)8[&type="Marshallese"]:0.05006591772244651,6[&type="Marshallese"]:0.13052133111566822)10[&type="Marshallese"]:0.22328669589179717)11[&type="Marshallese"]:0.0;
tree STATE_320000 = (1[&type="Not_Marshallese"]:0.12102438701121643,((((2[&type="Not_Marshallese"]:0.24930171309235633,3[&type="Not_Marshallese"]:0.04130171309227265)7[&type="Marshallese"]:0.23232781062255192,4[&type="Marshallese"]:0.002629523714866411)9[&type="Marshallese"]:0.07304464530048199,5[&type="Marshallese"]:0.00467416901520834)8[&type="Marshallese"]:0.014133434807380385,6[&type="Marshallese"]:0.0838076038226433)10[&type="Marshallese"]:0.17121678318858768)11[&type="Marshallese"]:0.0;tree STATE_5320000 = (1[&type="Not_Marshallese"]:0.12102438701121643,((((2[&type="Not_Marshallese"]:0.24930171309235633,3[&type="Not_Marshallese"]:0.04130171309227265)7[&type="Marshallese"]:0.23232781062255192,4[&type="Marshallese"]:0.002629523714866411)9[&type="Marshallese"]:0.07304464530048199,5[&type="Marshallese"]:0.00467416901520834)8[&type="Marshallese"]:0.014133434807380385,6[&type="Marshallese"]:0.0838076038226433)10[&type="Marshallese"]:0.17121678318858768)11[&type="Marshallese"]:0.0;
tree STATE_330000 = (1[&type="Not_Marshallese"]:0.4230667935367085,((((2[&type="Not_Marshallese"]:0.3245732221136993,3[&type="Not_Marshallese"]:0.11657322211361565)7[&type="Marshallese"]:0.16044232862333596,4[&type="Marshallese"]:0.006015550736993447)9[&type="Marshallese"]:0.13139780771496945,5[&type="Marshallese"]:0.06641335845182283)10[&type="Marshallese"]:0.12393305122431997,6[&type="Marshallese"]:0.2553464096761974)8[&type="Marshallese"]:0.3017203838605257)11[&type="Marshallese"]:0.0;tree STATE_5330000 = (1[&type="Not_Marshallese"]:0.4230667935367085,((((2[&type="Not_Marshallese"]:0.3245732221136993,3[&type="Not_Marshallese"]:0.11657322211361565)7[&type="Marshallese"]:0.16044232862333596,4[&type="Marshallese"]:0.006015550736993447)9[&type="Marshallese"]:0.13139780771496945,5[&type="Marshallese"]:0.06641335845182283)10[&type="Marshallese"]:0.12393305122431997,6[&type="Marshallese"]:0.2553464096761974)8[&type="Marshallese"]:0.3017203838605257)11[&type="Marshallese"]:0.0;
tree STATE_340000 = ((1[&type="Not_Marshallese"]:0.3959145668782045,(((2[&type="Not_Marshallese"]:0.2395522007305904,3[&type="Not_Marshallese"]:0.03155220073050671)7[&type="Not_Marshallese"]:0.2803743577653627,4[&type="Marshallese"]:0.0409265584959112)10[&type="Marshallese"]:0.19464447814716967,5[&type="Marshallese"]:0.16457103664294082)8[&type="Marshallese"]:0.30034353023522364)9[&type="Marshallese"]:0.10616673325968606,6[&type="Marshallese"]:0.6360813001379051)11[&type="Marshallese"]:0.0;tree STATE_5340000 = ((1[&type="Not_Marshallese"]:0.3959145668782045,(((2[&type="Not_Marshallese"]:0.2395522007305904,3[&type="Not_Marshallese"]:0.03155220073050671)7[&type="Not_Marshallese"]:0.2803743577653627,4[&type="Marshallese"]:0.0409265584959112)10[&type="Marshallese"]:0.19464447814716967,5[&type="Marshallese"]:0.16457103664294082)8[&type="Marshallese"]:0.30034353023522364)9[&type="Marshallese"]:0.10616673325968606,6[&type="Marshallese"]:0.6360813001379051)11[&type="Marshallese"]:0.0;
tree STATE_350000 = ((1[&type="Not_Marshallese"]:0.13042020518439035,(5[&type="Marshallese"]:0.06032657864578339,6[&type="Marshallese"]:0.12532657864583796)9[&type="Marshallese"]:0.13909362653856694)8[&type="Marshallese"]:0.16689930946010867,((2[&type="Not_Marshallese"]:0.33967892500161045,3[&type="Not_Marshallese"]:0.13167892500152678)7[&type="Marshallese"]:0.3714767478937403,4[&type="Marshallese"]:0.23215567289530892)10[&type="Marshallese"]:0.20516384174929014)11[&type="Marshallese"]:0.0;tree STATE_5350000 = ((1[&type="Not_Marshallese"]:0.13042020518439035,(5[&type="Marshallese"]:0.06032657864578339,6[&type="Marshallese"]:0.12532657864583796)9[&type="Marshallese"]:0.13909362653856694)8[&type="Marshallese"]:0.16689930946010867,((2[&type="Not_Marshallese"]:0.33967892500161045,3[&type="Not_Marshallese"]:0.13167892500152678)7[&type="Marshallese"]:0.3714767478937403,4[&type="Marshallese"]:0.23215567289530892)10[&type="Marshallese"]:0.20516384174929014)11[&type="Marshallese"]:0.0;
tree STATE_360000 = (1[&type="Not_Marshallese"]:0.15128813404395391,((((2[&type="Not_Marshallese"]:0.21640603138252396,3[&type="Not_Marshallese"]:0.008406031382440282)7[&type="Not_Marshallese"]:0.3148399642814728,4[&type="Marshallese"]:0.052245995663954936)9[&type="Marshallese"]:0.06376593114612772,5[&type="Marshallese"]:0.04501192680994259)10[&type="Marshallese"]:0.04237578087007965,6[&type="Marshallese"]:0.1523877076800768)8[&type="Marshallese"]:0.13290042636389165)11[&type="Marshallese"]:0.0;tree STATE_5360000 = (1[&type="Not_Marshallese"]:0.15128813404395391,((((2[&type="Not_Marshallese"]:0.21640603138252396,3[&type="Not_Marshallese"]:0.008406031382440282)7[&type="Not_Marshallese"]:0.3148399642814728,4[&type="Marshallese"]:0.052245995663954936)9[&type="Marshallese"]:0.06376593114612772,5[&type="Marshallese"]:0.04501192680994259)10[&type="Marshallese"]:0.04237578087007965,6[&type="Marshallese"]:0.1523877076800768)8[&type="Marshallese"]:0.13290042636389165)11[&type="Marshallese"]:0.0;
tree STATE_370000 = (1[&type="Not_Marshallese"]:0.2630233134967128,((((2[&type="Not_Marshallese"]:0.25957180802110313,3[&type="Not_Marshallese"]:0.05157180802101946)7[&type="Marshallese"]:0.3172450813338652,4[&type="Marshallese"]:0.0978168893549265)9[&type="Marshallese"]:0.04507659637729833,5[&type="Marshallese"]:0.07189348573208476)10[&type="Marshallese"]:0.027651556834681013,6[&type="Marshallese"]:0.16454504256682034)8[&type="Marshallese"]:0.23247827092990703)11[&type="Marshallese"]:0.0;tree STATE_5370000 = (1[&type="Not_Marshallese"]:0.2630233134967128,((((2[&type="Not_Marshallese"]:0.25957180802110313,3[&type="Not_Marshallese"]:0.05157180802101946)7[&type="Marshallese"]:0.3172450813338652,4[&type="Marshallese"]:0.0978168893549265)9[&type="Marshallese"]:0.04507659637729833,5[&type="Marshallese"]:0.07189348573208476)10[&type="Marshallese"]:0.027651556834681013,6[&type="Marshallese"]:0.16454504256682034)8[&type="Marshallese"]:0.23247827092990703)11[&type="Marshallese"]:0.0;
tree STATE_380000 = (1[&type="Not_Marshallese"]:0.5388890815430505,(((2[&type="Not_Marshallese"]:0.25982523041647043,3[&type="Not_Marshallese"]:0.05182523041638676)7[&type="Marshallese"]:0.22651036730302626,4[&type="Marshallese"]:0.007335597719454856)9[&type="Marshallese"]:0.15421966548615135,(5[&type="Marshallese"]:0.07099327553919144,6[&type="Marshallese"]:0.135993275539246)8[&type="Marshallese"]:0.019561987666274705)10[&type="Marshallese"]:0.5173338183375443)11[&type="Marshallese"]:0.0;tree STATE_5380000 = (1[&type="Not_Marshallese"]:0.5388890815430505,(((2[&type="Not_Marshallese"]:0.25982523041647043,3[&type="Not_Marshallese"]:0.05182523041638676)7[&type="Marshallese"]:0.22651036730302626,4[&type="Marshallese"]:0.007335597719454856)9[&type="Marshallese"]:0.15421966548615135,(5[&type="Marshallese"]:0.07099327553919144,6[&type="Marshallese"]:0.135993275539246)8[&type="Marshallese"]:0.019561987666274705)10[&type="Marshallese"]:0.5173338183375443)11[&type="Marshallese"]:0.0;
tree STATE_390000 = (1[&type="Not_Marshallese"]:0.10456699410688186,((((2[&type="Not_Marshallese"]:0.3385432851649296,3[&type="Not_Marshallese"]:0.13054328516484592)7[&type="Marshallese"]:0.16872499688201625,4[&type="Marshallese"]:0.028268282046904014)9[&type="Marshallese"]:0.08664388868200545,5[&type="Marshallese"]:0.043912170728769406)10[&type="Marshallese"]:0.09809190356459119,6[&type="Marshallese"]:0.20700407429341516)8[&type="Marshallese"]:0.03156291981348125)11[&type="Marshallese"]:0.0;tree STATE_5390000 = (1[&type="Not_Marshallese"]:0.10456699410688186,((((2[&type="Not_Marshallese"]:0.3385432851649296,3[&type="Not_Marshallese"]:0.13054328516484592)7[&type="Marshallese"]:0.16872499688201625,4[&type="Marshallese"]:0.028268282046904014)9[&type="Marshallese"]:0.08664388868200545,5[&type="Marshallese"]:0.043912170728769406)10[&type="Marshallese"]:0.09809190356459119,6[&type="Marshallese"]:0.20700407429341516)8[&type="Marshallese"]:0.03156291981348125)11[&type="Marshallese"]:0.0;
tree STATE_400000 = (1[&type="Not_Marshallese"]:0.17510036000235663,((((2[&type="Not_Marshallese"]:0.3176266441256587,3[&type="Not_Marshallese"]:0.10962664412557505)7[&type="Marshallese"]:0.17882157994208864,4[&type="Marshallese"]:0.01744822406770552)8[&type="Marshallese"]:0.22166912756996726,6[&type="Marshallese"]:0.2331173516375873)10[&type="Marshallese"]:0.0025107964039176034,5[&type="Marshallese"]:0.17062814804145032)9[&type="Marshallese"]:0.07347221196086628)11[&type="Marshallese"]:0.0;tree STATE_5400000 = (1[&type="Not_Marshallese"]:0.17510036000235663,((((2[&type="Not_Marshallese"]:0.3176266441256587,3[&type="Not_Marshallese"]:0.10962664412557505)7[&type="Marshallese"]:0.17882157994208864,4[&type="Marshallese"]:0.01744822406770552)8[&type="Marshallese"]:0.22166912756996726,6[&type="Marshallese"]:0.2331173516375873)10[&type="Marshallese"]:0.0025107964039176034,5[&type="Marshallese"]:0.17062814804145032)9[&type="Marshallese"]:0.07347221196086628)11[&type="Marshallese"]:0.0;
tree STATE_410000 = (1[&type="Not_Marshallese"]:0.7599139499166914,((((2[&type="Not_Marshallese"]:0.3901745277757236,3[&type="Not_Marshallese"]:0.18217452777563992)7[&type="Marshallese"]:0.0971759764736565,4[&type="Marshallese"]:0.008350504249338253)9[&type="Marshallese"]:0.10803834336408391,6[&type="Marshallese"]:0.11038884761333667)10[&type="Marshallese"]:0.012167516856718685,5[&type="Marshallese"]:0.05755636447000079)8[&type="Marshallese"]:0.7713575854466506)11[&type="Marshallese"]:0.0;tree STATE_5410000 = (1[&type="Not_Marshallese"]:0.7599139499166914,((((2[&type="Not_Marshallese"]:0.3901745277757236,3[&type="Not_Marshallese"]:0.18217452777563992)7[&type="Marshallese"]:0.0971759764736565,4[&type="Marshallese"]:0.008350504249338253)9[&type="Marshallese"]:0.10803834336408391,6[&type="Marshallese"]:0.11038884761333667)10[&type="Marshallese"]:0.012167516856718685,5[&type="Marshallese"]:0.05755636447000079)8[&type="Marshallese"]:0.7713575854466506)11[&type="Marshallese"]:0.0;
tree STATE_420000 = (1[&type="Not_Marshallese"]:0.22902023142486505,((((2[&type="Not_Marshallese"]:0.3654190131061658,3[&type="Not_Marshallese"]:0.15741901310608214)8[&type="Marshallese"]:0.22001546572094816,4[&type="Marshallese"]:0.10643447882707213)7[&type="Marshallese"]:0.02178216923805132,5[&type="Marshallese"]:0.05721664806498339)10[&type="Marshallese"]:0.10162696395105597,6[&type="Marshallese"]:0.22384361201609393)9[&type="Marshallese"]:0.13917661940878567)11[&type="Marshallese"]:0.0;tree STATE_5420000 = (1[&type="Not_Marshallese"]:0.22902023142486505,((((2[&type="Not_Marshallese"]:0.3654190131061658,3[&type="Not_Marshallese"]:0.15741901310608214)8[&type="Marshallese"]:0.22001546572094816,4[&type="Marshallese"]:0.10643447882707213)7[&type="Marshallese"]:0.02178216923805132,5[&type="Marshallese"]:0.05721664806498339)10[&type="Marshallese"]:0.10162696395105597,6[&type="Marshallese"]:0.22384361201609393)9[&type="Marshallese"]:0.13917661940878567)11[&type="Marshallese"]:0.0;
tree STATE_430000 = (1[&type="Not_Marshallese"]:0.6345986835697901,((((2[&type="Not_Marshallese"]:0.4123058865820035,3[&type="Not_Marshallese"]:0.20430588658191984)7[&type="Marshallese"]:0.19857404251677668,4[&type="Marshallese"]:0.13187992909873836)9[&type="Marshallese"]:0.07680093102412933,6[&type="Marshallese"]:0.2026808601227822)10[&type="Marshallese"]:0.04539702098008258,5[&type="Marshallese"]:0.1830778811028102)8[&type="Marshallese"]:0.5205208024669399)11[&type="Marshallese"]:0.0;tree STATE_5430000 = (1[&type="Not_Marshallese"]:0.6345986835697901,((((2[&type="Not_Marshallese"]:0.4123058865820035,3[&type="Not_Marshallese"]:0.20430588658191984)7[&type="Marshallese"]:0.19857404251677668,4[&type="Marshallese"]:0.13187992909873836)9[&type="Marshallese"]:0.07680093102412933,6[&type="Marshallese"]:0.2026808601227822)10[&type="Marshallese"]:0.04539702098008258,5[&type="Marshallese"]:0.1830778811028102)8[&type="Marshallese"]:0.5205208024669399)11[&type="Marshallese"]:0.0;
tree STATE_440000 = (1[&type="Not_Marshallese"]:0.24423678321664088,(((2[&type="Not_Marshallese"]:0.24886473231898112,3[&type="Not_Marshallese"]:0.04086473231889745)7[&type="Marshallese"]:0.2723253604709023,4[&type="Marshallese"]:0.04219009278984154)9[&type="Marshallese"]:0.08658202218207534,(5[&type="Marshallese"]:0.040139905678435284,6[&type="Marshallese"]:0.10513990567848985)10[&type="Marshallese"]:0.017632209293341528)8[&type="Marshallese"]:0.25546466824482406)11[&type="Marshallese"]:0.0;tree STATE_5440000 = (1[&type="Not_Marshallese"]:0.24423678321664088,(((2[&type="Not_Marshallese"]:0.24886473231898112,3[&type="Not_Marshallese"]:0.04086473231889745)7[&type="Marshallese"]:0.2723253604709023,4[&type="Marshallese"]:0.04219009278984154)9[&type="Marshallese"]:0.08658202218207534,(5[&type="Marshallese"]:0.040139905678435284,6[&type="Marshallese"]:0.10513990567848985)10[&type="Marshallese"]:0.017632209293341528)8[&type="Marshallese"]:0.25546466824482406)11[&type="Marshallese"]:0.0;
tree STATE_450000 = (1[&type="Not_Marshallese"]:0.556723721791569,(((2[&type="Not_Marshallese"]:0.25953248122503614,3[&type="Not_Marshallese"]:0.051532481224952464)7[&type="Marshallese"]:0.34422245162169174,4[&type="Marshallese"]:0.12475493284668604)8[&type="Marshallese"]:0.10714728235482907,(5[&type="Marshallese"]:0.09228408543693334,6[&type="Marshallese"]:0.1572840854369879)10[&type="Marshallese"]:0.0686181297644417)9[&type="Marshallese"]:0.464821506590154)11[&type="Marshallese"]:0.0;tree STATE_5450000 = (1[&type="Not_Marshallese"]:0.556723721791569,(((2[&type="Not_Marshallese"]:0.25953248122503614,3[&type="Not_Marshallese"]:0.051532481224952464)7[&type="Marshallese"]:0.34422245162169174,4[&type="Marshallese"]:0.12475493284668604)8[&type="Marshallese"]:0.10714728235482907,(5[&type="Marshallese"]:0.09228408543693334,6[&type="Marshallese"]:0.1572840854369879)10[&type="Marshallese"]:0.0686181297644417)9[&type="Marshallese"]:0.464821506590154)11[&type="Marshallese"]:0.0;
tree STATE_460000 = (1[&type="Not_Marshallese"]:0.18632499258525126,((((2[&type="Not_Marshallese"]:0.2216618674401507,3[&type="Not_Marshallese"]:0.013661867440067033)7[&type="Marshallese"]:0.299665534320676,4[&type="Marshallese"]:0.042327401760784866)8[&type="Marshallese"]:0.12283485042879327,5[&type="Marshallese"]:0.09416225218943808)10[&type="Marshallese"]:0.014656957150305794,6[&type="Marshallese"]:0.17381920933979844)9[&type="Marshallese"]:0.14650578324546737)11[&type="Marshallese"]:0.0;tree STATE_5460000 = (1[&type="Not_Marshallese"]:0.18632499258525126,((((2[&type="Not_Marshallese"]:0.2216618674401507,3[&type="Not_Marshallese"]:0.013661867440067033)7[&type="Marshallese"]:0.299665534320676,4[&type="Marshallese"]:0.042327401760784866)8[&type="Marshallese"]:0.12283485042879327,5[&type="Marshallese"]:0.09416225218943808)10[&type="Marshallese"]:0.014656957150305794,6[&type="Marshallese"]:0.17381920933979844)9[&type="Marshallese"]:0.14650578324546737)11[&type="Marshallese"]:0.0;
tree STATE_470000 = (1[&type="Not_Marshallese"]:0.3030930705367251,((((2[&type="Not_Marshallese"]:0.28094469000944433,3[&type="Not_Marshallese"]:0.07294469000936066)7[&type="Marshallese"]:0.21523956890394003,4[&type="Marshallese"]:0.01718425891334252)8[&type="Marshallese"]:0.05531856845565464,5[&type="Marshallese"]:0.0015028273688570959)10[&type="Marshallese"]:0.20949076962076496,6[&type="Marshallese"]:0.2759935969896766)9[&type="Marshallese"]:0.161099473547063)11[&type="Marshallese"]:0.0;tree STATE_5470000 = (1[&type="Not_Marshallese"]:0.3030930705367251,((((2[&type="Not_Marshallese"]:0.28094469000944433,3[&type="Not_Marshallese"]:0.07294469000936066)7[&type="Marshallese"]:0.21523956890394003,4[&type="Marshallese"]:0.01718425891334252)8[&type="Marshallese"]:0.05531856845565464,5[&type="Marshallese"]:0.0015028273688570959)10[&type="Marshallese"]:0.20949076962076496,6[&type="Marshallese"]:0.2759935969896766)9[&type="Marshallese"]:0.161099473547063)11[&type="Marshallese"]:0.0;
tree STATE_480000 = (1[&type="Not_Marshallese"]:0.1795314309531394,(((2[&type="Not_Marshallese"]:0.295510457791216,3[&type="Not_Marshallese"]:0.08751045779113231)7[&type="Marshallese"]:0.20579203026577064,4[&type="Marshallese"]:0.02230248805694479)8[&type="Marshallese"]:0.07660573767792889,(5[&type="Marshallese"]:0.01665604210554139,6[&type="Marshallese"]:0.08165604210559596)9[&type="Marshallese"]:0.011252183629192225)10[&type="Marshallese"]:0.22062320521836576)11[&type="Marshallese"]:0.0;tree STATE_5480000 = (1[&type="Not_Marshallese"]:0.1795314309531394,(((2[&type="Not_Marshallese"]:0.295510457791216,3[&type="Not_Marshallese"]:0.08751045779113231)7[&type="Marshallese"]:0.20579203026577064,4[&type="Marshallese"]:0.02230248805694479)8[&type="Marshallese"]:0.07660573767792889,(5[&type="Marshallese"]:0.01665604210554139,6[&type="Marshallese"]:0.08165604210559596)9[&type="Marshallese"]:0.011252183629192225)10[&type="Marshallese"]:0.22062320521836576)11[&type="Marshallese"]:0.0;
tree STATE_490000 = (1[&type="Not_Marshallese"]:0.2356113789666333,((((2[&type="Not_Marshallese"]:0.24769910982137233,3[&type="Not_Marshallese"]:0.03969910982128866)7[&type="Not_Marshallese"]:0.28657437980700373,4[&type="Marshallese"]:0.05527348962833423)8[&type="Marshallese"]:0.040876422837373694,5[&type="Marshallese"]:0.02514991246556786)10[&type="Marshallese"]:0.05732342421070136,6[&type="Marshallese"]:0.14747333667632379)9[&type="Marshallese"]:0.22213804229032408)11[&type="Marshallese"]:0.0;tree STATE_5490000 = (1[&type="Not_Marshallese"]:0.2356113789666333,((((2[&type="Not_Marshallese"]:0.24769910982137233,3[&type="Not_Marshallese"]:0.03969910982128866)7[&type="Not_Marshallese"]:0.28657437980700373,4[&type="Marshallese"]:0.05527348962833423)8[&type="Marshallese"]:0.040876422837373694,5[&type="Marshallese"]:0.02514991246556786)10[&type="Marshallese"]:0.05732342421070136,6[&type="Marshallese"]:0.14747333667632379)9[&type="Marshallese"]:0.22213804229032408)11[&type="Marshallese"]:0.0;
tree STATE_500000 = (1[&type="Not_Marshallese"]:0.159628534827702,((((2[&type="Not_Marshallese"]:0.250351189973528,3[&type="Not_Marshallese"]:0.042351189973444336)7[&type="Marshallese"]:0.24527555616227903,4[&type="Marshallese"]:0.016626746135765202)8[&type="Marshallese"]:0.08253219325901773,5[&type="Marshallese"]:0.028158939394642868)10[&type="Marshallese"]:0.02685541979203654,6[&type="Marshallese"]:0.12001435918673398)9[&type="Marshallese"]:0.17361417564098258)11[&type="Marshallese"]:0.0;tree STATE_5500000 = (1[&type="Not_Marshallese"]:0.159628534827702,((((2[&type="Not_Marshallese"]:0.250351189973528,3[&type="Not_Marshallese"]:0.042351189973444336)7[&type="Marshallese"]:0.24527555616227903,4[&type="Marshallese"]:0.016626746135765202)8[&type="Marshallese"]:0.08253219325901773,5[&type="Marshallese"]:0.028158939394642868)10[&type="Marshallese"]:0.02685541979203654,6[&type="Marshallese"]:0.12001435918673398)9[&type="Marshallese"]:0.17361417564098258)11[&type="Marshallese"]:0.0;
tree STATE_510000 = (1[&type="Not_Marshallese"]:0.15540759781793068,(((2[&type="Not_Marshallese"]:0.3469948082451028,3[&type="Not_Marshallese"]:0.13899480824501914)7[&type="Marshallese"]:0.14477288959011542,4[&type="Marshallese"]:0.012767697835176395)8[&type="Marshallese"]:0.2008300471406167,(5[&type="Marshallese"]:0.12200834857215304,6[&type="Marshallese"]:0.1870083485722076)10[&type="Marshallese"]:0.020589396403499993)9[&type="Marshallese"]:0.08180985284223763)11[&type="Marshallese"]:0.0;tree STATE_5510000 = (1[&type="Not_Marshallese"]:0.15540759781793068,(((2[&type="Not_Marshallese"]:0.3469948082451028,3[&type="Not_Marshallese"]:0.13899480824501914)7[&type="Marshallese"]:0.14477288959011542,4[&type="Marshallese"]:0.012767697835176395)8[&type="Marshallese"]:0.2008300471406167,(5[&type="Marshallese"]:0.12200834857215304,6[&type="Marshallese"]:0.1870083485722076)10[&type="Marshallese"]:0.020589396403499993)9[&type="Marshallese"]:0.08180985284223763)11[&type="Marshallese"]:0.0;
tree STATE_520000 = (1[&type="Not_Marshallese"]:0.23360532860756333,((((2[&type="Not_Marshallese"]:0.26980849070906493,3[&type="Not_Marshallese"]:0.061808490708981256)7[&type="Marshallese"]:0.21285103535367572,4[&type="Marshallese"]:0.0036595260626988146)8[&type="Marshallese"]:0.10644241160198087,5[&type="Marshallese"]:0.03910193766453962)10[&type="Marshallese"]:0.053051317831383504,6[&type="Marshallese"]:0.1571532554959777)9[&type="Marshallese"]:0.2104520731116002)11[&type="Marshallese"]:0.0;tree STATE_5520000 = (1[&type="Not_Marshallese"]:0.23360532860756333,((((2[&type="Not_Marshallese"]:0.26980849070906493,3[&type="Not_Marshallese"]:0.061808490708981256)7[&type="Marshallese"]:0.21285103535367572,4[&type="Marshallese"]:0.0036595260626988146)8[&type="Marshallese"]:0.10644241160198087,5[&type="Marshallese"]:0.03910193766453962)10[&type="Marshallese"]:0.053051317831383504,6[&type="Marshallese"]:0.1571532554959777)9[&type="Marshallese"]:0.2104520731116002)11[&type="Marshallese"]:0.0;
tree STATE_530000 = (1[&type="Not_Marshallese"]:0.4624485936888201,((((2[&type="Not_Marshallese"]:0.3253385534853678,3[&type="Not_Marshallese"]:0.1173385534852841)7[&type="Marshallese"]:0.15900063172221757,4[&type="Marshallese"]:0.0053391852075435065)8[&type="Marshallese"]:0.10824833976281012,5[&type="Marshallese"]:0.042587524970213564)10[&type="Marshallese"]:0.3731733724603641,6[&type="Marshallese"]:0.4807608974306322)9[&type="Marshallese"]:0.11568769625820241)11[&type="Marshallese"]:0.0;tree STATE_5530000 = (1[&type="Not_Marshallese"]:0.4624485936888201,((((2[&type="Not_Marshallese"]:0.3253385534853678,3[&type="Not_Marshallese"]:0.1173385534852841)7[&type="Marshallese"]:0.15900063172221757,4[&type="Marshallese"]:0.0053391852075435065)8[&type="Marshallese"]:0.10824833976281012,5[&type="Marshallese"]:0.042587524970213564)10[&type="Marshallese"]:0.3731733724603641,6[&type="Marshallese"]:0.4807608974306322)9[&type="Marshallese"]:0.11568769625820241)11[&type="Marshallese"]:0.0;
tree STATE_540000 = (1[&type="Not_Marshallese"]:0.09682291715789859,((((2[&type="Not_Marshallese"]:0.26913383783991374,3[&type="Not_Marshallese"]:0.06113383783983006)7[&type="Marshallese"]:0.23899791041945517,4[&type="Marshallese"]:0.029131748259327073)8[&type="Marshallese"]:0.08372037917256037,5[&type="Marshallese"]:0.04185212743174738)10[&type="Marshallese"]:0.013455739743117423,6[&type="Marshallese"]:0.12030786717491937)9[&type="Marshallese"]:0.11051504998299377)11[&type="Marshallese"]:0.0;tree STATE_5540000 = (1[&type="Not_Marshallese"]:0.09682291715789859,((((2[&type="Not_Marshallese"]:0.26913383783991374,3[&type="Not_Marshallese"]:0.06113383783983006)7[&type="Marshallese"]:0.23899791041945517,4[&type="Marshallese"]:0.029131748259327073)8[&type="Marshallese"]:0.08372037917256037,5[&type="Marshallese"]:0.04185212743174738)10[&type="Marshallese"]:0.013455739743117423,6[&type="Marshallese"]:0.12030786717491937)9[&type="Marshallese"]:0.11051504998299377)11[&type="Marshallese"]:0.0;
tree STATE_550000 = (1[&type="Not_Marshallese"]:0.33513112319213656,((((2[&type="Not_Marshallese"]:0.21854718140658347,3[&type="Not_Marshallese"]:0.010547181406499795)7[&type="Marshallese"]:0.2683678756355171,4[&type="Marshallese"]:0.007915057042058748)8[&type="Marshallese"]:0.14070102317444944,5[&type="Marshallese"]:0.07761608021636812)9[&type="Marshallese"]:0.10080851125286405,6[&type="Marshallese"]:0.24342459146928674)10[&type="Marshallese"]:0.22570653172286437)11[&type="Marshallese"]:0.0;tree STATE_5550000 = (1[&type="Not_Marshallese"]:0.33513112319213656,((((2[&type="Not_Marshallese"]:0.21854718140658347,3[&type="Not_Marshallese"]:0.010547181406499795)7[&type="Marshallese"]:0.2683678756355171,4[&type="Marshallese"]:0.007915057042058748)8[&type="Marshallese"]:0.14070102317444944,5[&type="Marshallese"]:0.07761608021636812)9[&type="Marshallese"]:0.10080851125286405,6[&type="Marshallese"]:0.24342459146928674)10[&type="Marshallese"]:0.22570653172286437)11[&type="Marshallese"]:0.0;
tree STATE_560000 = (1[&type="Not_Marshallese"]:0.3148588223786186,((((2[&type="Not_Marshallese"]:0.3168851646734841,3[&type="Not_Marshallese"]:0.10888516467340043)7[&type="Marshallese"]:0.27422557377573714,4[&type="Marshallese"]:0.1121107384491794)10[&type="Marshallese"]:0.21765644608103119,6[&type="Marshallese"]:0.3237671845301251)8[&type="Marshallese"]:0.0026347328160265526,5[&type="Marshallese"]:0.2614019173460971)9[&type="Marshallese"]:0.12245690503248152)11[&type="Marshallese"]:0.0;tree STATE_5560000 = (1[&type="Not_Marshallese"]:0.3148588223786186,((((2[&type="Not_Marshallese"]:0.3168851646734841,3[&type="Not_Marshallese"]:0.10888516467340043)7[&type="Marshallese"]:0.27422557377573714,4[&type="Marshallese"]:0.1121107384491794)10[&type="Marshallese"]:0.21765644608103119,6[&type="Marshallese"]:0.3237671845301251)8[&type="Marshallese"]:0.0026347328160265526,5[&type="Marshallese"]:0.2614019173460971)9[&type="Marshallese"]:0.12245690503248152)11[&type="Marshallese"]:0.0;
tree STATE_570000 = (1[&type="Not_Marshallese"]:0.3736094949940283,((((2[&type="Not_Marshallese"]:0.21058290508708302,3[&type="Not_Marshallese"]:0.0025829050869993486)7[&type="Not_Marshallese"]:0.290789233877794,4[&type="Marshallese"]:0.022372138964835142)10[&type="Marshallese"]:0.2796676965780992,5[&type="Marshallese"]:0.23103983554279428)9[&type="Marshallese"]:0.02591008592535682,6[&type="Marshallese"]:0.32194992146820567)8[&type="Marshallese"]:0.18565957352583717)11[&type="Marshallese"]:0.0;tree STATE_5570000 = (1[&type="Not_Marshallese"]:0.3736094949940283,((((2[&type="Not_Marshallese"]:0.21058290508708302,3[&type="Not_Marshallese"]:0.0025829050869993486)7[&type="Not_Marshallese"]:0.290789233877794,4[&type="Marshallese"]:0.022372138964835142)10[&type="Marshallese"]:0.2796676965780992,5[&type="Marshallese"]:0.23103983554279428)9[&type="Marshallese"]:0.02591008592535682,6[&type="Marshallese"]:0.32194992146820567)8[&type="Marshallese"]:0.18565957352583717)11[&type="Marshallese"]:0.0;
tree STATE_580000 = (1[&type="Not_Marshallese"]:0.6749154876152554,(((2[&type="Not_Marshallese"]:0.2986870770205249,3[&type="Not_Marshallese"]:0.09068707702044121)7[&type="Not_Marshallese"]:0.21280110432937105,4[&type="Marshallese"]:0.032488181349854095)8[&type="Marshallese"]:0.5255252286302372,(5[&type="Marshallese"]:0.08512874917037083,6[&type="Marshallese"]:0.1501287491704254)10[&type="Marshallese"]:0.4018846608095804)9[&type="Marshallese"]:0.2569020776352642)11[&type="Marshallese"]:0.0;tree STATE_5580000 = (1[&type="Not_Marshallese"]:0.6749154876152554,(((2[&type="Not_Marshallese"]:0.2986870770205249,3[&type="Not_Marshallese"]:0.09068707702044121)7[&type="Not_Marshallese"]:0.21280110432937105,4[&type="Marshallese"]:0.032488181349854095)8[&type="Marshallese"]:0.5255252286302372,(5[&type="Marshallese"]:0.08512874917037083,6[&type="Marshallese"]:0.1501287491704254)10[&type="Marshallese"]:0.4018846608095804)9[&type="Marshallese"]:0.2569020776352642)11[&type="Marshallese"]:0.0;
tree STATE_590000 = (1[&type="Not_Marshallese"]:0.3196037875174099,((((2[&type="Not_Marshallese"]:0.2744465799744364,3[&type="Not_Marshallese"]:0.06644657997435272)7[&type="Marshallese"]:0.2316678931410257,4[&type="Marshallese"]:0.027114473115420257)10[&type="Marshallese"]:0.08052012550944199,5[&type="Marshallese"]:0.03663459862472218)9[&type="Marshallese"]:0.07844506756649028,6[&type="Marshallese"]:0.18007966619126703)8[&type="Marshallese"]:0.27352412132615744)11[&type="Marshallese"]:0.0;tree STATE_5590000 = (1[&type="Not_Marshallese"]:0.3196037875174099,((((2[&type="Not_Marshallese"]:0.2744465799744364,3[&type="Not_Marshallese"]:0.06644657997435272)7[&type="Marshallese"]:0.2316678931410257,4[&type="Marshallese"]:0.027114473115420257)10[&type="Marshallese"]:0.08052012550944199,5[&type="Marshallese"]:0.03663459862472218)9[&type="Marshallese"]:0.07844506756649028,6[&type="Marshallese"]:0.18007966619126703)8[&type="Marshallese"]:0.27352412132615744)11[&type="Marshallese"]:0.0;
tree STATE_600000 = (1[&type="Not_Marshallese"]:0.3258358203039857,((((2[&type="Not_Marshallese"]:0.2657938357931594,3[&type="Not_Marshallese"]:0.05779383579307573)7[&type="Marshallese"]:0.2242350733978481,4[&type="Marshallese"]:0.011028909190965663)10[&type="Marshallese"]:0.15138759107515487,5[&type="Marshallese"]:0.09141650026598047)8[&type="Marshallese"]:0.11399750686206067,6[&type="Marshallese"]:0.2704140071280957)9[&type="Marshallese"]:0.18942181317590456)11[&type="Marshallese"]:0.0;tree STATE_5600000 = (1[&type="Not_Marshallese"]:0.3258358203039857,((((2[&type="Not_Marshallese"]:0.2657938357931594,3[&type="Not_Marshallese"]:0.05779383579307573)7[&type="Marshallese"]:0.2242350733978481,4[&type="Marshallese"]:0.011028909190965663)10[&type="Marshallese"]:0.15138759107515487,5[&type="Marshallese"]:0.09141650026598047)8[&type="Marshallese"]:0.11399750686206067,6[&type="Marshallese"]:0.2704140071280957)9[&type="Marshallese"]:0.18942181317590456)11[&type="Marshallese"]:0.0;
tree STATE_610000 = (1[&type="Not_Marshallese"]:0.20735650015589702,((((2[&type="Not_Marshallese"]:0.2812138179254667,3[&type="Not_Marshallese"]:0.073213817925383)7[&type="Not_Marshallese"]:0.20783623542519786,4[&type="Marshallese"]:0.0100500533506227)10[&type="Marshallese"]:0.06489191397885263,5[&type="Marshallese"]:0.003941967329335272)8[&type="Marshallese"]:0.10340570767667345,6[&type="Marshallese"]:0.1723476750060633)9[&type="Marshallese"]:0.16900882514984827)11[&type="Marshallese"]:0.0;tree STATE_5610000 = (1[&type="Not_Marshallese"]:0.20735650015589702,((((2[&type="Not_Marshallese"]:0.2812138179254667,3[&type="Not_Marshallese"]:0.073213817925383)7[&type="Not_Marshallese"]:0.20783623542519786,4[&type="Marshallese"]:0.0100500533506227)10[&type="Marshallese"]:0.06489191397885263,5[&type="Marshallese"]:0.003941967329335272)8[&type="Marshallese"]:0.10340570767667345,6[&type="Marshallese"]:0.1723476750060633)9[&type="Marshallese"]:0.16900882514984827)11[&type="Marshallese"]:0.0;
tree STATE_620000 = (1[&type="Not_Marshallese"]:0.2864804877017788,(((2[&type="Not_Marshallese"]:0.3629443275195205,3[&type="Not_Marshallese"]:0.15494432751943682)7[&type="Marshallese"]:0.18005853690176293,4[&type="Marshallese"]:0.06400286442124159)8[&type="Marshallese"]:0.21464265316939946,(5[&type="Marshallese"]:0.1164748892892582,6[&type="Marshallese"]:0.18147488928931277)10[&type="Marshallese"]:0.09117062830124278)9[&type="Marshallese"]:0.1478349701112378)11[&type="Marshallese"]:0.0;tree STATE_5620000 = (1[&type="Not_Marshallese"]:0.2864804877017788,(((2[&type="Not_Marshallese"]:0.3629443275195205,3[&type="Not_Marshallese"]:0.15494432751943682)7[&type="Marshallese"]:0.18005853690176293,4[&type="Marshallese"]:0.06400286442124159)8[&type="Marshallese"]:0.21464265316939946,(5[&type="Marshallese"]:0.1164748892892582,6[&type="Marshallese"]:0.18147488928931277)10[&type="Marshallese"]:0.09117062830124278)9[&type="Marshallese"]:0.1478349701112378)11[&type="Marshallese"]:0.0;
tree STATE_630000 = (1[&type="Not_Marshallese"]:0.18246843965604764,((((2[&type="Not_Marshallese"]:0.28262000100312307,3[&type="Not_Marshallese"]:0.0746200010030394)7[&type="Marshallese"]:0.24526570491940886,4[&type="Marshallese"]:0.048885705922490086)8[&type="Marshallese"]:0.09173625293931831,5[&type="Marshallese"]:0.06962195886166833)10[&type="Marshallese"]:0.023763172447548442,6[&type="Marshallese"]:0.15838513130927134)9[&type="Marshallese"]:0.15808330834679085)11[&type="Marshallese"]:0.0;tree STATE_5630000 = (1[&type="Not_Marshallese"]:0.18246843965604764,((((2[&type="Not_Marshallese"]:0.28262000100312307,3[&type="Not_Marshallese"]:0.0746200010030394)7[&type="Marshallese"]:0.24526570491940886,4[&type="Marshallese"]:0.048885705922490086)8[&type="Marshallese"]:0.09173625293931831,5[&type="Marshallese"]:0.06962195886166833)10[&type="Marshallese"]:0.023763172447548442,6[&type="Marshallese"]:0.15838513130927134)9[&type="Marshallese"]:0.15808330834679085)11[&type="Marshallese"]:0.0;
tree STATE_640000 = (1[&type="Not_Marshallese"]:0.36499342572524696,((((2[&type="Not_Marshallese"]:0.2716129851952253,3[&type="Not_Marshallese"]:0.06361298519514164)7[&type="Marshallese"]:0.21196114366040913,4[&type="Marshallese"]:0.004574128855592607)8[&type="Marshallese"]:0.0888282762173791,5[&type="Marshallese"]:0.022402405072831644)10[&type="Marshallese"]:0.09818100114805406,6[&type="Marshallese"]:0.18558340622094027)9[&type="Marshallese"]:0.31341001950432124)11[&type="Marshallese"]:0.0;tree STATE_5640000 = (1[&type="Not_Marshallese"]:0.36499342572524696,((((2[&type="Not_Marshallese"]:0.2716129851952253,3[&type="Not_Marshallese"]:0.06361298519514164)7[&type="Marshallese"]:0.21196114366040913,4[&type="Marshallese"]:0.004574128855592607)8[&type="Marshallese"]:0.0888282762173791,5[&type="Marshallese"]:0.022402405072831644)10[&type="Marshallese"]:0.09818100114805406,6[&type="Marshallese"]:0.18558340622094027)9[&type="Marshallese"]:0.31341001950432124)11[&type="Marshallese"]:0.0;
tree STATE_650000 = (1[&type="Not_Marshallese"]:0.40393452540377517,(((2[&type="Not_Marshallese"]:0.3140415123620113,3[&type="Not_Marshallese"]:0.1060415123619276)7[&type="Marshallese"]:0.33679441945493116,4[&type="Marshallese"]:0.1718359318169006)10[&type="Marshallese"]:0.20886473366550962,(5[&type="Marshallese"]:0.04975071706202794,6[&type="Marshallese"]:0.11475071706208251)9[&type="Marshallese"]:0.2599499484202422)8[&type="Marshallese"]:0.163233859921465)11[&type="Marshallese"]:0.0;tree STATE_5650000 = (1[&type="Not_Marshallese"]:0.40393452540377517,(((2[&type="Not_Marshallese"]:0.3140415123620113,3[&type="Not_Marshallese"]:0.1060415123619276)7[&type="Marshallese"]:0.33679441945493116,4[&type="Marshallese"]:0.1718359318169006)10[&type="Marshallese"]:0.20886473366550962,(5[&type="Marshallese"]:0.04975071706202794,6[&type="Marshallese"]:0.11475071706208251)9[&type="Marshallese"]:0.2599499484202422)8[&type="Marshallese"]:0.163233859921465)11[&type="Marshallese"]:0.0;
tree STATE_660000 = (1[&type="Not_Marshallese"]:0.3199769716165445,((((2[&type="Not_Marshallese"]:0.26815795889417515,3[&type="Not_Marshallese"]:0.06015795889409148)7[&type="Marshallese"]:0.24806563715458962,4[&type="Marshallese"]:0.03722359604872294)8[&type="Marshallese"]:0.13580017345330442,6[&type="Marshallese"]:0.16702376950194187)10[&type="Marshallese"]:0.04734200576146197,5[&type="Marshallese"]:0.14936577526334927)9[&type="Marshallese"]:0.2396111963531552)11[&type="Marshallese"]:0.0;tree STATE_5660000 = (1[&type="Not_Marshallese"]:0.3199769716165445,((((2[&type="Not_Marshallese"]:0.26815795889417515,3[&type="Not_Marshallese"]:0.06015795889409148)7[&type="Marshallese"]:0.24806563715458962,4[&type="Marshallese"]:0.03722359604872294)8[&type="Marshallese"]:0.13580017345330442,6[&type="Marshallese"]:0.16702376950194187)10[&type="Marshallese"]:0.04734200576146197,5[&type="Marshallese"]:0.14936577526334927)9[&type="Marshallese"]:0.2396111963531552)11[&type="Marshallese"]:0.0;
tree STATE_670000 = (1[&type="Not_Marshallese"]:0.2621617347953974,((((2[&type="Not_Marshallese"]:0.2336355324378859,3[&type="Not_Marshallese"]:0.025635532437802228)7[&type="Marshallese"]:0.25705127332732225,4[&type="Marshallese"]:0.011686805765166342)10[&type="Marshallese"]:0.21799145705492184,6[&type="Marshallese"]:0.2236782628200027)9[&type="Marshallese"]:0.012607209412180409,5[&type="Marshallese"]:0.17128547223212853)8[&type="Marshallese"]:0.15987626256322884)11[&type="Marshallese"]:0.0;tree STATE_5670000 = (1[&type="Not_Marshallese"]:0.2621617347953974,((((2[&type="Not_Marshallese"]:0.2336355324378859,3[&type="Not_Marshallese"]:0.025635532437802228)7[&type="Marshallese"]:0.25705127332732225,4[&type="Marshallese"]:0.011686805765166342)10[&type="Marshallese"]:0.21799145705492184,6[&type="Marshallese"]:0.2236782628200027)9[&type="Marshallese"]:0.012607209412180409,5[&type="Marshallese"]:0.17128547223212853)8[&type="Marshallese"]:0.15987626256322884)11[&type="Marshallese"]:0.0;
tree STATE_680000 = (1[&type="Not_Marshallese"]:0.7779285969159944,((((2[&type="Not_Marshallese"]:0.2427264021093766,3[&type="Not_Marshallese"]:0.034726402109292925)7[&type="Marshallese"]:0.29407352179264645,4[&type="Marshallese"]:0.05779992390198119)8[&type="Marshallese"]:0.015546084604410537,5[&type="Marshallese"]:0.0023460085062516622)10[&type="Marshallese"]:0.251778089532563,6[&type="Marshallese"]:0.3191240980388692)9[&type="Marshallese"]:0.5928044988771397)11[&type="Marshallese"]:0.0;tree STATE_5680000 = (1[&type="Not_Marshallese"]:0.7779285969159944,((((2[&type="Not_Marshallese"]:0.2427264021093766,3[&type="Not_Marshallese"]:0.034726402109292925)7[&type="Marshallese"]:0.29407352179264645,4[&type="Marshallese"]:0.05779992390198119)8[&type="Marshallese"]:0.015546084604410537,5[&type="Marshallese"]:0.0023460085062516622)10[&type="Marshallese"]:0.251778089532563,6[&type="Marshallese"]:0.3191240980388692)9[&type="Marshallese"]:0.5928044988771397)11[&type="Marshallese"]:0.0;
tree STATE_690000 = (1[&type="Not_Marshallese"]:0.6653670137928265,((((2[&type="Not_Marshallese"]:0.3366981879747453,3[&type="Not_Marshallese"]:0.12869818797466165)7[&type="Marshallese"]:0.20065458799458197,4[&type="Marshallese"]:0.05835277596928545)10[&type="Marshallese"]:0.02319755525620193,5[&type="Marshallese"]:0.01055033122534732)9[&type="Marshallese"]:0.1639398159660771,6[&type="Marshallese"]:0.23949014719147899)8[&type="Marshallese"]:0.559876866601362)11[&type="Marshallese"]:0.0;tree STATE_5690000 = (1[&type="Not_Marshallese"]:0.6653670137928265,((((2[&type="Not_Marshallese"]:0.3366981879747453,3[&type="Not_Marshallese"]:0.12869818797466165)7[&type="Marshallese"]:0.20065458799458197,4[&type="Marshallese"]:0.05835277596928545)10[&type="Marshallese"]:0.02319755525620193,5[&type="Marshallese"]:0.01055033122534732)9[&type="Marshallese"]:0.1639398159660771,6[&type="Marshallese"]:0.23949014719147899)8[&type="Marshallese"]:0.559876866601362)11[&type="Marshallese"]:0.0;
tree STATE_700000 = ((1[&type="Not_Marshallese"]:0.17719728610450758,(((2[&type="Not_Marshallese"]:0.33847749941357913,3[&type="Not_Marshallese"]:0.13047749941349546)7[&type="Marshallese"]:0.16633837777757193,4[&type="Marshallese"]:0.025815877191109227)10[&type="Marshallese"]:0.04789834960756145,5[&type="Marshallese"]:0.0027142267985306168)8[&type="Marshallese"]:0.24348305930593694)9[&type="Marshallese"]:0.0471920479204222,6[&type="Marshallese"]:0.35838933402494433)11[&type="Marshallese"]:0.0;tree STATE_5700000 = ((1[&type="Not_Marshallese"]:0.17719728610450758,(((2[&type="Not_Marshallese"]:0.33847749941357913,3[&type="Not_Marshallese"]:0.13047749941349546)7[&type="Marshallese"]:0.16633837777757193,4[&type="Marshallese"]:0.025815877191109227)10[&type="Marshallese"]:0.04789834960756145,5[&type="Marshallese"]:0.0027142267985306168)8[&type="Marshallese"]:0.24348305930593694)9[&type="Marshallese"]:0.0471920479204222,6[&type="Marshallese"]:0.35838933402494433)11[&type="Marshallese"]:0.0;
tree STATE_710000 = (1[&type="Not_Marshallese"]:0.2685150525343797,((((2[&type="Not_Marshallese"]:0.2992326701380599,3[&type="Not_Marshallese"]:0.0912326701379762)7[&type="Marshallese"]:0.2107351630597284,4[&type="Marshallese"]:0.03096783319774643)10[&type="Marshallese"]:0.0934789904313863,5[&type="Marshallese"]:0.05344682362899267)9[&type="Marshallese"]:0.05985542393297971,6[&type="Marshallese"]:0.17830224756202695)8[&type="Marshallese"]:0.22421280497236729)11[&type="Marshallese"]:0.0;tree STATE_5710000 = (1[&type="Not_Marshallese"]:0.2685150525343797,((((2[&type="Not_Marshallese"]:0.2992326701380599,3[&type="Not_Marshallese"]:0.0912326701379762)7[&type="Marshallese"]:0.2107351630597284,4[&type="Marshallese"]:0.03096783319774643)10[&type="Marshallese"]:0.0934789904313863,5[&type="Marshallese"]:0.05344682362899267)9[&type="Marshallese"]:0.05985542393297971,6[&type="Marshallese"]:0.17830224756202695)8[&type="Marshallese"]:0.22421280497236729)11[&type="Marshallese"]:0.0;
tree STATE_720000 = (1[&type="Not_Marshallese"]:0.3244060328796372,((((2[&type="Not_Marshallese"]:0.2952873185473173,3[&type="Not_Marshallese"]:0.08728731854723365)7[&type="Marshallese"]:0.1963491837004554,4[&type="Marshallese"]:0.012636502247730885)8[&type="Marshallese"]:0.12481710966850385,5[&type="Marshallese"]:0.06645361191609467)10[&type="Marshallese"]:0.010328115194812804,6[&type="Marshallese"]:0.14178172711096204)9[&type="Marshallese"]:0.3166243057686897)11[&type="Marshallese"]:0.0;tree STATE_5720000 = (1[&type="Not_Marshallese"]:0.3244060328796372,((((2[&type="Not_Marshallese"]:0.2952873185473173,3[&type="Not_Marshallese"]:0.08728731854723365)7[&type="Marshallese"]:0.1963491837004554,4[&type="Marshallese"]:0.012636502247730885)8[&type="Marshallese"]:0.12481710966850385,5[&type="Marshallese"]:0.06645361191609467)10[&type="Marshallese"]:0.010328115194812804,6[&type="Marshallese"]:0.14178172711096204)9[&type="Marshallese"]:0.3166243057686897)11[&type="Marshallese"]:0.0;
tree STATE_730000 = (1[&type="Not_Marshallese"]:0.18561233155294388,((((2[&type="Not_Marshallese"]:0.3016380687664233,3[&type="Not_Marshallese"]:0.09363806876633962)7[&type="Marshallese"]:0.28038268600368743,4[&type="Marshallese"]:0.10302075477006889)8[&type="Marshallese"]:0.00919095525288216,5[&type="Marshallese"]:0.04121171002281099)10[&type="Marshallese"]:0.016166674571303163,6[&type="Marshallese"]:0.12237838459416872)9[&type="Marshallese"]:0.1972339469587897)11[&type="Marshallese"]:0.0;tree STATE_5730000 = (1[&type="Not_Marshallese"]:0.18561233155294388,((((2[&type="Not_Marshallese"]:0.3016380687664233,3[&type="Not_Marshallese"]:0.09363806876633962)7[&type="Marshallese"]:0.28038268600368743,4[&type="Marshallese"]:0.10302075477006889)8[&type="Marshallese"]:0.00919095525288216,5[&type="Marshallese"]:0.04121171002281099)10[&type="Marshallese"]:0.016166674571303163,6[&type="Marshallese"]:0.12237838459416872)9[&type="Marshallese"]:0.1972339469587897)11[&type="Marshallese"]:0.0;
tree STATE_740000 = (1[&type="Not_Marshallese"]:0.21431839753924564,((((2[&type="Not_Marshallese"]:0.24677817358185378,3[&type="Not_Marshallese"]:0.0387781735817701)7[&type="Not_Marshallese"]:0.23595137337747157,4[&type="Marshallese"]:0.003729546959283514)8[&type="Marshallese"]:0.224021296169173,6[&type="Marshallese"]:0.221750843128371)9[&type="Marshallese"]:0.005717218356067533,5[&type="Marshallese"]:0.16246806148438397)10[&type="Marshallese"]:0.12085033605482165)11[&type="Marshallese"]:0.0;tree STATE_5740000 = (1[&type="Not_Marshallese"]:0.21431839753924564,((((2[&type="Not_Marshallese"]:0.24677817358185378,3[&type="Not_Marshallese"]:0.0387781735817701)7[&type="Not_Marshallese"]:0.23595137337747157,4[&type="Marshallese"]:0.003729546959283514)8[&type="Marshallese"]:0.224021296169173,6[&type="Marshallese"]:0.221750843128371)9[&type="Marshallese"]:0.005717218356067533,5[&type="Marshallese"]:0.16246806148438397)10[&type="Marshallese"]:0.12085033605482165)11[&type="Marshallese"]:0.0;
tree STATE_750000 = (1[&type="Not_Marshallese"]:0.2538245669295661,(((2[&type="Not_Marshallese"]:0.29039824338449566,3[&type="Not_Marshallese"]:0.08239824338441198)7[&type="Marshallese"]:0.2064769833716863,4[&type="Marshallese"]:0.017875226756140117)8[&type="Marshallese"]:0.08297525086431706,(5[&type="Marshallese"]:0.026068179678068626,6[&type="Marshallese"]:0.0910681796781232)10[&type="Marshallese"]:0.0037822979422484915)9[&type="Marshallese"]:0.292974089309209)11[&type="Marshallese"]:0.0;tree STATE_5750000 = (1[&type="Not_Marshallese"]:0.2538245669295661,(((2[&type="Not_Marshallese"]:0.29039824338449566,3[&type="Not_Marshallese"]:0.08239824338441198)7[&type="Marshallese"]:0.2064769833716863,4[&type="Marshallese"]:0.017875226756140117)8[&type="Marshallese"]:0.08297525086431706,(5[&type="Marshallese"]:0.026068179678068626,6[&type="Marshallese"]:0.0910681796781232)10[&type="Marshallese"]:0.0037822979422484915)9[&type="Marshallese"]:0.292974089309209)11[&type="Marshallese"]:0.0;
tree STATE_760000 = (1[&type="Not_Marshallese"]:0.4263844648218149,((((2[&type="Not_Marshallese"]:0.2778428597409987,3[&type="Not_Marshallese"]:0.06984285974091503)8[&type="Marshallese"]:0.2054543385440607,4[&type="Marshallese"]:0.004297198285017567)9[&type="Marshallese"]:0.14818450963396107,5[&type="Marshallese"]:0.08148170791883858)7[&type="Marshallese"]:0.04942039925884745,6[&type="Marshallese"]:0.1959021071777406)10[&type="Marshallese"]:0.3644823576440889)11[&type="Marshallese"]:0.0;tree STATE_5760000 = (1[&type="Not_Marshallese"]:0.4263844648218149,((((2[&type="Not_Marshallese"]:0.2778428597409987,3[&type="Not_Marshallese"]:0.06984285974091503)8[&type="Marshallese"]:0.2054543385440607,4[&type="Marshallese"]:0.004297198285017567)9[&type="Marshallese"]:0.14818450963396107,5[&type="Marshallese"]:0.08148170791883858)7[&type="Marshallese"]:0.04942039925884745,6[&type="Marshallese"]:0.1959021071777406)10[&type="Marshallese"]:0.3644823576440889)11[&type="Marshallese"]:0.0;
tree STATE_770000 = (1[&type="Not_Marshallese"]:0.23546059571091793,((((2[&type="Not_Marshallese"]:0.3590058553772576,3[&type="Not_Marshallese"]:0.15100585537717393)7[&type="Marshallese"]:0.19626180841889096,4[&type="Marshallese"]:0.07626766379610672)8[&type="Marshallese"]:0.0707618806183159,5[&type="Marshallese"]:0.07602954441428256)10[&type="Marshallese"]:0.06951676000134477,6[&type="Marshallese"]:0.2105463044156819)9[&type="Marshallese"]:0.1589142912952506)11[&type="Marshallese"]:0.0;tree STATE_5770000 = (1[&type="Not_Marshallese"]:0.23546059571091793,((((2[&type="Not_Marshallese"]:0.3590058553772576,3[&type="Not_Marshallese"]:0.15100585537717393)7[&type="Marshallese"]:0.19626180841889096,4[&type="Marshallese"]:0.07626766379610672)8[&type="Marshallese"]:0.0707618806183159,5[&type="Marshallese"]:0.07602954441428256)10[&type="Marshallese"]:0.06951676000134477,6[&type="Marshallese"]:0.2105463044156819)9[&type="Marshallese"]:0.1589142912952506)11[&type="Marshallese"]:0.0;
tree STATE_780000 = (1[&type="Not_Marshallese"]:0.4038520825055043,(((2[&type="Not_Marshallese"]:0.2139957894208282,3[&type="Not_Marshallese"]:0.005995789420744524)7[&type="Marshallese"]:0.27751418548471307,4[&type="Marshallese"]:0.012509974905499432)8[&type="Marshallese"]:0.2551356940510625,(5[&type="Marshallese"]:0.023601824028700702,6[&type="Marshallese"]:0.08860182402875527)9[&type="Marshallese"]:0.17304384492772118)10[&type="Marshallese"]:0.2762064135490424)11[&type="Marshallese"]:0.0;tree STATE_5780000 = (1[&type="Not_Marshallese"]:0.4038520825055043,(((2[&type="Not_Marshallese"]:0.2139957894208282,3[&type="Not_Marshallese"]:0.005995789420744524)7[&type="Marshallese"]:0.27751418548471307,4[&type="Marshallese"]:0.012509974905499432)8[&type="Marshallese"]:0.2551356940510625,(5[&type="Marshallese"]:0.023601824028700702,6[&type="Marshallese"]:0.08860182402875527)9[&type="Marshallese"]:0.17304384492772118)10[&type="Marshallese"]:0.2762064135490424)11[&type="Marshallese"]:0.0;
tree STATE_790000 = (1[&type="Not_Marshallese"]:0.1340286540814548,(((2[&type="Not_Marshallese"]:0.3680272691363944,3[&type="Not_Marshallese"]:0.1600272691363107)7[&type="Marshallese"]:0.15356422258322144,4[&type="Marshallese"]:0.04259149171957399)8[&type="Marshallese"]:0.06557785899046376,(5[&type="Marshallese"]:0.02873756971605468,6[&type="Marshallese"]:0.09373756971610925)9[&type="Marshallese"]:0.008431780993843008)10[&type="Marshallese"]:0.1658593033715171)11[&type="Marshallese"]:0.0;tree STATE_5790000 = (1[&type="Not_Marshallese"]:0.1340286540814548,(((2[&type="Not_Marshallese"]:0.3680272691363944,3[&type="Not_Marshallese"]:0.1600272691363107)7[&type="Marshallese"]:0.15356422258322144,4[&type="Marshallese"]:0.04259149171957399)8[&type="Marshallese"]:0.06557785899046376,(5[&type="Marshallese"]:0.02873756971605468,6[&type="Marshallese"]:0.09373756971610925)9[&type="Marshallese"]:0.008431780993843008)10[&type="Marshallese"]:0.1658593033715171)11[&type="Marshallese"]:0.0;
tree STATE_800000 = (1[&type="Not_Marshallese"]:0.3603753938638974,((((2[&type="Not_Marshallese"]:0.2893702606163906,3[&type="Not_Marshallese"]:0.08137026061630692)8[&type="Marshallese"]:0.21132447894598783,4[&type="Marshallese"]:0.021694739562336585)9[&type="Marshallese"]:0.12049519881792192,5[&type="Marshallese"]:0.07118993838011844)7[&type="Marshallese"]:0.044872100288945393,6[&type="Marshallese"]:0.1810620386691184)10[&type="Marshallese"]:0.31331335519479353)11[&type="Marshallese"]:0.0;tree STATE_5800000 = (1[&type="Not_Marshallese"]:0.3603753938638974,((((2[&type="Not_Marshallese"]:0.2893702606163906,3[&type="Not_Marshallese"]:0.08137026061630692)8[&type="Marshallese"]:0.21132447894598783,4[&type="Marshallese"]:0.021694739562336585)9[&type="Marshallese"]:0.12049519881792192,5[&type="Marshallese"]:0.07118993838011844)7[&type="Marshallese"]:0.044872100288945393,6[&type="Marshallese"]:0.1810620386691184)10[&type="Marshallese"]:0.31331335519479353)11[&type="Marshallese"]:0.0;
tree STATE_810000 = (1[&type="Not_Marshallese"]:0.23968591479051338,(((2[&type="Not_Marshallese"]:0.40252658508532263,3[&type="Not_Marshallese"]:0.19452658508523896)8[&type="Marshallese"]:0.10424331289686156,4[&type="Marshallese"]:0.027769897982142355)9[&type="Marshallese"]:0.3022724538625714,(5[&type="Marshallese"]:0.22053531251630798,6[&type="Marshallese"]:0.28553531251636255)10[&type="Marshallese"]:0.03850703932826571)7[&type="Marshallese"]:0.049643562945899666)11[&type="Marshallese"]:0.0;tree STATE_5810000 = (1[&type="Not_Marshallese"]:0.23968591479051338,(((2[&type="Not_Marshallese"]:0.40252658508532263,3[&type="Not_Marshallese"]:0.19452658508523896)8[&type="Marshallese"]:0.10424331289686156,4[&type="Marshallese"]:0.027769897982142355)9[&type="Marshallese"]:0.3022724538625714,(5[&type="Marshallese"]:0.22053531251630798,6[&type="Marshallese"]:0.28553531251636255)10[&type="Marshallese"]:0.03850703932826571)7[&type="Marshallese"]:0.049643562945899666)11[&type="Marshallese"]:0.0;
tree STATE_820000 = (1[&type="Not_Marshallese"]:0.5496857183216719,((((2[&type="Not_Marshallese"]:0.3339171406198648,3[&type="Not_Marshallese"]:0.12591714061978115)8[&type="Marshallese"]:0.21522951198755597,4[&type="Marshallese"]:0.07014665260737896)9[&type="Marshallese"]:0.12916138074427108,6[&type="Marshallese"]:0.19330803335156455)10[&type="Marshallese"]:0.014855394464264093,5[&type="Marshallese"]:0.14316342781577407)7[&type="Marshallese"]:0.4755222905058578)11[&type="Marshallese"]:0.0;tree STATE_5820000 = (1[&type="Not_Marshallese"]:0.5496857183216719,((((2[&type="Not_Marshallese"]:0.3339171406198648,3[&type="Not_Marshallese"]:0.12591714061978115)8[&type="Marshallese"]:0.21522951198755597,4[&type="Marshallese"]:0.07014665260737896)9[&type="Marshallese"]:0.12916138074427108,6[&type="Marshallese"]:0.19330803335156455)10[&type="Marshallese"]:0.014855394464264093,5[&type="Marshallese"]:0.14316342781577407)7[&type="Marshallese"]:0.4755222905058578)11[&type="Marshallese"]:0.0;
tree STATE_830000 = (1[&type="Not_Marshallese"]:0.2739138893510029,(((2[&type="Not_Marshallese"]:0.33021734807276737,3[&type="Not_Marshallese"]:0.1222173480726837)8[&type="Marshallese"]:0.2398631467613157,4[&type="Marshallese"]:0.09108049483404124)9[&type="Marshallese"]:0.09229077654270046,(5[&type="Marshallese"]:0.10552821750347163,6[&type="Marshallese"]:0.1705282175035262)10[&type="Marshallese"]:0.006843053873130001)7[&type="Marshallese"]:0.23054261797436126)11[&type="Marshallese"]:0.0;tree STATE_5830000 = (1[&type="Not_Marshallese"]:0.2739138893510029,(((2[&type="Not_Marshallese"]:0.33021734807276737,3[&type="Not_Marshallese"]:0.1222173480726837)8[&type="Marshallese"]:0.2398631467613157,4[&type="Marshallese"]:0.09108049483404124)9[&type="Marshallese"]:0.09229077654270046,(5[&type="Marshallese"]:0.10552821750347163,6[&type="Marshallese"]:0.1705282175035262)10[&type="Marshallese"]:0.006843053873130001)7[&type="Marshallese"]:0.23054261797436126)11[&type="Marshallese"]:0.0;
tree STATE_840000 = (1[&type="Not_Marshallese"]:0.3292643106734455,(((2[&type="Not_Marshallese"]:0.38115735893092884,3[&type="Not_Marshallese"]:0.17315735893084516)8[&type="Marshallese"]:0.37074589466544194,4[&type="Marshallese"]:0.27290325359632894)9[&type="Marshallese"]:0.06253932078752333,(5[&type="Marshallese"]:0.26221497778913105,6[&type="Marshallese"]:0.3272149777891856)7[&type="Marshallese"]:0.0022275965945811604)10[&type="Marshallese"]:0.1338217362896933)11[&type="Marshallese"]:0.0;tree STATE_5840000 = (1[&type="Not_Marshallese"]:0.3292643106734455,(((2[&type="Not_Marshallese"]:0.38115735893092884,3[&type="Not_Marshallese"]:0.17315735893084516)8[&type="Marshallese"]:0.37074589466544194,4[&type="Marshallese"]:0.27290325359632894)9[&type="Marshallese"]:0.06253932078752333,(5[&type="Marshallese"]:0.26221497778913105,6[&type="Marshallese"]:0.3272149777891856)7[&type="Marshallese"]:0.0022275965945811604)10[&type="Marshallese"]:0.1338217362896933)11[&type="Marshallese"]:0.0;
tree STATE_850000 = (1[&type="Not_Marshallese"]:0.3403467770457046,((((2[&type="Not_Marshallese"]:0.3411755362820069,3[&type="Not_Marshallese"]:0.13317553628192325)8[&type="Marshallese"]:0.182976268864111,4[&type="Marshallese"]:0.045151805146076085)9[&type="Marshallese"]:0.0696228187436082,5[&type="Marshallese"]:0.04377462388954423)10[&type="Marshallese"]:0.23496832006838886,6[&type="Marshallese"]:0.34374294395798766)7[&type="Marshallese"]:0.1306038330877315)11[&type="Marshallese"]:0.0;tree STATE_5850000 = (1[&type="Not_Marshallese"]:0.3403467770457046,((((2[&type="Not_Marshallese"]:0.3411755362820069,3[&type="Not_Marshallese"]:0.13317553628192325)8[&type="Marshallese"]:0.182976268864111,4[&type="Marshallese"]:0.045151805146076085)9[&type="Marshallese"]:0.0696228187436082,5[&type="Marshallese"]:0.04377462388954423)10[&type="Marshallese"]:0.23496832006838886,6[&type="Marshallese"]:0.34374294395798766)7[&type="Marshallese"]:0.1306038330877315)11[&type="Marshallese"]:0.0;
tree STATE_860000 = (1[&type="Not_Marshallese"]:0.26128648089580775,(((2[&type="Not_Marshallese"]:0.21963294466205416,3[&type="Not_Marshallese"]:0.011632944661970485)8[&type="Marshallese"]:0.30743663661854104,4[&type="Marshallese"]:0.048069581280553386)9[&type="Marshallese"]:0.1542249425677733,(5[&type="Marshallese"]:0.11648886746536469,6[&type="Marshallese"]:0.18148886746541926)10[&type="Not_Marshallese"]:0.014805656382821941)7[&type="Marshallese"]:0.1989919570475811)11[&type="Marshallese"]:0.0;tree STATE_5860000 = (1[&type="Not_Marshallese"]:0.26128648089580775,(((2[&type="Not_Marshallese"]:0.21963294466205416,3[&type="Not_Marshallese"]:0.011632944661970485)8[&type="Marshallese"]:0.30743663661854104,4[&type="Marshallese"]:0.048069581280553386)9[&type="Marshallese"]:0.1542249425677733,(5[&type="Marshallese"]:0.11648886746536469,6[&type="Marshallese"]:0.18148886746541926)10[&type="Not_Marshallese"]:0.014805656382821941)7[&type="Marshallese"]:0.1989919570475811)11[&type="Marshallese"]:0.0;
tree STATE_870000 = ((1[&type="Not_Marshallese"]:0.24601035925765335,6[&type="Marshallese"]:0.3800103592576679)10[&type="Marshallese"]:0.1042611470434911,(((2[&type="Not_Marshallese"]:0.27929756456265026,3[&type="Not_Marshallese"]:0.07129756456256658)8[&type="Marshallese"]:0.2057006637021055,4[&type="Marshallese"]:0.005998228264713912)9[&type="Marshallese"]:0.11409580636787414,5[&type="Marshallese"]:0.04909403463244799)7[&type="Marshallese"]:0.37017747166865644)11[&type="Marshallese"]:0.0;tree STATE_5870000 = ((1[&type="Not_Marshallese"]:0.24601035925765335,6[&type="Marshallese"]:0.3800103592576679)10[&type="Marshallese"]:0.1042611470434911,(((2[&type="Not_Marshallese"]:0.27929756456265026,3[&type="Not_Marshallese"]:0.07129756456256658)8[&type="Marshallese"]:0.2057006637021055,4[&type="Marshallese"]:0.005998228264713912)9[&type="Marshallese"]:0.11409580636787414,5[&type="Marshallese"]:0.04909403463244799)7[&type="Marshallese"]:0.37017747166865644)11[&type="Marshallese"]:0.0;
tree STATE_880000 = (1[&type="Not_Marshallese"]:0.7630886432643607,((((2[&type="Not_Marshallese"]:0.3956585964310145,3[&type="Not_Marshallese"]:0.1876585964309308)7[&type="Marshallese"]:0.13317019924014856,4[&type="Marshallese"]:0.049828795671121195)10[&type="Marshallese"]:0.1276589337235262,5[&type="Marshallese"]:0.10648772939450735)9[&type="Marshallese"]:0.3835034255152211,6[&type="Marshallese"]:0.554991154909783)8[&type="Marshallese"]:0.3420974883545922)11[&type="Marshallese"]:0.0;tree STATE_5880000 = (1[&type="Not_Marshallese"]:0.7630886432643607,((((2[&type="Not_Marshallese"]:0.3956585964310145,3[&type="Not_Marshallese"]:0.1876585964309308)7[&type="Marshallese"]:0.13317019924014856,4[&type="Marshallese"]:0.049828795671121195)10[&type="Marshallese"]:0.1276589337235262,5[&type="Marshallese"]:0.10648772939450735)9[&type="Marshallese"]:0.3835034255152211,6[&type="Marshallese"]:0.554991154909783)8[&type="Marshallese"]:0.3420974883545922)11[&type="Marshallese"]:0.0;
tree STATE_890000 = (1[&type="Not_Marshallese"]:0.26906222902029364,((((2[&type="Not_Marshallese"]:0.28794718944694797,3[&type="Not_Marshallese"]:0.0799471894468643)8[&type="Marshallese"]:0.22163489224793476,4[&type="Marshallese"]:0.03058208169484089)9[&type="Marshallese"]:0.06855508198598226,5[&type="Marshallese"]:0.028137163680683086)7[&type="Marshallese"]:0.03443035108093251,6[&type="Marshallese"]:0.12756751476167016)10[&type="Marshallese"]:0.27549471425863803)11[&type="Marshallese"]:0.0;tree STATE_5890000 = (1[&type="Not_Marshallese"]:0.26906222902029364,((((2[&type="Not_Marshallese"]:0.28794718944694797,3[&type="Not_Marshallese"]:0.0799471894468643)8[&type="Marshallese"]:0.22163489224793476,4[&type="Marshallese"]:0.03058208169484089)9[&type="Marshallese"]:0.06855508198598226,5[&type="Marshallese"]:0.028137163680683086)7[&type="Marshallese"]:0.03443035108093251,6[&type="Marshallese"]:0.12756751476167016)10[&type="Marshallese"]:0.27549471425863803)11[&type="Marshallese"]:0.0;
tree STATE_900000 = (1[&type="Not_Marshallese"]:0.44199525939486395,((((2[&type="Not_Marshallese"]:0.2482567191495502,3[&type="Not_Marshallese"]:0.04025671914946652)7[&type="Marshallese"]:0.36320502193268145,4[&type="Marshallese"]:0.13246174108218978)10[&type="Marshallese"]:0.3004534092546892,5[&type="Marshallese"]:0.36191515033673893)8[&type="Marshallese"]:0.06751610726158552,6[&type="Marshallese"]:0.494431257598379)9[&type="Marshallese"]:0.08156400179649947)11[&type="Marshallese"]:0.0;tree STATE_5900000 = (1[&type="Not_Marshallese"]:0.44199525939486395,((((2[&type="Not_Marshallese"]:0.2482567191495502,3[&type="Not_Marshallese"]:0.04025671914946652)7[&type="Marshallese"]:0.36320502193268145,4[&type="Marshallese"]:0.13246174108218978)10[&type="Marshallese"]:0.3004534092546892,5[&type="Marshallese"]:0.36191515033673893)8[&type="Marshallese"]:0.06751610726158552,6[&type="Marshallese"]:0.494431257598379)9[&type="Marshallese"]:0.08156400179649947)11[&type="Marshallese"]:0.0;
tree STATE_910000 = (1[&type="Not_Marshallese"]:0.4510838756928386,((((2[&type="Not_Marshallese"]:0.3125076416010111,3[&type="Not_Marshallese"]:0.1045076416009274)7[&type="Marshallese"]:0.2856069673898757,4[&type="Marshallese"]:0.11911460899084492)10[&type="Marshallese"]:0.1477290128487797,5[&type="Marshallese"]:0.19584362183948456)8[&type="Marshallese"]:0.08081703411317087,6[&type="Marshallese"]:0.34166065595271)9[&type="Marshallese"]:0.24342321974014314)11[&type="Marshallese"]:0.0;tree STATE_5910000 = (1[&type="Not_Marshallese"]:0.4510838756928386,((((2[&type="Not_Marshallese"]:0.3125076416010111,3[&type="Not_Marshallese"]:0.1045076416009274)7[&type="Marshallese"]:0.2856069673898757,4[&type="Marshallese"]:0.11911460899084492)10[&type="Marshallese"]:0.1477290128487797,5[&type="Marshallese"]:0.19584362183948456)8[&type="Marshallese"]:0.08081703411317087,6[&type="Marshallese"]:0.34166065595271)9[&type="Marshallese"]:0.24342321974014314)11[&type="Marshallese"]:0.0;
tree STATE_920000 = ((1[&type="Not_Marshallese"]:0.14674082157692825,(((2[&type="Not_Marshallese"]:0.36047459873613474,3[&type="Not_Marshallese"]:0.15247459873605107)7[&type="Marshallese"]:0.1433599801352501,4[&type="Marshallese"]:0.024834578871342994)10[&type="Marshallese"]:0.06812418454048286,5[&type="Marshallese"]:0.02195876341168579)8[&type="Marshallese"]:0.19378205816520244)9[&type="Marshallese"]:0.1322899135992811,6[&type="Marshallese"]:0.4130307351762239)11[&type="Marshallese"]:0.0;tree STATE_5920000 = ((1[&type="Not_Marshallese"]:0.14674082157692825,(((2[&type="Not_Marshallese"]:0.36047459873613474,3[&type="Not_Marshallese"]:0.15247459873605107)7[&type="Marshallese"]:0.1433599801352501,4[&type="Marshallese"]:0.024834578871342994)10[&type="Marshallese"]:0.06812418454048286,5[&type="Marshallese"]:0.02195876341168579)8[&type="Marshallese"]:0.19378205816520244)9[&type="Marshallese"]:0.1322899135992811,6[&type="Marshallese"]:0.4130307351762239)11[&type="Marshallese"]:0.0;
tree STATE_930000 = (1[&type="Not_Marshallese"]:0.2940558907292059,((((2[&type="Not_Marshallese"]:0.26070405487225384,3[&type="Not_Marshallese"]:0.05270405487217017)8[&type="Marshallese"]:0.22374685740162237,4[&type="Marshallese"]:0.005450912273834374)9[&type="Marshallese"]:0.159976848190514,5[&type="Marshallese"]:0.09442776046420831)7[&type="Marshallese"]:0.06548408848299314,6[&type="Marshallese"]:0.22491184894725602)10[&type="Marshallese"]:0.20314404178196444)11[&type="Marshallese"]:0.0;tree STATE_5930000 = (1[&type="Not_Marshallese"]:0.2940558907292059,((((2[&type="Not_Marshallese"]:0.26070405487225384,3[&type="Not_Marshallese"]:0.05270405487217017)8[&type="Marshallese"]:0.22374685740162237,4[&type="Marshallese"]:0.005450912273834374)9[&type="Marshallese"]:0.159976848190514,5[&type="Marshallese"]:0.09442776046420831)7[&type="Marshallese"]:0.06548408848299314,6[&type="Marshallese"]:0.22491184894725602)10[&type="Marshallese"]:0.20314404178196444)11[&type="Marshallese"]:0.0;
tree STATE_940000 = (1[&type="Not_Marshallese"]:0.7013180520164302,((((2[&type="Not_Marshallese"]:0.32077226335560033,3[&type="Not_Marshallese"]:0.11277226335551666)7[&type="Marshallese"]:0.1595954706665586,4[&type="Marshallese"]:0.0013677340221170953)10[&type="Marshallese"]:0.10772978066690064,5[&type="Marshallese"]:0.038097514688877676)8[&type="Marshallese"]:0.6178048173400422,6[&type="Marshallese"]:0.7209023320289745)9[&type="Marshallese"]:0.11441571998747024)11[&type="Marshallese"]:0.0;tree STATE_5940000 = (1[&type="Not_Marshallese"]:0.7013180520164302,((((2[&type="Not_Marshallese"]:0.32077226335560033,3[&type="Not_Marshallese"]:0.11277226335551666)7[&type="Marshallese"]:0.1595954706665586,4[&type="Marshallese"]:0.0013677340221170953)10[&type="Marshallese"]:0.10772978066690064,5[&type="Marshallese"]:0.038097514688877676)8[&type="Marshallese"]:0.6178048173400422,6[&type="Marshallese"]:0.7209023320289745)9[&type="Marshallese"]:0.11441571998747024)11[&type="Marshallese"]:0.0;
tree STATE_950000 = ((1[&type="Not_Marshallese"]:0.3476044804629673,6[&type="Marshallese"]:0.4816044804629819)9[&type="Marshallese"]:0.1169923273446859,(((2[&type="Not_Marshallese"]:0.2417053815161692,3[&type="Not_Marshallese"]:0.033705381516085514)7[&type="Marshallese"]:0.26007855203538044,4[&type="Marshallese"]:0.022783933551507762)10[&type="Marshallese"]:0.14121727407323026,5[&type="Marshallese"]:0.09300120762459796)8[&type="Marshallese"]:0.44059560018301525)11[&type="Marshallese"]:0.0;tree STATE_5950000 = ((1[&type="Not_Marshallese"]:0.3476044804629673,6[&type="Marshallese"]:0.4816044804629819)9[&type="Marshallese"]:0.1169923273446859,(((2[&type="Not_Marshallese"]:0.2417053815161692,3[&type="Not_Marshallese"]:0.033705381516085514)7[&type="Marshallese"]:0.26007855203538044,4[&type="Marshallese"]:0.022783933551507762)10[&type="Marshallese"]:0.14121727407323026,5[&type="Marshallese"]:0.09300120762459796)8[&type="Marshallese"]:0.44059560018301525)11[&type="Marshallese"]:0.0;
tree STATE_960000 = (1[&type="Not_Marshallese"]:0.6206702494259653,((((2[&type="Not_Marshallese"]:0.39838007077091764,3[&type="Not_Marshallese"]:0.19038007077083396)7[&type="Marshallese"]:0.16096550293690437,4[&type="Marshallese"]:0.08034557370778017)9[&type="Marshallese"]:0.013388633864108268,5[&type="Marshallese"]:0.022734207571748377)8[&type="Marshallese"]:0.1581680774535671,6[&type="Marshallese"]:0.24590228502537004)10[&type="Marshallese"]:0.5087679644006098)11[&type="Marshallese"]:0.0;tree STATE_5960000 = (1[&type="Not_Marshallese"]:0.6206702494259653,((((2[&type="Not_Marshallese"]:0.39838007077091764,3[&type="Not_Marshallese"]:0.19038007077083396)7[&type="Marshallese"]:0.16096550293690437,4[&type="Marshallese"]:0.08034557370778017)9[&type="Marshallese"]:0.013388633864108268,5[&type="Marshallese"]:0.022734207571748377)8[&type="Marshallese"]:0.1581680774535671,6[&type="Marshallese"]:0.24590228502537004)10[&type="Marshallese"]:0.5087679644006098)11[&type="Marshallese"]:0.0;
tree STATE_970000 = (1[&type="Not_Marshallese"]:0.20173972050187927,((((2[&type="Not_Marshallese"]:0.23799259423524288,3[&type="Not_Marshallese"]:0.02999259423515921)7[&type="Not_Marshallese"]:0.2607574265098362,4[&type="Marshallese"]:0.019750020745037233)10[&type="Marshallese"]:0.07205869735253151,5[&type="Marshallese"]:0.02080871809742868)9[&type="Marshallese"]:0.09966377185028141,6[&type="Marshallese"]:0.18547248994776466)8[&type="Marshallese"]:0.15026723055412916)11[&type="Marshallese"]:0.0;tree STATE_5970000 = (1[&type="Not_Marshallese"]:0.20173972050187927,((((2[&type="Not_Marshallese"]:0.23799259423524288,3[&type="Not_Marshallese"]:0.02999259423515921)7[&type="Not_Marshallese"]:0.2607574265098362,4[&type="Marshallese"]:0.019750020745037233)10[&type="Marshallese"]:0.07205869735253151,5[&type="Marshallese"]:0.02080871809742868)9[&type="Marshallese"]:0.09966377185028141,6[&type="Marshallese"]:0.18547248994776466)8[&type="Marshallese"]:0.15026723055412916)11[&type="Marshallese"]:0.0;
tree STATE_980000 = (1[&type="Not_Marshallese"]:0.4319137472356187,((((2[&type="Not_Marshallese"]:0.3568616431094788,3[&type="Not_Marshallese"]:0.14886164310939515)7[&type="Marshallese"]:0.19880178778326357,4[&type="Marshallese"]:0.07666343089270056)10[&type="Marshallese"]:0.0015937604219774526,5[&type="Marshallese"]:0.007257191314537947)8[&type="Marshallese"]:0.27066082453057616,6[&type="Marshallese"]:0.3429180158451687)9[&type="Marshallese"]:0.22299573139046458)11[&type="Marshallese"]:0.0;tree STATE_5980000 = (1[&type="Not_Marshallese"]:0.4319137472356187,((((2[&type="Not_Marshallese"]:0.3568616431094788,3[&type="Not_Marshallese"]:0.14886164310939515)7[&type="Marshallese"]:0.19880178778326357,4[&type="Marshallese"]:0.07666343089270056)10[&type="Marshallese"]:0.0015937604219774526,5[&type="Marshallese"]:0.007257191314537947)8[&type="Marshallese"]:0.27066082453057616,6[&type="Marshallese"]:0.3429180158451687)9[&type="Marshallese"]:0.22299573139046458)11[&type="Marshallese"]:0.0;
tree STATE_990000 = (1[&type="Not_Marshallese"]:0.39119797591152583,((((2[&type="Not_Marshallese"]:0.26652526787337727,3[&type="Not_Marshallese"]:0.058525267873293596)7[&type="Marshallese"]:0.2902952499026258,4[&type="Marshallese"]:0.07782051777596122)10[&type="Marshallese"]:0.12722601008655954,5[&type="Marshallese"]:0.1340465278623807)9[&type="Marshallese"]:0.22705658733197298,6[&type="Marshallese"]:0.42610311519440824)8[&type="Marshallese"]:0.09909486071713214)11[&type="Marshallese"]:0.0;tree STATE_5990000 = (1[&type="Not_Marshallese"]:0.39119797591152583,((((2[&type="Not_Marshallese"]:0.26652526787337727,3[&type="Not_Marshallese"]:0.058525267873293596)7[&type="Marshallese"]:0.2902952499026258,4[&type="Marshallese"]:0.07782051777596122)10[&type="Marshallese"]:0.12722601008655954,5[&type="Marshallese"]:0.1340465278623807)9[&type="Marshallese"]:0.22705658733197298,6[&type="Marshallese"]:0.42610311519440824)8[&type="Marshallese"]:0.09909486071713214)11[&type="Marshallese"]:0.0;
tree STATE_1000000 = (1[&type="Not_Marshallese"]:0.12715685123191622,(((2[&type="Not_Marshallese"]:0.29520839917308406,3[&type="Not_Marshallese"]:0.08720839917300038)7[&type="Not_Marshallese"]:0.24376063523706237,4[&type="Marshallese"]:0.059969034410104594)10[&type="Marshallese"]:0.0902800396761787,(5[&type="Marshallese"]:0.07619860473415108,6[&type="Marshallese"]:0.14119860473420565)9[&type="Marshallese"]:0.0030504693519921577)8[&type="Marshallese"]:0.11690777714573297)11[&type="Marshallese"]:0.0;tree STATE_6000000 = (1[&type="Not_Marshallese"]:0.12715685123191622,(((2[&type="Not_Marshallese"]:0.29520839917308406,3[&type="Not_Marshallese"]:0.08720839917300038)7[&type="Not_Marshallese"]:0.24376063523706237,4[&type="Marshallese"]:0.059969034410104594)10[&type="Marshallese"]:0.0902800396761787,(5[&type="Marshallese"]:0.07619860473415108,6[&type="Marshallese"]:0.14119860473420565)9[&type="Marshallese"]:0.0030504693519921577)8[&type="Marshallese"]:0.11690777714573297)11[&type="Marshallese"]:0.0;
tree STATE_1010000 = ((1[&type="Not_Marshallese"]:0.12481053053571933,(5[&type="Marshallese"]:0.0018593360374055123,6[&type="Marshallese"]:0.06685933603746008)9[&type="Marshallese"]:0.1919511944982738)8[&type="Marshallese"]:0.09477071164965511,((2[&type="Not_Marshallese"]:0.35136181775630787,3[&type="Not_Marshallese"]:0.1433618177562242)7[&type="Marshallese"]:0.23292658191811783,4[&type="Marshallese"]:0.10528839967438386)10[&type="Marshallese"]:0.25429284251109063)11[&type="Marshallese"]:0.0;tree STATE_6010000 = ((1[&type="Not_Marshallese"]:0.12481053053571933,(5[&type="Marshallese"]:0.0018593360374055123,6[&type="Marshallese"]:0.06685933603746008)9[&type="Marshallese"]:0.1919511944982738)8[&type="Marshallese"]:0.09477071164965511,((2[&type="Not_Marshallese"]:0.35136181775630787,3[&type="Not_Marshallese"]:0.1433618177562242)7[&type="Marshallese"]:0.23292658191811783,4[&type="Marshallese"]:0.10528839967438386)10[&type="Marshallese"]:0.25429284251109063)11[&type="Marshallese"]:0.0;
tree STATE_1020000 = (1[&type="Not_Marshallese"]:0.1537657764238538,((((2[&type="Not_Marshallese"]:0.304000733704722,3[&type="Not_Marshallese"]:0.09600073370463835)7[&type="Marshallese"]:0.22493521048532694,4[&type="Marshallese"]:0.04993594419000713)10[&type="Marshallese"]:0.023485880525731972,5[&type="Marshallese"]:0.0024218247155990413)9[&type="Marshallese"]:0.1165580179915725,6[&type="Marshallese"]:0.18397984270722612)8[&type="Marshallese"]:0.10378593371664224)11[&type="Marshallese"]:0.0;tree STATE_6020000 = (1[&type="Not_Marshallese"]:0.1537657764238538,((((2[&type="Not_Marshallese"]:0.304000733704722,3[&type="Not_Marshallese"]:0.09600073370463835)7[&type="Marshallese"]:0.22493521048532694,4[&type="Marshallese"]:0.04993594419000713)10[&type="Marshallese"]:0.023485880525731972,5[&type="Marshallese"]:0.0024218247155990413)9[&type="Marshallese"]:0.1165580179915725,6[&type="Marshallese"]:0.18397984270722612)8[&type="Marshallese"]:0.10378593371664224)11[&type="Marshallese"]:0.0;
tree STATE_1030000 = (1[&type="Not_Marshallese"]:0.29951717881046935,((((2[&type="Not_Marshallese"]:0.29313192111186015,3[&type="Not_Marshallese"]:0.08513192111177648)7[&type="Marshallese"]:0.2793251693913752,4[&type="Marshallese"]:0.09345709050319351)10[&type="Marshallese"]:0.05918909987975496,5[&type="Marshallese"]:0.0816461903828084)9[&type="Marshallese"]:0.09751331664912088,6[&type="Marshallese"]:0.24415950703198386)8[&type="Marshallese"]:0.18935767177850005)11[&type="Marshallese"]:0.0;tree STATE_6030000 = (1[&type="Not_Marshallese"]:0.29951717881046935,((((2[&type="Not_Marshallese"]:0.29313192111186015,3[&type="Not_Marshallese"]:0.08513192111177648)7[&type="Marshallese"]:0.2793251693913752,4[&type="Marshallese"]:0.09345709050319351)10[&type="Marshallese"]:0.05918909987975496,5[&type="Marshallese"]:0.0816461903828084)9[&type="Marshallese"]:0.09751331664912088,6[&type="Marshallese"]:0.24415950703198386)8[&type="Marshallese"]:0.18935767177850005)11[&type="Marshallese"]:0.0;
tree STATE_1040000 = (1[&type="Not_Marshallese"]:0.3094990320777016,((((2[&type="Not_Marshallese"]:0.3702252959323519,3[&type="Not_Marshallese"]:0.16222529593226825)7[&type="Marshallese"]:0.17314417532449694,4[&type="Marshallese"]:0.06436947125680703)10[&type="Marshallese"]:0.11947426386495441,5[&type="Marshallese"]:0.11284373512162138)9[&type="Marshallese"]:0.0884166013432377,6[&type="Marshallese"]:0.26626033646491365)8[&type="Marshallese"]:0.17723869561280248)11[&type="Marshallese"]:0.0;tree STATE_6040000 = (1[&type="Not_Marshallese"]:0.3094990320777016,((((2[&type="Not_Marshallese"]:0.3702252959323519,3[&type="Not_Marshallese"]:0.16222529593226825)7[&type="Marshallese"]:0.17314417532449694,4[&type="Marshallese"]:0.06436947125680703)10[&type="Marshallese"]:0.11947426386495441,5[&type="Marshallese"]:0.11284373512162138)9[&type="Marshallese"]:0.0884166013432377,6[&type="Marshallese"]:0.26626033646491365)8[&type="Marshallese"]:0.17723869561280248)11[&type="Marshallese"]:0.0;
tree STATE_1050000 = (1[&type="Not_Marshallese"]:0.30119837241168457,((((2[&type="Not_Marshallese"]:0.2576862702317633,3[&type="Not_Marshallese"]:0.04968627023167965)7[&type="Marshallese"]:0.28058454661034055,4[&type="Marshallese"]:0.059270816842062035)10[&type="Marshallese"]:0.019031671050367516,5[&type="Marshallese"]:0.007302487892289489)9[&type="Marshallese"]:0.2162240333790808,6[&type="Marshallese"]:0.28852652127142486)8[&type="Marshallese"]:0.14667185114027426)11[&type="Marshallese"]:0.0;tree STATE_6050000 = (1[&type="Not_Marshallese"]:0.30119837241168457,((((2[&type="Not_Marshallese"]:0.2576862702317633,3[&type="Not_Marshallese"]:0.04968627023167965)7[&type="Marshallese"]:0.28058454661034055,4[&type="Marshallese"]:0.059270816842062035)10[&type="Marshallese"]:0.019031671050367516,5[&type="Marshallese"]:0.007302487892289489)9[&type="Marshallese"]:0.2162240333790808,6[&type="Marshallese"]:0.28852652127142486)8[&type="Marshallese"]:0.14667185114027426)11[&type="Marshallese"]:0.0;
tree STATE_1060000 = (1[&type="Not_Marshallese"]:0.34226766206749437,((((2[&type="Not_Marshallese"]:0.23117690994352408,3[&type="Not_Marshallese"]:0.023176909943440405)8[&type="Marshallese"]:0.2901713885639447,4[&type="Marshallese"]:0.04234829850742694)9[&type="Marshallese"]:0.10097841987811729,5[&type="Marshallese"]:0.07232671838540417)7[&type="Marshallese"]:0.1698888510203369,6[&type="Marshallese"]:0.30721556940579564)10[&type="Marshallese"]:0.16905209266171328)11[&type="Marshallese"]:0.0;tree STATE_6060000 = (1[&type="Not_Marshallese"]:0.34226766206749437,((((2[&type="Not_Marshallese"]:0.23117690994352408,3[&type="Not_Marshallese"]:0.023176909943440405)8[&type="Marshallese"]:0.2901713885639447,4[&type="Marshallese"]:0.04234829850742694)9[&type="Marshallese"]:0.10097841987811729,5[&type="Marshallese"]:0.07232671838540417)7[&type="Marshallese"]:0.1698888510203369,6[&type="Marshallese"]:0.30721556940579564)10[&type="Marshallese"]:0.16905209266171328)11[&type="Marshallese"]:0.0;
tree STATE_1070000 = (1[&type="Not_Marshallese"]:0.2632825876691325,(((2[&type="Not_Marshallese"]:0.32146883369591417,3[&type="Not_Marshallese"]:0.1134688336958305)8[&type="Marshallese"]:0.24434849542445958,4[&type="Marshallese"]:0.08681732912033191)9[&type="Marshallese"]:0.14606777984771635,(5[&type="Marshallese"]:0.12302042126825652,6[&type="Marshallese"]:0.1880204212683111)7[&type="Marshallese"]:0.03886468769965168)10[&type="Marshallese"]:0.17039747870118427)11[&type="Marshallese"]:0.0;tree STATE_6070000 = (1[&type="Not_Marshallese"]:0.2632825876691325,(((2[&type="Not_Marshallese"]:0.32146883369591417,3[&type="Not_Marshallese"]:0.1134688336958305)8[&type="Marshallese"]:0.24434849542445958,4[&type="Marshallese"]:0.08681732912033191)9[&type="Marshallese"]:0.14606777984771635,(5[&type="Marshallese"]:0.12302042126825652,6[&type="Marshallese"]:0.1880204212683111)7[&type="Marshallese"]:0.03886468769965168)10[&type="Marshallese"]:0.17039747870118427)11[&type="Marshallese"]:0.0;
tree STATE_1080000 = (1[&type="Not_Marshallese"]:0.19163201413683517,((((2[&type="Not_Marshallese"]:0.3355468767059882,3[&type="Not_Marshallese"]:0.12754687670590453)9[&type="Marshallese"]:0.17266600125184656,4[&type="Marshallese"]:0.029212877957792927)7[&type="Marshallese"]:0.04928959628499607,5[&type="Marshallese"]:0.007502474242648938)8[&type="Marshallese"]:0.08966343715223779,6[&type="Marshallese"]:0.1621659113949413)10[&type="Marshallese"]:0.16346610274190843)11[&type="Marshallese"]:0.0;tree STATE_6080000 = (1[&type="Not_Marshallese"]:0.19163201413683517,((((2[&type="Not_Marshallese"]:0.3355468767059882,3[&type="Not_Marshallese"]:0.12754687670590453)9[&type="Marshallese"]:0.17266600125184656,4[&type="Marshallese"]:0.029212877957792927)7[&type="Marshallese"]:0.04928959628499607,5[&type="Marshallese"]:0.007502474242648938)8[&type="Marshallese"]:0.08966343715223779,6[&type="Marshallese"]:0.1621659113949413)10[&type="Marshallese"]:0.16346610274190843)11[&type="Marshallese"]:0.0;
tree STATE_1090000 = (1[&type="Not_Marshallese"]:0.17454256223138986,((((2[&type="Not_Marshallese"]:0.25890286855328304,3[&type="Not_Marshallese"]:0.050902868553199365)9[&type="Marshallese"]:0.23215441360475458,4[&type="Marshallese"]:0.012057282157995786)7[&type="Marshallese"]:0.06614557770450419,5[&type="Marshallese"]:0.007202859862359912)8[&type="Marshallese"]:0.07022550653386683,6[&type="Marshallese"]:0.14242836639628131)10[&type="Marshallese"]:0.1661141958351231)11[&type="Marshallese"]:0.0;tree STATE_6090000 = (1[&type="Not_Marshallese"]:0.17454256223138986,((((2[&type="Not_Marshallese"]:0.25890286855328304,3[&type="Not_Marshallese"]:0.050902868553199365)9[&type="Marshallese"]:0.23215441360475458,4[&type="Marshallese"]:0.012057282157995786)7[&type="Marshallese"]:0.06614557770450419,5[&type="Marshallese"]:0.007202859862359912)8[&type="Marshallese"]:0.07022550653386683,6[&type="Marshallese"]:0.14242836639628131)10[&type="Marshallese"]:0.1661141958351231)11[&type="Marshallese"]:0.0;
tree STATE_1100000 = (1[&type="Not_Marshallese"]:0.32576493050806543,((((2[&type="Not_Marshallese"]:0.25272706861388033,3[&type="Not_Marshallese"]:0.04472706861379666)9[&type="Marshallese"]:0.36433391403210097,4[&type="Marshallese"]:0.13806098264593947)7[&type="Marshallese"]:0.2363373400542067,5[&type="Marshallese"]:0.3033983227000061)8[&type="Marshallese"]:0.010658016638403489,6[&type="Marshallese"]:0.37905633933846417)10[&type="Marshallese"]:0.08070859116961582)11[&type="Marshallese"]:0.0;tree STATE_6100000 = (1[&type="Not_Marshallese"]:0.32576493050806543,((((2[&type="Not_Marshallese"]:0.25272706861388033,3[&type="Not_Marshallese"]:0.04472706861379666)9[&type="Marshallese"]:0.36433391403210097,4[&type="Marshallese"]:0.13806098264593947)7[&type="Marshallese"]:0.2363373400542067,5[&type="Marshallese"]:0.3033983227000061)8[&type="Marshallese"]:0.010658016638403489,6[&type="Marshallese"]:0.37905633933846417)10[&type="Marshallese"]:0.08070859116961582)11[&type="Marshallese"]:0.0;
tree STATE_1110000 = (1[&type="Not_Marshallese"]:0.3556260028778232,((((2[&type="Not_Marshallese"]:0.2944782094320293,3[&type="Not_Marshallese"]:0.08647820943194562)9[&type="Marshallese"]:0.19744406399692271,4[&type="Marshallese"]:0.01292227342891017)7[&type="Marshallese"]:0.09577513874720711,5[&type="Marshallese"]:0.03769741217597722)10[&type="Marshallese"]:0.2002965355573587,6[&type="Marshallese"]:0.3029939477333905)8[&type="Marshallese"]:0.18663205514444725)11[&type="Marshallese"]:0.0;tree STATE_6110000 = (1[&type="Not_Marshallese"]:0.3556260028778232,((((2[&type="Not_Marshallese"]:0.2944782094320293,3[&type="Not_Marshallese"]:0.08647820943194562)9[&type="Marshallese"]:0.19744406399692271,4[&type="Marshallese"]:0.01292227342891017)7[&type="Marshallese"]:0.09577513874720711,5[&type="Marshallese"]:0.03769741217597722)10[&type="Marshallese"]:0.2002965355573587,6[&type="Marshallese"]:0.3029939477333905)8[&type="Marshallese"]:0.18663205514444725)11[&type="Marshallese"]:0.0;
tree STATE_1120000 = ((1[&type="Not_Marshallese"]:0.16277926016061317,((2[&type="Not_Marshallese"]:0.27398061776938337,3[&type="Not_Marshallese"]:0.0659806177692997)9[&type="Marshallese"]:0.30631884300626316,4[&type="Marshallese"]:0.1012994607756047)7[&type="Marshallese"]:0.20147979938510852)8[&type="Marshallese"]:0.11113268919768637,(5[&type="Marshallese"]:0.21968591499883805,6[&type="Marshallese"]:0.2846859149988926)10[&type="Marshallese"]:0.12322603435942148)11[&type="Marshallese"]:0.0;tree STATE_6120000 = ((1[&type="Not_Marshallese"]:0.16277926016061317,((2[&type="Not_Marshallese"]:0.27398061776938337,3[&type="Not_Marshallese"]:0.0659806177692997)9[&type="Marshallese"]:0.30631884300626316,4[&type="Marshallese"]:0.1012994607756047)7[&type="Marshallese"]:0.20147979938510852)8[&type="Marshallese"]:0.11113268919768637,(5[&type="Marshallese"]:0.21968591499883805,6[&type="Marshallese"]:0.2846859149988926)10[&type="Marshallese"]:0.12322603435942148)11[&type="Marshallese"]:0.0;
tree STATE_1130000 = (1[&type="Not_Marshallese"]:0.16013218464410983,((((2[&type="Not_Marshallese"]:0.27868361083317045,3[&type="Not_Marshallese"]:0.07068361083308677)8[&type="Marshallese"]:0.2566963263571083,4[&type="Marshallese"]:0.05637993719023693)9[&type="Marshallese"]:0.0978782294390731,6[&type="Marshallese"]:0.14825816662922453)7[&type="Marshallese"]:0.049695250018479076,5[&type="Marshallese"]:0.13295341664764904)10[&type="Marshallese"]:0.09617876799642078)11[&type="Marshallese"]:0.0;tree STATE_6130000 = (1[&type="Not_Marshallese"]:0.16013218464410983,((((2[&type="Not_Marshallese"]:0.27868361083317045,3[&type="Not_Marshallese"]:0.07068361083308677)8[&type="Marshallese"]:0.2566963263571083,4[&type="Marshallese"]:0.05637993719023693)9[&type="Marshallese"]:0.0978782294390731,6[&type="Marshallese"]:0.14825816662922453)7[&type="Marshallese"]:0.049695250018479076,5[&type="Marshallese"]:0.13295341664764904)10[&type="Marshallese"]:0.09617876799642078)11[&type="Marshallese"]:0.0;
tree STATE_1140000 = (1[&type="Not_Marshallese"]:0.5305890758116487,((((2[&type="Not_Marshallese"]:0.3139885176710787,3[&type="Not_Marshallese"]:0.10598851767099504)7[&type="Marshallese"]:0.19004641212997142,4[&type="Marshallese"]:0.0250349298010083)9[&type="Marshallese"]:0.10504386119587461,5[&type="Marshallese"]:0.05907879099674285)10[&type="Marshallese"]:0.04276781340933833,6[&type="Marshallese"]:0.16684660440613575)8[&type="Marshallese"]:0.4977424714055275)11[&type="Marshallese"]:0.0;tree STATE_6140000 = (1[&type="Not_Marshallese"]:0.5305890758116487,((((2[&type="Not_Marshallese"]:0.3139885176710787,3[&type="Not_Marshallese"]:0.10598851767099504)7[&type="Marshallese"]:0.19004641212997142,4[&type="Marshallese"]:0.0250349298010083)9[&type="Marshallese"]:0.10504386119587461,5[&type="Marshallese"]:0.05907879099674285)10[&type="Marshallese"]:0.04276781340933833,6[&type="Marshallese"]:0.16684660440613575)8[&type="Marshallese"]:0.4977424714055275)11[&type="Marshallese"]:0.0;
tree STATE_1150000 = (1[&type="Not_Marshallese"]:0.3111561320045658,((((2[&type="Not_Marshallese"]:0.2097186116759868,3[&type="Not_Marshallese"]:0.00171861167590312)9[&type="Not_Marshallese"]:0.3108943234617182,4[&type="Marshallese"]:0.041612935137663176)7[&type="Marshallese"]:0.10297318146628032,5[&type="Marshallese"]:0.07358611660380343)8[&type="Marshallese"]:0.07771713412739212,6[&type="Marshallese"]:0.21630325073125012)10[&type="Marshallese"]:0.22885288127333026)11[&type="Marshallese"]:0.0;tree STATE_6150000 = (1[&type="Not_Marshallese"]:0.3111561320045658,((((2[&type="Not_Marshallese"]:0.2097186116759868,3[&type="Not_Marshallese"]:0.00171861167590312)9[&type="Not_Marshallese"]:0.3108943234617182,4[&type="Marshallese"]:0.041612935137663176)7[&type="Marshallese"]:0.10297318146628032,5[&type="Marshallese"]:0.07358611660380343)8[&type="Marshallese"]:0.07771713412739212,6[&type="Marshallese"]:0.21630325073125012)10[&type="Marshallese"]:0.22885288127333026)11[&type="Marshallese"]:0.0;
tree STATE_1160000 = (1[&type="Not_Marshallese"]:0.39853273282480584,((((2[&type="Not_Marshallese"]:0.35697269617046723,3[&type="Not_Marshallese"]:0.14897269617038356)9[&type="Marshallese"]:0.21299104902068677,4[&type="Marshallese"]:0.09096374519111217)7[&type="Marshallese"]:0.04235822729774208,5[&type="Marshallese"]:0.062321972488714183)8[&type="Marshallese"]:0.03530679214165888,6[&type="Marshallese"]:0.16262876463042764)10[&type="Marshallese"]:0.36990396819439275)11[&type="Marshallese"]:0.0;tree STATE_6160000 = (1[&type="Not_Marshallese"]:0.39853273282480584,((((2[&type="Not_Marshallese"]:0.35697269617046723,3[&type="Not_Marshallese"]:0.14897269617038356)9[&type="Marshallese"]:0.21299104902068677,4[&type="Marshallese"]:0.09096374519111217)7[&type="Marshallese"]:0.04235822729774208,5[&type="Marshallese"]:0.062321972488714183)8[&type="Marshallese"]:0.03530679214165888,6[&type="Marshallese"]:0.16262876463042764)10[&type="Marshallese"]:0.36990396819439275)11[&type="Marshallese"]:0.0;
tree STATE_1170000 = (1[&type="Not_Marshallese"]:0.19781198561119506,(((2[&type="Not_Marshallese"]:0.3991853922354987,3[&type="Not_Marshallese"]:0.19118539223541503)9[&type="Marshallese"]:0.09556876787239954,4[&type="Marshallese"]:0.015754160107856408)7[&type="Marshallese"]:0.10153898995202432,(5[&type="Marshallese"]:0.036044392844072126,6[&type="Marshallese"]:0.1010443928441267)10[&type="Marshallese"]:0.010248757215668536)8[&type="Marshallese"]:0.22051883555141438)11[&type="Marshallese"]:0.0;tree STATE_6170000 = (1[&type="Not_Marshallese"]:0.19781198561119506,(((2[&type="Not_Marshallese"]:0.3991853922354987,3[&type="Not_Marshallese"]:0.19118539223541503)9[&type="Marshallese"]:0.09556876787239954,4[&type="Marshallese"]:0.015754160107856408)7[&type="Marshallese"]:0.10153898995202432,(5[&type="Marshallese"]:0.036044392844072126,6[&type="Marshallese"]:0.1010443928441267)10[&type="Marshallese"]:0.010248757215668536)8[&type="Marshallese"]:0.22051883555141438)11[&type="Marshallese"]:0.0;
tree STATE_1180000 = (1[&type="Not_Marshallese"]:0.5418935750656306,(((2[&type="Not_Marshallese"]:0.24027811151006898,3[&type="Not_Marshallese"]:0.0322781115099853)9[&type="Not_Marshallese"]:0.49128712647906014,4[&type="Marshallese"]:0.25256523798908725)7[&type="Marshallese"]:0.14195551615505275,(5[&type="Marshallese"]:0.18123440464913765,6[&type="Marshallese"]:0.24623440464919222)8[&type="Marshallese"]:0.1422863494948623)10[&type="Marshallese"]:0.28737282092159067)11[&type="Marshallese"]:0.0;tree STATE_6180000 = (1[&type="Not_Marshallese"]:0.5418935750656306,(((2[&type="Not_Marshallese"]:0.24027811151006898,3[&type="Not_Marshallese"]:0.0322781115099853)9[&type="Not_Marshallese"]:0.49128712647906014,4[&type="Marshallese"]:0.25256523798908725)7[&type="Marshallese"]:0.14195551615505275,(5[&type="Marshallese"]:0.18123440464913765,6[&type="Marshallese"]:0.24623440464919222)8[&type="Marshallese"]:0.1422863494948623)10[&type="Marshallese"]:0.28737282092159067)11[&type="Marshallese"]:0.0;
tree STATE_1190000 = (1[&type="Not_Marshallese"]:0.19786418535810435,((((2[&type="Not_Marshallese"]:0.3888847776109511,3[&type="Not_Marshallese"]:0.1808847776108674)8[&type="Marshallese"]:0.09208118203303223,4[&type="Marshallese"]:0.001965959643941473)9[&type="Marshallese"]:0.07252894554989492,5[&type="Marshallese"]:0.0034949051936963293)10[&type="Marshallese"]:0.12298839213716173,6[&type="Marshallese"]:0.19148329733091263)7[&type="Marshallese"]:0.14038088802720627)11[&type="Marshallese"]:0.0;tree STATE_6190000 = (1[&type="Not_Marshallese"]:0.19786418535810435,((((2[&type="Not_Marshallese"]:0.3888847776109511,3[&type="Not_Marshallese"]:0.1808847776108674)8[&type="Marshallese"]:0.09208118203303223,4[&type="Marshallese"]:0.001965959643941473)9[&type="Marshallese"]:0.07252894554989492,5[&type="Marshallese"]:0.0034949051936963293)10[&type="Marshallese"]:0.12298839213716173,6[&type="Marshallese"]:0.19148329733091263)7[&type="Marshallese"]:0.14038088802720627)11[&type="Marshallese"]:0.0;
tree STATE_1200000 = (1[&type="Not_Marshallese"]:0.1596977571745195,((((2[&type="Not_Marshallese"]:0.2790198665792627,3[&type="Not_Marshallese"]:0.07101986657917903)8[&type="Marshallese"]:0.20009743638413152,4[&type="Marshallese"]:1.1730296335238366E-4)9[&type="Marshallese"]:0.11672875504970276,5[&type="Marshallese"]:0.04584605801291508)10[&type="Marshallese"]:0.04667488033648137,6[&type="Marshallese"]:0.15752093834945102)7[&type="Marshallese"]:0.13617681882508303)11[&type="Marshallese"]:0.0;tree STATE_6200000 = (1[&type="Not_Marshallese"]:0.1596977571745195,((((2[&type="Not_Marshallese"]:0.2790198665792627,3[&type="Not_Marshallese"]:0.07101986657917903)8[&type="Marshallese"]:0.20009743638413152,4[&type="Marshallese"]:1.1730296335238366E-4)9[&type="Marshallese"]:0.11672875504970276,5[&type="Marshallese"]:0.04584605801291508)10[&type="Marshallese"]:0.04667488033648137,6[&type="Marshallese"]:0.15752093834945102)7[&type="Marshallese"]:0.13617681882508303)11[&type="Marshallese"]:0.0;
tree STATE_1210000 = (1[&type="Not_Marshallese"]:0.24715514885322576,(((2[&type="Not_Marshallese"]:0.3535657807117423,3[&type="Not_Marshallese"]:0.1455657807116586)8[&type="Marshallese"]:0.14852525330841326,4[&type="Marshallese"]:0.0230910340201137)9[&type="Marshallese"]:0.18426164820763724,(5[&type="Marshallese"]:0.037054507956957417,6[&type="Marshallese"]:0.10205450795701199)7[&type="Marshallese"]:0.09929817427065346)10[&type="Marshallese"]:0.17980246662557486)11[&type="Marshallese"]:0.0;tree STATE_6210000 = (1[&type="Not_Marshallese"]:0.24715514885322576,(((2[&type="Not_Marshallese"]:0.3535657807117423,3[&type="Not_Marshallese"]:0.1455657807116586)8[&type="Marshallese"]:0.14852525330841326,4[&type="Marshallese"]:0.0230910340201137)9[&type="Marshallese"]:0.18426164820763724,(5[&type="Marshallese"]:0.037054507956957417,6[&type="Marshallese"]:0.10205450795701199)7[&type="Marshallese"]:0.09929817427065346)10[&type="Marshallese"]:0.17980246662557486)11[&type="Marshallese"]:0.0;
tree STATE_1220000 = (1[&type="Not_Marshallese"]:0.3747392079074521,((((2[&type="Not_Marshallese"]:0.31824736059982184,3[&type="Not_Marshallese"]:0.11024736059973816)8[&type="Marshallese"]:0.205547166901074,4[&type="Marshallese"]:0.044794527500854)9[&type="Marshallese"]:0.13046761576885002,6[&type="Marshallese"]:0.16926214326961853)7[&type="Marshallese"]:0.03397330278971422,5[&type="Marshallese"]:0.13823544605927818)10[&type="Marshallese"]:0.3055037618481339)11[&type="Marshallese"]:0.0;tree STATE_6220000 = (1[&type="Not_Marshallese"]:0.3747392079074521,((((2[&type="Not_Marshallese"]:0.31824736059982184,3[&type="Not_Marshallese"]:0.11024736059973816)8[&type="Marshallese"]:0.205547166901074,4[&type="Marshallese"]:0.044794527500854)9[&type="Marshallese"]:0.13046761576885002,6[&type="Marshallese"]:0.16926214326961853)7[&type="Marshallese"]:0.03397330278971422,5[&type="Marshallese"]:0.13823544605927818)10[&type="Marshallese"]:0.3055037618481339)11[&type="Marshallese"]:0.0;
tree STATE_1230000 = (1[&type="Not_Marshallese"]:0.18541748881844833,((((2[&type="Not_Marshallese"]:0.2894655705990853,3[&type="Not_Marshallese"]:0.08146557059900161)8[&type="Marshallese"]:0.2073509552508483,4[&type="Marshallese"]:0.01781652584989174)9[&type="Marshallese"]:0.06384733874752352,5[&type="Marshallese"]:0.010663864597275197)7[&type="Marshallese"]:0.11711338944413385,6[&type="Marshallese"]:0.19277725404146362)10[&type="Marshallese"]:0.12664023477699926)11[&type="Marshallese"]:0.0;tree STATE_6230000 = (1[&type="Not_Marshallese"]:0.18541748881844833,((((2[&type="Not_Marshallese"]:0.2894655705990853,3[&type="Not_Marshallese"]:0.08146557059900161)8[&type="Marshallese"]:0.2073509552508483,4[&type="Marshallese"]:0.01781652584989174)9[&type="Marshallese"]:0.06384733874752352,5[&type="Marshallese"]:0.010663864597275197)7[&type="Marshallese"]:0.11711338944413385,6[&type="Marshallese"]:0.19277725404146362)10[&type="Marshallese"]:0.12664023477699926)11[&type="Marshallese"]:0.0;
tree STATE_1240000 = (1[&type="Not_Marshallese"]:0.4271630488766087,((((2[&type="Not_Marshallese"]:0.27491242251712983,3[&type="Not_Marshallese"]:0.06691242251704616)8[&type="Not_Marshallese"]:0.22658825881185346,4[&type="Marshallese"]:0.022500681328941452)9[&type="Marshallese"]:0.1063849393453411,5[&type="Marshallese"]:0.05788562067414249)7[&type="Marshallese"]:0.22073983839897426,6[&type="Marshallese"]:0.3436254590731713)10[&type="Marshallese"]:0.21753758980345195)11[&type="Marshallese"]:0.0;tree STATE_6240000 = (1[&type="Not_Marshallese"]:0.4271630488766087,((((2[&type="Not_Marshallese"]:0.27491242251712983,3[&type="Not_Marshallese"]:0.06691242251704616)8[&type="Not_Marshallese"]:0.22658825881185346,4[&type="Marshallese"]:0.022500681328941452)9[&type="Marshallese"]:0.1063849393453411,5[&type="Marshallese"]:0.05788562067414249)7[&type="Marshallese"]:0.22073983839897426,6[&type="Marshallese"]:0.3436254590731713)10[&type="Marshallese"]:0.21753758980345195)11[&type="Marshallese"]:0.0;
tree STATE_1250000 = (1[&type="Not_Marshallese"]:0.44609580856886,((((2[&type="Not_Marshallese"]:0.30273894901428045,3[&type="Not_Marshallese"]:0.09473894901419677)7[&type="Marshallese"]:0.2321604455610371,4[&type="Marshallese"]:0.05589939457527571)8[&type="Marshallese"]:0.16387590734915225,5[&type="Marshallese"]:0.1487753019242879)9[&type="Marshallese"]:0.07535502418518869,6[&type="Marshallese"]:0.28913032610953115)10[&type="Marshallese"]:0.2909654824593434)11[&type="Marshallese"]:0.0;tree STATE_6250000 = (1[&type="Not_Marshallese"]:0.44609580856886,((((2[&type="Not_Marshallese"]:0.30273894901428045,3[&type="Not_Marshallese"]:0.09473894901419677)7[&type="Marshallese"]:0.2321604455610371,4[&type="Marshallese"]:0.05589939457527571)8[&type="Marshallese"]:0.16387590734915225,5[&type="Marshallese"]:0.1487753019242879)9[&type="Marshallese"]:0.07535502418518869,6[&type="Marshallese"]:0.28913032610953115)10[&type="Marshallese"]:0.2909654824593434)11[&type="Marshallese"]:0.0;
tree STATE_1260000 = (1[&type="Not_Marshallese"]:0.21448103094151616,(((2[&type="Not_Marshallese"]:0.3148167977782594,3[&type="Not_Marshallese"]:0.10681679777817571)8[&type="Marshallese"]:0.1809931754008663,4[&type="Marshallese"]:0.016809973179083837)9[&type="Marshallese"]:0.23118373320563446,(5[&type="Marshallese"]:0.0058582903459173385,6[&type="Marshallese"]:0.07085829034597191)7[&type="Marshallese"]:0.1711354160386609)10[&type="Marshallese"]:0.10648732455689791)11[&type="Marshallese"]:0.0;tree STATE_6260000 = (1[&type="Not_Marshallese"]:0.21448103094151616,(((2[&type="Not_Marshallese"]:0.3148167977782594,3[&type="Not_Marshallese"]:0.10681679777817571)8[&type="Marshallese"]:0.1809931754008663,4[&type="Marshallese"]:0.016809973179083837)9[&type="Marshallese"]:0.23118373320563446,(5[&type="Marshallese"]:0.0058582903459173385,6[&type="Marshallese"]:0.07085829034597191)7[&type="Marshallese"]:0.1711354160386609)10[&type="Marshallese"]:0.10648732455689791)11[&type="Marshallese"]:0.0;
tree STATE_1270000 = (1[&type="Not_Marshallese"]:0.2938312132168085,((((2[&type="Not_Marshallese"]:0.2182037369546678,3[&type="Not_Marshallese"]:0.010203736954584125)8[&type="Marshallese"]:0.29562207612112523,4[&type="Marshallese"]:0.034825813075751166)9[&type="Marshallese"]:0.04808639251032998,5[&type="Marshallese"]:0.011912205585941082)10[&type="Marshallese"]:0.19587163602969604,6[&type="Marshallese"]:0.2727838416156917)7[&type="Marshallese"]:0.15504737160113136)11[&type="Marshallese"]:0.0;tree STATE_6270000 = (1[&type="Not_Marshallese"]:0.2938312132168085,((((2[&type="Not_Marshallese"]:0.2182037369546678,3[&type="Not_Marshallese"]:0.010203736954584125)8[&type="Marshallese"]:0.29562207612112523,4[&type="Marshallese"]:0.034825813075751166)9[&type="Marshallese"]:0.04808639251032998,5[&type="Marshallese"]:0.011912205585941082)10[&type="Marshallese"]:0.19587163602969604,6[&type="Marshallese"]:0.2727838416156917)7[&type="Marshallese"]:0.15504737160113136)11[&type="Marshallese"]:0.0;
tree STATE_1280000 = (1[&type="Not_Marshallese"]:0.2781584926151388,((((2[&type="Not_Marshallese"]:0.29441742336295085,3[&type="Not_Marshallese"]:0.08641742336286717)8[&type="Marshallese"]:0.20214681050225014,4[&type="Marshallese"]:0.01756423386515915)9[&type="Marshallese"]:0.05704529828348981,5[&type="Marshallese"]:0.0036095321485088983)7[&type="Marshallese"]:0.28891913548494674,6[&type="Marshallese"]:0.3575286676335102)10[&type="Marshallese"]:0.05462982498164315)11[&type="Marshallese"]:0.0;tree STATE_6280000 = (1[&type="Not_Marshallese"]:0.2781584926151388,((((2[&type="Not_Marshallese"]:0.29441742336295085,3[&type="Not_Marshallese"]:0.08641742336286717)8[&type="Marshallese"]:0.20214681050225014,4[&type="Marshallese"]:0.01756423386515915)9[&type="Marshallese"]:0.05704529828348981,5[&type="Marshallese"]:0.0036095321485088983)7[&type="Marshallese"]:0.28891913548494674,6[&type="Marshallese"]:0.3575286676335102)10[&type="Marshallese"]:0.05462982498164315)11[&type="Marshallese"]:0.0;
tree STATE_1290000 = (1[&type="Not_Marshallese"]:0.3941735640845332,((((2[&type="Not_Marshallese"]:0.3010554672019081,3[&type="Not_Marshallese"]:0.09305546720182445)7[&type="Marshallese"]:0.21614543131570352,4[&type="Marshallese"]:0.038200898517569803)8[&type="Marshallese"]:0.0814226810699018,5[&type="Marshallese"]:0.048623579587331545)9[&type="Marshallese"]:0.26421614571376684,6[&type="Marshallese"]:0.37783972530115295)10[&type="Marshallese"]:0.1503338387833948)11[&type="Marshallese"]:0.0;tree STATE_6290000 = (1[&type="Not_Marshallese"]:0.3941735640845332,((((2[&type="Not_Marshallese"]:0.3010554672019081,3[&type="Not_Marshallese"]:0.09305546720182445)7[&type="Marshallese"]:0.21614543131570352,4[&type="Marshallese"]:0.038200898517569803)8[&type="Marshallese"]:0.0814226810699018,5[&type="Marshallese"]:0.048623579587331545)9[&type="Marshallese"]:0.26421614571376684,6[&type="Marshallese"]:0.37783972530115295)10[&type="Marshallese"]:0.1503338387833948)11[&type="Marshallese"]:0.0;
tree STATE_1300000 = (1[&type="Not_Marshallese"]:0.2852494806830489,((((2[&type="Not_Marshallese"]:0.27152670222150044,3[&type="Not_Marshallese"]:0.06352670222141676)7[&type="Marshallese"]:0.34586647906360446,4[&type="Marshallese"]:0.13839318128506306)8[&type="Marshallese"]:0.06923411230744903,5[&type="Marshallese"]:0.13662729359237202)9[&type="Marshallese"]:0.08513709075429632,6[&type="Marshallese"]:0.2867643843467229)10[&type="Not_Marshallese"]:0.13248509633634054)11[&type="Marshallese"]:0.0;tree STATE_6300000 = (1[&type="Not_Marshallese"]:0.2852494806830489,((((2[&type="Not_Marshallese"]:0.27152670222150044,3[&type="Not_Marshallese"]:0.06352670222141676)7[&type="Marshallese"]:0.34586647906360446,4[&type="Marshallese"]:0.13839318128506306)8[&type="Marshallese"]:0.06923411230744903,5[&type="Marshallese"]:0.13662729359237202)9[&type="Marshallese"]:0.08513709075429632,6[&type="Marshallese"]:0.2867643843467229)10[&type="Not_Marshallese"]:0.13248509633634054)11[&type="Marshallese"]:0.0;
tree STATE_1310000 = (1[&type="Not_Marshallese"]:0.5299713360923466,((((2[&type="Not_Marshallese"]:0.23005897451566054,3[&type="Not_Marshallese"]:0.022058974515576868)8[&type="Marshallese"]:0.2657447180688386,4[&type="Marshallese"]:0.016803692584457297)9[&type="Marshallese"]:0.10772713379179771,5[&type="Marshallese"]:0.05353082637611495)7[&type="Marshallese"]:0.2651287383008375,6[&type="Marshallese"]:0.383659564677007)10[&type="Marshallese"]:0.2803117714153541)11[&type="Marshallese"]:0.0;tree STATE_6310000 = (1[&type="Not_Marshallese"]:0.5299713360923466,((((2[&type="Not_Marshallese"]:0.23005897451566054,3[&type="Not_Marshallese"]:0.022058974515576868)8[&type="Marshallese"]:0.2657447180688386,4[&type="Marshallese"]:0.016803692584457297)9[&type="Marshallese"]:0.10772713379179771,5[&type="Marshallese"]:0.05353082637611495)7[&type="Marshallese"]:0.2651287383008375,6[&type="Marshallese"]:0.383659564677007)10[&type="Marshallese"]:0.2803117714153541)11[&type="Marshallese"]:0.0;
tree STATE_1320000 = (1[&type="Not_Marshallese"]:0.23981161883930002,((((2[&type="Not_Marshallese"]:0.21080837926244356,3[&type="Not_Marshallese"]:0.0028083792623598836)8[&type="Not_Marshallese"]:0.2755786207531758,4[&type="Marshallese"]:0.007387000015577516)9[&type="Marshallese"]:0.16393120038331238,5[&type="Marshallese"]:0.10031820039874983)10[&type="Marshallese"]:0.19418315286770693,6[&type="Marshallese"]:0.35950135326651134)7[&type="Marshallese"]:0.014310265572803238)11[&type="Marshallese"]:0.0;tree STATE_6320000 = (1[&type="Not_Marshallese"]:0.23981161883930002,((((2[&type="Not_Marshallese"]:0.21080837926244356,3[&type="Not_Marshallese"]:0.0028083792623598836)8[&type="Not_Marshallese"]:0.2755786207531758,4[&type="Marshallese"]:0.007387000015577516)9[&type="Marshallese"]:0.16393120038331238,5[&type="Marshallese"]:0.10031820039874983)10[&type="Marshallese"]:0.19418315286770693,6[&type="Marshallese"]:0.35950135326651134)7[&type="Marshallese"]:0.014310265572803238)11[&type="Marshallese"]:0.0;
tree STATE_1330000 = (1[&type="Not_Marshallese"]:0.35359984210175543,((((2[&type="Not_Marshallese"]:0.29914967615351223,3[&type="Not_Marshallese"]:0.09114967615342856)8[&type="Marshallese"]:0.24585949148041336,4[&type="Marshallese"]:0.06600916763388376)9[&type="Marshallese"]:0.1630837450613517,5[&type="Marshallese"]:0.1580929126950954)10[&type="Marshallese"]:0.056603533642210824,6[&type="Marshallese"]:0.2796964463373608)7[&type="Marshallese"]:0.2079033957644092)11[&type="Marshallese"]:0.0;tree STATE_6330000 = (1[&type="Not_Marshallese"]:0.35359984210175543,((((2[&type="Not_Marshallese"]:0.29914967615351223,3[&type="Not_Marshallese"]:0.09114967615342856)8[&type="Marshallese"]:0.24585949148041336,4[&type="Marshallese"]:0.06600916763388376)9[&type="Marshallese"]:0.1630837450613517,5[&type="Marshallese"]:0.1580929126950954)10[&type="Marshallese"]:0.056603533642210824,6[&type="Marshallese"]:0.2796964463373608)7[&type="Marshallese"]:0.2079033957644092)11[&type="Marshallese"]:0.0;
tree STATE_1340000 = (1[&type="Not_Marshallese"]:0.12144578831248909,((((2[&type="Not_Marshallese"]:0.30884346022287956,3[&type="Not_Marshallese"]:0.10084346022279589)9[&type="Marshallese"]:0.22121088968902947,4[&type="Marshallese"]:0.05105434991186719)7[&type="Marshallese"]:0.061584571912134844,5[&type="Marshallese"]:0.041638921823861974)8[&type="Marshallese"]:0.020012303916193463,6[&type="Marshallese"]:0.12665122574011)10[&type="Marshallese"]:0.12879456257239363)11[&type="Marshallese"]:0.0;tree STATE_6340000 = (1[&type="Not_Marshallese"]:0.12144578831248909,((((2[&type="Not_Marshallese"]:0.30884346022287956,3[&type="Not_Marshallese"]:0.10084346022279589)9[&type="Marshallese"]:0.22121088968902947,4[&type="Marshallese"]:0.05105434991186719)7[&type="Marshallese"]:0.061584571912134844,5[&type="Marshallese"]:0.041638921823861974)8[&type="Marshallese"]:0.020012303916193463,6[&type="Marshallese"]:0.12665122574011)10[&type="Marshallese"]:0.12879456257239363)11[&type="Marshallese"]:0.0;
tree STATE_1350000 = (1[&type="Not_Marshallese"]:0.17994734696546333,((((2[&type="Not_Marshallese"]:0.32670352166890904,3[&type="Not_Marshallese"]:0.11870352166882536)8[&type="Marshallese"]:0.15921747269793718,4[&type="Marshallese"]:0.006920994366804378)9[&type="Marshallese"]:0.18933516678532236,6[&type="Marshallese"]:0.19025616115204125)7[&type="Marshallese"]:0.05159029982054597,5[&type="Marshallese"]:0.17684646097253265)10[&type="Marshallese"]:0.07210088599289066)11[&type="Marshallese"]:0.0;tree STATE_6350000 = (1[&type="Not_Marshallese"]:0.17994734696546333,((((2[&type="Not_Marshallese"]:0.32670352166890904,3[&type="Not_Marshallese"]:0.11870352166882536)8[&type="Marshallese"]:0.15921747269793718,4[&type="Marshallese"]:0.006920994366804378)9[&type="Marshallese"]:0.18933516678532236,6[&type="Marshallese"]:0.19025616115204125)7[&type="Marshallese"]:0.05159029982054597,5[&type="Marshallese"]:0.17684646097253265)10[&type="Marshallese"]:0.07210088599289066)11[&type="Marshallese"]:0.0;
tree STATE_1360000 = (1[&type="Not_Marshallese"]:0.21305574161655128,((((2[&type="Not_Marshallese"]:0.3341309971534021,3[&type="Not_Marshallese"]:0.12613099715331844)8[&type="Marshallese"]:0.22963210924994426,4[&type="Marshallese"]:0.08476310640330453)9[&type="Marshallese"]:0.017751182007301858,5[&type="Marshallese"]:0.03151428841046633)7[&type="Marshallese"]:0.022754982105738453,6[&type="Marshallese"]:0.11926927051625935)10[&type="Marshallese"]:0.22778647110030648)11[&type="Marshallese"]:0.0;tree STATE_6360000 = (1[&type="Not_Marshallese"]:0.21305574161655128,((((2[&type="Not_Marshallese"]:0.3341309971534021,3[&type="Not_Marshallese"]:0.12613099715331844)8[&type="Marshallese"]:0.22963210924994426,4[&type="Marshallese"]:0.08476310640330453)9[&type="Marshallese"]:0.017751182007301858,5[&type="Marshallese"]:0.03151428841046633)7[&type="Marshallese"]:0.022754982105738453,6[&type="Marshallese"]:0.11926927051625935)10[&type="Marshallese"]:0.22778647110030648)11[&type="Marshallese"]:0.0;
tree STATE_1370000 = ((1[&type="Not_Marshallese"]:0.3156079799106224,(((2[&type="Not_Marshallese"]:0.3176963893991889,3[&type="Not_Marshallese"]:0.10969638939910525)8[&type="Marshallese"]:0.16314689712660263,4[&type="Marshallese"]:0.001843286525749721)9[&type="Marshallese"]:0.08228057858418325,5[&type="Marshallese"]:0.01312386510979291)10[&type="Marshallese"]:0.37148411480078947)7[&type="Marshallese"]:0.3067543658888683,6[&type="Marshallese"]:0.7563623457995052)11[&type="Marshallese"]:0.0;tree STATE_6370000 = ((1[&type="Not_Marshallese"]:0.3156079799106224,(((2[&type="Not_Marshallese"]:0.3176963893991889,3[&type="Not_Marshallese"]:0.10969638939910525)8[&type="Marshallese"]:0.16314689712660263,4[&type="Marshallese"]:0.001843286525749721)9[&type="Marshallese"]:0.08228057858418325,5[&type="Marshallese"]:0.01312386510979291)10[&type="Marshallese"]:0.37148411480078947)7[&type="Marshallese"]:0.3067543658888683,6[&type="Marshallese"]:0.7563623457995052)11[&type="Marshallese"]:0.0;
tree STATE_1380000 = (1[&type="Not_Marshallese"]:0.3617222634912456,(((2[&type="Not_Marshallese"]:0.2570227788485349,3[&type="Not_Marshallese"]:0.04902277884845124)7[&type="Marshallese"]:0.26595342852096443,4[&type="Marshallese"]:0.04397620736945751)8[&type="Marshallese"]:0.26010924834909444,(5[&type="Marshallese"]:0.0498294367184805,6[&type="Marshallese"]:0.11482943671853507)9[&type="Marshallese"]:0.18325601899993138)10[&type="Marshallese"]:0.1976368077727937)11[&type="Marshallese"]:0.0;tree STATE_6380000 = (1[&type="Not_Marshallese"]:0.3617222634912456,(((2[&type="Not_Marshallese"]:0.2570227788485349,3[&type="Not_Marshallese"]:0.04902277884845124)7[&type="Marshallese"]:0.26595342852096443,4[&type="Marshallese"]:0.04397620736945751)8[&type="Marshallese"]:0.26010924834909444,(5[&type="Marshallese"]:0.0498294367184805,6[&type="Marshallese"]:0.11482943671853507)9[&type="Marshallese"]:0.18325601899993138)10[&type="Marshallese"]:0.1976368077727937)11[&type="Marshallese"]:0.0;
tree STATE_1390000 = (1[&type="Not_Marshallese"]:0.3075354345493827,((((2[&type="Not_Marshallese"]:0.26597259202745427,3[&type="Not_Marshallese"]:0.057972592027370595)7[&type="Marshallese"]:0.23152874170795418,4[&type="Marshallese"]:0.01850133373536661)8[&type="Marshallese"]:0.07499905436346782,5[&type="Marshallese"]:0.02250038809869437)10[&type="Marshallese"]:0.10491201958473095,6[&type="Marshallese"]:0.1924124076834799)9[&type="Marshallese"]:0.24912302686591736)11[&type="Marshallese"]:0.0;tree STATE_6390000 = (1[&type="Not_Marshallese"]:0.3075354345493827,((((2[&type="Not_Marshallese"]:0.26597259202745427,3[&type="Not_Marshallese"]:0.057972592027370595)7[&type="Marshallese"]:0.23152874170795418,4[&type="Marshallese"]:0.01850133373536661)8[&type="Marshallese"]:0.07499905436346782,5[&type="Marshallese"]:0.02250038809869437)10[&type="Marshallese"]:0.10491201958473095,6[&type="Marshallese"]:0.1924124076834799)9[&type="Marshallese"]:0.24912302686591736)11[&type="Marshallese"]:0.0;
tree STATE_1400000 = (1[&type="Not_Marshallese"]:0.31063151229891595,((((2[&type="Not_Marshallese"]:0.29123829470303975,3[&type="Not_Marshallese"]:0.08323829470295607)9[&type="Marshallese"]:0.2330585319989128,4[&type="Marshallese"]:0.04529682670191071)7[&type="Marshallese"]:0.2591656597442913,6[&type="Marshallese"]:0.2984624864461165)10[&type="Marshallese"]:0.008587216794896602,5[&type="Marshallese"]:0.24204970324095854)8[&type="Marshallese"]:0.1375818090579174)11[&type="Marshallese"]:0.0;tree STATE_6400000 = (1[&type="Not_Marshallese"]:0.31063151229891595,((((2[&type="Not_Marshallese"]:0.29123829470303975,3[&type="Not_Marshallese"]:0.08323829470295607)9[&type="Marshallese"]:0.2330585319989128,4[&type="Marshallese"]:0.04529682670191071)7[&type="Marshallese"]:0.2591656597442913,6[&type="Marshallese"]:0.2984624864461165)10[&type="Marshallese"]:0.008587216794896602,5[&type="Marshallese"]:0.24204970324095854)8[&type="Marshallese"]:0.1375818090579174)11[&type="Marshallese"]:0.0;
tree STATE_1410000 = (1[&type="Not_Marshallese"]:0.2641381468243492,(((2[&type="Not_Marshallese"]:0.32902981608068044,3[&type="Not_Marshallese"]:0.12102981608059676)7[&type="Marshallese"]:0.21620420517843625,4[&type="Marshallese"]:0.06623402125907485)8[&type="Marshallese"]:0.06727148849499043,(5[&type="Marshallese"]:0.04994724073534729,6[&type="Marshallese"]:0.11494724073540186)10[&type="Marshallese"]:0.012558269018577928)9[&type="Marshallese"]:0.270632637070384)11[&type="Marshallese"]:0.0;tree STATE_6410000 = (1[&type="Not_Marshallese"]:0.2641381468243492,(((2[&type="Not_Marshallese"]:0.32902981608068044,3[&type="Not_Marshallese"]:0.12102981608059676)7[&type="Marshallese"]:0.21620420517843625,4[&type="Marshallese"]:0.06623402125907485)8[&type="Marshallese"]:0.06727148849499043,(5[&type="Marshallese"]:0.04994724073534729,6[&type="Marshallese"]:0.11494724073540186)10[&type="Marshallese"]:0.012558269018577928)9[&type="Marshallese"]:0.270632637070384)11[&type="Marshallese"]:0.0;
tree STATE_1420000 = (1[&type="Not_Marshallese"]:0.4640998494070925,((((2[&type="Not_Marshallese"]:0.2423823911762763,3[&type="Not_Marshallese"]:0.03438239117619263)7[&type="Marshallese"]:0.23879277995494108,4[&type="Marshallese"]:0.002175171131175546)10[&type="Marshallese"]:0.16865698662153344,6[&type="Marshallese"]:0.1648321577526235)8[&type="Marshallese"]:0.25024991026781296,5[&type="Marshallese"]:0.3500820680203819)9[&type="Marshallese"]:0.18301778138667057)11[&type="Marshallese"]:0.0;tree STATE_6420000 = (1[&type="Not_Marshallese"]:0.4640998494070925,((((2[&type="Not_Marshallese"]:0.2423823911762763,3[&type="Not_Marshallese"]:0.03438239117619263)7[&type="Marshallese"]:0.23879277995494108,4[&type="Marshallese"]:0.002175171131175546)10[&type="Marshallese"]:0.16865698662153344,6[&type="Marshallese"]:0.1648321577526235)8[&type="Marshallese"]:0.25024991026781296,5[&type="Marshallese"]:0.3500820680203819)9[&type="Marshallese"]:0.18301778138667057)11[&type="Marshallese"]:0.0;
tree STATE_1430000 = (1[&type="Not_Marshallese"]:0.5931219558176113,((((2[&type="Not_Marshallese"]:0.3242642169050768,3[&type="Not_Marshallese"]:0.11626421690499311)7[&type="Marshallese"]:0.16190700676586528,4[&type="Marshallese"]:0.007171223670900229)10[&type="Marshallese"]:0.09590811785234316,5[&type="Marshallese"]:0.03207934152310332)9[&type="Marshallese"]:0.45969086635291667,6[&type="Marshallese"]:0.5567702078760746)8[&type="Marshallese"]:0.17035174794155128)11[&type="Marshallese"]:0.0;tree STATE_6430000 = (1[&type="Not_Marshallese"]:0.5931219558176113,((((2[&type="Not_Marshallese"]:0.3242642169050768,3[&type="Not_Marshallese"]:0.11626421690499311)7[&type="Marshallese"]:0.16190700676586528,4[&type="Marshallese"]:0.007171223670900229)10[&type="Marshallese"]:0.09590811785234316,5[&type="Marshallese"]:0.03207934152310332)9[&type="Marshallese"]:0.45969086635291667,6[&type="Marshallese"]:0.5567702078760746)8[&type="Marshallese"]:0.17035174794155128)11[&type="Marshallese"]:0.0;
tree STATE_1440000 = (1[&type="Not_Marshallese"]:0.2306519275503368,((((2[&type="Not_Marshallese"]:0.27901306993921854,3[&type="Not_Marshallese"]:0.07101306993913487)9[&type="Marshallese"]:0.21082731780894953,4[&type="Marshallese"]:0.010840387748126235)7[&type="Marshallese"]:0.07245858533152949,5[&type="Marshallese"]:0.012298973079515663)10[&type="Marshallese"]:0.09739001280001158,6[&type="Marshallese"]:0.17468898587958182)8[&type="Marshallese"]:0.18996294167076955)11[&type="Marshallese"]:0.0;tree STATE_6440000 = (1[&type="Not_Marshallese"]:0.2306519275503368,((((2[&type="Not_Marshallese"]:0.27901306993921854,3[&type="Not_Marshallese"]:0.07101306993913487)9[&type="Marshallese"]:0.21082731780894953,4[&type="Marshallese"]:0.010840387748126235)7[&type="Marshallese"]:0.07245858533152949,5[&type="Marshallese"]:0.012298973079515663)10[&type="Marshallese"]:0.09739001280001158,6[&type="Marshallese"]:0.17468898587958182)8[&type="Marshallese"]:0.18996294167076955)11[&type="Marshallese"]:0.0;
tree STATE_1450000 = (1[&type="Not_Marshallese"]:0.2897509212790136,((((2[&type="Not_Marshallese"]:0.2221918772435304,3[&type="Not_Marshallese"]:0.014191877243446727)8[&type="Not_Marshallese"]:0.2786225706810247,4[&type="Marshallese"]:0.02181444792451326)9[&type="Marshallese"]:0.10040413694019679,5[&type="Marshallese"]:0.05121858486456998)7[&type="Marshallese"]:0.3070477924798043,6[&type="Marshallese"]:0.42326637734442885)10[&type="Marshallese"]:4.845439345992908E-4)11[&type="Marshallese"]:0.0;tree STATE_6450000 = (1[&type="Not_Marshallese"]:0.2897509212790136,((((2[&type="Not_Marshallese"]:0.2221918772435304,3[&type="Not_Marshallese"]:0.014191877243446727)8[&type="Not_Marshallese"]:0.2786225706810247,4[&type="Marshallese"]:0.02181444792451326)9[&type="Marshallese"]:0.10040413694019679,5[&type="Marshallese"]:0.05121858486456998)7[&type="Marshallese"]:0.3070477924798043,6[&type="Marshallese"]:0.42326637734442885)10[&type="Marshallese"]:4.845439345992908E-4)11[&type="Marshallese"]:0.0;
tree STATE_1460000 = (1[&type="Not_Marshallese"]:0.33839248933359634,((((2[&type="Not_Marshallese"]:0.31133814263356957,3[&type="Not_Marshallese"]:0.1033381426334859)7[&type="Marshallese"]:0.24409306952032178,4[&type="Marshallese"]:0.07643121215384951)10[&type="Marshallese"]:0.055203179421023485,5[&type="Marshallese"]:0.06063439157473294)9[&type="Marshallese"]:0.008682692460138974,6[&type="Marshallese"]:0.13431708403492648)8[&type="Marshallese"]:0.3380754052986844)11[&type="Marshallese"]:0.0;tree STATE_6460000 = (1[&type="Not_Marshallese"]:0.33839248933359634,((((2[&type="Not_Marshallese"]:0.31133814263356957,3[&type="Not_Marshallese"]:0.1033381426334859)7[&type="Marshallese"]:0.24409306952032178,4[&type="Marshallese"]:0.07643121215384951)10[&type="Marshallese"]:0.055203179421023485,5[&type="Marshallese"]:0.06063439157473294)9[&type="Marshallese"]:0.008682692460138974,6[&type="Marshallese"]:0.13431708403492648)8[&type="Marshallese"]:0.3380754052986844)11[&type="Marshallese"]:0.0;
tree STATE_1470000 = (1[&type="Not_Marshallese"]:0.33875354074683783,((((2[&type="Not_Marshallese"]:0.2165107677283002,3[&type="Not_Marshallese"]:0.008510767728216517)8[&type="Marshallese"]:0.30185294219526787,4[&type="Marshallese"]:0.039363709923526224)9[&type="Marshallese"]:0.04326713719667297,5[&type="Marshallese"]:0.011630847120059129)7[&type="Marshallese"]:0.12025594657162875,6[&type="Marshallese"]:0.19688679369174245)10[&type="Marshallese"]:0.27586674705510994)11[&type="Marshallese"]:0.0;tree STATE_6470000 = (1[&type="Not_Marshallese"]:0.33875354074683783,((((2[&type="Not_Marshallese"]:0.2165107677283002,3[&type="Not_Marshallese"]:0.008510767728216517)8[&type="Marshallese"]:0.30185294219526787,4[&type="Marshallese"]:0.039363709923526224)9[&type="Marshallese"]:0.04326713719667297,5[&type="Marshallese"]:0.011630847120059129)7[&type="Marshallese"]:0.12025594657162875,6[&type="Marshallese"]:0.19688679369174245)10[&type="Marshallese"]:0.27586674705510994)11[&type="Marshallese"]:0.0;
tree STATE_1480000 = (1[&type="Not_Marshallese"]:0.11006744043082795,((((2[&type="Not_Marshallese"]:0.25899831102532267,3[&type="Not_Marshallese"]:0.050998311025238996)7[&type="Marshallese"]:0.24288536766917546,4[&type="Marshallese"]:0.02288367869445629)10[&type="Marshallese"]:0.12142932148759,5[&type="Marshallese"]:0.07331300018190623)9[&type="Marshallese"]:0.04150433203431381,6[&type="Marshallese"]:0.1798173322162746)8[&type="Marshallese"]:0.06425010821456789)11[&type="Marshallese"]:0.0;tree STATE_6480000 = (1[&type="Not_Marshallese"]:0.11006744043082795,((((2[&type="Not_Marshallese"]:0.25899831102532267,3[&type="Not_Marshallese"]:0.050998311025238996)7[&type="Marshallese"]:0.24288536766917546,4[&type="Marshallese"]:0.02288367869445629)10[&type="Marshallese"]:0.12142932148759,5[&type="Marshallese"]:0.07331300018190623)9[&type="Marshallese"]:0.04150433203431381,6[&type="Marshallese"]:0.1798173322162746)8[&type="Marshallese"]:0.06425010821456789)11[&type="Marshallese"]:0.0;
tree STATE_1490000 = (1[&type="Not_Marshallese"]:0.4576278188664502,(((2[&type="Not_Marshallese"]:0.2844961375561592,3[&type="Not_Marshallese"]:0.07649613755607554)9[&type="Marshallese"]:0.2534175865724043,4[&type="Marshallese"]:0.058913724128521694)7[&type="Marshallese"]:0.11863330499212577,(5[&type="Marshallese"]:0.07579658409721246,6[&type="Marshallese"]:0.14079658409726703)10[&type="Marshallese"]:0.030750445023294937)8[&type="Marshallese"]:0.4200807897459028)11[&type="Marshallese"]:0.0;tree STATE_6490000 = (1[&type="Not_Marshallese"]:0.4576278188664502,(((2[&type="Not_Marshallese"]:0.2844961375561592,3[&type="Not_Marshallese"]:0.07649613755607554)9[&type="Marshallese"]:0.2534175865724043,4[&type="Marshallese"]:0.058913724128521694)7[&type="Marshallese"]:0.11863330499212577,(5[&type="Marshallese"]:0.07579658409721246,6[&type="Marshallese"]:0.14079658409726703)10[&type="Marshallese"]:0.030750445023294937)8[&type="Marshallese"]:0.4200807897459028)11[&type="Marshallese"]:0.0;
tree STATE_1500000 = (1[&type="Not_Marshallese"]:0.3721443263448556,((((2[&type="Not_Marshallese"]:0.30971440055834226,3[&type="Not_Marshallese"]:0.10171440055825859)7[&type="Not_Marshallese"]:0.2007331023791072,4[&type="Marshallese"]:0.03144750293740761)10[&type="Marshallese"]:0.18603065425386245,6[&type="Marshallese"]:0.21147815719118457)9[&type="Marshallese"]:0.060692122231327916,5[&type="Marshallese"]:0.20717027942245791)8[&type="Marshallese"]:0.23397404692235768)11[&type="Marshallese"]:0.0;tree STATE_6500000 = (1[&type="Not_Marshallese"]:0.3721443263448556,((((2[&type="Not_Marshallese"]:0.30971440055834226,3[&type="Not_Marshallese"]:0.10171440055825859)7[&type="Not_Marshallese"]:0.2007331023791072,4[&type="Marshallese"]:0.03144750293740761)10[&type="Marshallese"]:0.18603065425386245,6[&type="Marshallese"]:0.21147815719118457)9[&type="Marshallese"]:0.060692122231327916,5[&type="Marshallese"]:0.20717027942245791)8[&type="Marshallese"]:0.23397404692235768)11[&type="Marshallese"]:0.0;
tree STATE_1510000 = (1[&type="Not_Marshallese"]:0.29217733655892897,((((2[&type="Not_Marshallese"]:0.3655391418444621,3[&type="Not_Marshallese"]:0.15753914184437845)9[&type="Not_Marshallese"]:0.12376367908850189,4[&type="Marshallese"]:0.010302820932922174)7[&type="Marshallese"]:0.10771567107937591,5[&type="Marshallese"]:0.04701849201215802)8[&type="Marshallese"]:0.13466997510871437,6[&type="Marshallese"]:0.24668846712092696)10[&type="Marshallese"]:0.17948886943801656)11[&type="Marshallese"]:0.0;tree STATE_6510000 = (1[&type="Not_Marshallese"]:0.29217733655892897,((((2[&type="Not_Marshallese"]:0.3655391418444621,3[&type="Not_Marshallese"]:0.15753914184437845)9[&type="Not_Marshallese"]:0.12376367908850189,4[&type="Marshallese"]:0.010302820932922174)7[&type="Marshallese"]:0.10771567107937591,5[&type="Marshallese"]:0.04701849201215802)8[&type="Marshallese"]:0.13466997510871437,6[&type="Marshallese"]:0.24668846712092696)10[&type="Marshallese"]:0.17948886943801656)11[&type="Marshallese"]:0.0;
tree STATE_1520000 = (1[&type="Not_Marshallese"]:0.31327221017592033,((((2[&type="Not_Marshallese"]:0.2947365653880348,3[&type="Not_Marshallese"]:0.0867365653879511)7[&type="Marshallese"]:0.2024817199014357,4[&type="Marshallese"]:0.01821828528942865)10[&type="Marshallese"]:0.0574476613937806,5[&type="Marshallese"]:0.004665946683069189)9[&type="Marshallese"]:0.08577303160024063,6[&type="Marshallese"]:0.1554389782833644)8[&type="Marshallese"]:0.2918332318925705)11[&type="Marshallese"]:0.0;tree STATE_6520000 = (1[&type="Not_Marshallese"]:0.31327221017592033,((((2[&type="Not_Marshallese"]:0.2947365653880348,3[&type="Not_Marshallese"]:0.0867365653879511)7[&type="Marshallese"]:0.2024817199014357,4[&type="Marshallese"]:0.01821828528942865)10[&type="Marshallese"]:0.0574476613937806,5[&type="Marshallese"]:0.004665946683069189)9[&type="Marshallese"]:0.08577303160024063,6[&type="Marshallese"]:0.1554389782833644)8[&type="Marshallese"]:0.2918332318925705)11[&type="Marshallese"]:0.0;
tree STATE_1530000 = (1[&type="Not_Marshallese"]:0.2383504157627101,((((2[&type="Not_Marshallese"]:0.232105795845855,3[&type="Not_Marshallese"]:0.024105795845771327)8[&type="Marshallese"]:0.2590977358414885,4[&type="Marshallese"]:0.01220353168730165)9[&type="Marshallese"]:0.07044611005616991,5[&type="Marshallese"]:0.011649641743331496)10[&type="Marshallese"]:0.23041394309179386,6[&type="Marshallese"]:0.3070635848351799)7[&type="Marshallese"]:0.06528683092754473)11[&type="Marshallese"]:0.0;tree STATE_6530000 = (1[&type="Not_Marshallese"]:0.2383504157627101,((((2[&type="Not_Marshallese"]:0.232105795845855,3[&type="Not_Marshallese"]:0.024105795845771327)8[&type="Marshallese"]:0.2590977358414885,4[&type="Marshallese"]:0.01220353168730165)9[&type="Marshallese"]:0.07044611005616991,5[&type="Marshallese"]:0.011649641743331496)10[&type="Marshallese"]:0.23041394309179386,6[&type="Marshallese"]:0.3070635848351799)7[&type="Marshallese"]:0.06528683092754473)11[&type="Marshallese"]:0.0;
tree STATE_1540000 = (1[&type="Not_Marshallese"]:0.22740477884679455,((((2[&type="Not_Marshallese"]:0.23747970366524945,3[&type="Not_Marshallese"]:0.02947970366516578)9[&type="Marshallese"]:0.2912751625586039,4[&type="Marshallese"]:0.049754866223811534)7[&type="Marshallese"]:0.025284791935767603,5[&type="Marshallese"]:0.004039658159439075)8[&type="Marshallese"]:0.12660425358758876,6[&type="Marshallese"]:0.1956439117470824)10[&type="Marshallese"]:0.1657608670997267)11[&type="Marshallese"]:0.0;tree STATE_6540000 = (1[&type="Not_Marshallese"]:0.22740477884679455,((((2[&type="Not_Marshallese"]:0.23747970366524945,3[&type="Not_Marshallese"]:0.02947970366516578)9[&type="Marshallese"]:0.2912751625586039,4[&type="Marshallese"]:0.049754866223811534)7[&type="Marshallese"]:0.025284791935767603,5[&type="Marshallese"]:0.004039658159439075)8[&type="Marshallese"]:0.12660425358758876,6[&type="Marshallese"]:0.1956439117470824)10[&type="Marshallese"]:0.1657608670997267)11[&type="Marshallese"]:0.0;
tree STATE_1550000 = (1[&type="Not_Marshallese"]:0.254570670122097,((((2[&type="Not_Marshallese"]:0.32328926026783406,3[&type="Not_Marshallese"]:0.11528926026775038)9[&type="Marshallese"]:0.2150061314030534,4[&type="Marshallese"]:0.05929539167084563)7[&type="Marshallese"]:0.10916540676603781,6[&type="Marshallese"]:0.16246079843679795)8[&type="Marshallese"]:0.02599780176988198,5[&type="Marshallese"]:0.12345860020662536)10[&type="Marshallese"]:0.20011206991543162)11[&type="Marshallese"]:0.0;tree STATE_6550000 = (1[&type="Not_Marshallese"]:0.254570670122097,((((2[&type="Not_Marshallese"]:0.32328926026783406,3[&type="Not_Marshallese"]:0.11528926026775038)9[&type="Marshallese"]:0.2150061314030534,4[&type="Marshallese"]:0.05929539167084563)7[&type="Marshallese"]:0.10916540676603781,6[&type="Marshallese"]:0.16246079843679795)8[&type="Marshallese"]:0.02599780176988198,5[&type="Marshallese"]:0.12345860020662536)10[&type="Marshallese"]:0.20011206991543162)11[&type="Marshallese"]:0.0;
tree STATE_1560000 = (1[&type="Not_Marshallese"]:0.0937540516937353,((((2[&type="Not_Marshallese"]:0.26745546198246734,3[&type="Not_Marshallese"]:0.05945546198238366)9[&type="Marshallese"]:0.2537779797831668,4[&type="Marshallese"]:0.042233441765592294)7[&type="Marshallese"]:0.09860363696951813,5[&type="Marshallese"]:0.06983707873497036)8[&type="Marshallese"]:0.04295611432054813,6[&type="Marshallese"]:0.17779319305557306)10[&type="Marshallese"]:0.049960858638176786)11[&type="Marshallese"]:0.0;tree STATE_6560000 = (1[&type="Not_Marshallese"]:0.0937540516937353,((((2[&type="Not_Marshallese"]:0.26745546198246734,3[&type="Not_Marshallese"]:0.05945546198238366)9[&type="Marshallese"]:0.2537779797831668,4[&type="Marshallese"]:0.042233441765592294)7[&type="Marshallese"]:0.09860363696951813,5[&type="Marshallese"]:0.06983707873497036)8[&type="Marshallese"]:0.04295611432054813,6[&type="Marshallese"]:0.17779319305557306)10[&type="Marshallese"]:0.049960858638176786)11[&type="Marshallese"]:0.0;
tree STATE_1570000 = (1[&type="Not_Marshallese"]:0.09755786134987121,((((2[&type="Not_Marshallese"]:0.2716255091825724,3[&type="Not_Marshallese"]:0.06362550918248872)9[&type="Marshallese"]:0.24327468120717105,4[&type="Marshallese"]:0.0359001903897016)7[&type="Marshallese"]:0.08004046553464206,5[&type="Marshallese"]:0.0449406559242036)8[&type="Marshallese"]:0.07109322125246864,6[&type="Marshallese"]:0.1810338771767268)10[&type="Marshallese"]:0.05052398417315895)11[&type="Marshallese"]:0.0;tree STATE_6570000 = (1[&type="Not_Marshallese"]:0.09755786134987121,((((2[&type="Not_Marshallese"]:0.2716255091825724,3[&type="Not_Marshallese"]:0.06362550918248872)9[&type="Marshallese"]:0.24327468120717105,4[&type="Marshallese"]:0.0359001903897016)7[&type="Marshallese"]:0.08004046553464206,5[&type="Marshallese"]:0.0449406559242036)8[&type="Marshallese"]:0.07109322125246864,6[&type="Marshallese"]:0.1810338771767268)10[&type="Marshallese"]:0.05052398417315895)11[&type="Marshallese"]:0.0;
tree STATE_1580000 = (1[&type="Not_Marshallese"]:0.24121003582326583,(((2[&type="Not_Marshallese"]:0.2769082810195335,3[&type="Not_Marshallese"]:0.06890828101944985)9[&type="Marshallese"]:0.2468748544854376,4[&type="Marshallese"]:0.044783135504929295)7[&type="Marshallese"]:0.06428372255925585,(5[&type="Marshallese"]:0.031224348716770267,6[&type="Marshallese"]:0.09622434871682484)10[&type="Marshallese"]:0.006842509347274817)8[&type="Marshallese"]:0.27214317775918073)11[&type="Marshallese"]:0.0;tree STATE_6580000 = (1[&type="Not_Marshallese"]:0.24121003582326583,(((2[&type="Not_Marshallese"]:0.2769082810195335,3[&type="Not_Marshallese"]:0.06890828101944985)9[&type="Marshallese"]:0.2468748544854376,4[&type="Marshallese"]:0.044783135504929295)7[&type="Marshallese"]:0.06428372255925585,(5[&type="Marshallese"]:0.031224348716770267,6[&type="Marshallese"]:0.09622434871682484)10[&type="Marshallese"]:0.006842509347274817)8[&type="Marshallese"]:0.27214317775918073)11[&type="Marshallese"]:0.0;
tree STATE_1590000 = (1[&type="Not_Marshallese"]:0.32346907977461725,(((2[&type="Not_Marshallese"]:0.21716127488531964,3[&type="Not_Marshallese"]:0.009161274885235965)9[&type="Marshallese"]:0.26368883049588143,4[&type="Marshallese"]:0.0018501053811592616)7[&type="Marshallese"]:0.1657812176533212,(5[&type="Marshallese"]:0.09054931375265163,6[&type="Marshallese"]:0.1555493137527062)8[&type="Marshallese"]:0.006082009281688783)10[&type="Marshallese"]:0.2958377567402368)11[&type="Marshallese"]:0.0;tree STATE_6590000 = (1[&type="Not_Marshallese"]:0.32346907977461725,(((2[&type="Not_Marshallese"]:0.21716127488531964,3[&type="Not_Marshallese"]:0.009161274885235965)9[&type="Marshallese"]:0.26368883049588143,4[&type="Marshallese"]:0.0018501053811592616)7[&type="Marshallese"]:0.1657812176533212,(5[&type="Marshallese"]:0.09054931375265163,6[&type="Marshallese"]:0.1555493137527062)8[&type="Marshallese"]:0.006082009281688783)10[&type="Marshallese"]:0.2958377567402368)11[&type="Marshallese"]:0.0;
tree STATE_1600000 = (1[&type="Not_Marshallese"]:0.123474640396663,((((2[&type="Not_Marshallese"]:0.2828403391143713,3[&type="Not_Marshallese"]:0.07484033911428761)9[&type="Marshallese"]:0.204585714068785,4[&type="Marshallese"]:0.008426053183114457)7[&type="Marshallese"]:0.0663395705630479,6[&type="Marshallese"]:0.06876562374607686)8[&type="Marshallese"]:0.0022340744503617227,5[&type="Marshallese"]:0.005999698196384018)10[&type="Marshallese"]:0.18647494220023897)11[&type="Marshallese"]:0.0;tree STATE_6600000 = (1[&type="Not_Marshallese"]:0.123474640396663,((((2[&type="Not_Marshallese"]:0.2828403391143713,3[&type="Not_Marshallese"]:0.07484033911428761)9[&type="Marshallese"]:0.204585714068785,4[&type="Marshallese"]:0.008426053183114457)7[&type="Marshallese"]:0.0663395705630479,6[&type="Marshallese"]:0.06876562374607686)8[&type="Marshallese"]:0.0022340744503617227,5[&type="Marshallese"]:0.005999698196384018)10[&type="Marshallese"]:0.18647494220023897)11[&type="Marshallese"]:0.0;
tree STATE_1610000 = (1[&type="Not_Marshallese"]:0.39915241801169765,(((2[&type="Not_Marshallese"]:0.22303633391257285,3[&type="Not_Marshallese"]:0.01503633391248918)9[&type="Not_Marshallese"]:0.2779111117929687,4[&type="Marshallese"]:0.02194744570549967)7[&type="Marshallese"]:0.12162030567877735,(5[&type="Marshallese"]:0.008045699236942983,6[&type="Marshallese"]:0.07304569923699755)8[&type="Marshallese"]:0.06452205214719398)10[&type="Marshallese"]:0.3955846666275207)11[&type="Marshallese"]:0.0;tree STATE_6610000 = (1[&type="Not_Marshallese"]:0.39915241801169765,(((2[&type="Not_Marshallese"]:0.22303633391257285,3[&type="Not_Marshallese"]:0.01503633391248918)9[&type="Not_Marshallese"]:0.2779111117929687,4[&type="Marshallese"]:0.02194744570549967)7[&type="Marshallese"]:0.12162030567877735,(5[&type="Marshallese"]:0.008045699236942983,6[&type="Marshallese"]:0.07304569923699755)8[&type="Marshallese"]:0.06452205214719398)10[&type="Marshallese"]:0.3955846666275207)11[&type="Marshallese"]:0.0;
tree STATE_1620000 = (1[&type="Not_Marshallese"]:0.2939988946302927,((((2[&type="Not_Marshallese"]:0.24882318730942754,3[&type="Not_Marshallese"]:0.04082318730934387)9[&type="Marshallese"]:0.2801557135211379,4[&type="Marshallese"]:0.04997890083052359)7[&type="Marshallese"]:0.04521766948397743,5[&type="Marshallese"]:0.024196570314360955)8[&type="Marshallese"]:0.07658828027221687,6[&type="Marshallese"]:0.1657848505866324)10[&type="Marshallese"]:0.2622140440436749)11[&type="Marshallese"]:0.0;tree STATE_6620000 = (1[&type="Not_Marshallese"]:0.2939988946302927,((((2[&type="Not_Marshallese"]:0.24882318730942754,3[&type="Not_Marshallese"]:0.04082318730934387)9[&type="Marshallese"]:0.2801557135211379,4[&type="Marshallese"]:0.04997890083052359)7[&type="Marshallese"]:0.04521766948397743,5[&type="Marshallese"]:0.024196570314360955)8[&type="Marshallese"]:0.07658828027221687,6[&type="Marshallese"]:0.1657848505866324)10[&type="Marshallese"]:0.2622140440436749)11[&type="Marshallese"]:0.0;
tree STATE_1630000 = (1[&type="Not_Marshallese"]:0.20594200813037622,((((2[&type="Not_Marshallese"]:0.2211307344651126,3[&type="Not_Marshallese"]:0.013130734465028937)9[&type="Not_Marshallese"]:0.3648537943391344,4[&type="Marshallese"]:0.10698452880420517)7[&type="Marshallese"]:0.1432576617612754,5[&type="Marshallese"]:0.17924219056534052)8[&type="Not_Marshallese"]:0.08337768993002403,6[&type="Marshallese"]:0.3276198804954191)10[&type="Marshallese"]:0.012322127634971647)11[&type="Marshallese"]:0.0;tree STATE_6630000 = (1[&type="Not_Marshallese"]:0.20594200813037622,((((2[&type="Not_Marshallese"]:0.2211307344651126,3[&type="Not_Marshallese"]:0.013130734465028937)9[&type="Not_Marshallese"]:0.3648537943391344,4[&type="Marshallese"]:0.10698452880420517)7[&type="Marshallese"]:0.1432576617612754,5[&type="Marshallese"]:0.17924219056534052)8[&type="Not_Marshallese"]:0.08337768993002403,6[&type="Marshallese"]:0.3276198804954191)10[&type="Marshallese"]:0.012322127634971647)11[&type="Marshallese"]:0.0;
tree STATE_1640000 = (1[&type="Not_Marshallese"]:0.15310729875863305,((((2[&type="Not_Marshallese"]:0.25816019090043457,3[&type="Not_Marshallese"]:0.0501601909003509)9[&type="Marshallese"]:0.24963428478365773,4[&type="Marshallese"]:0.02879447568405047)7[&type="Marshallese"]:0.04456182767669059,5[&type="Marshallese"]:0.0023563033606009975)8[&type="Marshallese"]:5.558283580743284E-4,6[&type="Marshallese"]:0.0679121317187299)10[&type="Marshallese"]:0.2191951670399177)11[&type="Marshallese"]:0.0;tree STATE_6640000 = (1[&type="Not_Marshallese"]:0.15310729875863305,((((2[&type="Not_Marshallese"]:0.25816019090043457,3[&type="Not_Marshallese"]:0.0501601909003509)9[&type="Marshallese"]:0.24963428478365773,4[&type="Marshallese"]:0.02879447568405047)7[&type="Marshallese"]:0.04456182767669059,5[&type="Marshallese"]:0.0023563033606009975)8[&type="Marshallese"]:5.558283580743284E-4,6[&type="Marshallese"]:0.0679121317187299)10[&type="Marshallese"]:0.2191951670399177)11[&type="Marshallese"]:0.0;
tree STATE_1650000 = (1[&type="Not_Marshallese"]:0.24875105781217421,((((2[&type="Not_Marshallese"]:0.3336618314187134,3[&type="Not_Marshallese"]:0.12566183141862974)9[&type="Marshallese"]:0.16207367266857087,4[&type="Marshallese"]:0.016735504087242448)7[&type="Marshallese"]:0.21119157087904183,6[&type="Marshallese"]:0.2219270749661988)10[&type="Marshallese"]:0.001350517480153579,5[&type="Marshallese"]:0.1582775924462978)8[&type="Marshallese"]:0.1594734653658364)11[&type="Marshallese"]:0.0;tree STATE_6650000 = (1[&type="Not_Marshallese"]:0.24875105781217421,((((2[&type="Not_Marshallese"]:0.3336618314187134,3[&type="Not_Marshallese"]:0.12566183141862974)9[&type="Marshallese"]:0.16207367266857087,4[&type="Marshallese"]:0.016735504087242448)7[&type="Marshallese"]:0.21119157087904183,6[&type="Marshallese"]:0.2219270749661988)10[&type="Marshallese"]:0.001350517480153579,5[&type="Marshallese"]:0.1582775924462978)8[&type="Marshallese"]:0.1594734653658364)11[&type="Marshallese"]:0.0;
tree STATE_1660000 = (1[&type="Not_Marshallese"]:0.10389635330356528,(((2[&type="Not_Marshallese"]:0.30709518670895475,3[&type="Not_Marshallese"]:0.09909518670887107)9[&type="Marshallese"]:0.32000218073876785,4[&type="Marshallese"]:0.14809736744768076)7[&type="Marshallese"]:0.06058263595319058,(5[&type="Marshallese"]:0.08204804925581288,6[&type="Marshallese"]:0.14704804925586745)8[&type="Marshallese"]:0.055631954144918394)10[&type="Marshallese"]:0.035216349902793986)11[&type="Marshallese"]:0.0;tree STATE_6660000 = (1[&type="Not_Marshallese"]:0.10389635330356528,(((2[&type="Not_Marshallese"]:0.30709518670895475,3[&type="Not_Marshallese"]:0.09909518670887107)9[&type="Marshallese"]:0.32000218073876785,4[&type="Marshallese"]:0.14809736744768076)7[&type="Marshallese"]:0.06058263595319058,(5[&type="Marshallese"]:0.08204804925581288,6[&type="Marshallese"]:0.14704804925586745)8[&type="Marshallese"]:0.055631954144918394)10[&type="Marshallese"]:0.035216349902793986)11[&type="Marshallese"]:0.0;
tree STATE_1670000 = (1[&type="Not_Marshallese"]:0.22863909532719529,((((2[&type="Not_Marshallese"]:0.21934395708067148,3[&type="Not_Marshallese"]:0.011343957080587802)9[&type="Not_Marshallese"]:0.2712833961192892,4[&type="Marshallese"]:0.01162735319991881)7[&type="Marshallese"]:0.06829112452205033,5[&type="Marshallese"]:0.008918477721829077)10[&type="Marshallese"]:0.04571042250406665,6[&type="Marshallese"]:0.1196289002259503)8[&type="Marshallese"]:0.24301019510125954)11[&type="Marshallese"]:0.0;tree STATE_6670000 = (1[&type="Not_Marshallese"]:0.22863909532719529,((((2[&type="Not_Marshallese"]:0.21934395708067148,3[&type="Not_Marshallese"]:0.011343957080587802)9[&type="Not_Marshallese"]:0.2712833961192892,4[&type="Marshallese"]:0.01162735319991881)7[&type="Marshallese"]:0.06829112452205033,5[&type="Marshallese"]:0.008918477721829077)10[&type="Marshallese"]:0.04571042250406665,6[&type="Marshallese"]:0.1196289002259503)8[&type="Marshallese"]:0.24301019510125954)11[&type="Marshallese"]:0.0;
tree STATE_1680000 = (1[&type="Not_Marshallese"]:0.21089565265267662,((((2[&type="Not_Marshallese"]:0.24767029086848816,3[&type="Not_Marshallese"]:0.039670290868404484)9[&type="Marshallese"]:0.29108509014805417,4[&type="Marshallese"]:0.059755381016500464)7[&type="Marshallese"]:0.036876368657834946,5[&type="Marshallese"]:0.025631749674195348)8[&type="Marshallese"]:0.025632117684167732,6[&type="Marshallese"]:0.11626386735841765)10[&type="Marshallese"]:0.22863178529427353)11[&type="Marshallese"]:0.0;tree STATE_6680000 = (1[&type="Not_Marshallese"]:0.21089565265267662,((((2[&type="Not_Marshallese"]:0.24767029086848816,3[&type="Not_Marshallese"]:0.039670290868404484)9[&type="Marshallese"]:0.29108509014805417,4[&type="Marshallese"]:0.059755381016500464)7[&type="Marshallese"]:0.036876368657834946,5[&type="Marshallese"]:0.025631749674195348)8[&type="Marshallese"]:0.025632117684167732,6[&type="Marshallese"]:0.11626386735841765)10[&type="Marshallese"]:0.22863178529427353)11[&type="Marshallese"]:0.0;
tree STATE_1690000 = (1[&type="Not_Marshallese"]:0.6469367046787415,((((2[&type="Not_Marshallese"]:0.3139908691093373,3[&type="Not_Marshallese"]:0.10599086910925365)7[&type="Marshallese"]:0.17743876659669383,4[&type="Marshallese"]:0.012429635705989317)10[&type="Marshallese"]:0.17530827499848423,5[&type="Marshallese"]:0.11673791070433348)9[&type="Marshallese"]:0.23683679713780348,6[&type="Marshallese"]:0.41857470784219153)8[&type="Marshallese"]:0.36236199683656456)11[&type="Marshallese"]:0.0;tree STATE_6690000 = (1[&type="Not_Marshallese"]:0.6469367046787415,((((2[&type="Not_Marshallese"]:0.3139908691093373,3[&type="Not_Marshallese"]:0.10599086910925365)7[&type="Marshallese"]:0.17743876659669383,4[&type="Marshallese"]:0.012429635705989317)10[&type="Marshallese"]:0.17530827499848423,5[&type="Marshallese"]:0.11673791070433348)9[&type="Marshallese"]:0.23683679713780348,6[&type="Marshallese"]:0.41857470784219153)8[&type="Marshallese"]:0.36236199683656456)11[&type="Marshallese"]:0.0;
tree STATE_1700000 = (((1[&type="Not_Marshallese"]:0.11541520463726662,((2[&type="Not_Marshallese"]:0.22812872191644562,3[&type="Not_Marshallese"]:0.020128721916361947)7[&type="Marshallese"]:0.27540906273083043,4[&type="Marshallese"]:0.024537784647234218)10[&type="Marshallese"]:0.23087741999013245)9[&type="Marshallese"]:0.10002743049883489,5[&type="Marshallese"]:0.2844426351360615)8[&type="Marshallese"]:0.2357857890496352,6[&type="Marshallese"]:0.5852284241857513)11[&type="Marshallese"]:0.0;tree STATE_6700000 = (((1[&type="Not_Marshallese"]:0.11541520463726662,((2[&type="Not_Marshallese"]:0.22812872191644562,3[&type="Not_Marshallese"]:0.020128721916361947)7[&type="Marshallese"]:0.27540906273083043,4[&type="Marshallese"]:0.024537784647234218)10[&type="Marshallese"]:0.23087741999013245)9[&type="Marshallese"]:0.10002743049883489,5[&type="Marshallese"]:0.2844426351360615)8[&type="Marshallese"]:0.2357857890496352,6[&type="Marshallese"]:0.5852284241857513)11[&type="Marshallese"]:0.0;
tree STATE_1710000 = (1[&type="Not_Marshallese"]:0.22215553608691407,((((2[&type="Not_Marshallese"]:0.3425587898602995,3[&type="Not_Marshallese"]:0.1345587898602158)9[&type="Marshallese"]:0.15648643724799943,4[&type="Marshallese"]:0.02004522710825707)7[&type="Marshallese"]:0.15168940165603062,5[&type="Marshallese"]:0.10073462876414763)10[&type="Marshallese"]:0.09810364382121328,6[&type="Marshallese"]:0.2638382725854155)8[&type="Marshallese"]:0.09231726350151315)11[&type="Marshallese"]:0.0;tree STATE_6710000 = (1[&type="Not_Marshallese"]:0.22215553608691407,((((2[&type="Not_Marshallese"]:0.3425587898602995,3[&type="Not_Marshallese"]:0.1345587898602158)9[&type="Marshallese"]:0.15648643724799943,4[&type="Marshallese"]:0.02004522710825707)7[&type="Marshallese"]:0.15168940165603062,5[&type="Marshallese"]:0.10073462876414763)10[&type="Marshallese"]:0.09810364382121328,6[&type="Marshallese"]:0.2638382725854155)8[&type="Marshallese"]:0.09231726350151315)11[&type="Marshallese"]:0.0;
tree STATE_1720000 = (1[&type="Not_Marshallese"]:0.34934502010576796,(((2[&type="Not_Marshallese"]:0.2988388849088254,3[&type="Not_Marshallese"]:0.0908388849087417)9[&type="Marshallese"]:0.21742508385817172,4[&type="Marshallese"]:0.03726396876695526)7[&type="Marshallese"]:0.05695710146537747,(5[&type="Marshallese"]:0.010221806634460817,6[&type="Marshallese"]:0.07522180663451539)10[&type="Marshallese"]:0.012999263597731847)8[&type="Marshallese"]:0.3951239498735353)11[&type="Marshallese"]:0.0;tree STATE_6720000 = (1[&type="Not_Marshallese"]:0.34934502010576796,(((2[&type="Not_Marshallese"]:0.2988388849088254,3[&type="Not_Marshallese"]:0.0908388849087417)9[&type="Marshallese"]:0.21742508385817172,4[&type="Marshallese"]:0.03726396876695526)7[&type="Marshallese"]:0.05695710146537747,(5[&type="Marshallese"]:0.010221806634460817,6[&type="Marshallese"]:0.07522180663451539)10[&type="Marshallese"]:0.012999263597731847)8[&type="Marshallese"]:0.3951239498735353)11[&type="Marshallese"]:0.0;
tree STATE_1730000 = ((1[&type="Not_Marshallese"]:0.1299270700012698,6[&type="Marshallese"]:0.26392707000128435)10[&type="Marshallese"]:0.09162116987682223,(((2[&type="Not_Marshallese"]:0.3722296041107704,3[&type="Not_Marshallese"]:0.1642296041106867)9[&type="Marshallese"]:0.20085320687114555,4[&type="Marshallese"]:0.0940828109818741)7[&type="Marshallese"]:0.0667434849184737,5[&type="Marshallese"]:0.08982629590020774)8[&type="Marshallese"]:0.20072194397784426)11[&type="Marshallese"]:0.0;tree STATE_6730000 = ((1[&type="Not_Marshallese"]:0.1299270700012698,6[&type="Marshallese"]:0.26392707000128435)10[&type="Marshallese"]:0.09162116987682223,(((2[&type="Not_Marshallese"]:0.3722296041107704,3[&type="Not_Marshallese"]:0.1642296041106867)9[&type="Marshallese"]:0.20085320687114555,4[&type="Marshallese"]:0.0940828109818741)7[&type="Marshallese"]:0.0667434849184737,5[&type="Marshallese"]:0.08982629590020774)8[&type="Marshallese"]:0.20072194397784426)11[&type="Marshallese"]:0.0;
tree STATE_1740000 = ((1[&type="Not_Marshallese"]:0.3721807862264451,(((2[&type="Not_Marshallese"]:0.29228778115387793,3[&type="Not_Marshallese"]:0.08428778115379426)7[&type="Marshallese"]:0.18917531266832305,4[&type="Marshallese"]:0.002463093822159146)10[&type="Marshallese"]:0.16544197118815318,5[&type="Marshallese"]:0.09690506501017226)8[&type="Marshallese"]:0.34427572121623284)9[&type="Marshallese"]:0.07923401062910729,6[&type="Marshallese"]:0.585414796855567)11[&type="Marshallese"]:0.0;tree STATE_6740000 = ((1[&type="Not_Marshallese"]:0.3721807862264451,(((2[&type="Not_Marshallese"]:0.29228778115387793,3[&type="Not_Marshallese"]:0.08428778115379426)7[&type="Marshallese"]:0.18917531266832305,4[&type="Marshallese"]:0.002463093822159146)10[&type="Marshallese"]:0.16544197118815318,5[&type="Marshallese"]:0.09690506501017226)8[&type="Marshallese"]:0.34427572121623284)9[&type="Marshallese"]:0.07923401062910729,6[&type="Marshallese"]:0.585414796855567)11[&type="Marshallese"]:0.0;
tree STATE_1750000 = (1[&type="Not_Marshallese"]:0.3351543456990631,((((2[&type="Not_Marshallese"]:0.23331908970451035,3[&type="Not_Marshallese"]:0.025319089704426673)7[&type="Marshallese"]:0.2540372698321891,4[&type="Marshallese"]:0.008356359536657643)10[&type="Marshallese"]:0.07792238202274165,5[&type="Marshallese"]:0.015278741559259235)8[&type="Marshallese"]:0.23900739926404635,6[&type="Marshallese"]:0.31928614082336015)9[&type="Marshallese"]:0.1498682048757175)11[&type="Marshallese"]:0.0;tree STATE_6750000 = (1[&type="Not_Marshallese"]:0.3351543456990631,((((2[&type="Not_Marshallese"]:0.23331908970451035,3[&type="Not_Marshallese"]:0.025319089704426673)7[&type="Marshallese"]:0.2540372698321891,4[&type="Marshallese"]:0.008356359536657643)10[&type="Marshallese"]:0.07792238202274165,5[&type="Marshallese"]:0.015278741559259235)8[&type="Marshallese"]:0.23900739926404635,6[&type="Marshallese"]:0.31928614082336015)9[&type="Marshallese"]:0.1498682048757175)11[&type="Marshallese"]:0.0;
tree STATE_1760000 = (1[&type="Not_Marshallese"]:0.6714717651093884,((((2[&type="Not_Marshallese"]:0.3426893594474312,3[&type="Not_Marshallese"]:0.1346893594473475)9[&type="Marshallese"]:0.14504038529325103,4[&type="Marshallese"]:0.008729744740640366)7[&type="Marshallese"]:0.15216736225178684,5[&type="Marshallese"]:0.08989710699228715)10[&type="Marshallese"]:0.14266841017828336,6[&type="Marshallese"]:0.29756551717062507)8[&type="Marshallese"]:0.5079062479387779)11[&type="Not_Marshallese"]:0.0;tree STATE_6760000 = (1[&type="Not_Marshallese"]:0.6714717651093884,((((2[&type="Not_Marshallese"]:0.3426893594474312,3[&type="Not_Marshallese"]:0.1346893594473475)9[&type="Marshallese"]:0.14504038529325103,4[&type="Marshallese"]:0.008729744740640366)7[&type="Marshallese"]:0.15216736225178684,5[&type="Marshallese"]:0.08989710699228715)10[&type="Marshallese"]:0.14266841017828336,6[&type="Marshallese"]:0.29756551717062507)8[&type="Marshallese"]:0.5079062479387779)11[&type="Not_Marshallese"]:0.0;
tree STATE_1770000 = (1[&type="Not_Marshallese"]:0.3084528284037741,(((2[&type="Not_Marshallese"]:0.4538874662069325,3[&type="Not_Marshallese"]:0.24588746620684881)7[&type="Marshallese"]:0.18330752263572742,4[&type="Marshallese"]:0.15819498884261807)10[&type="Marshallese"]:0.13735757126526893,(5[&type="Marshallese"]:0.2045212215247605,6[&type="Marshallese"]:0.26952122152481506)9[&type="Marshallese"]:0.020031338582986447)8[&type="Marshallese"]:0.15290026829598713)11[&type="Marshallese"]:0.0;tree STATE_6770000 = (1[&type="Not_Marshallese"]:0.3084528284037741,(((2[&type="Not_Marshallese"]:0.4538874662069325,3[&type="Not_Marshallese"]:0.24588746620684881)7[&type="Marshallese"]:0.18330752263572742,4[&type="Marshallese"]:0.15819498884261807)10[&type="Marshallese"]:0.13735757126526893,(5[&type="Marshallese"]:0.2045212215247605,6[&type="Marshallese"]:0.26952122152481506)9[&type="Marshallese"]:0.020031338582986447)8[&type="Marshallese"]:0.15290026829598713)11[&type="Marshallese"]:0.0;
tree STATE_1780000 = (1[&type="Not_Marshallese"]:0.37525720480555935,((((2[&type="Not_Marshallese"]:0.35403108153395474,3[&type="Not_Marshallese"]:0.14603108153387107)9[&type="Marshallese"]:0.23297443539452384,4[&type="Marshallese"]:0.10800551692843674)7[&type="Marshallese"]:0.08136542315467643,5[&type="Marshallese"]:0.11837094008297311)8[&type="Marshallese"]:0.24840717428589665,6[&type="Marshallese"]:0.4317781143689243)10[&type="Marshallese"]:0.07747909043664958)11[&type="Marshallese"]:0.0;tree STATE_6780000 = (1[&type="Not_Marshallese"]:0.37525720480555935,((((2[&type="Not_Marshallese"]:0.35403108153395474,3[&type="Not_Marshallese"]:0.14603108153387107)9[&type="Marshallese"]:0.23297443539452384,4[&type="Marshallese"]:0.10800551692843674)7[&type="Marshallese"]:0.08136542315467643,5[&type="Marshallese"]:0.11837094008297311)8[&type="Marshallese"]:0.24840717428589665,6[&type="Marshallese"]:0.4317781143689243)10[&type="Marshallese"]:0.07747909043664958)11[&type="Marshallese"]:0.0;
tree STATE_1790000 = (1[&type="Not_Marshallese"]:0.5760024182533823,((((2[&type="Not_Marshallese"]:0.3033330194267405,3[&type="Not_Marshallese"]:0.09533301942665684)7[&type="Marshallese"]:0.28949871651527526,4[&type="Marshallese"]:0.11383173594197393)9[&type="Marshallese"]:0.2502830381145643,6[&type="Marshallese"]:0.35811477405645276)10[&type="Marshallese"]:0.03501320022916843,5[&type="Marshallese"]:0.3281279742855666)8[&type="Marshallese"]:0.31687444396777564)11[&type="Marshallese"]:0.0;tree STATE_6790000 = (1[&type="Not_Marshallese"]:0.5760024182533823,((((2[&type="Not_Marshallese"]:0.3033330194267405,3[&type="Not_Marshallese"]:0.09533301942665684)7[&type="Marshallese"]:0.28949871651527526,4[&type="Marshallese"]:0.11383173594197393)9[&type="Marshallese"]:0.2502830381145643,6[&type="Marshallese"]:0.35811477405645276)10[&type="Marshallese"]:0.03501320022916843,5[&type="Marshallese"]:0.3281279742855666)8[&type="Marshallese"]:0.31687444396777564)11[&type="Marshallese"]:0.0;
tree STATE_1800000 = (1[&type="Not_Marshallese"]:0.6429068558698381,((((2[&type="Not_Marshallese"]:0.2905333084402063,3[&type="Not_Marshallese"]:0.08253330844012263)9[&type="Marshallese"]:0.20705245731385835,4[&type="Marshallese"]:0.01858576575402282)7[&type="Marshallese"]:0.0871350573968721,5[&type="Marshallese"]:0.034720823150754865)10[&type="Marshallese"]:0.5233042917015708,6[&type="Marshallese"]:0.6230251148523802)8[&type="Marshallese"]:0.15388174101747243)11[&type="Marshallese"]:0.0;tree STATE_6800000 = (1[&type="Not_Marshallese"]:0.6429068558698381,((((2[&type="Not_Marshallese"]:0.2905333084402063,3[&type="Not_Marshallese"]:0.08253330844012263)9[&type="Marshallese"]:0.20705245731385835,4[&type="Marshallese"]:0.01858576575402282)7[&type="Marshallese"]:0.0871350573968721,5[&type="Marshallese"]:0.034720823150754865)10[&type="Marshallese"]:0.5233042917015708,6[&type="Marshallese"]:0.6230251148523802)8[&type="Marshallese"]:0.15388174101747243)11[&type="Marshallese"]:0.0;
tree STATE_1810000 = (1[&type="Not_Marshallese"]:0.44516001319595633,((((2[&type="Not_Marshallese"]:0.2941543887731569,3[&type="Not_Marshallese"]:0.08615438877307324)8[&type="Not_Marshallese"]:0.268205038223708,4[&type="Marshallese"]:0.08335942699682308)9[&type="Marshallese"]:0.038325528031605716,5[&type="Marshallese"]:0.050684955028288736)10[&type="Marshallese"]:0.03493001842119381,6[&type="Marshallese"]:0.15061497344953712)7[&type="Marshallese"]:0.42854503974643376)11[&type="Marshallese"]:0.0;tree STATE_6810000 = (1[&type="Not_Marshallese"]:0.44516001319595633,((((2[&type="Not_Marshallese"]:0.2941543887731569,3[&type="Not_Marshallese"]:0.08615438877307324)8[&type="Not_Marshallese"]:0.268205038223708,4[&type="Marshallese"]:0.08335942699682308)9[&type="Marshallese"]:0.038325528031605716,5[&type="Marshallese"]:0.050684955028288736)10[&type="Marshallese"]:0.03493001842119381,6[&type="Marshallese"]:0.15061497344953712)7[&type="Marshallese"]:0.42854503974643376)11[&type="Marshallese"]:0.0;
tree STATE_1820000 = (1[&type="Not_Marshallese"]:0.10597286857091393,((((2[&type="Not_Marshallese"]:0.42388843025301687,3[&type="Not_Marshallese"]:0.2158884302529332)9[&type="Marshallese"]:0.11726918816231441,4[&type="Marshallese"]:0.06215761841528944)7[&type="Marshallese"]:0.046571282747826515,6[&type="Marshallese"]:0.10272890116303046)8[&type="Marshallese"]:0.06152936858780467,5[&type="Marshallese"]:0.09925826975078056)10[&type="Marshallese"]:0.07571459882009335)11[&type="Marshallese"]:0.0;tree STATE_6820000 = (1[&type="Not_Marshallese"]:0.10597286857091393,((((2[&type="Not_Marshallese"]:0.42388843025301687,3[&type="Not_Marshallese"]:0.2158884302529332)9[&type="Marshallese"]:0.11726918816231441,4[&type="Marshallese"]:0.06215761841528944)7[&type="Marshallese"]:0.046571282747826515,6[&type="Marshallese"]:0.10272890116303046)8[&type="Marshallese"]:0.06152936858780467,5[&type="Marshallese"]:0.09925826975078056)10[&type="Marshallese"]:0.07571459882009335)11[&type="Marshallese"]:0.0;
tree STATE_1830000 = (1[&type="Not_Marshallese"]:0.39259954429111255,((((2[&type="Not_Marshallese"]:0.23105404458519269,3[&type="Not_Marshallese"]:0.023054044585109013)9[&type="Marshallese"]:0.26719745031955816,4[&type="Marshallese"]:0.01925149490470901)7[&type="Marshallese"]:0.14023544424551304,5[&type="Marshallese"]:0.08848693915008199)10[&type="Marshallese"]:0.1100364243239148,6[&type="Marshallese"]:0.26352336347405136)8[&type="Marshallese"]:0.26307618081707573)11[&type="Marshallese"]:0.0;tree STATE_6830000 = (1[&type="Not_Marshallese"]:0.39259954429111255,((((2[&type="Not_Marshallese"]:0.23105404458519269,3[&type="Not_Marshallese"]:0.023054044585109013)9[&type="Marshallese"]:0.26719745031955816,4[&type="Marshallese"]:0.01925149490470901)7[&type="Marshallese"]:0.14023544424551304,5[&type="Marshallese"]:0.08848693915008199)10[&type="Marshallese"]:0.1100364243239148,6[&type="Marshallese"]:0.26352336347405136)8[&type="Marshallese"]:0.26307618081707573)11[&type="Marshallese"]:0.0;
tree STATE_1840000 = (1[&type="Not_Marshallese"]:0.17583142717025413,((((2[&type="Not_Marshallese"]:0.23848936997728254,3[&type="Not_Marshallese"]:0.030489369977198866)9[&type="Marshallese"]:0.25747382672574964,4[&type="Marshallese"]:0.016963196702990346)7[&type="Marshallese"]:0.1222735154515237,5[&type="Marshallese"]:0.06823671215437399)10[&type="Marshallese"]:0.011940635205645034,6[&type="Marshallese"]:0.1451773473600736)8[&type="Marshallese"]:0.1646540798101951)11[&type="Marshallese"]:0.0;tree STATE_6840000 = (1[&type="Not_Marshallese"]:0.17583142717025413,((((2[&type="Not_Marshallese"]:0.23848936997728254,3[&type="Not_Marshallese"]:0.030489369977198866)9[&type="Marshallese"]:0.25747382672574964,4[&type="Marshallese"]:0.016963196702990346)7[&type="Marshallese"]:0.1222735154515237,5[&type="Marshallese"]:0.06823671215437399)10[&type="Marshallese"]:0.011940635205645034,6[&type="Marshallese"]:0.1451773473600736)8[&type="Marshallese"]:0.1646540798101951)11[&type="Marshallese"]:0.0;
tree STATE_1850000 = (1[&type="Not_Marshallese"]:0.2752039009222299,((((2[&type="Not_Marshallese"]:0.2807494705350713,3[&type="Not_Marshallese"]:0.07274947053498765)9[&type="Marshallese"]:0.2009991571678153,4[&type="Marshallese"]:0.002748627702844786)7[&type="Marshallese"]:0.07284884621368004,5[&type="Marshallese"]:0.0045974739163847644)8[&type="Marshallese"]:0.08819955963157355,6[&type="Marshallese"]:0.1577970335480129)10[&type="Marshallese"]:0.25140686737423157)11[&type="Marshallese"]:0.0;tree STATE_6850000 = (1[&type="Not_Marshallese"]:0.2752039009222299,((((2[&type="Not_Marshallese"]:0.2807494705350713,3[&type="Not_Marshallese"]:0.07274947053498765)9[&type="Marshallese"]:0.2009991571678153,4[&type="Marshallese"]:0.002748627702844786)7[&type="Marshallese"]:0.07284884621368004,5[&type="Marshallese"]:0.0045974739163847644)8[&type="Marshallese"]:0.08819955963157355,6[&type="Marshallese"]:0.1577970335480129)10[&type="Marshallese"]:0.25140686737423157)11[&type="Marshallese"]:0.0;
tree STATE_1860000 = (1[&type="Not_Marshallese"]:0.5082551461692868,((((2[&type="Not_Marshallese"]:0.3153495865687457,3[&type="Not_Marshallese"]:0.107349586568662)9[&type="Marshallese"]:0.1718845108096949,4[&type="Marshallese"]:0.008234097378398753)7[&type="Marshallese"]:0.09509846037144964,5[&type="Marshallese"]:0.032332557749708335)10[&type="Marshallese"]:0.11244776190284134,6[&type="Marshallese"]:0.20978031965260424)8[&type="Marshallese"]:0.4324748265166971)11[&type="Marshallese"]:0.0;tree STATE_6860000 = (1[&type="Not_Marshallese"]:0.5082551461692868,((((2[&type="Not_Marshallese"]:0.3153495865687457,3[&type="Not_Marshallese"]:0.107349586568662)9[&type="Marshallese"]:0.1718845108096949,4[&type="Marshallese"]:0.008234097378398753)7[&type="Marshallese"]:0.09509846037144964,5[&type="Marshallese"]:0.032332557749708335)10[&type="Marshallese"]:0.11244776190284134,6[&type="Marshallese"]:0.20978031965260424)8[&type="Marshallese"]:0.4324748265166971)11[&type="Marshallese"]:0.0;
tree STATE_1870000 = (1[&type="Not_Marshallese"]:0.6731617921433477,((((2[&type="Not_Marshallese"]:0.2763089849408867,3[&type="Not_Marshallese"]:0.06830898494080301)9[&type="Marshallese"]:0.23277005639196185,4[&type="Marshallese"]:0.0300790413328067)7[&type="Marshallese"]:0.2242698120987906,6[&type="Marshallese"]:0.2483488534315118)10[&type="Marshallese"]:0.008712708711834827,5[&type="Marshallese"]:0.19206156214329206)8[&type="Marshallese"]:0.5501002300000156)11[&type="Marshallese"]:0.0;tree STATE_6870000 = (1[&type="Not_Marshallese"]:0.6731617921433477,((((2[&type="Not_Marshallese"]:0.2763089849408867,3[&type="Not_Marshallese"]:0.06830898494080301)9[&type="Marshallese"]:0.23277005639196185,4[&type="Marshallese"]:0.0300790413328067)7[&type="Marshallese"]:0.2242698120987906,6[&type="Marshallese"]:0.2483488534315118)10[&type="Marshallese"]:0.008712708711834827,5[&type="Marshallese"]:0.19206156214329206)8[&type="Marshallese"]:0.5501002300000156)11[&type="Marshallese"]:0.0;
tree STATE_1880000 = (1[&type="Not_Marshallese"]:0.3856525169065448,((((2[&type="Not_Marshallese"]:0.4582914535703562,3[&type="Not_Marshallese"]:0.25029145357027255)9[&type="Marshallese"]:0.04900470531397666,4[&type="Marshallese"]:0.028296158884291045)7[&type="Marshallese"]:0.06818853664824254,5[&type="Marshallese"]:0.02548469553239352)10[&type="Marshallese"]:0.19332202076577254,6[&type="Marshallese"]:0.28380671629822063)8[&type="Marshallese"]:0.2358458006083387)11[&type="Marshallese"]:0.0;tree STATE_6880000 = (1[&type="Not_Marshallese"]:0.3856525169065448,((((2[&type="Not_Marshallese"]:0.4582914535703562,3[&type="Not_Marshallese"]:0.25029145357027255)9[&type="Marshallese"]:0.04900470531397666,4[&type="Marshallese"]:0.028296158884291045)7[&type="Marshallese"]:0.06818853664824254,5[&type="Marshallese"]:0.02548469553239352)10[&type="Marshallese"]:0.19332202076577254,6[&type="Marshallese"]:0.28380671629822063)8[&type="Marshallese"]:0.2358458006083387)11[&type="Marshallese"]:0.0;
tree STATE_1890000 = (1[&type="Not_Marshallese"]:0.4408977665774536,((((2[&type="Not_Marshallese"]:0.27534992988483825,3[&type="Not_Marshallese"]:0.06734992988475458)9[&type="Marshallese"]:0.2125290427031113,4[&type="Marshallese"]:0.008878972587907707)7[&type="Marshallese"]:0.1308756476839099,5[&type="Marshallese"]:0.06875462027167756)10[&type="Marshallese"]:0.016867035983878287,6[&type="Marshallese"]:0.15062165625561041)8[&type="Marshallese"]:0.42427611032185775)11[&type="Marshallese"]:0.0;tree STATE_6890000 = (1[&type="Not_Marshallese"]:0.4408977665774536,((((2[&type="Not_Marshallese"]:0.27534992988483825,3[&type="Not_Marshallese"]:0.06734992988475458)9[&type="Marshallese"]:0.2125290427031113,4[&type="Marshallese"]:0.008878972587907707)7[&type="Marshallese"]:0.1308756476839099,5[&type="Marshallese"]:0.06875462027167756)10[&type="Marshallese"]:0.016867035983878287,6[&type="Marshallese"]:0.15062165625561041)8[&type="Marshallese"]:0.42427611032185775)11[&type="Marshallese"]:0.0;
tree STATE_1900000 = (1[&type="Not_Marshallese"]:0.11734343125694335,(((2[&type="Not_Marshallese"]:0.2550402573262308,3[&type="Not_Marshallese"]:0.04704025732614714)9[&type="Marshallese"]:0.2516002107493127,4[&type="Marshallese"]:0.02764046807550169)7[&type="Marshallese"]:0.0874708276602052,(5[&type="Marshallese"]:0.0407206616269733,6[&type="Marshallese"]:0.10572066162702787)8[&type="Marshallese"]:0.0033906341085935265)10[&type="Marshallese"]:0.1422321355213365)11[&type="Marshallese"]:0.0;tree STATE_6900000 = (1[&type="Not_Marshallese"]:0.11734343125694335,(((2[&type="Not_Marshallese"]:0.2550402573262308,3[&type="Not_Marshallese"]:0.04704025732614714)9[&type="Marshallese"]:0.2516002107493127,4[&type="Marshallese"]:0.02764046807550169)7[&type="Marshallese"]:0.0874708276602052,(5[&type="Marshallese"]:0.0407206616269733,6[&type="Marshallese"]:0.10572066162702787)8[&type="Marshallese"]:0.0033906341085935265)10[&type="Marshallese"]:0.1422321355213365)11[&type="Marshallese"]:0.0;
tree STATE_1910000 = (1[&type="Not_Marshallese"]:0.30942966872466326,((((2[&type="Not_Marshallese"]:0.33116736309868255,3[&type="Not_Marshallese"]:0.12316736309859888)7[&type="Marshallese"]:0.14913702352846664,4[&type="Marshallese"]:0.0013043866271073568)8[&type="Marshallese"]:0.18891449099988028,6[&type="Marshallese"]:0.18421887762690214)10[&type="Marshallese"]:0.1389180639409059,5[&type="Marshallese"]:0.25813694156775346)9[&type="Marshallese"]:0.12029272715686978)11[&type="Marshallese"]:0.0;tree STATE_6910000 = (1[&type="Not_Marshallese"]:0.30942966872466326,((((2[&type="Not_Marshallese"]:0.33116736309868255,3[&type="Not_Marshallese"]:0.12316736309859888)7[&type="Marshallese"]:0.14913702352846664,4[&type="Marshallese"]:0.0013043866271073568)8[&type="Marshallese"]:0.18891449099988028,6[&type="Marshallese"]:0.18421887762690214)10[&type="Marshallese"]:0.1389180639409059,5[&type="Marshallese"]:0.25813694156775346)9[&type="Marshallese"]:0.12029272715686978)11[&type="Marshallese"]:0.0;
tree STATE_1920000 = (1[&type="Not_Marshallese"]:0.38313074524690305,((((2[&type="Not_Marshallese"]:0.3060108307320903,3[&type="Not_Marshallese"]:0.09801083073200662)9[&type="Marshallese"]:0.18306179697752617,4[&type="Marshallese"]:0.010072627709574622)7[&type="Marshallese"]:0.09013148844446772,5[&type="Marshallese"]:0.029204116153902282)8[&type="Marshallese"]:0.05075024108494808,6[&type="Marshallese"]:0.14495435723890493)10[&type="Marshallese"]:0.37217638800801267)11[&type="Marshallese"]:0.0;tree STATE_6920000 = (1[&type="Not_Marshallese"]:0.38313074524690305,((((2[&type="Not_Marshallese"]:0.3060108307320903,3[&type="Not_Marshallese"]:0.09801083073200662)9[&type="Marshallese"]:0.18306179697752617,4[&type="Marshallese"]:0.010072627709574622)7[&type="Marshallese"]:0.09013148844446772,5[&type="Marshallese"]:0.029204116153902282)8[&type="Marshallese"]:0.05075024108494808,6[&type="Marshallese"]:0.14495435723890493)10[&type="Marshallese"]:0.37217638800801267)11[&type="Marshallese"]:0.0;
tree STATE_1930000 = (1[&type="Not_Marshallese"]:0.2516959890041446,((((2[&type="Not_Marshallese"]:0.320876312669116,3[&type="Not_Marshallese"]:0.11287631266903231)9[&type="Marshallese"]:0.19909824784566488,4[&type="Marshallese"]:0.04097456051473902)7[&type="Marshallese"]:0.06799017514745909,6[&type="Marshallese"]:0.10296473566211262)10[&type="Marshallese"]:0.03011580358532784,5[&type="Marshallese"]:0.06808053924738589)8[&type="Marshallese"]:0.2526154497567187)11[&type="Not_Marshallese"]:0.0;tree STATE_6930000 = (1[&type="Not_Marshallese"]:0.2516959890041446,((((2[&type="Not_Marshallese"]:0.320876312669116,3[&type="Not_Marshallese"]:0.11287631266903231)9[&type="Marshallese"]:0.19909824784566488,4[&type="Marshallese"]:0.04097456051473902)7[&type="Marshallese"]:0.06799017514745909,6[&type="Marshallese"]:0.10296473566211262)10[&type="Marshallese"]:0.03011580358532784,5[&type="Marshallese"]:0.06808053924738589)8[&type="Marshallese"]:0.2526154497567187)11[&type="Not_Marshallese"]:0.0;
tree STATE_1940000 = (1[&type="Not_Marshallese"]:0.426615716476773,((((2[&type="Not_Marshallese"]:0.3419188593202986,3[&type="Not_Marshallese"]:0.1339188593202149)9[&type="Marshallese"]:0.1596679661559675,4[&type="Marshallese"]:0.02258682547622426)7[&type="Marshallese"]:0.1825752077352012,5[&type="Marshallese"]:0.1341620332112854)8[&type="Marshallese"]:0.08316187030841571,6[&type="Marshallese"]:0.28232390351975567)10[&type="Marshallese"]:0.27829181295703187)11[&type="Marshallese"]:0.0;tree STATE_6940000 = (1[&type="Not_Marshallese"]:0.426615716476773,((((2[&type="Not_Marshallese"]:0.3419188593202986,3[&type="Not_Marshallese"]:0.1339188593202149)9[&type="Marshallese"]:0.1596679661559675,4[&type="Marshallese"]:0.02258682547622426)7[&type="Marshallese"]:0.1825752077352012,5[&type="Marshallese"]:0.1341620332112854)8[&type="Marshallese"]:0.08316187030841571,6[&type="Marshallese"]:0.28232390351975567)10[&type="Marshallese"]:0.27829181295703187)11[&type="Marshallese"]:0.0;
tree STATE_1950000 = (1[&type="Not_Marshallese"]:0.015840382507586237,((((2[&type="Not_Marshallese"]:0.26662928588801876,3[&type="Not_Marshallese"]:0.05862928588793509)9[&type="Marshallese"]:0.21976427029305684,4[&type="Marshallese"]:0.007393556181033767)7[&type="Marshallese"]:0.052599201028879605,6[&type="Marshallese"]:0.05399275720982788)8[&type="Marshallese"]:0.012555343192657609,5[&type="Marshallese"]:0.0015481004024309186)10[&type="Marshallese"]:0.0832922821051153)11[&type="Marshallese"]:0.0;tree STATE_6950000 = (1[&type="Not_Marshallese"]:0.015840382507586237,((((2[&type="Not_Marshallese"]:0.26662928588801876,3[&type="Not_Marshallese"]:0.05862928588793509)9[&type="Marshallese"]:0.21976427029305684,4[&type="Marshallese"]:0.007393556181033767)7[&type="Marshallese"]:0.052599201028879605,6[&type="Marshallese"]:0.05399275720982788)8[&type="Marshallese"]:0.012555343192657609,5[&type="Marshallese"]:0.0015481004024309186)10[&type="Marshallese"]:0.0832922821051153)11[&type="Marshallese"]:0.0;
tree STATE_1960000 = (1[&type="Not_Marshallese"]:0.40349014480449186,((((2[&type="Not_Marshallese"]:0.36495937304880555,3[&type="Not_Marshallese"]:0.15695937304872187)9[&type="Marshallese"]:0.12013691237519297,4[&type="Marshallese"]:0.006096285423956682)7[&type="Marshallese"]:0.08770462212860342,5[&type="Marshallese"]:0.022800907552420036)8[&type="Marshallese"]:0.014790210838279583,6[&type="Marshallese"]:0.10259111839075419)10[&type="Marshallese"]:0.4348990264137522)11[&type="Marshallese"]:0.0;tree STATE_6960000 = (1[&type="Not_Marshallese"]:0.40349014480449186,((((2[&type="Not_Marshallese"]:0.36495937304880555,3[&type="Not_Marshallese"]:0.15695937304872187)9[&type="Marshallese"]:0.12013691237519297,4[&type="Marshallese"]:0.006096285423956682)7[&type="Marshallese"]:0.08770462212860342,5[&type="Marshallese"]:0.022800907552420036)8[&type="Marshallese"]:0.014790210838279583,6[&type="Marshallese"]:0.10259111839075419)10[&type="Marshallese"]:0.4348990264137522)11[&type="Marshallese"]:0.0;
tree STATE_1970000 = (1[&type="Not_Marshallese"]:0.2752964306791623,((((2[&type="Not_Marshallese"]:0.31339050431772814,3[&type="Not_Marshallese"]:0.10539050431764446)9[&type="Marshallese"]:0.18550747810984425,4[&type="Marshallese"]:0.019897982427530547)7[&type="Marshallese"]:0.07674996564814002,5[&type="Marshallese"]:0.025647948075530502)10[&type="Marshallese"]:0.19835896241188222,6[&type="Marshallese"]:0.2890069104874673)8[&type="Marshallese"]:0.12028952019170958)11[&type="Marshallese"]:0.0;tree STATE_6970000 = (1[&type="Not_Marshallese"]:0.2752964306791623,((((2[&type="Not_Marshallese"]:0.31339050431772814,3[&type="Not_Marshallese"]:0.10539050431764446)9[&type="Marshallese"]:0.18550747810984425,4[&type="Marshallese"]:0.019897982427530547)7[&type="Marshallese"]:0.07674996564814002,5[&type="Marshallese"]:0.025647948075530502)10[&type="Marshallese"]:0.19835896241188222,6[&type="Marshallese"]:0.2890069104874673)8[&type="Marshallese"]:0.12028952019170958)11[&type="Marshallese"]:0.0;
tree STATE_1980000 = (1[&type="Not_Marshallese"]:0.08434030869923603,((((2[&type="Not_Marshallese"]:0.31136725897417716,3[&type="Not_Marshallese"]:0.10336725897409349)9[&type="Marshallese"]:0.20068217320153647,4[&type="Marshallese"]:0.0330494321756718)7[&type="Marshallese"]:0.07763789802488807,5[&type="Marshallese"]:0.03968733020041981)10[&type="Marshallese"]:0.09052953462186819,6[&type="Marshallese"]:0.19521686482234257)8[&type="Marshallese"]:0.023123443876908012)11[&type="Marshallese"]:0.0;tree STATE_6980000 = (1[&type="Not_Marshallese"]:0.08434030869923603,((((2[&type="Not_Marshallese"]:0.31136725897417716,3[&type="Not_Marshallese"]:0.10336725897409349)9[&type="Marshallese"]:0.20068217320153647,4[&type="Marshallese"]:0.0330494321756718)7[&type="Marshallese"]:0.07763789802488807,5[&type="Marshallese"]:0.03968733020041981)10[&type="Marshallese"]:0.09052953462186819,6[&type="Marshallese"]:0.19521686482234257)8[&type="Marshallese"]:0.023123443876908012)11[&type="Marshallese"]:0.0;
tree STATE_1990000 = (1[&type="Not_Marshallese"]:0.5428915582099438,((((2[&type="Not_Marshallese"]:0.21982636311003595,3[&type="Not_Marshallese"]:0.011826363109952276)7[&type="Marshallese"]:0.309035274934552,4[&type="Marshallese"]:0.04986163804454613)8[&type="Marshallese"]:0.14660181470033617,5[&type="Marshallese"]:0.12546345274474224)10[&type="Marshallese"]:0.08719950331574056,6[&type="Marshallese"]:0.27766295606053737)9[&type="Marshallese"]:0.399228602149421)11[&type="Marshallese"]:0.0;tree STATE_6990000 = (1[&type="Not_Marshallese"]:0.5428915582099438,((((2[&type="Not_Marshallese"]:0.21982636311003595,3[&type="Not_Marshallese"]:0.011826363109952276)7[&type="Marshallese"]:0.309035274934552,4[&type="Marshallese"]:0.04986163804454613)8[&type="Marshallese"]:0.14660181470033617,5[&type="Marshallese"]:0.12546345274474224)10[&type="Marshallese"]:0.08719950331574056,6[&type="Marshallese"]:0.27766295606053737)9[&type="Marshallese"]:0.399228602149421)11[&type="Marshallese"]:0.0;
tree STATE_2000000 = (1[&type="Not_Marshallese"]:0.3464276155265317,((((2[&type="Not_Marshallese"]:0.24941806880233863,3[&type="Not_Marshallese"]:0.04141806880225496)9[&type="Marshallese"]:0.25055680002879743,4[&type="Marshallese"]:0.02097486883109423)7[&type="Marshallese"]:0.12540627140808447,5[&type="Marshallese"]:0.07538114023903864)8[&type="Marshallese"]:0.05238939054426561,6[&type="Marshallese"]:0.19277053078335882)10[&type="Marshallese"]:0.2876570847431874)11[&type="Marshallese"]:0.0;tree STATE_7000000 = (1[&type="Not_Marshallese"]:0.3464276155265317,((((2[&type="Not_Marshallese"]:0.24941806880233863,3[&type="Not_Marshallese"]:0.04141806880225496)9[&type="Marshallese"]:0.25055680002879743,4[&type="Marshallese"]:0.02097486883109423)7[&type="Marshallese"]:0.12540627140808447,5[&type="Marshallese"]:0.07538114023903864)8[&type="Marshallese"]:0.05238939054426561,6[&type="Marshallese"]:0.19277053078335882)10[&type="Marshallese"]:0.2876570847431874)11[&type="Marshallese"]:0.0;
tree STATE_2010000 = (1[&type="Not_Marshallese"]:0.5566334091288607,((((2[&type="Not_Marshallese"]:0.2783256629190826,3[&type="Not_Marshallese"]:0.07032566291899894)9[&type="Marshallese"]:0.2516825494194968,4[&type="Marshallese"]:0.051008212338537584)7[&type="Marshallese"]:0.12111223512005864,5[&type="Marshallese"]:0.10112044745845616)8[&type="Marshallese"]:0.2968762574848377,6[&type="Marshallese"]:0.46299670494334844)10[&type="Marshallese"]:0.22763670418552684)11[&type="Marshallese"]:0.0;tree STATE_7010000 = (1[&type="Not_Marshallese"]:0.5566334091288607,((((2[&type="Not_Marshallese"]:0.2783256629190826,3[&type="Not_Marshallese"]:0.07032566291899894)9[&type="Marshallese"]:0.2516825494194968,4[&type="Marshallese"]:0.051008212338537584)7[&type="Marshallese"]:0.12111223512005864,5[&type="Marshallese"]:0.10112044745845616)8[&type="Marshallese"]:0.2968762574848377,6[&type="Marshallese"]:0.46299670494334844)10[&type="Marshallese"]:0.22763670418552684)11[&type="Marshallese"]:0.0;
tree STATE_2020000 = (1[&type="Not_Marshallese"]:0.2925914859262414,(((2[&type="Not_Marshallese"]:0.32749206912117723,3[&type="Not_Marshallese"]:0.11949206912109356)9[&type="Marshallese"]:0.17354242606999504,4[&type="Marshallese"]:0.022034495191130432)7[&type="Marshallese"]:0.2380038828748362,(5[&type="Marshallese"]:0.18039501193605978,6[&type="Marshallese"]:0.24539501193611435)10[&type="Marshallese"]:0.008643366129766794)8[&type="Marshallese"]:0.1725531078603748)11[&type="Marshallese"]:0.0;tree STATE_7020000 = (1[&type="Not_Marshallese"]:0.2925914859262414,(((2[&type="Not_Marshallese"]:0.32749206912117723,3[&type="Not_Marshallese"]:0.11949206912109356)9[&type="Marshallese"]:0.17354242606999504,4[&type="Marshallese"]:0.022034495191130432)7[&type="Marshallese"]:0.2380038828748362,(5[&type="Marshallese"]:0.18039501193605978,6[&type="Marshallese"]:0.24539501193611435)10[&type="Marshallese"]:0.008643366129766794)8[&type="Marshallese"]:0.1725531078603748)11[&type="Marshallese"]:0.0;
tree STATE_2030000 = (1[&type="Not_Marshallese"]:0.06151745263168373,((((2[&type="Not_Marshallese"]:0.21355819120038375,3[&type="Not_Marshallese"]:0.005558191200300072)7[&type="Marshallese"]:0.29807429867272317,4[&type="Marshallese"]:0.03263248987306511)8[&type="Marshallese"]:0.06908180998970492,5[&type="Marshallese"]:0.030714299862629968)9[&type="Marshallese"]:0.026567228494586037,6[&type="Marshallese"]:0.12228152835727057)10[&type="Marshallese"]:0.07323592427442771)11[&type="Marshallese"]:0.0;tree STATE_7030000 = (1[&type="Not_Marshallese"]:0.06151745263168373,((((2[&type="Not_Marshallese"]:0.21355819120038375,3[&type="Not_Marshallese"]:0.005558191200300072)7[&type="Marshallese"]:0.29807429867272317,4[&type="Marshallese"]:0.03263248987306511)8[&type="Marshallese"]:0.06908180998970492,5[&type="Marshallese"]:0.030714299862629968)9[&type="Marshallese"]:0.026567228494586037,6[&type="Marshallese"]:0.12228152835727057)10[&type="Marshallese"]:0.07323592427442771)11[&type="Marshallese"]:0.0;
tree STATE_2040000 = (1[&type="Not_Marshallese"]:0.3407999899739004,((((2[&type="Not_Marshallese"]:0.37852827574729175,3[&type="Not_Marshallese"]:0.17052827574720808)7[&type="Marshallese"]:0.1397593565431582,4[&type="Marshallese"]:0.0392876322904081)8[&type="Marshallese"]:0.043475646577438076,5[&type="Marshallese"]:0.011763278867706117)10[&type="Marshallese"]:0.3165294931000612,6[&type="Marshallese"]:0.39329277196782186)9[&type="Marshallese"]:0.08150721800609306)11[&type="Marshallese"]:0.0;tree STATE_7040000 = (1[&type="Not_Marshallese"]:0.3407999899739004,((((2[&type="Not_Marshallese"]:0.37852827574729175,3[&type="Not_Marshallese"]:0.17052827574720808)7[&type="Marshallese"]:0.1397593565431582,4[&type="Marshallese"]:0.0392876322904081)8[&type="Marshallese"]:0.043475646577438076,5[&type="Marshallese"]:0.011763278867706117)10[&type="Marshallese"]:0.3165294931000612,6[&type="Marshallese"]:0.39329277196782186)9[&type="Marshallese"]:0.08150721800609306)11[&type="Marshallese"]:0.0;
tree STATE_2050000 = ((1[&type="Not_Marshallese"]:0.32727189396462797,6[&type="Marshallese"]:0.4612718939646425)8[&type="Marshallese"]:0.00463245454318173,(((2[&type="Not_Marshallese"]:0.32546003229413273,3[&type="Not_Marshallese"]:0.11746003229404905)9[&type="Marshallese"]:0.2528832715640222,4[&type="Marshallese"]:0.09934330385811307)7[&type="Marshallese"]:0.27026404659594094,5[&type="Marshallese"]:0.29860735045391396)10[&type="Marshallese"]:0.10229699805385573)11[&type="Marshallese"]:0.0;tree STATE_7050000 = ((1[&type="Not_Marshallese"]:0.32727189396462797,6[&type="Marshallese"]:0.4612718939646425)8[&type="Marshallese"]:0.00463245454318173,(((2[&type="Not_Marshallese"]:0.32546003229413273,3[&type="Not_Marshallese"]:0.11746003229404905)9[&type="Marshallese"]:0.2528832715640222,4[&type="Marshallese"]:0.09934330385811307)7[&type="Marshallese"]:0.27026404659594094,5[&type="Marshallese"]:0.29860735045391396)10[&type="Marshallese"]:0.10229699805385573)11[&type="Marshallese"]:0.0;
tree STATE_2060000 = (1[&type="Not_Marshallese"]:0.4714135456209503,((((2[&type="Not_Marshallese"]:0.38779633468336766,3[&type="Not_Marshallese"]:0.179796334683284)9[&type="Marshallese"]:0.12578267406376448,4[&type="Marshallese"]:0.0345790087470903)7[&type="Marshallese"]:0.15730334722432526,5[&type="Marshallese"]:0.1208823559712755)10[&type="Marshallese"]:0.04237071506712087,6[&type="Marshallese"]:0.22825307103845094)8[&type="Marshallese"]:0.3771604745825139)11[&type="Marshallese"]:0.0;tree STATE_7060000 = (1[&type="Not_Marshallese"]:0.4714135456209503,((((2[&type="Not_Marshallese"]:0.38779633468336766,3[&type="Not_Marshallese"]:0.179796334683284)9[&type="Marshallese"]:0.12578267406376448,4[&type="Marshallese"]:0.0345790087470903)7[&type="Marshallese"]:0.15730334722432526,5[&type="Marshallese"]:0.1208823559712755)10[&type="Marshallese"]:0.04237071506712087,6[&type="Marshallese"]:0.22825307103845094)8[&type="Marshallese"]:0.3771604745825139)11[&type="Marshallese"]:0.0;
tree STATE_2070000 = (1[&type="Not_Marshallese"]:0.3529283773434333,((((2[&type="Not_Marshallese"]:0.3545508904213485,3[&type="Not_Marshallese"]:0.14655089042126485)9[&type="Marshallese"]:0.15075479697834987,4[&type="Marshallese"]:0.026305687399656552)7[&type="Marshallese"]:0.1457213605936386,6[&type="Marshallese"]:0.16602704799320966)8[&type="Marshallese"]:0.2245827084378319,5[&type="Marshallese"]:0.325609756430987)10[&type="Marshallese"]:0.09631862091240628)11[&type="Marshallese"]:0.0;tree STATE_7070000 = (1[&type="Not_Marshallese"]:0.3529283773434333,((((2[&type="Not_Marshallese"]:0.3545508904213485,3[&type="Not_Marshallese"]:0.14655089042126485)9[&type="Marshallese"]:0.15075479697834987,4[&type="Marshallese"]:0.026305687399656552)7[&type="Marshallese"]:0.1457213605936386,6[&type="Marshallese"]:0.16602704799320966)8[&type="Marshallese"]:0.2245827084378319,5[&type="Marshallese"]:0.325609756430987)10[&type="Marshallese"]:0.09631862091240628)11[&type="Marshallese"]:0.0;
tree STATE_2080000 = (1[&type="Not_Marshallese"]:0.268665132967459,((((2[&type="Not_Marshallese"]:0.23149884388986697,3[&type="Not_Marshallese"]:0.023498843889783294)9[&type="Not_Marshallese"]:0.255033643547414,4[&type="Marshallese"]:0.00753248743723911)7[&type="Marshallese"]:0.1111358584888057,5[&type="Marshallese"]:0.04766834592590474)10[&type="Marshallese"]:0.12795678525565535,6[&type="Marshallese"]:0.24062513118161466)8[&type="Marshallese"]:0.16204000178585887)11[&type="Marshallese"]:0.0;tree STATE_7080000 = (1[&type="Not_Marshallese"]:0.268665132967459,((((2[&type="Not_Marshallese"]:0.23149884388986697,3[&type="Not_Marshallese"]:0.023498843889783294)9[&type="Not_Marshallese"]:0.255033643547414,4[&type="Marshallese"]:0.00753248743723911)7[&type="Marshallese"]:0.1111358584888057,5[&type="Marshallese"]:0.04766834592590474)10[&type="Marshallese"]:0.12795678525565535,6[&type="Marshallese"]:0.24062513118161466)8[&type="Marshallese"]:0.16204000178585887)11[&type="Marshallese"]:0.0;
tree STATE_2090000 = (1[&type="Not_Marshallese"]:0.43569151361190617,((((2[&type="Not_Marshallese"]:0.4184218754914054,3[&type="Not_Marshallese"]:0.21042187549132174)9[&type="Marshallese"]:0.1001668381337697,4[&type="Marshallese"]:0.039588713625133276)7[&type="Marshallese"]:0.0754777129991383,5[&type="Marshallese"]:0.044066426624131516)10[&type="Marshallese"]:0.08028432324754387,6[&type="Marshallese"]:0.18935074987172995)8[&type="Marshallese"]:0.38034076374019077)11[&type="Marshallese"]:0.0;tree STATE_7090000 = (1[&type="Not_Marshallese"]:0.43569151361190617,((((2[&type="Not_Marshallese"]:0.4184218754914054,3[&type="Not_Marshallese"]:0.21042187549132174)9[&type="Marshallese"]:0.1001668381337697,4[&type="Marshallese"]:0.039588713625133276)7[&type="Marshallese"]:0.0754777129991383,5[&type="Marshallese"]:0.044066426624131516)10[&type="Marshallese"]:0.08028432324754387,6[&type="Marshallese"]:0.18935074987172995)8[&type="Marshallese"]:0.38034076374019077)11[&type="Marshallese"]:0.0;
tree STATE_2100000 = (1[&type="Not_Marshallese"]:0.2704191527408438,((((2[&type="Not_Marshallese"]:0.309451049124162,3[&type="Not_Marshallese"]:0.10145104912407832)9[&type="Marshallese"]:0.18799006171422006,4[&type="Marshallese"]:0.018441110838340213)7[&type="Marshallese"]:0.11179062013317165,5[&type="Marshallese"]:0.0592317309713718)8[&type="Marshallese"]:0.04155232352235416,6[&type="Marshallese"]:0.16578405449378053)10[&type="Marshallese"]:0.23863509824707785)11[&type="Marshallese"]:0.0;tree STATE_7100000 = (1[&type="Not_Marshallese"]:0.2704191527408438,((((2[&type="Not_Marshallese"]:0.309451049124162,3[&type="Not_Marshallese"]:0.10145104912407832)9[&type="Marshallese"]:0.18799006171422006,4[&type="Marshallese"]:0.018441110838340213)7[&type="Marshallese"]:0.11179062013317165,5[&type="Marshallese"]:0.0592317309713718)8[&type="Marshallese"]:0.04155232352235416,6[&type="Marshallese"]:0.16578405449378053)10[&type="Marshallese"]:0.23863509824707785)11[&type="Marshallese"]:0.0;
tree STATE_2110000 = (1[&type="Not_Marshallese"]:0.1691561345132978,((((2[&type="Not_Marshallese"]:0.33763084473056365,3[&type="Not_Marshallese"]:0.12963084473047998)9[&type="Marshallese"]:0.14221644125355637,4[&type="Marshallese"]:8.472859840781832E-4)7[&type="Marshallese"]:0.12327931763948813,5[&type="Marshallese"]:0.05312660362342625)10[&type="Marshallese"]:0.12410134654887173,6[&type="Marshallese"]:0.24222795017235255)8[&type="Marshallese"]:0.06092818434095981)11[&type="Marshallese"]:0.0;tree STATE_7110000 = (1[&type="Not_Marshallese"]:0.1691561345132978,((((2[&type="Not_Marshallese"]:0.33763084473056365,3[&type="Not_Marshallese"]:0.12963084473047998)9[&type="Marshallese"]:0.14221644125355637,4[&type="Marshallese"]:8.472859840781832E-4)7[&type="Marshallese"]:0.12327931763948813,5[&type="Marshallese"]:0.05312660362342625)10[&type="Marshallese"]:0.12410134654887173,6[&type="Marshallese"]:0.24222795017235255)8[&type="Marshallese"]:0.06092818434095981)11[&type="Marshallese"]:0.0;
tree STATE_2120000 = (1[&type="Not_Marshallese"]:0.17172883074054535,((((2[&type="Not_Marshallese"]:0.2759615807302882,3[&type="Not_Marshallese"]:0.06796158073020453)9[&type="Marshallese"]:0.21249212401753442,4[&type="Marshallese"]:0.009453704747780789)7[&type="Marshallese"]:0.11525665363051046,5[&type="Marshallese"]:0.05371035837815119)10[&type="Marshallese"]:0.024225414061861406,6[&type="Marshallese"]:0.14293577244006717)8[&type="Marshallese"]:0.16279305830049273)11[&type="Marshallese"]:0.0;tree STATE_7120000 = (1[&type="Not_Marshallese"]:0.17172883074054535,((((2[&type="Not_Marshallese"]:0.2759615807302882,3[&type="Not_Marshallese"]:0.06796158073020453)9[&type="Marshallese"]:0.21249212401753442,4[&type="Marshallese"]:0.009453704747780789)7[&type="Marshallese"]:0.11525665363051046,5[&type="Marshallese"]:0.05371035837815119)10[&type="Marshallese"]:0.024225414061861406,6[&type="Marshallese"]:0.14293577244006717)8[&type="Marshallese"]:0.16279305830049273)11[&type="Marshallese"]:0.0;
tree STATE_2130000 = (1[&type="Not_Marshallese"]:0.25286497344047687,(((2[&type="Not_Marshallese"]:0.23398833297366062,3[&type="Not_Marshallese"]:0.025988332973576944)9[&type="Marshallese"]:0.25301142512941527,4[&type="Marshallese"]:0.00799975810303405)7[&type="Marshallese"]:0.11278268730684232,(5[&type="Marshallese"]:0.03210465686649988,6[&type="Marshallese"]:0.09710465686655445)10[&type="Marshallese"]:0.017677788543236428)8[&type="Marshallese"]:0.27208252803070054)11[&type="Marshallese"]:0.0;tree STATE_7130000 = (1[&type="Not_Marshallese"]:0.25286497344047687,(((2[&type="Not_Marshallese"]:0.23398833297366062,3[&type="Not_Marshallese"]:0.025988332973576944)9[&type="Marshallese"]:0.25301142512941527,4[&type="Marshallese"]:0.00799975810303405)7[&type="Marshallese"]:0.11278268730684232,(5[&type="Marshallese"]:0.03210465686649988,6[&type="Marshallese"]:0.09710465686655445)10[&type="Marshallese"]:0.017677788543236428)8[&type="Marshallese"]:0.27208252803070054)11[&type="Marshallese"]:0.0;
tree STATE_2140000 = (1[&type="Not_Marshallese"]:0.3552405514872643,((((2[&type="Not_Marshallese"]:0.3266933784189168,3[&type="Not_Marshallese"]:0.11869337841883315)9[&type="Marshallese"]:0.19720878503858513,4[&type="Marshallese"]:0.04490216345746012)7[&type="Marshallese"]:0.07880921931053353,6[&type="Marshallese"]:0.11771138276790816)10[&type="Marshallese"]:0.03269468825483546,5[&type="Marshallese"]:0.08540607102268905)8[&type="Marshallese"]:0.33883448046453524)11[&type="Marshallese"]:0.0;tree STATE_7140000 = (1[&type="Not_Marshallese"]:0.3552405514872643,((((2[&type="Not_Marshallese"]:0.3266933784189168,3[&type="Not_Marshallese"]:0.11869337841883315)9[&type="Marshallese"]:0.19720878503858513,4[&type="Marshallese"]:0.04490216345746012)7[&type="Marshallese"]:0.07880921931053353,6[&type="Marshallese"]:0.11771138276790816)10[&type="Marshallese"]:0.03269468825483546,5[&type="Marshallese"]:0.08540607102268905)8[&type="Marshallese"]:0.33883448046453524)11[&type="Marshallese"]:0.0;
tree STATE_2150000 = (1[&type="Not_Marshallese"]:0.3853020185949134,((((2[&type="Not_Marshallese"]:0.35055250580589137,3[&type="Not_Marshallese"]:0.1425525058058077)9[&type="Marshallese"]:0.14110933414556115,4[&type="Marshallese"]:0.01266183995141068)7[&type="Marshallese"]:0.06341222357253995,5[&type="Marshallese"]:0.005074063523810568)10[&type="Marshallese"]:0.0847831126486851,6[&type="Marshallese"]:0.15485717617255024)8[&type="Marshallese"]:0.36444484242237773)11[&type="Marshallese"]:0.0;tree STATE_7150000 = (1[&type="Not_Marshallese"]:0.3853020185949134,((((2[&type="Not_Marshallese"]:0.35055250580589137,3[&type="Not_Marshallese"]:0.1425525058058077)9[&type="Marshallese"]:0.14110933414556115,4[&type="Marshallese"]:0.01266183995141068)7[&type="Marshallese"]:0.06341222357253995,5[&type="Marshallese"]:0.005074063523810568)10[&type="Marshallese"]:0.0847831126486851,6[&type="Marshallese"]:0.15485717617255024)8[&type="Marshallese"]:0.36444484242237773)11[&type="Marshallese"]:0.0;
tree STATE_2160000 = (1[&type="Not_Marshallese"]:0.21147321079697368,((((2[&type="Not_Marshallese"]:0.20841084488132913,3[&type="Not_Marshallese"]:4.1084488124545904E-4)7[&type="Marshallese"]:0.29263384693956795,4[&type="Marshallese"]:0.022044691820855222)8[&type="Marshallese"]:0.09550197613970035,6[&type="Marshallese"]:0.11154666796047008)10[&type="Marshallese"]:0.04941137132478468,5[&type="Marshallese"]:0.09595803928520019)9[&type="Marshallese"]:0.18451517151173347)11[&type="Marshallese"]:0.0;tree STATE_7160000 = (1[&type="Not_Marshallese"]:0.21147321079697368,((((2[&type="Not_Marshallese"]:0.20841084488132913,3[&type="Not_Marshallese"]:4.1084488124545904E-4)7[&type="Marshallese"]:0.29263384693956795,4[&type="Marshallese"]:0.022044691820855222)8[&type="Marshallese"]:0.09550197613970035,6[&type="Marshallese"]:0.11154666796047008)10[&type="Marshallese"]:0.04941137132478468,5[&type="Marshallese"]:0.09595803928520019)9[&type="Marshallese"]:0.18451517151173347)11[&type="Marshallese"]:0.0;
tree STATE_2170000 = (1[&type="Not_Marshallese"]:0.2950135317602387,((((2[&type="Not_Marshallese"]:0.26511125595743845,3[&type="Not_Marshallese"]:0.05711125595735478)7[&type="Marshallese"]:0.23264568648380285,4[&type="Marshallese"]:0.018756942441199465)8[&type="Marshallese"]:0.22066701193122046,5[&type="Marshallese"]:0.16842395437227986)9[&type="Marshallese"]:0.0014225369020555156,6[&type="Marshallese"]:0.23484649127438995)10[&type="Marshallese"]:0.1941670404858633)11[&type="Marshallese"]:0.0;tree STATE_7170000 = (1[&type="Not_Marshallese"]:0.2950135317602387,((((2[&type="Not_Marshallese"]:0.26511125595743845,3[&type="Not_Marshallese"]:0.05711125595735478)7[&type="Marshallese"]:0.23264568648380285,4[&type="Marshallese"]:0.018756942441199465)8[&type="Marshallese"]:0.22066701193122046,5[&type="Marshallese"]:0.16842395437227986)9[&type="Marshallese"]:0.0014225369020555156,6[&type="Marshallese"]:0.23484649127438995)10[&type="Marshallese"]:0.1941670404858633)11[&type="Marshallese"]:0.0;
tree STATE_2180000 = (1[&type="Not_Marshallese"]:0.4047035603305724,((((2[&type="Not_Marshallese"]:0.29127740779818745,3[&type="Not_Marshallese"]:0.08327740779810378)7[&type="Marshallese"]:0.21560763472263655,4[&type="Marshallese"]:0.027885042520782166)8[&type="Marshallese"]:0.06513031757215193,5[&type="Marshallese"]:0.022015360092794034)9[&type="Marshallese"]:0.10969579061224366,6[&type="Marshallese"]:0.19671115070509226)10[&type="Marshallese"]:0.3419924096254947)11[&type="Marshallese"]:0.0;tree STATE_7180000 = (1[&type="Not_Marshallese"]:0.4047035603305724,((((2[&type="Not_Marshallese"]:0.29127740779818745,3[&type="Not_Marshallese"]:0.08327740779810378)7[&type="Marshallese"]:0.21560763472263655,4[&type="Marshallese"]:0.027885042520782166)8[&type="Marshallese"]:0.06513031757215193,5[&type="Marshallese"]:0.022015360092794034)9[&type="Marshallese"]:0.10969579061224366,6[&type="Marshallese"]:0.19671115070509226)10[&type="Marshallese"]:0.3419924096254947)11[&type="Marshallese"]:0.0;
tree STATE_2190000 = (1[&type="Not_Marshallese"]:0.28589360971955047,((((2[&type="Not_Marshallese"]:0.21749375482489125,3[&type="Not_Marshallese"]:0.009493754824807576)7[&type="Marshallese"]:0.3714741778057303,4[&type="Marshallese"]:0.10996793263057969)8[&type="Marshallese"]:0.06014885239556256,5[&type="Marshallese"]:0.09911678502600219)10[&type="Marshallese"]:0.1087231996774426,6[&type="Marshallese"]:0.27283998470349935)9[&type="Marshallese"]:0.14705362501606567)11[&type="Marshallese"]:0.0;tree STATE_7190000 = (1[&type="Not_Marshallese"]:0.28589360971955047,((((2[&type="Not_Marshallese"]:0.21749375482489125,3[&type="Not_Marshallese"]:0.009493754824807576)7[&type="Marshallese"]:0.3714741778057303,4[&type="Marshallese"]:0.10996793263057969)8[&type="Marshallese"]:0.06014885239556256,5[&type="Marshallese"]:0.09911678502600219)10[&type="Marshallese"]:0.1087231996774426,6[&type="Marshallese"]:0.27283998470349935)9[&type="Marshallese"]:0.14705362501606567)11[&type="Marshallese"]:0.0;
tree STATE_2200000 = (1[&type="Not_Marshallese"]:0.34875563452878544,((((2[&type="Not_Marshallese"]:0.2709723889784522,3[&type="Not_Marshallese"]:0.06297238897836854)7[&type="Marshallese"]:0.2381324409589397,4[&type="Marshallese"]:0.030104829937350086)8[&type="Marshallese"]:0.0919666709179695,5[&type="Marshallese"]:0.05107150085517953)10[&type="Marshallese"]:0.23444335999872912,6[&type="Marshallese"]:0.3505148608539632)9[&type="Marshallese"]:0.13224077367483678)11[&type="Marshallese"]:0.0;tree STATE_7200000 = (1[&type="Not_Marshallese"]:0.34875563452878544,((((2[&type="Not_Marshallese"]:0.2709723889784522,3[&type="Not_Marshallese"]:0.06297238897836854)7[&type="Marshallese"]:0.2381324409589397,4[&type="Marshallese"]:0.030104829937350086)8[&type="Marshallese"]:0.0919666709179695,5[&type="Marshallese"]:0.05107150085517953)10[&type="Marshallese"]:0.23444335999872912,6[&type="Marshallese"]:0.3505148608539632)9[&type="Marshallese"]:0.13224077367483678)11[&type="Marshallese"]:0.0;
tree STATE_2210000 = (1[&type="Not_Marshallese"]:0.21293667024470597,((((2[&type="Not_Marshallese"]:0.29877253724034347,3[&type="Not_Marshallese"]:0.0907725372402598)9[&type="Marshallese"]:0.1807489979400747,4[&type="Marshallese"]:5.215351803763424E-4)7[&type="Marshallese"]:0.18041253914218525,6[&type="Marshallese"]:0.1749340743224761)10[&type="Marshallese"]:0.019910990120634464,5[&type="Marshallese"]:0.129845064443056)8[&type="Marshallese"]:0.15209160580160996)11[&type="Marshallese"]:0.0;tree STATE_7210000 = (1[&type="Not_Marshallese"]:0.21293667024470597,((((2[&type="Not_Marshallese"]:0.29877253724034347,3[&type="Not_Marshallese"]:0.0907725372402598)9[&type="Marshallese"]:0.1807489979400747,4[&type="Marshallese"]:5.215351803763424E-4)7[&type="Marshallese"]:0.18041253914218525,6[&type="Marshallese"]:0.1749340743224761)10[&type="Marshallese"]:0.019910990120634464,5[&type="Marshallese"]:0.129845064443056)8[&type="Marshallese"]:0.15209160580160996)11[&type="Marshallese"]:0.0;
tree STATE_2220000 = (1[&type="Not_Marshallese"]:0.6411059713379459,((((2[&type="Not_Marshallese"]:0.2583842158719868,3[&type="Not_Marshallese"]:0.050384215871903115)7[&type="Marshallese"]:0.3244125393229418,4[&type="Marshallese"]:0.10379675519488674)8[&type="Marshallese"]:0.04663397576593853,5[&type="Marshallese"]:0.0794307309606852)9[&type="Marshallese"]:0.26928143997101583,6[&type="Marshallese"]:0.4137121709317556)10[&type="Marshallese"]:0.36139380040620483)11[&type="Marshallese"]:0.0;tree STATE_7220000 = (1[&type="Not_Marshallese"]:0.6411059713379459,((((2[&type="Not_Marshallese"]:0.2583842158719868,3[&type="Not_Marshallese"]:0.050384215871903115)7[&type="Marshallese"]:0.3244125393229418,4[&type="Marshallese"]:0.10379675519488674)8[&type="Marshallese"]:0.04663397576593853,5[&type="Marshallese"]:0.0794307309606852)9[&type="Marshallese"]:0.26928143997101583,6[&type="Marshallese"]:0.4137121709317556)10[&type="Marshallese"]:0.36139380040620483)11[&type="Marshallese"]:0.0;
tree STATE_2230000 = (1[&type="Not_Marshallese"]:0.5764295960658581,((((2[&type="Not_Marshallese"]:0.4386387355313513,3[&type="Not_Marshallese"]:0.23063873553126762)9[&type="Marshallese"]:0.13464728695927392,4[&type="Marshallese"]:0.09428602249058338)7[&type="Marshallese"]:0.10614460682249849,5[&type="Marshallese"]:0.1294306293129418)8[&type="Marshallese"]:0.13404422703779761,6[&type="Marshallese"]:0.328474856350794)10[&type="Marshallese"]:0.38195473971507865)11[&type="Marshallese"]:0.0;tree STATE_7230000 = (1[&type="Not_Marshallese"]:0.5764295960658581,((((2[&type="Not_Marshallese"]:0.4386387355313513,3[&type="Not_Marshallese"]:0.23063873553126762)9[&type="Marshallese"]:0.13464728695927392,4[&type="Marshallese"]:0.09428602249058338)7[&type="Marshallese"]:0.10614460682249849,5[&type="Marshallese"]:0.1294306293129418)8[&type="Marshallese"]:0.13404422703779761,6[&type="Marshallese"]:0.328474856350794)10[&type="Marshallese"]:0.38195473971507865)11[&type="Marshallese"]:0.0;
tree STATE_2240000 = (1[&type="Not_Marshallese"]:0.1807898560393738,((((2[&type="Not_Marshallese"]:0.22124447865874408,3[&type="Not_Marshallese"]:0.013244478658660408)9[&type="Marshallese"]:0.2716787608096099,4[&type="Marshallese"]:0.013923239468312143)7[&type="Marshallese"]:0.08524940567875311,5[&type="Marshallese"]:0.02817264514692519)10[&type="Marshallese"]:0.13253309875070374,6[&type="Marshallese"]:0.2257057438976835)8[&type="Marshallese"]:0.08908411214170486)11[&type="Marshallese"]:0.0;tree STATE_7240000 = (1[&type="Not_Marshallese"]:0.1807898560393738,((((2[&type="Not_Marshallese"]:0.22124447865874408,3[&type="Not_Marshallese"]:0.013244478658660408)9[&type="Marshallese"]:0.2716787608096099,4[&type="Marshallese"]:0.013923239468312143)7[&type="Marshallese"]:0.08524940567875311,5[&type="Marshallese"]:0.02817264514692519)10[&type="Marshallese"]:0.13253309875070374,6[&type="Marshallese"]:0.2257057438976835)8[&type="Marshallese"]:0.08908411214170486)11[&type="Marshallese"]:0.0;
tree STATE_2250000 = (1[&type="Not_Marshallese"]:0.4118484999643297,(((2[&type="Not_Marshallese"]:0.24181570566605892,3[&type="Not_Marshallese"]:0.03381570566597525)9[&type="Marshallese"]:0.26084276922801886,4[&type="Marshallese"]:0.02365847489403594)7[&type="Marshallese"]:0.2166029434714296,(5[&type="Marshallese"]:0.10050569398067222,6[&type="Marshallese"]:0.1655056939807268)8[&type="Marshallese"]:0.06875572438465327)10[&type="Marshallese"]:0.3115870815989642)11[&type="Marshallese"]:0.0;tree STATE_7250000 = (1[&type="Not_Marshallese"]:0.4118484999643297,(((2[&type="Not_Marshallese"]:0.24181570566605892,3[&type="Not_Marshallese"]:0.03381570566597525)9[&type="Marshallese"]:0.26084276922801886,4[&type="Marshallese"]:0.02365847489403594)7[&type="Marshallese"]:0.2166029434714296,(5[&type="Marshallese"]:0.10050569398067222,6[&type="Marshallese"]:0.1655056939807268)8[&type="Marshallese"]:0.06875572438465327)10[&type="Marshallese"]:0.3115870815989642)11[&type="Marshallese"]:0.0;
tree STATE_2260000 = (1[&type="Not_Marshallese"]:0.27221682201736397,(((2[&type="Not_Marshallese"]:0.3299054554846026,3[&type="Not_Marshallese"]:0.12190545548451892)9[&type="Marshallese"]:0.2445476841911035,4[&type="Marshallese"]:0.09545313967566427)7[&type="Marshallese"]:0.06778582678201983,(5[&type="Marshallese"]:0.04080691850523477,6[&type="Marshallese"]:0.10580691850528934)10[&type="Marshallese"]:0.05143204795230927)8[&type="Marshallese"]:0.24897785555977991)11[&type="Marshallese"]:0.0;tree STATE_7260000 = (1[&type="Not_Marshallese"]:0.27221682201736397,(((2[&type="Not_Marshallese"]:0.3299054554846026,3[&type="Not_Marshallese"]:0.12190545548451892)9[&type="Marshallese"]:0.2445476841911035,4[&type="Marshallese"]:0.09545313967566427)7[&type="Marshallese"]:0.06778582678201983,(5[&type="Marshallese"]:0.04080691850523477,6[&type="Marshallese"]:0.10580691850528934)10[&type="Marshallese"]:0.05143204795230927)8[&type="Marshallese"]:0.24897785555977991)11[&type="Marshallese"]:0.0;
tree STATE_2270000 = (1[&type="Not_Marshallese"]:0.4593292763144661,((((2[&type="Not_Marshallese"]:0.23192638076199354,3[&type="Not_Marshallese"]:0.023926380761909866)9[&type="Marshallese"]:0.29483848487320385,4[&type="Marshallese"]:0.047764865635155584)7[&type="Marshallese"]:0.05560456307549266,5[&type="Marshallese"]:0.032369428710508186)8[&type="Marshallese"]:0.13928072620326926,6[&type="Marshallese"]:0.236650154913832)10[&type="Marshallese"]:0.3566791214006486)11[&type="Marshallese"]:0.0;tree STATE_7270000 = (1[&type="Not_Marshallese"]:0.4593292763144661,((((2[&type="Not_Marshallese"]:0.23192638076199354,3[&type="Not_Marshallese"]:0.023926380761909866)9[&type="Marshallese"]:0.29483848487320385,4[&type="Marshallese"]:0.047764865635155584)7[&type="Marshallese"]:0.05560456307549266,5[&type="Marshallese"]:0.032369428710508186)8[&type="Marshallese"]:0.13928072620326926,6[&type="Marshallese"]:0.236650154913832)10[&type="Marshallese"]:0.3566791214006486)11[&type="Marshallese"]:0.0;
tree STATE_2280000 = ((1[&type="Not_Marshallese"]:0.14999159199911638,6[&type="Marshallese"]:0.28399159199913093)10[&type="Marshallese"]:0.06045762556218515,(((2[&type="Not_Marshallese"]:0.29256839385139544,3[&type="Not_Marshallese"]:0.08456839385131176)9[&type="Marshallese"]:0.22705530745378644,4[&type="Marshallese"]:0.040623701305140036)7[&type="Marshallese"]:0.10769744669763559,5[&type="Marshallese"]:0.07732114800263556)8[&type="Marshallese"]:0.20212806955862594)11[&type="Marshallese"]:0.0;tree STATE_7280000 = ((1[&type="Not_Marshallese"]:0.14999159199911638,6[&type="Marshallese"]:0.28399159199913093)10[&type="Marshallese"]:0.06045762556218515,(((2[&type="Not_Marshallese"]:0.29256839385139544,3[&type="Not_Marshallese"]:0.08456839385131176)9[&type="Marshallese"]:0.22705530745378644,4[&type="Marshallese"]:0.040623701305140036)7[&type="Marshallese"]:0.10769744669763559,5[&type="Marshallese"]:0.07732114800263556)8[&type="Marshallese"]:0.20212806955862594)11[&type="Marshallese"]:0.0;
tree STATE_2290000 = (1[&type="Not_Marshallese"]:0.48773144524025636,((((2[&type="Not_Marshallese"]:0.3201337873770658,3[&type="Not_Marshallese"]:0.11213378737698215)9[&type="Marshallese"]:0.19226045106478912,4[&type="Marshallese"]:0.03339423844181311)7[&type="Marshallese"]:0.23331393296870462,5[&type="Marshallese"]:0.19570817141037766)8[&type="Marshallese"]:0.2051925363159547,6[&type="Marshallese"]:0.4659007077263869)10[&type="Marshallese"]:0.155830737513884)11[&type="Marshallese"]:0.0;tree STATE_7290000 = (1[&type="Not_Marshallese"]:0.48773144524025636,((((2[&type="Not_Marshallese"]:0.3201337873770658,3[&type="Not_Marshallese"]:0.11213378737698215)9[&type="Marshallese"]:0.19226045106478912,4[&type="Marshallese"]:0.03339423844181311)7[&type="Marshallese"]:0.23331393296870462,5[&type="Marshallese"]:0.19570817141037766)8[&type="Marshallese"]:0.2051925363159547,6[&type="Marshallese"]:0.4659007077263869)10[&type="Marshallese"]:0.155830737513884)11[&type="Marshallese"]:0.0;
tree STATE_2300000 = (1[&type="Not_Marshallese"]:0.21182694595275886,((((2[&type="Not_Marshallese"]:0.44404413576527274,3[&type="Not_Marshallese"]:0.23604413576518907)9[&type="Marshallese"]:0.09488802081754405,4[&type="Marshallese"]:0.059932156582774954)7[&type="Marshallese"]:0.08794550349974539,5[&type="Marshallese"]:0.07687766008238028)8[&type="Marshallese"]:0.11619379256842532,6[&type="Marshallese"]:0.2580714526508602)10[&type="Marshallese"]:0.08775549330191323)11[&type="Marshallese"]:0.0;tree STATE_7300000 = (1[&type="Not_Marshallese"]:0.21182694595275886,((((2[&type="Not_Marshallese"]:0.44404413576527274,3[&type="Not_Marshallese"]:0.23604413576518907)9[&type="Marshallese"]:0.09488802081754405,4[&type="Marshallese"]:0.059932156582774954)7[&type="Marshallese"]:0.08794550349974539,5[&type="Marshallese"]:0.07687766008238028)8[&type="Marshallese"]:0.11619379256842532,6[&type="Marshallese"]:0.2580714526508602)10[&type="Marshallese"]:0.08775549330191323)11[&type="Marshallese"]:0.0;
tree STATE_2310000 = (1[&type="Not_Marshallese"]:0.2987177083092827,(((2[&type="Not_Marshallese"]:0.24217396415007628,3[&type="Not_Marshallese"]:0.0341739641499926)9[&type="Marshallese"]:0.3560458492749212,4[&type="Marshallese"]:0.11921981342495569)7[&type="Marshallese"]:0.13489076218395102,(5[&type="Marshallese"]:0.021965106611321672,6[&type="Marshallese"]:0.08696510661137624)10[&type="Marshallese"]:0.16114546899744497)8[&type="Marshallese"]:0.18460713270047602)11[&type="Marshallese"]:0.0;tree STATE_7310000 = (1[&type="Not_Marshallese"]:0.2987177083092827,(((2[&type="Not_Marshallese"]:0.24217396415007628,3[&type="Not_Marshallese"]:0.0341739641499926)9[&type="Marshallese"]:0.3560458492749212,4[&type="Marshallese"]:0.11921981342495569)7[&type="Marshallese"]:0.13489076218395102,(5[&type="Marshallese"]:0.021965106611321672,6[&type="Marshallese"]:0.08696510661137624)10[&type="Marshallese"]:0.16114546899744497)8[&type="Marshallese"]:0.18460713270047602)11[&type="Marshallese"]:0.0;
tree STATE_2320000 = (1[&type="Not_Marshallese"]:0.5273654816652162,((((2[&type="Not_Marshallese"]:0.3346369122271495,3[&type="Not_Marshallese"]:0.1266369122270658)9[&type="Marshallese"]:0.21011378115051677,4[&type="Marshallese"]:0.0657506933776244)7[&type="Marshallese"]:0.10182713831495005,5[&type="Marshallese"]:0.09657783169243439)10[&type="Marshallese"]:0.17234979787763371,6[&type="Marshallese"]:0.3339276295701227)8[&type="Marshallese"]:0.3274378520951081)11[&type="Marshallese"]:0.0;tree STATE_7320000 = (1[&type="Not_Marshallese"]:0.5273654816652162,((((2[&type="Not_Marshallese"]:0.3346369122271495,3[&type="Not_Marshallese"]:0.1266369122270658)9[&type="Marshallese"]:0.21011378115051677,4[&type="Marshallese"]:0.0657506933776244)7[&type="Marshallese"]:0.10182713831495005,5[&type="Marshallese"]:0.09657783169243439)10[&type="Marshallese"]:0.17234979787763371,6[&type="Marshallese"]:0.3339276295701227)8[&type="Marshallese"]:0.3274378520951081)11[&type="Marshallese"]:0.0;
tree STATE_2330000 = (1[&type="Not_Marshallese"]:0.6506584559482465,((((2[&type="Not_Marshallese"]:0.3611833195128643,3[&type="Not_Marshallese"]:0.15318331951278064)9[&type="Marshallese"]:0.1215846367174413,4[&type="Marshallese"]:0.0037679562302637692)7[&type="Marshallese"]:0.29922527150913697,6[&type="Marshallese"]:0.29699322773931525)8[&type="Marshallese"]:0.006961562631936702,5[&type="Marshallese"]:0.23895479037119738)10[&type="Marshallese"]:0.48070366557700905)11[&type="Marshallese"]:0.0;tree STATE_7330000 = (1[&type="Not_Marshallese"]:0.6506584559482465,((((2[&type="Not_Marshallese"]:0.3611833195128643,3[&type="Not_Marshallese"]:0.15318331951278064)9[&type="Marshallese"]:0.1215846367174413,4[&type="Marshallese"]:0.0037679562302637692)7[&type="Marshallese"]:0.29922527150913697,6[&type="Marshallese"]:0.29699322773931525)8[&type="Marshallese"]:0.006961562631936702,5[&type="Marshallese"]:0.23895479037119738)10[&type="Marshallese"]:0.48070366557700905)11[&type="Marshallese"]:0.0;
tree STATE_2340000 = (1[&type="Not_Marshallese"]:0.3259510782637337,((((2[&type="Not_Marshallese"]:0.28769123382089684,3[&type="Not_Marshallese"]:0.07969123382081317)9[&type="Marshallese"]:0.3307752749003127,4[&type="Marshallese"]:0.13946650872116773)7[&type="Marshallese"]:0.0554985371075688,5[&type="Marshallese"]:0.12396504582859647)8[&type="Marshallese"]:0.11457576441800499,6[&type="Marshallese"]:0.303540810246656)10[&type="Marshallese"]:0.15641026801709224)11[&type="Marshallese"]:0.0;tree STATE_7340000 = (1[&type="Not_Marshallese"]:0.3259510782637337,((((2[&type="Not_Marshallese"]:0.28769123382089684,3[&type="Not_Marshallese"]:0.07969123382081317)9[&type="Marshallese"]:0.3307752749003127,4[&type="Marshallese"]:0.13946650872116773)7[&type="Marshallese"]:0.0554985371075688,5[&type="Marshallese"]:0.12396504582859647)8[&type="Marshallese"]:0.11457576441800499,6[&type="Marshallese"]:0.303540810246656)10[&type="Marshallese"]:0.15641026801709224)11[&type="Marshallese"]:0.0;
tree STATE_2350000 = (1[&type="Not_Marshallese"]:0.06417479282620575,((((2[&type="Not_Marshallese"]:0.2707683974332304,3[&type="Not_Marshallese"]:0.06276839743314672)9[&type="Marshallese"]:0.2957190563384347,4[&type="Marshallese"]:0.08748745377162326)7[&type="Marshallese"]:0.01101625904220771,5[&type="Marshallese"]:0.027503712813690906)10[&type="Marshallese"]:0.09868332629917198,6[&type="Marshallese"]:0.19118703911291746)8[&type="Marshallese"]:0.006987753713302847)11[&type="Marshallese"]:0.0;tree STATE_7350000 = (1[&type="Not_Marshallese"]:0.06417479282620575,((((2[&type="Not_Marshallese"]:0.2707683974332304,3[&type="Not_Marshallese"]:0.06276839743314672)9[&type="Marshallese"]:0.2957190563384347,4[&type="Marshallese"]:0.08748745377162326)7[&type="Marshallese"]:0.01101625904220771,5[&type="Marshallese"]:0.027503712813690906)10[&type="Marshallese"]:0.09868332629917198,6[&type="Marshallese"]:0.19118703911291746)8[&type="Marshallese"]:0.006987753713302847)11[&type="Marshallese"]:0.0;
tree STATE_2360000 = (1[&type="Not_Marshallese"]:0.2889748614052877,((((2[&type="Not_Marshallese"]:0.29297641616987513,3[&type="Not_Marshallese"]:0.08497641616979146)9[&type="Marshallese"]:0.27189393944898244,4[&type="Marshallese"]:0.08587035561881573)7[&type="Marshallese"]:0.14653492353275566,6[&type="Marshallese"]:0.2264052791514859)8[&type="Marshallese"]:0.008474559702687512,5[&type="Marshallese"]:0.16987983885411884)10[&type="Marshallese"]:0.18809502255112887)11[&type="Marshallese"]:0.0;tree STATE_7360000 = (1[&type="Not_Marshallese"]:0.2889748614052877,((((2[&type="Not_Marshallese"]:0.29297641616987513,3[&type="Not_Marshallese"]:0.08497641616979146)9[&type="Marshallese"]:0.27189393944898244,4[&type="Marshallese"]:0.08587035561881573)7[&type="Marshallese"]:0.14653492353275566,6[&type="Marshallese"]:0.2264052791514859)8[&type="Marshallese"]:0.008474559702687512,5[&type="Marshallese"]:0.16987983885411884)10[&type="Marshallese"]:0.18809502255112887)11[&type="Marshallese"]:0.0;
tree STATE_2370000 = ((1[&type="Not_Marshallese"]:0.2863775727036404,(((2[&type="Not_Marshallese"]:0.41704005039974634,3[&type="Not_Marshallese"]:0.20904005039966267)9[&type="Marshallese"]:0.06420296605739811,4[&type="Marshallese"]:0.00224301645710262)7[&type="Marshallese"]:0.0718713754599562,5[&type="Marshallese"]:0.0031143919169187573)10[&type="Marshallese"]:0.3522631807866816)8[&type="Marshallese"]:0.009568495503615715,6[&type="Marshallese"]:0.42994606820727066)11[&type="Marshallese"]:0.0;tree STATE_7370000 = ((1[&type="Not_Marshallese"]:0.2863775727036404,(((2[&type="Not_Marshallese"]:0.41704005039974634,3[&type="Not_Marshallese"]:0.20904005039966267)9[&type="Marshallese"]:0.06420296605739811,4[&type="Marshallese"]:0.00224301645710262)7[&type="Marshallese"]:0.0718713754599562,5[&type="Marshallese"]:0.0031143919169187573)10[&type="Marshallese"]:0.3522631807866816)8[&type="Marshallese"]:0.009568495503615715,6[&type="Marshallese"]:0.42994606820727066)11[&type="Marshallese"]:0.0;
tree STATE_2380000 = (1[&type="Not_Marshallese"]:0.5705219151053158,((((2[&type="Not_Marshallese"]:0.24068709292755647,3[&type="Not_Marshallese"]:0.032687092927472794)9[&type="Not_Marshallese"]:0.24618389067106816,4[&type="Marshallese"]:0.007870983598582793)7[&type="Marshallese"]:0.11236864884122494,5[&type="Marshallese"]:0.04923963243966767)8[&type="Marshallese"]:0.2519063258162322,6[&type="Marshallese"]:0.3661459582559544)10[&type="Marshallese"]:0.33837595684937594)11[&type="Marshallese"]:0.0;tree STATE_7380000 = (1[&type="Not_Marshallese"]:0.5705219151053158,((((2[&type="Not_Marshallese"]:0.24068709292755647,3[&type="Not_Marshallese"]:0.032687092927472794)9[&type="Not_Marshallese"]:0.24618389067106816,4[&type="Marshallese"]:0.007870983598582793)7[&type="Marshallese"]:0.11236864884122494,5[&type="Marshallese"]:0.04923963243966767)8[&type="Marshallese"]:0.2519063258162322,6[&type="Marshallese"]:0.3661459582559544)10[&type="Marshallese"]:0.33837595684937594)11[&type="Marshallese"]:0.0;
tree STATE_2390000 = (1[&type="Not_Marshallese"]:0.2412923340765174,((((2[&type="Not_Marshallese"]:0.3973071285655319,3[&type="Not_Marshallese"]:0.18930712856544823)9[&type="Marshallese"]:0.09349210287588772,4[&type="Marshallese"]:0.011799231441377789)7[&type="Marshallese"]:0.1442294275570028,6[&type="Marshallese"]:0.1500286589982951)10[&type="Marshallese"]:0.105562208790831,5[&type="Marshallese"]:0.19059086778907153)8[&type="Marshallese"]:0.11970146628740586)11[&type="Marshallese"]:0.0;tree STATE_7390000 = (1[&type="Not_Marshallese"]:0.2412923340765174,((((2[&type="Not_Marshallese"]:0.3973071285655319,3[&type="Not_Marshallese"]:0.18930712856544823)9[&type="Marshallese"]:0.09349210287588772,4[&type="Marshallese"]:0.011799231441377789)7[&type="Marshallese"]:0.1442294275570028,6[&type="Marshallese"]:0.1500286589982951)10[&type="Marshallese"]:0.105562208790831,5[&type="Marshallese"]:0.19059086778907153)8[&type="Marshallese"]:0.11970146628740586)11[&type="Marshallese"]:0.0;
tree STATE_2400000 = (1[&type="Not_Marshallese"]:0.3807799964830565,((((2[&type="Not_Marshallese"]:0.25557456308761406,3[&type="Not_Marshallese"]:0.047574563087530386)9[&type="Marshallese"]:0.2675172048540395,4[&type="Marshallese"]:0.04409176794161174)7[&type="Marshallese"]:0.05938777322401845,5[&type="Marshallese"]:0.03247954116549012)8[&type="Marshallese"]:0.05961985413290283,6[&type="Marshallese"]:0.15709939529844752)10[&type="Marshallese"]:0.3576806011846235)11[&type="Marshallese"]:0.0;tree STATE_7400000 = (1[&type="Not_Marshallese"]:0.3807799964830565,((((2[&type="Not_Marshallese"]:0.25557456308761406,3[&type="Not_Marshallese"]:0.047574563087530386)9[&type="Marshallese"]:0.2675172048540395,4[&type="Marshallese"]:0.04409176794161174)7[&type="Marshallese"]:0.05938777322401845,5[&type="Marshallese"]:0.03247954116549012)8[&type="Marshallese"]:0.05961985413290283,6[&type="Marshallese"]:0.15709939529844752)10[&type="Marshallese"]:0.3576806011846235)11[&type="Marshallese"]:0.0;
tree STATE_2410000 = (1[&type="Not_Marshallese"]:0.7101278509472175,((((2[&type="Not_Marshallese"]:0.2465903565694241,3[&type="Not_Marshallese"]:0.03859035656934043)9[&type="Marshallese"]:0.40316493975314305,4[&type="Marshallese"]:0.17075529632252529)7[&type="Marshallese"]:0.12729659566176144,5[&type="Marshallese"]:0.22705189198414666)8[&type="Marshallese"]:0.03914667876001643,6[&type="Marshallese"]:0.33119857074421766)10[&type="Marshallese"]:0.5129292802030144)11[&type="Marshallese"]:0.0;tree STATE_7410000 = (1[&type="Not_Marshallese"]:0.7101278509472175,((((2[&type="Not_Marshallese"]:0.2465903565694241,3[&type="Not_Marshallese"]:0.03859035656934043)9[&type="Marshallese"]:0.40316493975314305,4[&type="Marshallese"]:0.17075529632252529)7[&type="Marshallese"]:0.12729659566176144,5[&type="Marshallese"]:0.22705189198414666)8[&type="Marshallese"]:0.03914667876001643,6[&type="Marshallese"]:0.33119857074421766)10[&type="Marshallese"]:0.5129292802030144)11[&type="Marshallese"]:0.0;
tree STATE_2420000 = ((1[&type="Not_Marshallese"]:0.2046971164737027,(((2[&type="Not_Marshallese"]:0.3401175930514946,3[&type="Not_Marshallese"]:0.1321175930514109)9[&type="Marshallese"]:0.14218025701546955,4[&type="Marshallese"]:0.003297850066922292)7[&type="Marshallese"]:0.15503197762500365,5[&type="Marshallese"]:0.08732982769178588)10[&type="Marshallese"]:0.1863672887818768)8[&type="Marshallese"]:0.058185264944073056,6[&type="Marshallese"]:0.3968823814177903)11[&type="Marshallese"]:0.0;tree STATE_7420000 = ((1[&type="Not_Marshallese"]:0.2046971164737027,(((2[&type="Not_Marshallese"]:0.3401175930514946,3[&type="Not_Marshallese"]:0.1321175930514109)9[&type="Marshallese"]:0.14218025701546955,4[&type="Marshallese"]:0.003297850066922292)7[&type="Marshallese"]:0.15503197762500365,5[&type="Marshallese"]:0.08732982769178588)10[&type="Marshallese"]:0.1863672887818768)8[&type="Marshallese"]:0.058185264944073056,6[&type="Marshallese"]:0.3968823814177903)11[&type="Marshallese"]:0.0;
tree STATE_2430000 = (1[&type="Not_Marshallese"]:0.12491199105292994,(((2[&type="Not_Marshallese"]:0.2683987833237795,3[&type="Not_Marshallese"]:0.060398783323695804)9[&type="Marshallese"]:0.23043879394281597,4[&type="Marshallese"]:0.019837577266553608)7[&type="Marshallese"]:0.1646869341172627,(5[&type="Marshallese"]:0.07055864811201695,6[&type="Marshallese"]:0.13555864811207152)10[&type="Marshallese"]:0.0429658632716593)8[&type="Marshallese"]:0.08038747966921367)11[&type="Marshallese"]:0.0;tree STATE_7430000 = (1[&type="Not_Marshallese"]:0.12491199105292994,(((2[&type="Not_Marshallese"]:0.2683987833237795,3[&type="Not_Marshallese"]:0.060398783323695804)9[&type="Marshallese"]:0.23043879394281597,4[&type="Marshallese"]:0.019837577266553608)7[&type="Marshallese"]:0.1646869341172627,(5[&type="Marshallese"]:0.07055864811201695,6[&type="Marshallese"]:0.13555864811207152)10[&type="Marshallese"]:0.0429658632716593)8[&type="Marshallese"]:0.08038747966921367)11[&type="Marshallese"]:0.0;
tree STATE_2440000 = (1[&type="Not_Marshallese"]:0.7223841319226096,(((2[&type="Not_Marshallese"]:0.3213593039211367,3[&type="Not_Marshallese"]:0.11335930392105303)9[&type="Marshallese"]:0.2173183048697837,4[&type="Marshallese"]:0.05967760879087858)7[&type="Marshallese"]:0.17865701671114864,(5[&type="Marshallese"]:0.10361273193314113,6[&type="Marshallese"]:0.1686127319331957)10[&type="Marshallese"]:0.06372189356874602)8[&type="Marshallese"]:0.6240495064206825)11[&type="Marshallese"]:0.0;tree STATE_7440000 = (1[&type="Not_Marshallese"]:0.7223841319226096,(((2[&type="Not_Marshallese"]:0.3213593039211367,3[&type="Not_Marshallese"]:0.11335930392105303)9[&type="Marshallese"]:0.2173183048697837,4[&type="Marshallese"]:0.05967760879087858)7[&type="Marshallese"]:0.17865701671114864,(5[&type="Marshallese"]:0.10361273193314113,6[&type="Marshallese"]:0.1686127319331957)10[&type="Marshallese"]:0.06372189356874602)8[&type="Marshallese"]:0.6240495064206825)11[&type="Marshallese"]:0.0;
tree STATE_2450000 = (1[&type="Not_Marshallese"]:0.2748224811689458,(((2[&type="Not_Marshallese"]:0.21597523414499012,3[&type="Not_Marshallese"]:0.007975234144906446)9[&type="Marshallese"]:0.3419778188334516,4[&type="Marshallese"]:0.07895305297839983)10[&type="Marshallese"]:0.08963789911757913,(5[&type="Marshallese"]:0.07328039988634827,6[&type="Marshallese"]:0.13828039988640284)8[&type="Marshallese"]:0.024310552209490632)7[&type="Marshallese"]:0.2462315290730669)11[&type="Marshallese"]:0.0;tree STATE_7450000 = (1[&type="Not_Marshallese"]:0.2748224811689458,(((2[&type="Not_Marshallese"]:0.21597523414499012,3[&type="Not_Marshallese"]:0.007975234144906446)9[&type="Marshallese"]:0.3419778188334516,4[&type="Marshallese"]:0.07895305297839983)10[&type="Marshallese"]:0.08963789911757913,(5[&type="Marshallese"]:0.07328039988634827,6[&type="Marshallese"]:0.13828039988640284)8[&type="Marshallese"]:0.024310552209490632)7[&type="Marshallese"]:0.2462315290730669)11[&type="Marshallese"]:0.0;
tree STATE_2460000 = ((1[&type="Not_Marshallese"]:0.1401348687003341,(((2[&type="Not_Marshallese"]:0.3322271181199951,3[&type="Not_Marshallese"]:0.12422711811991144)9[&type="Marshallese"]:0.2479286925534066,4[&type="Marshallese"]:0.10115581067335988)10[&type="Marshallese"]:0.055783453256152526,5[&type="Marshallese"]:0.08593926392937234)8[&type="Marshallese"]:0.12319560477092173)7[&type="Marshallese"]:0.1891092220736359,6[&type="Marshallese"]:0.46324409077398454)11[&type="Marshallese"]:0.0;tree STATE_7460000 = ((1[&type="Not_Marshallese"]:0.1401348687003341,(((2[&type="Not_Marshallese"]:0.3322271181199951,3[&type="Not_Marshallese"]:0.12422711811991144)9[&type="Marshallese"]:0.2479286925534066,4[&type="Marshallese"]:0.10115581067335988)10[&type="Marshallese"]:0.055783453256152526,5[&type="Marshallese"]:0.08593926392937234)8[&type="Marshallese"]:0.12319560477092173)7[&type="Marshallese"]:0.1891092220736359,6[&type="Marshallese"]:0.46324409077398454)11[&type="Marshallese"]:0.0;
tree STATE_2470000 = (1[&type="Not_Marshallese"]:0.2583309655441388,((((2[&type="Not_Marshallese"]:0.2723419268849447,3[&type="Not_Marshallese"]:0.06434192688486101)8[&type="Marshallese"]:0.26162675803225527,4[&type="Marshallese"]:0.05496868491715812)7[&type="Marshallese"]:0.06814804627333437,5[&type="Marshallese"]:0.05211673119035243)9[&type="Marshallese"]:0.1226568746779324,6[&type="Marshallese"]:0.2397736058683394)10[&type="Marshallese"]:0.15255735967581396)11[&type="Marshallese"]:0.0;tree STATE_7470000 = (1[&type="Not_Marshallese"]:0.2583309655441388,((((2[&type="Not_Marshallese"]:0.2723419268849447,3[&type="Not_Marshallese"]:0.06434192688486101)8[&type="Marshallese"]:0.26162675803225527,4[&type="Marshallese"]:0.05496868491715812)7[&type="Marshallese"]:0.06814804627333437,5[&type="Marshallese"]:0.05211673119035243)9[&type="Marshallese"]:0.1226568746779324,6[&type="Marshallese"]:0.2397736058683394)10[&type="Marshallese"]:0.15255735967581396)11[&type="Marshallese"]:0.0;
tree STATE_2480000 = (1[&type="Not_Marshallese"]:0.17948552794952222,(((2[&type="Not_Marshallese"]:0.2585016836854798,3[&type="Not_Marshallese"]:0.05050168368539615)8[&type="Marshallese"]:0.2942427541690716,4[&type="Marshallese"]:0.07374443785450957)7[&type="Marshallese"]:0.15155740959328168,(5[&type="Marshallese"]:0.14003050982285414,6[&type="Marshallese"]:0.2050305098229087)10[&type="Marshallese"]:0.014271337624797042)9[&type="Marshallese"]:0.09418368050183101)11[&type="Marshallese"]:0.0;tree STATE_7480000 = (1[&type="Not_Marshallese"]:0.17948552794952222,(((2[&type="Not_Marshallese"]:0.2585016836854798,3[&type="Not_Marshallese"]:0.05050168368539615)8[&type="Marshallese"]:0.2942427541690716,4[&type="Marshallese"]:0.07374443785450957)7[&type="Marshallese"]:0.15155740959328168,(5[&type="Marshallese"]:0.14003050982285414,6[&type="Marshallese"]:0.2050305098229087)10[&type="Marshallese"]:0.014271337624797042)9[&type="Marshallese"]:0.09418368050183101)11[&type="Marshallese"]:0.0;
tree STATE_2490000 = (1[&type="Not_Marshallese"]:0.16903005697410745,((((2[&type="Not_Marshallese"]:0.3471599157816136,3[&type="Not_Marshallese"]:0.13915991578152992)9[&type="Marshallese"]:0.18758136055736968,4[&type="Marshallese"]:0.05574127633894144)10[&type="Marshallese"]:0.028224627901100807,5[&type="Marshallese"]:0.012965904239902182)7[&type="Marshallese"]:0.1626683226296194,6[&type="Marshallese"]:0.24063422686957614)8[&type="Marshallese"]:0.06239583010454586)11[&type="Marshallese"]:0.0;tree STATE_7490000 = (1[&type="Not_Marshallese"]:0.16903005697410745,((((2[&type="Not_Marshallese"]:0.3471599157816136,3[&type="Not_Marshallese"]:0.13915991578152992)9[&type="Marshallese"]:0.18758136055736968,4[&type="Marshallese"]:0.05574127633894144)10[&type="Marshallese"]:0.028224627901100807,5[&type="Marshallese"]:0.012965904239902182)7[&type="Marshallese"]:0.1626683226296194,6[&type="Marshallese"]:0.24063422686957614)8[&type="Marshallese"]:0.06239583010454586)11[&type="Marshallese"]:0.0;
tree STATE_2500000 = (1[&type="Not_Marshallese"]:0.3486640562530081,((((2[&type="Not_Marshallese"]:0.36048881751629336,3[&type="Not_Marshallese"]:0.15248881751620968)8[&type="Marshallese"]:0.1354539684392187,4[&type="Marshallese"]:0.01694278595547022)7[&type="Marshallese"]:0.16507773183679125,5[&type="Marshallese"]:0.11102051779212141)9[&type="Marshallese"]:0.1783636320845432,6[&type="Marshallese"]:0.3543841498767192)10[&type="Marshallese"]:0.1282799063763035)11[&type="Not_Marshallese"]:0.0;tree STATE_7500000 = (1[&type="Not_Marshallese"]:0.3486640562530081,((((2[&type="Not_Marshallese"]:0.36048881751629336,3[&type="Not_Marshallese"]:0.15248881751620968)8[&type="Marshallese"]:0.1354539684392187,4[&type="Marshallese"]:0.01694278595547022)7[&type="Marshallese"]:0.16507773183679125,5[&type="Marshallese"]:0.11102051779212141)9[&type="Marshallese"]:0.1783636320845432,6[&type="Marshallese"]:0.3543841498767192)10[&type="Marshallese"]:0.1282799063763035)11[&type="Not_Marshallese"]:0.0;
tree STATE_2510000 = ((1[&type="Not_Marshallese"]:0.28035154738512547,(((2[&type="Not_Marshallese"]:0.43451692991671875,3[&type="Not_Marshallese"]:0.22651692991663508)8[&type="Marshallese"]:0.22596419050354488,4[&type="Marshallese"]:0.1814811204202218)7[&type="Marshallese"]:0.035234321456177886,5[&type="Marshallese"]:0.14571544187625962)9[&type="Marshallese"]:0.20363610550882583)10[&type="Marshallese"]:0.18934806683947092,6[&type="Marshallese"]:0.6036996142246109)11[&type="Marshallese"]:0.0;tree STATE_7510000 = ((1[&type="Not_Marshallese"]:0.28035154738512547,(((2[&type="Not_Marshallese"]:0.43451692991671875,3[&type="Not_Marshallese"]:0.22651692991663508)8[&type="Marshallese"]:0.22596419050354488,4[&type="Marshallese"]:0.1814811204202218)7[&type="Marshallese"]:0.035234321456177886,5[&type="Marshallese"]:0.14571544187625962)9[&type="Marshallese"]:0.20363610550882583)10[&type="Marshallese"]:0.18934806683947092,6[&type="Marshallese"]:0.6036996142246109)11[&type="Marshallese"]:0.0;
tree STATE_2520000 = (1[&type="Not_Marshallese"]:0.45259104168414455,((((2[&type="Not_Marshallese"]:0.24893908722762106,3[&type="Not_Marshallese"]:0.04093908722753739)9[&type="Marshallese"]:0.380077934510778,4[&type="Marshallese"]:0.15001702173835718)10[&type="Marshallese"]:0.15005722294202728,5[&type="Marshallese"]:0.2290742446802444)8[&type="Marshallese"]:0.17554872487430717,6[&type="Marshallese"]:0.46962296955460614)7[&type="Marshallese"]:0.11696807212955296)11[&type="Marshallese"]:0.0;tree STATE_7520000 = (1[&type="Not_Marshallese"]:0.45259104168414455,((((2[&type="Not_Marshallese"]:0.24893908722762106,3[&type="Not_Marshallese"]:0.04093908722753739)9[&type="Marshallese"]:0.380077934510778,4[&type="Marshallese"]:0.15001702173835718)10[&type="Marshallese"]:0.15005722294202728,5[&type="Marshallese"]:0.2290742446802444)8[&type="Marshallese"]:0.17554872487430717,6[&type="Marshallese"]:0.46962296955460614)7[&type="Marshallese"]:0.11696807212955296)11[&type="Marshallese"]:0.0;
tree STATE_2530000 = (1[&type="Not_Marshallese"]:0.5526579349141376,((((2[&type="Not_Marshallese"]:0.2233025174241039,3[&type="Not_Marshallese"]:0.015302517424020223)8[&type="Not_Marshallese"]:0.3361403094997767,4[&type="Marshallese"]:0.08044282692383875)9[&type="Marshallese"]:0.013547523024967645,5[&type="Marshallese"]:0.022990349948666333)7[&type="Marshallese"]:0.2650014770001834,6[&type="Marshallese"]:0.3529918269489043)10[&type="Marshallese"]:0.33366610796524787)11[&type="Marshallese"]:0.0;tree STATE_7530000 = (1[&type="Not_Marshallese"]:0.5526579349141376,((((2[&type="Not_Marshallese"]:0.2233025174241039,3[&type="Not_Marshallese"]:0.015302517424020223)8[&type="Not_Marshallese"]:0.3361403094997767,4[&type="Marshallese"]:0.08044282692383875)9[&type="Marshallese"]:0.013547523024967645,5[&type="Marshallese"]:0.022990349948666333)7[&type="Marshallese"]:0.2650014770001834,6[&type="Marshallese"]:0.3529918269489043)10[&type="Marshallese"]:0.33366610796524787)11[&type="Marshallese"]:0.0;
tree STATE_2540000 = (1[&type="Not_Marshallese"]:0.17082469205222006,((((2[&type="Not_Marshallese"]:0.23818569566580275,3[&type="Not_Marshallese"]:0.030185695665719076)8[&type="Marshallese"]:0.28891373167174994,4[&type="Marshallese"]:0.048099427337510825)9[&type="Marshallese"]:0.028977096709196126,5[&type="Marshallese"]:0.006076524046566889)10[&type="Marshallese"]:0.15790474091696716,6[&type="Marshallese"]:0.22898126496358862)7[&type="Marshallese"]:0.075843427088646)11[&type="Marshallese"]:0.0;tree STATE_7540000 = (1[&type="Not_Marshallese"]:0.17082469205222006,((((2[&type="Not_Marshallese"]:0.23818569566580275,3[&type="Not_Marshallese"]:0.030185695665719076)8[&type="Marshallese"]:0.28891373167174994,4[&type="Marshallese"]:0.048099427337510825)9[&type="Marshallese"]:0.028977096709196126,5[&type="Marshallese"]:0.006076524046566889)10[&type="Marshallese"]:0.15790474091696716,6[&type="Marshallese"]:0.22898126496358862)7[&type="Marshallese"]:0.075843427088646)11[&type="Marshallese"]:0.0;
tree STATE_2550000 = (1[&type="Not_Marshallese"]:0.5015104893958613,((((2[&type="Not_Marshallese"]:0.25054810041600706,3[&type="Not_Marshallese"]:0.042548100415923384)9[&type="Marshallese"]:0.3059281446043095,4[&type="Marshallese"]:0.07747624502027473)10[&type="Marshallese"]:0.061957173652448905,5[&type="Marshallese"]:0.06843341867258357)7[&type="Marshallese"]:0.325667855765291,6[&type="Marshallese"]:0.45910127443792914)8[&type="Marshallese"]:0.1764092149579467)11[&type="Marshallese"]:0.0;tree STATE_7550000 = (1[&type="Not_Marshallese"]:0.5015104893958613,((((2[&type="Not_Marshallese"]:0.25054810041600706,3[&type="Not_Marshallese"]:0.042548100415923384)9[&type="Marshallese"]:0.3059281446043095,4[&type="Marshallese"]:0.07747624502027473)10[&type="Marshallese"]:0.061957173652448905,5[&type="Marshallese"]:0.06843341867258357)7[&type="Marshallese"]:0.325667855765291,6[&type="Marshallese"]:0.45910127443792914)8[&type="Marshallese"]:0.1764092149579467)11[&type="Marshallese"]:0.0;
tree STATE_2560000 = (1[&type="Not_Marshallese"]:0.3148918525628285,((((2[&type="Not_Marshallese"]:0.23242331107485584,3[&type="Not_Marshallese"]:0.024423311074772164)9[&type="Marshallese"]:0.2813926513070857,4[&type="Marshallese"]:0.03481596238189966)10[&type="Marshallese"]:0.07030990668772175,5[&type="Marshallese"]:0.03412586906948134)7[&type="Marshallese"]:0.25271476667237947,6[&type="Marshallese"]:0.3518406357419154)8[&type="Marshallese"]:0.09705121682092765)11[&type="Marshallese"]:0.0;tree STATE_7560000 = (1[&type="Not_Marshallese"]:0.3148918525628285,((((2[&type="Not_Marshallese"]:0.23242331107485584,3[&type="Not_Marshallese"]:0.024423311074772164)9[&type="Marshallese"]:0.2813926513070857,4[&type="Marshallese"]:0.03481596238189966)10[&type="Marshallese"]:0.07030990668772175,5[&type="Marshallese"]:0.03412586906948134)7[&type="Marshallese"]:0.25271476667237947,6[&type="Marshallese"]:0.3518406357419154)8[&type="Marshallese"]:0.09705121682092765)11[&type="Marshallese"]:0.0;
tree STATE_2570000 = ((1[&type="Not_Marshallese"]:0.14104551145126942,(5[&type="Marshallese"]:0.13301835783278937,6[&type="Marshallese"]:0.19801835783284394)7[&type="Marshallese"]:0.07702715361844004)8[&type="Marshallese"]:0.029297027450462365,((2[&type="Not_Marshallese"]:0.26529974508144355,3[&type="Not_Marshallese"]:0.057299745081359876)9[&type="Marshallese"]:0.3588450192520421,4[&type="Marshallese"]:0.1451447643334438)10[&type="Marshallese"]:0.16519777456838802)11[&type="Marshallese"]:0.0;tree STATE_7570000 = ((1[&type="Not_Marshallese"]:0.14104551145126942,(5[&type="Marshallese"]:0.13301835783278937,6[&type="Marshallese"]:0.19801835783284394)7[&type="Marshallese"]:0.07702715361844004)8[&type="Marshallese"]:0.029297027450462365,((2[&type="Not_Marshallese"]:0.26529974508144355,3[&type="Not_Marshallese"]:0.057299745081359876)9[&type="Marshallese"]:0.3588450192520421,4[&type="Marshallese"]:0.1451447643334438)10[&type="Marshallese"]:0.16519777456838802)11[&type="Marshallese"]:0.0;
tree STATE_2580000 = (1[&type="Not_Marshallese"]:0.3044784669500602,(((2[&type="Not_Marshallese"]:0.288393861880178,3[&type="Not_Marshallese"]:0.08039386188009434)9[&type="Marshallese"]:0.25941834101404704,4[&type="Marshallese"]:0.06881220289418322)7[&type="Marshallese"]:0.2118670988389163,(5[&type="Marshallese"]:0.023664236629218904,6[&type="Marshallese"]:0.08866423662927347)10[&type="Marshallese"]:0.18601506510374055)8[&type="Marshallese"]:0.16379916521706073)11[&type="Marshallese"]:0.0;tree STATE_7580000 = (1[&type="Not_Marshallese"]:0.3044784669500602,(((2[&type="Not_Marshallese"]:0.288393861880178,3[&type="Not_Marshallese"]:0.08039386188009434)9[&type="Marshallese"]:0.25941834101404704,4[&type="Marshallese"]:0.06881220289418322)7[&type="Marshallese"]:0.2118670988389163,(5[&type="Marshallese"]:0.023664236629218904,6[&type="Marshallese"]:0.08866423662927347)10[&type="Marshallese"]:0.18601506510374055)8[&type="Marshallese"]:0.16379916521706073)11[&type="Marshallese"]:0.0;
tree STATE_2590000 = (1[&type="Not_Marshallese"]:0.3573198354427981,((((2[&type="Not_Marshallese"]:0.2874965155257275,3[&type="Not_Marshallese"]:0.07949651552564385)9[&type="Marshallese"]:0.2322375993334702,4[&type="Marshallese"]:0.0407341148591559)7[&type="Marshallese"]:0.33680846527719144,6[&type="Marshallese"]:0.37154258013626185)10[&type="Marshallese"]:0.023606400904990887,5[&type="Marshallese"]:0.33014898104119816)8[&type="Marshallese"]:0.09617085440155992)11[&type="Marshallese"]:0.0;tree STATE_7590000 = (1[&type="Not_Marshallese"]:0.3573198354427981,((((2[&type="Not_Marshallese"]:0.2874965155257275,3[&type="Not_Marshallese"]:0.07949651552564385)9[&type="Marshallese"]:0.2322375993334702,4[&type="Marshallese"]:0.0407341148591559)7[&type="Marshallese"]:0.33680846527719144,6[&type="Marshallese"]:0.37154258013626185)10[&type="Marshallese"]:0.023606400904990887,5[&type="Marshallese"]:0.33014898104119816)8[&type="Marshallese"]:0.09617085440155992)11[&type="Marshallese"]:0.0;
tree STATE_2600000 = (1[&type="Not_Marshallese"]:0.4598427555506779,((((2[&type="Not_Marshallese"]:0.2092713421506824,3[&type="Not_Marshallese"]:0.0012713421505987366)9[&type="Not_Marshallese"]:0.3778060319132399,4[&type="Marshallese"]:0.10807737406388052)7[&type="Marshallese"]:0.04736706663559065,5[&type="Marshallese"]:0.0844444406993311)8[&type="Marshallese"]:0.05841576453889474,6[&type="Marshallese"]:0.20786020523828042)10[&type="Marshallese"]:0.385982550312412)11[&type="Marshallese"]:0.0;tree STATE_7600000 = (1[&type="Not_Marshallese"]:0.4598427555506779,((((2[&type="Not_Marshallese"]:0.2092713421506824,3[&type="Not_Marshallese"]:0.0012713421505987366)9[&type="Not_Marshallese"]:0.3778060319132399,4[&type="Marshallese"]:0.10807737406388052)7[&type="Marshallese"]:0.04736706663559065,5[&type="Marshallese"]:0.0844444406993311)8[&type="Marshallese"]:0.05841576453889474,6[&type="Marshallese"]:0.20786020523828042)10[&type="Marshallese"]:0.385982550312412)11[&type="Marshallese"]:0.0;
tree STATE_2610000 = ((1[&type="Not_Marshallese"]:0.3781484557221718,6[&type="Marshallese"]:0.5121484557221864)10[&type="Marshallese"]:0.25289984292435863,(((2[&type="Not_Marshallese"]:0.263703327960743,3[&type="Not_Marshallese"]:0.0557033279606593)9[&type="Marshallese"]:0.29765322974585856,4[&type="Marshallese"]:0.0823565577065597)7[&type="Marshallese"]:0.05124464691495734,5[&type="Marshallese"]:0.06260120462137697)8[&type="Marshallese"]:0.6374470940251135)11[&type="Marshallese"]:0.0;tree STATE_7610000 = ((1[&type="Not_Marshallese"]:0.3781484557221718,6[&type="Marshallese"]:0.5121484557221864)10[&type="Marshallese"]:0.25289984292435863,(((2[&type="Not_Marshallese"]:0.263703327960743,3[&type="Not_Marshallese"]:0.0557033279606593)9[&type="Marshallese"]:0.29765322974585856,4[&type="Marshallese"]:0.0823565577065597)7[&type="Marshallese"]:0.05124464691495734,5[&type="Marshallese"]:0.06260120462137697)8[&type="Marshallese"]:0.6374470940251135)11[&type="Marshallese"]:0.0;
tree STATE_2620000 = (1[&type="Not_Marshallese"]:0.2870872523989888,((((2[&type="Not_Marshallese"]:0.24204356866842175,3[&type="Not_Marshallese"]:0.034043568668338076)8[&type="Not_Marshallese"]:0.23731700790444843,4[&type="Marshallese"]:3.6057657282834166E-4)9[&type="Marshallese"]:0.1376202296854086,6[&type="Marshallese"]:0.13198080625815145)7[&type="Marshallese"]:0.09881646489020413,5[&type="Marshallese"]:0.165797271148301)10[&type="Marshallese"]:0.19028998125064778)11[&type="Marshallese"]:0.0;tree STATE_7620000 = (1[&type="Not_Marshallese"]:0.2870872523989888,((((2[&type="Not_Marshallese"]:0.24204356866842175,3[&type="Not_Marshallese"]:0.034043568668338076)8[&type="Not_Marshallese"]:0.23731700790444843,4[&type="Marshallese"]:3.6057657282834166E-4)9[&type="Marshallese"]:0.1376202296854086,6[&type="Marshallese"]:0.13198080625815145)7[&type="Marshallese"]:0.09881646489020413,5[&type="Marshallese"]:0.165797271148301)10[&type="Marshallese"]:0.19028998125064778)11[&type="Marshallese"]:0.0;
tree STATE_2630000 = (1[&type="Not_Marshallese"]:0.15645990049146818,((((2[&type="Not_Marshallese"]:0.21725834801326602,3[&type="Not_Marshallese"]:0.009258348013182344)8[&type="Not_Marshallese"]:0.31612696109669836,4[&type="Marshallese"]:0.054385309109922564)9[&type="Marshallese"]:0.07412337868206198,6[&type="Marshallese"]:0.12250868779189905)10[&type="Marshallese"]:0.01237858864508401,5[&type="Marshallese"]:0.06988727643692849)7[&type="Marshallese"]:0.15557262405449968)11[&type="Marshallese"]:0.0;tree STATE_7630000 = (1[&type="Not_Marshallese"]:0.15645990049146818,((((2[&type="Not_Marshallese"]:0.21725834801326602,3[&type="Not_Marshallese"]:0.009258348013182344)8[&type="Not_Marshallese"]:0.31612696109669836,4[&type="Marshallese"]:0.054385309109922564)9[&type="Marshallese"]:0.07412337868206198,6[&type="Marshallese"]:0.12250868779189905)10[&type="Marshallese"]:0.01237858864508401,5[&type="Marshallese"]:0.06988727643692849)7[&type="Marshallese"]:0.15557262405449968)11[&type="Marshallese"]:0.0;
tree STATE_2640000 = (1[&type="Not_Marshallese"]:0.19972222471901835,((((2[&type="Not_Marshallese"]:0.3346112629191357,3[&type="Not_Marshallese"]:0.126611262919052)8[&type="Marshallese"]:0.14898318677676886,4[&type="Marshallese"]:0.004594449695862701)9[&type="Marshallese"]:0.09455389453262125,5[&type="Marshallese"]:0.02814834422834389)7[&type="Marshallese"]:0.00349005205308095,6[&type="Marshallese"]:0.09663839628147941)10[&type="Marshallese"]:0.2370838284375535)11[&type="Marshallese"]:0.0;tree STATE_7640000 = (1[&type="Not_Marshallese"]:0.19972222471901835,((((2[&type="Not_Marshallese"]:0.3346112629191357,3[&type="Not_Marshallese"]:0.126611262919052)8[&type="Marshallese"]:0.14898318677676886,4[&type="Marshallese"]:0.004594449695862701)9[&type="Marshallese"]:0.09455389453262125,5[&type="Marshallese"]:0.02814834422834389)7[&type="Marshallese"]:0.00349005205308095,6[&type="Marshallese"]:0.09663839628147941)10[&type="Marshallese"]:0.2370838284375535)11[&type="Marshallese"]:0.0;
tree STATE_2650000 = (1[&type="Not_Marshallese"]:0.7955422069463776,((((2[&type="Not_Marshallese"]:0.2143627616264135,3[&type="Not_Marshallese"]:0.006362761626329816)9[&type="Marshallese"]:0.28375788123383716,4[&type="Marshallese"]:0.019120642860208814)7[&type="Marshallese"]:0.27899672864277153,5[&type="Marshallese"]:0.22711737150284028)8[&type="Marshallese"]:0.01168850305800384,6[&type="Marshallese"]:0.3038058745608987)10[&type="Marshallese"]:0.6257363323854934)11[&type="Marshallese"]:0.0;tree STATE_7650000 = (1[&type="Not_Marshallese"]:0.7955422069463776,((((2[&type="Not_Marshallese"]:0.2143627616264135,3[&type="Not_Marshallese"]:0.006362761626329816)9[&type="Marshallese"]:0.28375788123383716,4[&type="Marshallese"]:0.019120642860208814)7[&type="Marshallese"]:0.27899672864277153,5[&type="Marshallese"]:0.22711737150284028)8[&type="Marshallese"]:0.01168850305800384,6[&type="Marshallese"]:0.3038058745608987)10[&type="Marshallese"]:0.6257363323854934)11[&type="Marshallese"]:0.0;
tree STATE_2660000 = (1[&type="Not_Marshallese"]:0.565591311191997,((((2[&type="Not_Marshallese"]:0.36369393226191954,3[&type="Not_Marshallese"]:0.15569393226183587)8[&type="Marshallese"]:0.14146024194814005,4[&type="Marshallese"]:0.026154174210017755)9[&type="Marshallese"]:0.12374052522012968,5[&type="Marshallese"]:0.07889469943000738)10[&type="Marshallese"]:0.4041363917550441,6[&type="Marshallese"]:0.5480310911851061)7[&type="Marshallese"]:0.1515602200069055)11[&type="Marshallese"]:0.0;tree STATE_7660000 = (1[&type="Not_Marshallese"]:0.565591311191997,((((2[&type="Not_Marshallese"]:0.36369393226191954,3[&type="Not_Marshallese"]:0.15569393226183587)8[&type="Marshallese"]:0.14146024194814005,4[&type="Marshallese"]:0.026154174210017755)9[&type="Marshallese"]:0.12374052522012968,5[&type="Marshallese"]:0.07889469943000738)10[&type="Marshallese"]:0.4041363917550441,6[&type="Marshallese"]:0.5480310911851061)7[&type="Marshallese"]:0.1515602200069055)11[&type="Marshallese"]:0.0;
tree STATE_2670000 = (1[&type="Not_Marshallese"]:0.5090146568756837,(((2[&type="Not_Marshallese"]:0.2832549005964541,3[&type="Not_Marshallese"]:0.07525490059637041)9[&type="Marshallese"]:0.31196701252521575,4[&type="Marshallese"]:0.116221913121628)7[&type="Marshallese"]:0.3841991502513883,(5[&type="Marshallese"]:0.1609693277295372,6[&type="Marshallese"]:0.22596932772959177)8[&type="Marshallese"]:0.268451735643339)10[&type="Marshallese"]:0.14859359350276746)11[&type="Marshallese"]:0.0;tree STATE_7670000 = (1[&type="Not_Marshallese"]:0.5090146568756837,(((2[&type="Not_Marshallese"]:0.2832549005964541,3[&type="Not_Marshallese"]:0.07525490059637041)9[&type="Marshallese"]:0.31196701252521575,4[&type="Marshallese"]:0.116221913121628)7[&type="Marshallese"]:0.3841991502513883,(5[&type="Marshallese"]:0.1609693277295372,6[&type="Marshallese"]:0.22596932772959177)8[&type="Marshallese"]:0.268451735643339)10[&type="Marshallese"]:0.14859359350276746)11[&type="Marshallese"]:0.0;
tree STATE_2680000 = ((1[&type="Not_Marshallese"]:0.2521166507589969,(((2[&type="Not_Marshallese"]:0.38189120453688236,3[&type="Not_Marshallese"]:0.17389120453679868)9[&type="Marshallese"]:0.11114617697745033,4[&type="Marshallese"]:0.014037381514290848)7[&type="Marshallese"]:0.19097629779306596,5[&type="Marshallese"]:0.13401367930721675)10[&type="Marshallese"]:0.18710297145174015)8[&type="Marshallese"]:0.28223889863476104,6[&type="Marshallese"]:0.6683555493937725)11[&type="Marshallese"]:0.0;tree STATE_7680000 = ((1[&type="Not_Marshallese"]:0.2521166507589969,(((2[&type="Not_Marshallese"]:0.38189120453688236,3[&type="Not_Marshallese"]:0.17389120453679868)9[&type="Marshallese"]:0.11114617697745033,4[&type="Marshallese"]:0.014037381514290848)7[&type="Marshallese"]:0.19097629779306596,5[&type="Marshallese"]:0.13401367930721675)10[&type="Marshallese"]:0.18710297145174015)8[&type="Marshallese"]:0.28223889863476104,6[&type="Marshallese"]:0.6683555493937725)11[&type="Marshallese"]:0.0;
tree STATE_2690000 = (1[&type="Not_Marshallese"]:0.28753334343384196,(((2[&type="Not_Marshallese"]:0.2923105927519212,3[&type="Not_Marshallese"]:0.08431059275183755)9[&type="Marshallese"]:0.18722919370062963,4[&type="Marshallese"]:5.397864525090168E-4)7[&type="Marshallese"]:0.10813353495556571,(5[&type="Marshallese"]:0.03457904199262363,6[&type="Marshallese"]:0.0995790419926782)10[&type="Marshallese"]:0.003094279415311041)8[&type="Marshallese"]:0.3188600220258673)11[&type="Marshallese"]:0.0;tree STATE_7690000 = (1[&type="Not_Marshallese"]:0.28753334343384196,(((2[&type="Not_Marshallese"]:0.2923105927519212,3[&type="Not_Marshallese"]:0.08431059275183755)9[&type="Marshallese"]:0.18722919370062963,4[&type="Marshallese"]:5.397864525090168E-4)7[&type="Marshallese"]:0.10813353495556571,(5[&type="Marshallese"]:0.03457904199262363,6[&type="Marshallese"]:0.0995790419926782)10[&type="Marshallese"]:0.003094279415311041)8[&type="Marshallese"]:0.3188600220258673)11[&type="Marshallese"]:0.0;
tree STATE_2700000 = (1[&type="Not_Marshallese"]:0.4681131675786496,((((2[&type="Not_Marshallese"]:0.2904203652502615,3[&type="Not_Marshallese"]:0.08242036525017782)9[&type="Marshallese"]:0.2268425110294242,4[&type="Marshallese"]:0.038262876279643865)7[&type="Marshallese"]:0.08441676515530006,5[&type="Marshallese"]:0.05167964143480386)8[&type="Marshallese"]:0.3599226187075595,6[&type="Marshallese"]:0.4766022601424179)10[&type="Marshallese"]:0.12551090743624627)11[&type="Marshallese"]:0.0;tree STATE_7700000 = (1[&type="Not_Marshallese"]:0.4681131675786496,((((2[&type="Not_Marshallese"]:0.2904203652502615,3[&type="Not_Marshallese"]:0.08242036525017782)9[&type="Marshallese"]:0.2268425110294242,4[&type="Marshallese"]:0.038262876279643865)7[&type="Marshallese"]:0.08441676515530006,5[&type="Marshallese"]:0.05167964143480386)8[&type="Marshallese"]:0.3599226187075595,6[&type="Marshallese"]:0.4766022601424179)10[&type="Marshallese"]:0.12551090743624627)11[&type="Marshallese"]:0.0;
tree STATE_2710000 = (1[&type="Not_Marshallese"]:0.35414052335604207,((((2[&type="Not_Marshallese"]:0.3987667564509507,3[&type="Not_Marshallese"]:0.19076675645086705)7[&type="Marshallese"]:0.229964868843326,4[&type="Marshallese"]:0.1497316252942349)10[&type="Marshallese"]:0.04303159758513997,5[&type="Marshallese"]:0.1217632228792348)9[&type="Marshallese"]:0.07875479917495787,6[&type="Marshallese"]:0.26551802205424724)8[&type="Marshallese"]:0.22262250130180938)11[&type="Marshallese"]:0.0;tree STATE_7710000 = (1[&type="Not_Marshallese"]:0.35414052335604207,((((2[&type="Not_Marshallese"]:0.3987667564509507,3[&type="Not_Marshallese"]:0.19076675645086705)7[&type="Marshallese"]:0.229964868843326,4[&type="Marshallese"]:0.1497316252942349)10[&type="Marshallese"]:0.04303159758513997,5[&type="Marshallese"]:0.1217632228792348)9[&type="Marshallese"]:0.07875479917495787,6[&type="Marshallese"]:0.26551802205424724)8[&type="Marshallese"]:0.22262250130180938)11[&type="Marshallese"]:0.0;
tree STATE_2720000 = (1[&type="Not_Marshallese"]:0.2975918751057759,(((2[&type="Not_Marshallese"]:0.3726932421085254,3[&type="Not_Marshallese"]:0.16469324210844172)8[&type="Marshallese"]:0.17779119241362462,4[&type="Marshallese"]:0.07148443452210818)9[&type="Marshallese"]:0.09649755131144544,(5[&type="Marshallese"]:0.0941416220591107,6[&type="Marshallese"]:0.15914162205916527)10[&type="Marshallese"]:0.0028403637743028565)7[&type="Marshallese"]:0.2696098892723223)11[&type="Marshallese"]:0.0;tree STATE_7720000 = (1[&type="Not_Marshallese"]:0.2975918751057759,(((2[&type="Not_Marshallese"]:0.3726932421085254,3[&type="Not_Marshallese"]:0.16469324210844172)8[&type="Marshallese"]:0.17779119241362462,4[&type="Marshallese"]:0.07148443452210818)9[&type="Marshallese"]:0.09649755131144544,(5[&type="Marshallese"]:0.0941416220591107,6[&type="Marshallese"]:0.15914162205916527)10[&type="Marshallese"]:0.0028403637743028565)7[&type="Marshallese"]:0.2696098892723223)11[&type="Marshallese"]:0.0;
tree STATE_2730000 = (1[&type="Not_Marshallese"]:0.0875487676586576,((((2[&type="Not_Marshallese"]:0.31881282842857145,3[&type="Not_Marshallese"]:0.11081282842848778)7[&type="Marshallese"]:0.16406885952646671,4[&type="Marshallese"]:0.003881687954996327)10[&type="Marshallese"]:0.11137579672602771,5[&type="Marshallese"]:0.044257484680883974)8[&type="Marshallese"]:0.0021599768427518207,6[&type="Marshallese"]:0.11141746152369036)9[&type="Marshallese"]:0.11013130613498179)11[&type="Marshallese"]:0.0;tree STATE_7730000 = (1[&type="Not_Marshallese"]:0.0875487676586576,((((2[&type="Not_Marshallese"]:0.31881282842857145,3[&type="Not_Marshallese"]:0.11081282842848778)7[&type="Marshallese"]:0.16406885952646671,4[&type="Marshallese"]:0.003881687954996327)10[&type="Marshallese"]:0.11137579672602771,5[&type="Marshallese"]:0.044257484680883974)8[&type="Marshallese"]:0.0021599768427518207,6[&type="Marshallese"]:0.11141746152369036)9[&type="Marshallese"]:0.11013130613498179)11[&type="Marshallese"]:0.0;
tree STATE_2740000 = (1[&type="Not_Marshallese"]:0.6913500500880341,((((2[&type="Not_Marshallese"]:0.30766836079086524,3[&type="Not_Marshallese"]:0.09966836079078156)7[&type="Marshallese"]:0.1818229530277677,4[&type="Marshallese"]:0.010491313818591086)10[&type="Marshallese"]:0.0708553561639153,5[&type="Marshallese"]:0.01034666998236633)9[&type="Marshallese"]:0.16567735268902106,6[&type="Marshallese"]:0.24102402267144196)8[&type="Marshallese"]:0.5843260274166067)11[&type="Marshallese"]:0.0;tree STATE_7740000 = (1[&type="Not_Marshallese"]:0.6913500500880341,((((2[&type="Not_Marshallese"]:0.30766836079086524,3[&type="Not_Marshallese"]:0.09966836079078156)7[&type="Marshallese"]:0.1818229530277677,4[&type="Marshallese"]:0.010491313818591086)10[&type="Marshallese"]:0.0708553561639153,5[&type="Marshallese"]:0.01034666998236633)9[&type="Marshallese"]:0.16567735268902106,6[&type="Marshallese"]:0.24102402267144196)8[&type="Marshallese"]:0.5843260274166067)11[&type="Marshallese"]:0.0;
tree STATE_2750000 = ((1[&type="Not_Marshallese"]:0.12586598761836498,6[&type="Marshallese"]:0.25986598761837953)8[&type="Marshallese"]:0.013842962349692067,(((2[&type="Not_Marshallese"]:0.3088262505342222,3[&type="Not_Marshallese"]:0.10082625053413852)7[&type="Not_Marshallese"]:0.23385286060660682,4[&type="Marshallese"]:0.06367911114078717)10[&type="Marshallese"]:0.04528906978629943,5[&type="Marshallese"]:0.03796818092694654)9[&type="Marshallese"]:0.1707407690410705)11[&type="Marshallese"]:0.0;tree STATE_7750000 = ((1[&type="Not_Marshallese"]:0.12586598761836498,6[&type="Marshallese"]:0.25986598761837953)8[&type="Marshallese"]:0.013842962349692067,(((2[&type="Not_Marshallese"]:0.3088262505342222,3[&type="Not_Marshallese"]:0.10082625053413852)7[&type="Not_Marshallese"]:0.23385286060660682,4[&type="Marshallese"]:0.06367911114078717)10[&type="Marshallese"]:0.04528906978629943,5[&type="Marshallese"]:0.03796818092694654)9[&type="Marshallese"]:0.1707407690410705)11[&type="Marshallese"]:0.0;
tree STATE_2760000 = (1[&type="Not_Marshallese"]:0.29424676639551306,((((2[&type="Not_Marshallese"]:0.27987646449827286,3[&type="Not_Marshallese"]:0.07187646449818919)7[&type="Marshallese"]:0.21461623451183548,4[&type="Marshallese"]:0.015492699010066502)10[&type="Marshallese"]:0.1279837051501626,5[&type="Marshallese"]:0.07247640416008905)9[&type="Marshallese"]:0.10039273727934317,6[&type="Marshallese"]:0.2378691414394868)8[&type="Marshallese"]:0.19037762495604083)11[&type="Marshallese"]:0.0;tree STATE_7760000 = (1[&type="Not_Marshallese"]:0.29424676639551306,((((2[&type="Not_Marshallese"]:0.27987646449827286,3[&type="Not_Marshallese"]:0.07187646449818919)7[&type="Marshallese"]:0.21461623451183548,4[&type="Marshallese"]:0.015492699010066502)10[&type="Marshallese"]:0.1279837051501626,5[&type="Marshallese"]:0.07247640416008905)9[&type="Marshallese"]:0.10039273727934317,6[&type="Marshallese"]:0.2378691414394868)8[&type="Marshallese"]:0.19037762495604083)11[&type="Marshallese"]:0.0;
tree STATE_2770000 = (1[&type="Not_Marshallese"]:0.15572638348641366,(((2[&type="Not_Marshallese"]:0.25551886206463753,3[&type="Not_Marshallese"]:0.04751886206455386)7[&type="Marshallese"]:0.2422680684483039,4[&type="Marshallese"]:0.01878693051289959)10[&type="Marshallese"]:0.16708837520354214,(5[&type="Marshallese"]:0.023135666138774047,6[&type="Marshallese"]:0.08813566613882862)9[&type="Marshallese"]:0.09173963957752762)8[&type="Marshallese"]:0.10985107777007197)11[&type="Marshallese"]:0.0;tree STATE_7770000 = (1[&type="Not_Marshallese"]:0.15572638348641366,(((2[&type="Not_Marshallese"]:0.25551886206463753,3[&type="Not_Marshallese"]:0.04751886206455386)7[&type="Marshallese"]:0.2422680684483039,4[&type="Marshallese"]:0.01878693051289959)10[&type="Marshallese"]:0.16708837520354214,(5[&type="Marshallese"]:0.023135666138774047,6[&type="Marshallese"]:0.08813566613882862)9[&type="Marshallese"]:0.09173963957752762)8[&type="Marshallese"]:0.10985107777007197)11[&type="Marshallese"]:0.0;
tree STATE_2780000 = ((1[&type="Not_Marshallese"]:0.12183208104878696,((2[&type="Not_Marshallese"]:0.2730277698568115,3[&type="Not_Marshallese"]:0.06502776985672781)8[&type="Marshallese"]:0.25344705907250437,4[&type="Marshallese"]:0.047474828929274016)9[&type="Marshallese"]:0.21435725211961298)7[&type="Marshallese"]:0.09787299483322387,(5[&type="Marshallese"]:0.27921825153789914,6[&type="Marshallese"]:0.3442182515379537)10[&type="Marshallese"]:0.009486824344071665)11[&type="Marshallese"]:0.0;tree STATE_7780000 = ((1[&type="Not_Marshallese"]:0.12183208104878696,((2[&type="Not_Marshallese"]:0.2730277698568115,3[&type="Not_Marshallese"]:0.06502776985672781)8[&type="Marshallese"]:0.25344705907250437,4[&type="Marshallese"]:0.047474828929274016)9[&type="Marshallese"]:0.21435725211961298)7[&type="Marshallese"]:0.09787299483322387,(5[&type="Marshallese"]:0.27921825153789914,6[&type="Marshallese"]:0.3442182515379537)10[&type="Marshallese"]:0.009486824344071665)11[&type="Marshallese"]:0.0;
tree STATE_2790000 = (1[&type="Not_Marshallese"]:0.5205193197300757,((((2[&type="Not_Marshallese"]:0.26299404827748896,3[&type="Not_Marshallese"]:0.05499404827740528)8[&type="Marshallese"]:0.23575169560531883,4[&type="Marshallese"]:0.019745743882765954)9[&type="Marshallese"]:0.0856898244344394,5[&type="Marshallese"]:0.03443556831706529)7[&type="Marshallese"]:0.2400317364792578,6[&type="Marshallese"]:0.33946730479637766)10[&type="Marshallese"]:0.3150520149337126)11[&type="Marshallese"]:0.0;tree STATE_7790000 = (1[&type="Not_Marshallese"]:0.5205193197300757,((((2[&type="Not_Marshallese"]:0.26299404827748896,3[&type="Not_Marshallese"]:0.05499404827740528)8[&type="Marshallese"]:0.23575169560531883,4[&type="Marshallese"]:0.019745743882765954)9[&type="Marshallese"]:0.0856898244344394,5[&type="Marshallese"]:0.03443556831706529)7[&type="Marshallese"]:0.2400317364792578,6[&type="Marshallese"]:0.33946730479637766)10[&type="Marshallese"]:0.3150520149337126)11[&type="Marshallese"]:0.0;
tree STATE_2800000 = (1[&type="Not_Marshallese"]:0.24018750124816957,((((2[&type="Not_Marshallese"]:0.34526778382313994,3[&type="Not_Marshallese"]:0.13726778382305627)7[&type="Marshallese"]:0.22681074267989432,4[&type="Marshallese"]:0.09307852650299242)10[&type="Marshallese"]:0.0120444004598379,6[&type="Marshallese"]:0.09912292696274483)8[&type="Marshallese"]:0.009586631108136845,5[&type="Marshallese"]:0.043709558070827104)9[&type="Marshallese"]:0.26547794317730244)11[&type="Marshallese"]:0.0;tree STATE_7800000 = (1[&type="Not_Marshallese"]:0.24018750124816957,((((2[&type="Not_Marshallese"]:0.34526778382313994,3[&type="Not_Marshallese"]:0.13726778382305627)7[&type="Marshallese"]:0.22681074267989432,4[&type="Marshallese"]:0.09307852650299242)10[&type="Marshallese"]:0.0120444004598379,6[&type="Marshallese"]:0.09912292696274483)8[&type="Marshallese"]:0.009586631108136845,5[&type="Marshallese"]:0.043709558070827104)9[&type="Marshallese"]:0.26547794317730244)11[&type="Marshallese"]:0.0;
tree STATE_2810000 = ((1[&type="Not_Marshallese"]:0.34512201682475396,(((2[&type="Not_Marshallese"]:0.36730276721128674,3[&type="Not_Marshallese"]:0.15930276721120307)8[&type="Not_Marshallese"]:0.11229063593219274,4[&type="Marshallese"]:5.93403143437643E-4)9[&type="Marshallese"]:0.23202761686090106,5[&type="Marshallese"]:0.16162102000419865)10[&type="Marshallese"]:0.2525009968205153)7[&type="Marshallese"]:0.017238252036202106,6[&type="Marshallese"]:0.4963602688609706)11[&type="Marshallese"]:0.0;tree STATE_7810000 = ((1[&type="Not_Marshallese"]:0.34512201682475396,(((2[&type="Not_Marshallese"]:0.36730276721128674,3[&type="Not_Marshallese"]:0.15930276721120307)8[&type="Not_Marshallese"]:0.11229063593219274,4[&type="Marshallese"]:5.93403143437643E-4)9[&type="Marshallese"]:0.23202761686090106,5[&type="Marshallese"]:0.16162102000419865)10[&type="Marshallese"]:0.2525009968205153)7[&type="Marshallese"]:0.017238252036202106,6[&type="Marshallese"]:0.4963602688609706)11[&type="Marshallese"]:0.0;
tree STATE_2820000 = (1[&type="Not_Marshallese"]:0.3087462230539254,((((2[&type="Not_Marshallese"]:0.22992341489171308,3[&type="Not_Marshallese"]:0.02192341489162941)7[&type="Not_Marshallese"]:0.27454088646587416,4[&type="Marshallese"]:0.025464301357545405)10[&type="Marshallese"]:0.07237499201293984,5[&type="Marshallese"]:0.026839293370345185)9[&type="Marshallese"]:0.10593101038480823,6[&type="Marshallese"]:0.197770303755208)8[&type="Marshallese"]:0.24497591929873197)11[&type="Marshallese"]:0.0;tree STATE_7820000 = (1[&type="Not_Marshallese"]:0.3087462230539254,((((2[&type="Not_Marshallese"]:0.22992341489171308,3[&type="Not_Marshallese"]:0.02192341489162941)7[&type="Not_Marshallese"]:0.27454088646587416,4[&type="Marshallese"]:0.025464301357545405)10[&type="Marshallese"]:0.07237499201293984,5[&type="Marshallese"]:0.026839293370345185)9[&type="Marshallese"]:0.10593101038480823,6[&type="Marshallese"]:0.197770303755208)8[&type="Marshallese"]:0.24497591929873197)11[&type="Marshallese"]:0.0;
tree STATE_2830000 = (1[&type="Not_Marshallese"]:0.4629912675784844,((((2[&type="Not_Marshallese"]:0.36153402484228975,3[&type="Not_Marshallese"]:0.15353402484220607)8[&type="Marshallese"]:0.23802232143380314,4[&type="Marshallese"]:0.12055634627605105)9[&type="Marshallese"]:0.026959440445728067,5[&type="Marshallese"]:0.07651578672163906)7[&type="Marshallese"]:0.23189187496592245,6[&type="Marshallese"]:0.3734076616876161)10[&type="Marshallese"]:0.22358360589088289)11[&type="Marshallese"]:0.0;tree STATE_7830000 = (1[&type="Not_Marshallese"]:0.4629912675784844,((((2[&type="Not_Marshallese"]:0.36153402484228975,3[&type="Not_Marshallese"]:0.15353402484220607)8[&type="Marshallese"]:0.23802232143380314,4[&type="Marshallese"]:0.12055634627605105)9[&type="Marshallese"]:0.026959440445728067,5[&type="Marshallese"]:0.07651578672163906)7[&type="Marshallese"]:0.23189187496592245,6[&type="Marshallese"]:0.3734076616876161)10[&type="Marshallese"]:0.22358360589088289)11[&type="Marshallese"]:0.0;
tree STATE_2840000 = (1[&type="Not_Marshallese"]:0.6291075181415553,((((2[&type="Not_Marshallese"]:0.2933822704628301,3[&type="Not_Marshallese"]:0.08538227046274643)7[&type="Marshallese"]:0.21672579197653302,4[&type="Marshallese"]:0.031108062439321293)10[&type="Marshallese"]:0.19350400037459914,6[&type="Marshallese"]:0.21861206281383494)8[&type="Marshallese"]:0.10932396056572191,5[&type="Marshallese"]:0.2629360233795023)9[&type="Marshallese"]:0.435171494762013)11[&type="Marshallese"]:0.0;tree STATE_7840000 = (1[&type="Not_Marshallese"]:0.6291075181415553,((((2[&type="Not_Marshallese"]:0.2933822704628301,3[&type="Not_Marshallese"]:0.08538227046274643)7[&type="Marshallese"]:0.21672579197653302,4[&type="Marshallese"]:0.031108062439321293)10[&type="Marshallese"]:0.19350400037459914,6[&type="Marshallese"]:0.21861206281383494)8[&type="Marshallese"]:0.10932396056572191,5[&type="Marshallese"]:0.2629360233795023)9[&type="Marshallese"]:0.435171494762013)11[&type="Marshallese"]:0.0;
tree STATE_2850000 = (1[&type="Not_Marshallese"]:0.29066172809643,(((2[&type="Not_Marshallese"]:0.23235721987268623,3[&type="Not_Marshallese"]:0.02435721987260256)7[&type="Marshallese"]:0.2805442868950253,4[&type="Marshallese"]:0.033901506767669676)10[&type="Marshallese"]:0.16550280861233413,(5[&type="Marshallese"]:0.06899007065967977,6[&type="Marshallese"]:0.13399007065973434)9[&type="Marshallese"]:0.05941424472018397)8[&type="Marshallese"]:0.23125741271652622)11[&type="Marshallese"]:0.0;tree STATE_7850000 = (1[&type="Not_Marshallese"]:0.29066172809643,(((2[&type="Not_Marshallese"]:0.23235721987268623,3[&type="Not_Marshallese"]:0.02435721987260256)7[&type="Marshallese"]:0.2805442868950253,4[&type="Marshallese"]:0.033901506767669676)10[&type="Marshallese"]:0.16550280861233413,(5[&type="Marshallese"]:0.06899007065967977,6[&type="Marshallese"]:0.13399007065973434)9[&type="Marshallese"]:0.05941424472018397)8[&type="Marshallese"]:0.23125741271652622)11[&type="Marshallese"]:0.0;
tree STATE_2860000 = (1[&type="Not_Marshallese"]:0.4100298757034795,(((2[&type="Not_Marshallese"]:0.3112425948624539,3[&type="Not_Marshallese"]:0.10324259486237025)7[&type="Marshallese"]:0.32979511178048465,4[&type="Marshallese"]:0.16203770664289674)10[&type="Marshallese"]:0.12270687672336755,(5[&type="Marshallese"]:0.13037463478333777,6[&type="Marshallese"]:0.19537463478339234)8[&type="Marshallese"]:0.08336994858278646)9[&type="Marshallese"]:0.26528529233731524)11[&type="Marshallese"]:0.0;tree STATE_7860000 = (1[&type="Not_Marshallese"]:0.4100298757034795,(((2[&type="Not_Marshallese"]:0.3112425948624539,3[&type="Not_Marshallese"]:0.10324259486237025)7[&type="Marshallese"]:0.32979511178048465,4[&type="Marshallese"]:0.16203770664289674)10[&type="Marshallese"]:0.12270687672336755,(5[&type="Marshallese"]:0.13037463478333777,6[&type="Marshallese"]:0.19537463478339234)8[&type="Marshallese"]:0.08336994858278646)9[&type="Marshallese"]:0.26528529233731524)11[&type="Marshallese"]:0.0;
tree STATE_2870000 = (1[&type="Not_Marshallese"]:0.5271781361180303,(((2[&type="Not_Marshallese"]:0.31018965095025003,3[&type="Not_Marshallese"]:0.10218965095016636)8[&type="Marshallese"]:0.23232526949203608,4[&type="Marshallese"]:0.06351492044224427)9[&type="Marshallese"]:0.08971758128174945,(5[&type="Marshallese"]:0.06067674803192191,6[&type="Marshallese"]:0.12567674803197648)7[&type="Marshallese"]:0.021555753691931745)10[&type="Marshallese"]:0.5139456343941367)11[&type="Marshallese"]:0.0;tree STATE_7870000 = (1[&type="Not_Marshallese"]:0.5271781361180303,(((2[&type="Not_Marshallese"]:0.31018965095025003,3[&type="Not_Marshallese"]:0.10218965095016636)8[&type="Marshallese"]:0.23232526949203608,4[&type="Marshallese"]:0.06351492044224427)9[&type="Marshallese"]:0.08971758128174945,(5[&type="Marshallese"]:0.06067674803192191,6[&type="Marshallese"]:0.12567674803197648)7[&type="Marshallese"]:0.021555753691931745)10[&type="Marshallese"]:0.5139456343941367)11[&type="Marshallese"]:0.0;
tree STATE_2880000 = (1[&type="Not_Marshallese"]:0.21919880392299373,((((2[&type="Not_Marshallese"]:0.34941641922846217,3[&type="Not_Marshallese"]:0.1414164192283785)8[&type="Marshallese"]:0.1542255628521239,4[&type="Marshallese"]:0.024641982080544245)9[&type="Marshallese"]:0.11361327948498134,5[&type="Marshallese"]:0.06725526156538553)7[&type="Marshallese"]:0.03790560649352648,6[&type="Marshallese"]:0.17016086805896657)10[&type="Marshallese"]:0.1830379358640417)11[&type="Marshallese"]:0.0;tree STATE_7880000 = (1[&type="Not_Marshallese"]:0.21919880392299373,((((2[&type="Not_Marshallese"]:0.34941641922846217,3[&type="Not_Marshallese"]:0.1414164192283785)8[&type="Marshallese"]:0.1542255628521239,4[&type="Marshallese"]:0.024641982080544245)9[&type="Marshallese"]:0.11361327948498134,5[&type="Marshallese"]:0.06725526156538553)7[&type="Marshallese"]:0.03790560649352648,6[&type="Marshallese"]:0.17016086805896657)10[&type="Marshallese"]:0.1830379358640417)11[&type="Marshallese"]:0.0;
tree STATE_2890000 = (1[&type="Not_Marshallese"]:0.3705062986654566,((((2[&type="Not_Marshallese"]:0.2538271266869228,3[&type="Not_Marshallese"]:0.04582712668683914)8[&type="Marshallese"]:0.24015661224513696,4[&type="Marshallese"]:0.014983738932017931)9[&type="Marshallese"]:0.2038277955348035,5[&type="Marshallese"]:0.14781153446668138)7[&type="Marshallese"]:7.669282589485293E-4,6[&type="Marshallese"]:0.21357846272568448)10[&type="Marshallese"]:0.29092783593978666)11[&type="Marshallese"]:0.0;tree STATE_7890000 = (1[&type="Not_Marshallese"]:0.3705062986654566,((((2[&type="Not_Marshallese"]:0.2538271266869228,3[&type="Not_Marshallese"]:0.04582712668683914)8[&type="Marshallese"]:0.24015661224513696,4[&type="Marshallese"]:0.014983738932017931)9[&type="Marshallese"]:0.2038277955348035,5[&type="Marshallese"]:0.14781153446668138)7[&type="Marshallese"]:7.669282589485293E-4,6[&type="Marshallese"]:0.21357846272568448)10[&type="Marshallese"]:0.29092783593978666)11[&type="Marshallese"]:0.0;
tree STATE_2900000 = (1[&type="Not_Marshallese"]:0.16233504423945777,((((2[&type="Not_Marshallese"]:0.2830774230344258,3[&type="Not_Marshallese"]:0.07507742303434212)7[&type="Marshallese"]:0.21554426873959232,4[&type="Marshallese"]:0.01962169177397627)10[&type="Marshallese"]:0.09207491465495415,5[&type="Marshallese"]:0.04069660642879036)8[&type="Marshallese"]:0.044254184888642745,6[&type="Marshallese"]:0.14995079131748767)9[&type="Marshallese"]:0.14638425292198465)11[&type="Marshallese"]:0.0;tree STATE_7900000 = (1[&type="Not_Marshallese"]:0.16233504423945777,((((2[&type="Not_Marshallese"]:0.2830774230344258,3[&type="Not_Marshallese"]:0.07507742303434212)7[&type="Marshallese"]:0.21554426873959232,4[&type="Marshallese"]:0.01962169177397627)10[&type="Marshallese"]:0.09207491465495415,5[&type="Marshallese"]:0.04069660642879036)8[&type="Marshallese"]:0.044254184888642745,6[&type="Marshallese"]:0.14995079131748767)9[&type="Marshallese"]:0.14638425292198465)11[&type="Marshallese"]:0.0;
tree STATE_2910000 = (1[&type="Not_Marshallese"]:0.19214492329016242,(((2[&type="Not_Marshallese"]:0.24604678271839145,3[&type="Not_Marshallese"]:0.038046782718307776)8[&type="Marshallese"]:0.23820470214423686,4[&type="Marshallese"]:0.005251484862586475)9[&type="Marshallese"]:0.11893862097809765,(5[&type="Marshallese"]:0.03079607905672188,6[&type="Marshallese"]:0.09579607905677645)7[&type="Marshallese"]:0.022394026783822185)10[&type="Marshallese"]:0.20795481744957833)11[&type="Marshallese"]:0.0;tree STATE_7910000 = (1[&type="Not_Marshallese"]:0.19214492329016242,(((2[&type="Not_Marshallese"]:0.24604678271839145,3[&type="Not_Marshallese"]:0.038046782718307776)8[&type="Marshallese"]:0.23820470214423686,4[&type="Marshallese"]:0.005251484862586475)9[&type="Marshallese"]:0.11893862097809765,(5[&type="Marshallese"]:0.03079607905672188,6[&type="Marshallese"]:0.09579607905677645)7[&type="Marshallese"]:0.022394026783822185)10[&type="Marshallese"]:0.20795481744957833)11[&type="Marshallese"]:0.0;
tree STATE_2920000 = (1[&type="Not_Marshallese"]:0.25897451447320796,((((2[&type="Not_Marshallese"]:0.2791075350553102,3[&type="Not_Marshallese"]:0.07110753505522655)8[&type="Marshallese"]:0.3199137670849271,4[&type="Marshallese"]:0.12002130214019546)9[&type="Marshallese"]:0.14392872869689155,6[&type="Marshallese"]:0.2579500308370015)7[&type="Marshallese"]:0.11420869735685424,5[&type="Marshallese"]:0.3071587281938012)10[&type="Marshallese"]:0.020815786279366755)11[&type="Marshallese"]:0.0;tree STATE_7920000 = (1[&type="Not_Marshallese"]:0.25897451447320796,((((2[&type="Not_Marshallese"]:0.2791075350553102,3[&type="Not_Marshallese"]:0.07110753505522655)8[&type="Marshallese"]:0.3199137670849271,4[&type="Marshallese"]:0.12002130214019546)9[&type="Marshallese"]:0.14392872869689155,6[&type="Marshallese"]:0.2579500308370015)7[&type="Marshallese"]:0.11420869735685424,5[&type="Marshallese"]:0.3071587281938012)10[&type="Marshallese"]:0.020815786279366755)11[&type="Marshallese"]:0.0;
tree STATE_2930000 = (1[&type="Not_Marshallese"]:0.36484019302147896,((((2[&type="Not_Marshallese"]:0.3020581730167673,3[&type="Not_Marshallese"]:0.09405817301668362)7[&type="Marshallese"]:0.25029478360775237,4[&type="Marshallese"]:0.07335295662447783)8[&type="Marshallese"]:0.030604767251535048,5[&type="Marshallese"]:0.03295772387587281)9[&type="Marshallese"]:0.22974054474211747,6[&type="Marshallese"]:0.32769826861804485)10[&type="Marshallese"]:0.17114192440344866)11[&type="Marshallese"]:0.0;tree STATE_7930000 = (1[&type="Not_Marshallese"]:0.36484019302147896,((((2[&type="Not_Marshallese"]:0.3020581730167673,3[&type="Not_Marshallese"]:0.09405817301668362)7[&type="Marshallese"]:0.25029478360775237,4[&type="Marshallese"]:0.07335295662447783)8[&type="Marshallese"]:0.030604767251535048,5[&type="Marshallese"]:0.03295772387587281)9[&type="Marshallese"]:0.22974054474211747,6[&type="Marshallese"]:0.32769826861804485)10[&type="Marshallese"]:0.17114192440344866)11[&type="Marshallese"]:0.0;
tree STATE_2940000 = (1[&type="Not_Marshallese"]:0.2545587901037655,((((2[&type="Not_Marshallese"]:0.3166272800895525,3[&type="Not_Marshallese"]:0.10862728008946881)8[&type="Marshallese"]:0.16401175369817733,4[&type="Marshallese"]:0.0016390337876879824)9[&type="Marshallese"]:0.105219101353411,5[&type="Marshallese"]:0.035858135140958924)7[&type="Marshallese"]:0.03147144004683233,6[&type="Marshallese"]:0.13232957518784583)10[&type="Marshallese"]:0.2562292149159342)11[&type="Marshallese"]:0.0;tree STATE_7940000 = (1[&type="Not_Marshallese"]:0.2545587901037655,((((2[&type="Not_Marshallese"]:0.3166272800895525,3[&type="Not_Marshallese"]:0.10862728008946881)8[&type="Marshallese"]:0.16401175369817733,4[&type="Marshallese"]:0.0016390337876879824)9[&type="Marshallese"]:0.105219101353411,5[&type="Marshallese"]:0.035858135140958924)7[&type="Marshallese"]:0.03147144004683233,6[&type="Marshallese"]:0.13232957518784583)10[&type="Marshallese"]:0.2562292149159342)11[&type="Marshallese"]:0.0;
tree STATE_2950000 = (1[&type="Not_Marshallese"]:0.23110645659817375,((((2[&type="Not_Marshallese"]:0.2606983190452128,3[&type="Not_Marshallese"]:0.052698319045129116)8[&type="Marshallese"]:0.24439473881534368,4[&type="Marshallese"]:0.026093057860514635)9[&type="Marshallese"]:0.07355522836188177,6[&type="Marshallese"]:0.09364828622231092)7[&type="Marshallese"]:0.055948966211169515,5[&type="Marshallese"]:0.08459725243342586)10[&type="Marshallese"]:0.21550920416470787)11[&type="Marshallese"]:0.0;tree STATE_7950000 = (1[&type="Not_Marshallese"]:0.23110645659817375,((((2[&type="Not_Marshallese"]:0.2606983190452128,3[&type="Not_Marshallese"]:0.052698319045129116)8[&type="Marshallese"]:0.24439473881534368,4[&type="Marshallese"]:0.026093057860514635)9[&type="Marshallese"]:0.07355522836188177,6[&type="Marshallese"]:0.09364828622231092)7[&type="Marshallese"]:0.055948966211169515,5[&type="Marshallese"]:0.08459725243342586)10[&type="Marshallese"]:0.21550920416470787)11[&type="Marshallese"]:0.0;
tree STATE_2960000 = (1[&type="Not_Marshallese"]:0.3132867196595813,((((2[&type="Not_Marshallese"]:0.32331881433021803,3[&type="Not_Marshallese"]:0.11531881433013436)7[&type="Marshallese"]:0.18005202537696496,4[&type="Marshallese"]:0.024370839707141156)8[&type="Marshallese"]:0.05227966504219439,5[&type="Marshallese"]:0.005650504749195484)10[&type="Marshallese"]:0.03105423156315834,6[&type="Marshallese"]:0.1017047363124084)9[&type="Marshallese"]:0.3455819833471875)11[&type="Marshallese"]:0.0;tree STATE_7960000 = (1[&type="Not_Marshallese"]:0.3132867196595813,((((2[&type="Not_Marshallese"]:0.32331881433021803,3[&type="Not_Marshallese"]:0.11531881433013436)7[&type="Marshallese"]:0.18005202537696496,4[&type="Marshallese"]:0.024370839707141156)8[&type="Marshallese"]:0.05227966504219439,5[&type="Marshallese"]:0.005650504749195484)10[&type="Marshallese"]:0.03105423156315834,6[&type="Marshallese"]:0.1017047363124084)9[&type="Marshallese"]:0.3455819833471875)11[&type="Marshallese"]:0.0;
tree STATE_2970000 = (1[&type="Not_Marshallese"]:0.24657685350340075,((((2[&type="Not_Marshallese"]:0.26588706928252237,3[&type="Not_Marshallese"]:0.0578870692824387)8[&type="Marshallese"]:0.23313014244272712,4[&type="Marshallese"]:0.02001721172520765)10[&type="Marshallese"]:0.07853645340582227,5[&type="Marshallese"]:0.02755366513088986)7[&type="Marshallese"]:0.07306006036653434,6[&type="Marshallese"]:0.16561372549747877)9[&type="Marshallese"]:0.21496312800593653)11[&type="Marshallese"]:0.0;tree STATE_7970000 = (1[&type="Not_Marshallese"]:0.24657685350340075,((((2[&type="Not_Marshallese"]:0.26588706928252237,3[&type="Not_Marshallese"]:0.0578870692824387)8[&type="Marshallese"]:0.23313014244272712,4[&type="Marshallese"]:0.02001721172520765)10[&type="Marshallese"]:0.07853645340582227,5[&type="Marshallese"]:0.02755366513088986)7[&type="Marshallese"]:0.07306006036653434,6[&type="Marshallese"]:0.16561372549747877)9[&type="Marshallese"]:0.21496312800593653)11[&type="Marshallese"]:0.0;
tree STATE_2980000 = (1[&type="Not_Marshallese"]:0.30130010791803685,((((2[&type="Not_Marshallese"]:0.2938717238236854,3[&type="Not_Marshallese"]:0.08587172382360175)8[&type="Marshallese"]:0.18568192305255388,4[&type="Marshallese"]:5.536468761974667E-4)10[&type="Marshallese"]:0.08741297650781493,5[&type="Marshallese"]:0.016966623383872337)9[&type="Marshallese"]:0.13676723920537381,6[&type="Marshallese"]:0.21873386258930072)7[&type="Marshallese"]:0.21656624532875068)11[&type="Marshallese"]:0.0;tree STATE_7980000 = (1[&type="Not_Marshallese"]:0.30130010791803685,((((2[&type="Not_Marshallese"]:0.2938717238236854,3[&type="Not_Marshallese"]:0.08587172382360175)8[&type="Marshallese"]:0.18568192305255388,4[&type="Marshallese"]:5.536468761974667E-4)10[&type="Marshallese"]:0.08741297650781493,5[&type="Marshallese"]:0.016966623383872337)9[&type="Marshallese"]:0.13676723920537381,6[&type="Marshallese"]:0.21873386258930072)7[&type="Marshallese"]:0.21656624532875068)11[&type="Marshallese"]:0.0;
tree STATE_2990000 = (1[&type="Not_Marshallese"]:0.3879882587061345,((((2[&type="Not_Marshallese"]:0.28328560827344523,3[&type="Not_Marshallese"]:0.07528560827336156)8[&type="Marshallese"]:0.23402038160770083,4[&type="Marshallese"]:0.03830598988110423)10[&type="Marshallese"]:0.09538685119055557,5[&type="Marshallese"]:0.06269284107151973)7[&type="Marshallese"]:0.02035103410689243,6[&type="Marshallese"]:0.14804387517846673)9[&type="Marshallese"]:0.37394438352768233)11[&type="Marshallese"]:0.0;tree STATE_7990000 = (1[&type="Not_Marshallese"]:0.3879882587061345,((((2[&type="Not_Marshallese"]:0.28328560827344523,3[&type="Not_Marshallese"]:0.07528560827336156)8[&type="Marshallese"]:0.23402038160770083,4[&type="Marshallese"]:0.03830598988110423)10[&type="Marshallese"]:0.09538685119055557,5[&type="Marshallese"]:0.06269284107151973)7[&type="Marshallese"]:0.02035103410689243,6[&type="Marshallese"]:0.14804387517846673)9[&type="Marshallese"]:0.37394438352768233)11[&type="Marshallese"]:0.0;
tree STATE_3000000 = (1[&type="Not_Marshallese"]:0.3070127568773058,((((2[&type="Not_Marshallese"]:0.34746420125804567,3[&type="Not_Marshallese"]:0.139464201257962)8[&type="Marshallese"]:0.15275538343401895,4[&type="Marshallese"]:0.021219584692022786)10[&type="Marshallese"]:0.11687418641023128,6[&type="Marshallese"]:0.13209377110216858)7[&type="Marshallese"]:0.07270672931574484,5[&type="Marshallese"]:0.13980050041785885)9[&type="Marshallese"]:0.2362122564594069)11[&type="Marshallese"]:0.0;tree STATE_8000000 = (1[&type="Not_Marshallese"]:0.3070127568773058,((((2[&type="Not_Marshallese"]:0.34746420125804567,3[&type="Not_Marshallese"]:0.139464201257962)8[&type="Marshallese"]:0.15275538343401895,4[&type="Marshallese"]:0.021219584692022786)10[&type="Marshallese"]:0.11687418641023128,6[&type="Marshallese"]:0.13209377110216858)7[&type="Marshallese"]:0.07270672931574484,5[&type="Marshallese"]:0.13980050041785885)9[&type="Marshallese"]:0.2362122564594069)11[&type="Marshallese"]:0.0;
tree STATE_3010000 = (1[&type="Not_Marshallese"]:0.5450988236607972,((((2[&type="Not_Marshallese"]:0.2429056937236208,3[&type="Not_Marshallese"]:0.034905693723537135)8[&type="Not_Marshallese"]:0.29242507033906096,4[&type="Marshallese"]:0.056330764062639926)10[&type="Marshallese"]:0.026616785526045628,5[&type="Marshallese"]:0.011947549588545492)9[&type="Marshallese"]:0.22815639049162018,6[&type="Marshallese"]:0.30510394008022024)7[&type="Marshallese"]:0.3739948835805915)11[&type="Marshallese"]:0.0;tree STATE_8010000 = (1[&type="Not_Marshallese"]:0.5450988236607972,((((2[&type="Not_Marshallese"]:0.2429056937236208,3[&type="Not_Marshallese"]:0.034905693723537135)8[&type="Not_Marshallese"]:0.29242507033906096,4[&type="Marshallese"]:0.056330764062639926)10[&type="Marshallese"]:0.026616785526045628,5[&type="Marshallese"]:0.011947549588545492)9[&type="Marshallese"]:0.22815639049162018,6[&type="Marshallese"]:0.30510394008022024)7[&type="Marshallese"]:0.3739948835805915)11[&type="Marshallese"]:0.0;
tree STATE_3020000 = (1[&type="Not_Marshallese"]:0.18451237620980598,((((2[&type="Not_Marshallese"]:0.33292632262483834,3[&type="Not_Marshallese"]:0.12492632262475467)7[&type="Marshallese"]:0.15562064332832098,4[&type="Marshallese"]:0.009546965953117492)8[&type="Marshallese"]:0.10054328880370128,5[&type="Marshallese"]:0.03909025475667871)10[&type="Marshallese"]:0.09318884744374611,6[&type="Marshallese"]:0.1972791022004794)9[&type="Marshallese"]:0.12123327400934114)11[&type="Marshallese"]:0.0;tree STATE_8020000 = (1[&type="Not_Marshallese"]:0.18451237620980598,((((2[&type="Not_Marshallese"]:0.33292632262483834,3[&type="Not_Marshallese"]:0.12492632262475467)7[&type="Marshallese"]:0.15562064332832098,4[&type="Marshallese"]:0.009546965953117492)8[&type="Marshallese"]:0.10054328880370128,5[&type="Marshallese"]:0.03909025475667871)10[&type="Marshallese"]:0.09318884744374611,6[&type="Marshallese"]:0.1972791022004794)9[&type="Marshallese"]:0.12123327400934114)11[&type="Marshallese"]:0.0;
tree STATE_3030000 = (1[&type="Not_Marshallese"]:0.27903068262983444,((((2[&type="Not_Marshallese"]:0.3137076566658799,3[&type="Not_Marshallese"]:0.10570765666579623)7[&type="Marshallese"]:0.2127857990975464,4[&type="Marshallese"]:0.047493455763384484)8[&type="Marshallese"]:0.15810790853020718,6[&type="Marshallese"]:0.19960136429350617)9[&type="Marshallese"]:0.031688237649646456,5[&type="Marshallese"]:0.16628960194309805)10[&type="Marshallese"]:0.18174108068669637)11[&type="Marshallese"]:0.0;tree STATE_8030000 = (1[&type="Not_Marshallese"]:0.27903068262983444,((((2[&type="Not_Marshallese"]:0.3137076566658799,3[&type="Not_Marshallese"]:0.10570765666579623)7[&type="Marshallese"]:0.2127857990975464,4[&type="Marshallese"]:0.047493455763384484)8[&type="Marshallese"]:0.15810790853020718,6[&type="Marshallese"]:0.19960136429350617)9[&type="Marshallese"]:0.031688237649646456,5[&type="Marshallese"]:0.16628960194309805)10[&type="Marshallese"]:0.18174108068669637)11[&type="Marshallese"]:0.0;
tree STATE_3040000 = (1[&type="Not_Marshallese"]:0.6379685447732251,((((2[&type="Not_Marshallese"]:0.3611283838411351,3[&type="Not_Marshallese"]:0.15312838384105143)8[&type="Marshallese"]:0.12799211619737288,4[&type="Marshallese"]:0.010120500038466151)7[&type="Marshallese"]:0.2338562792737648,5[&type="Marshallese"]:0.17297677931209088)9[&type="Marshallese"]:0.3008086752872039,6[&type="Marshallese"]:0.5387854545993493)10[&type="Marshallese"]:0.23318309017389027)11[&type="Marshallese"]:0.0;tree STATE_8040000 = (1[&type="Not_Marshallese"]:0.6379685447732251,((((2[&type="Not_Marshallese"]:0.3611283838411351,3[&type="Not_Marshallese"]:0.15312838384105143)8[&type="Marshallese"]:0.12799211619737288,4[&type="Marshallese"]:0.010120500038466151)7[&type="Marshallese"]:0.2338562792737648,5[&type="Marshallese"]:0.17297677931209088)9[&type="Marshallese"]:0.3008086752872039,6[&type="Marshallese"]:0.5387854545993493)10[&type="Marshallese"]:0.23318309017389027)11[&type="Marshallese"]:0.0;
tree STATE_3050000 = (1[&type="Not_Marshallese"]:0.34456282540953387,((((2[&type="Not_Marshallese"]:0.43386998788984343,3[&type="Not_Marshallese"]:0.22586998788975976)8[&type="Marshallese"]:0.0987701030185889,4[&type="Marshallese"]:0.0536400909083905)7[&type="Marshallese"]:0.10973254823930267,5[&type="Marshallese"]:0.09237263914755312)9[&type="Marshallese"]:0.0252131263958556,6[&type="Marshallese"]:0.18258576554346329)10[&type="Marshallese"]:0.29597705986608513)11[&type="Marshallese"]:0.0;tree STATE_8050000 = (1[&type="Not_Marshallese"]:0.34456282540953387,((((2[&type="Not_Marshallese"]:0.43386998788984343,3[&type="Not_Marshallese"]:0.22586998788975976)8[&type="Marshallese"]:0.0987701030185889,4[&type="Marshallese"]:0.0536400909083905)7[&type="Marshallese"]:0.10973254823930267,5[&type="Marshallese"]:0.09237263914755312)9[&type="Marshallese"]:0.0252131263958556,6[&type="Marshallese"]:0.18258576554346329)10[&type="Marshallese"]:0.29597705986608513)11[&type="Marshallese"]:0.0;
tree STATE_3060000 = (1[&type="Not_Marshallese"]:0.5728468091851124,(((2[&type="Not_Marshallese"]:0.33126724544858804,3[&type="Not_Marshallese"]:0.12326724544850437)7[&type="Marshallese"]:0.21598822557807534,4[&type="Marshallese"]:0.06825547102662155)8[&type="Marshallese"]:0.3292475227202366,(5[&type="Marshallese"]:0.17832007376141512,6[&type="Marshallese"]:0.2433200737614697)10[&type="Marshallese"]:0.14818291998530297)9[&type="Marshallese"]:0.3153438154383543)11[&type="Marshallese"]:0.0;tree STATE_8060000 = (1[&type="Not_Marshallese"]:0.5728468091851124,(((2[&type="Not_Marshallese"]:0.33126724544858804,3[&type="Not_Marshallese"]:0.12326724544850437)7[&type="Marshallese"]:0.21598822557807534,4[&type="Marshallese"]:0.06825547102662155)8[&type="Marshallese"]:0.3292475227202366,(5[&type="Marshallese"]:0.17832007376141512,6[&type="Marshallese"]:0.2433200737614697)10[&type="Marshallese"]:0.14818291998530297)9[&type="Marshallese"]:0.3153438154383543)11[&type="Marshallese"]:0.0;
tree STATE_3070000 = (1[&type="Not_Marshallese"]:0.2132304072859037,((((2[&type="Not_Marshallese"]:0.2243718764226456,3[&type="Not_Marshallese"]:0.016371876422561937)7[&type="Not_Marshallese"]:0.37093556700453095,4[&type="Marshallese"]:0.11630744342713473)8[&type="Marshallese"]:0.1505585824885719,5[&type="Marshallese"]:0.19586602591556657)10[&type="Marshallese"]:0.03128925448251896,6[&type="Marshallese"]:0.2921552803981401)9[&type="Marshallese"]:0.05507512688777816)11[&type="Marshallese"]:0.0;tree STATE_8070000 = (1[&type="Not_Marshallese"]:0.2132304072859037,((((2[&type="Not_Marshallese"]:0.2243718764226456,3[&type="Not_Marshallese"]:0.016371876422561937)7[&type="Not_Marshallese"]:0.37093556700453095,4[&type="Marshallese"]:0.11630744342713473)8[&type="Marshallese"]:0.1505585824885719,5[&type="Marshallese"]:0.19586602591556657)10[&type="Marshallese"]:0.03128925448251896,6[&type="Marshallese"]:0.2921552803981401)9[&type="Marshallese"]:0.05507512688777816)11[&type="Marshallese"]:0.0;
tree STATE_3080000 = (1[&type="Not_Marshallese"]:0.42802026522600234,((((2[&type="Not_Marshallese"]:0.38909175361506054,3[&type="Not_Marshallese"]:0.18109175361497687)8[&type="Marshallese"]:0.09410631605176811,4[&type="Marshallese"]:0.004198069666786819)7[&type="Marshallese"]:0.13079999817684929,5[&type="Marshallese"]:0.06399806784349604)10[&type="Marshallese"]:0.1724929560418127,6[&type="Marshallese"]:0.3014910238853633)9[&type="Marshallese"]:0.2605292413406536)11[&type="Marshallese"]:0.0;tree STATE_8080000 = (1[&type="Not_Marshallese"]:0.42802026522600234,((((2[&type="Not_Marshallese"]:0.38909175361506054,3[&type="Not_Marshallese"]:0.18109175361497687)8[&type="Marshallese"]:0.09410631605176811,4[&type="Marshallese"]:0.004198069666786819)7[&type="Marshallese"]:0.13079999817684929,5[&type="Marshallese"]:0.06399806784349604)10[&type="Marshallese"]:0.1724929560418127,6[&type="Marshallese"]:0.3014910238853633)9[&type="Marshallese"]:0.2605292413406536)11[&type="Marshallese"]:0.0;
tree STATE_3090000 = (1[&type="Not_Marshallese"]:0.22939282451706866,((((2[&type="Not_Marshallese"]:0.24207093855568856,3[&type="Not_Marshallese"]:0.03407093855560489)8[&type="Not_Marshallese"]:0.25193078028868143,4[&type="Marshallese"]:0.01500171884432816)7[&type="Marshallese"]:0.10612375680593461,5[&type="Marshallese"]:0.05012547565012271)10[&type="Marshallese"]:0.08944823195828289,6[&type="Marshallese"]:0.20457370760846016)9[&type="Marshallese"]:0.15881911690862305)11[&type="Marshallese"]:0.0;tree STATE_8090000 = (1[&type="Not_Marshallese"]:0.22939282451706866,((((2[&type="Not_Marshallese"]:0.24207093855568856,3[&type="Not_Marshallese"]:0.03407093855560489)8[&type="Not_Marshallese"]:0.25193078028868143,4[&type="Marshallese"]:0.01500171884432816)7[&type="Marshallese"]:0.10612375680593461,5[&type="Marshallese"]:0.05012547565012271)10[&type="Marshallese"]:0.08944823195828289,6[&type="Marshallese"]:0.20457370760846016)9[&type="Marshallese"]:0.15881911690862305)11[&type="Marshallese"]:0.0;
tree STATE_3100000 = (1[&type="Not_Marshallese"]:0.37891089647682363,(((2[&type="Not_Marshallese"]:0.28679568345702205,3[&type="Not_Marshallese"]:0.07879568345693838)7[&type="Marshallese"]:0.206386690713868,4[&type="Marshallese"]:0.014182374170848222)8[&type="Marshallese"]:0.12037599935867271,(5[&type="Marshallese"]:0.04325748740718116,6[&type="Marshallese"]:0.10825748740723573)9[&type="Marshallese"]:0.020300886122199713)10[&type="Marshallese"]:0.38435252294740274)11[&type="Marshallese"]:0.0;tree STATE_8100000 = (1[&type="Not_Marshallese"]:0.37891089647682363,(((2[&type="Not_Marshallese"]:0.28679568345702205,3[&type="Not_Marshallese"]:0.07879568345693838)7[&type="Marshallese"]:0.206386690713868,4[&type="Marshallese"]:0.014182374170848222)8[&type="Marshallese"]:0.12037599935867271,(5[&type="Marshallese"]:0.04325748740718116,6[&type="Marshallese"]:0.10825748740723573)9[&type="Marshallese"]:0.020300886122199713)10[&type="Marshallese"]:0.38435252294740274)11[&type="Marshallese"]:0.0;
tree STATE_3110000 = (1[&type="Not_Marshallese"]:0.40445056255909906,((((2[&type="Not_Marshallese"]:0.27663426986545986,3[&type="Not_Marshallese"]:0.06863426986537619)8[&type="Marshallese"]:0.218538270981812,4[&type="Marshallese"]:0.01617254084723002)7[&type="Marshallese"]:0.09898062441681749,5[&type="Marshallese"]:0.044153165263907446)10[&type="Marshallese"]:0.13068767505683632,6[&type="Marshallese"]:0.23984084032079833)9[&type="Marshallese"]:0.2986097222383153)11[&type="Marshallese"]:0.0;tree STATE_8110000 = (1[&type="Not_Marshallese"]:0.40445056255909906,((((2[&type="Not_Marshallese"]:0.27663426986545986,3[&type="Not_Marshallese"]:0.06863426986537619)8[&type="Marshallese"]:0.218538270981812,4[&type="Marshallese"]:0.01617254084723002)7[&type="Marshallese"]:0.09898062441681749,5[&type="Marshallese"]:0.044153165263907446)10[&type="Marshallese"]:0.13068767505683632,6[&type="Marshallese"]:0.23984084032079833)9[&type="Marshallese"]:0.2986097222383153)11[&type="Marshallese"]:0.0;
tree STATE_3120000 = (1[&type="Not_Marshallese"]:0.20839312151110545,(((2[&type="Not_Marshallese"]:0.23868679891569808,3[&type="Not_Marshallese"]:0.030686798915614405)7[&type="Marshallese"]:0.24052031884167255,4[&type="Marshallese"]:2.0711775732878968E-4)8[&type="Marshallese"]:0.1993492976797417,(5[&type="Marshallese"]:0.08670503172339306,6[&type="Marshallese"]:0.15170503172344763)9[&type="Marshallese"]:0.04185138371353736)10[&type="Marshallese"]:0.14883670607413502)11[&type="Marshallese"]:0.0;tree STATE_8120000 = (1[&type="Not_Marshallese"]:0.20839312151110545,(((2[&type="Not_Marshallese"]:0.23868679891569808,3[&type="Not_Marshallese"]:0.030686798915614405)7[&type="Marshallese"]:0.24052031884167255,4[&type="Marshallese"]:2.0711775732878968E-4)8[&type="Marshallese"]:0.1993492976797417,(5[&type="Marshallese"]:0.08670503172339306,6[&type="Marshallese"]:0.15170503172344763)9[&type="Marshallese"]:0.04185138371353736)10[&type="Marshallese"]:0.14883670607413502)11[&type="Marshallese"]:0.0;
tree STATE_3130000 = (1[&type="Not_Marshallese"]:0.4764299992725505,((((2[&type="Not_Marshallese"]:0.2505014566825592,3[&type="Not_Marshallese"]:0.042501456682475514)7[&type="Marshallese"]:0.2620866182527968,4[&type="Marshallese"]:0.03358807493531413)8[&type="Marshallese"]:0.33016714473000064,5[&type="Marshallese"]:0.2927552196651747)10[&type="Marshallese"]:0.07682535254907263,6[&type="Marshallese"]:0.4345805722143019)9[&type="Marshallese"]:0.17584942705826312)11[&type="Marshallese"]:0.0;tree STATE_8130000 = (1[&type="Not_Marshallese"]:0.4764299992725505,((((2[&type="Not_Marshallese"]:0.2505014566825592,3[&type="Not_Marshallese"]:0.042501456682475514)7[&type="Marshallese"]:0.2620866182527968,4[&type="Marshallese"]:0.03358807493531413)8[&type="Marshallese"]:0.33016714473000064,5[&type="Marshallese"]:0.2927552196651747)10[&type="Marshallese"]:0.07682535254907263,6[&type="Marshallese"]:0.4345805722143019)9[&type="Marshallese"]:0.17584942705826312)11[&type="Marshallese"]:0.0;
tree STATE_3140000 = (1[&type="Not_Marshallese"]:0.38353873744001876,(((2[&type="Not_Marshallese"]:0.2594413816041607,3[&type="Not_Marshallese"]:0.05144138160407702)8[&type="Marshallese"]:0.22684156972326686,4[&type="Marshallese"]:0.007282951327385712)7[&type="Marshallese"]:0.15460218495153083,(5[&type="Marshallese"]:0.014244933168096496,6[&type="Marshallese"]:0.07924493316815107)10[&type="Marshallese"]:0.07664020311067998)9[&type="Marshallese"]:0.36165360116120226)11[&type="Marshallese"]:0.0;tree STATE_8140000 = (1[&type="Not_Marshallese"]:0.38353873744001876,(((2[&type="Not_Marshallese"]:0.2594413816041607,3[&type="Not_Marshallese"]:0.05144138160407702)8[&type="Marshallese"]:0.22684156972326686,4[&type="Marshallese"]:0.007282951327385712)7[&type="Marshallese"]:0.15460218495153083,(5[&type="Marshallese"]:0.014244933168096496,6[&type="Marshallese"]:0.07924493316815107)10[&type="Marshallese"]:0.07664020311067998)9[&type="Marshallese"]:0.36165360116120226)11[&type="Marshallese"]:0.0;
tree STATE_3150000 = (1[&type="Not_Marshallese"]:0.0835253432591404,((((2[&type="Not_Marshallese"]:0.23654809172529942,3[&type="Not_Marshallese"]:0.028548091725215746)8[&type="Marshallese"]:0.3002206324630362,4[&type="Marshallese"]:0.05776872418829382)7[&type="Marshallese"]:0.05055857176836387,5[&type="Marshallese"]:0.037327295956517625)10[&type="Marshallese"]:0.04565319267587664,6[&type="Marshallese"]:0.14798048863244884)9[&type="Marshallese"]:0.06954485462670612)11[&type="Marshallese"]:0.0;tree STATE_8150000 = (1[&type="Not_Marshallese"]:0.0835253432591404,((((2[&type="Not_Marshallese"]:0.23654809172529942,3[&type="Not_Marshallese"]:0.028548091725215746)8[&type="Marshallese"]:0.3002206324630362,4[&type="Marshallese"]:0.05776872418829382)7[&type="Marshallese"]:0.05055857176836387,5[&type="Marshallese"]:0.037327295956517625)10[&type="Marshallese"]:0.04565319267587664,6[&type="Marshallese"]:0.14798048863244884)9[&type="Marshallese"]:0.06954485462670612)11[&type="Marshallese"]:0.0;
tree STATE_3160000 = (1[&type="Not_Marshallese"]:0.22770595538412386,((((2[&type="Not_Marshallese"]:0.2816780992352647,3[&type="Not_Marshallese"]:0.07367809923518104)8[&type="Marshallese"]:0.3211236233583617,4[&type="Marshallese"]:0.12380172259358457)7[&type="Marshallese"]:0.0585016964652999,6[&type="Marshallese"]:0.17630341905879898)10[&type="Marshallese"]:0.04596190474121753,5[&type="Marshallese"]:0.15726532379996194)9[&type="Marshallese"]:0.1394406315841219)11[&type="Marshallese"]:0.0;tree STATE_8160000 = (1[&type="Not_Marshallese"]:0.22770595538412386,((((2[&type="Not_Marshallese"]:0.2816780992352647,3[&type="Not_Marshallese"]:0.07367809923518104)8[&type="Marshallese"]:0.3211236233583617,4[&type="Marshallese"]:0.12380172259358457)7[&type="Marshallese"]:0.0585016964652999,6[&type="Marshallese"]:0.17630341905879898)10[&type="Marshallese"]:0.04596190474121753,5[&type="Marshallese"]:0.15726532379996194)9[&type="Marshallese"]:0.1394406315841219)11[&type="Marshallese"]:0.0;
tree STATE_3170000 = (1[&type="Not_Marshallese"]:0.256141973618219,((((2[&type="Not_Marshallese"]:0.2917263333436246,3[&type="Not_Marshallese"]:0.0837263333435409)8[&type="Marshallese"]:0.25715606409032604,4[&type="Marshallese"]:0.06988239743390878)7[&type="Marshallese"]:0.034946163692248455,5[&type="Marshallese"]:0.033828561126017176)9[&type="Marshallese"]:0.04897641761525007,6[&type="Marshallese"]:0.1478049787413218)10[&type="Marshallese"]:0.24233699487691174)11[&type="Marshallese"]:0.0;tree STATE_8170000 = (1[&type="Not_Marshallese"]:0.256141973618219,((((2[&type="Not_Marshallese"]:0.2917263333436246,3[&type="Not_Marshallese"]:0.0837263333435409)8[&type="Marshallese"]:0.25715606409032604,4[&type="Marshallese"]:0.06988239743390878)7[&type="Marshallese"]:0.034946163692248455,5[&type="Marshallese"]:0.033828561126017176)9[&type="Marshallese"]:0.04897641761525007,6[&type="Marshallese"]:0.1478049787413218)10[&type="Marshallese"]:0.24233699487691174)11[&type="Marshallese"]:0.0;
tree STATE_3180000 = (1[&type="Not_Marshallese"]:0.23913895063261736,(((2[&type="Not_Marshallese"]:0.22314761774991126,3[&type="Not_Marshallese"]:0.015147617749827591)8[&type="Not_Marshallese"]:0.4586182523987418,4[&type="Marshallese"]:0.20276587014861125)9[&type="Marshallese"]:0.04269633047244836,(5[&type="Marshallese"]:0.0877104927015604,6[&type="Marshallese"]:0.15271049270161496)7[&type="Marshallese"]:0.08675170791935916)10[&type="Marshallese"]:0.1336767500116578)11[&type="Marshallese"]:0.0;tree STATE_8180000 = (1[&type="Not_Marshallese"]:0.23913895063261736,(((2[&type="Not_Marshallese"]:0.22314761774991126,3[&type="Not_Marshallese"]:0.015147617749827591)8[&type="Not_Marshallese"]:0.4586182523987418,4[&type="Marshallese"]:0.20276587014861125)9[&type="Marshallese"]:0.04269633047244836,(5[&type="Marshallese"]:0.0877104927015604,6[&type="Marshallese"]:0.15271049270161496)7[&type="Marshallese"]:0.08675170791935916)10[&type="Marshallese"]:0.1336767500116578)11[&type="Marshallese"]:0.0;
tree STATE_3190000 = (1[&type="Not_Marshallese"]:0.46165630415765024,(((2[&type="Not_Marshallese"]:0.2280467929745584,3[&type="Not_Marshallese"]:0.02004679297447473)8[&type="Marshallese"]:0.3046184262686581,4[&type="Marshallese"]:0.05366521924317469)9[&type="Marshallese"]:0.3064120963055066,(5[&type="Marshallese"]:0.12205911694588467,6[&type="Marshallese"]:0.18705911694593924)10[&type="Marshallese"]:0.16701819860265654)7[&type="Marshallese"]:0.241578988609069)11[&type="Marshallese"]:0.0;tree STATE_8190000 = (1[&type="Not_Marshallese"]:0.46165630415765024,(((2[&type="Not_Marshallese"]:0.2280467929745584,3[&type="Not_Marshallese"]:0.02004679297447473)8[&type="Marshallese"]:0.3046184262686581,4[&type="Marshallese"]:0.05366521924317469)9[&type="Marshallese"]:0.3064120963055066,(5[&type="Marshallese"]:0.12205911694588467,6[&type="Marshallese"]:0.18705911694593924)10[&type="Marshallese"]:0.16701819860265654)7[&type="Marshallese"]:0.241578988609069)11[&type="Marshallese"]:0.0;
tree STATE_3200000 = ((1[&type="Not_Marshallese"]:0.16498818555444772,((2[&type="Not_Marshallese"]:0.3591661184971881,3[&type="Not_Marshallese"]:0.15116611849710443)7[&type="Marshallese"]:0.13664017292821568,4[&type="Marshallese"]:0.01680629142536194)8[&type="Marshallese"]:0.2881818941291858)10[&type="Marshallese"]:0.09508562092479922,(5[&type="Marshallese"]:0.13862518508845056,6[&type="Marshallese"]:0.20362518508850513)9[&type="Marshallese"]:0.19044862139075636)11[&type="Marshallese"]:0.0;tree STATE_8200000 = ((1[&type="Not_Marshallese"]:0.16498818555444772,((2[&type="Not_Marshallese"]:0.3591661184971881,3[&type="Not_Marshallese"]:0.15116611849710443)7[&type="Marshallese"]:0.13664017292821568,4[&type="Marshallese"]:0.01680629142536194)8[&type="Marshallese"]:0.2881818941291858)10[&type="Marshallese"]:0.09508562092479922,(5[&type="Marshallese"]:0.13862518508845056,6[&type="Marshallese"]:0.20362518508850513)9[&type="Marshallese"]:0.19044862139075636)11[&type="Marshallese"]:0.0;
tree STATE_3210000 = ((1[&type="Not_Marshallese"]:0.2170815755195944,(((2[&type="Not_Marshallese"]:0.3088786317751757,3[&type="Not_Marshallese"]:0.10087863177509204)8[&type="Marshallese"]:0.2281091333472478,4[&type="Marshallese"]:0.057987765122381685)9[&type="Marshallese"]:0.16571319769843007,5[&type="Marshallese"]:0.1527009628206717)10[&type="Marshallese"]:0.13338061269888268)7[&type="Marshallese"]:0.5235520245407602,6[&type="Marshallese"]:0.8746336000603692)11[&type="Marshallese"]:0.0;tree STATE_8210000 = ((1[&type="Not_Marshallese"]:0.2170815755195944,(((2[&type="Not_Marshallese"]:0.3088786317751757,3[&type="Not_Marshallese"]:0.10087863177509204)8[&type="Marshallese"]:0.2281091333472478,4[&type="Marshallese"]:0.057987765122381685)9[&type="Marshallese"]:0.16571319769843007,5[&type="Marshallese"]:0.1527009628206717)10[&type="Marshallese"]:0.13338061269888268)7[&type="Marshallese"]:0.5235520245407602,6[&type="Marshallese"]:0.8746336000603692)11[&type="Marshallese"]:0.0;
tree STATE_3220000 = (1[&type="Not_Marshallese"]:0.4738981166387841,((((2[&type="Not_Marshallese"]:0.26741650457760696,3[&type="Not_Marshallese"]:0.05941650457752329)7[&type="Marshallese"]:0.3096520888642886,4[&type="Marshallese"]:0.0980685934418537)8[&type="Marshallese"]:0.11831382221362008,5[&type="Marshallese"]:0.14538241565533372)9[&type="Marshallese"]:0.02842095046483384,6[&type="Marshallese"]:0.23880336612022213)10[&type="Marshallese"]:0.36909475051857654)11[&type="Marshallese"]:0.0;tree STATE_8220000 = (1[&type="Not_Marshallese"]:0.4738981166387841,((((2[&type="Not_Marshallese"]:0.26741650457760696,3[&type="Not_Marshallese"]:0.05941650457752329)7[&type="Marshallese"]:0.3096520888642886,4[&type="Marshallese"]:0.0980685934418537)8[&type="Marshallese"]:0.11831382221362008,5[&type="Marshallese"]:0.14538241565533372)9[&type="Marshallese"]:0.02842095046483384,6[&type="Marshallese"]:0.23880336612022213)10[&type="Marshallese"]:0.36909475051857654)11[&type="Marshallese"]:0.0;
tree STATE_3230000 = (1[&type="Not_Marshallese"]:0.25944079301917844,((((2[&type="Not_Marshallese"]:0.3017326635933149,3[&type="Not_Marshallese"]:0.09373266359323124)8[&type="Marshallese"]:0.2249690638224035,4[&type="Marshallese"]:0.047701727415676576)9[&type="Marshallese"]:0.0538515018200606,5[&type="Marshallese"]:0.030553229235597112)7[&type="Marshallese"]:0.16437280847672597,6[&type="Marshallese"]:0.25992603771237766)10[&type="Marshallese"]:0.13351475530681534)11[&type="Marshallese"]:0.0;tree STATE_8230000 = (1[&type="Not_Marshallese"]:0.25944079301917844,((((2[&type="Not_Marshallese"]:0.3017326635933149,3[&type="Not_Marshallese"]:0.09373266359323124)8[&type="Marshallese"]:0.2249690638224035,4[&type="Marshallese"]:0.047701727415676576)9[&type="Marshallese"]:0.0538515018200606,5[&type="Marshallese"]:0.030553229235597112)7[&type="Marshallese"]:0.16437280847672597,6[&type="Marshallese"]:0.25992603771237766)10[&type="Marshallese"]:0.13351475530681534)11[&type="Marshallese"]:0.0;
tree STATE_3240000 = ((1[&type="Not_Marshallese"]:0.11859710257506584,(((2[&type="Not_Marshallese"]:0.31572175500446253,3[&type="Not_Marshallese"]:0.10772175500437886)7[&type="Marshallese"]:0.20440214812361146,4[&type="Marshallese"]:0.04112390312803216)8[&type="Marshallese"]:0.0511354057477581,5[&type="Marshallese"]:0.021259308875650196)10[&type="Marshallese"]:0.16633779369937562)9[&type="Marshallese"]:0.12116618109511579,6[&type="Marshallese"]:0.3737632836701962)11[&type="Marshallese"]:0.0;tree STATE_8240000 = ((1[&type="Not_Marshallese"]:0.11859710257506584,(((2[&type="Not_Marshallese"]:0.31572175500446253,3[&type="Not_Marshallese"]:0.10772175500437886)7[&type="Marshallese"]:0.20440214812361146,4[&type="Marshallese"]:0.04112390312803216)8[&type="Marshallese"]:0.0511354057477581,5[&type="Marshallese"]:0.021259308875650196)10[&type="Marshallese"]:0.16633779369937562)9[&type="Marshallese"]:0.12116618109511579,6[&type="Marshallese"]:0.3737632836701962)11[&type="Marshallese"]:0.0;
tree STATE_3250000 = (1[&type="Not_Marshallese"]:0.2252117592503169,((((2[&type="Not_Marshallese"]:0.24652526083363105,3[&type="Not_Marshallese"]:0.038525260833547376)7[&type="Marshallese"]:0.26899622070647333,4[&type="Marshallese"]:0.03652148154006252)8[&type="Marshallese"]:0.12151414656515924,5[&type="Marshallese"]:0.0870356281050817)10[&type="Marshallese"]:0.0746237955963519,6[&type="Marshallese"]:0.22665942370148817)9[&type="Marshallese"]:0.13255233554884327)11[&type="Marshallese"]:0.0;tree STATE_8250000 = (1[&type="Not_Marshallese"]:0.2252117592503169,((((2[&type="Not_Marshallese"]:0.24652526083363105,3[&type="Not_Marshallese"]:0.038525260833547376)7[&type="Marshallese"]:0.26899622070647333,4[&type="Marshallese"]:0.03652148154006252)8[&type="Marshallese"]:0.12151414656515924,5[&type="Marshallese"]:0.0870356281050817)10[&type="Marshallese"]:0.0746237955963519,6[&type="Marshallese"]:0.22665942370148817)9[&type="Marshallese"]:0.13255233554884327)11[&type="Marshallese"]:0.0;
tree STATE_3260000 = (1[&type="Not_Marshallese"]:0.3112523228519496,((((2[&type="Not_Marshallese"]:0.38161197572930794,3[&type="Not_Marshallese"]:0.17361197572922427)7[&type="Marshallese"]:0.18834155787497187,4[&type="Marshallese"]:0.09095353360423797)8[&type="Marshallese"]:0.12347136493401512,5[&type="Marshallese"]:0.14342489853811302)10[&type="Marshallese"]:0.07508796361157366,6[&type="Marshallese"]:0.28351286214974125)9[&type="Marshallese"]:0.1617394607022229)11[&type="Marshallese"]:0.0;tree STATE_8260000 = (1[&type="Not_Marshallese"]:0.3112523228519496,((((2[&type="Not_Marshallese"]:0.38161197572930794,3[&type="Not_Marshallese"]:0.17361197572922427)7[&type="Marshallese"]:0.18834155787497187,4[&type="Marshallese"]:0.09095353360423797)8[&type="Marshallese"]:0.12347136493401512,5[&type="Marshallese"]:0.14342489853811302)10[&type="Marshallese"]:0.07508796361157366,6[&type="Marshallese"]:0.28351286214974125)9[&type="Marshallese"]:0.1617394607022229)11[&type="Marshallese"]:0.0;
tree STATE_3270000 = (1[&type="Not_Marshallese"]:0.28912154466725226,((((2[&type="Not_Marshallese"]:0.27672143184281506,3[&type="Not_Marshallese"]:0.06872143184273138)8[&type="Marshallese"]:0.2426248810532815,4[&type="Marshallese"]:0.040346312896054726)9[&type="Marshallese"]:0.11943717084945726,5[&type="Marshallese"]:0.08878348374537193)7[&type="Marshallese"]:0.1462332523341291,6[&type="Marshallese"]:0.3000167360795556)10[&type="Marshallese"]:0.12310480858771122)11[&type="Marshallese"]:0.0;tree STATE_8270000 = (1[&type="Not_Marshallese"]:0.28912154466725226,((((2[&type="Not_Marshallese"]:0.27672143184281506,3[&type="Not_Marshallese"]:0.06872143184273138)8[&type="Marshallese"]:0.2426248810532815,4[&type="Marshallese"]:0.040346312896054726)9[&type="Marshallese"]:0.11943717084945726,5[&type="Marshallese"]:0.08878348374537193)7[&type="Marshallese"]:0.1462332523341291,6[&type="Marshallese"]:0.3000167360795556)10[&type="Marshallese"]:0.12310480858771122)11[&type="Marshallese"]:0.0;
tree STATE_3280000 = ((1[&type="Not_Marshallese"]:0.18388447009060482,6[&type="Marshallese"]:0.3178844700906194)9[&type="Marshallese"]:0.10748613013804831,(((2[&type="Not_Marshallese"]:0.27064194890806087,3[&type="Not_Marshallese"]:0.0626419489079772)7[&type="Marshallese"]:0.2824033198659676,4[&type="Marshallese"]:0.07404526877398665)8[&type="Marshallese"]:0.027456739066032965,5[&type="Marshallese"]:0.030502007839879552)10[&type="Marshallese"]:0.32986859238873356)11[&type="Marshallese"]:0.0;tree STATE_8280000 = ((1[&type="Not_Marshallese"]:0.18388447009060482,6[&type="Marshallese"]:0.3178844700906194)9[&type="Marshallese"]:0.10748613013804831,(((2[&type="Not_Marshallese"]:0.27064194890806087,3[&type="Not_Marshallese"]:0.0626419489079772)7[&type="Marshallese"]:0.2824033198659676,4[&type="Marshallese"]:0.07404526877398665)8[&type="Marshallese"]:0.027456739066032965,5[&type="Marshallese"]:0.030502007839879552)10[&type="Marshallese"]:0.32986859238873356)11[&type="Marshallese"]:0.0;
tree STATE_3290000 = (1[&type="Not_Marshallese"]:0.1940995285906768,(((2[&type="Not_Marshallese"]:0.2489455400604519,3[&type="Not_Marshallese"]:0.04094554006036821)7[&type="Marshallese"]:0.29754737105019324,4[&type="Marshallese"]:0.0674929111106033)8[&type="Marshallese"]:0.1549779296010303,(5[&type="Marshallese"]:0.12666059528833673,6[&type="Marshallese"]:0.1916605952883913)10[&type="Marshallese"]:0.024810245423156796)9[&type="Marshallese"]:0.11162868787914326)11[&type="Marshallese"]:0.0;tree STATE_8290000 = (1[&type="Not_Marshallese"]:0.1940995285906768,(((2[&type="Not_Marshallese"]:0.2489455400604519,3[&type="Not_Marshallese"]:0.04094554006036821)7[&type="Marshallese"]:0.29754737105019324,4[&type="Marshallese"]:0.0674929111106033)8[&type="Marshallese"]:0.1549779296010303,(5[&type="Marshallese"]:0.12666059528833673,6[&type="Marshallese"]:0.1916605952883913)10[&type="Marshallese"]:0.024810245423156796)9[&type="Marshallese"]:0.11162868787914326)11[&type="Marshallese"]:0.0;
tree STATE_3300000 = (1[&type="Not_Marshallese"]:0.6650869519936375,((((2[&type="Not_Marshallese"]:0.29192694837308875,3[&type="Not_Marshallese"]:0.08392694837300507)8[&type="Marshallese"]:0.23205465251227253,4[&type="Marshallese"]:0.04498160088531944)9[&type="Marshallese"]:0.05805093793836602,5[&type="Marshallese"]:0.0320325388235454)10[&type="Marshallese"]:0.2504478268630823,6[&type="Marshallese"]:0.3474803656866823)7[&type="Marshallese"]:0.4516065863069698)11[&type="Marshallese"]:0.0;tree STATE_8300000 = (1[&type="Not_Marshallese"]:0.6650869519936375,((((2[&type="Not_Marshallese"]:0.29192694837308875,3[&type="Not_Marshallese"]:0.08392694837300507)8[&type="Marshallese"]:0.23205465251227253,4[&type="Marshallese"]:0.04498160088531944)9[&type="Marshallese"]:0.05805093793836602,5[&type="Marshallese"]:0.0320325388235454)10[&type="Marshallese"]:0.2504478268630823,6[&type="Marshallese"]:0.3474803656866823)7[&type="Marshallese"]:0.4516065863069698)11[&type="Marshallese"]:0.0;
tree STATE_3310000 = (1[&type="Not_Marshallese"]:0.3034239009644599,((((2[&type="Not_Marshallese"]:0.24441062223528742,3[&type="Not_Marshallese"]:0.03641062223520375)7[&type="Marshallese"]:0.25371282898420777,4[&type="Marshallese"]:0.019123451219453358)8[&type="Marshallese"]:0.13342566860973715,5[&type="Marshallese"]:0.08154911982905044)10[&type="Marshallese"]:0.2236915947346888,6[&type="Marshallese"]:0.3702407145637938)9[&type="Marshallese"]:0.06718318640068066)11[&type="Marshallese"]:0.0;tree STATE_8310000 = (1[&type="Not_Marshallese"]:0.3034239009644599,((((2[&type="Not_Marshallese"]:0.24441062223528742,3[&type="Not_Marshallese"]:0.03641062223520375)7[&type="Marshallese"]:0.25371282898420777,4[&type="Marshallese"]:0.019123451219453358)8[&type="Marshallese"]:0.13342566860973715,5[&type="Marshallese"]:0.08154911982905044)10[&type="Marshallese"]:0.2236915947346888,6[&type="Marshallese"]:0.3702407145637938)9[&type="Marshallese"]:0.06718318640068066)11[&type="Marshallese"]:0.0;
tree STATE_3320000 = (1[&type="Not_Marshallese"]:0.20570440067874685,((((2[&type="Not_Marshallese"]:0.30781030279237925,3[&type="Not_Marshallese"]:0.09981030279229558)7[&type="Marshallese"]:0.1739594857856216,4[&type="Marshallese"]:0.0027697885779590092)8[&type="Marshallese"]:0.18558422433384453,5[&type="Marshallese"]:0.11735401291166347)9[&type="Marshallese"]:0.026600045339672085,6[&type="Marshallese"]:0.20895405825139013)10[&type="Marshallese"]:0.13075034242737127)11[&type="Marshallese"]:0.0;tree STATE_8320000 = (1[&type="Not_Marshallese"]:0.20570440067874685,((((2[&type="Not_Marshallese"]:0.30781030279237925,3[&type="Not_Marshallese"]:0.09981030279229558)7[&type="Marshallese"]:0.1739594857856216,4[&type="Marshallese"]:0.0027697885779590092)8[&type="Marshallese"]:0.18558422433384453,5[&type="Marshallese"]:0.11735401291166347)9[&type="Marshallese"]:0.026600045339672085,6[&type="Marshallese"]:0.20895405825139013)10[&type="Marshallese"]:0.13075034242737127)11[&type="Marshallese"]:0.0;
tree STATE_3330000 = (1[&type="Not_Marshallese"]:0.1891968929450213,((((2[&type="Not_Marshallese"]:0.2837969991793752,3[&type="Not_Marshallese"]:0.0757969991792915)7[&type="Marshallese"]:0.19827519993183307,4[&type="Marshallese"]:0.003072199111166407)8[&type="Marshallese"]:0.12117814476520183,5[&type="Marshallese"]:0.05325034387622818)9[&type="Marshallese"]:0.020649242776858867,6[&type="Marshallese"]:0.13889958665314162)10[&type="Marshallese"]:0.18429730629189423)11[&type="Marshallese"]:0.0;tree STATE_8330000 = (1[&type="Not_Marshallese"]:0.1891968929450213,((((2[&type="Not_Marshallese"]:0.2837969991793752,3[&type="Not_Marshallese"]:0.0757969991792915)7[&type="Marshallese"]:0.19827519993183307,4[&type="Marshallese"]:0.003072199111166407)8[&type="Marshallese"]:0.12117814476520183,5[&type="Marshallese"]:0.05325034387622818)9[&type="Marshallese"]:0.020649242776858867,6[&type="Marshallese"]:0.13889958665314162)10[&type="Marshallese"]:0.18429730629189423)11[&type="Marshallese"]:0.0;
tree STATE_3340000 = (1[&type="Not_Marshallese"]:0.17543451128507714,((((2[&type="Not_Marshallese"]:0.29047355768408556,3[&type="Not_Marshallese"]:0.08247355768400189)7[&type="Marshallese"]:0.2017684879177602,4[&type="Marshallese"]:0.01324204560180392)8[&type="Marshallese"]:0.1319349510911672,5[&type="Marshallese"]:0.07417699669283107)10[&type="Marshallese"]:0.050757057754627355,6[&type="Marshallese"]:0.189934054447513)9[&type="Marshallese"]:0.1195004568375787)11[&type="Marshallese"]:0.0;tree STATE_8340000 = (1[&type="Not_Marshallese"]:0.17543451128507714,((((2[&type="Not_Marshallese"]:0.29047355768408556,3[&type="Not_Marshallese"]:0.08247355768400189)7[&type="Marshallese"]:0.2017684879177602,4[&type="Marshallese"]:0.01324204560180392)8[&type="Marshallese"]:0.1319349510911672,5[&type="Marshallese"]:0.07417699669283107)10[&type="Marshallese"]:0.050757057754627355,6[&type="Marshallese"]:0.189934054447513)9[&type="Marshallese"]:0.1195004568375787)11[&type="Marshallese"]:0.0;
tree STATE_3350000 = (1[&type="Not_Marshallese"]:0.23139627958929032,((((2[&type="Not_Marshallese"]:0.23256513326262881,3[&type="Not_Marshallese"]:0.02456513326254514)7[&type="Marshallese"]:0.25420838158496806,4[&type="Marshallese"]:0.0077735148475550075)8[&type="Marshallese"]:0.176746708027062,6[&type="Marshallese"]:0.1785202228745315)9[&type="Marshallese"]:0.05625340228189779,5[&type="Marshallese"]:0.16977362515637473)10[&type="Marshallese"]:0.13062265443287557)11[&type="Marshallese"]:0.0;tree STATE_8350000 = (1[&type="Not_Marshallese"]:0.23139627958929032,((((2[&type="Not_Marshallese"]:0.23256513326262881,3[&type="Not_Marshallese"]:0.02456513326254514)7[&type="Marshallese"]:0.25420838158496806,4[&type="Marshallese"]:0.0077735148475550075)8[&type="Marshallese"]:0.176746708027062,6[&type="Marshallese"]:0.1785202228745315)9[&type="Marshallese"]:0.05625340228189779,5[&type="Marshallese"]:0.16977362515637473)10[&type="Marshallese"]:0.13062265443287557)11[&type="Marshallese"]:0.0;
tree STATE_3360000 = (1[&type="Not_Marshallese"]:0.2895333353845855,((((2[&type="Not_Marshallese"]:0.4076136113065696,3[&type="Not_Marshallese"]:0.19961361130648592)8[&type="Marshallese"]:0.08768144908861347,4[&type="Marshallese"]:0.016295060395141225)9[&type="Marshallese"]:0.12472993979359231,5[&type="Marshallese"]:0.07002500018859348)7[&type="Marshallese"]:0.01859995795085878,6[&type="Marshallese"]:0.15362495813950683)10[&type="Marshallese"]:0.2699083772450932)11[&type="Marshallese"]:0.0;tree STATE_8360000 = (1[&type="Not_Marshallese"]:0.2895333353845855,((((2[&type="Not_Marshallese"]:0.4076136113065696,3[&type="Not_Marshallese"]:0.19961361130648592)8[&type="Marshallese"]:0.08768144908861347,4[&type="Marshallese"]:0.016295060395141225)9[&type="Marshallese"]:0.12472993979359231,5[&type="Marshallese"]:0.07002500018859348)7[&type="Marshallese"]:0.01859995795085878,6[&type="Marshallese"]:0.15362495813950683)10[&type="Marshallese"]:0.2699083772450932)11[&type="Marshallese"]:0.0;
tree STATE_3370000 = (1[&type="Not_Marshallese"]:0.16112033551501703,((((2[&type="Not_Marshallese"]:0.23331617849713426,3[&type="Not_Marshallese"]:0.02531617849705059)7[&type="Marshallese"]:0.2847737172071816,4[&type="Marshallese"]:0.039089895704274014)8[&type="Marshallese"]:0.09571310060689697,5[&type="Marshallese"]:0.06380299631103092)9[&type="Marshallese"]:0.07286757361236229,6[&type="Marshallese"]:0.20167056992344778)10[&type="Marshallese"]:0.0934497655915838)11[&type="Marshallese"]:0.0;tree STATE_8370000 = (1[&type="Not_Marshallese"]:0.16112033551501703,((((2[&type="Not_Marshallese"]:0.23331617849713426,3[&type="Not_Marshallese"]:0.02531617849705059)7[&type="Marshallese"]:0.2847737172071816,4[&type="Marshallese"]:0.039089895704274014)8[&type="Marshallese"]:0.09571310060689697,5[&type="Marshallese"]:0.06380299631103092)9[&type="Marshallese"]:0.07286757361236229,6[&type="Marshallese"]:0.20167056992344778)10[&type="Marshallese"]:0.0934497655915838)11[&type="Marshallese"]:0.0;
tree STATE_3380000 = (1[&type="Not_Marshallese"]:0.08135783578780642,((((2[&type="Not_Marshallese"]:0.3266018543719754,3[&type="Not_Marshallese"]:0.11860185437189175)7[&type="Marshallese"]:0.20193876209092754,4[&type="Marshallese"]:0.04954061646286112)8[&type="Marshallese"]:0.1083888461169148,5[&type="Marshallese"]:0.08692946257963585)10[&type="Marshallese"]:0.03604375755019351,6[&type="Marshallese"]:0.18797322012988393)9[&type="Marshallese"]:0.02738461565793704)11[&type="Not_Marshallese"]:0.0;tree STATE_8380000 = (1[&type="Not_Marshallese"]:0.08135783578780642,((((2[&type="Not_Marshallese"]:0.3266018543719754,3[&type="Not_Marshallese"]:0.11860185437189175)7[&type="Marshallese"]:0.20193876209092754,4[&type="Marshallese"]:0.04954061646286112)8[&type="Marshallese"]:0.1083888461169148,5[&type="Marshallese"]:0.08692946257963585)10[&type="Marshallese"]:0.03604375755019351,6[&type="Marshallese"]:0.18797322012988393)9[&type="Marshallese"]:0.02738461565793704)11[&type="Not_Marshallese"]:0.0;
tree STATE_3390000 = (1[&type="Not_Marshallese"]:0.1511803389751254,(((2[&type="Not_Marshallese"]:0.3737676277872313,3[&type="Not_Marshallese"]:0.16576762778714765)7[&type="Marshallese"]:0.1389336313097514,4[&type="Marshallese"]:0.03370125909694088)8[&type="Marshallese"]:0.08089534806388188,(5[&type="Marshallese"]:0.014530943185483869,6[&type="Marshallese"]:0.07953094318553844)10[&type="Marshallese"]:0.02906566397519883)9[&type="Marshallese"]:0.17658373181440268)11[&type="Marshallese"]:0.0;tree STATE_8390000 = (1[&type="Not_Marshallese"]:0.1511803389751254,(((2[&type="Not_Marshallese"]:0.3737676277872313,3[&type="Not_Marshallese"]:0.16576762778714765)7[&type="Marshallese"]:0.1389336313097514,4[&type="Marshallese"]:0.03370125909694088)8[&type="Marshallese"]:0.08089534806388188,(5[&type="Marshallese"]:0.014530943185483869,6[&type="Marshallese"]:0.07953094318553844)10[&type="Marshallese"]:0.02906566397519883)9[&type="Marshallese"]:0.17658373181440268)11[&type="Marshallese"]:0.0;
tree STATE_3400000 = (1[&type="Not_Marshallese"]:0.09434184818472913,(((2[&type="Not_Marshallese"]:0.3305392901607558,3[&type="Not_Marshallese"]:0.12253929016067211)7[&type="Marshallese"]:0.1629112122686291,4[&type="Marshallese"]:0.014450502429343037)8[&type="Marshallese"]:0.16260389672616077,(5[&type="Marshallese"]:0.046817493440051816,6[&type="Marshallese"]:0.11181749344010639)10[&type="Marshallese"]:0.05923690571531193)9[&type="Marshallese"]:0.057287449029325366)11[&type="Marshallese"]:0.0;tree STATE_8400000 = (1[&type="Not_Marshallese"]:0.09434184818472913,(((2[&type="Not_Marshallese"]:0.3305392901607558,3[&type="Not_Marshallese"]:0.12253929016067211)7[&type="Marshallese"]:0.1629112122686291,4[&type="Marshallese"]:0.014450502429343037)8[&type="Marshallese"]:0.16260389672616077,(5[&type="Marshallese"]:0.046817493440051816,6[&type="Marshallese"]:0.11181749344010639)10[&type="Marshallese"]:0.05923690571531193)9[&type="Marshallese"]:0.057287449029325366)11[&type="Marshallese"]:0.0;
tree STATE_3410000 = (1[&type="Not_Marshallese"]:0.3326949530086114,(((2[&type="Not_Marshallese"]:0.2950564150157339,3[&type="Not_Marshallese"]:0.0870564150156502)7[&type="Marshallese"]:0.20568666199692498,4[&type="Marshallese"]:0.021743077012617018)8[&type="Marshallese"]:0.17226252479367588,(5[&type="Marshallese"]:0.05708336334909858,6[&type="Marshallese"]:0.12208336334915315)9[&type="Marshallese"]:0.06592223845705425)10[&type="Marshallese"]:0.27868935120241856)11[&type="Marshallese"]:0.0;tree STATE_8410000 = (1[&type="Not_Marshallese"]:0.3326949530086114,(((2[&type="Not_Marshallese"]:0.2950564150157339,3[&type="Not_Marshallese"]:0.0870564150156502)7[&type="Marshallese"]:0.20568666199692498,4[&type="Marshallese"]:0.021743077012617018)8[&type="Marshallese"]:0.17226252479367588,(5[&type="Marshallese"]:0.05708336334909858,6[&type="Marshallese"]:0.12208336334915315)9[&type="Marshallese"]:0.06592223845705425)10[&type="Marshallese"]:0.27868935120241856)11[&type="Marshallese"]:0.0;
tree STATE_3420000 = (1[&type="Not_Marshallese"]:0.242148938700669,((((2[&type="Not_Marshallese"]:0.3343491273354039,3[&type="Not_Marshallese"]:0.12634912733532022)7[&type="Marshallese"]:0.25168738697153026,4[&type="Marshallese"]:0.10703651430689232)8[&type="Marshallese"]:0.10257969965017177,5[&type="Marshallese"]:0.13861621395692403)9[&type="Marshallese"]:0.030431819317465858,6[&type="Marshallese"]:0.23404803327444446)10[&type="Marshallese"]:0.1421009054262391)11[&type="Marshallese"]:0.0;tree STATE_8420000 = (1[&type="Not_Marshallese"]:0.242148938700669,((((2[&type="Not_Marshallese"]:0.3343491273354039,3[&type="Not_Marshallese"]:0.12634912733532022)7[&type="Marshallese"]:0.25168738697153026,4[&type="Marshallese"]:0.10703651430689232)8[&type="Marshallese"]:0.10257969965017177,5[&type="Marshallese"]:0.13861621395692403)9[&type="Marshallese"]:0.030431819317465858,6[&type="Marshallese"]:0.23404803327444446)10[&type="Marshallese"]:0.1421009054262391)11[&type="Marshallese"]:0.0;
tree STATE_3430000 = (1[&type="Not_Marshallese"]:0.2741862923561914,((((2[&type="Not_Marshallese"]:0.2630569133771233,3[&type="Not_Marshallese"]:0.05505691337703961)7[&type="Marshallese"]:0.23232289663879796,4[&type="Marshallese"]:0.016379810015879404)8[&type="Marshallese"]:0.09869132006889048,5[&type="Marshallese"]:0.04407113008462982)9[&type="Marshallese"]:0.06657480435456731,6[&type="Marshallese"]:0.1756459344392517)10[&type="Marshallese"]:0.23254035791695427)11[&type="Marshallese"]:0.0;tree STATE_8430000 = (1[&type="Not_Marshallese"]:0.2741862923561914,((((2[&type="Not_Marshallese"]:0.2630569133771233,3[&type="Not_Marshallese"]:0.05505691337703961)7[&type="Marshallese"]:0.23232289663879796,4[&type="Marshallese"]:0.016379810015879404)8[&type="Marshallese"]:0.09869132006889048,5[&type="Marshallese"]:0.04407113008462982)9[&type="Marshallese"]:0.06657480435456731,6[&type="Marshallese"]:0.1756459344392517)10[&type="Marshallese"]:0.23254035791695427)11[&type="Marshallese"]:0.0;
tree STATE_3440000 = (1[&type="Not_Marshallese"]:0.28768968068156964,(((2[&type="Not_Marshallese"]:0.3438901220947705,3[&type="Not_Marshallese"]:0.13589012209468682)7[&type="Marshallese"]:0.14166027078661997,4[&type="Marshallese"]:0.006550392881348621)8[&type="Marshallese"]:0.2646931773266038,(5[&type="Marshallese"]:0.06098558822499922,6[&type="Marshallese"]:0.1259855882250538)9[&type="Marshallese"]:0.13925798198281314)10[&type="Marshallese"]:0.15644611047371726)11[&type="Marshallese"]:0.0;tree STATE_8440000 = (1[&type="Not_Marshallese"]:0.28768968068156964,(((2[&type="Not_Marshallese"]:0.3438901220947705,3[&type="Not_Marshallese"]:0.13589012209468682)7[&type="Marshallese"]:0.14166027078661997,4[&type="Marshallese"]:0.006550392881348621)8[&type="Marshallese"]:0.2646931773266038,(5[&type="Marshallese"]:0.06098558822499922,6[&type="Marshallese"]:0.1259855882250538)9[&type="Marshallese"]:0.13925798198281314)10[&type="Marshallese"]:0.15644611047371726)11[&type="Marshallese"]:0.0;
tree STATE_3450000 = (1[&type="Not_Marshallese"]:0.2131204053698298,((((2[&type="Not_Marshallese"]:0.3314452012628536,3[&type="Not_Marshallese"]:0.12344520126276992)7[&type="Marshallese"]:0.19179963382511833,4[&type="Marshallese"]:0.04424483508793009)8[&type="Marshallese"]:0.028305338920280865,5[&type="Marshallese"]:0.0015501740080708926)9[&type="Marshallese"]:0.10770899611208251,6[&type="Marshallese"]:0.17425917012020797)10[&type="Marshallese"]:0.17286123524963637)11[&type="Marshallese"]:0.0;tree STATE_8450000 = (1[&type="Not_Marshallese"]:0.2131204053698298,((((2[&type="Not_Marshallese"]:0.3314452012628536,3[&type="Not_Marshallese"]:0.12344520126276992)7[&type="Marshallese"]:0.19179963382511833,4[&type="Marshallese"]:0.04424483508793009)8[&type="Marshallese"]:0.028305338920280865,5[&type="Marshallese"]:0.0015501740080708926)9[&type="Marshallese"]:0.10770899611208251,6[&type="Marshallese"]:0.17425917012020797)10[&type="Marshallese"]:0.17286123524963637)11[&type="Marshallese"]:0.0;
tree STATE_3460000 = (1[&type="Not_Marshallese"]:0.1554579189028742,((((2[&type="Not_Marshallese"]:0.30207496386719723,3[&type="Not_Marshallese"]:0.09407496386711356)7[&type="Marshallese"]:0.20756807193673255,4[&type="Marshallese"]:0.03064303580388794)8[&type="Marshallese"]:0.1209626372572471,6[&type="Marshallese"]:0.14560567306104955)9[&type="Marshallese"]:0.0698573202486239,5[&type="Marshallese"]:0.15046299330961888)10[&type="Marshallese"]:0.0739949255932153)11[&type="Marshallese"]:0.0;tree STATE_8460000 = (1[&type="Not_Marshallese"]:0.1554579189028742,((((2[&type="Not_Marshallese"]:0.30207496386719723,3[&type="Not_Marshallese"]:0.09407496386711356)7[&type="Marshallese"]:0.20756807193673255,4[&type="Marshallese"]:0.03064303580388794)8[&type="Marshallese"]:0.1209626372572471,6[&type="Marshallese"]:0.14560567306104955)9[&type="Marshallese"]:0.0698573202486239,5[&type="Marshallese"]:0.15046299330961888)10[&type="Marshallese"]:0.0739949255932153)11[&type="Marshallese"]:0.0;
tree STATE_3470000 = (1[&type="Not_Marshallese"]:0.17735108241592834,((((2[&type="Not_Marshallese"]:0.3250216619391174,3[&type="Not_Marshallese"]:0.11702166193903374)7[&type="Marshallese"]:0.15640504197327443,4[&type="Marshallese"]:0.0024267039123500034)8[&type="Marshallese"]:0.16134955966859754,5[&type="Marshallese"]:0.09277626358080748)9[&type="Marshallese"]:0.01251813115154099,6[&type="Marshallese"]:0.17029439473240304)10[&type="Marshallese"]:0.14105668768353985)11[&type="Marshallese"]:0.0;tree STATE_8470000 = (1[&type="Not_Marshallese"]:0.17735108241592834,((((2[&type="Not_Marshallese"]:0.3250216619391174,3[&type="Not_Marshallese"]:0.11702166193903374)7[&type="Marshallese"]:0.15640504197327443,4[&type="Marshallese"]:0.0024267039123500034)8[&type="Marshallese"]:0.16134955966859754,5[&type="Marshallese"]:0.09277626358080748)9[&type="Marshallese"]:0.01251813115154099,6[&type="Marshallese"]:0.17029439473240304)10[&type="Marshallese"]:0.14105668768353985)11[&type="Marshallese"]:0.0;
tree STATE_3480000 = (1[&type="Not_Marshallese"]:0.3085586026875642,((((2[&type="Not_Marshallese"]:0.32301573206099826,3[&type="Not_Marshallese"]:0.11501573206091459)7[&type="Marshallese"]:0.21519634573392638,4[&type="Marshallese"]:0.0592120777948828)8[&type="Marshallese"]:0.09979553770575678,5[&type="Marshallese"]:0.08800761550049951)9[&type="Marshallese"]:0.07801190195205776,6[&type="Marshallese"]:0.23101951745261184)10[&type="Marshallese"]:0.2115390852349669)11[&type="Marshallese"]:0.0;tree STATE_8480000 = (1[&type="Not_Marshallese"]:0.3085586026875642,((((2[&type="Not_Marshallese"]:0.32301573206099826,3[&type="Not_Marshallese"]:0.11501573206091459)7[&type="Marshallese"]:0.21519634573392638,4[&type="Marshallese"]:0.0592120777948828)8[&type="Marshallese"]:0.09979553770575678,5[&type="Marshallese"]:0.08800761550049951)9[&type="Marshallese"]:0.07801190195205776,6[&type="Marshallese"]:0.23101951745261184)10[&type="Marshallese"]:0.2115390852349669)11[&type="Marshallese"]:0.0;
tree STATE_3490000 = (1[&type="Not_Marshallese"]:0.16332605157505442,((((2[&type="Not_Marshallese"]:0.2577443708029837,3[&type="Not_Marshallese"]:0.049744370802900006)7[&type="Marshallese"]:0.2762468158662012,4[&type="Marshallese"]:0.054991186669143044)8[&type="Marshallese"]:0.05770247229183878,5[&type="Marshallese"]:0.04169365896084176)10[&type="Marshallese"]:0.004153535171487421,6[&type="Marshallese"]:0.11084719413238375)9[&type="Marshallese"]:0.18647885744268522)11[&type="Marshallese"]:0.0;tree STATE_8490000 = (1[&type="Not_Marshallese"]:0.16332605157505442,((((2[&type="Not_Marshallese"]:0.2577443708029837,3[&type="Not_Marshallese"]:0.049744370802900006)7[&type="Marshallese"]:0.2762468158662012,4[&type="Marshallese"]:0.054991186669143044)8[&type="Marshallese"]:0.05770247229183878,5[&type="Marshallese"]:0.04169365896084176)10[&type="Marshallese"]:0.004153535171487421,6[&type="Marshallese"]:0.11084719413238375)9[&type="Marshallese"]:0.18647885744268522)11[&type="Marshallese"]:0.0;
tree STATE_3500000 = (1[&type="Not_Marshallese"]:0.3532683474999585,((((2[&type="Not_Marshallese"]:0.27731619865790824,3[&type="Not_Marshallese"]:0.06931619865782457)7[&type="Marshallese"]:0.2366968946723107,4[&type="Marshallese"]:0.0350130933301771)8[&type="Marshallese"]:0.16799458952192603,5[&type="Marshallese"]:0.13200768285196307)9[&type="Marshallese"]:0.04553258951995798,6[&type="Marshallese"]:0.24254027237197562)10[&type="Marshallese"]:0.24472807512799744)11[&type="Marshallese"]:0.0;tree STATE_8500000 = (1[&type="Not_Marshallese"]:0.3532683474999585,((((2[&type="Not_Marshallese"]:0.27731619865790824,3[&type="Not_Marshallese"]:0.06931619865782457)7[&type="Marshallese"]:0.2366968946723107,4[&type="Marshallese"]:0.0350130933301771)8[&type="Marshallese"]:0.16799458952192603,5[&type="Marshallese"]:0.13200768285196307)9[&type="Marshallese"]:0.04553258951995798,6[&type="Marshallese"]:0.24254027237197562)10[&type="Marshallese"]:0.24472807512799744)11[&type="Marshallese"]:0.0;
tree STATE_3510000 = (1[&type="Not_Marshallese"]:0.22786409644339434,((((2[&type="Not_Marshallese"]:0.2227419120295177,3[&type="Not_Marshallese"]:0.014741912029434034)7[&type="Not_Marshallese"]:0.27621763918213316,4[&type="Marshallese"]:0.019959551211609028)8[&type="Marshallese"]:0.14737410073463503,5[&type="Marshallese"]:0.096333651946104)9[&type="Marshallese"]:0.0017930071084124588,6[&type="Marshallese"]:0.16312665905457102)10[&type="Marshallese"]:0.19873743738883787)11[&type="Marshallese"]:0.0;tree STATE_8510000 = (1[&type="Not_Marshallese"]:0.22786409644339434,((((2[&type="Not_Marshallese"]:0.2227419120295177,3[&type="Not_Marshallese"]:0.014741912029434034)7[&type="Not_Marshallese"]:0.27621763918213316,4[&type="Marshallese"]:0.019959551211609028)8[&type="Marshallese"]:0.14737410073463503,5[&type="Marshallese"]:0.096333651946104)9[&type="Marshallese"]:0.0017930071084124588,6[&type="Marshallese"]:0.16312665905457102)10[&type="Marshallese"]:0.19873743738883787)11[&type="Marshallese"]:0.0;
tree STATE_3520000 = (1[&type="Not_Marshallese"]:0.43920934143307355,((((2[&type="Not_Marshallese"]:0.21449078011787578,3[&type="Not_Marshallese"]:0.006490780117792111)7[&type="Marshallese"]:0.29474921826845046,4[&type="Marshallese"]:0.03023999838628444)8[&type="Marshallese"]:0.09982491033934526,5[&type="Marshallese"]:0.05906490872548964)9[&type="Marshallese"]:0.18282598278376316,6[&type="Marshallese"]:0.3068908915093074)10[&type="Marshallese"]:0.26631844992378073)11[&type="Marshallese"]:0.0;tree STATE_8520000 = (1[&type="Not_Marshallese"]:0.43920934143307355,((((2[&type="Not_Marshallese"]:0.21449078011787578,3[&type="Not_Marshallese"]:0.006490780117792111)7[&type="Marshallese"]:0.29474921826845046,4[&type="Marshallese"]:0.03023999838628444)8[&type="Marshallese"]:0.09982491033934526,5[&type="Marshallese"]:0.05906490872548964)9[&type="Marshallese"]:0.18282598278376316,6[&type="Marshallese"]:0.3068908915093074)10[&type="Marshallese"]:0.26631844992378073)11[&type="Marshallese"]:0.0;
tree STATE_3530000 = ((1[&type="Not_Marshallese"]:0.11470143563452218,(((2[&type="Not_Marshallese"]:0.27215298449465997,3[&type="Not_Marshallese"]:0.06415298449457629)7[&type="Marshallese"]:0.22733702323225585,4[&type="Marshallese"]:0.020490007726873982)8[&type="Marshallese"]:0.16931061803103692,5[&type="Marshallese"]:0.11880062575777084)9[&type="Marshallese"]:0.06490080987671132)10[&type="Marshallese"]:0.1469757562574201,6[&type="Marshallese"]:0.3956771918919568)11[&type="Marshallese"]:0.0;tree STATE_8530000 = ((1[&type="Not_Marshallese"]:0.11470143563452218,(((2[&type="Not_Marshallese"]:0.27215298449465997,3[&type="Not_Marshallese"]:0.06415298449457629)7[&type="Marshallese"]:0.22733702323225585,4[&type="Marshallese"]:0.020490007726873982)8[&type="Marshallese"]:0.16931061803103692,5[&type="Marshallese"]:0.11880062575777084)9[&type="Marshallese"]:0.06490080987671132)10[&type="Marshallese"]:0.1469757562574201,6[&type="Marshallese"]:0.3956771918919568)11[&type="Marshallese"]:0.0;
tree STATE_3540000 = (1[&type="Not_Marshallese"]:0.13650821419998949,((((2[&type="Not_Marshallese"]:0.307658150604096,3[&type="Not_Marshallese"]:0.09965815060401234)7[&type="Marshallese"]:0.1878316907187963,4[&type="Marshallese"]:0.016489841322850474)8[&type="Marshallese"]:0.08841621442906489,6[&type="Marshallese"]:0.09890605575182987)10[&type="Marshallese"]:0.0024354878623450427,5[&type="Marshallese"]:0.03634154361412034)9[&type="Marshallese"]:0.16916667058582913)11[&type="Marshallese"]:0.0;tree STATE_8540000 = (1[&type="Not_Marshallese"]:0.13650821419998949,((((2[&type="Not_Marshallese"]:0.307658150604096,3[&type="Not_Marshallese"]:0.09965815060401234)7[&type="Marshallese"]:0.1878316907187963,4[&type="Marshallese"]:0.016489841322850474)8[&type="Marshallese"]:0.08841621442906489,6[&type="Marshallese"]:0.09890605575182987)10[&type="Marshallese"]:0.0024354878623450427,5[&type="Marshallese"]:0.03634154361412034)9[&type="Marshallese"]:0.16916667058582913)11[&type="Marshallese"]:0.0;
tree STATE_3550000 = ((1[&type="Not_Marshallese"]:0.1920515666637057,(((2[&type="Not_Marshallese"]:0.24437758093922027,3[&type="Not_Marshallese"]:0.036377580939136595)7[&type="Marshallese"]:0.24340718044972057,4[&type="Marshallese"]:0.008784761388898998)8[&type="Marshallese"]:0.17086567976293493,5[&type="Marshallese"]:0.10865044115169387)10[&type="Marshallese"]:0.15240112551197182)9[&type="Marshallese"]:0.05829230523902196,6[&type="Marshallese"]:0.3843438719027422)11[&type="Marshallese"]:0.0;tree STATE_8550000 = ((1[&type="Not_Marshallese"]:0.1920515666637057,(((2[&type="Not_Marshallese"]:0.24437758093922027,3[&type="Not_Marshallese"]:0.036377580939136595)7[&type="Marshallese"]:0.24340718044972057,4[&type="Marshallese"]:0.008784761388898998)8[&type="Marshallese"]:0.17086567976293493,5[&type="Marshallese"]:0.10865044115169387)10[&type="Marshallese"]:0.15240112551197182)9[&type="Marshallese"]:0.05829230523902196,6[&type="Marshallese"]:0.3843438719027422)11[&type="Marshallese"]:0.0;
tree STATE_3560000 = (1[&type="Not_Marshallese"]:0.30063744720272045,(((2[&type="Not_Marshallese"]:0.33334270912882175,3[&type="Not_Marshallese"]:0.12534270912873807)7[&type="Marshallese"]:0.15714540673632243,4[&type="Marshallese"]:0.011488115865102344)8[&type="Marshallese"]:0.09982731769057673,(5[&type="Marshallese"]:0.02935238055820799,6[&type="Marshallese"]:0.09435238055826256)9[&type="Marshallese"]:0.010963052997331024)10[&type="Marshallese"]:0.3293220136471414)11[&type="Marshallese"]:0.0;tree STATE_8560000 = (1[&type="Not_Marshallese"]:0.30063744720272045,(((2[&type="Not_Marshallese"]:0.33334270912882175,3[&type="Not_Marshallese"]:0.12534270912873807)7[&type="Marshallese"]:0.15714540673632243,4[&type="Marshallese"]:0.011488115865102344)8[&type="Marshallese"]:0.09982731769057673,(5[&type="Marshallese"]:0.02935238055820799,6[&type="Marshallese"]:0.09435238055826256)9[&type="Marshallese"]:0.010963052997331024)10[&type="Marshallese"]:0.3293220136471414)11[&type="Marshallese"]:0.0;
tree STATE_3570000 = (1[&type="Not_Marshallese"]:0.19487562367018774,((((2[&type="Not_Marshallese"]:0.22319151010416935,3[&type="Not_Marshallese"]:0.015191510104085676)7[&type="Marshallese"]:0.2646547982530252,4[&type="Marshallese"]:0.008846308357152721)8[&type="Marshallese"]:0.1426219834047766,5[&type="Marshallese"]:0.08046829176178927)10[&type="Marshallese"]:0.13128762207126243,6[&type="Marshallese"]:0.27675591383310627)9[&type="Marshallese"]:0.05211970983709602)11[&type="Marshallese"]:0.0;tree STATE_8570000 = (1[&type="Not_Marshallese"]:0.19487562367018774,((((2[&type="Not_Marshallese"]:0.22319151010416935,3[&type="Not_Marshallese"]:0.015191510104085676)7[&type="Marshallese"]:0.2646547982530252,4[&type="Marshallese"]:0.008846308357152721)8[&type="Marshallese"]:0.1426219834047766,5[&type="Marshallese"]:0.08046829176178927)10[&type="Marshallese"]:0.13128762207126243,6[&type="Marshallese"]:0.27675591383310627)9[&type="Marshallese"]:0.05211970983709602)11[&type="Marshallese"]:0.0;
tree STATE_3580000 = (1[&type="Not_Marshallese"]:0.3051749544718022,((((2[&type="Not_Marshallese"]:0.32777063987927674,3[&type="Not_Marshallese"]:0.11977063987919306)7[&type="Marshallese"]:0.1673243343742375,4[&type="Marshallese"]:0.016094974253472394)8[&type="Marshallese"]:0.20237214120775793,5[&type="Marshallese"]:0.14746711546109026)9[&type="Marshallese"]:0.13090176165059753,6[&type="Marshallese"]:0.34336887711174235)10[&type="Marshallese"]:0.0958060773600744)11[&type="Marshallese"]:0.0;tree STATE_8580000 = (1[&type="Not_Marshallese"]:0.3051749544718022,((((2[&type="Not_Marshallese"]:0.32777063987927674,3[&type="Not_Marshallese"]:0.11977063987919306)7[&type="Marshallese"]:0.1673243343742375,4[&type="Marshallese"]:0.016094974253472394)8[&type="Marshallese"]:0.20237214120775793,5[&type="Marshallese"]:0.14746711546109026)9[&type="Marshallese"]:0.13090176165059753,6[&type="Marshallese"]:0.34336887711174235)10[&type="Marshallese"]:0.0958060773600744)11[&type="Marshallese"]:0.0;
tree STATE_3590000 = (1[&type="Not_Marshallese"]:0.19609925674033157,(((2[&type="Not_Marshallese"]:0.3493259486834914,3[&type="Not_Marshallese"]:0.14132594868340775)9[&type="Marshallese"]:0.17040108994085434,4[&type="Marshallese"]:0.040727038624303935)10[&type="Marshallese"]:0.09549446881463108,(5[&type="Marshallese"]:0.046374828799151446,6[&type="Marshallese"]:0.11137482879920602)7[&type="Marshallese"]:0.01884667863964351)8[&type="Marshallese"]:0.1998777493014966)11[&type="Marshallese"]:0.0;tree STATE_8590000 = (1[&type="Not_Marshallese"]:0.19609925674033157,(((2[&type="Not_Marshallese"]:0.3493259486834914,3[&type="Not_Marshallese"]:0.14132594868340775)9[&type="Marshallese"]:0.17040108994085434,4[&type="Marshallese"]:0.040727038624303935)10[&type="Marshallese"]:0.09549446881463108,(5[&type="Marshallese"]:0.046374828799151446,6[&type="Marshallese"]:0.11137482879920602)7[&type="Marshallese"]:0.01884667863964351)8[&type="Marshallese"]:0.1998777493014966)11[&type="Marshallese"]:0.0;
tree STATE_3600000 = (1[&type="Not_Marshallese"]:0.17960479136033825,(((2[&type="Not_Marshallese"]:0.25875072571367225,3[&type="Not_Marshallese"]:0.050750725713588574)9[&type="Marshallese"]:0.3105078311290787,4[&type="Marshallese"]:0.09025855684270911)10[&type="Marshallese"]:0.07610412889015694,(5[&type="Marshallese"]:0.0695469342928976,6[&type="Marshallese"]:0.13454693429295217)7[&type="Marshallese"]:0.025815751439828394)8[&type="Marshallese"]:0.15324210562757223)11[&type="Marshallese"]:0.0;tree STATE_8600000 = (1[&type="Not_Marshallese"]:0.17960479136033825,(((2[&type="Not_Marshallese"]:0.25875072571367225,3[&type="Not_Marshallese"]:0.050750725713588574)9[&type="Marshallese"]:0.3105078311290787,4[&type="Marshallese"]:0.09025855684270911)10[&type="Marshallese"]:0.07610412889015694,(5[&type="Marshallese"]:0.0695469342928976,6[&type="Marshallese"]:0.13454693429295217)7[&type="Marshallese"]:0.025815751439828394)8[&type="Marshallese"]:0.15324210562757223)11[&type="Marshallese"]:0.0;
tree STATE_3610000 = (1[&type="Not_Marshallese"]:0.640296520631084,((((2[&type="Not_Marshallese"]:0.23030765431259476,3[&type="Not_Marshallese"]:0.022307654312511083)9[&type="Marshallese"]:0.27082069023078065,4[&type="Marshallese"]:0.022128344543333567)8[&type="Marshallese"]:0.12467500568641177,5[&type="Marshallese"]:0.07580335022960527)7[&type="Marshallese"]:0.12811073702682518,6[&type="Marshallese"]:0.268914087256485)10[&type="Marshallese"]:0.5053824333746135)11[&type="Marshallese"]:0.0;tree STATE_8610000 = (1[&type="Not_Marshallese"]:0.640296520631084,((((2[&type="Not_Marshallese"]:0.23030765431259476,3[&type="Not_Marshallese"]:0.022307654312511083)9[&type="Marshallese"]:0.27082069023078065,4[&type="Marshallese"]:0.022128344543333567)8[&type="Marshallese"]:0.12467500568641177,5[&type="Marshallese"]:0.07580335022960527)7[&type="Marshallese"]:0.12811073702682518,6[&type="Marshallese"]:0.268914087256485)10[&type="Marshallese"]:0.5053824333746135)11[&type="Marshallese"]:0.0;
tree STATE_3620000 = (1[&type="Not_Marshallese"]:0.25331253970255274,(((2[&type="Not_Marshallese"]:0.23017448294843446,3[&type="Not_Marshallese"]:0.022174482948350782)9[&type="Marshallese"]:0.3621517740588388,4[&type="Marshallese"]:0.11332625700723142)8[&type="Marshallese"]:0.161566986236384,(5[&type="Marshallese"]:0.028943027832466828,6[&type="Marshallese"]:0.0939430278325214)7[&type="Marshallese"]:0.17495021541100853)10[&type="Marshallese"]:0.11841929645903737)11[&type="Marshallese"]:0.0;tree STATE_8620000 = (1[&type="Not_Marshallese"]:0.25331253970255274,(((2[&type="Not_Marshallese"]:0.23017448294843446,3[&type="Not_Marshallese"]:0.022174482948350782)9[&type="Marshallese"]:0.3621517740588388,4[&type="Marshallese"]:0.11332625700723142)8[&type="Marshallese"]:0.161566986236384,(5[&type="Marshallese"]:0.028943027832466828,6[&type="Marshallese"]:0.0939430278325214)7[&type="Marshallese"]:0.17495021541100853)10[&type="Marshallese"]:0.11841929645903737)11[&type="Marshallese"]:0.0;
tree STATE_3630000 = (1[&type="Not_Marshallese"]:0.34866724469071875,((((2[&type="Not_Marshallese"]:0.3669512228242226,3[&type="Not_Marshallese"]:0.15895122282413893)9[&type="Marshallese"]:0.13524227695592556,4[&type="Marshallese"]:0.02319349978010632)8[&type="Marshallese"]:0.12168090631964734,5[&type="Marshallese"]:0.0738744060996136)7[&type="Marshallese"]:0.01797452206003458,6[&type="Marshallese"]:0.15684892815970275)10[&type="Marshallese"]:0.32581831653103055)11[&type="Marshallese"]:0.0;tree STATE_8630000 = (1[&type="Not_Marshallese"]:0.34866724469071875,((((2[&type="Not_Marshallese"]:0.3669512228242226,3[&type="Not_Marshallese"]:0.15895122282413893)9[&type="Marshallese"]:0.13524227695592556,4[&type="Marshallese"]:0.02319349978010632)8[&type="Marshallese"]:0.12168090631964734,5[&type="Marshallese"]:0.0738744060996136)7[&type="Marshallese"]:0.01797452206003458,6[&type="Marshallese"]:0.15684892815970275)10[&type="Marshallese"]:0.32581831653103055)11[&type="Marshallese"]:0.0;
tree STATE_3640000 = (1[&type="Not_Marshallese"]:0.18694702363236493,(((2[&type="Not_Marshallese"]:0.2898189472881659,3[&type="Not_Marshallese"]:0.0818189472880822)7[&type="Marshallese"]:0.2228887100307188,4[&type="Marshallese"]:0.03370765731884284)8[&type="Marshallese"]:0.12076141337041435,(5[&type="Marshallese"]:0.03331220492651088,6[&type="Marshallese"]:0.09831220492656545)10[&type="Marshallese"]:0.05015686576260625)9[&type="Marshallese"]:0.17247795294320778)11[&type="Marshallese"]:0.0;tree STATE_8640000 = (1[&type="Not_Marshallese"]:0.18694702363236493,(((2[&type="Not_Marshallese"]:0.2898189472881659,3[&type="Not_Marshallese"]:0.0818189472880822)7[&type="Marshallese"]:0.2228887100307188,4[&type="Marshallese"]:0.03370765731884284)8[&type="Marshallese"]:0.12076141337041435,(5[&type="Marshallese"]:0.03331220492651088,6[&type="Marshallese"]:0.09831220492656545)10[&type="Marshallese"]:0.05015686576260625)9[&type="Marshallese"]:0.17247795294320778)11[&type="Marshallese"]:0.0;
tree STATE_3650000 = (1[&type="Not_Marshallese"]:0.48558869234937574,((((2[&type="Not_Marshallese"]:0.2596612967365977,3[&type="Not_Marshallese"]:0.05166129673651404)9[&type="Marshallese"]:0.23113206985458357,4[&type="Marshallese"]:0.011793366591139443)8[&type="Marshallese"]:0.06078112135979469,5[&type="Marshallese"]:0.001574487950794068)10[&type="Marshallese"]:0.33158875915122565,6[&type="Marshallese"]:0.3981632471020743)7[&type="Marshallese"]:0.221425445247316)11[&type="Marshallese"]:0.0;tree STATE_8650000 = (1[&type="Not_Marshallese"]:0.48558869234937574,((((2[&type="Not_Marshallese"]:0.2596612967365977,3[&type="Not_Marshallese"]:0.05166129673651404)9[&type="Marshallese"]:0.23113206985458357,4[&type="Marshallese"]:0.011793366591139443)8[&type="Marshallese"]:0.06078112135979469,5[&type="Marshallese"]:0.001574487950794068)10[&type="Marshallese"]:0.33158875915122565,6[&type="Marshallese"]:0.3981632471020743)7[&type="Marshallese"]:0.221425445247316)11[&type="Marshallese"]:0.0;
tree STATE_3660000 = (1[&type="Not_Marshallese"]:0.32862508140678104,((((2[&type="Not_Marshallese"]:0.2584961320736012,3[&type="Not_Marshallese"]:0.05049613207351755)9[&type="Marshallese"]:0.2717994927091095,4[&type="Marshallese"]:0.051295624782668914)8[&type="Marshallese"]:0.07486717460100656,6[&type="Marshallese"]:0.12016279938358998)10[&type="Marshallese"]:0.022040096438091905,5[&type="Marshallese"]:0.07720289582162732)7[&type="Marshallese"]:0.3204221855851137)11[&type="Marshallese"]:0.0;tree STATE_8660000 = (1[&type="Not_Marshallese"]:0.32862508140678104,((((2[&type="Not_Marshallese"]:0.2584961320736012,3[&type="Not_Marshallese"]:0.05049613207351755)9[&type="Marshallese"]:0.2717994927091095,4[&type="Marshallese"]:0.051295624782668914)8[&type="Marshallese"]:0.07486717460100656,6[&type="Marshallese"]:0.12016279938358998)10[&type="Marshallese"]:0.022040096438091905,5[&type="Marshallese"]:0.07720289582162732)7[&type="Marshallese"]:0.3204221855851137)11[&type="Marshallese"]:0.0;
tree STATE_3670000 = (1[&type="Not_Marshallese"]:0.3227208919541493,((((2[&type="Not_Marshallese"]:0.27180072427035246,3[&type="Not_Marshallese"]:0.06380072427026878)9[&type="Marshallese"]:0.21767470009144613,4[&type="Marshallese"]:0.010475424361756747)8[&type="Marshallese"]:0.10410174933901639,5[&type="Marshallese"]:0.043577173700633076)10[&type="Marshallese"]:0.060667474138325184,6[&type="Marshallese"]:0.16924464783901283)7[&type="Marshallese"]:0.28747624411515105)11[&type="Marshallese"]:0.0;tree STATE_8670000 = (1[&type="Not_Marshallese"]:0.3227208919541493,((((2[&type="Not_Marshallese"]:0.27180072427035246,3[&type="Not_Marshallese"]:0.06380072427026878)9[&type="Marshallese"]:0.21767470009144613,4[&type="Marshallese"]:0.010475424361756747)8[&type="Marshallese"]:0.10410174933901639,5[&type="Marshallese"]:0.043577173700633076)10[&type="Marshallese"]:0.060667474138325184,6[&type="Marshallese"]:0.16924464783901283)7[&type="Marshallese"]:0.28747624411515105)11[&type="Marshallese"]:0.0;
tree STATE_3680000 = (1[&type="Not_Marshallese"]:0.14176300988800405,((((2[&type="Not_Marshallese"]:0.23074396567654978,3[&type="Not_Marshallese"]:0.02274396567646611)9[&type="Marshallese"]:0.26176307333269333,4[&type="Marshallese"]:0.013507039009201305)8[&type="Marshallese"]:0.09206480066139183,5[&type="Marshallese"]:0.034571839670453075)10[&type="Marshallese"]:0.061263486742237805,6[&type="Marshallese"]:0.16083532641274545)7[&type="Marshallese"]:0.11492768347527316)11[&type="Marshallese"]:0.0;tree STATE_8680000 = (1[&type="Not_Marshallese"]:0.14176300988800405,((((2[&type="Not_Marshallese"]:0.23074396567654978,3[&type="Not_Marshallese"]:0.02274396567646611)9[&type="Marshallese"]:0.26176307333269333,4[&type="Marshallese"]:0.013507039009201305)8[&type="Marshallese"]:0.09206480066139183,5[&type="Marshallese"]:0.034571839670453075)10[&type="Marshallese"]:0.061263486742237805,6[&type="Marshallese"]:0.16083532641274545)7[&type="Marshallese"]:0.11492768347527316)11[&type="Marshallese"]:0.0;
tree STATE_3690000 = (1[&type="Not_Marshallese"]:0.23295368235237746,((((2[&type="Not_Marshallese"]:0.33215684843376925,3[&type="Not_Marshallese"]:0.12415684843368557)7[&type="Marshallese"]:0.17378711025152416,4[&type="Marshallese"]:0.026943958685251568)8[&type="Marshallese"]:0.06881710558863285,5[&type="Marshallese"]:0.02476106427374436)9[&type="Marshallese"]:0.20446596014805518,6[&type="Marshallese"]:0.2942270244218541)10[&type="Marshallese"]:0.0727266579305379)11[&type="Marshallese"]:0.0;tree STATE_8690000 = (1[&type="Not_Marshallese"]:0.23295368235237746,((((2[&type="Not_Marshallese"]:0.33215684843376925,3[&type="Not_Marshallese"]:0.12415684843368557)7[&type="Marshallese"]:0.17378711025152416,4[&type="Marshallese"]:0.026943958685251568)8[&type="Marshallese"]:0.06881710558863285,5[&type="Marshallese"]:0.02476106427374436)9[&type="Marshallese"]:0.20446596014805518,6[&type="Marshallese"]:0.2942270244218541)10[&type="Marshallese"]:0.0727266579305379)11[&type="Marshallese"]:0.0;
tree STATE_3700000 = (1[&type="Not_Marshallese"]:0.18536627868308575,((((2[&type="Not_Marshallese"]:0.3132336697392733,3[&type="Not_Marshallese"]:0.10523366973918963)7[&type="Not_Marshallese"]:0.19016263914570847,4[&type="Marshallese"]:0.024396308884939932)8[&type="Marshallese"]:0.06605354737361324,5[&type="Marshallese"]:0.019449856258413112)9[&type="Marshallese"]:0.18580461575720342,6[&type="Marshallese"]:0.2702544720156711)10[&type="Marshallese"]:0.0491118066674292)11[&type="Marshallese"]:0.0;tree STATE_8700000 = (1[&type="Not_Marshallese"]:0.18536627868308575,((((2[&type="Not_Marshallese"]:0.3132336697392733,3[&type="Not_Marshallese"]:0.10523366973918963)7[&type="Not_Marshallese"]:0.19016263914570847,4[&type="Marshallese"]:0.024396308884939932)8[&type="Marshallese"]:0.06605354737361324,5[&type="Marshallese"]:0.019449856258413112)9[&type="Marshallese"]:0.18580461575720342,6[&type="Marshallese"]:0.2702544720156711)10[&type="Marshallese"]:0.0491118066674292)11[&type="Marshallese"]:0.0;
tree STATE_3710000 = (1[&type="Not_Marshallese"]:0.31263416953149936,((((2[&type="Not_Marshallese"]:0.2462327710307952,3[&type="Not_Marshallese"]:0.038232771030711515)7[&type="Marshallese"]:0.23503585967581828,4[&type="Marshallese"]:0.0022686307065716282)8[&type="Marshallese"]:0.09300413818806735,5[&type="Marshallese"]:0.02427276889449892)10[&type="Marshallese"]:0.17092277278396883,6[&type="Marshallese"]:0.2601955416785223)9[&type="Marshallese"]:0.1864386278529916)11[&type="Marshallese"]:0.0;tree STATE_8710000 = (1[&type="Not_Marshallese"]:0.31263416953149936,((((2[&type="Not_Marshallese"]:0.2462327710307952,3[&type="Not_Marshallese"]:0.038232771030711515)7[&type="Marshallese"]:0.23503585967581828,4[&type="Marshallese"]:0.0022686307065716282)8[&type="Marshallese"]:0.09300413818806735,5[&type="Marshallese"]:0.02427276889449892)10[&type="Marshallese"]:0.17092277278396883,6[&type="Marshallese"]:0.2601955416785223)9[&type="Marshallese"]:0.1864386278529916)11[&type="Marshallese"]:0.0;
tree STATE_3720000 = (1[&type="Not_Marshallese"]:0.2644191529072992,((((2[&type="Not_Marshallese"]:0.24233342978562145,3[&type="Not_Marshallese"]:0.03433342978553777)7[&type="Marshallese"]:0.282340868752341,4[&type="Marshallese"]:0.0456742985379206)8[&type="Marshallese"]:0.03765844630301374,5[&type="Marshallese"]:0.012332744840794274)10[&type="Marshallese"]:5.998789253165437E-4,6[&type="Marshallese"]:0.07793262376616539)9[&type="Marshallese"]:0.3204865291411484)11[&type="Marshallese"]:0.0;tree STATE_8720000 = (1[&type="Not_Marshallese"]:0.2644191529072992,((((2[&type="Not_Marshallese"]:0.24233342978562145,3[&type="Not_Marshallese"]:0.03433342978553777)7[&type="Marshallese"]:0.282340868752341,4[&type="Marshallese"]:0.0456742985379206)8[&type="Marshallese"]:0.03765844630301374,5[&type="Marshallese"]:0.012332744840794274)10[&type="Marshallese"]:5.998789253165437E-4,6[&type="Marshallese"]:0.07793262376616539)9[&type="Marshallese"]:0.3204865291411484)11[&type="Marshallese"]:0.0;
tree STATE_3730000 = (1[&type="Not_Marshallese"]:0.18472413186569425,(((2[&type="Not_Marshallese"]:0.2894249908657359,3[&type="Not_Marshallese"]:0.08142499086565225)7[&type="Marshallese"]:0.2631292615669457,4[&type="Marshallese"]:0.0735542524326398)8[&type="Marshallese"]:0.03388741706435616,(5[&type="Marshallese"]:0.03126619885667903,6[&type="Marshallese"]:0.0962661988567336)9[&type="Marshallese"]:0.005175470640176871)10[&type="Marshallese"]:0.21728246236879833)11[&type="Marshallese"]:0.0;tree STATE_8730000 = (1[&type="Not_Marshallese"]:0.18472413186569425,(((2[&type="Not_Marshallese"]:0.2894249908657359,3[&type="Not_Marshallese"]:0.08142499086565225)7[&type="Marshallese"]:0.2631292615669457,4[&type="Marshallese"]:0.0735542524326398)8[&type="Marshallese"]:0.03388741706435616,(5[&type="Marshallese"]:0.03126619885667903,6[&type="Marshallese"]:0.0962661988567336)9[&type="Marshallese"]:0.005175470640176871)10[&type="Marshallese"]:0.21728246236879833)11[&type="Marshallese"]:0.0;
tree STATE_3740000 = (1[&type="Not_Marshallese"]:0.31200984730489756,(((2[&type="Not_Marshallese"]:0.2424677939152756,3[&type="Not_Marshallese"]:0.03446779391519192)7[&type="Marshallese"]:0.25433471130530416,4[&type="Marshallese"]:0.017802505220537945)8[&type="Marshallese"]:0.232146135395204,(5[&type="Marshallese"]:0.02786754096325672,6[&type="Marshallese"]:0.09286754096331129)9[&type="Marshallese"]:0.15108109965234517)10[&type="Marshallese"]:0.20206120668925565)11[&type="Marshallese"]:0.0;tree STATE_8740000 = (1[&type="Not_Marshallese"]:0.31200984730489756,(((2[&type="Not_Marshallese"]:0.2424677939152756,3[&type="Not_Marshallese"]:0.03446779391519192)7[&type="Marshallese"]:0.25433471130530416,4[&type="Marshallese"]:0.017802505220537945)8[&type="Marshallese"]:0.232146135395204,(5[&type="Marshallese"]:0.02786754096325672,6[&type="Marshallese"]:0.09286754096331129)9[&type="Marshallese"]:0.15108109965234517)10[&type="Marshallese"]:0.20206120668925565)11[&type="Marshallese"]:0.0;
tree STATE_3750000 = (1[&type="Not_Marshallese"]:0.2849477637561517,((((2[&type="Not_Marshallese"]:0.32015196313612143,3[&type="Not_Marshallese"]:0.11215196313603776)7[&type="Marshallese"]:0.16128762981154948,4[&type="Marshallese"]:0.0024395929476290767)8[&type="Marshallese"]:0.11785944443857788,5[&type="Marshallese"]:0.04929903738606689)10[&type="Marshallese"]:0.012667907217536523,6[&type="Marshallese"]:0.12696694460365798)9[&type="Marshallese"]:0.2919808191525083)11[&type="Marshallese"]:0.0;tree STATE_8750000 = (1[&type="Not_Marshallese"]:0.2849477637561517,((((2[&type="Not_Marshallese"]:0.32015196313612143,3[&type="Not_Marshallese"]:0.11215196313603776)7[&type="Marshallese"]:0.16128762981154948,4[&type="Marshallese"]:0.0024395929476290767)8[&type="Marshallese"]:0.11785944443857788,5[&type="Marshallese"]:0.04929903738606689)10[&type="Marshallese"]:0.012667907217536523,6[&type="Marshallese"]:0.12696694460365798)9[&type="Marshallese"]:0.2919808191525083)11[&type="Marshallese"]:0.0;
tree STATE_3760000 = ((1[&type="Not_Marshallese"]:0.14125490109089467,6[&type="Marshallese"]:0.2752549010909092)10[&type="Marshallese"]:0.1553447392934283,(((2[&type="Not_Marshallese"]:0.27602298078827403,3[&type="Not_Marshallese"]:0.06802298078819036)7[&type="Marshallese"]:0.22623989664180677,4[&type="Marshallese"]:0.023262877430038964)8[&type="Marshallese"]:0.07574156789811126,5[&type="Marshallese"]:0.028004445328010164)9[&type="Marshallese"]:0.3375951950562728)11[&type="Marshallese"]:0.0;tree STATE_8760000 = ((1[&type="Not_Marshallese"]:0.14125490109089467,6[&type="Marshallese"]:0.2752549010909092)10[&type="Marshallese"]:0.1553447392934283,(((2[&type="Not_Marshallese"]:0.27602298078827403,3[&type="Not_Marshallese"]:0.06802298078819036)7[&type="Marshallese"]:0.22623989664180677,4[&type="Marshallese"]:0.023262877430038964)8[&type="Marshallese"]:0.07574156789811126,5[&type="Marshallese"]:0.028004445328010164)9[&type="Marshallese"]:0.3375951950562728)11[&type="Marshallese"]:0.0;
tree STATE_3770000 = (1[&type="Not_Marshallese"]:0.5101529917322289,((((2[&type="Not_Marshallese"]:0.25924641813001204,3[&type="Not_Marshallese"]:0.05124641812992836)7[&type="Marshallese"]:0.2859702997047864,4[&type="Marshallese"]:0.06621671783475658)8[&type="Marshallese"]:0.02566820688639171,5[&type="Marshallese"]:0.020884924721008225)9[&type="Marshallese"]:0.24004083727675307,6[&type="Marshallese"]:0.32592576199781587)10[&type="Marshallese"]:0.31822722973442763)11[&type="Marshallese"]:0.0;tree STATE_8770000 = (1[&type="Not_Marshallese"]:0.5101529917322289,((((2[&type="Not_Marshallese"]:0.25924641813001204,3[&type="Not_Marshallese"]:0.05124641812992836)7[&type="Marshallese"]:0.2859702997047864,4[&type="Marshallese"]:0.06621671783475658)8[&type="Marshallese"]:0.02566820688639171,5[&type="Marshallese"]:0.020884924721008225)9[&type="Marshallese"]:0.24004083727675307,6[&type="Marshallese"]:0.32592576199781587)10[&type="Marshallese"]:0.31822722973442763)11[&type="Marshallese"]:0.0;
tree STATE_3780000 = (1[&type="Not_Marshallese"]:0.3913447500205902,((((2[&type="Not_Marshallese"]:0.32363219542875543,3[&type="Not_Marshallese"]:0.11563219542867176)9[&type="Marshallese"]:0.16844895983729896,4[&type="Marshallese"]:0.013081155266012556)8[&type="Marshallese"]:0.0832901060609606,5[&type="Marshallese"]:0.025371261326833094)10[&type="Marshallese"]:0.31235427312566855,6[&type="Marshallese"]:0.4027255344525562)7[&type="Marshallese"]:0.12261921556804856)11[&type="Marshallese"]:0.0;tree STATE_8780000 = (1[&type="Not_Marshallese"]:0.3913447500205902,((((2[&type="Not_Marshallese"]:0.32363219542875543,3[&type="Not_Marshallese"]:0.11563219542867176)9[&type="Marshallese"]:0.16844895983729896,4[&type="Marshallese"]:0.013081155266012556)8[&type="Marshallese"]:0.0832901060609606,5[&type="Marshallese"]:0.025371261326833094)10[&type="Marshallese"]:0.31235427312566855,6[&type="Marshallese"]:0.4027255344525562)7[&type="Marshallese"]:0.12261921556804856)11[&type="Marshallese"]:0.0;
tree STATE_3790000 = (1[&type="Not_Marshallese"]:0.3547876782955084,((((2[&type="Not_Marshallese"]:0.35893235885109237,3[&type="Not_Marshallese"]:0.1509323588510087)7[&type="Marshallese"]:0.15743637865278065,4[&type="Marshallese"]:0.037368737503831184)8[&type="Marshallese"]:0.10800566513269583,5[&type="Marshallese"]:0.07437440263638695)10[&type="Marshallese"]:0.08077345404078029,6[&type="Marshallese"]:0.2201478566772218)9[&type="Marshallese"]:0.26863982161830113)11[&type="Marshallese"]:0.0;tree STATE_8790000 = (1[&type="Not_Marshallese"]:0.3547876782955084,((((2[&type="Not_Marshallese"]:0.35893235885109237,3[&type="Not_Marshallese"]:0.1509323588510087)7[&type="Marshallese"]:0.15743637865278065,4[&type="Marshallese"]:0.037368737503831184)8[&type="Marshallese"]:0.10800566513269583,5[&type="Marshallese"]:0.07437440263638695)10[&type="Marshallese"]:0.08077345404078029,6[&type="Marshallese"]:0.2201478566772218)9[&type="Marshallese"]:0.26863982161830113)11[&type="Marshallese"]:0.0;
tree STATE_3800000 = (1[&type="Not_Marshallese"]:0.252966457922438,((((2[&type="Not_Marshallese"]:0.23629013949669733,3[&type="Not_Marshallese"]:0.02829013949661366)7[&type="Not_Marshallese"]:0.25563745705830554,4[&type="Marshallese"]:0.012927596554961063)8[&type="Marshallese"]:0.06896785415878831,5[&type="Marshallese"]:0.010895450713609311)10[&type="Marshallese"]:0.16403562999451315,6[&type="Marshallese"]:0.23993108070817704)9[&type="Marshallese"]:0.1470353772142755)11[&type="Marshallese"]:0.0;tree STATE_8800000 = (1[&type="Not_Marshallese"]:0.252966457922438,((((2[&type="Not_Marshallese"]:0.23629013949669733,3[&type="Not_Marshallese"]:0.02829013949661366)7[&type="Not_Marshallese"]:0.25563745705830554,4[&type="Marshallese"]:0.012927596554961063)8[&type="Marshallese"]:0.06896785415878831,5[&type="Marshallese"]:0.010895450713609311)10[&type="Marshallese"]:0.16403562999451315,6[&type="Marshallese"]:0.23993108070817704)9[&type="Marshallese"]:0.1470353772142755)11[&type="Marshallese"]:0.0;
tree STATE_3810000 = (1[&type="Not_Marshallese"]:0.5448619794077745,((((2[&type="Not_Marshallese"]:0.28205463780270884,3[&type="Not_Marshallese"]:0.07405463780262517)8[&type="Marshallese"]:0.26492126638042707,4[&type="Marshallese"]:0.06797590418309407)10[&type="Marshallese"]:0.15180769647697223,5[&type="Marshallese"]:0.14878360065992624)9[&type="Marshallese"]:0.4056609004591222,6[&type="Marshallese"]:0.619444501119103)7[&type="Marshallese"]:0.05941747828868604)11[&type="Marshallese"]:0.0;tree STATE_8810000 = (1[&type="Not_Marshallese"]:0.5448619794077745,((((2[&type="Not_Marshallese"]:0.28205463780270884,3[&type="Not_Marshallese"]:0.07405463780262517)8[&type="Marshallese"]:0.26492126638042707,4[&type="Marshallese"]:0.06797590418309407)10[&type="Marshallese"]:0.15180769647697223,5[&type="Marshallese"]:0.14878360065992624)9[&type="Marshallese"]:0.4056609004591222,6[&type="Marshallese"]:0.619444501119103)7[&type="Marshallese"]:0.05941747828868604)11[&type="Marshallese"]:0.0;
tree STATE_3820000 = (1[&type="Not_Marshallese"]:0.24172132781201205,(((2[&type="Not_Marshallese"]:0.4318825649735638,3[&type="Not_Marshallese"]:0.22388256497348014)7[&type="Marshallese"]:0.07230309614276054,4[&type="Marshallese"]:0.02518566111628251)8[&type="Marshallese"]:0.1809448702144847,(5[&type="Marshallese"]:0.11723225596492459,6[&type="Marshallese"]:0.18223225596497916)9[&type="Marshallese"]:0.017898275365702543)10[&type="Marshallese"]:0.1755907964813449)11[&type="Marshallese"]:0.0;tree STATE_8820000 = (1[&type="Not_Marshallese"]:0.24172132781201205,(((2[&type="Not_Marshallese"]:0.4318825649735638,3[&type="Not_Marshallese"]:0.22388256497348014)7[&type="Marshallese"]:0.07230309614276054,4[&type="Marshallese"]:0.02518566111628251)8[&type="Marshallese"]:0.1809448702144847,(5[&type="Marshallese"]:0.11723225596492459,6[&type="Marshallese"]:0.18223225596497916)9[&type="Marshallese"]:0.017898275365702543)10[&type="Marshallese"]:0.1755907964813449)11[&type="Marshallese"]:0.0;
tree STATE_3830000 = (1[&type="Not_Marshallese"]:0.1954648587818314,((((2[&type="Not_Marshallese"]:0.23980823142565044,3[&type="Not_Marshallese"]:0.03180823142556677)7[&type="Marshallese"]:0.24328106623164408,4[&type="Marshallese"]:0.0040892976572526885)8[&type="Marshallese"]:0.25520780562735884,6[&type="Marshallese"]:0.25329710328452604)9[&type="Marshallese"]:0.002338140260164878,5[&type="Marshallese"]:0.19063524354463635)10[&type="Marshallese"]:0.07382961523715503)11[&type="Marshallese"]:0.0;tree STATE_8830000 = (1[&type="Not_Marshallese"]:0.1954648587818314,((((2[&type="Not_Marshallese"]:0.23980823142565044,3[&type="Not_Marshallese"]:0.03180823142556677)7[&type="Marshallese"]:0.24328106623164408,4[&type="Marshallese"]:0.0040892976572526885)8[&type="Marshallese"]:0.25520780562735884,6[&type="Marshallese"]:0.25329710328452604)9[&type="Marshallese"]:0.002338140260164878,5[&type="Marshallese"]:0.19063524354463635)10[&type="Marshallese"]:0.07382961523715503)11[&type="Marshallese"]:0.0;
tree STATE_3840000 = (1[&type="Not_Marshallese"]:0.393709216313356,((((2[&type="Not_Marshallese"]:0.3868473337496832,3[&type="Not_Marshallese"]:0.17884733374959955)9[&type="Marshallese"]:0.2324782956677836,4[&type="Marshallese"]:0.140325629417425)8[&type="Marshallese"]:0.05027773493200216,6[&type="Marshallese"]:0.18460336434934166)10[&type="Marshallese"]:0.011921490951087743,5[&type="Marshallese"]:0.13152485530037483)7[&type="Marshallese"]:0.33118436101294113)11[&type="Marshallese"]:0.0;tree STATE_8840000 = (1[&type="Not_Marshallese"]:0.393709216313356,((((2[&type="Not_Marshallese"]:0.3868473337496832,3[&type="Not_Marshallese"]:0.17884733374959955)9[&type="Marshallese"]:0.2324782956677836,4[&type="Marshallese"]:0.140325629417425)8[&type="Marshallese"]:0.05027773493200216,6[&type="Marshallese"]:0.18460336434934166)10[&type="Marshallese"]:0.011921490951087743,5[&type="Marshallese"]:0.13152485530037483)7[&type="Marshallese"]:0.33118436101294113)11[&type="Marshallese"]:0.0;
tree STATE_3850000 = (1[&type="Not_Marshallese"]:0.22351031069792393,((((2[&type="Not_Marshallese"]:0.2721470499769833,3[&type="Not_Marshallese"]:0.06414704997689963)8[&type="Marshallese"]:0.20826152947730175,4[&type="Marshallese"]:0.0014085794542432195)10[&type="Marshallese"]:0.13201847350025042,6[&type="Marshallese"]:0.12742705295440815)9[&type="Marshallese"]:0.01690625517340949,5[&type="Marshallese"]:0.07933330812776307)7[&type="Marshallese"]:0.21317700257012084)11[&type="Marshallese"]:0.0;tree STATE_8850000 = (1[&type="Not_Marshallese"]:0.22351031069792393,((((2[&type="Not_Marshallese"]:0.2721470499769833,3[&type="Not_Marshallese"]:0.06414704997689963)8[&type="Marshallese"]:0.20826152947730175,4[&type="Marshallese"]:0.0014085794542432195)10[&type="Marshallese"]:0.13201847350025042,6[&type="Marshallese"]:0.12742705295440815)9[&type="Marshallese"]:0.01690625517340949,5[&type="Marshallese"]:0.07933330812776307)7[&type="Marshallese"]:0.21317700257012084)11[&type="Marshallese"]:0.0;
tree STATE_3860000 = (1[&type="Not_Marshallese"]:0.25618580581221495,(((2[&type="Not_Marshallese"]:0.5004640912684196,3[&type="Not_Marshallese"]:0.29246409126833595)8[&type="Marshallese"]:0.16641525008564972,4[&type="Marshallese"]:0.1878793413540275)10[&type="Marshallese"]:0.03613531885689458,(5[&type="Marshallese"]:0.12029258075460225,6[&type="Marshallese"]:0.18529258075465682)7[&type="Marshallese"]:0.032722079456179776)9[&type="Marshallese"]:0.1721711456013929)11[&type="Marshallese"]:0.0;tree STATE_8860000 = (1[&type="Not_Marshallese"]:0.25618580581221495,(((2[&type="Not_Marshallese"]:0.5004640912684196,3[&type="Not_Marshallese"]:0.29246409126833595)8[&type="Marshallese"]:0.16641525008564972,4[&type="Marshallese"]:0.1878793413540275)10[&type="Marshallese"]:0.03613531885689458,(5[&type="Marshallese"]:0.12029258075460225,6[&type="Marshallese"]:0.18529258075465682)7[&type="Marshallese"]:0.032722079456179776)9[&type="Marshallese"]:0.1721711456013929)11[&type="Marshallese"]:0.0;
tree STATE_3870000 = ((1[&type="Not_Marshallese"]:0.1498445122033384,(((2[&type="Not_Marshallese"]:0.2920160049503076,3[&type="Not_Marshallese"]:0.08401600495022393)7[&type="Marshallese"]:0.24252259939077697,4[&type="Marshallese"]:0.05553860434104274)8[&type="Marshallese"]:0.13669697615911258,6[&type="Marshallese"]:0.18623558050006983)10[&type="Marshallese"]:0.09760893170328311)9[&type="Marshallese"]:0.01674868931757134,5[&type="Marshallese"]:0.2355932015208697)11[&type="Marshallese"]:0.0;tree STATE_8870000 = ((1[&type="Not_Marshallese"]:0.1498445122033384,(((2[&type="Not_Marshallese"]:0.2920160049503076,3[&type="Not_Marshallese"]:0.08401600495022393)7[&type="Marshallese"]:0.24252259939077697,4[&type="Marshallese"]:0.05553860434104274)8[&type="Marshallese"]:0.13669697615911258,6[&type="Marshallese"]:0.18623558050006983)10[&type="Marshallese"]:0.09760893170328311)9[&type="Marshallese"]:0.01674868931757134,5[&type="Marshallese"]:0.2355932015208697)11[&type="Marshallese"]:0.0;
tree STATE_3880000 = (1[&type="Not_Marshallese"]:0.13107640407871102,((((2[&type="Not_Marshallese"]:0.2258307239491559,3[&type="Not_Marshallese"]:0.01783072394907223)8[&type="Marshallese"]:0.27461257338154177,4[&type="Marshallese"]:0.021443297330655864)10[&type="Marshallese"]:0.07789195177572394,6[&type="Marshallese"]:0.09333524910629432)9[&type="Marshallese"]:0.007063330131730661,5[&type="Marshallese"]:0.03539857923797041)7[&type="Marshallese"]:0.1646778248407006)11[&type="Marshallese"]:0.0;tree STATE_8880000 = (1[&type="Not_Marshallese"]:0.13107640407871102,((((2[&type="Not_Marshallese"]:0.2258307239491559,3[&type="Not_Marshallese"]:0.01783072394907223)8[&type="Marshallese"]:0.27461257338154177,4[&type="Marshallese"]:0.021443297330655864)10[&type="Marshallese"]:0.07789195177572394,6[&type="Marshallese"]:0.09333524910629432)9[&type="Marshallese"]:0.007063330131730661,5[&type="Marshallese"]:0.03539857923797041)7[&type="Marshallese"]:0.1646778248407006)11[&type="Marshallese"]:0.0;
tree STATE_3890000 = (1[&type="Not_Marshallese"]:0.3893730608933619,((((2[&type="Not_Marshallese"]:0.2917338722111889,3[&type="Not_Marshallese"]:0.08373387221110523)8[&type="Marshallese"]:0.19548300532775276,4[&type="Marshallese"]:0.008216877538899825)10[&type="Marshallese"]:0.1180947049555095,5[&type="Marshallese"]:0.05531158249426926)9[&type="Marshallese"]:0.012752498722328087,6[&type="Marshallese"]:0.13306408121665192)7[&type="Marshallese"]:0.3903089796767245)11[&type="Marshallese"]:0.0;tree STATE_8890000 = (1[&type="Not_Marshallese"]:0.3893730608933619,((((2[&type="Not_Marshallese"]:0.2917338722111889,3[&type="Not_Marshallese"]:0.08373387221110523)8[&type="Marshallese"]:0.19548300532775276,4[&type="Marshallese"]:0.008216877538899825)10[&type="Marshallese"]:0.1180947049555095,5[&type="Marshallese"]:0.05531158249426926)9[&type="Marshallese"]:0.012752498722328087,6[&type="Marshallese"]:0.13306408121665192)7[&type="Marshallese"]:0.3903089796767245)11[&type="Marshallese"]:0.0;
tree STATE_3900000 = (1[&type="Not_Marshallese"]:0.1611979388892265,((((2[&type="Not_Marshallese"]:0.26612105879757875,3[&type="Not_Marshallese"]:0.05812105879749507)8[&type="Marshallese"]:0.23967051441148968,4[&type="Marshallese"]:0.026791573209026587)10[&type="Marshallese"]:0.13275528157203487,5[&type="Marshallese"]:0.08854685478092139)9[&type="Marshallese"]:0.03413204399708569,6[&type="Marshallese"]:0.18767889877806165)7[&type="Marshallese"]:0.10751904011117941)11[&type="Marshallese"]:0.0;tree STATE_8900000 = (1[&type="Not_Marshallese"]:0.1611979388892265,((((2[&type="Not_Marshallese"]:0.26612105879757875,3[&type="Not_Marshallese"]:0.05812105879749507)8[&type="Marshallese"]:0.23967051441148968,4[&type="Marshallese"]:0.026791573209026587)10[&type="Marshallese"]:0.13275528157203487,5[&type="Marshallese"]:0.08854685478092139)9[&type="Marshallese"]:0.03413204399708569,6[&type="Marshallese"]:0.18767889877806165)7[&type="Marshallese"]:0.10751904011117941)11[&type="Marshallese"]:0.0;
tree STATE_3910000 = (1[&type="Not_Marshallese"]:0.2409671229911181,((((2[&type="Not_Marshallese"]:0.28144537963889077,3[&type="Not_Marshallese"]:0.0734453796388071)8[&type="Marshallese"]:0.2195624707378278,4[&type="Marshallese"]:0.02200785037667674)10[&type="Marshallese"]:0.05466700104055511,5[&type="Marshallese"]:0.005674851417091786)7[&type="Marshallese"]:0.07995976840266372,6[&type="Marshallese"]:0.15063461981981008)9[&type="Marshallese"]:0.22433250317132258)11[&type="Marshallese"]:0.0;tree STATE_8910000 = (1[&type="Not_Marshallese"]:0.2409671229911181,((((2[&type="Not_Marshallese"]:0.28144537963889077,3[&type="Not_Marshallese"]:0.0734453796388071)8[&type="Marshallese"]:0.2195624707378278,4[&type="Marshallese"]:0.02200785037667674)10[&type="Marshallese"]:0.05466700104055511,5[&type="Marshallese"]:0.005674851417091786)7[&type="Marshallese"]:0.07995976840266372,6[&type="Marshallese"]:0.15063461981981008)9[&type="Marshallese"]:0.22433250317132258)11[&type="Marshallese"]:0.0;
tree STATE_3920000 = (1[&type="Not_Marshallese"]:0.3611557820723196,((((2[&type="Not_Marshallese"]:0.3971135359320185,3[&type="Not_Marshallese"]:0.1891135359319348)8[&type="Marshallese"]:0.08744793814095825,4[&type="Marshallese"]:0.005561474072934891)10[&type="Marshallese"]:0.08621799810913439,6[&type="Marshallese"]:0.08577947218198378)7[&type="Marshallese"]:0.025802253058292757,5[&type="Marshallese"]:0.04658172524022197)9[&type="Marshallese"]:0.3835740568320576)11[&type="Marshallese"]:0.0;tree STATE_8920000 = (1[&type="Not_Marshallese"]:0.3611557820723196,((((2[&type="Not_Marshallese"]:0.3971135359320185,3[&type="Not_Marshallese"]:0.1891135359319348)8[&type="Marshallese"]:0.08744793814095825,4[&type="Marshallese"]:0.005561474072934891)10[&type="Marshallese"]:0.08621799810913439,6[&type="Marshallese"]:0.08577947218198378)7[&type="Marshallese"]:0.025802253058292757,5[&type="Marshallese"]:0.04658172524022197)9[&type="Marshallese"]:0.3835740568320576)11[&type="Marshallese"]:0.0;
tree STATE_3930000 = (1[&type="Not_Marshallese"]:0.22249870520019466,(((2[&type="Not_Marshallese"]:0.2526763508237812,3[&type="Not_Marshallese"]:0.04467635082369753)8[&type="Marshallese"]:0.2678760661401474,4[&type="Marshallese"]:0.041552416963886785)10[&type="Marshallese"]:0.2901490442362733,(5[&type="Marshallese"]:0.17766675581821334,6[&type="Marshallese"]:0.2426667558182679)9[&type="Marshallese"]:0.08303470538180668)7[&type="Marshallese"]:0.030797244000134616)11[&type="Marshallese"]:0.0;tree STATE_8930000 = (1[&type="Not_Marshallese"]:0.22249870520019466,(((2[&type="Not_Marshallese"]:0.2526763508237812,3[&type="Not_Marshallese"]:0.04467635082369753)8[&type="Marshallese"]:0.2678760661401474,4[&type="Marshallese"]:0.041552416963886785)10[&type="Marshallese"]:0.2901490442362733,(5[&type="Marshallese"]:0.17766675581821334,6[&type="Marshallese"]:0.2426667558182679)9[&type="Marshallese"]:0.08303470538180668)7[&type="Marshallese"]:0.030797244000134616)11[&type="Marshallese"]:0.0;
tree STATE_3940000 = (1[&type="Not_Marshallese"]:0.4054514162018934,((((2[&type="Not_Marshallese"]:0.3162172857061028,3[&type="Not_Marshallese"]:0.10821728570601913)8[&type="Marshallese"]:0.1776524215527327,4[&type="Marshallese"]:0.014869707258793663)10[&type="Marshallese"]:0.06534501157068762,5[&type="Marshallese"]:0.009214718829341217)9[&type="Marshallese"]:0.12058730526935413,6[&type="Marshallese"]:0.19480202409874992)7[&type="Marshallese"]:0.34464939210315804)11[&type="Marshallese"]:0.0;tree STATE_8940000 = (1[&type="Not_Marshallese"]:0.4054514162018934,((((2[&type="Not_Marshallese"]:0.3162172857061028,3[&type="Not_Marshallese"]:0.10821728570601913)8[&type="Marshallese"]:0.1776524215527327,4[&type="Marshallese"]:0.014869707258793663)10[&type="Marshallese"]:0.06534501157068762,5[&type="Marshallese"]:0.009214718829341217)9[&type="Marshallese"]:0.12058730526935413,6[&type="Marshallese"]:0.19480202409874992)7[&type="Marshallese"]:0.34464939210315804)11[&type="Marshallese"]:0.0;
tree STATE_3950000 = (1[&type="Not_Marshallese"]:0.21458535642159282,((((2[&type="Not_Marshallese"]:0.3549447544869788,3[&type="Not_Marshallese"]:0.14694475448689515)7[&type="Marshallese"]:0.19294439750596126,4[&type="Marshallese"]:0.06888915199289825)8[&type="Marshallese"]:0.16928372938895808,6[&type="Marshallese"]:0.23217288138177083)10[&type="Marshallese"]:0.03142668327164977,5[&type="Marshallese"]:0.19859956465336603)9[&type="Marshallese"]:0.08498579176818677)11[&type="Marshallese"]:0.0;tree STATE_8950000 = (1[&type="Not_Marshallese"]:0.21458535642159282,((((2[&type="Not_Marshallese"]:0.3549447544869788,3[&type="Not_Marshallese"]:0.14694475448689515)7[&type="Marshallese"]:0.19294439750596126,4[&type="Marshallese"]:0.06888915199289825)8[&type="Marshallese"]:0.16928372938895808,6[&type="Marshallese"]:0.23217288138177083)10[&type="Marshallese"]:0.03142668327164977,5[&type="Marshallese"]:0.19859956465336603)9[&type="Marshallese"]:0.08498579176818677)11[&type="Marshallese"]:0.0;
tree STATE_3960000 = (1[&type="Not_Marshallese"]:0.27446785600958745,((((2[&type="Not_Marshallese"]:0.2251241516401261,3[&type="Not_Marshallese"]:0.01712415164004244)7[&type="Not_Marshallese"]:0.256239190731879,4[&type="Marshallese"]:0.002363342371963284)8[&type="Marshallese"]:0.08402428671828827,5[&type="Marshallese"]:0.015387629090111488)10[&type="Marshallese"]:0.03993058894208035,6[&type="Marshallese"]:0.1203182180322464)9[&type="Marshallese"]:0.2881496379773556)11[&type="Marshallese"]:0.0;tree STATE_8960000 = (1[&type="Not_Marshallese"]:0.27446785600958745,((((2[&type="Not_Marshallese"]:0.2251241516401261,3[&type="Not_Marshallese"]:0.01712415164004244)7[&type="Not_Marshallese"]:0.256239190731879,4[&type="Marshallese"]:0.002363342371963284)8[&type="Marshallese"]:0.08402428671828827,5[&type="Marshallese"]:0.015387629090111488)10[&type="Marshallese"]:0.03993058894208035,6[&type="Marshallese"]:0.1203182180322464)9[&type="Marshallese"]:0.2881496379773556)11[&type="Marshallese"]:0.0;
tree STATE_3970000 = (1[&type="Not_Marshallese"]:0.5268682459732135,((((2[&type="Not_Marshallese"]:0.33407607725169763,3[&type="Not_Marshallese"]:0.12607607725161396)7[&type="Marshallese"]:0.20797030626279633,4[&type="Marshallese"]:0.06304638351445213)8[&type="Marshallese"]:0.08810442398931784,5[&type="Marshallese"]:0.0801508075036299)9[&type="Marshallese"]:0.13886196242814453,6[&type="Marshallese"]:0.284012769931829)10[&type="Marshallese"]:0.376855476041399)11[&type="Marshallese"]:0.0;tree STATE_8970000 = (1[&type="Not_Marshallese"]:0.5268682459732135,((((2[&type="Not_Marshallese"]:0.33407607725169763,3[&type="Not_Marshallese"]:0.12607607725161396)7[&type="Marshallese"]:0.20797030626279633,4[&type="Marshallese"]:0.06304638351445213)8[&type="Marshallese"]:0.08810442398931784,5[&type="Marshallese"]:0.0801508075036299)9[&type="Marshallese"]:0.13886196242814453,6[&type="Marshallese"]:0.284012769931829)10[&type="Marshallese"]:0.376855476041399)11[&type="Marshallese"]:0.0;
tree STATE_3980000 = (1[&type="Not_Marshallese"]:0.8019390924169105,(((2[&type="Not_Marshallese"]:0.34915863686830656,3[&type="Not_Marshallese"]:0.1411586368682229)8[&type="Marshallese"]:0.1753118211655958,4[&type="Marshallese"]:0.04547045803386052)10[&type="Marshallese"]:0.19877718142335965,(5[&type="Marshallese"]:0.08411386973939139,6[&type="Marshallese"]:0.14911386973944596)9[&type="Marshallese"]:0.08913376971768872)7[&type="Marshallese"]:0.6976914529597904)11[&type="Marshallese"]:0.0;tree STATE_8980000 = (1[&type="Not_Marshallese"]:0.8019390924169105,(((2[&type="Not_Marshallese"]:0.34915863686830656,3[&type="Not_Marshallese"]:0.1411586368682229)8[&type="Marshallese"]:0.1753118211655958,4[&type="Marshallese"]:0.04547045803386052)10[&type="Marshallese"]:0.19877718142335965,(5[&type="Marshallese"]:0.08411386973939139,6[&type="Marshallese"]:0.14911386973944596)9[&type="Marshallese"]:0.08913376971768872)7[&type="Marshallese"]:0.6976914529597904)11[&type="Marshallese"]:0.0;
[truncated: 6,398,325 more chars]
