# Supplementary material for: Repeated introductions and intensive community transmission fueled a mumps virus outbreak in Washington State
Source: eLife. 2021 Apr 19;10:e66448. doi: 10.7554/eLife.66448 (PMC8079146; doi:10.7554/eLife.66448)
Supplement: Figure 5—figure supplement 2—source data 1. [file elife-66448-fig5-figsupp2-data1.zip › xml-and-combined-run-results-subsampled/2020-07-20-mumps-mtt-hot-chain-combined-2bc-arkansas-8.typedNode.no-metadata.trees.no-metadata.mcc.tree]

#NEXUS

Begin taxa;
	Dimensions ntax=8;
		Taxlabels
			MuVs/Washington.USA/3.17/FH67[G]|2017.044|2017-01-17|north_america|usa|washington|age|vaccination_status|community_status
			MuVs/Washington.USA/7.17/FH15[G]|2017.123|2017-02-15|north_america|usa|washington|age|vaccination_status|community_status
			MuVs/Washington.USA/2.17/FH84[G]|2017.033|2017-01-13|north_america|usa|washington|age|vaccination_status|community_status
			MuVs/Washington.USA/3.17/FH62[G]|2017.049|2017-01-19|north_america|usa|washington|age|vaccination_status|community_status
			MuVs/Washington.USA/11.17/FH143[G]|2017.2|2017-03-15|north_america|usa|washington|age|vaccination_status|community_status
			MuVs/Washington.USA/12.17/FH144[G]|2017.233|2017-03-27|north_america|usa|washington|age|vaccination_status|community_status
			MuVs/Washington.USA/15.17/FH146[G]|2017.293|2017-04-18|north_america|usa|washington|age|vaccination_status|community_status
			MuVs/Washington.USA/18.17/FH147[G]|2017.337|2017-05-04|north_america|usa|washington|age|vaccination_status|community_status
			;
End;
Begin trees;
	Translate
		   1 MuVs/Washington.USA/3.17/FH67[G]|2017.044|2017-01-17|north_america|usa|washington|age|vaccination_status|community_status,
		   2 MuVs/Washington.USA/7.17/FH15[G]|2017.123|2017-02-15|north_america|usa|washington|age|vaccination_status|community_status,
		   3 MuVs/Washington.USA/2.17/FH84[G]|2017.033|2017-01-13|north_america|usa|washington|age|vaccination_status|community_status,
		   4 MuVs/Washington.USA/3.17/FH62[G]|2017.049|2017-01-19|north_america|usa|washington|age|vaccination_status|community_status,
		   5 MuVs/Washington.USA/11.17/FH143[G]|2017.2|2017-03-15|north_america|usa|washington|age|vaccination_status|community_status,
		   6 MuVs/Washington.USA/12.17/FH144[G]|2017.233|2017-03-27|north_america|usa|washington|age|vaccination_status|community_status,
		   7 MuVs/Washington.USA/15.17/FH146[G]|2017.293|2017-04-18|north_america|usa|washington|age|vaccination_status|community_status,
		   8 MuVs/Washington.USA/18.17/FH147[G]|2017.337|2017-05-04|north_america|usa|washington|age|vaccination_status|community_status
;
tree TREE1 = ((((1[&height=0.2929999999997831,height_95%_HPD={0.2929999999998927,0.2929999999998927},height_median=0.2929999999998927,height_range={0.29299999999989246,0.2929999999998928},length=0.04222131604957641,length_95%_HPD={2.215261333982088E-6,0.12499538568487817},length_median=0.028839259430343905,length_range={2.215261333982088E-6,0.5350952210999693},type=Marshallese,type.prob=1.0,type.set={Marshallese},type.set.prob={1.0}]:0.032214830153177,3[&height=0.3040000000000873,height_95%_HPD={0.3040000000000873,0.3040000000000873},height_median=0.3040000000000873,height_range={0.3040000000000871,0.30400000000008753},length=0.04036950795800628,length_95%_HPD={2.1233714401769355E-6,0.130755934846167},length_median=0.02516497838465362,length_range={2.1233714401769355E-6,0.44638500874984066},type=Marshallese,type.prob=1.0,type.set={Marshallese},type.set.prob={1.0}]:0.021214830152872788)9[&height=0.3252148301529601,height_95%_HPD={0.3040206973892493,0.36873250774759064},height_median=0.317818293644365,height_range={0.3040206973892493,0.49687392204904945},length=0.04641968571525146,length_95%_HPD={2.292578375806542E-6,0.13806025472003142},length_median=0.03169737420028623,length_range={2.292578375806542E-6,0.5376827950623602},posterior=0.14358899297423888,type=Marshallese,type.prob=1.0,type.set={Marshallese},type.set.prob={1.0}]:0.05195835657166936,(((5[&height=0.1369999999999436,height_95%_HPD={0.1369999999999436,0.1369999999999436},height_median=0.1369999999999436,height_range={0.1369999999999434,0.13699999999994383},length=0.13978903874547033,length_95%_HPD={2.333111075368821E-4,0.31959729468749365},length_median=0.12566303501940262,length_range={9.42175334010531E-5,1.6283712433436426},type=Not_Marshallese,type.prob=1.0,type.set={Not_Marshallese},type.set.prob={1.0}]:0.07634387251424421,7[&height=0.044000000000096406,height_95%_HPD={0.044000000000096406,0.044000000000096406},height_median=0.044000000000096406,height_range={0.044000000000096184,0.04400000000009663},length=0.211118393611381,length_95%_HPD={0.08393802934223538,0.3783095856776791},length_median=0.20072913679082183,length_range={0.0044487698974061685,0.8469779796410348},type=Not_Marshallese,type.prob=1.0,type.set={Not_Marshallese},type.set.prob={1.0}]:0.16934387251409141)12[&height=0.21334387251418782,height_95%_HPD={0.13709421753334466,0.31016880942703473},height_median=0.2042100483341931,height_range={0.13709421753334466,0.4842983619681989},length=0.10651883308342462,length_95%_HPD={2.2845586083397595E-5,0.269495579967523},length_median=0.08907778509309261,length_range={2.2845586083397595E-5,0.7031290913597184},posterior=0.28673887587822017,type=Marshallese,type.prob=0.7427258805513017,type.set={Marshallese,Not_Marshallese},type.set.prob={0.7427258805513017,0.2572741194486983}]:0.050782333623601655,6[&height=0.10400000000004184,height_95%_HPD={0.10400000000004184,0.10400000000004184},height_median=0.10400000000004184,height_range={0.10400000000004161,0.10400000000004206},length=0.2014615976808565,length_95%_HPD={0.031001971013246754,0.40777255753553077},length_median=0.19481473374858171,length_range={0.00332820306824011,1.1518447333398174},type=Not_Marshallese,type.prob=1.0,type.set={Not_Marshallese},type.set.prob={1.0}]:0.16012620613774764)11[&height=0.2641262061377895,height_95%_HPD={0.14555079674359983,0.3635183738996575},height_median=0.2617751039108006,height_range={0.142609314783809,0.7636593982855137},length=0.09181475363207871,length_95%_HPD={3.981686307960308E-4,0.2501899902273703},length_median=0.07158678245223335,length_range={3.981686307960308E-4,0.8607051332490889},posterior=0.18179156908665106,type=Marshallese,type.prob=0.9170692431561996,type.set={Marshallese,Not_Marshallese},type.set.prob={0.9170692431561996,0.08293075684380032}]:0.025756616186558556,8[&height=0.0,length=0.3442024616980616,length_95%_HPD={0.12793802934233178,0.6635062008465981},length_median=0.31669614527519185,length_range={0.048448769897502575,1.4143324927832517},type=Not_Marshallese,type.prob=1.0,type.set={Not_Marshallese},type.set.prob={1.0}]:0.28988282232434803)13[&height=0.28988282232434803,height_95%_HPD={0.19131414477004352,0.41490091185291034},height_median=0.285510293790858,height_range={0.1628959801474865,0.6065201931269145},length=0.07043292247353797,length_95%_HPD={3.0314866388381212E-5,0.19164217326941446},length_median=0.05653728651163803,length_range={3.0314866388381212E-5,0.4612256770754852},posterior=0.10728922716627634,type=Marshallese,type.prob=0.9918144611186903,type.set={Marshallese,Not_Marshallese},type.set.prob={0.9918144611186903,0.008185538881309686}]:0.08729036440028143)14[&height=0.37717318672462946,height_95%_HPD={0.30586974492147956,0.4728376749355034},height_median=0.36154786086686563,height_range={0.30586974492147956,0.7330898424843881},length=0.05832808585814597,length_95%_HPD={2.699494292919824E-4,0.18364618356080564},length_median=0.03765495214840264,length_range={2.699494292919824E-4,0.2803002917621646},posterior=0.047570257611241215,type=Marshallese,type.prob=1.0,type.set={Marshallese},type.set.prob={1.0}]:0.04122140409345065,4[&height=0.2880000000000109,height_95%_HPD={0.2880000000000109,0.2880000000000109},height_median=0.2880000000000109,height_range={0.2880000000000107,0.288000000000011},length=0.08572290418383867,length_95%_HPD={0.002262205505426107,0.23262562598852132},length_median=0.06451436848692402,length_range={1.787672531243789E-4,0.7499273191667062},type=Marshallese,type.prob=1.0,type.set={Marshallese},type.set.prob={1.0}]:0.1303945908180692)10[&height=0.4183945908180801,height_95%_HPD={0.3129658873960607,0.5552148399714553},height_median=0.4005690630258228,height_range={0.30690361557298934,0.784031864291452},length=0.10351841966275367,length_95%_HPD={8.167020659033408E-5,0.28450915894421946},length_median=0.07806105315494799,length_range={8.167020659033408E-5,0.5609248973305367},posterior=0.12822014051522249,type=Marshallese,type.prob=0.997716894977169,type.set={Marshallese,Not_Marshallese},type.set.prob={0.997716894977169,0.00228310502283105}]:0.0854018458798364,2[&height=0.2139999999999418,height_95%_HPD={0.2139999999999418,0.2139999999999418},height_median=0.2139999999999418,height_range={0.21399999999994157,0.21399999999994201},length=0.15421403541510523,length_95%_HPD={0.017344970196386478,0.35194586987933285},length_median=0.12628471137409764,length_range={0.007389020161637616,0.785283666261574},type=Marshallese,type.prob=1.0,type.set={Marshallese},type.set.prob={1.0}]:0.2897964366979747)15[&height=0.5037964366979165,height_95%_HPD={0.3219730420185913,0.7367009580856041},height_median=0.476573057551426,height_range={0.3082828223470153,1.7653712433435862},length=0.0,posterior=1.0,type=Marshallese,type.prob=0.997072599531616,type.set={Marshallese,Not_Marshallese},type.set.prob={0.997072599531616,0.002927400468384075}]:0.0;
End;
