# Supplementary material for: Repeated introductions and intensive community transmission fueled a mumps virus outbreak in Washington State
Source: eLife. 2021 Apr 19;10:e66448. doi: 10.7554/eLife.66448 (PMC8079146; doi:10.7554/eLife.66448)
Supplement: Figure 5—figure supplement 2—source data 1. [file elife-66448-fig5-figsupp2-data1.zip › xml-and-combined-run-results-subsampled/2020-07-20-mumps-mtt-hot-chain-combined-3ac-arkansas-10.typedNode.no-metadata.trees.no-metadata.mcc.tree]

#NEXUS

Begin taxa;
	Dimensions ntax=6;
		Taxlabels
			MuVs/Washington.USA/50.16/FH3[G]|2016.945|2016-12-12|north_america|usa|washington|age|vaccination_status|community_status
			MuVs/Washington.USA/1.17/FH7[G]|2017.014|2017-01-06|north_america|usa|washington|age|vaccination_status|community_status
			MuVs/Washington.USA/6.17/FH12[G]|2017.104|2017-02-08|north_america|usa|washington|age|vaccination_status|community_status
			MuVs/Washington.USA/19.17/FH80[G]|2017.356|2017-05-11|north_america|usa|washington|age|vaccination_status|community_status
			MuVs/Washington.USA/29.17/FH83[G]|2017.564|2017-07-26|north_america|usa|washington|age|vaccination_status|community_status
			MuVs/Washington.USA/51.16/FH41[G]|2016.97|2016-12-21|north_america|usa|washington|age|vaccination_status|community_status
			;
End;
Begin trees;
	Translate
		   1 MuVs/Washington.USA/50.16/FH3[G]|2016.945|2016-12-12|north_america|usa|washington|age|vaccination_status|community_status,
		   2 MuVs/Washington.USA/1.17/FH7[G]|2017.014|2017-01-06|north_america|usa|washington|age|vaccination_status|community_status,
		   3 MuVs/Washington.USA/6.17/FH12[G]|2017.104|2017-02-08|north_america|usa|washington|age|vaccination_status|community_status,
		   4 MuVs/Washington.USA/19.17/FH80[G]|2017.356|2017-05-11|north_america|usa|washington|age|vaccination_status|community_status,
		   5 MuVs/Washington.USA/29.17/FH83[G]|2017.564|2017-07-26|north_america|usa|washington|age|vaccination_status|community_status,
		   6 MuVs/Washington.USA/51.16/FH41[G]|2016.97|2016-12-21|north_america|usa|washington|age|vaccination_status|community_status
;
tree TREE1 = (1[&height=0.6190000000001419,height_95%_HPD={0.6190000000001418,0.619000000000142},height_median=0.6190000000001419,height_range={0.6190000000001417,0.6190000000001421},length=0.31007424327840055,length_95%_HPD={0.06093517925111902,0.6014809430550259},length_median=0.28160924771733953,length_range={0.03630280939770658,1.1251265081487074},type=Not_Marshallese,type.prob=1.0,type.set={Not_Marshallese},type.set.prob={1.0}]:0.32754420319944744,((2[&height=0.5500000000001819,height_95%_HPD={0.5500000000001818,0.550000000000182},height_median=0.5500000000001819,height_range={0.5500000000001817,0.5500000000001821},length=0.11733313429880424,length_95%_HPD={5.318838992973696E-5,0.2824440623113349},length_median=0.09983818544758305,length_range={5.318838992973696E-5,0.8111694471531086},type=Marshallese,type.prob=1.0,type.set={Marshallese},type.set.prob={1.0}]:0.09013302414881019,(3[&height=0.4600000000000364,height_95%_HPD={0.46000000000003627,0.4600000000000365},height_median=0.4600000000000364,height_range={0.46000000000003616,0.4600000000000366},length=0.09553634907294349,length_95%_HPD={0.004554919915163769,0.2137509631456158},length_median=0.0830115320457454,length_range={0.0014925611081173518,0.4140263307183405},type=Marshallese,type.prob=1.0,type.set={Marshallese},type.set.prob={1.0}]:0.09512821511876735,(4[&height=0.20800000000008367,height_95%_HPD={0.20800000000008367,0.20800000000008367},height_median=0.20800000000008367,height_range={0.20800000000008356,0.20800000000008378},length=0.09357675607263215,length_95%_HPD={6.228263465554162E-4,0.21502084792945841},length_median=0.08197171576609896,length_range={6.357122448552577E-5,0.38610538201753586},type=Not_Marshallese,type.prob=1.0,type.set={Not_Marshallese},type.set.prob={1.0}]:0.09357675607263122,5[&height=0.0,length=0.3015767560727149,length_95%_HPD={0.2086228263466391,0.4230208479295421},length_median=0.28997171576618264,length_range={0.2080635712245692,0.5941053820176195},type=Not_Marshallese,type.prob=1.0,type.set={Not_Marshallese},type.set.prob={1.0}]:0.3015767560727149)7[&height=0.3015767560727149,height_95%_HPD={0.2086228263466391,0.4230208479295421},height_median=0.28997171576618264,height_range={0.2080635712245692,0.5941053820176195},length=0.25432173534997515,length_95%_HPD={0.107287723906002,0.40686067115028723},length_median=0.251690603588824,length_range={0.05117215376462808,0.7537871767870155},posterior=1.0,type=Marshallese,type.prob=0.893398533007335,type.set={Marshallese,Not_Marshallese},type.set.prob={0.893398533007335,0.10660146699266504}]:0.25355145904608883)9[&height=0.5551282151188037,height_95%_HPD={0.46149256110815373,0.6689572381384563},height_median=0.5427190076429877,height_range={0.46149256110815373,0.8662740051812304},length=0.12178257396011455,length_95%_HPD={0.004965579629025885,0.2858069285817729},length_median=0.10140262154714264,length_range={0.0019020643842949658,0.5605328990873312},posterior=0.9965770171149144,type=Marshallese,type.prob=0.9955839057899902,type.set={Marshallese,Not_Marshallese},type.set.prob={0.9955839057899902,0.004416094210009814}]:0.08500480903018837)8[&height=0.6401330241489921,height_95%_HPD={0.5502803389500971,0.7759594290797677},height_median=0.6237209953927928,height_range={0.5500531883901116,1.098051957627786},length=0.12881005886548533,length_95%_HPD={4.3506912251534136E-4,0.30546956585671403},length_median=0.10870429236715384,length_range={4.3506912251534136E-4,0.6693152174768898},posterior=0.7207823960880195,type=Marshallese,type.prob=0.9979647218453188,type.set={Marshallese,Not_Marshallese},type.set.prob={0.9979647218453188,0.0020352781546811396}]:0.11464063543035752,6[&height=0.5940000000000509,height_95%_HPD={0.5940000000000508,0.594000000000051},height_median=0.5940000000000509,height_range={0.5940000000000507,0.5940000000000512},length=0.1664652251413792,length_95%_HPD={0.011257445277938816,0.36996530455547627},length_median=0.1427841411366111,length_range={0.0061531893647786,0.7998743698854904},type=Marshallese,type.prob=1.0,type.set={Marshallese},type.set.prob={1.0}]:0.16077365957929868)10[&height=0.7547736595793496,height_95%_HPD={0.6117863925451691,0.9251960456659714},height_median=0.7384701827574529,height_range={0.6001531893648295,1.3307273406380107},length=0.1951662760680052,length_95%_HPD={4.359007099057344E-4,0.4542377136043507},length_median=0.1680401223349678,length_range={4.359007099057344E-4,0.8450579309386509},posterior=0.8244498777506113,type=Marshallese,type.prob=0.99644128113879,type.set={Marshallese,Not_Marshallese},type.set.prob={0.99644128113879,0.0035587188612099642}]:0.1917705436202397)11[&height=0.9465442031995893,height_95%_HPD={0.7124199519384834,1.253740713503259},height_median=0.9167607108006492,height_range={0.6573949946534522,1.7441265081488493},length=0.0,posterior=1.0,type=Marshallese,type.prob=0.9892420537897311,type.set={Marshallese,Not_Marshallese},type.set.prob={0.9892420537897311,0.010757946210268949}]:0.0;
End;
