# Supplementary material for: Repeated introductions and intensive community transmission fueled a mumps virus outbreak in Washington State
Source: eLife. 2021 Apr 19;10:e66448. doi: 10.7554/eLife.66448 (PMC8079146; doi:10.7554/eLife.66448)
Supplement: Figure 5—figure supplement 2—source data 1. [file elife-66448-fig5-figsupp2-data1.zip › xml-and-combined-run-results-subsampled/2020-07-20-mumps-mtt-hot-chain-combined-3ac-arkansas-69.typedNode.no-metadata.trees]

#NEXUS
Begin taxa;
	Dimensions ntax=54;
		Taxlabels
			MuVs/Washington.USA/49.16/FH158[G]|2016.943|2016-12-11|north_america|usa|washington|age|vaccination_status|community_status
			MuVs/Washington.USA/5.17/FH162[G]|2017.088|2017-02-02|north_america|usa|washington|age|vaccination_status|community_status
			MuVs/Washington.USA/7.17/FH166[G]|2017.134|2017-02-19|north_america|usa|washington|age|vaccination_status|community_status
			MuVs/Washington.USA/5.17/FH161[G]|2017.082|2017-01-31|north_america|usa|washington|age|vaccination_status|community_status
			MuVs/Washington.USA/7.17/FH106[G]|2017.121|2017-02-14|north_america|usa|washington|age|vaccination_status|community_status
			MuVs/Washington.USA/6.17/FH105[G]|2017.11|2017-02-10|north_america|usa|washington|age|vaccination_status|community_status
			MuVs/Washington.USA/12.17/FH35[G]|2017.225|2017-03-24|north_america|usa|washington|age|vaccination_status|community_status
			MuVs/Washington.USA/22.17/FH74[G]|2017.408|2017-05-30|north_america|usa|washington|age|vaccination_status|community_status
			MuVs/Washington.USA/16.17/FH152[G]|2017.29|2017-04-17|north_america|usa|washington|age|vaccination_status|community_status
			MuVs/Washington.USA/4.17/FH70[G]|2017.079|2017-01-30|north_america|usa|washington|age|vaccination_status|community_status
			MuVs/Washington.USA/4.17/FH71[G]|2017.079|2017-01-30|north_america|usa|washington|age|vaccination_status|community_status
			MuVs/Washington.USA/49.16/FH45[G]|2016.94|2016-12-10|north_america|usa|washington|age|vaccination_status|community_status
			MuVs/Washington.USA/11.17/FH56[G]|2017.2|2017-03-15|north_america|usa|washington|age|vaccination_status|community_status
			MuVs/Washington.USA/12.17/FH97[G]|2017.222|2017-03-23|north_america|usa|washington|age|vaccination_status|community_status
			MuVs/Washington.USA/30.17/FH32[G]|2017.562|2017-07-25|north_america|usa|washington|age|vaccination_status|community_status
			MuVs/Washington.USA/23.17/FH149[G]|2017.441|2017-06-11|north_america|usa|washington|age|vaccination_status|community_status
			MuVs/Washington.USA/20.17/FH148[G]|2017.392|2017-05-24|north_america|usa|washington|age|vaccination_status|community_status
			MuVs/Washington.USA/23.17/FH150[G]|2017.444|2017-06-12|north_america|usa|washington|age|vaccination_status|community_status
			MuVs/Washington.USA/51.16/FH46[G]|2016.973|2016-12-22|north_america|usa|washington|age|vaccination_status|community_status
			MuVs/Washington.USA/49.16/FH55[G]|2016.932|2016-12-07|north_america|usa|washington|age|vaccination_status|community_status
			MuVs/Washington.USA/2.17/FH66[G]|2017.033|2017-01-13|north_america|usa|washington|age|vaccination_status|community_status
			MuVs/Washington.USA/20.17/FH82[G]|2017.386|2017-05-22|north_america|usa|washington|age|vaccination_status|community_status
			MuVs/Washington.USA/4.17/FH103[G]|2017.077|2017-01-29|north_america|usa|washington|age|vaccination_status|community_status
			MuVs/Washington.USA/50.16/FH4[G]|2016.948|2016-12-13|north_america|usa|washington|age|vaccination_status|community_status
			MuVs/Washington.USA/5.17/FH11[G]|2017.104|2017-02-08|north_america|usa|washington|age|vaccination_status|community_status
			MuVs/Washington.USA/1.17/FH5[G]|2017.005|2017-01-03|north_america|usa|washington|age|vaccination_status|community_status
			MuVs/Washington.USA/1.17/FH160[G]|2017.005|2017-01-03|north_america|usa|washington|age|vaccination_status|community_status
			MuVs/Washington.USA/7.17/FH61[G]|2017.142|2017-02-22|north_america|usa|washington|age|vaccination_status|community_status
			MuVs/Washington.USA/8.17/FH19[G]|2017.159|2017-02-28|north_america|usa|washington|age|vaccination_status|community_status
			MuVs/Washington.USA/2.17/FH22[G]|2017.044|2017-01-17|north_america|usa|washington|age|vaccination_status|community_status
			MuVs/Washington.USA/2.17/FH26[G]|2017.03|2017-01-12|north_america|usa|washington|age|vaccination_status|community_status
			MuVs/Washington.USA/9.17/FH31[G]|2017.162|2017-03-01|north_america|usa|washington|age|vaccination_status|community_status
			MuVs/Washington.USA/4.17/FH60[G]|2017.09|2017-02-03|north_america|usa|washington|age|vaccination_status|community_status
			MuVs/Washington.USA/20.17/FH81[G]|2017.384|2017-05-21|north_america|usa|washington|age|vaccination_status|community_status
			MuVs/Washington.USA/2.17/FH21[G]|2017.033|2017-01-13|north_america|usa|washington|age|vaccination_status|community_status
			MuVs/Washington.USA/8.17/FH17[G]|2017.145|2017-02-23|north_america|usa|washington|age|vaccination_status|community_status
			MuVs/Washington.USA/5.17/FH9[G]|2017.082|2017-01-31|north_america|usa|washington|age|vaccination_status|community_status
			MuVs/Washington.USA/21.17/FH69[G]|2017.386|2017-05-22|north_america|usa|washington|age|vaccination_status|community_status
			MuVs/Washington.USA/50.16/FH64[G]|2016.945|2016-12-12|north_america|usa|washington|age|vaccination_status|community_status
			MuVs/Washington.USA/10.17/FH52[G]|2017.192|2017-03-12|north_america|usa|washington|age|vaccination_status|community_status
			MuVs/Washington.USA/5.17/FH10[G]|2017.093|2017-02-04|north_america|usa|washington|age|vaccination_status|community_status
			MuVs/Washington.USA/15.17/FH20[G]|2017.279|2017-04-13|north_america|usa|washington|age|vaccination_status|community_status
			MuVs/Washington.USA/2.17/FH58[G]|2017.033|2017-01-13|north_america|usa|washington|age|vaccination_status|community_status
			MuVs/Washington.USA/12.17/FH34[G]|2017.219|2017-03-22|north_america|usa|washington|age|vaccination_status|community_status
			MuVs/Washington.USA/3.17/FH59[G]|2017.047|2017-01-18|north_america|usa|washington|age|vaccination_status|community_status
			MuVs/Washington.USA/1.17/FH77[G]|2017.027|2017-01-11|north_america|usa|washington|age|vaccination_status|community_status
			MuVs/Washington.USA/1.17/FH8[G]|2017.011|2017-01-05|north_america|usa|washington|age|vaccination_status|community_status
			MuVs/Washington.USA/4.17/FH49[G]|2017.082|2017-01-31|north_america|usa|washington|age|vaccination_status|community_status
			MuVs/Washington.USA/1.17/FH65[G]|2017.019|2017-01-08|north_america|usa|washington|age|vaccination_status|community_status
			MuVs/Washington.USA/5.17/FH30[G]|2017.088|2017-02-02|north_america|usa|washington|age|vaccination_status|community_status
			MuVs/Washington.USA/50.16/FH2[G]|2016.948|2016-12-13|north_america|usa|washington|age|vaccination_status|community_status
			MuVs/Washington.USA/9.17/FH18[G]|2017.162|2017-03-01|north_america|usa|washington|age|vaccination_status|community_status
			MuVs/Washington.USA/9.17/FH42[G]|2017.175|2017-03-06|north_america|usa|washington|age|vaccination_status|community_status
			MuVs/Washington.USA/52.16/FH28[G]|2016.997|2016-12-31|north_america|usa|washington|age|vaccination_status|community_status
			;
End;
Begin trees;
	Translate
			1 MuVs/Washington.USA/49.16/FH158[G]|2016.943|2016-12-11|north_america|usa|washington|age|vaccination_status|community_status,
			2 MuVs/Washington.USA/5.17/FH162[G]|2017.088|2017-02-02|north_america|usa|washington|age|vaccination_status|community_status,
			3 MuVs/Washington.USA/7.17/FH166[G]|2017.134|2017-02-19|north_america|usa|washington|age|vaccination_status|community_status,
			4 MuVs/Washington.USA/5.17/FH161[G]|2017.082|2017-01-31|north_america|usa|washington|age|vaccination_status|community_status,
			5 MuVs/Washington.USA/7.17/FH106[G]|2017.121|2017-02-14|north_america|usa|washington|age|vaccination_status|community_status,
			6 MuVs/Washington.USA/6.17/FH105[G]|2017.11|2017-02-10|north_america|usa|washington|age|vaccination_status|community_status,
			7 MuVs/Washington.USA/12.17/FH35[G]|2017.225|2017-03-24|north_america|usa|washington|age|vaccination_status|community_status,
			8 MuVs/Washington.USA/22.17/FH74[G]|2017.408|2017-05-30|north_america|usa|washington|age|vaccination_status|community_status,
			9 MuVs/Washington.USA/16.17/FH152[G]|2017.29|2017-04-17|north_america|usa|washington|age|vaccination_status|community_status,
			10 MuVs/Washington.USA/4.17/FH70[G]|2017.079|2017-01-30|north_america|usa|washington|age|vaccination_status|community_status,
			11 MuVs/Washington.USA/4.17/FH71[G]|2017.079|2017-01-30|north_america|usa|washington|age|vaccination_status|community_status,
			12 MuVs/Washington.USA/49.16/FH45[G]|2016.94|2016-12-10|north_america|usa|washington|age|vaccination_status|community_status,
			13 MuVs/Washington.USA/11.17/FH56[G]|2017.2|2017-03-15|north_america|usa|washington|age|vaccination_status|community_status,
			14 MuVs/Washington.USA/12.17/FH97[G]|2017.222|2017-03-23|north_america|usa|washington|age|vaccination_status|community_status,
			15 MuVs/Washington.USA/30.17/FH32[G]|2017.562|2017-07-25|north_america|usa|washington|age|vaccination_status|community_status,
			16 MuVs/Washington.USA/23.17/FH149[G]|2017.441|2017-06-11|north_america|usa|washington|age|vaccination_status|community_status,
			17 MuVs/Washington.USA/20.17/FH148[G]|2017.392|2017-05-24|north_america|usa|washington|age|vaccination_status|community_status,
			18 MuVs/Washington.USA/23.17/FH150[G]|2017.444|2017-06-12|north_america|usa|washington|age|vaccination_status|community_status,
			19 MuVs/Washington.USA/51.16/FH46[G]|2016.973|2016-12-22|north_america|usa|washington|age|vaccination_status|community_status,
			20 MuVs/Washington.USA/49.16/FH55[G]|2016.932|2016-12-07|north_america|usa|washington|age|vaccination_status|community_status,
			21 MuVs/Washington.USA/2.17/FH66[G]|2017.033|2017-01-13|north_america|usa|washington|age|vaccination_status|community_status,
			22 MuVs/Washington.USA/20.17/FH82[G]|2017.386|2017-05-22|north_america|usa|washington|age|vaccination_status|community_status,
			23 MuVs/Washington.USA/4.17/FH103[G]|2017.077|2017-01-29|north_america|usa|washington|age|vaccination_status|community_status,
			24 MuVs/Washington.USA/50.16/FH4[G]|2016.948|2016-12-13|north_america|usa|washington|age|vaccination_status|community_status,
			25 MuVs/Washington.USA/5.17/FH11[G]|2017.104|2017-02-08|north_america|usa|washington|age|vaccination_status|community_status,
			26 MuVs/Washington.USA/1.17/FH5[G]|2017.005|2017-01-03|north_america|usa|washington|age|vaccination_status|community_status,
			27 MuVs/Washington.USA/1.17/FH160[G]|2017.005|2017-01-03|north_america|usa|washington|age|vaccination_status|community_status,
			28 MuVs/Washington.USA/7.17/FH61[G]|2017.142|2017-02-22|north_america|usa|washington|age|vaccination_status|community_status,
			29 MuVs/Washington.USA/8.17/FH19[G]|2017.159|2017-02-28|north_america|usa|washington|age|vaccination_status|community_status,
			30 MuVs/Washington.USA/2.17/FH22[G]|2017.044|2017-01-17|north_america|usa|washington|age|vaccination_status|community_status,
			31 MuVs/Washington.USA/2.17/FH26[G]|2017.03|2017-01-12|north_america|usa|washington|age|vaccination_status|community_status,
			32 MuVs/Washington.USA/9.17/FH31[G]|2017.162|2017-03-01|north_america|usa|washington|age|vaccination_status|community_status,
			33 MuVs/Washington.USA/4.17/FH60[G]|2017.09|2017-02-03|north_america|usa|washington|age|vaccination_status|community_status,
			34 MuVs/Washington.USA/20.17/FH81[G]|2017.384|2017-05-21|north_america|usa|washington|age|vaccination_status|community_status,
			35 MuVs/Washington.USA/2.17/FH21[G]|2017.033|2017-01-13|north_america|usa|washington|age|vaccination_status|community_status,
			36 MuVs/Washington.USA/8.17/FH17[G]|2017.145|2017-02-23|north_america|usa|washington|age|vaccination_status|community_status,
			37 MuVs/Washington.USA/5.17/FH9[G]|2017.082|2017-01-31|north_america|usa|washington|age|vaccination_status|community_status,
			38 MuVs/Washington.USA/21.17/FH69[G]|2017.386|2017-05-22|north_america|usa|washington|age|vaccination_status|community_status,
			39 MuVs/Washington.USA/50.16/FH64[G]|2016.945|2016-12-12|north_america|usa|washington|age|vaccination_status|community_status,
			40 MuVs/Washington.USA/10.17/FH52[G]|2017.192|2017-03-12|north_america|usa|washington|age|vaccination_status|community_status,
			41 MuVs/Washington.USA/5.17/FH10[G]|2017.093|2017-02-04|north_america|usa|washington|age|vaccination_status|community_status,
			42 MuVs/Washington.USA/15.17/FH20[G]|2017.279|2017-04-13|north_america|usa|washington|age|vaccination_status|community_status,
			43 MuVs/Washington.USA/2.17/FH58[G]|2017.033|2017-01-13|north_america|usa|washington|age|vaccination_status|community_status,
			44 MuVs/Washington.USA/12.17/FH34[G]|2017.219|2017-03-22|north_america|usa|washington|age|vaccination_status|community_status,
			45 MuVs/Washington.USA/3.17/FH59[G]|2017.047|2017-01-18|north_america|usa|washington|age|vaccination_status|community_status,
			46 MuVs/Washington.USA/1.17/FH77[G]|2017.027|2017-01-11|north_america|usa|washington|age|vaccination_status|community_status,
			47 MuVs/Washington.USA/1.17/FH8[G]|2017.011|2017-01-05|north_america|usa|washington|age|vaccination_status|community_status,
			48 MuVs/Washington.USA/4.17/FH49[G]|2017.082|2017-01-31|north_america|usa|washington|age|vaccination_status|community_status,
			49 MuVs/Washington.USA/1.17/FH65[G]|2017.019|2017-01-08|north_america|usa|washington|age|vaccination_status|community_status,
			50 MuVs/Washington.USA/5.17/FH30[G]|2017.088|2017-02-02|north_america|usa|washington|age|vaccination_status|community_status,
			51 MuVs/Washington.USA/50.16/FH2[G]|2016.948|2016-12-13|north_america|usa|washington|age|vaccination_status|community_status,
			52 MuVs/Washington.USA/9.17/FH18[G]|2017.162|2017-03-01|north_america|usa|washington|age|vaccination_status|community_status,
			53 MuVs/Washington.USA/9.17/FH42[G]|2017.175|2017-03-06|north_america|usa|washington|age|vaccination_status|community_status,
			54 MuVs/Washington.USA/52.16/FH28[G]|2016.997|2016-12-31|north_america|usa|washington|age|vaccination_status|community_status
			;
tree STATE_0 = (((1[&type="Not_Marshallese"]:0.20045393792120658,((((((((2[&type="Not_Marshallese"]:0.08009753497948557,30[&type="Marshallese"]:0.03609753497961654)63[&type="Marshallese"]:0.023035049320404566,((((((6[&type="Not_Marshallese"]:0.01840956430218693,(7[&type="Not_Marshallese"]:0.110538863735138,29[&type="Marshallese"]:0.044538863735334444)64[&type="Marshallese"]:0.022870700567058033)6…
tree STATE_10000 = (((1[&type="Not_Marshallese"]:0.19890143046640207,((((((2[&type="Not_Marshallese"]:0.06157909555376817,30[&type="Marshallese"]:0.017579095553899138)63[&type="Marshallese"]:0.1347723873975467,((((((((6[&type="Not_Marshallese"]:0.05333929946276905,(7[&type="Not_Marshallese"]:0.10709285050361389,29[&type="Marshallese"]:0.04109285050381034)64[&type="Marshallese"]:0.0612464489591642…
tree STATE_20000 = ((((1[&type="Not_Marshallese"]:0.17600107266170384,((5[&type="Not_Marshallese"]:0.31328449686900006,(((12[&type="Not_Marshallese"]:0.025282723635816517,51[&type="Marshallese"]:0.033282723635854716)83[&type="Marshallese"]:0.0032759358826245366,(((((15[&type="Not_Marshallese"]:0.18569418671292198,18[&type="Not_Marshallese"]:0.06769418671298383)80[&type="Marshallese"]:0.0025140382…
tree STATE_30000 = ((((((1[&type="Not_Marshallese"]:0.04141047068933068,(21[&type="Not_Marshallese"]:0.04757424034184343,25[&type="Not_Marshallese"]:0.1185742403419835)103[&type="Not_Marshallese"]:0.0838362303474054)87[&type="Marshallese"]:0.005026824410576114,(20[&type="Not_Marshallese"]:0.01246265387861134,31[&type="Marshallese"]:0.11046265387856768)81[&type="Marshallese"]:0.022974641221328196)…
tree STATE_40000 = (1[&type="Not_Marshallese"]:0.2804730690367412,(((((((((((2[&type="Not_Marshallese"]:0.09832395307733233,30[&type="Marshallese"]:0.054323953077463294)63[&type="Marshallese"]:0.017959073836337547,36[&type="Marshallese"]:0.17328302691368624)87[&type="Marshallese"]:0.006971929888693995,((10[&type="Not_Marshallese"]:0.10598679093161312,(11[&type="Not_Marshallese"]:0.085249024701993…
tree STATE_50000 = ((1[&type="Not_Marshallese"]:0.256469027804228,((5[&type="Not_Marshallese"]:0.28049522249130854,((12[&type="Not_Marshallese"]:0.0881407510897595,((((15[&type="Not_Marshallese"]:0.23312654726338722,((16[&type="Not_Marshallese"]:0.06578725034388253,38[&type="Marshallese"]:0.01078725034381886)59[&type="Marshallese"]:0.036664079895950025,18[&type="Not_Marshallese"]:0.10545133023976…
tree STATE_60000 = (((1[&type="Not_Marshallese"]:0.31183196066126173,(23[&type="Not_Marshallese"]:0.41792718343745294,24[&type="Not_Marshallese"]:0.28892718343754753)89[&type="Not_Marshallese"]:0.02790477722382334)106[&type="Marshallese"]:0.06727135938689355,(5[&type="Not_Marshallese"]:0.35237485317199646,14[&type="Not_Marshallese"]:0.45337485317188186)70[&type="Marshallese"]:0.20472846687626978)…
tree STATE_70000 = (1[&type="Not_Marshallese"]:0.4640845179440818,((((((2[&type="Not_Marshallese"]:0.1213864336396665,30[&type="Marshallese"]:0.07738643363979747)63[&type="Marshallese"]:0.11316331370857191,(32[&type="Marshallese"]:0.009581834642609144,52[&type="Marshallese"]:0.009581834642609144)72[&type="Marshallese"]:0.2989679127056984)71[&type="Marshallese"]:0.018099189935355087,((((3[&type="N…
tree STATE_80000 = (1[&type="Not_Marshallese"]:0.2958778265713542,(((((((((((2[&type="Not_Marshallese"]:0.08508921600353836,30[&type="Marshallese"]:0.04108921600366933)63[&type="Marshallese"]:0.02186381197559195,(49[&type="Marshallese"]:0.027613488269959907,54[&type="Marshallese"]:0.005613488270025391)70[&type="Marshallese"]:0.010339539709210421)58[&type="Marshallese"]:0.03486341307782992,47[&typ…
tree STATE_90000 = (((((1[&type="Not_Marshallese"]:0.1377778580474559,(12[&type="Not_Marshallese"]:0.07284725413113358,(((13[&type="Not_Marshallese"]:0.18694793834911672,48[&type="Marshallese"]:0.06894793834917856)92[&type="Marshallese"]:0.036765465244582574,(14[&type="Not_Marshallese"]:0.14928663088773214,(((15[&type="Not_Marshallese"]:0.3975588334953397,(18[&type="Not_Marshallese"]:0.1092020284…
tree STATE_100000 = ((1[&type="Not_Marshallese"]:0.24610007319554084,(5[&type="Not_Marshallese"]:0.36820490315706567,(((12[&type="Not_Marshallese"]:0.02439491563117968,(((15[&type="Not_Marshallese"]:0.3259274220924734,(38[&type="Marshallese"]:0.13651175595742,42[&type="Marshallese"]:0.029511755957449093)56[&type="Marshallese"]:0.013415666135122517)59[&type="Marshallese"]:0.012568488833941793,18[&…
tree STATE_110000 = (((((1[&type="Not_Marshallese"]:0.1988207549503933,(((12[&type="Not_Marshallese"]:0.048004783510721016,(((13[&type="Not_Marshallese"]:0.13271461795859002,48[&type="Marshallese"]:0.014714617958651866)82[&type="Marshallese"]:0.05045950800578031,(((15[&type="Not_Marshallese"]:0.31895701342202454,(16[&type="Not_Marshallese"]:0.13406371415857254,18[&type="Not_Marshallese"]:0.137063…
tree STATE_120000 = (((((1[&type="Not_Marshallese"]:0.29299005362251973,(12[&type="Not_Marshallese"]:0.07819848355948078,(((13[&type="Not_Marshallese"]:0.1537106197192757,48[&type="Marshallese"]:0.03571061971933753)82[&type="Marshallese"]:0.02542409886199415,(((15[&type="Not_Marshallese"]:0.2568953357516286,38[&type="Marshallese"]:0.08089533575169772)94[&type="Marshallese"]:0.07973370779169436,(1…
tree STATE_130000 = (((1[&type="Not_Marshallese"]:0.17110255621820125,24[&type="Not_Marshallese"]:0.1761025562183104)104[&type="Not_Marshallese"]:0.37324634780632826,((((((((((2[&type="Not_Marshallese"]:0.07894235963302987,30[&type="Marshallese"]:0.034942359633160835)90[&type="Marshallese"]:0.07686385534667017,11[&type="Not_Marshallese"]:0.1468062149796855)83[&type="Marshallese"]:0.00951173119122…
tree STATE_140000 = ((1[&type="Not_Marshallese"]:0.21418754883399937,(((((((((((2[&type="Not_Marshallese"]:0.06394524511083455,30[&type="Marshallese"]:0.019945245110965515)90[&type="Marshallese"]:0.02780618072815033,(((((((8[&type="Not_Marshallese"]:0.13898230306647497,9[&type="Not_Marshallese"]:0.02098230306653681)85[&type="Not_Marshallese"]:0.10918368165085335,40[&type="Marshallese"]:0.03216598…
tree STATE_150000 = (((((1[&type="Not_Marshallese"]:0.04634135302240594,(((12[&type="Not_Marshallese"]:0.020285722588050947,51[&type="Marshallese"]:0.028285722588089146)94[&type="Marshallese"]:0.010344030339067722,20[&type="Not_Marshallese"]:0.02262975292708047)105[&type="Marshallese"]:0.006594604363352352,((((13[&type="Not_Marshallese"]:0.013464206013438007,14[&type="Not_Marshallese"]:0.03546420…
tree STATE_160000 = (((1[&type="Not_Marshallese"]:0.09500620122863412,(((19[&type="Not_Marshallese"]:0.03132610229463295,((((((22[&type="Not_Marshallese"]:0.1386589706153603,34[&type="Marshallese"]:0.1366589706154076)96[&type="Marshallese"]:0.19337882676229462,33[&type="Marshallese"]:0.03603779737760582)68[&type="Marshallese"]:0.01651144166500451,(25[&type="Not_Marshallese"]:0.037211021978590386,…
tree STATE_170000 = ((((1[&type="Not_Marshallese"]:0.06837969925550103,(((((22[&type="Not_Marshallese"]:0.20172002744202783,34[&type="Marshallese"]:0.19972002744207512)61[&type="Marshallese"]:0.08702375070579865,53[&type="Marshallese"]:0.07774377814781375)79[&type="Marshallese"]:0.04885600878329477,(33[&type="Marshallese"]:0.0374127564334924,41[&type="Marshallese"]:0.04041275643364883)59[&type="M…
tree STATE_180000 = ((((((1[&type="Not_Marshallese"]:0.06922484499248038,(12[&type="Not_Marshallese"]:0.030620711037226744,(((13[&type="Not_Marshallese"]:0.11954223333257269,48[&type="Marshallese"]:0.001542233332634535)82[&type="Marshallese"]:0.03230840664671303,(((15[&type="Not_Marshallese"]:0.1630229524657473,18[&type="Not_Marshallese"]:0.045022952465809146)94[&type="Marshallese"]:0.15288423280…
tree STATE_190000 = ((1[&type="Not_Marshallese"]:0.3886204470066721,(((((((2[&type="Not_Marshallese"]:0.1201436199461382,30[&type="Marshallese"]:0.07614361994626917)90[&type="Not_Marshallese"]:0.18134535149575137,(5[&type="Not_Marshallese"]:0.3294260287297751,((((((((8[&type="Not_Marshallese"]:0.14633647626550939,9[&type="Not_Marshallese"]:0.02833647626557123)85[&type="Not_Marshallese"]:0.1629209…
tree STATE_200000 = (1[&type="Not_Marshallese"]:0.4474935295114608,(((((((((2[&type="Not_Marshallese"]:0.14548228775372418,30[&type="Marshallese"]:0.10148228775385515)90[&type="Marshallese"]:0.02456541598831341,47[&type="Marshallese"]:0.09304770374203941)67[&type="Marshallese"]:0.04537425025428965,36[&type="Marshallese"]:0.2724219539963436)93[&type="Marshallese"]:7.01216003036409E-4,39[&type="Mar…
tree STATE_210000 = ((1[&type="Not_Marshallese"]:0.36268266900241386,20[&type="Not_Marshallese"]:0.3516826690024466)99[&type="Marshallese"]:0.05168753011797822,(((((((((((((2[&type="Not_Marshallese"]:0.0509505587329373,30[&type="Marshallese"]:0.006950558733068268)66[&type="Marshallese"]:0.03474321924542001,49[&type="Marshallese"]:0.01669377797839733)86[&type="Marshallese"]:0.0050848133161830456,(…
tree STATE_220000 = (((((1[&type="Not_Marshallese"]:0.08144099067256017,(12[&type="Not_Marshallese"]:0.014992405433101874,51[&type="Marshallese"]:0.022992405433140073)83[&type="Marshallese"]:0.06344858523952923)99[&type="Marshallese"]:0.060163134417656305,(((13[&type="Not_Marshallese"]:0.11810759462622467,48[&type="Marshallese"]:1.0759462628651129E-4)82[&type="Marshallese"]:0.0059041926681421275,…
tree STATE_230000 = (((1[&type="Not_Marshallese"]:0.37183314462338,(((12[&type="Not_Marshallese"]:0.12265998546761914,((13[&type="Not_Marshallese"]:0.1195987303368562,48[&type="Marshallese"]:0.0015987303369180417)82[&type="Marshallese"]:0.025329805793028126,(14[&type="Not_Marshallese"]:0.015386441309969412,(((((15[&type="Not_Marshallese"]:0.15056585490679644,18[&type="Not_Marshallese"]:0.03256585…
tree STATE_240000 = ((((1[&type="Not_Marshallese"]:0.22340723836824772,((12[&type="Not_Marshallese"]:0.06088637750062964,20[&type="Not_Marshallese"]:0.05288637750059144)95[&type="Not_Marshallese"]:0.11857321290283585,24[&type="Not_Marshallese"]:0.18745959040350368)62[&type="Marshallese"]:0.04094764796485317)103[&type="Marshallese"]:0.04599157689378719,((5[&type="Not_Marshallese"]:0.22847849757086…
tree STATE_250000 = (((1[&type="Not_Marshallese"]:0.12117824085756901,(((((((2[&type="Not_Marshallese"]:0.05914998702977925,30[&type="Marshallese"]:0.015149987029910217)89[&type="Marshallese"]:0.056529875429209064,(3[&type="Not_Marshallese"]:0.12207313401550735,(4[&type="Not_Marshallese"]:0.06305982878557703,35[&type="Marshallese"]:0.014059828785371487)84[&type="Marshallese"]:0.007013305230023081…
tree STATE_260000 = (((1[&type="Not_Marshallese"]:0.22490222519899283,23[&type="Not_Marshallese"]:0.3589022251990074)102[&type="Marshallese"]:0.1416578258926956,(((5[&type="Not_Marshallese"]:0.29312477185450536,(((15[&type="Not_Marshallese"]:0.26484351170445786,18[&type="Not_Marshallese"]:0.1468435117045197)65[&type="Marshallese"]:0.045255519458662075,(((16[&type="Not_Marshallese"]:0.068470745916…
tree STATE_270000 = ((((1[&type="Not_Marshallese"]:0.2848548838021945,5[&type="Not_Marshallese"]:0.46285488380230544)87[&type="Marshallese"]:0.055297328526854095,((((((((2[&type="Not_Marshallese"]:0.056671001563224244,30[&type="Marshallese"]:0.012671001563355211)66[&type="Marshallese"]:0.06254925013906787,(10[&type="Not_Marshallese"]:0.10150156411327915,47[&type="Marshallese"]:0.03350156411329552…
tree STATE_280000 = (((((1[&type="Not_Marshallese"]:0.11713214733324018,(((19[&type="Not_Marshallese"]:0.061074321093327444,46[&type="Marshallese"]:0.11507432109341476)101[&type="Marshallese"]:0.009803820028352894,(21[&type="Not_Marshallese"]:0.12753941369262545,(((((22[&type="Not_Marshallese"]:0.054453152690247864,34[&type="Marshallese"]:0.05245315269029516)57[&type="Marshallese"]:0.230397175294…
tree STATE_290000 = (((1[&type="Not_Marshallese"]:0.16149127335512425,((((((12[&type="Not_Marshallese"]:0.041095063817307764,((13[&type="Not_Marshallese"]:0.18543656540368325,(14[&type="Not_Marshallese"]:0.14933507444376037,48[&type="Marshallese"]:0.009335074443887703)92[&type="Marshallese"]:0.058101490959857394)106[&type="Marshallese"]:0.07840581112613398,51[&type="Marshallese"]:0.01184237652986…
tree STATE_300000 = ((1[&type="Not_Marshallese"]:0.19348547279583506,(20[&type="Not_Marshallese"]:0.16775437111473024,24[&type="Not_Marshallese"]:0.18375437111480664)103[&type="Marshallese"]:0.01473110168113756)56[&type="Marshallese"]:0.09315881709973717,(((((((((2[&type="Not_Marshallese"]:0.06079311901487294,30[&type="Marshallese"]:0.01679311901500391)89[&type="Marshallese"]:0.02742870875201253,…
tree STATE_310000 = ((((1[&type="Not_Marshallese"]:0.0754693775157339,19[&type="Not_Marshallese"]:0.10546937751570662)70[&type="Marshallese"]:0.10975378593060325,46[&type="Marshallese"]:0.2692231634463972)58[&type="Marshallese"]:0.021965522879970667,(((((((((2[&type="Not_Marshallese"]:0.06743711308579581,30[&type="Marshallese"]:0.023437113085926775)89[&type="Marshallese"]:0.01376320149479826,37[&…
tree STATE_320000 = (((1[&type="Not_Marshallese"]:0.11448215096006065,(12[&type="Not_Marshallese"]:0.05818067386780301,((((13[&type="Not_Marshallese"]:0.2089702661879851,48[&type="Marshallese"]:0.09097026618804693)106[&type="Marshallese"]:0.018155403136149828,(((15[&type="Not_Marshallese"]:0.23174722082347152,18[&type="Not_Marshallese"]:0.11374722082353336)59[&type="Marshallese"]:0.01309636729453…
tree STATE_330000 = (((((((((1[&type="Not_Marshallese"]:0.06816910907206752,27[&type="Not_Marshallese"]:0.13016910907219303)85[&type="Marshallese"]:0.018324009079635717,((12[&type="Not_Marshallese"]:0.010231372976655329,((13[&type="Not_Marshallese"]:0.13570222478609034,48[&type="Marshallese"]:0.017702224786152188)81[&type="Marshallese"]:0.04378849903228105,(15[&type="Not_Marshallese"]:0.342891263…
tree STATE_340000 = (((((1[&type="Not_Marshallese"]:0.11255025524053508,24[&type="Not_Marshallese"]:0.11755025524064422)58[&type="Marshallese"]:0.041948591478312425,((((((2[&type="Not_Marshallese"]:0.09619339214498379,30[&type="Marshallese"]:0.05219339214511476)89[&type="Marshallese"]:0.03772900660219192,((6[&type="Not_Marshallese"]:0.07075661058294547,(7[&type="Not_Marshallese"]:0.13923858898839…
tree STATE_350000 = ((((1[&type="Not_Marshallese"]:0.16190078912543782,20[&type="Not_Marshallese"]:0.15090078912547056)95[&type="Marshallese"]:0.041638699502872134,(((((((2[&type="Not_Marshallese"]:0.09922602417999915,30[&type="Marshallese"]:0.05522602418013012)89[&type="Marshallese"]:0.01532171162454865,54[&type="Marshallese"]:0.023547735804653303)91[&type="Marshallese"]:0.041177069898982066,(11…
tree STATE_360000 = (((((1[&type="Not_Marshallese"]:0.17614344229434875,(5[&type="Not_Marshallese"]:0.34771584480449624,(((12[&type="Not_Marshallese"]:0.028493860920593805,51[&type="Marshallese"]:0.036493860920632004)59[&type="Marshallese"]:0.045385681006502754,((13[&type="Not_Marshallese"]:0.15419606785836415,48[&type="Marshallese"]:0.036196067858425995)81[&type="Marshallese"]:0.0361904998280382…
tree STATE_370000 = ((((((1[&type="Not_Marshallese"]:0.03994798460843485,(14[&type="Not_Marshallese"]:0.1343030733264976,25[&type="Not_Marshallese"]:0.016303073326559447)106[&type="Not_Marshallese"]:0.1846449112819336)82[&type="Marshallese"]:0.0747594385169047,(21[&type="Not_Marshallese"]:0.19475091562076075,(((((22[&type="Not_Marshallese"]:0.08503474177078246,34[&type="Marshallese"]:0.0830347417…
tree STATE_380000 = (((1[&type="Not_Marshallese"]:0.2557590738440173,(((((((((2[&type="Not_Marshallese"]:0.0736560425587498,30[&type="Marshallese"]:0.02965604255888077)66[&type="Marshallese"]:0.044170313347896784,(((((8[&type="Not_Marshallese"]:0.1244092579079038,9[&type="Not_Marshallese"]:0.006409257907965649)71[&type="Not_Marshallese"]:0.1674599909163359,40[&type="Marshallese"]:0.07586924882434…
tree STATE_390000 = (1[&type="Not_Marshallese"]:0.6041695285915079,((((((((2[&type="Not_Marshallese"]:0.06449703319688427,30[&type="Marshallese"]:0.020497033197015235)66[&type="Marshallese"]:0.04126618041450636,(((6[&type="Not_Marshallese"]:0.059373825691182436,(7[&type="Not_Marshallese"]:0.16100610528197862,29[&type="Marshallese"]:0.09500610528217507)84[&type="Marshallese"]:0.013367720409212913)…
tree STATE_400000 = (1[&type="Not_Marshallese"]:0.3312317852484562,(((((((((2[&type="Not_Marshallese"]:0.04702216670934556,30[&type="Marshallese"]:0.003022166709476526)66[&type="Marshallese"]:0.05809975361761266,47[&type="Marshallese"]:0.028121920326960037)104[&type="Marshallese"]:0.08721053347804597,(((3[&type="Not_Marshallese"]:0.10308252217904978,4[&type="Not_Marshallese"]:0.05108252217914255)…
tree STATE_410000 = ((((1[&type="Not_Marshallese"]:0.17273241356409696,20[&type="Not_Marshallese"]:0.1617324135641297)82[&type="Marshallese"]:0.1463281910053813,(5[&type="Not_Marshallese"]:0.443919031705045,(23[&type="Not_Marshallese"]:0.31215961633087363,24[&type="Not_Marshallese"]:0.18315961633096822)103[&type="Not_Marshallese"]:0.08775941537407494)61[&type="Marshallese"]:0.05314157286454424)58…
tree STATE_420000 = (((((((1[&type="Not_Marshallese"]:0.06611214986599678,(((((22[&type="Not_Marshallese"]:0.11250013738820447,34[&type="Marshallese"]:0.11050013738825176)61[&type="Marshallese"]:0.22143203240608406,(33[&type="Marshallese"]:0.024132242575346408,41[&type="Marshallese"]:0.02713224257550284)82[&type="Marshallese"]:0.013799927218893004)85[&type="Marshallese"]:0.005986603308878347,53[&…
tree STATE_430000 = (((((((1[&type="Not_Marshallese"]:0.13820851575845416,((24[&type="Not_Marshallese"]:0.031237499403011793,27[&type="Not_Marshallese"]:0.08823749940302816)105[&type="Not_Marshallese"]:0.04237533223460532,25[&type="Not_Marshallese"]:0.22961283163756618)59[&type="Not_Marshallese"]:0.06959568412094619)79[&type="Marshallese"]:0.06212514830842586,(((14[&type="Not_Marshallese"]:0.2357…
tree STATE_440000 = (((1[&type="Not_Marshallese"]:0.46002204012418835,((((((((2[&type="Not_Marshallese"]:0.09723812599487702,(30[&type="Marshallese"]:0.015159038692883708,50[&type="Marshallese"]:0.05915903869275274)63[&type="Marshallese"]:0.03807908730212428)76[&type="Marshallese"]:0.03370461640215994,54[&type="Marshallese"]:0.03994274239714246)79[&type="Marshallese"]:0.015341483021110824,(45[&ty…
tree STATE_450000 = ((((((1[&type="Not_Marshallese"]:0.05061222455152814,25[&type="Not_Marshallese"]:0.21161222455158635)72[&type="Not_Marshallese"]:0.09738436924200344,46[&type="Marshallese"]:0.2319965937935916)83[&type="Marshallese"]:0.025916246853712743,20[&type="Not_Marshallese"]:0.16291284064727707)77[&type="Marshallese"]:0.045761864537984476,(5[&type="Not_Marshallese"]:0.22626133229617862,(…
tree STATE_460000 = ((1[&type="Not_Marshallese"]:0.23979377075781383,((5[&type="Not_Marshallese"]:0.3000471832556838,((((22[&type="Not_Marshallese"]:0.08553652129207939,34[&type="Marshallese"]:0.08353652129212669)61[&type="Marshallese"]:0.2509756656225212,53[&type="Marshallese"]:0.12551218691458788)85[&type="Marshallese"]:0.007984576584682213,33[&type="Marshallese"]:0.04849676349923371)82[&type="…
tree STATE_470000 = ((((((((1[&type="Not_Marshallese"]:0.0898068395490974,21[&type="Not_Marshallese"]:0.17980683954901555)62[&type="Not_Marshallese"]:0.0333208686013563,(26[&type="Not_Marshallese"]:0.05808749368089183,((31[&type="Marshallese"]:0.04822223465097786,33[&type="Marshallese"]:0.10822223465092329)106[&type="Marshallese"]:7.1008425117558E-4,(41[&type="Marshallese"]:0.044548894794365745,5…
tree STATE_480000 = ((((((1[&type="Not_Marshallese"]:0.3124413983195313,20[&type="Not_Marshallese"]:0.30144139831956407)82[&type="Marshallese"]:0.07459488337893405,(5[&type="Not_Marshallese"]:0.47619791114013,((21[&type="Not_Marshallese"]:0.10932170919371975,26[&type="Not_Marshallese"]:0.08132170919392712)88[&type="Marshallese"]:0.11784560381261122,(31[&type="Marshallese"]:0.05516874281789241,((3…
tree STATE_490000 = ((((((1[&type="Not_Marshallese"]:0.1992752945353009,(19[&type="Not_Marshallese"]:0.1448266953391446,24[&type="Not_Marshallese"]:0.11982669533928103)75[&type="Marshallese"]:0.08444859919612901)81[&type="Marshallese"]:0.014462448818477025,((2[&type="Not_Marshallese"]:0.09391700192406083,30[&type="Marshallese"]:0.049917001924191795)76[&type="Marshallese"]:0.22518947878229278,((((…
tree STATE_500000 = (((((1[&type="Not_Marshallese"]:0.22548157540967784,(((((((2[&type="Not_Marshallese"]:0.13196881042026498,30[&type="Marshallese"]:0.08796881042039595)76[&type="Marshallese"]:0.044515035214029997,((10[&type="Not_Marshallese"]:0.06606014346936484,(((37[&type="Marshallese"]:0.014979313671390604,44[&type="Marshallese"]:0.15197931367133422)65[&type="Marshallese"]:0.0230190750593366…
tree STATE_510000 = ((((1[&type="Not_Marshallese"]:0.3201276972437378,(((((((((2[&type="Not_Marshallese"]:0.06595424099262459,30[&type="Marshallese"]:0.021954240992755558)89[&type="Marshallese"]:0.0108880538736984,(((32[&type="Marshallese"]:2.526138879368478E-4,52[&type="Marshallese"]:2.526138879368478E-4)72[&type="Marshallese"]:0.1022534824620367,50[&type="Marshallese"]:0.02850609634990442)60[&t…
tree STATE_520000 = ((((1[&type="Not_Marshallese"]:0.23876856548291736,(((((((((2[&type="Not_Marshallese"]:0.06641964101204945,30[&type="Marshallese"]:0.022419641012180413)76[&type="Marshallese"]:0.035890372626590894,(((28[&type="Marshallese"]:0.11369418017372446,43[&type="Marshallese"]:0.004694180173573481)82[&type="Marshallese"]:0.017533456171587858,47[&type="Marshallese"]:2.2763634522682263E-4…
tree STATE_530000 = ((1[&type="Not_Marshallese"]:0.43653355336455046,((((((((((((2[&type="Not_Marshallese"]:0.05445228032107052,30[&type="Marshallese"]:0.01045228032120149)76[&type="Marshallese"]:0.02843525504745814,47[&type="Marshallese"]:0.005887535368530483)79[&type="Marshallese"]:2.8214146827942876E-4,36[&type="Marshallese"]:0.14016967683682446)63[&type="Marshallese"]:0.0245605900954029,((28[…
tree STATE_540000 = (((((1[&type="Not_Marshallese"]:0.17076066191736983,(12[&type="Not_Marshallese"]:0.15041573286188492,20[&type="Not_Marshallese"]:0.14241573286184672)68[&type="Not_Marshallese"]:0.017344929055555847)105[&type="Marshallese"]:0.042587039526903125,((((13[&type="Not_Marshallese"]:0.09536711734994074,14[&type="Not_Marshallese"]:0.11736711734987526)78[&type="Marshallese"]:0.030164809…
tree STATE_550000 = (((1[&type="Not_Marshallese"]:0.160464650422804,23[&type="Not_Marshallese"]:0.29446465042281855)76[&type="Marshallese"]:0.23771687091615723,((((((((((2[&type="Not_Marshallese"]:0.06868241372805306,30[&type="Marshallese"]:0.024682413728184027)66[&type="Marshallese"]:0.013346779822996147,(11[&type="Not_Marshallese"]:0.05300295810850131,43[&type="Marshallese"]:0.00700295810845219…
tree STATE_560000 = ((((1[&type="Not_Marshallese"]:0.06840601633151433,26[&type="Not_Marshallese"]:0.13040601633163984)83[&type="Not_Marshallese"]:0.027950912214885437,(24[&type="Not_Marshallese"]:0.06480602779577205,27[&type="Not_Marshallese"]:0.12180602779578842)101[&type="Not_Marshallese"]:0.03655090075073686)76[&type="Not_Marshallese"]:0.1964114036161172,(((((((2[&type="Not_Marshallese"]:0.06…
tree STATE_570000 = (((1[&type="Not_Marshallese"]:0.15622770681443465,(12[&type="Not_Marshallese"]:0.06645810945321595,((((13[&type="Not_Marshallese"]:0.02685270849320731,14[&type="Not_Marshallese"]:0.04885270849314183)55[&type="Marshallese"]:0.09284685747171761,48[&type="Marshallese"]:0.0016995659649867711)81[&type="Marshallese"]:0.030004050021579354,(((15[&type="Not_Marshallese"]:0.210354099520…
tree STATE_580000 = ((((1[&type="Not_Marshallese"]:0.09380360690950973,24[&type="Not_Marshallese"]:0.09880360690961887)106[&type="Not_Marshallese"]:0.1204594626081813,20[&type="Not_Marshallese"]:0.20326306951772377)79[&type="Marshallese"]:0.005471218722606919,((((((((2[&type="Not_Marshallese"]:0.045256329010840646,30[&type="Marshallese"]:0.001256329010971613)66[&type="Marshallese"]:0.076236422198…
tree STATE_590000 = ((((1[&type="Not_Marshallese"]:0.35912844975801117,(((((((((((2[&type="Not_Marshallese"]:0.07845489794030314,30[&type="Marshallese"]:0.034454897940434104)89[&type="Marshallese"]:0.055631357651294455,((((6[&type="Not_Marshallese"]:0.054703081828777034,(7[&type="Not_Marshallese"]:0.10972617691679598,29[&type="Marshallese"]:0.04372617691699243)79[&type="Marshallese"]:0.0599769049…
tree STATE_600000 = ((((1[&type="Not_Marshallese"]:0.22101072725001059,((((12[&type="Not_Marshallese"]:0.01741162571484356,51[&type="Marshallese"]:0.025411625714881758)73[&type="Marshallese"]:0.00527502633902166,(((13[&type="Not_Marshallese"]:0.04641188925889145,14[&type="Not_Marshallese"]:0.06841188925882596)55[&type="Not_Marshallese"]:0.1325198490026785,48[&type="Marshallese"]:0.060931738261631…
tree STATE_610000 = ((1[&type="Not_Marshallese"]:0.218212819483938,(((((((((((2[&type="Not_Marshallese"]:0.015071373814214972,50[&type="Marshallese"]:0.015071373814214972)66[&type="Marshallese"]:0.03722615382098127,30[&type="Marshallese"]:0.008297527635327206)90[&type="Marshallese"]:0.042633069513499655,54[&type="Marshallese"]:0.003930597148801396)57[&type="Marshallese"]:0.0030525349356521625,(28…
tree STATE_620000 = (1[&type="Not_Marshallese"]:0.27185961954014926,(((((((((2[&type="Not_Marshallese"]:0.038921274108651205,50[&type="Marshallese"]:0.038921274108651205)66[&type="Marshallese"]:0.019299728144063888,30[&type="Marshallese"]:0.01422100225284606)90[&type="Marshallese"]:0.05634601448033527,49[&type="Marshallese"]:0.04556701673309038)57[&type="Marshallese"]:0.03191793378931751,36[&type…
tree STATE_630000 = (((1[&type="Not_Marshallese"]:0.08789609871580106,(((((12[&type="Not_Marshallese"]:0.009542509467865168,((((15[&type="Not_Marshallese"]:0.18829789115929224,38[&type="Marshallese"]:0.012297891159361363)62[&type="Marshallese"]:0.023821188474268146,18[&type="Not_Marshallese"]:0.09411907963362223)94[&type="Marshallese"]:0.09486488496304177,16[&type="Not_Marshallese"]:0.18598396459…
tree STATE_640000 = ((1[&type="Not_Marshallese"]:0.4318953930568461,24[&type="Not_Marshallese"]:0.43689539305695524)68[&type="Marshallese"]:5.470035040482379E-4,((((((((2[&type="Not_Marshallese"]:0.07764926363951452,30[&type="Marshallese"]:0.03364926363964549)76[&type="Marshallese"]:0.015223689900225601,54[&type="Marshallese"]:0.0018729535398456232)79[&type="Marshallese"]:0.06554038525581585,(((3…
tree STATE_650000 = ((((1[&type="Not_Marshallese"]:0.32739928200227975,41[&type="Marshallese"]:0.4773992820023707)68[&type="Marshallese"]:0.011422001411982685,24[&type="Not_Marshallese"]:0.34382128341437157)105[&type="Marshallese"]:0.055973795782308655,((((((((2[&type="Not_Marshallese"]:0.045906056226821756,30[&type="Marshallese"]:0.0019060562269527237)76[&type="Marshallese"]:0.009472280791480214…
tree STATE_660000 = (1[&type="Not_Marshallese"]:0.6261771543243173,((((((((((2[&type="Not_Marshallese"]:0.04954219537417315,30[&type="Marshallese"]:0.005542195374304115)76[&type="Marshallese"]:0.05818210656158451,43[&type="Marshallese"]:0.052724301935693996)106[&type="Marshallese"]:0.014653102332871981,47[&type="Marshallese"]:0.04537740426863146)88[&type="Marshallese"]:0.006594254715125536,((11[&…
tree STATE_670000 = ((((1[&type="Not_Marshallese"]:0.14181111669464175,(((((((2[&type="Not_Marshallese"]:0.07996934694844648,30[&type="Marshallese"]:0.03596934694857745)90[&type="Marshallese"]:0.020484612656341605,(10[&type="Not_Marshallese"]:0.053494871331998706,36[&type="Marshallese"]:0.11949487133202963)97[&type="Marshallese"]:0.03795908827277483)68[&type="Marshallese"]:0.015264272749212382,((…
tree STATE_680000 = ((((1[&type="Not_Marshallese"]:0.14613878816914627,((((5[&type="Not_Marshallese"]:0.1977467631109171,((((15[&type="Not_Marshallese"]:0.1892984729741304,18[&type="Not_Marshallese"]:0.07129847297419226)94[&type="Not_Marshallese"]:0.08810192992693491,17[&type="Not_Marshallese"]:0.10740040290121994)62[&type="Not_Marshallese"]:0.05908876312613692,16[&type="Not_Marshallese"]:0.21548…
tree STATE_690000 = ((1[&type="Not_Marshallese"]:0.18814472893940148,((5[&type="Not_Marshallese"]:0.25638195681697873,(((12[&type="Not_Marshallese"]:0.02011387697697098,51[&type="Marshallese"]:0.028113876977009178)74[&type="Marshallese"]:0.014671126101619358,((13[&type="Not_Marshallese"]:0.06973099976463398,14[&type="Not_Marshallese"]:0.0917309997645685)55[&type="Marshallese"]:0.07227541337445403…
tree STATE_700000 = (((((1[&type="Not_Marshallese"]:0.17371899256041123,(19[&type="Not_Marshallese"]:0.08626093264372137,24[&type="Not_Marshallese"]:0.06126093264385779)59[&type="Not_Marshallese"]:0.11745805991666258)82[&type="Marshallese"]:0.021920621221761083,(((((((((2[&type="Not_Marshallese"]:0.07718574027805114,30[&type="Marshallese"]:0.03318574027818211)90[&type="Marshallese"]:0.04401686995…
tree STATE_710000 = (((((1[&type="Not_Marshallese"]:0.12970559814324545,(((((2[&type="Not_Marshallese"]:0.07015901123615065,30[&type="Marshallese"]:0.026159011236281615)90[&type="Marshallese"]:0.021168775139432494,10[&type="Not_Marshallese"]:0.08232778637556859)68[&type="Marshallese"]:0.029972957549851964,(((((6[&type="Not_Marshallese"]:0.030059273776546935,(7[&type="Not_Marshallese"]:0.068181137…
tree STATE_720000 = ((((1[&type="Not_Marshallese"]:0.1363972517709352,(24[&type="Not_Marshallese"]:0.03937755768606288,26[&type="Not_Marshallese"]:0.09637755768607925)82[&type="Not_Marshallese"]:0.10201969408498146)72[&type="Marshallese"]:0.012741478178716181,(5[&type="Not_Marshallese"]:0.31819548714869084,((((12[&type="Not_Marshallese"]:0.03940571782010849,51[&type="Marshallese"]:0.0474057178201…
tree STATE_730000 = ((1[&type="Not_Marshallese"]:0.2649452591084619,(((((((((((((2[&type="Not_Marshallese"]:0.045854684945409674,30[&type="Marshallese"]:0.0018546849455406411)90[&type="Marshallese"]:0.031786533586139476,(43[&type="Marshallese"]:0.005989195001418701,45[&type="Marshallese"]:0.019989195001542392)104[&type="Marshallese"]:0.016652023530066784)66[&type="Marshallese"]:0.0087749163754164…
tree STATE_740000 = (1[&type="Not_Marshallese"]:0.2724221343092169,(((((((((2[&type="Not_Marshallese"]:0.05790401381235788,30[&type="Marshallese"]:0.013904013812488847)90[&type="Marshallese"]:0.05482696281818944,(((((6[&type="Not_Marshallese"]:0.023303097716510457,(7[&type="Not_Marshallese"]:0.09818880750661024,29[&type="Marshallese"]:0.032188807506806694)84[&type="Marshallese"]:0.040114290209909…
tree STATE_750000 = (((1[&type="Not_Marshallese"]:0.21655704673726783,(((12[&type="Not_Marshallese"]:0.009492461025856103,((13[&type="Not_Marshallese"]:0.13021796547782527,48[&type="Marshallese"]:0.012217965477887116)81[&type="Marshallese"]:0.10688687866144364,27[&type="Not_Marshallese"]:0.042104844139332576)73[&type="Marshallese"]:0.0323876168865781)74[&type="Marshallese"]:0.0050530083978966855,…
tree STATE_760000 = (((1[&type="Not_Marshallese"]:0.1674675016615882,(((((((((2[&type="Not_Marshallese"]:0.08935540884132975,30[&type="Marshallese"]:0.04535540884146072)90[&type="Marshallese"]:0.0485010883225937,((3[&type="Not_Marshallese"]:0.13799487596899895,35[&type="Marshallese"]:0.036994875968886176)75[&type="Marshallese"]:0.014779824822325871,4[&type="Not_Marshallese"]:0.10077470079141759)9…
tree STATE_770000 = ((((1[&type="Not_Marshallese"]:0.21209630332462692,46[&type="Marshallese"]:0.29609630332468695)83[&type="Marshallese"]:0.02122727199903196,23[&type="Not_Marshallese"]:0.36732357532367343)99[&type="Marshallese"]:0.01050078707841795,(20[&type="Not_Marshallese"]:0.03775655224854557,24[&type="Not_Marshallese"]:0.05375655224862197)77[&type="Not_Marshallese"]:0.195067810153564)105[&…
tree STATE_780000 = ((((((1[&type="Not_Marshallese"]:0.07460652674492996,((((((14[&type="Not_Marshallese"]:0.0628931609766456,53[&type="Marshallese"]:0.015893160976620135)55[&type="Marshallese"]:0.0017354005074320389,((((((15[&type="Not_Marshallese"]:0.24886266890224715,16[&type="Not_Marshallese"]:0.12786266890237993)94[&type="Marshallese"]:0.016595396318361794,18[&type="Not_Marshallese"]:0.14745…
tree STATE_790000 = (((1[&type="Not_Marshallese"]:0.15168411379316948,46[&type="Marshallese"]:0.2356841137932295)105[&type="Not_Marshallese"]:0.022703735702352512,(((((((((2[&type="Not_Marshallese"]:0.05641656062200928,30[&type="Marshallese"]:0.01241656062214025)90[&type="Marshallese"]:0.06176674855202524,(((((6[&type="Not_Marshallese"]:0.05456010926483956,(7[&type="Not_Marshallese"]:0.0674034046…
tree STATE_800000 = ((((1[&type="Not_Marshallese"]:0.11377693036657832,(20[&type="Not_Marshallese"]:0.055502314498400374,24[&type="Not_Marshallese"]:0.07150231449847677)83[&type="Marshallese"]:0.04727461586821069)77[&type="Marshallese"]:0.0312833820073134,23[&type="Not_Marshallese"]:0.27906031237390627)101[&type="Marshallese"]:0.016604871123306886,46[&type="Marshallese"]:0.24566518349725863)89[&t…
tree STATE_810000 = ((((1[&type="Not_Marshallese"]:0.14053548703524366,((((((((((((2[&type="Not_Marshallese"]:0.06995634943823859,30[&type="Marshallese"]:0.025956349438369553)90[&type="Marshallese"]:0.008154553130341302,((((((8[&type="Not_Marshallese"]:0.1454664560380438,9[&type="Not_Marshallese"]:0.027466456038105658)71[&type="Marshallese"]:0.0798907468068144,40[&type="Marshallese"]:0.0093572028…
tree STATE_820000 = (((((1[&type="Not_Marshallese"]:0.10568323618486175,(((((((((2[&type="Not_Marshallese"]:0.06275007073874694,30[&type="Marshallese"]:0.01875007073887791)90[&type="Marshallese"]:0.03255975818316137,(((((((8[&type="Not_Marshallese"]:0.16776987703023993,9[&type="Not_Marshallese"]:0.04976987703030178)71[&type="Marshallese"]:0.06969550882217768,(40[&type="Marshallese"]:0.00478000731…
tree STATE_830000 = ((1[&type="Not_Marshallese"]:0.13526257070937064,5[&type="Not_Marshallese"]:0.3132625707094816)60[&type="Marshallese"]:0.059684471992979105,(((((((((2[&type="Not_Marshallese"]:0.055580704286390836,30[&type="Marshallese"]:0.011580704286521804)90[&type="Marshallese"]:0.05280761706790704,((((((((6[&type="Not_Marshallese"]:0.020052756441342412,(7[&type="Not_Marshallese"]:0.0678117…
tree STATE_840000 = (((((1[&type="Not_Marshallese"]:0.06990304598004526,((12[&type="Not_Marshallese"]:0.01791941709163114,(13[&type="Not_Marshallese"]:0.12821132506126753,48[&type="Marshallese"]:0.01021132506132938)81[&type="Marshallese"]:0.1497080920303545)73[&type="Marshallese"]:0.03198313982581913,51[&type="Marshallese"]:0.05790255691748847)89[&type="Marshallese"]:0.017000489062665936)99[&type…
tree STATE_850000 = ((((((1[&type="Not_Marshallese"]:0.06779216211252082,(21[&type="Not_Marshallese"]:0.0691157091808885,26[&type="Not_Marshallese"]:0.04111570918109586)74[&type="Not_Marshallese"]:0.08867645293155046)77[&type="Marshallese"]:0.02036168744957667,((((12[&type="Not_Marshallese"]:0.022029257142777925,(13[&type="Not_Marshallese"]:0.12544471600736823,48[&type="Marshallese"]:0.0074447160…
tree STATE_860000 = ((((1[&type="Not_Marshallese"]:0.08850085563916099,23[&type="Not_Marshallese"]:0.22250085563917554)85[&type="Marshallese"]:0.066714458827137,(((((((2[&type="Not_Marshallese"]:0.045412880670204325,30[&type="Marshallese"]:0.0014128806703352925)90[&type="Marshallese"]:0.10913585203196541,(((((3[&type="Not_Marshallese"]:0.1077937485025986,4[&type="Not_Marshallese"]:0.0557937485026…
tree STATE_870000 = (((((1[&type="Not_Marshallese"]:0.16545927131546223,((((12[&type="Not_Marshallese"]:0.057685701267555234,((13[&type="Not_Marshallese"]:0.13971677222021406,48[&type="Marshallese"]:0.021716772220275904)81[&type="Marshallese"]:0.08442499336123077,27[&type="Not_Marshallese"]:0.029141765581508494)105[&type="Marshallese"]:0.09354393568610131)73[&type="Marshallese"]:0.010980141446922…
tree STATE_880000 = (((1[&type="Not_Marshallese"]:0.2730545627889439,(5[&type="Not_Marshallese"]:0.44043577818899304,((12[&type="Not_Marshallese"]:0.04203737136722019,(((13[&type="Not_Marshallese"]:0.1239930584843435,48[&type="Marshallese"]:0.005993058484405345)81[&type="Marshallese"]:0.1300092348470373,27[&type="Not_Marshallese"]:0.059002293331444466)105[&type="Marshallese"]:0.033426843463081335…
tree STATE_890000 = (((1[&type="Not_Marshallese"]:0.23287950707828542,20[&type="Not_Marshallese"]:0.22187950707831816)85[&type="Marshallese"]:0.05706516326145439,(((((((2[&type="Not_Marshallese"]:0.08260895699487869,30[&type="Marshallese"]:0.03860895699500966)90[&type="Marshallese"]:0.023119772783565584,(((6[&type="Not_Marshallese"]:0.08705404407592388,(7[&type="Not_Marshallese"]:0.12683474407541…
tree STATE_900000 = (((1[&type="Not_Marshallese"]:0.15147322080832493,20[&type="Not_Marshallese"]:0.14047322080835767)77[&type="Marshallese"]:0.11634627516210738,((((((((((((2[&type="Not_Marshallese"]:0.04559689612416906,30[&type="Marshallese"]:0.001596896124300029)90[&type="Marshallese"]:0.012831883668360189,(((10[&type="Not_Marshallese"]:0.01946642789924624,37[&type="Marshallese"]:0.02246642789…
tree STATE_910000 = ((((1[&type="Not_Marshallese"]:0.2529625489426439,(((((((2[&type="Not_Marshallese"]:0.04712278304870343,30[&type="Marshallese"]:0.003122783048834399)90[&type="Marshallese"]:0.07216014403368098,(((6[&type="Not_Marshallese"]:0.041968673384771615,(7[&type="Not_Marshallese"]:0.1332126355012116,29[&type="Marshallese"]:0.06721263550140805)84[&type="Not_Marshallese"]:0.02375603788356…
tree STATE_920000 = ((((1[&type="Not_Marshallese"]:0.23922432097776392,((((12[&type="Not_Marshallese"]:0.047469526977835685,((13[&type="Not_Marshallese"]:0.23970886674879954,48[&type="Marshallese"]:0.12170886674886139)81[&type="Marshallese"]:0.028867287072346426,51[&type="Marshallese"]:0.016576153821193262)73[&type="Marshallese"]:0.03889337315668062)105[&type="Marshallese"]:0.0641287909004038,(((…
tree STATE_930000 = (((((((1[&type="Not_Marshallese"]:0.18050244121735548,(((((((14[&type="Not_Marshallese"]:0.07528009633156196,((((((15[&type="Not_Marshallese"]:0.19837407934669737,38[&type="Marshallese"]:0.022374079346766496)62[&type="Marshallese"]:0.06260723592665757,16[&type="Not_Marshallese"]:0.13998131527348773)63[&type="Marshallese"]:0.0016060597824049672,18[&type="Not_Marshallese"]:0.144…
tree STATE_940000 = ((((1[&type="Not_Marshallese"]:0.03320179610198526,5[&type="Not_Marshallese"]:0.21120179610209622)85[&type="Not_Marshallese"]:0.23239710202206454,24[&type="Not_Marshallese"]:0.27059889812415894)77[&type="Marshallese"]:0.192833528322514,((((((((((2[&type="Not_Marshallese"]:0.060144146239962115,30[&type="Marshallese"]:0.016144146240093082)90[&type="Marshallese"]:0.04455774465936…
tree STATE_950000 = (1[&type="Not_Marshallese"]:0.5699890072705205,((((((2[&type="Not_Marshallese"]:0.1329127734039891,30[&type="Marshallese"]:0.08891277340412007)85[&type="Marshallese"]:0.12003839157375151,(((((3[&type="Not_Marshallese"]:0.1191899165549688,4[&type="Not_Marshallese"]:0.06718991655506157)99[&type="Marshallese"]:0.011830545171522155,35[&type="Marshallese"]:0.030020461726378178)62[&…
tree STATE_960000 = (((1[&type="Not_Marshallese"]:0.3722610394540885,23[&type="Not_Marshallese"]:0.5062610394541031)58[&type="Marshallese"]:0.050993598113976746,((((((((((2[&type="Not_Marshallese"]:0.057261980032128235,30[&type="Marshallese"]:0.013261980032259202)90[&type="Marshallese"]:0.056961605262642045,(((6[&type="Not_Marshallese"]:0.038961237159860884,(7[&type="Not_Marshallese"]:0.114733889…
tree STATE_970000 = (((1[&type="Not_Marshallese"]:0.35818323100211125,(((((2[&type="Not_Marshallese"]:0.06172568885542551,30[&type="Marshallese"]:0.017725688855556476)85[&type="Marshallese"]:0.13908275598449826,11[&type="Not_Marshallese"]:0.19180844483990922)57[&type="Marshallese"]:0.027579808607746004,((((3[&type="Not_Marshallese"]:0.18268676749877877,(4[&type="Not_Marshallese"]:0.07850140568766…
tree STATE_980000 = ((((((1[&type="Not_Marshallese"]:0.1741908954064243,(5[&type="Not_Marshallese"]:0.26419520373662597,20[&type="Not_Marshallese"]:0.07519520373654776)86[&type="Not_Marshallese"]:0.08799569166990928)90[&type="Marshallese"]:0.14599643031440335,(((((2[&type="Not_Marshallese"]:0.10758901788892328,30[&type="Marshallese"]:0.06358901788905424)85[&type="Marshallese"]:0.0985785122527496,…
tree STATE_990000 = ((1[&type="Not_Marshallese"]:0.3059569460058498,23[&type="Not_Marshallese"]:0.4399569460058643)83[&type="Marshallese"]:0.048209313872595416,(((((((((((((2[&type="Not_Marshallese"]:0.06977220576333931,30[&type="Marshallese"]:0.02577220576347028)90[&type="Marshallese"]:0.010792709343692142,47[&type="Marshallese"]:0.003564915107033273)69[&type="Marshallese"]:0.023487517936431,54[…
tree STATE_1000000 = ((1[&type="Not_Marshallese"]:0.5435923238433422,46[&type="Marshallese"]:0.6275923238434022)75[&type="Marshallese"]:0.19465568141746337,((((((2[&type="Not_Marshallese"]:0.12273107787290238,30[&type="Marshallese"]:0.07873107787303335)85[&type="Marshallese"]:0.1912912052703727,((3[&type="Not_Marshallese"]:0.1301413404796119,4[&type="Not_Marshallese"]:0.07814134047970467)99[&type…
tree STATE_1010000 = ((((((((1[&type="Not_Marshallese"]:0.22066448812645634,25[&type="Not_Marshallese"]:0.38166448812651455)82[&type="Marshallese"]:0.028900341760904946,46[&type="Marshallese"]:0.3335648298874213)80[&type="Marshallese"]:0.00778716682178926,(27[&type="Not_Marshallese"]:0.2708130800028551,31[&type="Marshallese"]:0.29581308000271866)79[&type="Marshallese"]:0.048538916706420965)71[&ty…
tree STATE_1020000 = ((1[&type="Not_Marshallese"]:0.3212190237157877,(((((((((2[&type="Not_Marshallese"]:0.0771752874679219,30[&type="Marshallese"]:0.03317528746805287)90[&type="Marshallese"]:0.013054243115461661,((28[&type="Marshallese"]:0.004297337562512271,40[&type="Marshallese"]:0.054297337562466796)103[&type="Marshallese"]:0.13549516411495066,47[&type="Marshallese"]:0.00879250167737744)93[&t…
tree STATE_1030000 = (((1[&type="Not_Marshallese"]:0.10683538399490267,((19[&type="Not_Marshallese"]:0.014907485025061118,27[&type="Not_Marshallese"]:0.04690748502521391)100[&type="Not_Marshallese"]:0.0797296561458899,(20[&type="Not_Marshallese"]:0.019910517850085352,26[&type="Not_Marshallese"]:0.09291051785017812)106[&type="Not_Marshallese"]:0.033726623320925686)73[&type="Not_Marshallese"]:0.042…
tree STATE_1040000 = ((1[&type="Not_Marshallese"]:0.4447958999114512,(((((((((2[&type="Not_Marshallese"]:0.07370099042991785,30[&type="Marshallese"]:0.029700990430048813)90[&type="Marshallese"]:0.02941519854291519,47[&type="Marshallese"]:0.026116188972834853)95[&type="Marshallese"]:0.01775340852891194,43[&type="Marshallese"]:0.06586959750168131)92[&type="Marshallese"]:0.018439643495813507,(37[&ty…
tree STATE_1050000 = (((1[&type="Not_Marshallese"]:0.39257295211551346,((((12[&type="Not_Marshallese"]:0.05470180709853223,((13[&type="Not_Marshallese"]:0.12645913929302338,48[&type="Marshallese"]:0.008459139293085227)81[&type="Marshallese"]:0.1406358944874982,((((15[&type="Not_Marshallese"]:0.229416479110249,(18[&type="Not_Marshallese"]:0.0593154911856586,38[&type="Marshallese"]:0.00131549118566…
tree STATE_1060000 = (((((1[&type="Not_Marshallese"]:0.17798233723467027,5[&type="Not_Marshallese"]:0.35598233723478123)84[&type="Not_Marshallese"]:0.13933508223030344,((((((2[&type="Not_Marshallese"]:0.075157540013009,30[&type="Marshallese"]:0.031157540013139973)85[&type="Marshallese"]:0.03619943819258764,((6[&type="Not_Marshallese"]:0.11067557611738643,(7[&type="Not_Marshallese"]:0.099228742237…
tree STATE_1070000 = ((((((1[&type="Not_Marshallese"]:0.006788909419255584,(21[&type="Not_Marshallese"]:0.07914333097669912,27[&type="Not_Marshallese"]:0.05114333097690649)86[&type="Not_Marshallese"]:0.017645578442474608)84[&type="Not_Marshallese"]:0.012041064931899048,14[&type="Not_Marshallese"]:0.297829974351151)70[&type="Not_Marshallese"]:0.2491396404650239,23[&type="Not_Marshallese"]:0.401969…
tree STATE_1080000 = (((1[&type="Not_Marshallese"]:0.25524074237417527,((5[&type="Not_Marshallese"]:0.39293661534172153,(((12[&type="Not_Marshallese"]:0.027643257197982996,((((((15[&type="Not_Marshallese"]:0.22124636735906994,16[&type="Not_Marshallese"]:0.10024636735920273)80[&type="Marshallese"]:0.11735362155661538,42[&type="Marshallese"]:0.05559998891578355)59[&type="Marshallese"]:0.01851661080…
tree STATE_1090000 = ((((((1[&type="Not_Marshallese"]:0.030296258633638273,5[&type="Not_Marshallese"]:0.20829625863374923)81[&type="Not_Marshallese"]:0.055377012919490265,20[&type="Not_Marshallese"]:0.07467327155316128)83[&type="Not_Marshallese"]:0.13063912063345762,(((((((2[&type="Not_Marshallese"]:0.07806492278668875,30[&type="Marshallese"]:0.03406492278681972)85[&type="Marshallese"]:0.01667474…
tree STATE_1100000 = (((((((1[&type="Not_Marshallese"]:0.1362043770661161,((12[&type="Not_Marshallese"]:0.03720979798198831,((13[&type="Not_Marshallese"]:0.12324250029268163,48[&type="Marshallese"]:0.005242500292743479)91[&type="Marshallese"]:0.14807941456616486,51[&type="Marshallese"]:0.019321914858893785)104[&type="Marshallese"]:0.025887883123132727)102[&type="Marshallese"]:0.03868082870372891,…
tree STATE_1110000 = (((((1[&type="Not_Marshallese"]:0.21402563473966485,27[&type="Not_Marshallese"]:0.27602563473979036)90[&type="Marshallese"]:0.07814168355798112,(((((((14[&type="Not_Marshallese"]:0.16829876801735533,53[&type="Marshallese"]:0.12129876801732986)75[&type="Marshallese"]:0.02971597164049211,41[&type="Marshallese"]:0.06901473965794203)101[&type="Marshallese"]:0.010774135143684194,(…
tree STATE_1120000 = ((((((1[&type="Not_Marshallese"]:0.04756441142699941,24[&type="Not_Marshallese"]:0.05256441142710855)95[&type="Marshallese"]:0.08823429983061137,(((21[&type="Not_Marshallese"]:0.055559037907013,(26[&type="Not_Marshallese"]:0.0068778788857261075,27[&type="Not_Marshallese"]:0.0068778788857261075)88[&type="Not_Marshallese"]:0.020681159021494255)81[&type="Not_Marshallese"]:0.0515…
tree STATE_1130000 = ((1[&type="Not_Marshallese"]:0.3103664345006951,(((((((2[&type="Not_Marshallese"]:0.059521933590409914,30[&type="Marshallese"]:0.015521933590540882)92[&type="Marshallese"]:0.06735667811730661,((6[&type="Not_Marshallese"]:0.04709623112080541,(7[&type="Not_Marshallese"]:0.10496742298687328,29[&type="Marshallese"]:0.03896742298706973)79[&type="Not_Marshallese"]:0.057128808133941…
tree STATE_1140000 = (1[&type="Not_Marshallese"]:0.3675801715072825,((((((((((((((2[&type="Not_Marshallese"]:0.06597242700524553,30[&type="Marshallese"]:0.021972427005376494)92[&type="Marshallese"]:0.027898375538401132,((36[&type="Marshallese"]:0.12460520358481808,43[&type="Marshallese"]:0.012605203584738045)98[&type="Marshallese"]:0.019941137486415794,47[&type="Marshallese"]:0.010546341071219323…
tree STATE_1150000 = (((((1[&type="Not_Marshallese"]:0.10972960796726727,31[&type="Marshallese"]:0.19672960796725636)78[&type="Marshallese"]:0.17332708074344538,(25[&type="Not_Marshallese"]:0.201697098785521,41[&type="Marshallese"]:0.19069709878555374)68[&type="Marshallese"]:0.24235958992524986)94[&type="Marshallese"]:0.08718248393210293,((((((((2[&type="Not_Marshallese"]:0.05622862781665927,30[&…
tree STATE_1160000 = ((((1[&type="Not_Marshallese"]:0.24964884331279746,((((((((2[&type="Not_Marshallese"]:0.08071563657499703,30[&type="Marshallese"]:0.036715636575128)92[&type="Marshallese"]:0.037137337882365395,((10[&type="Not_Marshallese"]:0.10391628826118737,(40[&type="Marshallese"]:0.17795715157377734,43[&type="Marshallese"]:0.018957151573671838)98[&type="Marshallese"]:0.03895913668746642)9…
tree STATE_1170000 = ((((((1[&type="Not_Marshallese"]:0.043356322173016104,21[&type="Not_Marshallese"]:0.13335632217293425)70[&type="Not_Marshallese"]:0.09518093839415342,(19[&type="Not_Marshallese"]:0.14952601089227424,((23[&type="Not_Marshallese"]:0.17169748192617096,(31[&type="Marshallese"]:0.12223922266163456,41[&type="Marshallese"]:0.18523922266173642)83[&type="Marshallese"]:0.00245825926451…
tree STATE_1180000 = ((1[&type="Not_Marshallese"]:0.4185323386650941,(((((((((((((((2[&type="Not_Marshallese"]:0.06345830268606423,30[&type="Marshallese"]:0.019458302686195195)85[&type="Marshallese"]:0.022142077350038813,(36[&type="Marshallese"]:0.11637037905432113,50[&type="Marshallese"]:0.059370379054304756)82[&type="Marshallese"]:0.026230000981798285)58[&type="Marshallese"]:0.01411357876935948…
tree STATE_1190000 = ((((1[&type="Not_Marshallese"]:0.3713007630292634,((((((((2[&type="Not_Marshallese"]:0.04807548719910415,50[&type="Marshallese"]:0.04807548719910415)82[&type="Marshallese"]:0.016529639403801255,30[&type="Marshallese"]:0.020605126603036372)85[&type="Marshallese"]:0.015359155315490813,(32[&type="Marshallese"]:0.017536036587667114,52[&type="Marshallese"]:0.017536036587667114)72[…
tree STATE_1200000 = ((1[&type="Not_Marshallese"]:0.2609810843118878,5[&type="Not_Marshallese"]:0.4389810843119988)62[&type="Marshallese"]:0.2544531392989682,((((((((((((2[&type="Not_Marshallese"]:0.057697203267080166,30[&type="Marshallese"]:0.013697203267211133)92[&type="Marshallese"]:0.02312750841458644,11[&type="Not_Marshallese"]:0.07182471168165205)98[&type="Marshallese"]:0.029179874210809142…
tree STATE_1210000 = (((((1[&type="Not_Marshallese"]:0.18705297233722673,20[&type="Not_Marshallese"]:0.17605297233725947)96[&type="Not_Marshallese"]:0.05694897136904309,(19[&type="Not_Marshallese"]:0.16408007667960833,(31[&type="Marshallese"]:0.04631282932827996,((33[&type="Marshallese"]:0.015282925339968334,53[&type="Marshallese"]:0.10028292534000471)82[&type="Marshallese"]:0.009855711227316877,…
tree STATE_1220000 = ((((((1[&type="Not_Marshallese"]:0.13838673824129777,((31[&type="Marshallese"]:0.04624779244904298,(33[&type="Marshallese"]:0.07302330882630259,(41[&type="Marshallese"]:0.021682692042080676,53[&type="Marshallese"]:0.10368269204196062)82[&type="Marshallese"]:0.05434061678437835)75[&type="Marshallese"]:0.03322448362268582)68[&type="Marshallese"]:0.01679912912197301,46[&type="Ma…
tree STATE_1230000 = (((((1[&type="Not_Marshallese"]:0.09632729192110145,20[&type="Not_Marshallese"]:0.0853272919211342)102[&type="Not_Marshallese"]:0.10443313233025153,46[&type="Marshallese"]:0.284760424251413)86[&type="Marshallese"]:0.08216623433427006,((((((5[&type="Not_Marshallese"]:0.25582666564709666,(19[&type="Not_Marshallese"]:0.0416436953680579,23[&type="Not_Marshallese"]:0.1456436953680…
tree STATE_1240000 = (((((1[&type="Not_Marshallese"]:0.15383599710450768,((((25[&type="Not_Marshallese"]:0.09327680711989483,(33[&type="Marshallese"]:0.0582934407827963,41[&type="Marshallese"]:0.061293440782952735)96[&type="Marshallese"]:0.02098336633697484)68[&type="Marshallese"]:0.012424291783130315,31[&type="Marshallese"]:0.031701098902956026)75[&type="Marshallese"]:0.07811700370776797,53[&typ…
tree STATE_1250000 = ((((((((((1[&type="Not_Marshallese"]:0.07749596699563877,((22[&type="Not_Marshallese"]:0.12068401863536216,34[&type="Marshallese"]:0.11868401863540945)57[&type="Not_Marshallese"]:0.3247280661820128,(((25[&type="Not_Marshallese"]:0.08952755091944398,31[&type="Marshallese"]:0.015527550919374855)68[&type="Marshallese"]:0.02204458452933622,(33[&type="Marshallese"]:0.0244002834936…
tree STATE_1260000 = (((((1[&type="Not_Marshallese"]:0.18603036870242873,((12[&type="Not_Marshallese"]:0.061778209175039844,(((13[&type="Not_Marshallese"]:0.019473583778859715,14[&type="Not_Marshallese"]:0.04147358377879423)105[&type="Not_Marshallese"]:0.1044271499679788,48[&type="Marshallese"]:0.005900733746900366)99[&type="Marshallese"]:0.14454069593083363,51[&type="Marshallese"]:0.016441429677…
tree STATE_1270000 = (((1[&type="Not_Marshallese"]:0.23655737287345469,((12[&type="Not_Marshallese"]:0.07679818687314044,((((13[&type="Not_Marshallese"]:0.025579347223967597,14[&type="Not_Marshallese"]:0.04757934722390211)105[&type="Not_Marshallese"]:0.10358305434471116,48[&type="Marshallese"]:0.011162401568740599)99[&type="Marshallese"]:0.18168321320385727,51[&type="Marshallese"]:0.0588456147725…
tree STATE_1280000 = (((1[&type="Not_Marshallese"]:0.22598780706074806,20[&type="Not_Marshallese"]:0.2149878070607808)57[&type="Marshallese"]:0.12011525710833526,((((((((2[&type="Not_Marshallese"]:0.05829093890532766,30[&type="Marshallese"]:0.014290938905458628)96[&type="Marshallese"]:0.07395732086058582,(43[&type="Marshallese"]:0.05739338968427665,54[&type="Marshallese"]:0.021393389684445818)66[…
tree STATE_1290000 = (((1[&type="Not_Marshallese"]:0.13495379576990407,((((5[&type="Not_Marshallese"]:0.18811084686285895,46[&type="Marshallese"]:0.09411084686280802)101[&type="Marshallese"]:0.014637869258113279,31[&type="Marshallese"]:0.11174871612085036)95[&type="Marshallese"]:0.018315113995985732,19[&type="Not_Marshallese"]:0.07306383011681972)63[&type="Marshallese"]:0.007197758924726183,20[&t…
tree STATE_1300000 = ((((1[&type="Not_Marshallese"]:0.13094880609903226,(12[&type="Not_Marshallese"]:0.0914166947891093,((((13[&type="Not_Marshallese"]:0.10432421886385157,14[&type="Not_Marshallese"]:0.1263242188637861)105[&type="Marshallese"]:0.04393880415638729,48[&type="Marshallese"]:0.030263023020300706)99[&type="Marshallese"]:0.0865568193932087,((15[&type="Not_Marshallese"]:0.365160736779898…
tree STATE_1310000 = ((1[&type="Not_Marshallese"]:0.39152482504453423,20[&type="Not_Marshallese"]:0.38052482504456697)100[&type="Marshallese"]:0.10386535383403817,(((((((((((((2[&type="Not_Marshallese"]:0.04516589144496952,30[&type="Marshallese"]:0.0011658914451004865)96[&type="Marshallese"]:0.007481576443530091,((6[&type="Not_Marshallese"]:0.013597345796843185,(7[&type="Not_Marshallese"]:0.08397…
tree STATE_1320000 = (1[&type="Not_Marshallese"]:0.37670865340647364,(((((2[&type="Not_Marshallese"]:0.055797854838488314,30[&type="Marshallese"]:0.011797854838619282)92[&type="Marshallese"]:0.09475366444092248,(((((((6[&type="Not_Marshallese"]:0.08082865040006026,(7[&type="Not_Marshallese"]:0.11597456614942242,29[&type="Marshallese"]:0.04997456614961887)79[&type="Marshallese"]:0.0798540842506469…
tree STATE_1330000 = (((((1[&type="Not_Marshallese"]:0.10462221305023667,19[&type="Not_Marshallese"]:0.13462221305020938)95[&type="Not_Marshallese"]:0.060043907116771655,(21[&type="Not_Marshallese"]:0.13933334920719498,31[&type="Marshallese"]:0.13633334920726592)97[&type="Marshallese"]:0.11533277095973149)84[&type="Marshallese"]:0.031017969388405398,(24[&type="Not_Marshallese"]:0.0597542871760766…
tree STATE_1340000 = (((1[&type="Not_Marshallese"]:0.25251795485133677,24[&type="Not_Marshallese"]:0.2575179548514459)88[&type="Marshallese"]:0.002837205539468979,(((((((((((2[&type="Not_Marshallese"]:0.0532891502719286,30[&type="Marshallese"]:0.009289150272059565)96[&type="Marshallese"]:0.02099488377101444,43[&type="Marshallese"]:0.019284034042879372)64[&type="Marshallese"]:4.0730360027130263E-4…
tree STATE_1350000 = ((1[&type="Not_Marshallese"]:0.1437860654341787,((((((((2[&type="Not_Marshallese"]:0.059993205509088154,30[&type="Marshallese"]:0.01599320550921912)96[&type="Marshallese"]:0.012927629175696675,36[&type="Marshallese"]:0.1299208346848012)97[&type="Marshallese"]:0.027807839589593097,(((6[&type="Not_Marshallese"]:0.04451244316603997,(7[&type="Not_Marshallese"]:0.12400858469118159…
tree STATE_1360000 = ((1[&type="Not_Marshallese"]:0.27879474137443794,((((((((((2[&type="Not_Marshallese"]:0.08618362622536113,30[&type="Marshallese"]:0.0421836262254921)96[&type="Marshallese"]:0.004454090715228287,47[&type="Marshallese"]:0.013637716940591238)62[&type="Marshallese"]:0.030412873888493563,(((((6[&type="Not_Marshallese"]:0.036380348661831985,(7[&type="Not_Marshallese"]:0.07989624902…
tree STATE_1370000 = ((((((1[&type="Not_Marshallese"]:0.0819983166719912,(((13[&type="Not_Marshallese"]:0.10509027616149541,14[&type="Not_Marshallese"]:0.12709027616142993)101[&type="Marshallese"]:0.02195775574384823,48[&type="Marshallese"]:0.009048031905405485)72[&type="Marshallese"]:0.027002253346675054,((((15[&type="Not_Marshallese"]:0.16022905380564637,18[&type="Not_Marshallese"]:0.0422290538…
tree STATE_1380000 = (((1[&type="Not_Marshallese"]:0.12351388688476306,(((12[&type="Not_Marshallese"]:0.04199050232714019,((13[&type="Not_Marshallese"]:0.1272981569457199,48[&type="Marshallese"]:0.009298156945781733)72[&type="Marshallese"]:0.021382939434912984,(((((15[&type="Not_Marshallese"]:0.16885374922471397,16[&type="Not_Marshallese"]:0.04785374922484675)56[&type="Marshallese"]:0.04313617931…
tree STATE_1390000 = (((((1[&type="Not_Marshallese"]:0.09238039360685779,24[&type="Not_Marshallese"]:0.09738039360696693)80[&type="Marshallese"]:0.02418860759520558,((((((5[&type="Not_Marshallese"]:0.11566015795223217,31[&type="Marshallese"]:0.024660157952110295)64[&type="Marshallese"]:0.014005421286297781,21[&type="Not_Marshallese"]:0.041665579238337136)79[&type="Marshallese"]:0.0147862493248493…
tree STATE_1400000 = ((1[&type="Not_Marshallese"]:0.11174173003849808,24[&type="Not_Marshallese"]:0.11674173003860722)81[&type="Not_Marshallese"]:0.2553335847024698,(((((((((2[&type="Not_Marshallese"]:0.048868016745300946,30[&type="Marshallese"]:0.004868016745431913)96[&type="Marshallese"]:0.020104379561261987,((10[&type="Not_Marshallese"]:0.04585711010499438,37[&type="Marshallese"]:0.04885711010…
tree STATE_1410000 = (1[&type="Not_Marshallese"]:0.3621426761207521,((((((((((2[&type="Not_Marshallese"]:0.06679284186693268,30[&type="Marshallese"]:0.02279284186706365)96[&type="Marshallese"]:0.023590071706246607,(10[&type="Not_Marshallese"]:0.07512342850739151,45[&type="Marshallese"]:0.04312342850746609)66[&type="Marshallese"]:0.006259485065773229)62[&type="Marshallese"]:0.018704935395175037,49…
tree STATE_1420000 = (((((1[&type="Not_Marshallese"]:0.1014389440358282,((12[&type="Not_Marshallese"]:0.0083731838718486,((13[&type="Not_Marshallese"]:0.12080906729368435,48[&type="Marshallese"]:0.0028090672937461925)72[&type="Marshallese"]:0.03729973625636063,(((15[&type="Not_Marshallese"]:0.17161751706766776,18[&type="Not_Marshallese"]:0.0536175170677296)99[&type="Not_Marshallese"]:0.1294004845…
tree STATE_1430000 = (1[&type="Not_Marshallese"]:0.3674117671070781,(((((((2[&type="Not_Marshallese"]:0.04592984689568591,30[&type="Marshallese"]:0.001929846895816878)96[&type="Marshallese"]:0.047550840688847296,((((6[&type="Not_Marshallese"]:0.07078807078160476,(7[&type="Not_Marshallese"]:0.14729057165185816,29[&type="Marshallese"]:0.08129057165205461)61[&type="Marshallese"]:0.0384974991297557)7…
tree STATE_1440000 = (1[&type="Not_Marshallese"]:0.308859907816011,((((((((((2[&type="Not_Marshallese"]:0.05521255277937964,30[&type="Marshallese"]:0.01121255277951061)96[&type="Marshallese"]:0.030551810081339115,49[&type="Marshallese"]:0.016764362860758775)86[&type="Marshallese"]:0.035302561915015684,47[&type="Marshallese"]:0.04406692477573626)76[&type="Marshallese"]:0.026817766040653446,((((6[&…
tree STATE_1450000 = ((((((1[&type="Not_Marshallese"]:0.08815142342051696,20[&type="Not_Marshallese"]:0.0771514234205497)55[&type="Marshallese"]:0.03455711414577989,((((((((2[&type="Not_Marshallese"]:0.055674246483383705,30[&type="Marshallese"]:0.011674246483514672)96[&type="Marshallese"]:0.028620404748045503,49[&type="Marshallese"]:0.015294651231469225)86[&type="Marshallese"]:0.01247999695647128…
tree STATE_1460000 = ((((1[&type="Not_Marshallese"]:0.1381655483971953,((((((2[&type="Not_Marshallese"]:0.026596292924250364,50[&type="Marshallese"]:0.026596292924250364)63[&type="Marshallese"]:0.08243578408362706,30[&type="Marshallese"]:0.0650320770080084)96[&type="Marshallese"]:0.05545583585002167,(((((6[&type="Not_Marshallese"]:0.019549946420609143,(7[&type="Not_Marshallese"]:0.122917360834307…
tree STATE_1470000 = (((((1[&type="Not_Marshallese"]:0.11862266058011506,46[&type="Marshallese"]:0.20262266058017508)64[&type="Marshallese"]:0.007999487183161014,23[&type="Not_Marshallese"]:0.2606221477632906)82[&type="Marshallese"]:0.03635739557508755,(((((((((((((2[&type="Not_Marshallese"]:0.009864475982609255,50[&type="Marshallese"]:0.009864475982609255)63[&type="Marshallese"]:0.04609020723501…
tree STATE_1480000 = ((((1[&type="Not_Marshallese"]:0.32891941944421255,(((12[&type="Not_Marshallese"]:0.03492606412641297,24[&type="Not_Marshallese"]:0.04292606412645117)90[&type="Not_Marshallese"]:0.0501758958697921,(((13[&type="Not_Marshallese"]:0.016020675388379035,14[&type="Not_Marshallese"]:0.03802067538831355)101[&type="Not_Marshallese"]:0.10900058651941963,48[&type="Marshallese"]:0.007021…
tree STATE_1490000 = ((1[&type="Not_Marshallese"]:0.19815757222813402,(((((((((((((((2[&type="Not_Marshallese"]:0.054384075426871514,30[&type="Marshallese"]:0.010384075427002482)63[&type="Marshallese"]:0.006829855704774346,((6[&type="Not_Marshallese"]:0.022485528902422003,(7[&type="Not_Marshallese"]:0.07738283178489885,29[&type="Marshallese"]:0.011382831785095304)61[&type="Marshallese"]:0.0601026…
tree STATE_1500000 = ((1[&type="Not_Marshallese"]:0.26813148557027455,((((((2[&type="Not_Marshallese"]:0.10919099347621164,30[&type="Marshallese"]:0.0651909934763426)82[&type="Not_Marshallese"]:0.04953486903051396,(((((6[&type="Not_Marshallese"]:0.05704218593675192,(7[&type="Not_Marshallese"]:0.08227147130907042,29[&type="Marshallese"]:0.01627147130926687)64[&type="Marshallese"]:0.089770714627690…
tree STATE_1510000 = ((1[&type="Not_Marshallese"]:0.22869403102519992,(((((((((14[&type="Not_Marshallese"]:0.13715228601862567,41[&type="Marshallese"]:0.008152286018720256)101[&type="Marshallese"]:0.025263727096914212,53[&type="Marshallese"]:0.11541601311551442)57[&type="Marshallese"]:0.02917773022885306,33[&type="Marshallese"]:0.059593743344331096)68[&type="Marshallese"]:0.030613278756679407,31[…
tree STATE_1520000 = ((((1[&type="Not_Marshallese"]:0.21544018968472667,(((((((2[&type="Not_Marshallese"]:0.05081851948156468,30[&type="Marshallese"]:0.006818519481695651)82[&type="Marshallese"]:0.04962622710771181,49[&type="Marshallese"]:0.03144474658931651)75[&type="Marshallese"]:0.01906225096822023,((((((((((8[&type="Not_Marshallese"]:0.1304605187037869,9[&type="Not_Marshallese"]:0.01246051870…
tree STATE_1530000 = (((1[&type="Not_Marshallese"]:0.11587466993923812,(12[&type="Not_Marshallese"]:0.09433133085227174,((13[&type="Not_Marshallese"]:0.12230204160154612,48[&type="Marshallese"]:0.004302041601607964)91[&type="Marshallese"]:0.21239109324108185,((((15[&type="Not_Marshallese"]:0.314816978092589,(16[&type="Not_Marshallese"]:0.1919615706070521,(17[&type="Not_Marshallese"]:0.14017899960…
tree STATE_1540000 = ((((((1[&type="Not_Marshallese"]:0.16048511369437668,((((12[&type="Not_Marshallese"]:0.0291028991193939,(((13[&type="Not_Marshallese"]:0.14641931396554897,48[&type="Marshallese"]:0.028419313965610815)72[&type="Marshallese"]:0.07229570880322878,(((((15[&type="Not_Marshallese"]:0.20667907547992026,16[&type="Not_Marshallese"]:0.08567907548005305)84[&type="Marshallese"]:0.0394830…
tree STATE_1550000 = ((((1[&type="Not_Marshallese"]:0.16310205020436497,23[&type="Not_Marshallese"]:0.2971020502043795)77[&type="Marshallese"]:0.0038381605932996665,(((((((14[&type="Not_Marshallese"]:0.17739796919455775,((25[&type="Not_Marshallese"]:0.026559689527388408,41[&type="Marshallese"]:0.01555968952742115)81[&type="Marshallese"]:0.01216609673616914,53[&type="Marshallese"]:0.10972578626347…
tree STATE_1560000 = (((((1[&type="Not_Marshallese"]:0.06728456234358926,26[&type="Not_Marshallese"]:0.12928456234371477)85[&type="Not_Marshallese"]:0.07171936348243924,24[&type="Not_Marshallese"]:0.14400392582613764)57[&type="Marshallese"]:0.05016267793264684,((((((((((2[&type="Not_Marshallese"]:0.07585033534788221,30[&type="Marshallese"]:0.03185033534801318)63[&type="Marshallese"]:0.00803272459…
tree STATE_1570000 = (((((1[&type="Not_Marshallese"]:0.27112959229194755,((((5[&type="Not_Marshallese"]:0.1732301340346013,(((25[&type="Not_Marshallese"]:0.07295582502194964,33[&type="Marshallese"]:0.05895582502182595)68[&type="Marshallese"]:0.02447304882597212,53[&type="Marshallese"]:0.16842887384783445)101[&type="Marshallese"]:0.04482196485445,41[&type="Marshallese"]:0.1312508387024045)81[&type…
tree STATE_1580000 = ((((((1[&type="Not_Marshallese"]:0.2337230264179312,26[&type="Not_Marshallese"]:0.2957230264180567)85[&type="Marshallese"]:0.05734842178869126,(((((((2[&type="Not_Marshallese"]:0.10273243170477542,(30[&type="Marshallese"]:0.04016505263856085,50[&type="Marshallese"]:0.08416505263842988)63[&type="Marshallese"]:0.018567379066345535)67[&type="Marshallese"]:0.042269651505505657,((…
tree STATE_1590000 = ((((((1[&type="Not_Marshallese"]:0.0318152663828295,20[&type="Not_Marshallese"]:0.02081526638286224)57[&type="Not_Marshallese"]:0.10833791999859299,((12[&type="Not_Marshallese"]:0.07179716482122933,((((13[&type="Not_Marshallese"]:6.178283403600049E-4,14[&type="Not_Marshallese"]:0.02261782834029452)72[&type="Not_Marshallese"]:0.14167196753348782,48[&type="Marshallese"]:0.02428…
tree STATE_1600000 = (((((1[&type="Not_Marshallese"]:0.15615604317758047,(((((5[&type="Not_Marshallese"]:0.21886610359818426,((13[&type="Not_Marshallese"]:0.12054164509142312,48[&type="Marshallese"]:0.0025416450914849675)91[&type="Marshallese"]:0.15004290409709736,51[&type="Marshallese"]:0.01858454918856778)74[&type="Marshallese"]:0.02728155440961466)104[&type="Marshallese"]:0.019419539416107412,…
tree STATE_1610000 = ((((1[&type="Not_Marshallese"]:0.24702992554941006,46[&type="Marshallese"]:0.3310299255494701)88[&type="Marshallese"]:0.015177909249509125,((((((((5[&type="Not_Marshallese"]:0.1952771757668461,51[&type="Marshallese"]:0.022277175766844293)74[&type="Marshallese"]:6.709477498323402E-4,(14[&type="Not_Marshallese"]:0.11992851379472264,(((15[&type="Not_Marshallese"]:0.2241384228468…
tree STATE_1620000 = ((((1[&type="Not_Marshallese"]:0.20619388749743117,21[&type="Not_Marshallese"]:0.2961938874973493)85[&type="Marshallese"]:0.0013471483622687908,26[&type="Not_Marshallese"]:0.2695410358598255)87[&type="Marshallese"]:0.0680605137425555,(((((((((((2[&type="Not_Marshallese"]:0.06408232993492857,30[&type="Marshallese"]:0.02008232993505954)63[&type="Marshallese"]:0.0803453985736691…
tree STATE_1630000 = (1[&type="Not_Marshallese"]:0.3007761252632817,(((((((((((2[&type="Not_Marshallese"]:0.07149659492114158,30[&type="Marshallese"]:0.027496594921272544)71[&type="Not_Marshallese"]:0.061779413535264505,(((3[&type="Not_Marshallese"]:0.11971277863689023,35[&type="Marshallese"]:0.01871277863677745)99[&type="Marshallese"]:0.02587751469048838,4[&type="Not_Marshallese"]:0.093590293327…
tree STATE_1640000 = ((((((1[&type="Not_Marshallese"]:0.1018926378812699,24[&type="Not_Marshallese"]:0.10689263788137904)101[&type="Marshallese"]:0.0570636615850868,(5[&type="Not_Marshallese"]:0.2955769337145383,(12[&type="Not_Marshallese"]:0.014815589262244244,((13[&type="Not_Marshallese"]:0.12022142249137474,48[&type="Marshallese"]:0.0022214224914365865)91[&type="Marshallese"]:0.151890314857544…
tree STATE_1650000 = (((((1[&type="Not_Marshallese"]:0.09803793287447449,(((((12[&type="Not_Marshallese"]:0.021854016543065402,(13[&type="Not_Marshallese"]:0.12025968313484181,48[&type="Marshallese"]:0.002259683134903656)91[&type="Marshallese"]:0.1615943334082145)104[&type="Marshallese"]:0.0019831844199084125,51[&type="Marshallese"]:0.03183720096301201)90[&type="Marshallese"]:0.00926681190200096,…
tree STATE_1660000 = (((1[&type="Not_Marshallese"]:0.18694802536139388,(5[&type="Not_Marshallese"]:0.30325300730033333,20[&type="Not_Marshallese"]:0.11425300730025512)77[&type="Marshallese"]:0.0616950180611715)86[&type="Marshallese"]:0.008405754737893845,((((((((2[&type="Not_Marshallese"]:0.049973264321801825,30[&type="Marshallese"]:0.005973264321932792)71[&type="Marshallese"]:0.01997200157205014…
tree STATE_1670000 = ((1[&type="Not_Marshallese"]:0.17493465071725434,(((((((((2[&type="Not_Marshallese"]:0.05890106911786497,30[&type="Marshallese"]:0.014901069117995935)71[&type="Marshallese"]:0.001079813800175855,(8[&type="Not_Marshallese"]:0.13022056521790382,9[&type="Not_Marshallese"]:0.012220565217965662)67[&type="Not_Marshallese"]:0.24976031770007334)85[&type="Marshallese"]:0.0107035099918…
tree STATE_1680000 = ((1[&type="Not_Marshallese"]:0.2133339471983482,(((((12[&type="Not_Marshallese"]:0.01681035177773904,51[&type="Marshallese"]:0.02481035177777724)104[&type="Marshallese"]:0.010695127689661077,(13[&type="Not_Marshallese"]:0.17143580082713705,48[&type="Marshallese"]:0.0534358008271989)91[&type="Marshallese"]:0.11606967864025397)61[&type="Marshallese"]:0.02234456427238618,((((15[…
tree STATE_1690000 = (((1[&type="Not_Marshallese"]:0.3884388150998661,((((2[&type="Not_Marshallese"]:0.05854005058487155,30[&type="Marshallese"]:0.014540050585002517)60[&type="Marshallese"]:0.24032715517947278,(11[&type="Not_Marshallese"]:0.2055605612389354,39[&type="Marshallese"]:0.07156056123892085)92[&type="Marshallese"]:0.08430664452539438)78[&type="Marshallese"]:0.028734535760359337,(((3[&ty…
tree STATE_1700000 = (((1[&type="Not_Marshallese"]:0.26423762070484247,((((((((((((((2[&type="Not_Marshallese"]:0.05726953770424725,30[&type="Marshallese"]:0.01326953770437822)71[&type="Marshallese"]:0.011898266663221024,43[&type="Marshallese"]:0.014167804367404613)93[&type="Marshallese"]:0.009398928590821365,45[&type="Marshallese"]:0.03756673295834967)85[&type="Marshallese"]:0.013241612844849149…
tree STATE_1710000 = ((1[&type="Not_Marshallese"]:0.23673492432701948,((((((((((((((2[&type="Not_Marshallese"]:0.04937518126634055,30[&type="Marshallese"]:0.005375181266471518)65[&type="Marshallese"]:0.023487886195841856,(((((8[&type="Not_Marshallese"]:0.2335948330318166,9[&type="Not_Marshallese"]:0.11559483303187845)67[&type="Marshallese"]:0.09009486907170655,(28[&type="Marshallese"]:0.056571995…
tree STATE_1720000 = ((1[&type="Not_Marshallese"]:0.1818224409206668,((((((((((((((2[&type="Not_Marshallese"]:0.07198873839565767,30[&type="Marshallese"]:0.027988738395788637)65[&type="Marshallese"]:0.003904474363154886,43[&type="Marshallese"]:0.02089321275874889)62[&type="Marshallese"]:0.014207231892934491,47[&type="Marshallese"]:0.013100444651748866)102[&type="Marshallese"]:0.004982387067758887…
tree STATE_1730000 = ((1[&type="Not_Marshallese"]:0.1796496457378124,(((((((((2[&type="Not_Marshallese"]:0.06557567123218055,30[&type="Marshallese"]:0.021575671232311522)65[&type="Marshallese"]:0.035304535608195575,10[&type="Not_Marshallese"]:0.09188020684036158)106[&type="Marshallese"]:0.007360278043268997,45[&type="Marshallese"]:0.06724048488370515)102[&type="Marshallese"]:0.07052940398982577,(…
tree STATE_1740000 = ((1[&type="Not_Marshallese"]:0.19912926993258706,((5[&type="Not_Marshallese"]:0.2945461251494399,(24[&type="Not_Marshallese"]:0.07566548936789486,(31[&type="Marshallese"]:0.12818767185471858,46[&type="Marshallese"]:0.12518767185478952)105[&type="Marshallese"]:0.029477817513056226)90[&type="Marshallese"]:0.04588063578154322)92[&type="Marshallese"]:0.034229263629577344,((((((12…
tree STATE_1750000 = ((((1[&type="Not_Marshallese"]:0.14204416663496533,(((21[&type="Not_Marshallese"]:0.0777193205445127,(22[&type="Not_Marshallese"]:0.22189351970089222,34[&type="Marshallese"]:0.2198935197009395)57[&type="Marshallese"]:0.20882580084368596)81[&type="Marshallese"]:0.0017143717351925103,25[&type="Not_Marshallese"]:0.15043369227984527)106[&type="Marshallese"]:0.015814762937871985,3…
tree STATE_1760000 = (((((1[&type="Not_Marshallese"]:0.10874445309403313,(((5[&type="Not_Marshallese"]:0.17613761875045408,31[&type="Marshallese"]:0.08513761875033221)55[&type="Not_Marshallese"]:0.06555985464340419,(((22[&type="Not_Marshallese"]:0.1045237724481814,34[&type="Marshallese"]:0.10252377244822869)96[&type="Marshallese"]:0.2027009743744994,53[&type="Marshallese"]:0.09622474682266807)87[…
tree STATE_1770000 = ((((1[&type="Not_Marshallese"]:0.06264084168767814,((14[&type="Not_Marshallese"]:0.2655123809477926,46[&type="Marshallese"]:0.07051238094785628)86[&type="Marshallese"]:0.006181246082277103,26[&type="Not_Marshallese"]:0.054693627030198866)79[&type="Marshallese"]:0.06994721465760478)101[&type="Marshallese"]:1.485313430110713E-4,((((22[&type="Not_Marshallese"]:0.1705151979155558…
tree STATE_1780000 = ((((((((1[&type="Not_Marshallese"]:0.06086102260090065,(12[&type="Not_Marshallese"]:0.04241672806307062,(((13[&type="Not_Marshallese"]:0.13345349980859655,48[&type="Marshallese"]:0.0154534998086584)91[&type="Marshallese"]:0.125655659875334,51[&type="Marshallese"]:0.00710915968397785)57[&type="Marshallese"]:0.0017395549536692867,27[&type="Not_Marshallese"]:0.06584871463766351)…
tree STATE_1790000 = ((((1[&type="Not_Marshallese"]:0.13920065247449065,((12[&type="Not_Marshallese"]:0.05243590000102483,(13[&type="Not_Marshallese"]:0.1443124647265075,48[&type="Marshallese"]:0.02631246472656934)91[&type="Marshallese"]:0.16812343527450824)104[&type="Not_Marshallese"]:0.011301364200798414,((((15[&type="Not_Marshallese"]:0.2705870141477763,17[&type="Not_Marshallese"]:0.1005870141…
tree STATE_1800000 = (((1[&type="Not_Marshallese"]:0.23330560708529824,(((((14[&type="Not_Marshallese"]:0.21178580664811408,31[&type="Marshallese"]:0.019785806648106807)55[&type="Marshallese"]:0.07684068059786975,(22[&type="Not_Marshallese"]:0.1962286238361855,34[&type="Marshallese"]:0.1942286238362328)96[&type="Marshallese"]:0.2563978634097856)105[&type="Not_Marshallese"]:0.02904910671410943,24[…
tree STATE_1810000 = ((((1[&type="Not_Marshallese"]:0.22096019588663351,5[&type="Not_Marshallese"]:0.3989601958867445)86[&type="Marshallese"]:0.0016752231402005213,((((((((((((2[&type="Not_Marshallese"]:0.04725978176211432,30[&type="Marshallese"]:0.003259781762245284)89[&type="Marshallese"]:0.023681923999876564,((6[&type="Not_Marshallese"]:0.06170430379460368,(7[&type="Not_Marshallese"]:0.0684840…
tree STATE_1820000 = (1[&type="Not_Marshallese"]:0.31006444437633296,((((((((((2[&type="Not_Marshallese"]:0.0695434709040883,30[&type="Marshallese"]:0.025543470904219268)89[&type="Marshallese"]:0.03331902463502612,(((8[&type="Not_Marshallese"]:0.23145375488517522,9[&type="Not_Marshallese"]:0.11345375488523707)67[&type="Marshallese"]:0.026913437494147152,40[&type="Marshallese"]:0.04236719237942787…
tree STATE_1830000 = (((1[&type="Not_Marshallese"]:0.22780846869446014,(((((23[&type="Not_Marshallese"]:0.11830392712326776,27[&type="Not_Marshallese"]:0.04630392712337872)104[&type="Marshallese"]:0.004019038866660329,31[&type="Marshallese"]:0.07532296598990262)84[&type="Marshallese"]:8.827611610469077E-4,26[&type="Not_Marshallese"]:0.051205727151085956)98[&type="Marshallese"]:0.08610310364740403…
tree STATE_1840000 = ((1[&type="Not_Marshallese"]:0.05954699849444178,24[&type="Not_Marshallese"]:0.06454699849455092)79[&type="Not_Marshallese"]:0.3127935046324538,((((((((((2[&type="Not_Marshallese"]:0.10342527878316254,30[&type="Marshallese"]:0.05942527878329351)63[&type="Marshallese"]:0.04681756026060202,37[&type="Marshallese"]:0.14424283904390645)97[&type="Marshallese"]:0.01238908184284393,(…
tree STATE_1850000 = (1[&type="Not_Marshallese"]:0.22798160043639992,((((((((((2[&type="Not_Marshallese"]:0.06463645997999279,30[&type="Marshallese"]:0.020636459980123756)89[&type="Marshallese"]:0.02938625936094097,43[&type="Marshallese"]:0.03902271934087009)102[&type="Marshallese"]:0.02540067448073613,((((((8[&type="Not_Marshallese"]:0.19495038419434624,9[&type="Not_Marshallese"]:0.0769503841944…
tree STATE_1860000 = ((1[&type="Not_Marshallese"]:0.21086293856169447,26[&type="Not_Marshallese"]:0.27286293856182)57[&type="Marshallese"]:0.09114244119974724,((((((((((((2[&type="Not_Marshallese"]:0.05389329910865415,30[&type="Marshallese"]:0.009893299108785114)89[&type="Marshallese"]:0.0053645375621957925,((((((8[&type="Not_Marshallese"]:0.20362754364661378,9[&type="Not_Marshallese"]:0.08562754…
tree STATE_1870000 = (((1[&type="Not_Marshallese"]:0.19412349812646112,20[&type="Not_Marshallese"]:0.18312349812649387)61[&type="Marshallese"]:0.05103691744372951,(23[&type="Not_Marshallese"]:0.2676209397486219,((26[&type="Not_Marshallese"]:0.005389317078370759,27[&type="Not_Marshallese"]:0.005389317078370759)57[&type="Not_Marshallese"]:0.04647438087557165,41[&type="Marshallese"]:0.13986369795390…
tree STATE_1880000 = ((((1[&type="Not_Marshallese"]:0.24400219404821133,20[&type="Not_Marshallese"]:0.23300219404824407)87[&type="Marshallese"]:0.010140239925881422,((((12[&type="Not_Marshallese"]:0.041967802945837795,((13[&type="Not_Marshallese"]:0.1409000155368052,48[&type="Marshallese"]:0.022900015536867047)91[&type="Marshallese"]:0.09465555203527753,(((15[&type="Not_Marshallese"]:0.2590195463…
tree STATE_1890000 = ((((1[&type="Not_Marshallese"]:0.2428221739772466,(((((((14[&type="Not_Marshallese"]:0.15449088579975478,((22[&type="Not_Marshallese"]:0.07825708823774652,34[&type="Marshallese"]:0.07625708823779381)96[&type="Marshallese"]:0.16847057513115443,53[&type="Marshallese"]:0.03572766336888822)68[&type="Marshallese"]:0.0717632224308411)90[&type="Marshallese"]:0.06509715890705448,(33[…
tree STATE_1900000 = (((1[&type="Not_Marshallese"]:0.20270701015805492,((((12[&type="Not_Marshallese"]:0.06990879235529279,(((13[&type="Not_Marshallese"]:0.13281593487573662,48[&type="Marshallese"]:0.014815934875798464)91[&type="Marshallese"]:0.08232478087394657,((((15[&type="Not_Marshallese"]:0.2613770316544103,18[&type="Not_Marshallese"]:0.14337703165447213)66[&type="Marshallese"]:0.02180547141…
tree STATE_1910000 = ((((1[&type="Not_Marshallese"]:0.17358892543237647,((5[&type="Not_Marshallese"]:0.20227400442952315,(((((((14[&type="Not_Marshallese"]:0.14823501063265965,41[&type="Marshallese"]:0.019235010632754235)90[&type="Marshallese"]:0.020928529698645337,33[&type="Marshallese"]:0.03716354033124314)57[&type="Marshallese"]:0.044141112597908094,((22[&type="Not_Marshallese"]:0.091409105595…
tree STATE_1920000 = ((((1[&type="Not_Marshallese"]:0.1755467603740446,(((12[&type="Not_Marshallese"]:0.08401086499347121,((13[&type="Not_Marshallese"]:0.12242922883677587,48[&type="Marshallese"]:0.0044292288368377175)91[&type="Marshallese"]:0.10669693966319682,(((15[&type="Not_Marshallese"]:0.2229336497535316,16[&type="Not_Marshallese"]:0.1019336497536644)66[&type="Marshallese"]:0.11606847060756…
tree STATE_1930000 = ((((((1[&type="Not_Marshallese"]:0.12117308607456356,46[&type="Marshallese"]:0.2051730860746236)84[&type="Marshallese"]:0.08948339620052825,(22[&type="Not_Marshallese"]:0.2867514220668119,34[&type="Marshallese"]:0.2847514220668592)57[&type="Marshallese"]:0.3669050602082635)104[&type="Marshallese"]:0.030087172060028422,(((12[&type="Not_Marshallese"]:0.02299235868171512,51[&typ…
tree STATE_1940000 = ((1[&type="Not_Marshallese"]:0.08793835639007419,19[&type="Not_Marshallese"]:0.1179383563900469)58[&type="Marshallese"]:0.13290572710423476,(((((((((((((((2[&type="Not_Marshallese"]:0.05164925712225554,30[&type="Marshallese"]:0.00764925712238651)89[&type="Marshallese"]:0.019307722788902804,45[&type="Marshallese"]:0.029956979911218373)62[&type="Marshallese"]:0.0086907535956676…
tree STATE_1950000 = (((((1[&type="Not_Marshallese"]:0.06766921514616997,((12[&type="Not_Marshallese"]:0.028883405685981023,(((13[&type="Not_Marshallese"]:0.1903417183660785,48[&type="Marshallese"]:0.07234171836614034)91[&type="Marshallese"]:0.02560118333712269,((15[&type="Not_Marshallese"]:0.23719873527900948,17[&type="Not_Marshallese"]:0.06719873527916409)66[&type="Marshallese"]:0.1101145616234…
tree STATE_1960000 = (((((1[&type="Not_Marshallese"]:0.10877226208195123,5[&type="Not_Marshallese"]:0.2867722620820622)55[&type="Marshallese"]:0.005058438509756069,((((((14[&type="Not_Marshallese"]:0.10601727974472142,((22[&type="Not_Marshallese"]:0.10047288838324192,34[&type="Marshallese"]:0.09847288838328921)96[&type="Marshallese"]:0.1534039372465142,53[&type="Marshallese"]:0.042876825629743376…
tree STATE_1970000 = (((((1[&type="Not_Marshallese"]:0.08740456688193055,(21[&type="Not_Marshallese"]:0.14667184898528407,(25[&type="Not_Marshallese"]:0.11718992850609167,26[&type="Not_Marshallese"]:0.01818992850615897)74[&type="Not_Marshallese"]:0.10048192047933246)98[&type="Marshallese"]:0.03073271789656462)105[&type="Marshallese"]:0.025039178563840858,((5[&type="Not_Marshallese"]:0.20381152062…
tree STATE_1980000 = (((((1[&type="Not_Marshallese"]:0.09035449978102894,((((((2[&type="Not_Marshallese"]:0.06474800903875322,30[&type="Marshallese"]:0.020748009038884185)89[&type="Marshallese"]:0.07143805730301134,((((((((6[&type="Not_Marshallese"]:0.02585157954700218,(7[&type="Not_Marshallese"]:0.12065837601918422,29[&type="Marshallese"]:0.05465837601938067)64[&type="Marshallese"]:0.02019320352…
tree STATE_1990000 = (((((1[&type="Not_Marshallese"]:0.12193758929523346,21[&type="Not_Marshallese"]:0.2119375892951516)81[&type="Marshallese"]:0.013662819946867244,(((5[&type="Not_Marshallese"]:0.18727127448190795,((((13[&type="Not_Marshallese"]:0.14697448434111182,48[&type="Marshallese"]:0.028974484341173667)91[&type="Marshallese"]:0.052259203576540236,(((15[&type="Not_Marshallese"]:0.194268099…
tree STATE_2000000 = (((1[&type="Not_Marshallese"]:0.10904262339722093,23[&type="Not_Marshallese"]:0.24304262339723548)81[&type="Not_Marshallese"]:0.10909835427637005,(12[&type="Not_Marshallese"]:0.13420493248269194,((((13[&type="Not_Marshallese"]:0.13951762015166635,48[&type="Marshallese"]:0.0215176201517282)91[&type="Marshallese"]:0.04884689465541969,(((15[&type="Not_Marshallese"]:0.17284601763…
tree STATE_2010000 = ((1[&type="Not_Marshallese"]:0.16211793224579296,(((((((2[&type="Not_Marshallese"]:0.0728358682696143,30[&type="Marshallese"]:0.02883586826974527)89[&type="Marshallese"]:0.0640213612471825,((((6[&type="Not_Marshallese"]:0.05324702753357691,(7[&type="Not_Marshallese"]:0.08759955231945199,29[&type="Marshallese"]:0.02159955231964844)64[&type="Marshallese"]:0.08064747521413401)69…
tree STATE_2020000 = ((((1[&type="Not_Marshallese"]:0.0681132542297963,24[&type="Not_Marshallese"]:0.07311325422990544)61[&type="Marshallese"]:0.010906575457248269,19[&type="Not_Marshallese"]:0.10901982968701729)105[&type="Marshallese"]:0.02266537116326306,(((((((2[&type="Not_Marshallese"]:0.056740239697749106,30[&type="Marshallese"]:0.012740239697880074)89[&type="Marshallese"]:0.0313029205071587…
tree STATE_2030000 = (((1[&type="Not_Marshallese"]:0.18291413186736494,(5[&type="Not_Marshallese"]:0.3547227776576657,(((((((14[&type="Not_Marshallese"]:0.17001780934198252,((((22[&type="Not_Marshallese"]:0.10280197225741045,34[&type="Marshallese"]:0.10080197225745774)96[&type="Marshallese"]:0.20268450147143585,53[&type="Marshallese"]:0.09448647372883356)98[&type="Marshallese"]:0.0235988168556297…
tree STATE_2040000 = ((((((1[&type="Not_Marshallese"]:0.047488922058559146,5[&type="Not_Marshallese"]:0.2254889220586701)61[&type="Not_Marshallese"]:0.05995845730842997,((21[&type="Not_Marshallese"]:0.059531754306062834,26[&type="Not_Marshallese"]:0.0315317543062702)58[&type="Not_Marshallese"]:0.0757904587681858,24[&type="Not_Marshallese"]:0.050322213074439626)84[&type="Marshallese"]:0.0621251662…
tree STATE_2050000 = (((1[&type="Not_Marshallese"]:0.1241839404100723,((21[&type="Not_Marshallese"]:0.08391954167901605,26[&type="Not_Marshallese"]:0.05591954167922342)58[&type="Marshallese"]:0.029518342038245104,(((((22[&type="Not_Marshallese"]:0.12727719246065727,34[&type="Marshallese"]:0.12527719246070457)96[&type="Marshallese"]:0.17389510341627157,(33[&type="Marshallese"]:0.004816096372458056…
tree STATE_2060000 = ((1[&type="Not_Marshallese"]:0.19213038682991623,((((((2[&type="Not_Marshallese"]:0.060855421709700486,30[&type="Marshallese"]:0.016855421709831453)89[&type="Marshallese"]:0.07656662967946415,((10[&type="Not_Marshallese"]:0.10044562977665117,54[&type="Marshallese"]:0.018445629776771222)103[&type="Marshallese"]:0.007324979611278204,11[&type="Not_Marshallese"]:0.107770609387929…
tree STATE_2070000 = ((1[&type="Not_Marshallese"]:0.21113817891298736,(((((((2[&type="Not_Marshallese"]:0.11855261124420124,30[&type="Marshallese"]:0.07455261124433221)89[&type="Marshallese"]:0.08308107341993065,(10[&type="Not_Marshallese"]:0.12160733842932436,11[&type="Not_Marshallese"]:0.12160733842932436)88[&type="Not_Marshallese"]:0.07102634623479298)85[&type="Marshallese"]:0.0068431934451208…
tree STATE_2080000 = ((((((1[&type="Not_Marshallese"]:0.18462472934459062,(21[&type="Not_Marshallese"]:0.24733950643835179,46[&type="Marshallese"]:0.24133950643849367)58[&type="Marshallese"]:0.02728522290615698)84[&type="Marshallese"]:0.04654441694805023,((((2[&type="Not_Marshallese"]:0.23501063414449175,((((((6[&type="Not_Marshallese"]:0.042180999024410026,(7[&type="Not_Marshallese"]:0.081313915…
tree STATE_2090000 = (((((1[&type="Not_Marshallese"]:0.024147994072158174,23[&type="Not_Marshallese"]:0.15814799407217273)77[&type="Not_Marshallese"]:0.13278761646276693,(((((((12[&type="Not_Marshallese"]:0.05797860114363118,((13[&type="Not_Marshallese"]:0.1611608656627923,48[&type="Marshallese"]:0.04316086566285415)102[&type="Marshallese"]:0.028645368410454508,((((15[&type="Not_Marshallese"]:0.3…
tree STATE_2100000 = ((((((1[&type="Not_Marshallese"]:0.13198733089055603,(5[&type="Not_Marshallese"]:0.2613755815334894,19[&type="Not_Marshallese"]:0.11337558153335114)84[&type="Not_Marshallese"]:0.0486117493571776)100[&type="Marshallese"]:0.046967258612394924,((((((((2[&type="Not_Marshallese"]:0.04508437951697597,30[&type="Marshallese"]:0.001084379517106937)60[&type="Marshallese"]:0.01795430348…
tree STATE_2110000 = (((1[&type="Not_Marshallese"]:0.23363871241920808,((12[&type="Not_Marshallese"]:0.11534709575521629,(((13[&type="Not_Marshallese"]:0.14623478577512494,48[&type="Marshallese"]:0.028234785775186788)105[&type="Marshallese"]:0.16590766451019856,((((15[&type="Not_Marshallese"]:0.23382394440732454,38[&type="Marshallese"]:0.05782394440739366)59[&type="Marshallese"]:0.017112029177381…
tree STATE_2120000 = (((((1[&type="Not_Marshallese"]:0.18824617634592755,20[&type="Not_Marshallese"]:0.1772461763459603)63[&type="Marshallese"]:0.009017622462438202,(((12[&type="Not_Marshallese"]:0.029864155033260675,(((13[&type="Not_Marshallese"]:0.1293776306287231,48[&type="Marshallese"]:0.01137763062878494)105[&type="Marshallese"]:0.004124742446793839,((15[&type="Not_Marshallese"]:0.4073091846…
tree STATE_2130000 = (((((1[&type="Not_Marshallese"]:0.06660141308139789,20[&type="Not_Marshallese"]:0.05560141308143063)101[&type="Not_Marshallese"]:0.10825895486982318,24[&type="Not_Marshallese"]:0.1798603679513302)105[&type="Marshallese"]:0.21731572298951818,23[&type="Not_Marshallese"]:0.5261760909407538)72[&type="Marshallese"]:0.13937446571920042,((((((((2[&type="Not_Marshallese"]:0.092066363…
tree STATE_2140000 = (((1[&type="Not_Marshallese"]:0.23920122267607213,((((12[&type="Not_Marshallese"]:0.01952288191574758,51[&type="Marshallese"]:0.02752288191578578)79[&type="Marshallese"]:0.013127278175749657,((13[&type="Not_Marshallese"]:0.12121942829662585,48[&type="Marshallese"]:0.0032194282966876986)57[&type="Marshallese"]:0.006914700255080342,((((15[&type="Not_Marshallese"]:0.288499649489…
tree STATE_2150000 = (((((1[&type="Not_Marshallese"]:0.0749662893128814,(21[&type="Not_Marshallese"]:0.06167691364023531,27[&type="Not_Marshallese"]:0.033676913640442674)68[&type="Marshallese"]:0.10328937567256424)83[&type="Marshallese"]:0.013767351738267819,25[&type="Not_Marshallese"]:0.24973364105120743)96[&type="Marshallese"]:0.042248956836647644,((5[&type="Not_Marshallese"]:0.1824907175482879…
tree STATE_2160000 = ((((((((1[&type="Not_Marshallese"]:0.0438040639705467,(21[&type="Not_Marshallese"]:0.10100986033405268,(((22[&type="Not_Marshallese"]:0.13976185733902852,34[&type="Marshallese"]:0.1377618573390758)96[&type="Marshallese"]:0.13933705371446198,53[&type="Marshallese"]:0.06809891105347776)57[&type="Marshallese"]:0.07807116684692617,(33[&type="Marshallese"]:0.04464912587344849,41[&…
tree STATE_2170000 = ((((1[&type="Not_Marshallese"]:0.22373188347634887,(5[&type="Not_Marshallese"]:0.3444234798631053,((((22[&type="Not_Marshallese"]:0.12587830370598835,34[&type="Marshallese"]:0.12387830370603564)57[&type="Marshallese"]:0.2852001417992555,(41[&type="Marshallese"]:0.06083735287756942,53[&type="Marshallese"]:0.14283735287744936)85[&type="Marshallese"]:0.057241092627781764)81[&typ…
tree STATE_2180000 = ((1[&type="Not_Marshallese"]:0.4135410183245336,5[&type="Not_Marshallese"]:0.5915410183246446)87[&type="Not_Marshallese"]:0.12022935391386969,(((((((((((2[&type="Not_Marshallese"]:0.050093593915176426,30[&type="Marshallese"]:0.006093593915307394)83[&type="Marshallese"]:0.03257397163466569,50[&type="Marshallese"]:0.08266756554984211)78[&type="Marshallese"]:0.12907333120686137,…
tree STATE_2190000 = ((1[&type="Not_Marshallese"]:0.20590643458830626,((((((((((((2[&type="Not_Marshallese"]:0.07697672931616961,30[&type="Marshallese"]:0.03297672931630058)78[&type="Marshallese"]:0.06423043634528247,((10[&type="Not_Marshallese"]:0.05706150828708323,(28[&type="Marshallese"]:0.11979688777406983,((((32[&type="Marshallese"]:0.01781133535619006,52[&type="Marshallese"]:0.0178113353561…
tree STATE_2200000 = ((((1[&type="Not_Marshallese"]:0.27166277296557617,((12[&type="Not_Marshallese"]:0.03201131914590094,51[&type="Marshallese"]:0.04001131914593914)104[&type="Marshallese"]:0.03992719537185452,(((13[&type="Not_Marshallese"]:0.13197005417786478,48[&type="Marshallese"]:0.013970054177926627)105[&type="Marshallese"]:0.0443783920428118,(14[&type="Not_Marshallese"]:0.0881422098567653,…
tree STATE_2210000 = ((1[&type="Not_Marshallese"]:0.13879585516145077,19[&type="Not_Marshallese"]:0.16879585516142348)81[&type="Marshallese"]:0.32784660310279623,((((((((((2[&type="Not_Marshallese"]:0.05788038984627608,30[&type="Marshallese"]:0.013880389846407049)78[&type="Marshallese"]:0.02559663008364399,47[&type="Marshallese"]:0.00647701992992189)85[&type="Marshallese"]:0.04476031680886461,(((…
tree STATE_2220000 = (((1[&type="Not_Marshallese"]:0.24796895275939645,20[&type="Not_Marshallese"]:0.2369689527594292)96[&type="Marshallese"]:0.12661413086102635,5[&type="Not_Marshallese"]:0.5525830836205338)94[&type="Marshallese"]:0.034889619770452795,((((((((2[&type="Not_Marshallese"]:0.046921424652675014,30[&type="Marshallese"]:0.0029214246528059817)60[&type="Marshallese"]:0.05406618657757456,…
tree STATE_2230000 = ((1[&type="Not_Marshallese"]:0.16233629488425183,23[&type="Not_Marshallese"]:0.2963362948842664)74[&type="Marshallese"]:0.1564475077831078,((((((((2[&type="Not_Marshallese"]:0.09148232813217916,30[&type="Marshallese"]:0.047482328132310125)78[&type="Marshallese"]:0.048504219815190486,(((5[&type="Not_Marshallese"]:0.12959920202000408,54[&type="Marshallese"]:0.005599202019980431…
tree STATE_2240000 = (((((((1[&type="Not_Marshallese"]:0.08018555682026274,((((2[&type="Not_Marshallese"]:0.09514796691518612,30[&type="Marshallese"]:0.05114796691531709)78[&type="Marshallese"]:0.02702861213742236,(36[&type="Marshallese"]:0.17741305361809856,54[&type="Marshallese"]:0.02941305361818769)85[&type="Marshallese"]:0.0017635254345262918)65[&type="Marshallese"]:0.011733988115680938,(((3[…
tree STATE_2250000 = ((((((1[&type="Not_Marshallese"]:0.09533169875692127,((20[&type="Not_Marshallese"]:0.05563934048060304,(21[&type="Not_Marshallese"]:0.0991305173464212,((((25[&type="Not_Marshallese"]:0.03037118291268992,53[&type="Marshallese"]:0.10137118291260261)84[&type="Marshallese"]:0.07302704096106105,(33[&type="Marshallese"]:0.021390741429887616,41[&type="Marshallese"]:0.024390741430044…
tree STATE_2260000 = (((((1[&type="Not_Marshallese"]:0.07507882790854259,(((21[&type="Not_Marshallese"]:0.08116061395797003,(25[&type="Not_Marshallese"]:0.0995607053319052,(31[&type="Marshallese"]:0.015210375065288106,41[&type="Marshallese"]:0.07821037506538997)84[&type="Marshallese"]:0.010350330266547969)57[&type="Marshallese"]:0.052599908626204894)58[&type="Marshallese"]:0.010103407469058912,(3…
tree STATE_2270000 = ((((1[&type="Not_Marshallese"]:0.08290824546586029,24[&type="Not_Marshallese"]:0.08790824546596943)74[&type="Marshallese"]:0.00754380885996897,(((25[&type="Not_Marshallese"]:0.15550046890538138,(27[&type="Not_Marshallese"]:0.03783084258718328,31[&type="Marshallese"]:0.06283084258704685)58[&type="Marshallese"]:0.01866962631826541)57[&type="Marshallese"]:0.012134310333175913,(3…
tree STATE_2280000 = ((((((((1[&type="Not_Marshallese"]:0.06647790542352983,((25[&type="Not_Marshallese"]:0.2035596290205529,(33[&type="Marshallese"]:0.024637995114333233,53[&type="Marshallese"]:0.10963799511436961)98[&type="Marshallese"]:0.164921633906096)70[&type="Marshallese"]:0.012801636204941902,(27[&type="Not_Marshallese"]:0.04572879505019167,(31[&type="Marshallese"]:0.048505651961320284,41…
tree STATE_2290000 = (((((((1[&type="Not_Marshallese"]:0.0340771645305501,21[&type="Not_Marshallese"]:0.12407716453046824)83[&type="Not_Marshallese"]:0.038209426600976704,24[&type="Not_Marshallese"]:0.07728659113163594)74[&type="Not_Marshallese"]:0.07308021318632663,26[&type="Not_Marshallese"]:0.20736680431797894)68[&type="Marshallese"]:0.014390108354301767,(19[&type="Not_Marshallese"]:0.15560299…
tree STATE_2300000 = ((((((1[&type="Not_Marshallese"]:0.11350235545703224,27[&type="Not_Marshallese"]:0.17550235545715775)84[&type="Marshallese"]:0.030249779464507243,23[&type="Not_Marshallese"]:0.27775213492155404)55[&type="Marshallese"]:0.02633589941255121,(((19[&type="Not_Marshallese"]:0.004722699395450003,(26[&type="Not_Marshallese"]:0.009027061823463134,41[&type="Marshallese"]:0.097027061823…
tree STATE_2310000 = (((1[&type="Not_Marshallese"]:0.17922299436737033,(12[&type="Not_Marshallese"]:0.04156813949412985,((((13[&type="Not_Marshallese"]:0.01773114487258154,14[&type="Not_Marshallese"]:0.039731144872516055)95[&type="Not_Marshallese"]:0.10831586836402729,48[&type="Marshallese"]:0.008047013236670675)105[&type="Marshallese"]:0.02584302433193686,(((15[&type="Not_Marshallese"]:0.2584625…
tree STATE_2320000 = (((((1[&type="Not_Marshallese"]:0.04339201981379992,((14[&type="Not_Marshallese"]:0.10445138927290759,((((15[&type="Not_Marshallese"]:0.13130713408913178,18[&type="Not_Marshallese"]:0.013307134089193623)56[&type="Marshallese"]:0.05596360663991193,16[&type="Not_Marshallese"]:0.06627074072917649)59[&type="Marshallese"]:0.15828139942413966,42[&type="Marshallese"]:0.0625521401532…
tree STATE_2330000 = (((((1[&type="Not_Marshallese"]:0.16431007877628612,((14[&type="Not_Marshallese"]:0.22289264004785114,(((((15[&type="Not_Marshallese"]:0.22393329423495165,18[&type="Not_Marshallese"]:0.10593329423501349)59[&type="Marshallese"]:0.07058883060880919,42[&type="Marshallese"]:0.01152212484385906)66[&type="Marshallese"]:0.01604900198202891,16[&type="Not_Marshallese"]:0.1895711268259…
tree STATE_2340000 = ((1[&type="Not_Marshallese"]:0.16253971916580312,5[&type="Not_Marshallese"]:0.3405397191659141)68[&type="Not_Marshallese"]:0.1757117659145353,((((((((((2[&type="Not_Marshallese"]:0.04729403087585293,30[&type="Marshallese"]:0.0032940308759839)60[&type="Marshallese"]:0.016303920195660515,43[&type="Marshallese"]:0.008597951071449783)78[&type="Marshallese"]:0.05094381845070217,((…
tree STATE_2350000 = (1[&type="Not_Marshallese"]:0.5319168924690474,(((((((((((2[&type="Not_Marshallese"]:0.10913934308209083,30[&type="Marshallese"]:0.0651393430822218)60[&type="Marshallese"]:0.06788250724874823,(39[&type="Marshallese"]:0.0239249149719295,47[&type="Marshallese"]:0.08992491497196042)62[&type="Marshallese"]:0.010096935358880454)77[&type="Marshallese"]:0.0011521138814905019,((((6[&…
tree STATE_2360000 = ((1[&type="Not_Marshallese"]:0.2528312013863582,(25[&type="Not_Marshallese"]:0.26912285945372993,46[&type="Marshallese"]:0.19212285945373175)99[&type="Marshallese"]:0.14470834193268645)102[&type="Marshallese"]:0.29918928527852284,(((((((2[&type="Not_Marshallese"]:0.09263060813318058,30[&type="Marshallese"]:0.04863060813331155)60[&type="Marshallese"]:0.03698831543649672,47[&ty…
tree STATE_2370000 = (1[&type="Not_Marshallese"]:0.5006519128825735,(((((((((((2[&type="Not_Marshallese"]:0.052914387320399214,30[&type="Marshallese"]:0.008914387320530182)60[&type="Marshallese"]:0.022200863295458118,(32[&type="Marshallese"]:0.009310185783990732,52[&type="Marshallese"]:0.009310185783990732)72[&type="Marshallese"]:0.13980506483193572)98[&type="Marshallese"]:0.004535907780753967,(1…
tree STATE_2380000 = ((((1[&type="Not_Marshallese"]:0.17108683447600392,(19[&type="Not_Marshallese"]:0.0936975281741903,26[&type="Not_Marshallese"]:0.1256975281743431)61[&type="Not_Marshallese"]:0.10738930630178634)91[&type="Marshallese"]:0.051938077835403273,(((((2[&type="Not_Marshallese"]:0.08335529385606144,30[&type="Marshallese"]:0.03935529385619241)78[&type="Marshallese"]:0.10050340693284732…
tree STATE_2390000 = (((((((1[&type="Not_Marshallese"]:0.07179887105178184,25[&type="Not_Marshallese"]:0.23279887105184005)83[&type="Marshallese"]:0.00662714528168562,((12[&type="Not_Marshallese"]:0.06744506583978849,((13[&type="Not_Marshallese"]:0.16356146511679914,48[&type="Marshallese"]:0.04556146511686099)95[&type="Marshallese"]:0.10114282018427168,51[&type="Marshallese"]:0.012704285301118112…
tree STATE_2400000 = (((((1[&type="Not_Marshallese"]:0.0387976901729743,(14[&type="Not_Marshallese"]:0.11106211073671801,((((15[&type="Not_Marshallese"]:0.24659209347902242,38[&type="Marshallese"]:0.07059209347909154)80[&type="Marshallese"]:0.02330869561846563,16[&type="Not_Marshallese"]:0.14890078909762083)69[&type="Marshallese"]:0.032083679812973886,(17[&type="Not_Marshallese"]:0.11457927929485…
tree STATE_2410000 = (((((1[&type="Not_Marshallese"]:0.1627957250839538,(((((((((2[&type="Not_Marshallese"]:0.04921712092511121,30[&type="Marshallese"]:0.00521712092524218)60[&type="Marshallese"]:0.025512836165224484,((6[&type="Not_Marshallese"]:0.057000951702196656,(7[&type="Not_Marshallese"]:0.13547910133562147,29[&type="Marshallese"]:0.06947910133581792)79[&type="Marshallese"]:0.03652185036658…
tree STATE_2420000 = (((((1[&type="Not_Marshallese"]:0.09218612750572619,20[&type="Not_Marshallese"]:0.08118612750575893)96[&type="Not_Marshallese"]:0.15471489338824795,(((((((((2[&type="Not_Marshallese"]:0.05771762177020001,30[&type="Marshallese"]:0.013717621770330979)60[&type="Marshallese"]:0.025906278544012173,(((((8[&type="Not_Marshallese"]:0.14718299187186096,9[&type="Not_Marshallese"]:0.029…
tree STATE_2430000 = (((((((((1[&type="Not_Marshallese"]:0.055398208882527666,23[&type="Not_Marshallese"]:0.18939820888254222)61[&type="Not_Marshallese"]:0.1087908898526716,(5[&type="Not_Marshallese"]:0.3131839860167348,19[&type="Not_Marshallese"]:0.16518398601659656)101[&type="Marshallese"]:0.02900511271857542)86[&type="Marshallese"]:0.008312756265208221,21[&type="Not_Marshallese"]:0.26250185500…
tree STATE_2440000 = ((((1[&type="Not_Marshallese"]:0.18873455278498585,(14[&type="Not_Marshallese"]:0.3413036345086925,20[&type="Not_Marshallese"]:0.05130363450872888)104[&type="Not_Marshallese"]:0.12643091827628972)76[&type="Not_Marshallese"]:0.039788475003530555,(((12[&type="Not_Marshallese"]:0.019305122398739383,51[&type="Marshallese"]:0.02730512239877758)74[&type="Not_Marshallese"]:0.0089447…
tree STATE_2450000 = ((((1[&type="Not_Marshallese"]:0.2008788726770394,(19[&type="Not_Marshallese"]:0.0878311875487735,24[&type="Not_Marshallese"]:0.06283118754890993)61[&type="Not_Marshallese"]:0.14304768512823862)81[&type="Marshallese"]:0.006518919239299481,20[&type="Not_Marshallese"]:0.19639779191637163)76[&type="Marshallese"]:0.10771774364805986,((5[&type="Not_Marshallese"]:0.4668152508502498…
tree STATE_2460000 = (((((((1[&type="Not_Marshallese"]:0.11159751025341602,24[&type="Not_Marshallese"]:0.11659751025352516)85[&type="Not_Marshallese"]:0.0318236234552175,19[&type="Not_Marshallese"]:0.17342113370860623)101[&type="Not_Marshallese"]:0.09535083440956371,((((12[&type="Not_Marshallese"]:0.03397780820211971,(((13[&type="Not_Marshallese"]:0.14682937163912935,48[&type="Marshallese"]:0.028…
tree STATE_2470000 = (((((((((1[&type="Not_Marshallese"]:0.04301461831946096,((12[&type="Not_Marshallese"]:0.017005356189113696,24[&type="Not_Marshallese"]:0.025005356189151895)106[&type="Marshallese"]:0.003966588733990473,(((13[&type="Not_Marshallese"]:0.13966414280356942,48[&type="Marshallese"]:0.02166414280363127)95[&type="Not_Marshallese"]:0.09747249263683821,((15[&type="Not_Marshallese"]:0.3…
tree STATE_2480000 = ((((1[&type="Not_Marshallese"]:0.18311364341429026,((((((((((2[&type="Not_Marshallese"]:0.05942777691028733,30[&type="Marshallese"]:0.0154277769104183)60[&type="Marshallese"]:0.02006325654218688,(((6[&type="Not_Marshallese"]:0.04164555659918695,(7[&type="Not_Marshallese"]:0.10233778376393854,29[&type="Marshallese"]:0.03633778376413499)79[&type="Marshallese"]:0.054307772835257…
tree STATE_2490000 = (((((1[&type="Not_Marshallese"]:0.195720519943133,(((((((((2[&type="Not_Marshallese"]:0.04768784531315173,30[&type="Marshallese"]:0.0036878453132827005)60[&type="Marshallese"]:0.027831606565650424,36[&type="Marshallese"]:0.13251945187881853)56[&type="Marshallese"]:0.013066069219564214,((6[&type="Not_Marshallese"]:0.047650895399908744,(7[&type="Not_Marshallese"]:0.108059608773…
tree STATE_2500000 = ((((1[&type="Not_Marshallese"]:0.03219844897656132,26[&type="Not_Marshallese"]:0.09419844897668683)84[&type="Not_Marshallese"]:0.3717840575563486,(((12[&type="Not_Marshallese"]:0.044054346888185214,51[&type="Marshallese"]:0.05205434688822341)86[&type="Not_Marshallese"]:0.027758784934366232,(((13[&type="Not_Marshallese"]:0.14459886351958073,48[&type="Marshallese"]:0.0265988635…
tree STATE_2510000 = ((((1[&type="Not_Marshallese"]:0.09037814304702951,24[&type="Not_Marshallese"]:0.09537814304713865)66[&type="Not_Marshallese"]:0.167650538443592,(12[&type="Not_Marshallese"]:0.03321216294358231,(((13[&type="Not_Marshallese"]:0.13672407789948443,48[&type="Marshallese"]:0.018724077899546276)95[&type="Marshallese"]:0.03419509333137444,((15[&type="Not_Marshallese"]:0.229524322396…
tree STATE_2520000 = (((1[&type="Not_Marshallese"]:0.22078150009765896,24[&type="Not_Marshallese"]:0.2257815000977681)94[&type="Marshallese"]:0.10882133370734015,(((((((((((((2[&type="Not_Marshallese"]:0.049634001730813115,30[&type="Marshallese"]:0.005634001730944083)60[&type="Marshallese"]:0.02228460719257297,43[&type="Marshallese"]:0.01691860892332242)71[&type="Marshallese"]:0.02066898893892399…
tree STATE_2530000 = ((((((1[&type="Not_Marshallese"]:0.2052890866054482,(25[&type="Not_Marshallese"]:0.14196860996934801,26[&type="Not_Marshallese"]:0.04296860996941532)63[&type="Not_Marshallese"]:0.2243204766361584)94[&type="Marshallese"]:0.00564479203695345,((((((2[&type="Not_Marshallese"]:0.046951833819737776,30[&type="Marshallese"]:0.0029518338198687433)60[&type="Marshallese"]:0.037857338913…
tree STATE_2540000 = ((((((((1[&type="Not_Marshallese"]:0.08190806532014128,21[&type="Not_Marshallese"]:0.17190806532005942)102[&type="Marshallese"]:0.035272261752305245,((((((((2[&type="Not_Marshallese"]:0.05145064226090146,30[&type="Marshallese"]:0.007450642261032425)60[&type="Marshallese"]:0.03231690483282712,(((8[&type="Not_Marshallese"]:0.12988198746039648,9[&type="Not_Marshallese"]:0.011881…
tree STATE_2550000 = (((((1[&type="Not_Marshallese"]:0.13585758765035283,((21[&type="Not_Marshallese"]:0.14386739214520605,(31[&type="Marshallese"]:0.09314901333368741,((33[&type="Marshallese"]:0.07860472269805174,41[&type="Marshallese"]:0.08160472269820818)73[&type="Marshallese"]:0.01365610854188426,53[&type="Marshallese"]:0.17726083123997238)77[&type="Marshallese"]:0.06088818209369684)102[&type…
tree STATE_2560000 = ((((((1[&type="Not_Marshallese"]:0.056674110278606804,(((((14[&type="Not_Marshallese"]:0.1545711742349556,(33[&type="Marshallese"]:0.012682283973200148,53[&type="Marshallese"]:0.09768228397323653)85[&type="Marshallese"]:0.009888890261693595)101[&type="Marshallese"]:0.04652897407644707,31[&type="Marshallese"]:0.009100148311395384)100[&type="Marshallese"]:0.008664990242802872,4…
tree STATE_2570000 = ((1[&type="Not_Marshallese"]:0.23804458873677714,((12[&type="Not_Marshallese"]:0.014526347967584785,51[&type="Marshallese"]:0.022526347967622984)99[&type="Marshallese"]:0.03694541756195513,((13[&type="Not_Marshallese"]:0.21267954136582257,(14[&type="Not_Marshallese"]:0.15597085612348188,48[&type="Marshallese"]:0.01597085612360921)100[&type="Marshallese"]:0.0787086852422752)95…
tree STATE_2580000 = ((1[&type="Not_Marshallese"]:0.23694899396764524,((((((5[&type="Not_Marshallese"]:0.1773673185917064,23[&type="Not_Marshallese"]:0.13336731859161)85[&type="Not_Marshallese"]:0.004988418146533391,27[&type="Not_Marshallese"]:0.06635573673825435)92[&type="Not_Marshallese"]:0.0581600989412655,21[&type="Not_Marshallese"]:0.15251583567931248)81[&type="Marshallese"]:0.00107406257175…
tree STATE_2590000 = (1[&type="Not_Marshallese"]:0.27895792255572516,((((((((2[&type="Not_Marshallese"]:0.07628778625627175,30[&type="Marshallese"]:0.03228778625640272)60[&type="Marshallese"]:0.021258645269323417,((6[&type="Not_Marshallese"]:0.049114524441524865,(7[&type="Not_Marshallese"]:0.0838357012800216,29[&type="Marshallese"]:0.017835701280218053)79[&type="Marshallese"]:0.08027882316151236)…
tree STATE_2600000 = (1[&type="Not_Marshallese"]:0.477968411891458,(((((((((((2[&type="Not_Marshallese"]:0.07058628032580361,30[&type="Marshallese"]:0.026586280325934575)60[&type="Marshallese"]:0.02103602812623273,11[&type="Not_Marshallese"]:0.08262230845202179)78[&type="Marshallese"]:0.007954057570467743,43[&type="Marshallese"]:0.04457636602244042)98[&type="Marshallese"]:0.022934736969412062,(32…
tree STATE_2610000 = ((1[&type="Not_Marshallese"]:0.31776683409106876,20[&type="Not_Marshallese"]:0.3067668340911015)105[&type="Marshallese"]:0.018836192970271393,((((((((((2[&type="Not_Marshallese"]:0.05427133702044851,30[&type="Marshallese"]:0.010271337020579474)60[&type="Marshallese"]:0.053004841250300916,45[&type="Marshallese"]:0.06627617827080945)61[&type="Marshallese"]:0.014996608116023213,…
tree STATE_2620000 = (((((1[&type="Not_Marshallese"]:0.209574377672601,(((((((((((2[&type="Not_Marshallese"]:0.04600322836559423,50[&type="Marshallese"]:0.04600322836559423)60[&type="Marshallese"]:0.03942258405776289,30[&type="Marshallese"]:0.041425812423488084)74[&type="Marshallese"]:0.01695508558977421,(37[&type="Marshallese"]:0.07669269494236086,43[&type="Marshallese"]:0.027692694942155316)92[…
tree STATE_2630000 = (((1[&type="Not_Marshallese"]:0.21096903263150413,(19[&type="Not_Marshallese"]:0.172531877049241,(23[&type="Not_Marshallese"]:0.23795085451818676,24[&type="Not_Marshallese"]:0.10895085451828135)104[&type="Not_Marshallese"]:0.038581022531096076)77[&type="Not_Marshallese"]:0.06843715558223584)80[&type="Marshallese"]:0.15165801532147682,((((((((((2[&type="Not_Marshallese"]:0.135…
tree STATE_2640000 = ((((1[&type="Not_Marshallese"]:0.1803940872431844,(20[&type="Not_Marshallese"]:0.13467000909803117,(21[&type="Not_Marshallese"]:0.20423955229047253,23[&type="Not_Marshallese"]:0.24823955229056893)75[&type="Marshallese"]:0.03143045680744405)69[&type="Marshallese"]:0.034724078145185966)80[&type="Marshallese"]:0.005664845234808702,((((((12[&type="Not_Marshallese"]:0.009547152949…
tree STATE_2650000 = (((1[&type="Not_Marshallese"]:0.35062209787839826,(((((((2[&type="Not_Marshallese"]:0.09811241903084911,30[&type="Marshallese"]:0.054112419030980075)60[&type="Marshallese"]:0.07395712580522062,39[&type="Marshallese"]:0.02906954483604063)58[&type="Marshallese"]:0.0014698991419150875,((5[&type="Not_Marshallese"]:0.16940545883014002,(((((28[&type="Marshallese"]:0.009895073614863…
tree STATE_2660000 = (((((1[&type="Not_Marshallese"]:0.04487246458344396,20[&type="Not_Marshallese"]:0.0338724645834767)104[&type="Not_Marshallese"]:0.07805491058333469,5[&type="Not_Marshallese"]:0.3009273751668896)64[&type="Not_Marshallese"]:0.0885796792161817,(((((2[&type="Not_Marshallese"]:0.12797305130086822,30[&type="Marshallese"]:0.08397305130099919)67[&type="Marshallese"]:0.046707049340226…
tree STATE_2670000 = (((1[&type="Not_Marshallese"]:0.10843544212281264,20[&type="Not_Marshallese"]:0.09743544212284538)77[&type="Marshallese"]:0.11151313744179314,(((21[&type="Not_Marshallese"]:0.05101690695736605,25[&type="Not_Marshallese"]:0.12201690695750611)93[&type="Not_Marshallese"]:0.030861834109791042,(31[&type="Marshallese"]:0.0340465232243784,(41[&type="Marshallese"]:0.06828484782254973…
tree STATE_2680000 = ((1[&type="Not_Marshallese"]:0.21481191061824845,(((((((2[&type="Not_Marshallese"]:0.07327781295547642,30[&type="Marshallese"]:0.029277812955607385)60[&type="Marshallese"]:0.04620514999551739,(((((((8[&type="Not_Marshallese"]:0.1964949872673985,9[&type="Not_Marshallese"]:0.07849498726746035)73[&type="Marshallese"]:0.06624411845081579,40[&type="Marshallese"]:0.0467391057183197…
tree STATE_2690000 = ((1[&type="Not_Marshallese"]:0.27764950791520904,20[&type="Not_Marshallese"]:0.2666495079152418)80[&type="Marshallese"]:0.009143482284850846,((((((((((2[&type="Not_Marshallese"]:0.07828433281422831,30[&type="Marshallese"]:0.034284332814359275)67[&type="Marshallese"]:0.02193182376628655,5[&type="Not_Marshallese"]:0.133216156580644)96[&type="Marshallese"]:0.027234140680219898,(…
tree STATE_2700000 = (((((1[&type="Not_Marshallese"]:0.11155009629017187,20[&type="Not_Marshallese"]:0.10055009629020462)85[&type="Marshallese"]:0.023277418270420625,((21[&type="Not_Marshallese"]:0.06294144640336574,26[&type="Not_Marshallese"]:0.034941446403573106)70[&type="Not_Marshallese"]:0.13039689594069248,(22[&type="Not_Marshallese"]:0.12663646586805205,34[&type="Marshallese"]:0.12463646586…
tree STATE_2710000 = ((((((((1[&type="Not_Marshallese"]:0.11386736651502904,53[&type="Marshallese"]:0.34586736651499994)63[&type="Marshallese"]:0.011442855806270691,((((12[&type="Not_Marshallese"]:0.008439338728625678,((((13[&type="Not_Marshallese"]:0.0748544040173344,14[&type="Not_Marshallese"]:0.09685440401726891)95[&type="Not_Marshallese"]:0.04632638402097333,48[&type="Marshallese"]:0.00318078…
tree STATE_2720000 = ((((((1[&type="Not_Marshallese"]:0.11542036848109871,(((12[&type="Not_Marshallese"]:0.012141311854317993,((((13[&type="Not_Marshallese"]:0.0713557582796368,14[&type="Not_Marshallese"]:0.09335575827957132)95[&type="Marshallese"]:0.04966529100609257,48[&type="Marshallese"]:0.003021049285791222)102[&type="Marshallese"]:0.011314595765958169,((15[&type="Not_Marshallese"]:0.3142107…
tree STATE_2730000 = ((((((1[&type="Not_Marshallese"]:0.1430683397264243,((24[&type="Not_Marshallese"]:0.04305495383111557,26[&type="Not_Marshallese"]:0.10005495383113194)69[&type="Not_Marshallese"]:0.08093802408735695,27[&type="Not_Marshallese"]:0.1809929779184889)73[&type="Marshallese"]:0.024075361808060913)100[&type="Marshallese"]:0.011822520775540246,(((12[&type="Not_Marshallese"]:0.063417575…
tree STATE_2740000 = ((((((1[&type="Not_Marshallese"]:0.1142120290105475,27[&type="Not_Marshallese"]:0.176212029010673)92[&type="Marshallese"]:0.05948779947681482,(12[&type="Not_Marshallese"]:0.06475317287675175,(((13[&type="Not_Marshallese"]:0.11836965052428122,48[&type="Marshallese"]:3.696505243430681E-4)101[&type="Marshallese"]:0.13149278122093128,((15[&type="Not_Marshallese"]:0.36131987119609…
tree STATE_2750000 = ((((1[&type="Not_Marshallese"]:0.276661184039396,(19[&type="Not_Marshallese"]:0.24067215314185963,24[&type="Not_Marshallese"]:0.21567215314199606)57[&type="Marshallese"]:0.06598903089750907)102[&type="Marshallese"]:0.04903305594021723,(21[&type="Not_Marshallese"]:0.14917963685876967,25[&type="Not_Marshallese"]:0.22017963685890973)96[&type="Not_Marshallese"]:0.2665146031207617…
tree STATE_2760000 = ((((((1[&type="Not_Marshallese"]:0.09765481350851823,((((((22[&type="Not_Marshallese"]:0.22158018926826417,34[&type="Marshallese"]:0.21958018926831147)96[&type="Marshallese"]:0.1607261977797726,(25[&type="Not_Marshallese"]:0.06018753783768682,53[&type="Marshallese"]:0.1311875378375995)58[&type="Marshallese"]:0.04011884921042452)104[&type="Marshallese"]:0.009594902265412597,41…
tree STATE_2770000 = ((((((1[&type="Not_Marshallese"]:0.12347495799245212,((12[&type="Not_Marshallese"]:0.02373225755568764,((((13[&type="Not_Marshallese"]:0.018193174881771357,14[&type="Not_Marshallese"]:0.04019317488170587)101[&type="Not_Marshallese"]:0.12258254118653683,48[&type="Marshallese"]:0.022775716068370033)102[&type="Marshallese"]:0.06617820108382433,27[&type="Not_Marshallese"]:0.01195…
tree STATE_2780000 = ((((1[&type="Not_Marshallese"]:0.0906557565883781,(20[&type="Not_Marshallese"]:0.06522499241551938,24[&type="Not_Marshallese"]:0.08122499241559578)90[&type="Marshallese"]:0.014430764172891464)70[&type="Marshallese"]:0.04178865382222885,46[&type="Marshallese"]:0.21644441041066698)82[&type="Marshallese"]:0.10601297970297441,((((((((2[&type="Not_Marshallese"]:0.06361322973919814…
tree STATE_2790000 = (((((1[&type="Not_Marshallese"]:0.27188716422171444,21[&type="Not_Marshallese"]:0.3618871642216326)77[&type="Marshallese"]:0.08410862801978525,23[&type="Not_Marshallese"]:0.48999579224151424)83[&type="Marshallese"]:0.07762215788204696,((5[&type="Not_Marshallese"]:0.5089331437718766,((12[&type="Not_Marshallese"]:0.02727696829022286,27[&type="Not_Marshallese"]:0.092276968290277…
tree STATE_2800000 = ((((((1[&type="Not_Marshallese"]:0.09245129003433372,((12[&type="Not_Marshallese"]:0.04742866955341252,27[&type="Not_Marshallese"]:0.11242866955346709)88[&type="Not_Marshallese"]:0.010989943289960502,((((13[&type="Not_Marshallese"]:0.0059519825141926,14[&type="Not_Marshallese"]:0.027951982514127116)101[&type="Not_Marshallese"]:0.15411431923780017,48[&type="Marshallese"]:0.042…
tree STATE_2810000 = (((((1[&type="Not_Marshallese"]:0.179976554433526,((12[&type="Not_Marshallese"]:0.05063799357212828,(((15[&type="Not_Marshallese"]:0.38209347240658803,(((17[&type="Not_Marshallese"]:0.1127560817268029,38[&type="Marshallese"]:0.10675608172671741)94[&type="Marshallese"]:0.05658607703450974,18[&type="Not_Marshallese"]:0.22134215876121988)63[&type="Marshallese"]:0.031711013894499…
tree STATE_2820000 = (((((1[&type="Not_Marshallese"]:0.019240421502622618,24[&type="Not_Marshallese"]:0.024240421502731757)70[&type="Not_Marshallese"]:0.2591769585219762,23[&type="Not_Marshallese"]:0.41241738002461337)92[&type="Marshallese"]:0.09504475393157674,19[&type="Not_Marshallese"]:0.40346213395614827)86[&type="Marshallese"]:0.09393371546649554,(((5[&type="Not_Marshallese"]:0.4577331216776…
tree STATE_2830000 = ((((((((1[&type="Not_Marshallese"]:0.05174082831449034,19[&type="Not_Marshallese"]:0.08174082831446305)95[&type="Not_Marshallese"]:0.034676277136236444,((21[&type="Not_Marshallese"]:0.06008536293111366,(((22[&type="Not_Marshallese"]:0.09434609131395988,34[&type="Marshallese"]:0.09234609131400717)96[&type="Marshallese"]:0.300514874910792,((25[&type="Not_Marshallese"]:0.0583517…
tree STATE_2840000 = (((((1[&type="Not_Marshallese"]:0.13223898863796502,(12[&type="Not_Marshallese"]:0.10876613503140853,((((13[&type="Not_Marshallese"]:0.10807032969630215,14[&type="Not_Marshallese"]:0.13007032969623666)85[&type="Marshallese"]:0.013075877450743345,48[&type="Marshallese"]:0.0031462071471073383)77[&type="Marshallese"]:0.0561442463072892,((((15[&type="Not_Marshallese"]:0.202330802…
tree STATE_2850000 = ((((((1[&type="Not_Marshallese"]:0.20332218088449183,(((19[&type="Not_Marshallese"]:0.030821918900870382,26[&type="Not_Marshallese"]:0.06282191890102318)69[&type="Marshallese"]:0.013579311134670924,(21[&type="Not_Marshallese"]:0.10163850956616727,((((22[&type="Not_Marshallese"]:0.14084355290326495,34[&type="Marshallese"]:0.13884355290331224)60[&type="Marshallese"]:0.180169525…
tree STATE_2860000 = ((1[&type="Not_Marshallese"]:0.41058895811553286,(((((2[&type="Not_Marshallese"]:0.08039380277618602,30[&type="Marshallese"]:0.036393802776316986)91[&type="Marshallese"]:0.12162584439995772,5[&type="Not_Marshallese"]:0.23501964717627288)85[&type="Marshallese"]:0.06409300047153699,39[&type="Marshallese"]:0.12311264764765162)89[&type="Marshallese"]:0.08340428007594347,(((3[&typ…
tree STATE_2870000 = (((1[&type="Not_Marshallese"]:0.34203796991756474,((((((2[&type="Not_Marshallese"]:0.10097514831935239,30[&type="Marshallese"]:0.05697514831948336)91[&type="Marshallese"]:0.018383912436605643,47[&type="Marshallese"]:0.042359060755959854)65[&type="Marshallese"]:0.0026189946086535576,((((6[&type="Not_Marshallese"]:0.022795632107497577,(7[&type="Not_Marshallese"]:0.1055730032583…
tree STATE_2880000 = ((((1[&type="Not_Marshallese"]:0.08775856482814348,24[&type="Not_Marshallese"]:0.09275856482825262)84[&type="Not_Marshallese"]:0.11361155275191825,(((((((2[&type="Not_Marshallese"]:0.05924085370676857,30[&type="Marshallese"]:0.015240853706899538)91[&type="Marshallese"]:0.04599035431281073,((((((8[&type="Not_Marshallese"]:0.19478486455279764,9[&type="Not_Marshallese"]:0.076784…
tree STATE_2890000 = ((((((1[&type="Not_Marshallese"]:0.14629009446697328,((12[&type="Not_Marshallese"]:0.015573553808331031,((((13[&type="Not_Marshallese"]:0.11575601922327561,14[&type="Not_Marshallese"]:0.13775601922321012)101[&type="Marshallese"]:0.008507366113517767,48[&type="Marshallese"]:0.006263385336855221)102[&type="Marshallese"]:0.066046406991497,(((15[&type="Not_Marshallese"]:0.3147928…
tree STATE_2900000 = (((1[&type="Not_Marshallese"]:0.06020510884401309,21[&type="Not_Marshallese"]:0.15020510884393123)69[&type="Not_Marshallese"]:0.18980192784058458,(((((((((2[&type="Not_Marshallese"]:0.04563180162305025,30[&type="Marshallese"]:0.0016318016231812171)67[&type="Marshallese"]:0.040075009664264694,((11[&type="Not_Marshallese"]:0.033543918835975295,50[&type="Marshallese"]:0.04254391…
tree STATE_2910000 = (((1[&type="Not_Marshallese"]:0.22946896705858666,(19[&type="Not_Marshallese"]:0.2334702900158997,(((((22[&type="Not_Marshallese"]:0.14907464741379717,34[&type="Marshallese"]:0.14707464741384446)60[&type="Marshallese"]:0.15515803129040595,53[&type="Marshallese"]:0.09323267870419039)71[&type="Marshallese"]:0.018783715462817707,33[&type="Marshallese"]:0.027016394166971713)93[&t…
tree STATE_2920000 = (((((1[&type="Not_Marshallese"]:0.12697916069239745,(12[&type="Not_Marshallese"]:0.07113390251709173,((((13[&type="Not_Marshallese"]:0.05049066066563512,14[&type="Not_Marshallese"]:0.07249066066556964)101[&type="Not_Marshallese"]:0.07360854818203877,48[&type="Marshallese"]:0.006099208847735738)102[&type="Marshallese"]:0.03634997888318159,((((15[&type="Not_Marshallese"]:0.2594…
tree STATE_2930000 = ((((1[&type="Not_Marshallese"]:0.23379905553697045,((21[&type="Not_Marshallese"]:0.10068808114508898,(26[&type="Not_Marshallese"]:0.01085873694207351,27[&type="Not_Marshallese"]:0.01085873694207351)76[&type="Not_Marshallese"]:0.061829344203222836)104[&type="Not_Marshallese"]:0.1562692002921764,24[&type="Not_Marshallese"]:0.17195728143745637)57[&type="Marshallese"]:0.066841774…
tree STATE_2940000 = ((1[&type="Not_Marshallese"]:0.2259874328750715,20[&type="Not_Marshallese"]:0.21498743287510425)77[&type="Marshallese"]:0.09787566011074789,(((((((((2[&type="Not_Marshallese"]:0.04427390378618268,30[&type="Marshallese"]:2.739037863136451E-4)91[&type="Marshallese"]:0.022380345556037073,((((((8[&type="Not_Marshallese"]:0.1210536941225237,9[&type="Not_Marshallese"]:0.00305369412…
tree STATE_2950000 = ((((1[&type="Not_Marshallese"]:0.182012616708096,(((5[&type="Not_Marshallese"]:0.2150873125472409,((12[&type="Not_Marshallese"]:0.0035382721096943737,51[&type="Marshallese"]:0.011538272109732572)55[&type="Marshallese"]:0.0106082172495926,(((13[&type="Not_Marshallese"]:0.11837375933845123,14[&type="Not_Marshallese"]:0.14037375933838575)101[&type="Marshallese"]:0.02276703665930…
tree STATE_2960000 = ((((((1[&type="Not_Marshallese"]:0.06889381683140872,((((14[&type="Not_Marshallese"]:0.14395285780859318,41[&type="Marshallese"]:0.01495285780868777)102[&type="Marshallese"]:0.035292305266833635,((22[&type="Not_Marshallese"]:0.10445182826450461,34[&type="Marshallese"]:0.1024518282645519)96[&type="Marshallese"]:0.17369347789973,53[&type="Marshallese"]:0.06714530616422187)70[&t…
tree STATE_2970000 = ((((1[&type="Not_Marshallese"]:0.11360201835032524,(((((14[&type="Not_Marshallese"]:0.17416151908215038,((((22[&type="Not_Marshallese"]:0.058674600771832564,34[&type="Marshallese"]:0.05667460077187986)96[&type="Marshallese"]:0.21520941941619343,53[&type="Marshallese"]:0.06288402018801326)70[&type="Marshallese"]:0.04811656505991019,41[&type="Marshallese"]:0.029000585248043498)…
tree STATE_2980000 = ((((1[&type="Not_Marshallese"]:0.10947638706032059,(21[&type="Not_Marshallese"]:0.17704987088809299,24[&type="Not_Marshallese"]:0.09204987088828398)99[&type="Marshallese"]:0.02242651617214575)77[&type="Marshallese"]:0.03355524768013163,((((19[&type="Not_Marshallese"]:0.06521964786458989,26[&type="Not_Marshallese"]:0.09721964786474269)84[&type="Marshallese"]:0.0349131876120443…
tree STATE_2990000 = ((((1[&type="Not_Marshallese"]:0.13277648476285775,((((12[&type="Not_Marshallese"]:0.010552596706916106,(((13[&type="Not_Marshallese"]:0.14618205374784532,(14[&type="Not_Marshallese"]:0.1504630164911152,48[&type="Marshallese"]:0.010463016491242538)101[&type="Marshallese"]:0.017719037256664627)81[&type="Marshallese"]:0.04499173060832162,((15[&type="Not_Marshallese"]:0.28876922…
tree STATE_3000000 = ((1[&type="Not_Marshallese"]:0.23094214083167153,23[&type="Not_Marshallese"]:0.3649421408316861)105[&type="Marshallese"]:0.09181419444189753,((((((((2[&type="Not_Marshallese"]:0.09725358392573191,30[&type="Marshallese"]:0.05325358392586288)63[&type="Marshallese"]:0.113294052765471,(10[&type="Not_Marshallese"]:0.12061611149880302,11[&type="Not_Marshallese"]:0.12061611149880302…
tree STATE_3010000 = (((((1[&type="Not_Marshallese"]:0.18550264645850745,((12[&type="Not_Marshallese"]:0.013339275112244198,((13[&type="Not_Marshallese"]:0.1394710354694828,(14[&type="Not_Marshallese"]:0.14065098003000864,48[&type="Marshallese"]:6.509800301359725E-4)101[&type="Marshallese"]:0.02082005543940868)81[&type="Marshallese"]:0.013609476367786422,((((15[&type="Not_Marshallese"]:0.21261052…
tree STATE_3020000 = (((1[&type="Not_Marshallese"]:0.15026423477316508,(((((22[&type="Not_Marshallese"]:0.16142603104162706,34[&type="Marshallese"]:0.15942603104167435)96[&type="Marshallese"]:0.1993441136990553,33[&type="Marshallese"]:0.06477014474063325)102[&type="Marshallese"]:0.01196753356142255,31[&type="Marshallese"]:0.01673767830211037)83[&type="Marshallese"]:0.005297605094170654,53[&type="…
tree STATE_3030000 = (((1[&type="Not_Marshallese"]:0.16378572760643917,(12[&type="Not_Marshallese"]:0.13705934636181671,((((13[&type="Not_Marshallese"]:0.06584372979866915,14[&type="Not_Marshallese"]:0.08784372979860366)77[&type="Marshallese"]:0.05261464989397868,48[&type="Marshallese"]:4.5837969270967616E-4)85[&type="Marshallese"]:0.12821511397401297,((((15[&type="Not_Marshallese"]:0.21659615233…
tree STATE_3040000 = ((((1[&type="Not_Marshallese"]:0.16607699788486951,((((((((2[&type="Not_Marshallese"]:0.08134816491238395,30[&type="Marshallese"]:0.037348164912514914)91[&type="Marshallese"]:0.03749893939121518,(((((((8[&type="Not_Marshallese"]:0.19735104015899202,9[&type="Not_Marshallese"]:0.07935104015905386)67[&type="Marshallese"]:0.051316256682598704,40[&type="Marshallese"]:0.03266729684…
tree STATE_3050000 = (((((1[&type="Not_Marshallese"]:0.12488374543315339,((24[&type="Not_Marshallese"]:0.03702749642725467,31[&type="Marshallese"]:0.11902749642713462)65[&type="Marshallese"]:0.01998642718818089,46[&type="Marshallese"]:0.13601392361538645)76[&type="Marshallese"]:0.07286982181782697)75[&type="Marshallese"]:0.007856013947690643,20[&type="Not_Marshallese"]:0.12173975938087678)77[&typ…
tree STATE_3060000 = ((((1[&type="Not_Marshallese"]:0.12142947997387332,(12[&type="Not_Marshallese"]:0.03320156215933423,(((13[&type="Not_Marshallese"]:0.15520813270006928,48[&type="Marshallese"]:0.037208132700131125)101[&type="Marshallese"]:0.05589551969971862,(((15[&type="Not_Marshallese"]:0.2802445842091559,((16[&type="Not_Marshallese"]:0.1037905562008522,18[&type="Not_Marshallese"]:0.10679055…
tree STATE_3070000 = (((1[&type="Not_Marshallese"]:0.41790382779385404,24[&type="Not_Marshallese"]:0.4229038277939632)100[&type="Marshallese"]:0.0345693085323211,((((((((((2[&type="Not_Marshallese"]:0.07759693365768194,30[&type="Marshallese"]:0.03359693365781291)63[&type="Marshallese"]:0.008379201469386532,((6[&type="Not_Marshallese"]:0.07273123238150181,(7[&type="Not_Marshallese"]:0.132109352470…
tree STATE_3080000 = ((1[&type="Not_Marshallese"]:0.4491454913702193,(5[&type="Not_Marshallese"]:0.5924236403152479,20[&type="Not_Marshallese"]:0.40342364031516964)88[&type="Marshallese"]:0.03472185105508241)77[&type="Marshallese"]:0.018369304060981806,(((((((((2[&type="Not_Marshallese"]:0.04817008153825786,30[&type="Marshallese"]:0.004170081538388826)91[&type="Marshallese"]:0.06991297011375264,3…
tree STATE_3090000 = (((1[&type="Not_Marshallese"]:0.23879236600705855,24[&type="Not_Marshallese"]:0.2437923660071677)88[&type="Marshallese"]:0.19824585366356073,((((5[&type="Not_Marshallese"]:0.26307709102323906,20[&type="Not_Marshallese"]:0.07407709102316085)76[&type="Marshallese"]:0.00942323776636722,((19[&type="Not_Marshallese"]:0.04891686114743976,46[&type="Marshallese"]:0.10291686114752707)…
tree STATE_3100000 = (((((1[&type="Not_Marshallese"]:0.2830758768614856,(12[&type="Not_Marshallese"]:0.09373078642850685,(((13[&type="Not_Marshallese"]:0.13260904968304088,48[&type="Marshallese"]:0.014609049683102726)101[&type="Marshallese"]:0.014736865217803152,(14[&type="Not_Marshallese"]:0.03766928129550645,(((15[&type="Not_Marshallese"]:0.2835447402127392,42[&type="Marshallese"]:5.44740212837…
tree STATE_3110000 = ((((((1[&type="Not_Marshallese"]:0.05270885734322772,(5[&type="Not_Marshallese"]:0.2187274024355811,20[&type="Not_Marshallese"]:0.02972740243550287)91[&type="Not_Marshallese"]:0.011981454907757594)101[&type="Not_Marshallese"]:0.06248128175555134,(24[&type="Not_Marshallese"]:0.02446616768900478,25[&type="Not_Marshallese"]:0.18046616768895385)94[&type="Not_Marshallese"]:0.09572…
tree STATE_3120000 = (((((1[&type="Not_Marshallese"]:0.128845400758417,(19[&type="Not_Marshallese"]:0.01617050461709102,25[&type="Not_Marshallese"]:0.1471705046171765)76[&type="Marshallese"]:0.1426748961412987)84[&type="Marshallese"]:0.028984484244951925,((12[&type="Not_Marshallese"]:0.04552788545159514,((13[&type="Not_Marshallese"]:0.1322979789163869,48[&type="Marshallese"]:0.01429797891644874)1…
tree STATE_3130000 = (((((1[&type="Not_Marshallese"]:0.13277446157397954,(((((((2[&type="Not_Marshallese"]:0.09709426672963584,30[&type="Marshallese"]:0.053094266729766804)91[&type="Marshallese"]:0.06421841651145932,((((((6[&type="Not_Marshallese"]:0.023067283525557758,(7[&type="Not_Marshallese"]:0.08820081549602238,29[&type="Marshallese"]:0.02220081549621883)64[&type="Marshallese"]:0.04986646802…
tree STATE_3140000 = (((((1[&type="Not_Marshallese"]:0.05468552354446132,((((((14[&type="Not_Marshallese"]:0.14611920263365769,25[&type="Not_Marshallese"]:0.02811920263371953)69[&type="Marshallese"]:3.1713503375147E-4,53[&type="Marshallese"]:0.09943633766738369)96[&type="Marshallese"]:0.00843388929543426,41[&type="Marshallese"]:0.025870226962938003)77[&type="Marshallese"]:0.01389731019575663,33[&…
tree STATE_3150000 = (((1[&type="Not_Marshallese"]:0.2330359690931476,((19[&type="Not_Marshallese"]:0.05822747827863195,21[&type="Not_Marshallese"]:0.11822747827857738)87[&type="Not_Marshallese"]:0.1665937982220389,(20[&type="Not_Marshallese"]:0.0782210663654338,46[&type="Marshallese"]:0.17322106636546108)104[&type="Marshallese"]:0.10560021013529708)81[&type="Marshallese"]:0.03821469259244947)93[…
tree STATE_3160000 = (((1[&type="Not_Marshallese"]:0.28781742576529057,(((((12[&type="Not_Marshallese"]:0.06824752943449197,((((13[&type="Not_Marshallese"]:0.1308834335187159,(14[&type="Not_Marshallese"]:0.14422322155051803,48[&type="Marshallese"]:0.004223221550645362)69[&type="Marshallese"]:0.00866021196813238)85[&type="Marshallese"]:0.08990581194719693,27[&type="Not_Marshallese"]:0.025789245465…
tree STATE_3170000 = (((1[&type="Not_Marshallese"]:0.25086046262054906,((((((12[&type="Not_Marshallese"]:0.03804425652695831,51[&type="Marshallese"]:0.04604425652699651)78[&type="Marshallese"]:0.005172087465997399,(((13[&type="Not_Marshallese"]:0.1318745013214399,(14[&type="Not_Marshallese"]:0.14649617854216157,48[&type="Marshallese"]:0.0064961785422889)69[&type="Marshallese"]:0.00737832277921285…
tree STATE_3180000 = (((1[&type="Not_Marshallese"]:0.157526459677499,5[&type="Not_Marshallese"]:0.33552645967760997)88[&type="Not_Marshallese"]:0.4525091412963935,((((((((2[&type="Not_Marshallese"]:0.18942032418638577,30[&type="Marshallese"]:0.14542032418651674)94[&type="Marshallese"]:0.0189630848651976,((6[&type="Not_Marshallese"]:0.07434449065807625,(7[&type="Not_Marshallese"]:0.094009107866294…
tree STATE_3190000 = (((((1[&type="Not_Marshallese"]:0.14077648393832876,(20[&type="Not_Marshallese"]:0.1000622310906586,24[&type="Not_Marshallese"]:0.11606223109073499)106[&type="Not_Marshallese"]:0.029714252847702904)55[&type="Not_Marshallese"]:0.035058225154114386,((12[&type="Not_Marshallese"]:0.05598483175599345,((((13[&type="Not_Marshallese"]:0.015987394830690338,14[&type="Not_Marshallese"]:…
tree STATE_3200000 = (((((((1[&type="Not_Marshallese"]:0.15087076869796257,(20[&type="Not_Marshallese"]:0.07747629192348848,((21[&type="Not_Marshallese"]:0.13457974701072817,26[&type="Not_Marshallese"]:0.10657974701093553)96[&type="Not_Marshallese"]:0.005269808676436116,23[&type="Not_Marshallese"]:0.1838495556872607)81[&type="Not_Marshallese"]:0.0386267362362096)57[&type="Not_Marshallese"]:0.0623…
tree STATE_3210000 = (((1[&type="Not_Marshallese"]:0.21127880196746252,((21[&type="Not_Marshallese"]:0.2225783873837014,24[&type="Not_Marshallese"]:0.1375783873838924)70[&type="Marshallese"]:0.04769321369343349,((31[&type="Marshallese"]:0.0767801100805875,33[&type="Marshallese"]:0.13678011008053292)92[&type="Marshallese"]:0.00791231269688919,(41[&type="Marshallese"]:0.034557934768876475,53[&type=…
tree STATE_3220000 = ((((1[&type="Not_Marshallese"]:0.08987717904114434,23[&type="Not_Marshallese"]:0.2238771790411589)104[&type="Not_Marshallese"]:0.1860763462894094,5[&type="Not_Marshallese"]:0.4539535253306647)55[&type="Marshallese"]:0.09286506179469867,((((((((2[&type="Not_Marshallese"]:0.057498211281276745,30[&type="Marshallese"]:0.013498211281407713)79[&type="Marshallese"]:0.031094357935578…
tree STATE_3230000 = ((1[&type="Not_Marshallese"]:0.4293485297194537,((((((2[&type="Not_Marshallese"]:0.13321617577268363,30[&type="Marshallese"]:0.0892161757728146)66[&type="Marshallese"]:0.0011895252044157312,((10[&type="Not_Marshallese"]:0.06196604409551354,(((28[&type="Marshallese"]:0.04185792106308217,40[&type="Marshallese"]:0.0918579210630367)101[&type="Marshallese"]:0.07409767890471863,43[…
tree STATE_3240000 = ((((1[&type="Not_Marshallese"]:0.16207802336097077,(19[&type="Not_Marshallese"]:0.1363318347864143,(((21[&type="Not_Marshallese"]:0.11900978898955439,(33[&type="Marshallese"]:0.08420431349300106,(41[&type="Marshallese"]:0.03170989926488843,53[&type="Marshallese"]:0.11370989926476838)102[&type="Marshallese"]:0.05549441422826906)92[&type="Marshallese"]:0.0918054754965697)83[&ty…
tree STATE_3250000 = (((1[&type="Not_Marshallese"]:0.28819307060968335,((((((12[&type="Not_Marshallese"]:0.008611660023751244,(((13[&type="Not_Marshallese"]:0.12788562023155337,48[&type="Marshallese"]:0.00988562023161521)101[&type="Marshallese"]:0.03738248367888608,14[&type="Not_Marshallese"]:0.18726810391037396)65[&type="Marshallese"]:0.09032558073964259,51[&type="Marshallese"]:0.003593684650129…
tree STATE_3260000 = (((1[&type="Not_Marshallese"]:0.1981630195540256,(((12[&type="Not_Marshallese"]:0.0933709090198811,(((13[&type="Not_Marshallese"]:0.1282301465389996,48[&type="Marshallese"]:0.010230146539061458)106[&type="Marshallese"]:0.022265141406456357,((((15[&type="Not_Marshallese"]:0.22452532243072085,(17[&type="Not_Marshallese"]:0.02311106962727344,18[&type="Not_Marshallese"]:0.0751110…
tree STATE_3270000 = ((((((1[&type="Not_Marshallese"]:0.06992886766169282,24[&type="Not_Marshallese"]:0.07492886766180196)89[&type="Not_Marshallese"]:0.010334968954841761,((((14[&type="Not_Marshallese"]:0.196487769085275,((22[&type="Not_Marshallese"]:0.11691114988107293,34[&type="Marshallese"]:0.11491114988112022)61[&type="Marshallese"]:0.12949157295527047,53[&type="Marshallese"]:0.03540272283633…
tree STATE_3280000 = ((((((1[&type="Not_Marshallese"]:0.07049596012090376,((((5[&type="Not_Marshallese"]:0.18361164882884795,(((15[&type="Not_Marshallese"]:0.2321609753666771,38[&type="Marshallese"]:0.05616097536674622)62[&type="Marshallese"]:0.06569681042689526,17[&type="Not_Marshallese"]:0.12785778579372697)64[&type="Marshallese"]:0.017654290073612522,((16[&type="Not_Marshallese"]:0.00587007636…
tree STATE_3290000 = (((((1[&type="Not_Marshallese"]:0.08468768003646887,(((((14[&type="Not_Marshallese"]:0.20538632139505586,25[&type="Not_Marshallese"]:0.0873863213951177)95[&type="Marshallese"]:0.022946543516613294,53[&type="Marshallese"]:0.1813328649116437)69[&type="Marshallese"]:0.05744736593008315,21[&type="Not_Marshallese"]:0.09678023084167409)98[&type="Marshallese"]:0.010128206553390973,2…
tree STATE_3300000 = ((1[&type="Not_Marshallese"]:0.4096941814705706,(5[&type="Not_Marshallese"]:0.49423783757283224,((14[&type="Not_Marshallese"]:0.337241130522704,20[&type="Not_Marshallese"]:0.04724113052274037)96[&type="Not_Marshallese"]:0.08872871087776091,23[&type="Not_Marshallese"]:0.2809698414004831)55[&type="Marshallese"]:0.16926799617225274)89[&type="Marshallese"]:0.09345634389784929)59[…
tree STATE_3310000 = ((((((1[&type="Not_Marshallese"]:0.0917628493740662,(23[&type="Not_Marshallese"]:0.1728589173320022,(33[&type="Marshallese"]:0.055529178631660736,41[&type="Marshallese"]:0.05852917863181717)55[&type="Marshallese"]:0.13032973870026143)100[&type="Marshallese"]:0.05290393204207855)57[&type="Marshallese"]:0.023656066826180155,46[&type="Marshallese"]:0.19941891620030638)71[&type="…
tree STATE_3320000 = (((((((1[&type="Not_Marshallese"]:0.047945126826532736,14[&type="Not_Marshallese"]:0.3269451268265291)96[&type="Marshallese"]:0.22748333106109941,19[&type="Not_Marshallese"]:0.30542845788760487)82[&type="Marshallese"]:0.023548460968267904,46[&type="Marshallese"]:0.3829769188559601)68[&type="Marshallese"]:0.06344852154021963,24[&type="Not_Marshallese"]:0.3674254403962288)59[&t…
tree STATE_3330000 = (((1[&type="Not_Marshallese"]:0.4881878814493792,19[&type="Not_Marshallese"]:0.5181878814493519)55[&type="Marshallese"]:0.054531371753337554,((((2[&type="Not_Marshallese"]:0.12422499424826872,30[&type="Marshallese"]:0.08022499424839968)79[&type="Marshallese"]:0.15886639075298592,((3[&type="Not_Marshallese"]:0.2011804053120222,(4[&type="Not_Marshallese"]:0.12779378529772933,35…
tree STATE_3340000 = (((((1[&type="Not_Marshallese"]:0.17327201413981486,26[&type="Not_Marshallese"]:0.23527201413994037)82[&type="Marshallese"]:0.004007061162785042,((12[&type="Not_Marshallese"]:0.09792813299318515,(((13[&type="Not_Marshallese"]:0.16415989020299826,48[&type="Marshallese"]:0.046159890203060105)106[&type="Marshallese"]:0.06146590295680199,((((15[&type="Not_Marshallese"]:0.21328835…
tree STATE_3350000 = ((((1[&type="Not_Marshallese"]:0.13401176072474996,26[&type="Not_Marshallese"]:0.19601176072487547)82[&type="Not_Marshallese"]:0.06064252434336703,((((((((2[&type="Not_Marshallese"]:0.08089819776738927,30[&type="Marshallese"]:0.036898197767520236)66[&type="Marshallese"]:0.05119357889606457,49[&type="Marshallese"]:0.06309177666349386)92[&type="Marshallese"]:0.00538812137966460…
tree STATE_3360000 = ((((((((1[&type="Not_Marshallese"]:0.0981641232444932,((((((21[&type="Not_Marshallese"]:0.025295184251990288,(25[&type="Not_Marshallese"]:0.045319870922881034,53[&type="Marshallese"]:0.11631987092279372)81[&type="Marshallese"]:0.05097531332924932)95[&type="Marshallese"]:0.023490152156781963,(22[&type="Not_Marshallese"]:0.22716821832489265,34[&type="Marshallese"]:0.22516821832…
tree STATE_3370000 = (((((1[&type="Not_Marshallese"]:0.17552232342879315,19[&type="Not_Marshallese"]:0.20552232342876586)69[&type="Marshallese"]:0.04884482212040542,24[&type="Not_Marshallese"]:0.2293671455493077)55[&type="Marshallese"]:0.0718691407590416,((((((((((2[&type="Not_Marshallese"]:0.06961745334806035,(30[&type="Marshallese"]:1.6981195517451475E-4,50[&type="Marshallese"]:0.04416981195504…
tree STATE_3380000 = ((((1[&type="Not_Marshallese"]:0.14655256813907813,(((((2[&type="Not_Marshallese"]:0.08951932990204403,50[&type="Marshallese"]:0.08951932990204403)62[&type="Marshallese"]:0.043684653618947245,30[&type="Marshallese"]:0.08920398352112224)79[&type="Marshallese"]:0.07185217588277415,(((6[&type="Not_Marshallese"]:0.09596813512944768,(7[&type="Not_Marshallese"]:0.144639861440986,29…
tree STATE_3390000 = ((((1[&type="Not_Marshallese"]:0.15224827867460256,((((((((2[&type="Not_Marshallese"]:0.04847527464975887,50[&type="Marshallese"]:0.04847527464975887)62[&type="Marshallese"]:0.008867290810858686,30[&type="Marshallese"]:0.013342565460748523)79[&type="Marshallese"]:0.08666238496131062,54[&type="Marshallese"]:0.05300495042203368)61[&type="Marshallese"]:0.01785968309682584,((((((…
tree STATE_3400000 = (((((1[&type="Not_Marshallese"]:0.18274525059118218,20[&type="Not_Marshallese"]:0.17174525059121493)102[&type="Marshallese"]:6.204382349421778E-4,((((((2[&type="Not_Marshallese"]:0.05186657665382888,30[&type="Marshallese"]:0.007866576653959845)62[&type="Marshallese"]:0.018404877885232263,((((((8[&type="Not_Marshallese"]:0.18829725811587172,9[&type="Not_Marshallese"]:0.0702972…
tree STATE_3410000 = ((((((((1[&type="Not_Marshallese"]:0.10607976746703307,(((25[&type="Not_Marshallese"]:0.10804303809004479,31[&type="Marshallese"]:0.034043038089975663)105[&type="Marshallese"]:0.07042137733698195,((33[&type="Marshallese"]:0.09718596613305108,41[&type="Marshallese"]:0.10018596613320752)85[&type="Marshallese"]:0.06460057431669919,53[&type="Marshallese"]:0.24678654044978665)104[…
tree STATE_3420000 = ((((1[&type="Not_Marshallese"]:0.4582851070760907,((((2[&type="Not_Marshallese"]:0.05055300315920985,30[&type="Marshallese"]:0.00655300315934082)97[&type="Marshallese"]:0.2313806463554594,(32[&type="Marshallese"]:0.006331513628776264,52[&type="Marshallese"]:0.006331513628776264)72[&type="Marshallese"]:0.3496021358859621)76[&type="Marshallese"]:0.001133137803369877,(((((((((6[…
tree STATE_3430000 = ((((1[&type="Not_Marshallese"]:0.25242087576719774,(((((((2[&type="Not_Marshallese"]:0.13190366521894736,30[&type="Marshallese"]:0.08790366521907833)62[&type="Marshallese"]:0.03960653280316795,((((((3[&type="Not_Marshallese"]:0.11776722122868255,4[&type="Not_Marshallese"]:0.06576722122877532)97[&type="Marshallese"]:0.002120579633071107,35[&type="Marshallese"]:0.01888780086164…
tree STATE_3440000 = ((1[&type="Not_Marshallese"]:0.46853062374388155,19[&type="Not_Marshallese"]:0.49853062374385426)63[&type="Marshallese"]:0.205270408952561,((((2[&type="Not_Marshallese"]:0.07077814868546672,(30[&type="Marshallese"]:0.007472600821398667,50[&type="Marshallese"]:0.0514726008212677)60[&type="Marshallese"]:0.019305547864199024)97[&type="Marshallese"]:0.25706018946915865,((((3[&typ…
tree STATE_3450000 = ((((((1[&type="Not_Marshallese"]:0.1338156455511803,(20[&type="Not_Marshallese"]:0.09296721305036237,(25[&type="Not_Marshallese"]:0.11017015426499932,31[&type="Marshallese"]:0.0361701542649302)81[&type="Marshallese"]:0.15479705878538852)88[&type="Marshallese"]:0.029848432500850675)104[&type="Marshallese"]:0.019516773707989876,5[&type="Not_Marshallese"]:0.33133241925928114)102…
tree STATE_3460000 = (1[&type="Not_Marshallese"]:0.3623422242707385,((((((((((((2[&type="Not_Marshallese"]:0.053738025620701735,30[&type="Marshallese"]:0.009738025620832702)62[&type="Marshallese"]:0.02490046317503647,(((((8[&type="Not_Marshallese"]:0.18418618644004342,9[&type="Not_Marshallese"]:0.06618618644010527)67[&type="Not_Marshallese"]:0.05147057039872982,40[&type="Marshallese"]:0.019656756…
tree STATE_3470000 = (1[&type="Not_Marshallese"]:0.36418676703881325,((((((((((((2[&type="Not_Marshallese"]:0.05579795864223425,30[&type="Marshallese"]:0.011797958642365214)62[&type="Marshallese"]:0.008693063868581485,(36[&type="Marshallese"]:0.11360356169264729,45[&type="Marshallese"]:0.015603561692690948)78[&type="Marshallese"]:0.00788746081818481)93[&type="Marshallese"]:0.013827551596771404,43…
tree STATE_3480000 = ((((((((1[&type="Not_Marshallese"]:0.0981947213701978,(25[&type="Not_Marshallese"]:0.24823503753494347,26[&type="Not_Marshallese"]:0.14923503753501077)105[&type="Marshallese"]:0.01095968383531254)70[&type="Marshallese"]:0.06418952162234626,(((((((2[&type="Not_Marshallese"]:0.05432073539198812,30[&type="Marshallese"]:0.010320735392119085)62[&type="Marshallese"]:0.0778049176145…
tree STATE_3490000 = (((((1[&type="Not_Marshallese"]:0.3758328820320075,(((5[&type="Not_Marshallese"]:0.4620904500315419,21[&type="Not_Marshallese"]:0.3740904500313491)100[&type="Marshallese"]:0.032749033317638565,((((12[&type="Not_Marshallese"]:0.0769173317917643,(((15[&type="Not_Marshallese"]:0.3240568110961157,(17[&type="Not_Marshallese"]:0.122326407906662,42[&type="Marshallese"]:0.00932640790…
tree STATE_3500000 = (((((1[&type="Not_Marshallese"]:0.19044427596918168,((19[&type="Not_Marshallese"]:0.03735661846503502,23[&type="Not_Marshallese"]:0.14135661846507686)70[&type="Marshallese"]:0.04583714773913061,(((21[&type="Not_Marshallese"]:0.05399646959386828,((33[&type="Marshallese"]:0.016128921670612806,53[&type="Marshallese"]:0.10112892167064919)106[&type="Marshallese"]:0.016203951514876…
tree STATE_3510000 = (((1[&type="Not_Marshallese"]:0.324295212311427,(((19[&type="Not_Marshallese"]:0.09355452192101643,(25[&type="Not_Marshallese"]:0.14958117697150164,31[&type="Marshallese"]:0.07558117697143252)70[&type="Marshallese"]:0.07497334494960028)71[&type="Marshallese"]:0.06153242531715497,21[&type="Not_Marshallese"]:0.21508694723811683)95[&type="Marshallese"]:0.16301400205123517,27[&ty…
tree STATE_3520000 = (((1[&type="Not_Marshallese"]:0.16933660482001922,(((20[&type="Not_Marshallese"]:0.08100384185653542,(23[&type="Not_Marshallese"]:0.21805177795543074,(25[&type="Not_Marshallese"]:0.07388973341117,(33[&type="Marshallese"]:0.04952361878502287,53[&type="Marshallese"]:0.13452361878505925)99[&type="Marshallese"]:0.010366114626023437)84[&type="Marshallese"]:0.1711620445443044)57[&t…
tree STATE_3530000 = (((1[&type="Not_Marshallese"]:0.3795545595603086,23[&type="Not_Marshallese"]:0.5135545595603231)68[&type="Marshallese"]:0.020477476590282095,((((12[&type="Not_Marshallese"]:0.0638466091906752,((15[&type="Not_Marshallese"]:0.31618193000442085,(((16[&type="Not_Marshallese"]:0.10798630100635695,18[&type="Not_Marshallese"]:0.11098630100628601)62[&type="Marshallese"]:0.07454503130…
tree STATE_3540000 = (((((1[&type="Not_Marshallese"]:0.05893670060090961,5[&type="Not_Marshallese"]:0.23693670060102057)55[&type="Marshallese"]:0.08355143777650509,((20[&type="Not_Marshallese"]:0.08839488670817053,((23[&type="Not_Marshallese"]:0.16400557262296445,25[&type="Not_Marshallese"]:0.1910055726230081)84[&type="Not_Marshallese"]:0.03524385656573514,(33[&type="Marshallese"]:0.0132102971797…
tree STATE_3550000 = (((((((1[&type="Not_Marshallese"]:0.10482359723956469,5[&type="Not_Marshallese"]:0.28282359723967565)70[&type="Marshallese"]:0.04335147527023031,(33[&type="Marshallese"]:0.030795486247487514,53[&type="Marshallese"]:0.1157954862475239)99[&type="Marshallese"]:0.264379586262242)106[&type="Marshallese"]:0.0018481771652401058,((((((2[&type="Not_Marshallese"]:0.06752157061846464,30…
tree STATE_3560000 = (((((1[&type="Not_Marshallese"]:0.08658824482666516,(19[&type="Not_Marshallese"]:0.09975947903364513,24[&type="Not_Marshallese"]:0.07475947903378155)106[&type="Not_Marshallese"]:0.01682876579299275)70[&type="Marshallese"]:0.07862862973664642,5[&type="Not_Marshallese"]:0.34321687456342254)61[&type="Marshallese"]:0.06259022772303346,20[&type="Not_Marshallese"]:0.216807102286377…
tree STATE_3570000 = ((((1[&type="Not_Marshallese"]:0.07153266547522974,24[&type="Not_Marshallese"]:0.07653266547533888)70[&type="Not_Marshallese"]:0.10957871229104643,((14[&type="Not_Marshallese"]:0.3278066394947583,(((25[&type="Not_Marshallese"]:0.06497708365046706,41[&type="Marshallese"]:0.0539770836504998)84[&type="Marshallese"]:0.021934020159520173,((31[&type="Marshallese"]:0.003674579112829…
tree STATE_3580000 = (((1[&type="Not_Marshallese"]:0.23958809998759345,(5[&type="Not_Marshallese"]:0.3170011824371016,23[&type="Not_Marshallese"]:0.2730011824370052)75[&type="Marshallese"]:0.10058691755060278)69[&type="Marshallese"]:0.03206019043653818,((((((((2[&type="Not_Marshallese"]:0.06508545214722372,30[&type="Marshallese"]:0.02108545214735469)62[&type="Marshallese"]:0.02730927892962287,10[…
tree STATE_3590000 = (((((1[&type="Not_Marshallese"]:0.13371480361284016,(((19[&type="Not_Marshallese"]:0.053862368617809575,27[&type="Not_Marshallese"]:0.08586236861796237)76[&type="Marshallese"]:0.062335363593340354,25[&type="Not_Marshallese"]:0.24719773221123542)73[&type="Marshallese"]:0.019461468937373994,21[&type="Not_Marshallese"]:0.19565920114846935)105[&type="Marshallese"]:0.0280556024642…
tree STATE_3600000 = ((((((1[&type="Not_Marshallese"]:0.1961093289011252,5[&type="Not_Marshallese"]:0.37410932890123616)81[&type="Marshallese"]:0.0010502677540820127,((22[&type="Not_Marshallese"]:0.08629807132353584,34[&type="Marshallese"]:0.08429807132358313)96[&type="Marshallese"]:0.3058902945323647,25[&type="Not_Marshallese"]:0.11018836585597513)104[&type="Not_Marshallese"]:0.2479712307992903)…
tree STATE_3610000 = (((1[&type="Not_Marshallese"]:0.21336387523812828,20[&type="Not_Marshallese"]:0.20236387523816102)81[&type="Marshallese"]:0.12335437389316661,((((((2[&type="Not_Marshallese"]:0.0945528255692889,30[&type="Marshallese"]:0.05055282556941987)62[&type="Marshallese"]:0.020753441257967742,(((6[&type="Not_Marshallese"]:0.03307484193889343,(7[&type="Not_Marshallese"]:0.086063503088916…
tree STATE_3620000 = ((((((1[&type="Not_Marshallese"]:0.252253393405214,(((12[&type="Not_Marshallese"]:0.11116861636253761,((((13[&type="Not_Marshallese"]:0.11978978934206025,48[&type="Marshallese"]:0.0017897893421220945)55[&type="Marshallese"]:0.010693231345342058,14[&type="Not_Marshallese"]:0.15248302068733682)106[&type="Marshallese"]:0.05667902107054129,((((15[&type="Not_Marshallese"]:0.134863…
tree STATE_3630000 = (((((((1[&type="Not_Marshallese"]:0.09810939694094667,(12[&type="Not_Marshallese"]:0.04543222519108048,(((13[&type="Not_Marshallese"]:0.16422078145895702,48[&type="Marshallese"]:0.04622078145901887)103[&type="Marshallese"]:0.035484925137220236,((((15[&type="Not_Marshallese"]:0.19418310938837965,16[&type="Not_Marshallese"]:0.07318310938851244)60[&type="Marshallese"]:0.04776209…
tree STATE_3640000 = (((1[&type="Not_Marshallese"]:0.22787018121550096,5[&type="Not_Marshallese"]:0.4058701812156119)70[&type="Marshallese"]:0.12233507320049897,(((((12[&type="Not_Marshallese"]:0.020521785031874296,((13[&type="Not_Marshallese"]:0.1731094789781661,48[&type="Marshallese"]:0.05510947897822793)103[&type="Marshallese"]:0.0720597396244872,((((15[&type="Not_Marshallese"]:0.1941344301496…
tree STATE_3650000 = (((((1[&type="Not_Marshallese"]:0.10686960116665623,((20[&type="Not_Marshallese"]:0.06962673378591833,(26[&type="Not_Marshallese"]:0.009206304499774665,27[&type="Not_Marshallese"]:0.009206304499774665)99[&type="Not_Marshallese"]:0.13342042928623643)76[&type="Marshallese"]:0.007942141973915184,(21[&type="Not_Marshallese"]:0.15565299243812125,((((((22[&type="Not_Marshallese"]:0…
tree STATE_3660000 = (((1[&type="Not_Marshallese"]:0.3752570072905721,((((((12[&type="Not_Marshallese"]:0.0052983177252899916,((((13[&type="Not_Marshallese"]:0.12794212999683074,48[&type="Marshallese"]:0.00994212999689259)55[&type="Marshallese"]:0.05103497737550644,14[&type="Not_Marshallese"]:0.2009771073722717)106[&type="Marshallese"]:0.011098623612080583,((((15[&type="Not_Marshallese"]:0.266000…
tree STATE_3670000 = ((((((1[&type="Not_Marshallese"]:0.09659478884701633,(((13[&type="Not_Marshallese"]:0.017367706049291665,14[&type="Not_Marshallese"]:0.03936770604922618)103[&type="Not_Marshallese"]:0.19735066440832333,48[&type="Marshallese"]:0.09671837045767684)84[&type="Marshallese"]:0.05674124066393693,(((((15[&type="Not_Marshallese"]:0.14771995835490498,18[&type="Not_Marshallese"]:0.02971…
tree STATE_3680000 = (((((1[&type="Not_Marshallese"]:0.10671021497441613,12[&type="Not_Marshallese"]:0.10371021497448707)92[&type="Not_Marshallese"]:0.01045463035979255,((((13[&type="Not_Marshallese"]:0.17087238451707398,(14[&type="Not_Marshallese"]:0.19186714660986992,48[&type="Marshallese"]:0.05186714660999725)103[&type="Marshallese"]:0.0010052379071385786)84[&type="Marshallese"]:0.106386893032…
tree STATE_3690000 = (((1[&type="Not_Marshallese"]:0.05325353899830365,24[&type="Not_Marshallese"]:0.05825353899841279)81[&type="Not_Marshallese"]:0.19138735729079326,((((((((2[&type="Not_Marshallese"]:0.0772138317651595,30[&type="Marshallese"]:0.03321383176529047)62[&type="Marshallese"]:0.018448383734307905,54[&type="Marshallese"]:0.004662215499572908)98[&type="Marshallese"]:0.002726414491444839…
tree STATE_3700000 = ((((((1[&type="Not_Marshallese"]:0.06984288017668294,(((25[&type="Not_Marshallese"]:0.11840900478115257,26[&type="Not_Marshallese"]:0.019409004781219874)77[&type="Not_Marshallese"]:0.048635552531301696,(27[&type="Not_Marshallese"]:0.040097122514789474,31[&type="Marshallese"]:0.06509712251465305)95[&type="Marshallese"]:0.027947434797732096)102[&type="Marshallese"]:0.0339549984…
tree STATE_3710000 = (((((1[&type="Not_Marshallese"]:0.08511372148311969,((20[&type="Not_Marshallese"]:0.03389080507288256,((27[&type="Not_Marshallese"]:0.05189005270875946,31[&type="Marshallese"]:0.07689005270862304)95[&type="Marshallese"]:0.008276974797866377,46[&type="Marshallese"]:0.08216702750656035)102[&type="Marshallese"]:0.04672377756634949)75[&type="Marshallese"]:0.03605675591506197,25[&…
tree STATE_3720000 = ((((1[&type="Not_Marshallese"]:0.1144086238846741,((5[&type="Not_Marshallese"]:0.1884992832032144,(((13[&type="Not_Marshallese"]:0.15301417893153613,48[&type="Marshallese"]:0.03501417893159797)84[&type="Marshallese"]:0.026364229584034726,(14[&type="Not_Marshallese"]:0.02736184746008935,(((((15[&type="Not_Marshallese"]:0.18005011279537525,38[&type="Marshallese"]:0.004050112795…
tree STATE_3730000 = (((((((1[&type="Not_Marshallese"]:0.17514014311406567,21[&type="Not_Marshallese"]:0.2651401431139838)70[&type="Marshallese"]:0.050212266557313256,46[&type="Marshallese"]:0.30935240967143895)93[&type="Marshallese"]:0.026887452809373547,(20[&type="Not_Marshallese"]:0.08802249002825213,31[&type="Marshallese"]:0.18602249002820848)105[&type="Not_Marshallese"]:0.15321737245253308)1…
tree STATE_3740000 = (((1[&type="Not_Marshallese"]:0.20316381303011843,(23[&type="Not_Marshallese"]:0.28341662104888476,((24[&type="Not_Marshallese"]:0.06443516631716573,25[&type="Not_Marshallese"]:0.2204351663171148)69[&type="Not_Marshallese"]:0.04126658578634945,26[&type="Not_Marshallese"]:0.16270175210353155)58[&type="Not_Marshallese"]:0.048714868945464174)65[&type="Not_Marshallese"]:0.0537471…
tree STATE_3750000 = ((((1[&type="Not_Marshallese"]:0.16350128691403598,(((19[&type="Not_Marshallese"]:0.12524147210521297,23[&type="Not_Marshallese"]:0.2292414721052548)77[&type="Marshallese"]:0.03940280639391336,46[&type="Marshallese"]:0.21864427849921364)76[&type="Marshallese"]:0.012327241855699222,24[&type="Not_Marshallese"]:0.15197152035496198)65[&type="Marshallese"]:0.016529766559183146)102…
tree STATE_3760000 = ((((1[&type="Not_Marshallese"]:0.10565145667835041,20[&type="Not_Marshallese"]:0.09465145667838315)76[&type="Marshallese"]:0.02713891796215473,26[&type="Not_Marshallese"]:0.19479037464063065)58[&type="Marshallese"]:0.03897273517729072,(((((5[&type="Not_Marshallese"]:0.18771414559339417,(((13[&type="Not_Marshallese"]:0.12967204357030349,48[&type="Marshallese"]:0.01167204357036…
tree STATE_3770000 = ((((1[&type="Not_Marshallese"]:0.09427219721325408,23[&type="Not_Marshallese"]:0.22827219721326863)65[&type="Marshallese"]:0.06495089656652497,(20[&type="Not_Marshallese"]:0.09833497995831797,(21[&type="Not_Marshallese"]:0.11156286520707526,46[&type="Marshallese"]:0.10556286520721714)77[&type="Marshallese"]:0.08777211475112812)102[&type="Marshallese"]:0.04988811382149383)58[&…
tree STATE_3780000 = (((1[&type="Not_Marshallese"]:0.17317578402060674,(((((((5[&type="Not_Marshallese"]:0.17594648136812074,51[&type="Marshallese"]:0.002946481368118925)101[&type="Marshallese"]:0.03809468823424278,((12[&type="Not_Marshallese"]:0.005742722147644264,(((13[&type="Not_Marshallese"]:0.08693413967948355,14[&type="Not_Marshallese"]:0.10893413967941806)103[&type="Marshallese"]:0.0647431…
tree STATE_3790000 = (((((1[&type="Not_Marshallese"]:0.10558559716536742,21[&type="Not_Marshallese"]:0.19558559716528556)105[&type="Marshallese"]:0.007684783535434003,23[&type="Not_Marshallese"]:0.24727038070081597)61[&type="Marshallese"]:0.015525918950385575,((((((5[&type="Not_Marshallese"]:0.18521258985260947,(((13[&type="Not_Marshallese"]:0.12443335598005956,48[&type="Marshallese"]:0.006433355…
tree STATE_3800000 = ((((1[&type="Not_Marshallese"]:0.07529187742764676,24[&type="Not_Marshallese"]:0.0802918774277559)105[&type="Marshallese"]:0.04652950623951746,((((12[&type="Not_Marshallese"]:0.07594992462522054,(((((13[&type="Not_Marshallese"]:0.07365517829290869,14[&type="Not_Marshallese"]:0.0956551782928432)103[&type="Not_Marshallese"]:0.07704547793196526,48[&type="Marshallese"]:0.03270065…
tree STATE_3810000 = ((((1[&type="Not_Marshallese"]:0.046238261266573266,5[&type="Not_Marshallese"]:0.22423826126668422)105[&type="Not_Marshallese"]:0.11641570258258893,(((19[&type="Not_Marshallese"]:0.04641438997616887,((((22[&type="Not_Marshallese"]:0.13693297925592052,34[&type="Marshallese"]:0.1349329792559678)96[&type="Marshallese"]:0.17696484343266056,33[&type="Marshallese"]:0.01789782268853…
tree STATE_3820000 = (((1[&type="Not_Marshallese"]:0.07627666973152925,5[&type="Not_Marshallese"]:0.2542766697316402)93[&type="Not_Marshallese"]:0.17584791704266978,(((12[&type="Not_Marshallese"]:0.014389478203258532,27[&type="Not_Marshallese"]:0.0793894782033131)100[&type="Marshallese"]:0.017557830667976337,(((13[&type="Not_Marshallese"]:0.06631807819224039,14[&type="Not_Marshallese"]:0.08831807…
tree STATE_3830000 = (((1[&type="Not_Marshallese"]:0.12306728765383534,24[&type="Not_Marshallese"]:0.12806728765394448)98[&type="Marshallese"]:0.11248110997896277,(((((((((((2[&type="Not_Marshallese"]:0.05931945607642897,30[&type="Marshallese"]:0.015319456076559934)62[&type="Marshallese"]:0.021719813591233983,10[&type="Not_Marshallese"]:0.0720392696676484)73[&type="Marshallese"]:0.010360851155236…
tree STATE_3840000 = ((((1[&type="Not_Marshallese"]:0.12733533597694346,19[&type="Not_Marshallese"]:0.15733533597691618)70[&type="Not_Marshallese"]:0.040918435082998084,5[&type="Not_Marshallese"]:0.3462537710600525)105[&type="Marshallese"]:0.04186247251923536,((((((((((2[&type="Not_Marshallese"]:0.05334657235771045,30[&type="Marshallese"]:0.00934657235784142)62[&type="Marshallese"]:0.012412351197…
tree STATE_3850000 = ((((1[&type="Not_Marshallese"]:0.10974724138321956,(19[&type="Not_Marshallese"]:0.130495818609628,21[&type="Not_Marshallese"]:0.19049581860957343)104[&type="Marshallese"]:0.009251422773564277)70[&type="Marshallese"]:0.053477702749400224,(((12[&type="Not_Marshallese"]:0.022856282735144617,((((13[&type="Not_Marshallese"]:0.10609159157746945,14[&type="Not_Marshallese"]:0.1280915…
tree STATE_3860000 = (((((1[&type="Not_Marshallese"]:0.09158755955833764,(19[&type="Not_Marshallese"]:0.10922344800707451,20[&type="Not_Marshallese"]:0.06822344800713454)98[&type="Marshallese"]:0.012364111551235846)95[&type="Marshallese"]:0.005763043669184675,(5[&type="Not_Marshallese"]:0.2693060599773518,(((12[&type="Not_Marshallese"]:0.05477363371965949,((((13[&type="Not_Marshallese"]:0.0400048…
tree STATE_3870000 = ((((1[&type="Not_Marshallese"]:0.13092855318781704,5[&type="Not_Marshallese"]:0.308928553187928)65[&type="Marshallese"]:0.04204396996154358,(((12[&type="Not_Marshallese"]:0.02589261019868183,(((13[&type="Not_Marshallese"]:0.022686996068926324,14[&type="Not_Marshallese"]:0.04468699606886084)103[&type="Not_Marshallese"]:0.10260059921536435,48[&type="Marshallese"]:0.007287595284…
tree STATE_3880000 = (((((((1[&type="Not_Marshallese"]:0.09300760086823856,5[&type="Not_Marshallese"]:0.2710076008683495)65[&type="Marshallese"]:0.007396789588557828,19[&type="Not_Marshallese"]:0.1304043904567691)69[&type="Marshallese"]:0.005516604984318385,(((((2[&type="Not_Marshallese"]:0.055345288552330896,30[&type="Marshallese"]:0.011345288552461863)62[&type="Marshallese"]:0.00319269869675831…
tree STATE_3890000 = (((1[&type="Not_Marshallese"]:0.05774959858308604,5[&type="Not_Marshallese"]:0.235749598583197)65[&type="Marshallese"]:0.08886058530488161,((((21[&type="Not_Marshallese"]:0.0829231020972937,46[&type="Marshallese"]:0.07692310209743558)102[&type="Marshallese"]:0.006367752103266677,(((((22[&type="Not_Marshallese"]:0.12135693593036129,34[&type="Marshallese"]:0.11935693593040858)9…
tree STATE_3900000 = (((1[&type="Not_Marshallese"]:0.1212074542265198,(23[&type="Not_Marshallese"]:0.21070437522121988,26[&type="Not_Marshallese"]:0.13870437522133083)69[&type="Not_Marshallese"]:0.04450307900531447)106[&type="Marshallese"]:0.07892230624387875,((19[&type="Not_Marshallese"]:0.07659978593457573,((21[&type="Not_Marshallese"]:0.08929051470553462,(((((22[&type="Not_Marshallese"]:0.1596…
tree STATE_3910000 = (((((((1[&type="Not_Marshallese"]:0.07491968127412618,24[&type="Not_Marshallese"]:0.07991968127423532)106[&type="Marshallese"]:0.002503944345042086,(21[&type="Not_Marshallese"]:0.13013499529849015,46[&type="Marshallese"]:0.12413499529863203)102[&type="Marshallese"]:0.03728863032059626)105[&type="Marshallese"]:0.04333109454273376,((((2[&type="Not_Marshallese"]:0.06466200437045…
tree STATE_3920000 = ((((1[&type="Not_Marshallese"]:0.07935058580047505,(((19[&type="Not_Marshallese"]:0.047725044835529085,26[&type="Not_Marshallese"]:0.07972504483568188)98[&type="Marshallese"]:0.0015173225339142338,21[&type="Not_Marshallese"]:0.10924236736938875)102[&type="Marshallese"]:0.006528790366347903,25[&type="Not_Marshallese"]:0.18677115773587671)69[&type="Marshallese"]:0.0535794280646…
tree STATE_3930000 = ((((1[&type="Not_Marshallese"]:0.0704524792306539,27[&type="Not_Marshallese"]:0.1324524792307794)81[&type="Not_Marshallese"]:0.10671702151065465,(((5[&type="Not_Marshallese"]:0.2528288235384112,(20[&type="Not_Marshallese"]:0.01916737346105879,(((((((22[&type="Not_Marshallese"]:0.0752232783600778,34[&type="Marshallese"]:0.0732232783601251)96[&type="Marshallese"]:0.192205428099…
tree STATE_3940000 = ((((1[&type="Not_Marshallese"]:0.15306701908001408,(5[&type="Not_Marshallese"]:0.3299329916124133,(21[&type="Not_Marshallese"]:0.13243572205271148,((((((22[&type="Not_Marshallese"]:0.05847163426813681,34[&type="Marshallese"]:0.05647163426818411)96[&type="Not_Marshallese"]:0.29000462293638396,53[&type="Marshallese"]:0.13747625720450807)71[&type="Marshallese"]:0.007784467129613…
tree STATE_3950000 = ((((((1[&type="Not_Marshallese"]:0.07341100331992989,23[&type="Not_Marshallese"]:0.20741100331994444)93[&type="Marshallese"]:0.05603543047498527,19[&type="Not_Marshallese"]:0.15944643379488788)70[&type="Marshallese"]:0.017734556203459984,((((12[&type="Not_Marshallese"]:0.03283812309679035,(((13[&type="Not_Marshallese"]:0.18310923830089076,48[&type="Marshallese"]:0.06510923830…
tree STATE_3960000 = ((1[&type="Not_Marshallese"]:0.2264205048467952,((((12[&type="Not_Marshallese"]:0.05601128105788744,14[&type="Not_Marshallese"]:0.33801128105781286)85[&type="Marshallese"]:0.021467872662039977,(((13[&type="Not_Marshallese"]:0.14711987761745027,48[&type="Marshallese"]:0.029119877617512113)55[&type="Marshallese"]:0.10763462624173237,51[&type="Marshallese"]:0.0027545038592299287…
tree STATE_3970000 = (((1[&type="Not_Marshallese"]:0.2780058414128339,23[&type="Not_Marshallese"]:0.41200584141284846)93[&type="Marshallese"]:0.0899871900412278,((((2[&type="Not_Marshallese"]:0.30350673691476937,30[&type="Marshallese"]:0.25950673691490034)92[&type="Marshallese"]:0.02868032009827326,(((((((6[&type="Not_Marshallese"]:0.029083899749420328,(7[&type="Not_Marshallese"]:0.11208739009630…
tree STATE_3980000 = (((1[&type="Not_Marshallese"]:0.1501985377445164,24[&type="Not_Marshallese"]:0.15519853774462555)69[&type="Not_Marshallese"]:0.2581003589287755,(((((12[&type="Not_Marshallese"]:0.061688788713749165,((((15[&type="Not_Marshallese"]:0.314450944384874,(17[&type="Not_Marshallese"]:0.09476821581541667,38[&type="Marshallese"]:0.08876821581533118)58[&type="Marshallese"]:0.04968272856…
tree STATE_3990000 = (((((1[&type="Not_Marshallese"]:0.1657760342211525,5[&type="Not_Marshallese"]:0.34377603422126346)104[&type="Marshallese"]:0.13300254718715787,23[&type="Not_Marshallese"]:0.4327785814083249)85[&type="Marshallese"]:0.20484405704701736,24[&type="Not_Marshallese"]:0.5086226384554369)69[&type="Marshallese"]:0.019218202264305928,(((((((((((2[&type="Not_Marshallese"]:0.059110335363…
tree STATE_4000000 = ((((1[&type="Not_Marshallese"]:0.0949393015221568,(24[&type="Not_Marshallese"]:0.07057610985132634,(25[&type="Not_Marshallese"]:0.1973038018096248,41[&type="Marshallese"]:0.18630380180965755)97[&type="Marshallese"]:0.029272308041650597)96[&type="Marshallese"]:0.029363191670939592)77[&type="Marshallese"]:0.0028688381820137776,((((14[&type="Not_Marshallese"]:0.09182585193304477…
tree STATE_4010000 = (((1[&type="Not_Marshallese"]:0.36648754443279263,((((12[&type="Not_Marshallese"]:0.04471077220943609,(((13[&type="Not_Marshallese"]:0.19628260464946257,48[&type="Marshallese"]:0.07828260464952441)55[&type="Marshallese"]:0.009224348317049436,(((15[&type="Not_Marshallese"]:0.19682333185109716,(16[&type="Not_Marshallese"]:0.05952998892136596,18[&type="Not_Marshallese"]:0.062529…
tree STATE_4020000 = ((((1[&type="Not_Marshallese"]:0.1326765752100254,(31[&type="Marshallese"]:0.08364008454580807,33[&type="Marshallese"]:0.1436400845457535)93[&type="Marshallese"]:0.13603649066420642)92[&type="Marshallese"]:0.14195101255710607,((((((((2[&type="Not_Marshallese"]:0.04202594930127812,50[&type="Marshallese"]:0.04202594930127812)97[&type="Marshallese"]:0.0032636798992035088,30[&typ…
tree STATE_4030000 = ((((((((1[&type="Not_Marshallese"]:0.037312738416152236,20[&type="Not_Marshallese"]:0.026312738416184978)88[&type="Marshallese"]:0.07412834553845349,24[&type="Not_Marshallese"]:0.11644108395471486)77[&type="Not_Marshallese"]:0.05045715554812891,46[&type="Marshallese"]:0.24589823950279466)98[&type="Marshallese"]:0.0018958825069914642,(((((14[&type="Not_Marshallese"]:0.12037102…
tree STATE_4040000 = (((((((((1[&type="Not_Marshallese"]:0.055032060364772484,(((13[&type="Not_Marshallese"]:0.13043490111582,48[&type="Marshallese"]:0.012434901115881858)55[&type="Marshallese"]:0.12621251043136716,(((15[&type="Not_Marshallese"]:0.27393365110664586,(16[&type="Not_Marshallese"]:0.06334144807614034,18[&type="Not_Marshallese"]:0.0663414480760694)58[&type="Not_Marshallese"]:0.0895922…
tree STATE_4050000 = ((((((1[&type="Not_Marshallese"]:0.1702444429072979,24[&type="Not_Marshallese"]:0.17524444290740704)81[&type="Marshallese"]:0.056603455125790236,20[&type="Not_Marshallese"]:0.21584789803312088)105[&type="Not_Marshallese"]:0.020240429457656917,23[&type="Not_Marshallese"]:0.3810883274907596)98[&type="Not_Marshallese"]:0.07549771480853562,5[&type="Not_Marshallese"]:0.50058604229…
tree STATE_4060000 = (((1[&type="Not_Marshallese"]:0.23848154275886524,5[&type="Not_Marshallese"]:0.4164815427589762)70[&type="Not_Marshallese"]:0.08536383149631643,(((((((12[&type="Not_Marshallese"]:0.005242797833108326,51[&type="Marshallese"]:0.013242797833146525)90[&type="Marshallese"]:0.024766328461599874,((13[&type="Not_Marshallese"]:0.22683314794374676,48[&type="Marshallese"]:0.108833147943…
tree STATE_4070000 = (((((((1[&type="Not_Marshallese"]:0.05346066155408291,(((21[&type="Not_Marshallese"]:0.061323215335863046,31[&type="Marshallese"]:0.05832321533593399)57[&type="Marshallese"]:0.02949739261690809,(26[&type="Not_Marshallese"]:0.026435906964567657,41[&type="Marshallese"]:0.1144359069645331)100[&type="Marshallese"]:0.036384700988410845)77[&type="Marshallese"]:0.01891959776139851,(…
tree STATE_4080000 = (((((1[&type="Not_Marshallese"]:0.08756840231412288,20[&type="Not_Marshallese"]:0.07656840231415563)93[&type="Marshallese"]:0.07262580029988452,((((5[&type="Not_Marshallese"]:0.2028313910281231,(13[&type="Not_Marshallese"]:0.13546651781322916,48[&type="Marshallese"]:0.017466517813291005)55[&type="Marshallese"]:0.14636487321484482)104[&type="Marshallese"]:4.637255290935727E-4,…
tree STATE_4090000 = (1[&type="Not_Marshallese"]:0.30847583973438264,((((((((((((((2[&type="Not_Marshallese"]:0.054268605073248044,30[&type="Marshallese"]:0.010268605073379011)92[&type="Marshallese"]:0.016577891902465502,43[&type="Marshallese"]:0.015846496975649882)89[&type="Marshallese"]:0.0026527709162345037,((((((6[&type="Not_Marshallese"]:0.025478404975146918,(7[&type="Not_Marshallese"]:0.077…
tree STATE_4100000 = ((((1[&type="Not_Marshallese"]:0.09137765194518854,23[&type="Not_Marshallese"]:0.2253776519452031)93[&type="Marshallese"]:0.05740637842391316,(((((5[&type="Not_Marshallese"]:0.2392182963442704,((12[&type="Not_Marshallese"]:0.036843695529871656,27[&type="Not_Marshallese"]:0.10184369552992623)91[&type="Not_Marshallese"]:0.018396258302050272,(((((15[&type="Not_Marshallese"]:0.22…
tree STATE_4110000 = (1[&type="Not_Marshallese"]:0.2599167919243256,(((((((((((((((2[&type="Not_Marshallese"]:0.044318588703961326,30[&type="Marshallese"]:3.18588704092293E-4)92[&type="Marshallese"]:0.019645824302737536,((10[&type="Not_Marshallese"]:0.012467122242794337,37[&type="Marshallese"]:0.01546712224295077)74[&type="Marshallese"]:0.03373882933992023,11[&type="Not_Marshallese"]:0.0462059515…
tree STATE_4120000 = (((((1[&type="Not_Marshallese"]:0.11238577423268425,(12[&type="Not_Marshallese"]:0.06684421664581042,(((13[&type="Not_Marshallese"]:0.1303046766059699,48[&type="Marshallese"]:0.01230467660603174)55[&type="Marshallese"]:0.11712928403288636,((15[&type="Not_Marshallese"]:0.2921991389525069,(17[&type="Not_Marshallese"]:0.07265533636458144,18[&type="Not_Marshallese"]:0.12465533636…
tree STATE_4130000 = ((1[&type="Not_Marshallese"]:0.2268381552248503,24[&type="Not_Marshallese"]:0.23183815522495943)96[&type="Marshallese"]:0.07705728629694708,(((((((((2[&type="Not_Marshallese"]:0.05696884867361007,30[&type="Marshallese"]:0.01296884867374104)92[&type="Marshallese"]:0.011085815532054344,(6[&type="Not_Marshallese"]:0.03654341597853028,(7[&type="Not_Marshallese"]:0.132686030303034…
tree STATE_4140000 = ((1[&type="Not_Marshallese"]:0.28121982850058225,20[&type="Not_Marshallese"]:0.270219828500615)65[&type="Marshallese"]:0.05703382868478146,(((((((2[&type="Not_Marshallese"]:0.1473166082194619,30[&type="Marshallese"]:0.10331660821959288)62[&type="Marshallese"]:0.02697003911120266,((5[&type="Not_Marshallese"]:0.18610390447969105,10[&type="Not_Marshallese"]:0.14410390447954735)8…
tree STATE_4150000 = ((((((((1[&type="Not_Marshallese"]:0.05583289487085019,((((((14[&type="Not_Marshallese"]:0.18772400595362093,((((22[&type="Not_Marshallese"]:0.08551813646641543,34[&type="Marshallese"]:0.08351813646646272)60[&type="Marshallese"]:0.21809173136596516,53[&type="Marshallese"]:0.09260986783236785)57[&type="Marshallese"]:0.02047084835990426,41[&type="Marshallese"]:0.031080716192392…
tree STATE_4160000 = (((((1[&type="Not_Marshallese"]:0.062448966084560076,(23[&type="Not_Marshallese"]:0.143719333919479,46[&type="Marshallese"]:0.09371933391952447)91[&type="Marshallese"]:0.05272963216509563)96[&type="Marshallese"]:0.010972221603373966,(((((14[&type="Not_Marshallese"]:0.12966675417720352,25[&type="Not_Marshallese"]:0.01166675417726537)97[&type="Marshallese"]:0.02662114745522598,…
tree STATE_4170000 = ((((1[&type="Not_Marshallese"]:0.2291409354291587,(((((((((14[&type="Not_Marshallese"]:0.07904277430870049,((22[&type="Not_Marshallese"]:0.0935908494329798,34[&type="Marshallese"]:0.09159084943302709)60[&type="Marshallese"]:0.1440941294373626,53[&type="Marshallese"]:0.026684978870329668)57[&type="Marshallese"]:0.0053577954383453585)78[&type="Marshallese"]:0.06484414575819641,…
tree STATE_4180000 = (((((1[&type="Not_Marshallese"]:0.04704983673199825,(((((((14[&type="Not_Marshallese"]:0.07020980685753925,(22[&type="Not_Marshallese"]:0.03484722990839326,34[&type="Marshallese"]:0.03284722990844055)60[&type="Marshallese"]:0.19936257694913326)57[&type="Marshallese"]:0.012472218820700376,53[&type="Marshallese"]:0.03568202567821416)78[&type="Marshallese"]:0.07694599339784164,4…
tree STATE_4190000 = (((1[&type="Not_Marshallese"]:0.11396263470091095,((((((((((2[&type="Not_Marshallese"]:0.05855177840056969,30[&type="Marshallese"]:0.014551778400700655)92[&type="Marshallese"]:0.019729039321068065,47[&type="Marshallese"]:0.001280817721639571)80[&type="Marshallese"]:0.005400369227223423,43[&type="Marshallese"]:0.02868118694879751)87[&type="Marshallese"]:0.003115847030943475,(3…
tree STATE_4200000 = ((((((1[&type="Not_Marshallese"]:0.31107748460927864,(((((2[&type="Not_Marshallese"]:0.09352194142501224,30[&type="Marshallese"]:0.04952194142514321)60[&type="Marshallese"]:0.08991299611148085,((((8[&type="Not_Marshallese"]:0.1813946985838148,9[&type="Not_Marshallese"]:0.06339469858387664)73[&type="Not_Marshallese"]:0.22560626877462603,49[&type="Marshallese"]:0.01800096735854…
tree STATE_4210000 = ((((((((1[&type="Not_Marshallese"]:0.1564179655497201,(((12[&type="Not_Marshallese"]:0.018847775972990255,51[&type="Marshallese"]:0.026847775973028454)100[&type="Marshallese"]:0.010347260947167869,((15[&type="Not_Marshallese"]:0.33755520633938946,((16[&type="Not_Marshallese"]:0.16781589733798036,38[&type="Marshallese"]:0.11281589733791669)65[&type="Marshallese"]:0.03589821705…
tree STATE_4220000 = ((((((1[&type="Not_Marshallese"]:0.22302856983567543,((((12[&type="Not_Marshallese"]:0.03833253823421723,((13[&type="Not_Marshallese"]:0.11867903794440277,48[&type="Marshallese"]:6.790379444646111E-4)55[&type="Marshallese"]:0.09669463454327948,((((15[&type="Not_Marshallese"]:0.17881034793937153,18[&type="Not_Marshallese"]:0.06081034793943338)84[&type="Marshallese"]:0.05288941…
tree STATE_4230000 = ((((((1[&type="Not_Marshallese"]:0.299144472004117,24[&type="Not_Marshallese"]:0.3041444720042261)70[&type="Marshallese"]:0.07105944260278374,(((12[&type="Not_Marshallese"]:0.02911127265161173,(((((13[&type="Not_Marshallese"]:0.11808405328567673,14[&type="Not_Marshallese"]:0.14008405328561124)99[&type="Marshallese"]:0.044907119730714484,48[&type="Marshallese"]:0.0449911730164…
tree STATE_4240000 = ((((1[&type="Not_Marshallese"]:0.4392385519338371,(12[&type="Not_Marshallese"]:0.07673870316729614,(((((13[&type="Not_Marshallese"]:0.0698376363440747,14[&type="Not_Marshallese"]:0.09183763634400921)99[&type="Not_Marshallese"]:0.08972080326838916,48[&type="Marshallese"]:0.0415584396125257)55[&type="Marshallese"]:0.018291614875810103,((((15[&type="Not_Marshallese"]:0.189279627…
tree STATE_4250000 = (((1[&type="Not_Marshallese"]:0.256029166194761,20[&type="Not_Marshallese"]:0.24502916619479376)91[&type="Marshallese"]:0.04771053242462442,((((((2[&type="Not_Marshallese"]:0.0800250148102225,30[&type="Marshallese"]:0.03602501481035347)89[&type="Marshallese"]:0.032416613653710624,(11[&type="Not_Marshallese"]:0.102891576908543,54[&type="Marshallese"]:0.020891576908663056)80[&t…
tree STATE_4260000 = ((((((1[&type="Not_Marshallese"]:0.11783327509468977,25[&type="Not_Marshallese"]:0.278833275094748)77[&type="Marshallese"]:0.022719813597098293,((19[&type="Not_Marshallese"]:0.11469250170243628,((((((22[&type="Not_Marshallese"]:0.037660603186312064,34[&type="Marshallese"]:0.03566060318635936)60[&type="Marshallese"]:0.222452998953704,53[&type="Marshallese"]:0.04911360214000332…
tree STATE_4270000 = (((1[&type="Not_Marshallese"]:0.17787122000472955,((((((((14[&type="Not_Marshallese"]:0.0934935900130292,(22[&type="Not_Marshallese"]:0.06509196987131366,34[&type="Marshallese"]:0.06309196987136095)96[&type="Marshallese"]:0.1924016201417028)55[&type="Marshallese"]:0.010678690002598967,53[&type="Marshallese"]:0.057172280015602706)81[&type="Marshallese"]:0.1078289468074487,41[&…
tree STATE_4280000 = ((((((1[&type="Not_Marshallese"]:0.10038811033044714,20[&type="Not_Marshallese"]:0.08938811033047989)85[&type="Marshallese"]:0.019419199596595993,((2[&type="Not_Marshallese"]:0.08998284311042526,30[&type="Marshallese"]:0.045982843110556226)89[&type="Marshallese"]:0.10420919792432604,(((3[&type="Not_Marshallese"]:0.1240828645034453,35[&type="Marshallese"]:0.023082864503332523)…
tree STATE_4290000 = ((1[&type="Not_Marshallese"]:0.043716261696683745,24[&type="Not_Marshallese"]:0.048716261696792884)73[&type="Not_Marshallese"]:0.4265049593771677,((((((((((2[&type="Not_Marshallese"]:0.11242158909967181,30[&type="Marshallese"]:0.06842158909980278)62[&type="Marshallese"]:0.003017612592184915,(45[&type="Marshallese"]:0.06144631087922914,49[&type="Marshallese"]:0.033446310879209…
tree STATE_4300000 = ((((((1[&type="Not_Marshallese"]:0.20247264562994094,(19[&type="Not_Marshallese"]:0.058203845338103855,((21[&type="Not_Marshallese"]:0.10138218408061939,(26[&type="Not_Marshallese"]:0.07233351025831847,46[&type="Marshallese"]:0.09433351025825298)97[&type="Marshallese"]:0.0010486738225082837)105[&type="Marshallese"]:0.007031336342292249,31[&type="Marshallese"]:0.10541352042298…
tree STATE_4310000 = (((((1[&type="Not_Marshallese"]:0.17024864722941713,(((((((2[&type="Not_Marshallese"]:0.07132410595746064,30[&type="Marshallese"]:0.027324105957591605)89[&type="Marshallese"]:0.04005379529469255,((((8[&type="Not_Marshallese"]:0.11899343612143476,9[&type="Not_Marshallese"]:9.934361214966048E-4)82[&type="Not_Marshallese"]:0.2000418278607457,40[&type="Marshallese"]:0.10303526398…
tree STATE_4320000 = (((((1[&type="Not_Marshallese"]:0.13493912250248108,24[&type="Not_Marshallese"]:0.13993912250259022)77[&type="Marshallese"]:0.025005014945468362,((((((2[&type="Not_Marshallese"]:0.0966383395520507,30[&type="Marshallese"]:0.05263833955218167)89[&type="Marshallese"]:0.04580279937969356,((((6[&type="Not_Marshallese"]:0.08930586989212885,(7[&type="Not_Marshallese"]:0.069468516877…
tree STATE_4330000 = ((((1[&type="Not_Marshallese"]:0.21627982844487248,((((((((2[&type="Not_Marshallese"]:0.08463923225975578,30[&type="Marshallese"]:0.04063923225988675)89[&type="Marshallese"]:0.02868594016394277,(((6[&type="Not_Marshallese"]:0.06766949242760145,(7[&type="Not_Marshallese"]:0.15554052781957967,29[&type="Marshallese"]:0.08954052781977612)61[&type="Marshallese"]:0.0271289646080308…
tree STATE_4340000 = ((((1[&type="Not_Marshallese"]:0.207322245417491,(((((((((2[&type="Not_Marshallese"]:0.06928759190381395,30[&type="Marshallese"]:0.025287591903944917)89[&type="Marshallese"]:0.029022644941201214,(((((6[&type="Not_Marshallese"]:0.03899600933020014,(7[&type="Not_Marshallese"]:0.138953261306062,29[&type="Marshallese"]:0.07295326130625845)61[&type="Marshallese"]:0.015042748024147…
tree STATE_4350000 = (((1[&type="Not_Marshallese"]:0.24494774052167922,(((((((2[&type="Not_Marshallese"]:0.052460675090452824,30[&type="Marshallese"]:0.008460675090583791)89[&type="Marshallese"]:0.03124227933264523,47[&type="Marshallese"]:0.006702954423099872)87[&type="Marshallese"]:0.03281832515079963,44[&type="Marshallese"]:0.24752127957398318)67[&type="Marshallese"]:0.06624508144154795,((((((6…
tree STATE_4360000 = (((((1[&type="Not_Marshallese"]:0.15639807699022967,24[&type="Not_Marshallese"]:0.1613980769903388)102[&type="Not_Marshallese"]:0.08772748824788745,(((((((((5[&type="Not_Marshallese"]:0.10424765738354913,31[&type="Marshallese"]:0.013247657383427258)76[&type="Marshallese"]:0.0980210114925919,26[&type="Not_Marshallese"]:0.08626866887615559)71[&type="Marshallese"]:0.012127588725…
tree STATE_4370000 = ((((1[&type="Not_Marshallese"]:0.18681681783360937,26[&type="Not_Marshallese"]:0.24881681783373488)70[&type="Marshallese"]:0.02017484149000781,(((((5[&type="Not_Marshallese"]:0.1735963772832836,((((22[&type="Not_Marshallese"]:0.17041221828457337,34[&type="Marshallese"]:0.16841221828462066)96[&type="Marshallese"]:0.1554255621864558,41[&type="Marshallese"]:0.0328377804711365)81…
tree STATE_4380000 = (((((1[&type="Not_Marshallese"]:0.14498018605153062,(5[&type="Not_Marshallese"]:0.20115107356528916,21[&type="Not_Marshallese"]:0.11315107356509635)81[&type="Marshallese"]:0.12182911248635242)77[&type="Marshallese"]:0.013138331126979264,((((((12[&type="Not_Marshallese"]:0.011077510053678297,((13[&type="Not_Marshallese"]:0.1318684346524328,48[&type="Marshallese"]:0.01386843465…
tree STATE_4390000 = (((((1[&type="Not_Marshallese"]:0.14770561579856434,(22[&type="Not_Marshallese"]:0.11578145261561612,34[&type="Marshallese"]:0.11378145261566341)60[&type="Marshallese"]:0.47492416318293185)97[&type="Marshallese"]:3.8353595407703E-4,(((((5[&type="Not_Marshallese"]:0.2023331309181181,21[&type="Not_Marshallese"]:0.1143331309179253)81[&type="Marshallese"]:0.03609182106182518,(25[…
tree STATE_4400000 = (((1[&type="Not_Marshallese"]:0.2657735219500259,(((((((5[&type="Not_Marshallese"]:0.22036399706183485,21[&type="Not_Marshallese"]:0.13236399706164204)81[&type="Marshallese"]:0.008295114596280184,(19[&type="Not_Marshallese"]:0.04973760749604961,26[&type="Not_Marshallese"]:0.0817376074962024)78[&type="Not_Marshallese"]:0.030921504161927182)98[&type="Marshallese"]:0.01126145648…
tree STATE_4410000 = ((((1[&type="Not_Marshallese"]:0.3102231950040374,((((((((5[&type="Not_Marshallese"]:0.20613173847221544,27[&type="Not_Marshallese"]:0.09013173847223)85[&type="Not_Marshallese"]:0.001469783613346154,19[&type="Not_Marshallese"]:0.05960152208542335)81[&type="Not_Marshallese"]:0.07418745118052839,(((12[&type="Not_Marshallese"]:0.010089743283200892,(13[&type="Not_Marshallese"]:0.…
tree STATE_4420000 = ((((((((1[&type="Not_Marshallese"]:0.06065001169195783,((12[&type="Not_Marshallese"]:0.00942737226929058,(((13[&type="Not_Marshallese"]:0.1509509406023587,48[&type="Marshallese"]:0.03295094060242054)55[&type="Not_Marshallese"]:0.0989856209093698,(14[&type="Not_Marshallese"]:0.16389681757361874,(15[&type="Not_Marshallese"]:0.32734411527175494,(((16[&type="Not_Marshallese"]:0.0…
tree STATE_4430000 = ((((((1[&type="Not_Marshallese"]:0.23726506929065538,5[&type="Not_Marshallese"]:0.41526506929076634)104[&type="Marshallese"]:0.019764897639563572,(((((((12[&type="Not_Marshallese"]:0.0054742009937335245,((13[&type="Not_Marshallese"]:0.1529742307175712,48[&type="Marshallese"]:0.03497423071763306)55[&type="Not_Marshallese"]:0.10942158176758243,(14[&type="Not_Marshallese"]:0.144…
tree STATE_4440000 = ((((((1[&type="Not_Marshallese"]:0.21004656254044274,((((12[&type="Not_Marshallese"]:0.020377058840111095,((13[&type="Not_Marshallese"]:0.15249602523931372,48[&type="Marshallese"]:0.03449602523937556)55[&type="Marshallese"]:0.11519438639599322,((14[&type="Not_Marshallese"]:0.028041999192442046,(((15[&type="Not_Marshallese"]:0.249007063363395,17[&type="Not_Marshallese"]:0.0790…
tree STATE_4450000 = (((1[&type="Not_Marshallese"]:0.08770480029888572,24[&type="Not_Marshallese"]:0.09270480029899486)97[&type="Not_Marshallese"]:0.2172349976287855,(((20[&type="Not_Marshallese"]:0.12347210137746956,23[&type="Not_Marshallese"]:0.26847210137745137)105[&type="Not_Marshallese"]:0.041076672917833124,31[&type="Marshallese"]:0.262548774295259)100[&type="Not_Marshallese"]:0.11123498331…
tree STATE_4460000 = (((1[&type="Not_Marshallese"]:0.2611142323466821,(20[&type="Not_Marshallese"]:0.1615561565490251,21[&type="Not_Marshallese"]:0.2625561565489105)70[&type="Marshallese"]:0.0885580757976897)69[&type="Marshallese"]:0.01738992347146473,((((((((((2[&type="Not_Marshallese"]:0.0783576548549535,30[&type="Marshallese"]:0.03435765485508446)94[&type="Marshallese"]:0.0029487232778325767,4…
tree STATE_4470000 = (((1[&type="Not_Marshallese"]:0.26439238912605856,((((((((2[&type="Not_Marshallese"]:0.04778891188552714,30[&type="Marshallese"]:0.0037889118856581083)94[&type="Marshallese"]:0.054992751094147585,(((6[&type="Not_Marshallese"]:0.03300053997928942,(7[&type="Not_Marshallese"]:0.12852474458663948,29[&type="Marshallese"]:0.06252474458683593)61[&type="Marshallese"]:0.01947579539265…
tree STATE_4480000 = ((((1[&type="Not_Marshallese"]:0.25345169677519486,(((((((((2[&type="Not_Marshallese"]:0.05197367361994276,30[&type="Marshallese"]:0.007973673620073729)94[&type="Marshallese"]:0.031619626989125904,47[&type="Marshallese"]:0.006593300609070485)74[&type="Marshallese"]:0.00795108394460009,((6[&type="Not_Marshallese"]:0.08245227060431815,(7[&type="Not_Marshallese"]:0.1559855525413…
tree STATE_4490000 = ((((((1[&type="Not_Marshallese"]:0.14613608735854267,(((5[&type="Not_Marshallese"]:0.22537516967674143,(((15[&type="Not_Marshallese"]:0.24929405054148435,17[&type="Not_Marshallese"]:0.07929405054163896)99[&type="Marshallese"]:0.08140014374255172,(((16[&type="Not_Marshallese"]:0.15759468805247645,38[&type="Marshallese"]:0.10259468805241279)83[&type="Marshallese"]:0.01479182686…
tree STATE_4500000 = (((((1[&type="Not_Marshallese"]:0.08938040405717629,(((((14[&type="Not_Marshallese"]:0.10984346737182049,53[&type="Marshallese"]:0.06284346737179503)96[&type="Marshallese"]:0.028343010105380262,33[&type="Marshallese"]:0.0061864774771389075)63[&type="Marshallese"]:0.0360585352207024,41[&type="Marshallese"]:0.045245012697997744)92[&type="Marshallese"]:0.1287864858503316,25[&typ…
tree STATE_4510000 = ((1[&type="Not_Marshallese"]:0.2659797847032752,23[&type="Not_Marshallese"]:0.39997978470328976)105[&type="Marshallese"]:0.12129548961724557,((((((((2[&type="Not_Marshallese"]:0.07729774775638987,(30[&type="Marshallese"]:0.007354964511122053,50[&type="Marshallese"]:0.051354964510991086)92[&type="Marshallese"]:0.02594278324539878)94[&type="Marshallese"]:0.10142827107619501,28[…
tree STATE_4520000 = ((((((1[&type="Not_Marshallese"]:0.17267033082746286,(5[&type="Not_Marshallese"]:0.2211271257307601,20[&type="Not_Marshallese"]:0.03212712573068188)85[&type="Not_Marshallese"]:0.12954320509681372)78[&type="Not_Marshallese"]:0.03916057850328858,21[&type="Not_Marshallese"]:0.3018309093306696)105[&type="Marshallese"]:0.017716158727742792,((12[&type="Not_Marshallese"]:0.097701520…
tree STATE_4530000 = ((((1[&type="Not_Marshallese"]:0.15974264831203822,(((((14[&type="Not_Marshallese"]:0.2119187591873335,21[&type="Not_Marshallese"]:0.022918759187255278)85[&type="Not_Marshallese"]:0.018416341245208412,27[&type="Not_Marshallese"]:0.013335100432671054)71[&type="Not_Marshallese"]:0.03637787558291805,41[&type="Marshallese"]:0.13771297601555454)100[&type="Marshallese"]:0.048311690…
tree STATE_4540000 = ((1[&type="Not_Marshallese"]:0.342745281826791,((((((((((2[&type="Not_Marshallese"]:0.0926873981206563,(30[&type="Marshallese"]:0.0019979425864284917,50[&type="Marshallese"]:0.045997942586297524)94[&type="Marshallese"]:0.04668945553435877)92[&type="Not_Marshallese"]:0.028169431632505293,(10[&type="Not_Marshallese"]:0.10820441478066123,((43[&type="Marshallese"]:0.0183374860354…
tree STATE_4550000 = ((((1[&type="Not_Marshallese"]:0.31700764896866607,(20[&type="Not_Marshallese"]:0.18419407725433823,25[&type="Not_Marshallese"]:0.3561940772543637)97[&type="Not_Marshallese"]:0.12181357171436058)78[&type="Marshallese"]:0.03429756333855172,((((((((((2[&type="Not_Marshallese"]:0.03816185852130882,50[&type="Marshallese"]:0.03816185852130882)94[&type="Marshallese"]:0.073627327057…
tree STATE_4560000 = (((1[&type="Not_Marshallese"]:0.160434164404753,(((21[&type="Not_Marshallese"]:0.10387887864310119,31[&type="Marshallese"]:0.10087887864317213)104[&type="Not_Marshallese"]:0.03690831316961818,(24[&type="Not_Marshallese"]:0.04219691730742359,(25[&type="Not_Marshallese"]:0.1314442682273108,27[&type="Not_Marshallese"]:0.032444268227378115)106[&type="Not_Marshallese"]:0.066752649…
tree STATE_4570000 = ((((1[&type="Not_Marshallese"]:0.15743059208562793,((21[&type="Not_Marshallese"]:0.014440693830954587,25[&type="Not_Marshallese"]:0.08544069383109465)106[&type="Not_Marshallese"]:0.02746526589166043,27[&type="Not_Marshallese"]:0.01390595972282238)104[&type="Not_Marshallese"]:0.20552463236293106)99[&type="Not_Marshallese"]:0.018834878541052813,(5[&type="Not_Marshallese"]:0.273…
tree STATE_4580000 = (((((1[&type="Not_Marshallese"]:0.15629678761582744,(((22[&type="Not_Marshallese"]:0.15851484898867202,34[&type="Marshallese"]:0.1565148489887193)57[&type="Marshallese"]:0.12736701842056086,53[&type="Marshallese"]:0.07488186740922015)96[&type="Marshallese"]:0.1431414500489429,33[&type="Marshallese"]:0.13302331745812668)70[&type="Marshallese"]:0.17027347015763528)99[&type="Mar…
tree STATE_4590000 = ((1[&type="Not_Marshallese"]:0.19650306930226202,21[&type="Not_Marshallese"]:0.28650306930218017)106[&type="Marshallese"]:0.27075928351317535,(((2[&type="Not_Marshallese"]:0.15118029869356175,30[&type="Marshallese"]:0.10718029869369272)67[&type="Marshallese"]:0.18506185720342672,((3[&type="Not_Marshallese"]:0.259763877731347,(4[&type="Not_Marshallese"]:0.16154238470954552,35[…
tree STATE_4600000 = (((((((((1[&type="Not_Marshallese"]:0.3083051750440713,25[&type="Not_Marshallese"]:0.4693051750441295)100[&type="Not_Marshallese"]:0.03922794440964117,((((21[&type="Not_Marshallese"]:0.04927916966024992,((22[&type="Not_Marshallese"]:0.13406466370644105,34[&type="Marshallese"]:0.13206466370648834)61[&type="Marshallese"]:0.23332284225334915,31[&type="Marshallese"]:0.01138750595…
tree STATE_4610000 = ((((((((1[&type="Not_Marshallese"]:0.19547157577322805,(21[&type="Not_Marshallese"]:0.15693112970606082,((((22[&type="Not_Marshallese"]:0.11543504852365893,34[&type="Marshallese"]:0.11343504852370623)61[&type="Marshallese"]:0.3188085544949969,(31[&type="Marshallese"]:0.02025345516634558,33[&type="Marshallese"]:0.08025345516629101)105[&type="Marshallese"]:0.05799014785231571)8…
tree STATE_4620000 = ((((((((1[&type="Not_Marshallese"]:0.03935381213037814,27[&type="Not_Marshallese"]:0.10135381213050365)75[&type="Marshallese"]:0.017546535608901292,(5[&type="Not_Marshallese"]:0.19859008193468508,((14[&type="Not_Marshallese"]:0.23299364615285256,21[&type="Not_Marshallese"]:0.043993646152774346)76[&type="Not_Marshallese"]:0.023879353013218196,26[&type="Not_Marshallese"]:0.0398…
tree STATE_4630000 = (((((((1[&type="Not_Marshallese"]:0.046130649237623556,(5[&type="Not_Marshallese"]:0.13768782692911286,21[&type="Not_Marshallese"]:0.04968782692892004)65[&type="Not_Marshallese"]:0.08644282230862166)76[&type="Not_Marshallese"]:0.04467572303240075,((((14[&type="Not_Marshallese"]:0.15877075008903319,41[&type="Marshallese"]:0.029770750089127773)77[&type="Not_Marshallese"]:0.0666…
tree STATE_4640000 = ((((((1[&type="Not_Marshallese"]:0.1848498574755164,(12[&type="Not_Marshallese"]:0.06563668669249312,((13[&type="Not_Marshallese"]:0.1188237505797975,48[&type="Marshallese"]:8.237505798593392E-4)70[&type="Marshallese"]:0.17331476410237573,((((15[&type="Not_Marshallese"]:0.29948667014511243,17[&type="Not_Marshallese"]:0.12948667014526705)60[&type="Not_Marshallese"]:0.133480227…
tree STATE_4650000 = ((((((1[&type="Not_Marshallese"]:0.07232318981802421,20[&type="Not_Marshallese"]:0.061323189818056956)77[&type="Marshallese"]:0.07927979655440076,((((22[&type="Not_Marshallese"]:0.15166397926492953,34[&type="Marshallese"]:0.14966397926497682)57[&type="Marshallese"]:0.2911206575894118,31[&type="Marshallese"]:0.08678463685434679)96[&type="Marshallese"]:0.03745622253794745,((33[…
tree STATE_4660000 = ((((1[&type="Not_Marshallese"]:0.3901099357791782,((((((((((2[&type="Not_Marshallese"]:0.045781898692429546,30[&type="Marshallese"]:0.001781898692560513)62[&type="Marshallese"]:0.021814909705636043,43[&type="Marshallese"]:0.012596808398001924)57[&type="Marshallese"]:0.013134640962325861,(((6[&type="Not_Marshallese"]:0.0432787197469916,(7[&type="Not_Marshallese"]:0.13757931650…
tree STATE_4670000 = (((((1[&type="Not_Marshallese"]:0.16835444716223935,(((((19[&type="Not_Marshallese"]:0.04539487924527441,27[&type="Not_Marshallese"]:0.0773948792454272)77[&type="Marshallese"]:0.029227023739081925,(41[&type="Marshallese"]:0.10226543273886624,53[&type="Marshallese"]:0.18426543273874618)91[&type="Marshallese"]:0.09235647024560834)70[&type="Marshallese"]:0.047484094246873165,(((…
tree STATE_4680000 = (((1[&type="Not_Marshallese"]:0.232953581548915,25[&type="Not_Marshallese"]:0.3939535815489732)86[&type="Not_Marshallese"]:0.1746426234074876,(((((((2[&type="Not_Marshallese"]:0.07139431484323056,30[&type="Marshallese"]:0.027394314843361522)67[&type="Marshallese"]:0.0832635473131359,(((((6[&type="Not_Marshallese"]:0.034861565760893776,(7[&type="Not_Marshallese"]:0.11725067492…
tree STATE_4690000 = (((((1[&type="Not_Marshallese"]:0.3212639347126668,((((((2[&type="Not_Marshallese"]:0.10649972485783299,30[&type="Marshallese"]:0.062499724857963956)94[&type="Marshallese"]:0.059188780168442756,39[&type="Marshallese"]:0.02268850502624664)95[&type="Marshallese"]:0.0020288723978809653,((((((6[&type="Not_Marshallese"]:0.05087834393669888,(7[&type="Not_Marshallese"]:0.14758078511…
tree STATE_4700000 = ((((((1[&type="Not_Marshallese"]:0.16036657054875492,(((21[&type="Not_Marshallese"]:0.06836582864759955,(33[&type="Marshallese"]:0.067213661973056,53[&type="Marshallese"]:0.15221366197309238)63[&type="Marshallese"]:0.05815216667455991)91[&type="Marshallese"]:0.11203990095311833,(24[&type="Not_Marshallese"]:0.036861300659507434,41[&type="Marshallese"]:0.18186130065948924)104[&…
tree STATE_4710000 = (((((1[&type="Not_Marshallese"]:0.17898056375215798,((12[&type="Not_Marshallese"]:0.07530147625030958,(((13[&type="Not_Marshallese"]:0.12151195913507878,48[&type="Marshallese"]:0.00351195913514063)55[&type="Marshallese"]:0.09339797844981451,(((((15[&type="Not_Marshallese"]:0.17943833525521,16[&type="Not_Marshallese"]:0.05843833525534278)83[&type="Marshallese"]:0.0786815915505…
tree STATE_4720000 = (((((1[&type="Not_Marshallese"]:0.11916109646492246,((((5[&type="Not_Marshallese"]:0.08281560754636186,(14[&type="Not_Marshallese"]:0.09412947513346609,((15[&type="Not_Marshallese"]:0.20469132938922274,((16[&type="Not_Marshallese"]:0.07141499203727661,18[&type="Not_Marshallese"]:0.07441499203720567)56[&type="Marshallese"]:0.006779852850141793,38[&type="Marshallese"]:0.0231948…
tree STATE_4730000 = ((((1[&type="Not_Marshallese"]:0.3451417830000014,(((((12[&type="Not_Marshallese"]:0.04903457374788034,(((13[&type="Not_Marshallese"]:0.1510427299824384,48[&type="Marshallese"]:0.03304272998250024)100[&type="Marshallese"]:0.09841096145095851,((14[&type="Not_Marshallese"]:0.14580292594673905,(15[&type="Not_Marshallese"]:0.38740057071258804,((16[&type="Not_Marshallese"]:0.12768…
tree STATE_4740000 = ((((((1[&type="Not_Marshallese"]:0.15504055001627826,24[&type="Not_Marshallese"]:0.1600405500163874)84[&type="Marshallese"]:0.013694209859742679,(((12[&type="Not_Marshallese"]:0.020143514124878137,(((13[&type="Not_Marshallese"]:0.14807159281623294,48[&type="Marshallese"]:0.03007159281629479)71[&type="Marshallese"]:0.006631351118232098,14[&type="Not_Marshallese"]:0.17670294393…
tree STATE_4750000 = (((((((1[&type="Not_Marshallese"]:0.19244033219289125,24[&type="Not_Marshallese"]:0.1974403321930004)71[&type="Marshallese"]:0.06950342720164171,5[&type="Not_Marshallese"]:0.4399437593946439)78[&type="Marshallese"]:0.011319869310160158,(((12[&type="Not_Marshallese"]:0.021843223565561565,51[&type="Marshallese"]:0.029843223565599764)102[&type="Marshallese"]:3.289303600918503E-4…
tree STATE_4760000 = (((((1[&type="Not_Marshallese"]:0.11511494397939181,23[&type="Not_Marshallese"]:0.24911494397940637)98[&type="Marshallese"]:0.0171860638984479,(21[&type="Not_Marshallese"]:0.2078533014799966,(((((25[&type="Not_Marshallese"]:0.02388966005346077,33[&type="Marshallese"]:0.00988966005333708)58[&type="Marshallese"]:0.0222149700920235,41[&type="Marshallese"]:0.03510463014551701)99[…
tree STATE_4770000 = (((1[&type="Not_Marshallese"]:0.40077966934878084,20[&type="Not_Marshallese"]:0.3897796693488136)86[&type="Marshallese"]:0.05958832643363521,5[&type="Not_Marshallese"]:0.638367995782527)106[&type="Marshallese"]:0.08139840258520792,((((((((((2[&type="Not_Marshallese"]:0.07598413737765453,30[&type="Marshallese"]:0.03198413737778549)67[&type="Marshallese"]:0.021367042110449153,(…
tree STATE_4780000 = (1[&type="Not_Marshallese"]:0.5536218224370373,((((((((((2[&type="Not_Marshallese"]:0.05420354607826683,30[&type="Marshallese"]:0.010203546078397796)67[&type="Marshallese"]:0.07184987197334869,(((6[&type="Not_Marshallese"]:0.08897703495440257,(7[&type="Not_Marshallese"]:0.12377383177985157,29[&type="Marshallese"]:0.057773831780048024)79[&type="Marshallese"]:0.0802032031745600…
tree STATE_4790000 = ((((((1[&type="Not_Marshallese"]:0.14284199171104128,26[&type="Not_Marshallese"]:0.2048419917111668)71[&type="Marshallese"]:0.007335467833293752,(20[&type="Not_Marshallese"]:0.1242475946187035,24[&type="Not_Marshallese"]:0.1402475946187799)100[&type="Marshallese"]:0.014929864925664282)72[&type="Marshallese"]:0.06262608516533885,19[&type="Not_Marshallese"]:0.2428035447096466)6…
tree STATE_4800000 = ((1[&type="Not_Marshallese"]:0.1810444005630616,24[&type="Not_Marshallese"]:0.18604440056317073)59[&type="Marshallese"]:0.2285616966075017,(((((((((2[&type="Not_Marshallese"]:0.06731126410894428,30[&type="Marshallese"]:0.023311264109075247)70[&type="Marshallese"]:0.03633676810152764,(((((8[&type="Not_Marshallese"]:0.1798263387209385,9[&type="Not_Marshallese"]:0.06182633872100…
tree STATE_4810000 = ((1[&type="Not_Marshallese"]:0.33613709352083054,(19[&type="Not_Marshallese"]:0.297635848970469,46[&type="Marshallese"]:0.35163584897055633)85[&type="Marshallese"]:0.06850124455033424)58[&type="Marshallese"]:0.07812667051558231,(((((((2[&type="Not_Marshallese"]:0.11440129134930932,30[&type="Marshallese"]:0.07040129134944029)62[&type="Marshallese"]:0.16785776400718344,(((((3[&…
tree STATE_4820000 = (((1[&type="Not_Marshallese"]:0.2329312167462203,((((((2[&type="Not_Marshallese"]:0.05532515998783549,30[&type="Marshallese"]:0.01132515998796646)75[&type="Marshallese"]:0.04480434595577132,49[&type="Marshallese"]:0.03112950594364683)74[&type="Marshallese"]:0.08356028304503726,39[&type="Marshallese"]:0.04068978898861497)70[&type="Marshallese"]:0.032139760725722666,((((6[&type…
tree STATE_4830000 = (1[&type="Not_Marshallese"]:0.33367460872898125,((((((((((2[&type="Not_Marshallese"]:0.06442368986696345,30[&type="Marshallese"]:0.02042368986709442)75[&type="Marshallese"]:0.02064660754950609,(36[&type="Marshallese"]:0.12045812087095309,(37[&type="Marshallese"]:0.012778547130722795,50[&type="Marshallese"]:0.018778547130580914)94[&type="Marshallese"]:0.044679573740355805)68[&…
tree STATE_4840000 = ((((1[&type="Not_Marshallese"]:0.028212470401997924,(21[&type="Not_Marshallese"]:0.08129093249649944,25[&type="Not_Marshallese"]:0.1522909324966395)59[&type="Marshallese"]:0.036921537905416635)57[&type="Marshallese"]:0.15481608057814855,(12[&type="Not_Marshallese"]:0.01628682071961185,(((13[&type="Not_Marshallese"]:0.12513561211611335,48[&type="Marshallese"]:0.007135612116175…
tree STATE_4850000 = (((1[&type="Not_Marshallese"]:0.20577134784810847,(21[&type="Not_Marshallese"]:0.28258699806920495,23[&type="Not_Marshallese"]:0.32658699806930136)102[&type="Marshallese"]:0.013184349778821658)67[&type="Marshallese"]:0.11444352879474007,((14[&type="Not_Marshallese"]:0.3336924986571902,(25[&type="Not_Marshallese"]:0.16321874284227156,((33[&type="Marshallese"]:0.029728248958768…
tree STATE_4860000 = (((1[&type="Not_Marshallese"]:0.3166042662506613,((((((((2[&type="Not_Marshallese"]:0.09938418943065075,30[&type="Marshallese"]:0.055384189430781716)74[&type="Marshallese"]:0.08032934564139937,((10[&type="Not_Marshallese"]:0.12638273848833825,((((28[&type="Marshallese"]:0.10014937219729836,40[&type="Marshallese"]:0.15014937219725288)62[&type="Marshallese"]:0.01040449996700243…
tree STATE_4870000 = (((((((1[&type="Not_Marshallese"]:0.09455375706471314,24[&type="Not_Marshallese"]:0.09955375706482228)96[&type="Marshallese"]:0.0328873229012433,((19[&type="Not_Marshallese"]:0.05756185679789261,26[&type="Not_Marshallese"]:0.0895618567980454)80[&type="Not_Marshallese"]:0.08769065090194106,((21[&type="Not_Marshallese"]:0.03548504045940459,((((22[&type="Not_Marshallese"]:0.0842…
tree STATE_4880000 = (((1[&type="Not_Marshallese"]:0.3829295724551063,23[&type="Not_Marshallese"]:0.5169295724551208)102[&type="Marshallese"]:0.023358276886806584,(((((((((2[&type="Not_Marshallese"]:0.046332512981053675,30[&type="Marshallese"]:0.0023325129811846423)75[&type="Marshallese"]:0.04301058596069929,47[&type="Marshallese"]:0.012343098941754782)68[&type="Marshallese"]:0.002671134356160287…
tree STATE_4890000 = ((1[&type="Not_Marshallese"]:0.28419354748262504,((((((((2[&type="Not_Marshallese"]:0.0451064453617932,30[&type="Marshallese"]:0.0011064453619241688)74[&type="Marshallese"]:0.056368734382615915,(36[&type="Marshallese"]:0.1094469178982006,45[&type="Marshallese"]:0.011446917898244258)79[&type="Marshallese"]:0.049028261846224885)88[&type="Marshallese"]:0.004658395224519163,(11[&…
tree STATE_4900000 = ((((((((1[&type="Not_Marshallese"]:0.05362570107591458,(((((14[&type="Not_Marshallese"]:0.07332480892523491,(22[&type="Not_Marshallese"]:0.08878975170785453,34[&type="Marshallese"]:0.08678975170790182)96[&type="Marshallese"]:0.14853505721736765)102[&type="Marshallese"]:0.007821927997820555,53[&type="Marshallese"]:0.03414673692303)75[&type="Marshallese"]:0.0955762687315383,(33…
tree STATE_4910000 = ((1[&type="Not_Marshallese"]:0.3908424336816998,(((12[&type="Not_Marshallese"]:0.0030891722485250073,(13[&type="Not_Marshallese"]:0.2075175791118361,48[&type="Marshallese"]:0.08951757911189795)70[&type="Not_Marshallese"]:0.05557159313667981)98[&type="Not_Marshallese"]:0.03191219488487429,((((((15[&type="Not_Marshallese"]:0.20357064247659185,17[&type="Not_Marshallese"]:0.03357…
tree STATE_4920000 = (((((((1[&type="Not_Marshallese"]:0.11581696596757463,(((((14[&type="Not_Marshallese"]:0.07955916140508001,53[&type="Marshallese"]:0.03255916140505455)102[&type="Marshallese"]:0.025345391772054138,(22[&type="Not_Marshallese"]:0.20071530146241823,34[&type="Marshallese"]:0.19871530146246552)96[&type="Marshallese"]:0.06818925171470319)75[&type="Marshallese"]:0.06502809622918365,…
tree STATE_4930000 = ((((1[&type="Not_Marshallese"]:0.17357872702491628,20[&type="Not_Marshallese"]:0.16257872702494902)72[&type="Marshallese"]:0.04299883552837025,(((21[&type="Not_Marshallese"]:0.042530648555631045,25[&type="Not_Marshallese"]:0.11353064855577111)101[&type="Not_Marshallese"]:0.008457322666358014,(26[&type="Not_Marshallese"]:0.005514355550321648,27[&type="Not_Marshallese"]:0.00551…
tree STATE_4940000 = (((1[&type="Not_Marshallese"]:0.15824730594882463,(20[&type="Not_Marshallese"]:0.07808782225679001,(26[&type="Not_Marshallese"]:0.07144407473323111,27[&type="Not_Marshallese"]:0.07144407473323111)78[&type="Not_Marshallese"]:0.07964374752365166)102[&type="Not_Marshallese"]:0.06915948369206737)72[&type="Marshallese"]:0.02580911783388129,((((12[&type="Not_Marshallese"]:0.0340223…
tree STATE_4950000 = ((((((1[&type="Not_Marshallese"]:0.01963488876334174,23[&type="Not_Marshallese"]:0.1536348887633563)76[&type="Not_Marshallese"]:0.1386372702118952,(((21[&type="Not_Marshallese"]:0.058532140867398885,((((22[&type="Not_Marshallese"]:0.0911686720778842,34[&type="Marshallese"]:0.0891686720779315)60[&type="Marshallese"]:0.25370424066565983,33[&type="Marshallese"]:0.048872912743494…
tree STATE_4960000 = (((((1[&type="Not_Marshallese"]:0.23568901850415291,((12[&type="Not_Marshallese"]:0.06155340832503675,(24[&type="Not_Marshallese"]:0.0300238483599492,27[&type="Not_Marshallese"]:0.08702384835996557)73[&type="Not_Marshallese"]:0.03952955996512575)72[&type="Marshallese"]:0.042931818671281485,(((13[&type="Not_Marshallese"]:0.14206806084063262,48[&type="Marshallese"]:0.0240680608…
tree STATE_4970000 = ((((1[&type="Not_Marshallese"]:0.2718304623868393,(((((((((2[&type="Not_Marshallese"]:0.025345390981293403,50[&type="Marshallese"]:0.025345390981293403)70[&type="Marshallese"]:0.03656271620042939,30[&type="Marshallese"]:0.01790810718185376)87[&type="Marshallese"]:0.08257208722345288,((6[&type="Not_Marshallese"]:0.09657276583484886,(7[&type="Not_Marshallese"]:0.101357122574258…
tree STATE_4980000 = ((((((1[&type="Not_Marshallese"]:0.21931912638002604,24[&type="Not_Marshallese"]:0.22431912638013518)92[&type="Marshallese"]:0.02633044075869506,5[&type="Not_Marshallese"]:0.42364956713883206)104[&type="Marshallese"]:0.07876865682765233,((12[&type="Not_Marshallese"]:0.06441723944283184,((((13[&type="Not_Marshallese"]:0.05470905734471798,14[&type="Not_Marshallese"]:0.076709057…
tree STATE_4990000 = (((((1[&type="Not_Marshallese"]:0.13817065201292733,24[&type="Not_Marshallese"]:0.14317065201303647)92[&type="Not_Marshallese"]:0.045072094895551196,20[&type="Not_Marshallese"]:0.17224274690851127)76[&type="Not_Marshallese"]:0.1714302547126485,((((((((((2[&type="Not_Marshallese"]:0.053420254199330386,30[&type="Marshallese"]:0.009420254199461353)75[&type="Marshallese"]:0.01568…
tree STATE_5000000 = (((1[&type="Not_Marshallese"]:0.42984360504805075,24[&type="Not_Marshallese"]:0.4348436050481599)104[&type="Marshallese"]:0.1925076473053533,(((((((12[&type="Not_Marshallese"]:0.0994336353693206,(((13[&type="Not_Marshallese"]:0.1707809339837575,48[&type="Marshallese"]:0.052780933983819334)98[&type="Marshallese"]:0.033356886385153106,14[&type="Not_Marshallese"]:0.2261378203688…
tree STATE_5010000 = ((((1[&type="Not_Marshallese"]:0.20803866603079546,(((5[&type="Not_Marshallese"]:0.2362852523363832,((24[&type="Not_Marshallese"]:0.055473134685482095,27[&type="Not_Marshallese"]:0.11247313468549847)58[&type="Marshallese"]:0.006530801156830246,(((25[&type="Not_Marshallese"]:0.04062622385411918,33[&type="Marshallese"]:0.02662622385399549)73[&type="Marshallese"]:0.0239961681346…
tree STATE_5020000 = ((((((1[&type="Not_Marshallese"]:0.18103132804854427,(((12[&type="Not_Marshallese"]:0.033163053750130844,((13[&type="Not_Marshallese"]:0.037253589868253834,14[&type="Not_Marshallese"]:0.05925358986818835)70[&type="Not_Marshallese"]:0.09452493342428919,48[&type="Marshallese"]:0.013778523292604872)102[&type="Marshallese"]:0.16138453045757872)99[&type="Marshallese"]:0.0151074270…
tree STATE_5030000 = (((((1[&type="Not_Marshallese"]:0.11160797336190542,5[&type="Not_Marshallese"]:0.2896079733620164)71[&type="Marshallese"]:0.14438459261754144,((20[&type="Not_Marshallese"]:0.13645994118812077,24[&type="Not_Marshallese"]:0.15245994118819717)76[&type="Marshallese"]:0.022539420621551343,((22[&type="Not_Marshallese"]:0.09860994040334536,34[&type="Marshallese"]:0.09660994040339266…
tree STATE_5040000 = ((((((1[&type="Not_Marshallese"]:0.20970383878430054,23[&type="Not_Marshallese"]:0.3437038387843151)102[&type="Marshallese"]:0.042173333934692026,(((19[&type="Not_Marshallese"]:0.09625496513353038,(((25[&type="Not_Marshallese"]:0.10543903478975492,41[&type="Marshallese"]:0.09443903478978766)96[&type="Not_Marshallese"]:0.04655435970928057,31[&type="Marshallese"]:0.077993394498…
tree STATE_5050000 = (((((((1[&type="Not_Marshallese"]:0.1360926958266674,19[&type="Not_Marshallese"]:0.1660926958266401)84[&type="Marshallese"]:0.010309027898302237,20[&type="Not_Marshallese"]:0.13540172372500237)65[&type="Marshallese"]:0.07943568032566173,5[&type="Not_Marshallese"]:0.4038374040507423)78[&type="Marshallese"]:0.0015122941877367957,((25[&type="Not_Marshallese"]:0.10389976319524974…
tree STATE_5060000 = (((((1[&type="Not_Marshallese"]:0.2161370646256109,(((12[&type="Not_Marshallese"]:0.02354982294899588,((((13[&type="Not_Marshallese"]:0.029052407382870682,14[&type="Not_Marshallese"]:0.0510524073828052)70[&type="Not_Marshallese"]:0.14064841524023813,48[&type="Marshallese"]:0.05170082262317066)102[&type="Marshallese"]:0.026601680213127366,(((15[&type="Not_Marshallese"]:0.21498…
tree STATE_5070000 = ((1[&type="Not_Marshallese"]:0.1287193297838256,21[&type="Not_Marshallese"]:0.21871932978374375)77[&type="Not_Marshallese"]:0.3262245154563148,(((((((2[&type="Not_Marshallese"]:0.11514409129373882,30[&type="Marshallese"]:0.07114409129386978)62[&type="Marshallese"]:0.03845922643089017,(((((8[&type="Not_Marshallese"]:0.2287986726266833,9[&type="Not_Marshallese"]:0.1107986726267…
tree STATE_5080000 = (((1[&type="Not_Marshallese"]:0.37925590713396395,(5[&type="Not_Marshallese"]:0.45662213673625995,(((12[&type="Not_Marshallese"]:0.05009398472601445,((((13[&type="Not_Marshallese"]:0.11465670697664176,14[&type="Not_Marshallese"]:0.13665670697657628)70[&type="Marshallese"]:0.0048861356979959525,48[&type="Marshallese"]:0.0015428426746995627)102[&type="Marshallese"]:0.1233613614…
tree STATE_5090000 = (1[&type="Not_Marshallese"]:0.4844046239392108,((((((((((2[&type="Not_Marshallese"]:0.07152829245938908,30[&type="Marshallese"]:0.027528292459520043)75[&type="Marshallese"]:0.09742112511518564,(((6[&type="Not_Marshallese"]:0.07825668142421383,(7[&type="Not_Marshallese"]:0.12302234616338764,29[&type="Marshallese"]:0.05702234616358409)61[&type="Marshallese"]:0.07023433526083528…
tree STATE_5100000 = (((((((1[&type="Not_Marshallese"]:0.004895131357987026,5[&type="Not_Marshallese"]:0.18289513135809798)101[&type="Not_Marshallese"]:0.21824171318150687,(((((2[&type="Not_Marshallese"]:0.13065803285133126,30[&type="Marshallese"]:0.08665803285146223)75[&type="Not_Marshallese"]:0.0650284604601774,((((3[&type="Not_Marshallese"]:0.10599150149759129,35[&type="Marshallese"]:0.0049915…
tree STATE_5110000 = ((((1[&type="Not_Marshallese"]:0.2439760400429143,(((2[&type="Not_Marshallese"]:0.1573208844642633,30[&type="Marshallese"]:0.11332088446439426)75[&type="Marshallese"]:0.05992442740401038,((((((6[&type="Not_Marshallese"]:0.04313136720078303,(7[&type="Not_Marshallese"]:0.07703100861406542,29[&type="Marshallese"]:0.011031008614261872)61[&type="Marshallese"]:0.0811003585867267)64…
tree STATE_5120000 = ((((1[&type="Not_Marshallese"]:0.11719907493894743,(5[&type="Not_Marshallese"]:0.24367274803001615,21[&type="Not_Marshallese"]:0.15567274802982334)101[&type="Marshallese"]:0.05152632690904224)93[&type="Marshallese"]:0.05011043028498441,24[&type="Not_Marshallese"]:0.17230950522404098)91[&type="Marshallese"]:0.03514849280828769,((((2[&type="Not_Marshallese"]:0.10112315210826472…
tree STATE_5130000 = ((((((1[&type="Not_Marshallese"]:0.28873089375395544,(25[&type="Not_Marshallese"]:0.1616932388213469,53[&type="Marshallese"]:0.23269323882125958)101[&type="Not_Marshallese"]:0.28803765493266675)105[&type="Marshallese"]:0.014004637552951782,24[&type="Not_Marshallese"]:0.30773553130701636)75[&type="Marshallese"]:0.008939460120703346,(((12[&type="Not_Marshallese"]:0.025243234655…
tree STATE_5140000 = (((((((1[&type="Not_Marshallese"]:0.12302352016472629,((((22[&type="Not_Marshallese"]:0.3142865156240469,34[&type="Marshallese"]:0.3122865156240942)61[&type="Marshallese"]:0.06710396930045942,33[&type="Marshallese"]:0.08539048492445722)104[&type="Marshallese"]:0.01867354078363337,(41[&type="Marshallese"]:0.032124010076715726,53[&type="Marshallese"]:0.11412401007659567)80[&typ…
tree STATE_5150000 = (((1[&type="Not_Marshallese"]:0.18376317168824585,((((((((2[&type="Not_Marshallese"]:0.0341549348489254,50[&type="Marshallese"]:0.0341549348489254)79[&type="Marshallese"]:0.03067627152874819,30[&type="Marshallese"]:0.020831206377804556)75[&type="Marshallese"]:0.01342046423519705,((11[&type="Not_Marshallese"]:0.04226523260899262,37[&type="Marshallese"]:0.04526523260914905)97[&…
tree STATE_5160000 = (((((1[&type="Not_Marshallese"]:0.04063049469232194,20[&type="Not_Marshallese"]:0.02963049469235468)103[&type="Marshallese"]:0.0758079175024724,(((21[&type="Not_Marshallese"]:0.06892433137127818,46[&type="Marshallese"]:0.06292433137142006)58[&type="Marshallese"]:0.0162169072450411,33[&type="Marshallese"]:0.14214123861633565)99[&type="Marshallese"]:0.0026537619479475305,(31[&t…
tree STATE_5170000 = (((((1[&type="Not_Marshallese"]:0.10633881525012223,20[&type="Not_Marshallese"]:0.09533881525015497)91[&type="Marshallese"]:0.05933062440094483,((14[&type="Not_Marshallese"]:0.3698537324879123,23[&type="Not_Marshallese"]:0.2248537324879305)55[&type="Marshallese"]:0.07208552364634102,((((19[&type="Not_Marshallese"]:0.05561225538577386,21[&type="Not_Marshallese"]:0.115612255385…
tree STATE_5180000 = (((((((((1[&type="Not_Marshallese"]:0.05277637349638942,24[&type="Not_Marshallese"]:0.057776373496498556)98[&type="Marshallese"]:0.0028289090046969,((22[&type="Not_Marshallese"]:0.1737391145995117,34[&type="Marshallese"]:0.17173911459955898)96[&type="Marshallese"]:0.17403869229639163,33[&type="Marshallese"]:0.051777806895854206)58[&type="Marshallese"]:0.15082747560516663)77[&…
tree STATE_5190000 = ((((((1[&type="Not_Marshallese"]:0.12720117686952148,(((((2[&type="Not_Marshallese"]:0.04611473681570488,30[&type="Marshallese"]:0.0021147368158358493)79[&type="Marshallese"]:0.09445616597997575,54[&type="Marshallese"]:0.04957090279578613)87[&type="Marshallese"]:0.004234644477671745,((((8[&type="Not_Marshallese"]:0.16731159599763507,9[&type="Not_Marshallese"]:0.04931159599769…
tree STATE_5200000 = ((1[&type="Not_Marshallese"]:0.33525111763110393,((((((2[&type="Not_Marshallese"]:0.06534408885687726,30[&type="Marshallese"]:0.021344088857008225)79[&type="Not_Marshallese"]:0.12283600707190112,((((((6[&type="Not_Marshallese"]:0.07969225298654348,(7[&type="Not_Marshallese"]:0.16255841477292404,29[&type="Marshallese"]:0.0965584147731205)61[&type="Marshallese"]:0.0321338382136…
tree STATE_5210000 = ((1[&type="Not_Marshallese"]:0.2025931671838742,((12[&type="Not_Marshallese"]:0.0190658678090867,((13[&type="Not_Marshallese"]:0.1750314527595478,48[&type="Marshallese"]:0.057031452759609635)70[&type="Marshallese"]:0.10326309539065481,((15[&type="Not_Marshallese"]:0.34595004537965857,((((16[&type="Not_Marshallese"]:0.08388790564997956,38[&type="Marshallese"]:0.028887905649915…
tree STATE_5220000 = ((1[&type="Not_Marshallese"]:0.36035252939514784,((5[&type="Not_Marshallese"]:0.1792571257035397,(13[&type="Not_Marshallese"]:0.1389524173658241,48[&type="Marshallese"]:0.020952417365885934)70[&type="Marshallese"]:0.11930470833766649)77[&type="Not_Marshallese"]:0.08269094445181235,(12[&type="Not_Marshallese"]:0.005642989806244891,(((((15[&type="Not_Marshallese"]:0.32553706752…
tree STATE_5230000 = ((((1[&type="Not_Marshallese"]:0.11091023481912388,20[&type="Not_Marshallese"]:0.09991023481915662)65[&type="Marshallese"]:0.06026569179198893,(22[&type="Not_Marshallese"]:0.07865480432845923,34[&type="Marshallese"]:0.07665480432850652)96[&type="Marshallese"]:0.5355211222826373)78[&type="Marshallese"]:0.08716412685102304,((((((((((2[&type="Not_Marshallese"]:0.0476056248384105…
tree STATE_5240000 = (1[&type="Not_Marshallese"]:0.3121371637994911,(((((((2[&type="Not_Marshallese"]:0.04760264851885765,30[&type="Marshallese"]:0.003602648518988616)62[&type="Marshallese"]:0.03645632826172707,(10[&type="Not_Marshallese"]:0.07013245123245193,((32[&type="Marshallese"]:0.006440577271021264,52[&type="Marshallese"]:0.006440577271021264)72[&type="Marshallese"]:0.12516347428588065,36[…
tree STATE_5250000 = (((1[&type="Not_Marshallese"]:0.1912430403418166,(12[&type="Not_Marshallese"]:0.0634355763489809,((((13[&type="Not_Marshallese"]:0.1449407587345437,48[&type="Marshallese"]:0.026940758734605552)70[&type="Marshallese"]:0.0877739678794327,27[&type="Not_Marshallese"]:0.03771472661404007)85[&type="Not_Marshallese"]:0.06098709455382212,(((((15[&type="Not_Marshallese"]:0.20436730224…
tree STATE_5260000 = ((((1[&type="Not_Marshallese"]:0.20151420365097805,(((((((14[&type="Not_Marshallese"]:0.11343210771954998,53[&type="Marshallese"]:0.06643210771952451)61[&type="Marshallese"]:0.030983077849479457,25[&type="Not_Marshallese"]:0.026415185569091282)58[&type="Marshallese"]:0.017417738121882742,41[&type="Marshallese"]:0.032832923691006766)102[&type="Marshallese"]:0.1205438659585133,…
tree STATE_5270000 = ((1[&type="Not_Marshallese"]:0.3023123208625773,23[&type="Not_Marshallese"]:0.43631232086259186)76[&type="Marshallese"]:0.0886321659388214,(((((((2[&type="Not_Marshallese"]:0.08985826118359574,30[&type="Marshallese"]:0.04585826118372671)79[&type="Marshallese"]:0.014910569210294322,((((10[&type="Not_Marshallese"]:0.0614310723739111,((28[&type="Marshallese"]:0.05672799083633345…
tree STATE_5280000 = ((((((((1[&type="Not_Marshallese"]:0.19483725046292,(((((14[&type="Not_Marshallese"]:0.12163633776803257,53[&type="Marshallese"]:0.0746363377680071)61[&type="Marshallese"]:0.034268246968973015,41[&type="Marshallese"]:0.026904584737100168)58[&type="Marshallese"]:0.01187850693949305,25[&type="Not_Marshallese"]:0.049783091676560476)102[&type="Marshallese"]:0.18883308519600572,(2…
tree STATE_5290000 = (((1[&type="Not_Marshallese"]:0.2726963427434641,((22[&type="Not_Marshallese"]:0.15409562259587772,34[&type="Marshallese"]:0.15209562259592502)96[&type="Marshallese"]:0.558640843954779,23[&type="Not_Marshallese"]:0.4037364665506876)71[&type="Marshallese"]:0.0029598761927910333)75[&type="Marshallese"]:0.048150948797613946,(((((((((((((2[&type="Not_Marshallese"]:0.0502079300523…
tree STATE_5300000 = ((((1[&type="Not_Marshallese"]:0.10958803197770972,(((12[&type="Not_Marshallese"]:0.022342948133289298,51[&type="Marshallese"]:0.030342948133327496)101[&type="Marshallese"]:0.007702858119066569,(13[&type="Not_Marshallese"]:0.16501839571573906,48[&type="Marshallese"]:0.04701839571580091)70[&type="Marshallese"]:0.1250274105366077)77[&type="Marshallese"]:0.019195473815671882,(((…
tree STATE_5310000 = (((((1[&type="Not_Marshallese"]:0.201633126812373,((((((((((((2[&type="Not_Marshallese"]:0.05141537450532363,30[&type="Marshallese"]:0.007415374505454597)62[&type="Marshallese"]:0.013593201932886045,(8[&type="Not_Marshallese"]:0.31073386073977155,9[&type="Not_Marshallese"]:0.1927338607398334)67[&type="Not_Marshallese"]:0.07427471569837446)93[&type="Marshallese"]:0.01989575271…
tree STATE_5320000 = (((((((1[&type="Not_Marshallese"]:0.12780661233060364,(12[&type="Not_Marshallese"]:0.08130726886961726,(((13[&type="Not_Marshallese"]:0.11980350157867137,48[&type="Marshallese"]:0.0018035015787332132)70[&type="Marshallese"]:0.13624245760667142,51[&type="Marshallese"]:0.00404595918539008)101[&type="Marshallese"]:0.029317373915965672,((((15[&type="Not_Marshallese"]:0.2250122593…
tree STATE_5330000 = ((((((1[&type="Not_Marshallese"]:0.1539751518749619,24[&type="Not_Marshallese"]:0.15897515187507105)78[&type="Not_Marshallese"]:0.03957003667656778,(((14[&type="Not_Marshallese"]:0.26965004597927733,(25[&type="Not_Marshallese"]:0.10861027708433602,(41[&type="Marshallese"]:0.01838439190644342,53[&type="Marshallese"]:0.10038439190632337)58[&type="Marshallese"]:0.079225885177925…
tree STATE_5340000 = (((1[&type="Not_Marshallese"]:0.2958780053453305,5[&type="Not_Marshallese"]:0.47387800534544144)98[&type="Marshallese"]:0.00609143140270052,(((((2[&type="Not_Marshallese"]:0.10094326276084387,30[&type="Marshallese"]:0.05694326276097483)62[&type="Not_Marshallese"]:0.07799255456395493,((((((((((6[&type="Not_Marshallese"]:0.05165614521197337,(7[&type="Not_Marshallese"]:0.1307488…
tree STATE_5350000 = (((1[&type="Not_Marshallese"]:0.33457818079331547,(((((((2[&type="Not_Marshallese"]:0.09203210350585389,30[&type="Marshallese"]:0.04803210350598486)62[&type="Marshallese"]:0.03255912708016695,(((((6[&type="Not_Marshallese"]:0.040784172965796894,(7[&type="Not_Marshallese"]:0.11002229092357685,29[&type="Marshallese"]:0.0440222909237733)64[&type="Marshallese"]:0.0457618820422291…
tree STATE_5360000 = ((1[&type="Not_Marshallese"]:0.26860669579136376,(((((((((2[&type="Not_Marshallese"]:0.07706891619713974,30[&type="Marshallese"]:0.033068916197270704)94[&type="Marshallese"]:0.01626602196075233,47[&type="Marshallese"]:0.016334938157893886)66[&type="Marshallese"]:0.056564247592791106,((3[&type="Not_Marshallese"]:0.1029455765200169,4[&type="Not_Marshallese"]:0.05094557652010967…
tree STATE_5370000 = ((((((((1[&type="Not_Marshallese"]:0.1557038023785311,27[&type="Not_Marshallese"]:0.2177038023786566)105[&type="Marshallese"]:0.017989715286952812,21[&type="Not_Marshallese"]:0.26369351766540206)85[&type="Marshallese"]:0.00855201572605846,((((((2[&type="Not_Marshallese"]:0.04507511424167698,30[&type="Marshallese"]:0.0010751142418079507)62[&type="Marshallese"]:0.10826232807760…
tree STATE_5380000 = (((1[&type="Not_Marshallese"]:0.2319913379460321,(((((((((2[&type="Not_Marshallese"]:0.030220801249760787,50[&type="Marshallese"]:0.030220801249760787)97[&type="Marshallese"]:0.03148224511804798,30[&type="Marshallese"]:0.017703046367939734)62[&type="Marshallese"]:0.10609754763779367,54[&type="Marshallese"]:0.07680059400570793)92[&type="Marshallese"]:0.007448722340896885,36[&t…
tree STATE_5390000 = (((1[&type="Not_Marshallese"]:0.2425169692197765,(((((((((2[&type="Not_Marshallese"]:0.06674884752728161,(30[&type="Marshallese"]:0.018667167982663324,50[&type="Marshallese"]:0.06266716798253236)97[&type="Marshallese"]:0.00408167954474925)62[&type="Marshallese"]:0.017248637117931342,(((((((6[&type="Not_Marshallese"]:0.04731101211509764,(7[&type="Not_Marshallese"]:0.1348263521…
tree STATE_5400000 = (1[&type="Not_Marshallese"]:0.34976848114216164,(((((((((2[&type="Not_Marshallese"]:0.0443010641080791,30[&type="Marshallese"]:3.0106410821006957E-4)97[&type="Marshallese"]:0.0194573000467001,36[&type="Marshallese"]:0.12075836415479557)79[&type="Marshallese"]:0.007869484817276451,(((((6[&type="Not_Marshallese"]:0.007039754262787745,(7[&type="Not_Marshallese"]:0.07325345976334…
tree STATE_5410000 = ((1[&type="Not_Marshallese"]:0.32466923920412516,(((((12[&type="Not_Marshallese"]:0.052268528734404573,((((13[&type="Not_Marshallese"]:0.08589842687076837,14[&type="Not_Marshallese"]:0.10789842687070289)102[&type="Marshallese"]:0.039897669984978956,48[&type="Marshallese"]:0.007796096855809176)70[&type="Marshallese"]:0.05582345292587354,(((15[&type="Not_Marshallese"]:0.2739049…
tree STATE_5420000 = (((1[&type="Not_Marshallese"]:0.2465071088397337,((14[&type="Not_Marshallese"]:0.41341890074628274,(((22[&type="Not_Marshallese"]:0.09028474082637516,34[&type="Marshallese"]:0.08828474082642246)96[&type="Marshallese"]:0.17685171636990882,53[&type="Marshallese"]:0.05613645719627125)81[&type="Marshallese"]:0.07889385527321269,(25[&type="Not_Marshallese"]:0.036455416459482415,41…
tree STATE_5430000 = ((1[&type="Not_Marshallese"]:0.1640503905211933,23[&type="Not_Marshallese"]:0.29805039052120785)74[&type="Marshallese"]:0.22914879654892506,(((((((((((2[&type="Not_Marshallese"]:0.07197282117289594,30[&type="Marshallese"]:0.027972821173026907)94[&type="Marshallese"]:0.004076581879235319,(((((8[&type="Not_Marshallese"]:0.18181987196962718,9[&type="Not_Marshallese"]:0.063819871…
tree STATE_5440000 = ((((((1[&type="Not_Marshallese"]:0.16937337562621158,(31[&type="Marshallese"]:0.008209049882707431,41[&type="Marshallese"]:0.0712090498828093)102[&type="Marshallese"]:0.24816432574349323)78[&type="Marshallese"]:0.006138138248889091,((20[&type="Not_Marshallese"]:0.12264129569650306,24[&type="Not_Marshallese"]:0.13864129569657946)65[&type="Not_Marshallese"]:0.0314423967124986,(…
tree STATE_5450000 = (1[&type="Not_Marshallese"]:0.3277488581187311,(((((((((((((2[&type="Not_Marshallese"]:0.07312765320011316,30[&type="Marshallese"]:0.02912765320024413)94[&type="Marshallese"]:0.021171344566429773,5[&type="Not_Marshallese"]:0.12729899776667208)66[&type="Marshallese"]:0.0031223377446560896,47[&type="Marshallese"]:0.020421335511200844)104[&type="Marshallese"]:0.09308002530022319…
tree STATE_5460000 = ((1[&type="Not_Marshallese"]:0.33684150117115785,24[&type="Not_Marshallese"]:0.341841501171267)66[&type="Marshallese"]:0.015293646371610237,((((((((2[&type="Not_Marshallese"]:0.044379210042634565,30[&type="Marshallese"]:3.7921004276553205E-4)94[&type="Marshallese"]:0.0417950573969037,47[&type="Marshallese"]:0.009174267439540085)104[&type="Marshallese"]:0.02387879975990581,(10…
tree STATE_5470000 = (1[&type="Not_Marshallese"]:0.32987135346508967,((((((((2[&type="Not_Marshallese"]:0.08585770029591666,30[&type="Marshallese"]:0.04185770029604763)97[&type="Marshallese"]:0.09470732053802788,((((6[&type="Not_Marshallese"]:0.0389872258220873,(7[&type="Not_Marshallese"]:0.09213599078407969,29[&type="Marshallese"]:0.026135990784276142)64[&type="Not_Marshallese"]:0.06185123503801…
tree STATE_5480000 = ((((1[&type="Not_Marshallese"]:0.16398921264112254,24[&type="Not_Marshallese"]:0.16898921264123168)66[&type="Marshallese"]:0.06918587582959235,(21[&type="Not_Marshallese"]:0.08748108190649906,26[&type="Not_Marshallese"]:0.05948108190670642)91[&type="Not_Marshallese"]:0.23569400656413397)101[&type="Marshallese"]:0.16554728178504097,(((12[&type="Not_Marshallese"]:0.041475483737…
tree STATE_5490000 = ((((1[&type="Not_Marshallese"]:0.08573282572027408,(12[&type="Not_Marshallese"]:0.06034435055537046,(((13[&type="Not_Marshallese"]:0.13666021542332601,48[&type="Marshallese"]:0.01866021542338786)70[&type="Marshallese"]:0.058942868595520614,(14[&type="Not_Marshallese"]:0.06662164457789149,((((15[&type="Not_Marshallese"]:0.19753959439146296,(16[&type="Not_Marshallese"]:0.066682…
tree STATE_5500000 = (((((((1[&type="Not_Marshallese"]:0.08232231612323171,(27[&type="Not_Marshallese"]:0.02242599633204534,31[&type="Marshallese"]:0.047425996331908915)91[&type="Marshallese"]:0.12189631979131188)84[&type="Marshallese"]:0.053487028069203135,26[&type="Not_Marshallese"]:0.19780934419256035)102[&type="Marshallese"]:0.012027813071633142,(((2[&type="Not_Marshallese"]:0.131204073531342…
tree STATE_5510000 = ((((1[&type="Not_Marshallese"]:0.13309951558706512,25[&type="Not_Marshallese"]:0.29409951558712333)66[&type="Marshallese"]:0.07363315289348049,23[&type="Not_Marshallese"]:0.34073266848056016)59[&type="Marshallese"]:0.03108305570642722,((20[&type="Not_Marshallese"]:0.04777771280235743,21[&type="Not_Marshallese"]:0.14877771280224283)93[&type="Not_Marshallese"]:0.022270840725799…
tree STATE_5520000 = ((((1[&type="Not_Marshallese"]:0.21536685114610088,(20[&type="Not_Marshallese"]:0.19785938049234664,24[&type="Not_Marshallese"]:0.21385938049242303)81[&type="Marshallese"]:0.006507470653786984)78[&type="Marshallese"]:0.04429990450091015,23[&type="Not_Marshallese"]:0.3936667556470256)98[&type="Marshallese"]:0.06452012824196984,((((((((2[&type="Not_Marshallese"]:0.0779295541693…
tree STATE_5530000 = (((((1[&type="Not_Marshallese"]:0.2115361319918756,24[&type="Not_Marshallese"]:0.21653613199198474)98[&type="Marshallese"]:0.028082173044274072,((((12[&type="Not_Marshallese"]:0.018770331541687946,((((13[&type="Not_Marshallese"]:0.1280201644366903,48[&type="Marshallese"]:0.010020164436752133)70[&type="Marshallese"]:0.0577788152055998,((15[&type="Not_Marshallese"]:0.3969744471…
tree STATE_5540000 = ((((1[&type="Not_Marshallese"]:0.22454503394630287,(((((((((2[&type="Not_Marshallese"]:0.08407768951834227,30[&type="Marshallese"]:0.040077689518473236)97[&type="Marshallese"]:0.008394115712006545,(((((8[&type="Not_Marshallese"]:0.1346517381854152,9[&type="Not_Marshallese"]:0.01665173818547705)67[&type="Not_Marshallese"]:0.12933553033140582,40[&type="Marshallese"]:0.047987268…
tree STATE_5550000 = ((1[&type="Not_Marshallese"]:0.4358667119927322,((5[&type="Not_Marshallese"]:0.5012293787510247,20[&type="Not_Marshallese"]:0.3122293787509465)91[&type="Marshallese"]:0.018380041601152364,(12[&type="Not_Marshallese"]:0.15265109360938267,((((13[&type="Not_Marshallese"]:0.1416601813983427,48[&type="Marshallese"]:0.023660181398404534)70[&type="Marshallese"]:0.02486256913001872,(…
tree STATE_5560000 = ((1[&type="Not_Marshallese"]:0.39824967517190824,((((((((((2[&type="Not_Marshallese"]:0.07689684078703385,30[&type="Marshallese"]:0.032896840787164816)97[&type="Marshallese"]:0.04280402375955317,((((((8[&type="Not_Marshallese"]:0.2149276034732503,9[&type="Not_Marshallese"]:0.09692760347331214)67[&type="Marshallese"]:0.10637411362998334,50[&type="Marshallese"]:0.00130171710329…
tree STATE_5570000 = (((((((1[&type="Not_Marshallese"]:0.04502081182547846,12[&type="Not_Marshallese"]:0.0420208118255494)59[&type="Marshallese"]:0.1495840905854472,(((5[&type="Not_Marshallese"]:0.1666379439556559,27[&type="Not_Marshallese"]:0.05063794395567045)87[&type="Marshallese"]:0.009163398081177276,((13[&type="Not_Marshallese"]:0.16147776013489723,48[&type="Marshallese"]:0.0434777601349590…
tree STATE_5580000 = ((((((1[&type="Not_Marshallese"]:0.10584467133971098,(12[&type="Not_Marshallese"]:0.019724243201033276,27[&type="Not_Marshallese"]:0.08472424320108785)87[&type="Not_Marshallese"]:0.08312042813874865)59[&type="Marshallese"]:0.0336208818485525,(5[&type="Not_Marshallese"]:0.22230666614978,(((13[&type="Not_Marshallese"]:0.17556190069075384,48[&type="Marshallese"]:0.05756190069081…
tree STATE_5590000 = (1[&type="Not_Marshallese"]:0.5672369065166969,(((((((2[&type="Not_Marshallese"]:0.05304371041589795,30[&type="Marshallese"]:0.009043710416028916)70[&type="Marshallese"]:0.11655942141778841,39[&type="Marshallese"]:0.026603131833657256)101[&type="Marshallese"]:0.008837164533792463,(44[&type="Marshallese"]:0.1952915663280258,45[&type="Marshallese"]:0.023291566328000335)91[&type…
tree STATE_5600000 = (((1[&type="Not_Marshallese"]:0.2356523147690599,((((21[&type="Not_Marshallese"]:0.10075638513439611,((((22[&type="Not_Marshallese"]:0.19091862815092692,34[&type="Marshallese"]:0.1889186281509742)60[&type="Marshallese"]:0.16979420837286158,41[&type="Marshallese"]:0.06771283652389581)63[&type="Marshallese"]:0.03554769386628032,(31[&type="Marshallese"]:0.027196001200800568,33[&…
tree STATE_5610000 = (((((((1[&type="Not_Marshallese"]:0.023414695759601867,(27[&type="Not_Marshallese"]:0.04132599538067461,46[&type="Marshallese"]:0.06332599538060912)76[&type="Marshallese"]:0.04408870037905277)74[&type="Marshallese"]:0.014491405716691275,((((22[&type="Not_Marshallese"]:0.1351739108787307,34[&type="Marshallese"]:0.133173910878778)60[&type="Marshallese"]:0.21962044494432126,41[&…
tree STATE_5620000 = (((1[&type="Not_Marshallese"]:0.4049761317825018,24[&type="Not_Marshallese"]:0.40997613178261094)92[&type="Marshallese"]:0.006593948560977836,((((((((2[&type="Not_Marshallese"]:0.05038487415027815,30[&type="Marshallese"]:0.0063848741504091144)70[&type="Marshallese"]:0.029342764089390294,(43[&type="Marshallese"]:0.022990055715175872,45[&type="Marshallese"]:0.036990055715299563…
tree STATE_5630000 = (((((1[&type="Not_Marshallese"]:0.29134351055010643,(24[&type="Not_Marshallese"]:0.09796623724846232,(26[&type="Not_Marshallese"]:0.013490948135041925,33[&type="Marshallese"]:0.09849094813485093)102[&type="Not_Marshallese"]:0.14147528911343676)91[&type="Not_Marshallese"]:0.19837727330175325)79[&type="Marshallese"]:2.413245398402708E-6,(((((((2[&type="Not_Marshallese"]:0.10809…
tree STATE_5640000 = (((((1[&type="Not_Marshallese"]:0.26392836067466763,(((((((((2[&type="Not_Marshallese"]:0.09407705880578165,30[&type="Marshallese"]:0.05007705880591262)94[&type="Marshallese"]:0.04371098981420496,(11[&type="Not_Marshallese"]:0.05297252832077315,(45[&type="Marshallese"]:0.013272970499433434,50[&type="Marshallese"]:0.05427297049937341)87[&type="Marshallese"]:0.00769955782141429…
tree STATE_5650000 = (((((((1[&type="Not_Marshallese"]:0.08521024229575347,24[&type="Not_Marshallese"]:0.09021024229586261)67[&type="Marshallese"]:0.016752790694899655,((19[&type="Not_Marshallese"]:0.08440890532389578,((22[&type="Not_Marshallese"]:0.16084430159832908,34[&type="Marshallese"]:0.15884430159837637)60[&type="Marshallese"]:0.2556423756373619,((25[&type="Not_Marshallese"]:0.101266495401…
tree STATE_5660000 = (1[&type="Not_Marshallese"]:0.25972547771901033,((((((((2[&type="Not_Marshallese"]:0.0900458359343419,30[&type="Marshallese"]:0.04604583593447287)97[&type="Marshallese"]:0.12188019657102678,((((3[&type="Not_Marshallese"]:0.11901378381024807,35[&type="Marshallese"]:0.018013783810135298)57[&type="Marshallese"]:0.007036083278295857,4[&type="Not_Marshallese"]:0.0740498670886367)1…
tree STATE_5670000 = (((1[&type="Not_Marshallese"]:0.1339195923609221,(19[&type="Not_Marshallese"]:0.08188137256320183,20[&type="Not_Marshallese"]:0.04088137256326185)102[&type="Not_Marshallese"]:0.08203821979769299)78[&type="Marshallese"]:0.011118547945008439,((((5[&type="Not_Marshallese"]:0.23120541218345092,((((((14[&type="Not_Marshallese"]:0.08204929546880285,(22[&type="Not_Marshallese"]:0.11…
tree STATE_5680000 = (((((1[&type="Not_Marshallese"]:0.1475943474491167,20[&type="Not_Marshallese"]:0.13659434744914944)78[&type="Marshallese"]:0.02214331544684489,((((((((14[&type="Not_Marshallese"]:0.06359810327722765,(22[&type="Not_Marshallese"]:0.08791700196906,34[&type="Marshallese"]:0.08591700196910729)96[&type="Marshallese"]:0.13968110130815492)76[&type="Marshallese"]:0.061094789758476487,…
tree STATE_5690000 = (((((1[&type="Not_Marshallese"]:0.1566429238338759,((((12[&type="Not_Marshallese"]:0.027480779341117034,(((13[&type="Not_Marshallese"]:0.12404648272312219,48[&type="Marshallese"]:0.006046482723184032)70[&type="Marshallese"]:0.07247588932885368,(((15[&type="Not_Marshallese"]:0.23904184675103243,(16[&type="Not_Marshallese"]:0.06090375681924126,38[&type="Marshallese"]:0.00590375…
tree STATE_5700000 = ((((1[&type="Not_Marshallese"]:0.18941314525841846,((((((2[&type="Not_Marshallese"]:0.049738873320026356,30[&type="Marshallese"]:0.005738873320157323)94[&type="Marshallese"]:0.13547480636272025,(((6[&type="Not_Marshallese"]:0.10160796848467923,(7[&type="Not_Marshallese"]:0.14033445721887589,29[&type="Marshallese"]:0.07433445721907234)61[&type="Marshallese"]:0.0762735112658124…
tree STATE_5710000 = ((1[&type="Not_Marshallese"]:0.27057392399794467,5[&type="Not_Marshallese"]:0.4485739239980556)81[&type="Marshallese"]:0.061698017720029474,(((((((((2[&type="Not_Marshallese"]:0.07765713880854241,30[&type="Marshallese"]:0.03365713880867338)94[&type="Marshallese"]:0.044250826272367205,(((((6[&type="Not_Marshallese"]:0.04730100205582971,(7[&type="Not_Marshallese"]:0.09618828236…
tree STATE_5720000 = ((((((((1[&type="Not_Marshallese"]:0.1452774777571484,21[&type="Not_Marshallese"]:0.23527747775706653)63[&type="Marshallese"]:0.05103810636529982,23[&type="Not_Marshallese"]:0.33031558412246276)105[&type="Marshallese"]:0.010244253983090146,20[&type="Not_Marshallese"]:0.1955598381055711)100[&type="Marshallese"]:0.018718653839128074,(((12[&type="Not_Marshallese"]:0.021218779829…
tree STATE_5730000 = (((((1[&type="Not_Marshallese"]:0.1027049520094433,20[&type="Not_Marshallese"]:0.09170495200947604)105[&type="Marshallese"]:0.04404295296201044,(((12[&type="Not_Marshallese"]:0.04697895381319017,(((13[&type="Not_Marshallese"]:0.1353256640737786,48[&type="Marshallese"]:0.017325664073840452)70[&type="Marshallese"]:0.08211147278542424,(((15[&type="Not_Marshallese"]:0.20621857231…
tree STATE_5740000 = ((((((1[&type="Not_Marshallese"]:0.16152663871999473,(((((12[&type="Not_Marshallese"]:0.014192235796524955,((13[&type="Not_Marshallese"]:0.12094520352357391,48[&type="Marshallese"]:0.0029452035236357532)100[&type="Marshallese"]:0.02467953325420663,(14[&type="Not_Marshallese"]:0.135203746575839,(((((15[&type="Not_Marshallese"]:0.2505383440211186,16[&type="Not_Marshallese"]:0.1…
tree STATE_5750000 = ((((((1[&type="Not_Marshallese"]:0.05587881892192925,21[&type="Not_Marshallese"]:0.1458788189218474)102[&type="Not_Marshallese"]:0.06916701828381289,46[&type="Marshallese"]:0.20904583720580217)75[&type="Marshallese"]:0.029728419020672137,20[&type="Not_Marshallese"]:0.14377425622644702)100[&type="Marshallese"]:0.03234652585315101,(((12[&type="Not_Marshallese"]:0.02990216966104…
tree STATE_5760000 = ((((((1[&type="Not_Marshallese"]:0.11397518088714997,24[&type="Not_Marshallese"]:0.11897518088725911)91[&type="Marshallese"]:0.012721241999434363,23[&type="Not_Marshallese"]:0.2606964228865989)103[&type="Marshallese"]:0.048731186152844885,(((12[&type="Not_Marshallese"]:0.014987226580390978,(((13[&type="Not_Marshallese"]:0.16250464496434636,48[&type="Marshallese"]:0.0445046449…
tree STATE_5770000 = (((((((1[&type="Not_Marshallese"]:0.10000877373875516,(19[&type="Not_Marshallese"]:0.12287897177810703,23[&type="Not_Marshallese"]:0.22687897177814886)77[&type="Marshallese"]:0.007129801960620852)91[&type="Marshallese"]:0.006901179713693195,24[&type="Not_Marshallese"]:0.1119099534525575)103[&type="Marshallese"]:0.054157888498403195,46[&type="Marshallese"]:0.24506784195091158)…
tree STATE_5780000 = (1[&type="Not_Marshallese"]:0.80949000015339,(((((((2[&type="Not_Marshallese"]:0.08527417016779681,30[&type="Marshallese"]:0.04127417016792778)79[&type="Marshallese"]:0.04036209666759405,((6[&type="Not_Marshallese"]:0.06552505786596052,(7[&type="Not_Marshallese"]:0.13320995654608836,29[&type="Marshallese"]:0.06720995654628481)64[&type="Not_Marshallese"]:0.04731510131988126)83…
tree STATE_5790000 = (1[&type="Not_Marshallese"]:0.6004215456322315,((((((((2[&type="Not_Marshallese"]:0.08274301343094137,30[&type="Marshallese"]:0.03874301343107234)79[&type="Marshallese"]:0.014801568663077802,((((6[&type="Not_Marshallese"]:0.02730943463571417,(7[&type="Not_Marshallese"]:0.08666761356395192,29[&type="Marshallese"]:0.020667613564148368)64[&type="Marshallese"]:0.05564182107177135…
tree STATE_5800000 = (((((1[&type="Not_Marshallese"]:0.14327129468454358,((19[&type="Not_Marshallese"]:0.044268127122425005,((((22[&type="Not_Marshallese"]:0.05397057625864626,34[&type="Marshallese"]:0.05197057625869356)60[&type="Marshallese"]:0.2683391628196844,53[&type="Marshallese"]:0.11130973907831793)98[&type="Marshallese"]:0.08549294510908795,31[&type="Marshallese"]:0.051802684187424064)69[…
tree STATE_5810000 = (((((1[&type="Not_Marshallese"]:0.12055138893605755,(19[&type="Not_Marshallese"]:0.14658159559791173,(((21[&type="Not_Marshallese"]:0.08872926342326737,23[&type="Not_Marshallese"]:0.13272926342336377)69[&type="Marshallese"]:0.03324029860725175,(((((22[&type="Not_Marshallese"]:0.11280671702903089,34[&type="Marshallese"]:0.11080671702907818)60[&type="Marshallese"]:0.11762306017…
tree STATE_5820000 = ((((((1[&type="Not_Marshallese"]:0.1927906186356363,((((12[&type="Not_Marshallese"]:0.02472816092946284,((13[&type="Not_Marshallese"]:0.1259721880408688,48[&type="Marshallese"]:0.007972188040930639)70[&type="Marshallese"]:0.03864315779890343,((((15[&type="Not_Marshallese"]:0.2330302318071163,38[&type="Marshallese"]:0.057030231807185416)60[&type="Marshallese"]:0.04286311962096…
tree STATE_5830000 = (((1[&type="Not_Marshallese"]:0.3169560935598641,((((2[&type="Not_Marshallese"]:0.09100121175897824,30[&type="Marshallese"]:0.04700121175910921)79[&type="Marshallese"]:0.16438286127686652,(((((3[&type="Not_Marshallese"]:0.11789863245819143,50[&type="Marshallese"]:0.07189863245814232)92[&type="Marshallese"]:0.0023663631447994327,35[&type="Marshallese"]:0.019264995602878088)104…
tree STATE_5840000 = (((1[&type="Not_Marshallese"]:0.23943590921304392,5[&type="Not_Marshallese"]:0.4174359092131549)63[&type="Not_Marshallese"]:0.22160454646091032,(((((2[&type="Not_Marshallese"]:0.07405332023876254,30[&type="Marshallese"]:0.03005332023889351)94[&type="Marshallese"]:0.1788587282583871,((((6[&type="Not_Marshallese"]:0.07856425311399129,(7[&type="Not_Marshallese"]:0.10462776987973…
tree STATE_5850000 = ((1[&type="Not_Marshallese"]:0.4816452244425007,(((((((((((2[&type="Not_Marshallese"]:0.07544373295640239,30[&type="Marshallese"]:0.031443732956533355)79[&type="Marshallese"]:0.043967676862120886,54[&type="Marshallese"]:0.028411409818628774)98[&type="Marshallese"]:0.0025493220849849285,10[&type="Not_Marshallese"]:0.11296073190349365)99[&type="Marshallese"]:0.0119561253073035,…
tree STATE_5860000 = ((((((1[&type="Not_Marshallese"]:0.06783210530173711,19[&type="Not_Marshallese"]:0.09783210530170983)75[&type="Not_Marshallese"]:0.08890375004145301,(((((2[&type="Not_Marshallese"]:0.09072811075649478,30[&type="Marshallese"]:0.04672811075662575)79[&type="Marshallese"]:0.08769956718224325,((11[&type="Not_Marshallese"]:0.10695506267042176,54[&type="Marshallese"]:0.0249550626705…
tree STATE_5870000 = (((((1[&type="Not_Marshallese"]:0.04340435689171662,((14[&type="Not_Marshallese"]:0.26877516452907835,((((22[&type="Not_Marshallese"]:0.26006579971580995,34[&type="Marshallese"]:0.25806579971585725)96[&type="Marshallese"]:0.08245446609043544,53[&type="Marshallese"]:0.13152026580623266)78[&type="Marshallese"]:0.00532570934007881,41[&type="Marshallese"]:0.054845975146431525)85[…
tree STATE_5880000 = ((((1[&type="Not_Marshallese"]:0.2953177989760568,19[&type="Not_Marshallese"]:0.3253177989760295)84[&type="Marshallese"]:0.09787903080492677,(((((((((((2[&type="Not_Marshallese"]:0.11072638494198894,30[&type="Marshallese"]:0.06672638494211991)79[&type="Marshallese"]:0.03455499783487437,(((((6[&type="Not_Marshallese"]:0.04057299362425143,(7[&type="Not_Marshallese"]:0.130676159…
tree STATE_5890000 = ((((((1[&type="Not_Marshallese"]:0.22571267555009322,46[&type="Marshallese"]:0.30971267555015325)75[&type="Marshallese"]:4.926336001475073E-4,((12[&type="Not_Marshallese"]:0.013358990668043136,51[&type="Marshallese"]:0.021358990668081335)55[&type="Marshallese"]:0.07275817687862574,((((13[&type="Not_Marshallese"]:0.11877348459344306,48[&type="Marshallese"]:7.734845935049028E-4…
tree STATE_5900000 = ((((1[&type="Not_Marshallese"]:0.22347866136212402,20[&type="Not_Marshallese"]:0.21247866136215676)102[&type="Marshallese"]:0.07242456772560857,((12[&type="Not_Marshallese"]:0.09223723692228658,((((13[&type="Not_Marshallese"]:0.11802213921572652,48[&type="Marshallese"]:2.2139215788363753E-5)100[&type="Marshallese"]:0.11271066997240903,((((15[&type="Not_Marshallese"]:0.1804433…
tree STATE_5910000 = ((1[&type="Not_Marshallese"]:0.42140678210175087,(((((((((((2[&type="Not_Marshallese"]:0.09367316535255998,30[&type="Marshallese"]:0.04967316535269095)67[&type="Marshallese"]:0.04942083010278542,(((((6[&type="Not_Marshallese"]:0.035616803562625976,(7[&type="Not_Marshallese"]:0.08439805575197784,29[&type="Marshallese"]:0.01839805575217429)84[&type="Marshallese"]:0.066218747810…
tree STATE_5920000 = ((((1[&type="Not_Marshallese"]:0.27263094002223787,((((((2[&type="Not_Marshallese"]:0.0913655196739066,30[&type="Marshallese"]:0.04736551967403757)67[&type="Marshallese"]:0.10982931236453353,39[&type="Marshallese"]:0.058194832038411026)89[&type="Marshallese"]:0.008160307711961412,5[&type="Not_Marshallese"]:0.2423551397505307)101[&type="Marshallese"]:0.0280952569615327,(((((6[…
tree STATE_5930000 = (((((1[&type="Not_Marshallese"]:0.19210507191849213,(((21[&type="Not_Marshallese"]:0.029517733517569922,27[&type="Not_Marshallese"]:0.0015177335177772866)77[&type="Not_Marshallese"]:0.09095869707999238,26[&type="Not_Marshallese"]:0.09247643059776967)55[&type="Not_Marshallese"]:0.047709854924593564,((25[&type="Not_Marshallese"]:0.15408082839950188,31[&type="Marshallese"]:0.080…
tree STATE_5940000 = ((((((1[&type="Not_Marshallese"]:0.13889292512096485,(12[&type="Not_Marshallese"]:0.10486231729125706,((13[&type="Not_Marshallese"]:0.12700870808273163,48[&type="Marshallese"]:0.00900870808279347)100[&type="Marshallese"]:0.17666767447657689,((((((15[&type="Not_Marshallese"]:0.19951998041320834,17[&type="Not_Marshallese"]:0.029519980413362956)64[&type="Marshallese"]:0.00843812…
tree STATE_5950000 = (((((((((1[&type="Not_Marshallese"]:0.08547148649282643,((13[&type="Not_Marshallese"]:0.15762146824271073,48[&type="Marshallese"]:0.03962146824277257)100[&type="Marshallese"]:0.14727196518118646,((((15[&type="Not_Marshallese"]:0.21665202331949038,16[&type="Not_Marshallese"]:0.09565202331962316)94[&type="Marshallese"]:0.0450301048459095,((17[&type="Not_Marshallese"]:0.02616731…
tree STATE_5960000 = (((((((1[&type="Not_Marshallese"]:0.09069771087749001,51[&type="Marshallese"]:0.09569771087759915)98[&type="Marshallese"]:0.022440491269721807,(12[&type="Not_Marshallese"]:0.06452799504939688,((13[&type="Not_Marshallese"]:0.14787088267396098,48[&type="Marshallese"]:0.029870882674022825)100[&type="Marshallese"]:0.14884809379137398,((((15[&type="Not_Marshallese"]:0.183480110162…
tree STATE_5970000 = (((((((1[&type="Not_Marshallese"]:0.03708648476346621,((13[&type="Not_Marshallese"]:0.21593543428927875,48[&type="Marshallese"]:0.0979354342893406)100[&type="Marshallese"]:0.04568120659098196,(((15[&type="Not_Marshallese"]:0.26410368538829565,(16[&type="Not_Marshallese"]:0.05902890427496005,(18[&type="Not_Marshallese"]:0.059307826945386194,38[&type="Marshallese"]:0.0013078269…
tree STATE_5980000 = (((((1[&type="Not_Marshallese"]:0.1519848695413487,(5[&type="Not_Marshallese"]:0.15825669184674096,26[&type="Not_Marshallese"]:0.04225669184675551)98[&type="Not_Marshallese"]:0.1717281776947187)89[&type="Marshallese"]:0.013333115200155676,(((((((2[&type="Not_Marshallese"]:0.09871335063766695,30[&type="Marshallese"]:0.05471335063779792)67[&type="Marshallese"]:0.018305934642017…
tree STATE_5990000 = ((((((1[&type="Not_Marshallese"]:0.08452481157184133,(((12[&type="Not_Marshallese"]:0.0058108114299310065,(((15[&type="Not_Marshallese"]:0.2919236342324636,17[&type="Not_Marshallese"]:0.1219236342326182)94[&type="Marshallese"]:0.018200627625342136,42[&type="Marshallese"]:0.027124261857903953)62[&type="Marshallese"]:0.045556842893326954,((16[&type="Not_Marshallese"]:0.09655685…
tree STATE_6000000 = (((((1[&type="Not_Marshallese"]:0.1614204382558313,(5[&type="Not_Marshallese"]:0.2735123798266369,((((14[&type="Not_Marshallese"]:0.18427498507616225,((33[&type="Marshallese"]:0.022764051837378063,41[&type="Marshallese"]:0.025764051837534496)76[&type="Marshallese"]:0.02065013010472394,53[&type="Marshallese"]:0.12841418194213838)69[&type="Marshallese"]:0.008860803133998396)87[…
tree STATE_6010000 = ((((1[&type="Not_Marshallese"]:0.20568366529062876,(20[&type="Not_Marshallese"]:0.110157480404806,25[&type="Not_Marshallese"]:0.28215748040483146)60[&type="Not_Marshallese"]:0.0845261848858555)102[&type="Marshallese"]:0.004979797424562671,(23[&type="Not_Marshallese"]:0.2813220221207443,24[&type="Not_Marshallese"]:0.1523220221208389)99[&type="Marshallese"]:0.06334144059446167)…
tree STATE_6020000 = ((1[&type="Not_Marshallese"]:0.16015126737264773,25[&type="Not_Marshallese"]:0.32115126737270594)106[&type="Marshallese"]:0.09367484244013313,(((((((((((2[&type="Not_Marshallese"]:0.08479833133715298,30[&type="Marshallese"]:0.040798331337283944)67[&type="Marshallese"]:0.013287997405443508,11[&type="Not_Marshallese"]:0.08908632874258193)82[&type="Marshallese"]:0.00245942517953…
tree STATE_6030000 = ((((((1[&type="Not_Marshallese"]:0.09176554781521751,(20[&type="Not_Marshallese"]:0.0652674377477519,46[&type="Marshallese"]:0.16026743774777918)99[&type="Marshallese"]:0.01549811006749835)92[&type="Marshallese"]:0.011456905168236053,(((12[&type="Not_Marshallese"]:0.02006680670641592,((13[&type="Not_Marshallese"]:0.15249406941820431,48[&type="Marshallese"]:0.03449406941826616…
tree STATE_6040000 = (((((((1[&type="Not_Marshallese"]:0.0659596656429795,(12[&type="Not_Marshallese"]:0.014376625057029191,(((13[&type="Not_Marshallese"]:0.11833375818492758,48[&type="Marshallese"]:3.3375818498943E-4)100[&type="Marshallese"]:0.01647660232987691,((((15[&type="Not_Marshallese"]:0.29153890438198277,42[&type="Marshallese"]:0.008538904382080992)56[&type="Marshallese"]:0.0279777904002…
tree STATE_6050000 = (((((1[&type="Not_Marshallese"]:0.20904883950851327,5[&type="Not_Marshallese"]:0.38704883950862423)57[&type="Marshallese"]:0.009872453875616194,((12[&type="Not_Marshallese"]:0.049703791562578425,(((13[&type="Not_Marshallese"]:0.11991383945777778,48[&type="Marshallese"]:0.0019138394578396278)100[&type="Marshallese"]:0.03714558130713552,(((15[&type="Not_Marshallese"]:0.18524570…
tree STATE_6060000 = ((((((1[&type="Not_Marshallese"]:0.06132160409409759,51[&type="Marshallese"]:0.06632160409420673)101[&type="Marshallese"]:0.08516961941748213,((13[&type="Not_Marshallese"]:0.12647215857805644,48[&type="Marshallese"]:0.008472158578118283)70[&type="Marshallese"]:0.028526825737415218,(14[&type="Not_Marshallese"]:0.13353218110093645,(((15[&type="Not_Marshallese"]:0.33002698373101…
tree STATE_6070000 = ((((1[&type="Not_Marshallese"]:0.15392189966257452,((((((2[&type="Not_Marshallese"]:0.06856957845772316,30[&type="Marshallese"]:0.024569578457854124)79[&type="Marshallese"]:0.02554331299722834,(((((((((8[&type="Not_Marshallese"]:0.22521893780806557,9[&type="Not_Marshallese"]:0.10721893780812741)67[&type="Marshallese"]:0.02616076461140604,40[&type="Marshallese"]:0.035379702419…
tree STATE_6080000 = ((((1[&type="Not_Marshallese"]:0.19996843237280282,24[&type="Not_Marshallese"]:0.20496843237291196)77[&type="Marshallese"]:0.06223318755948659,(((12[&type="Not_Marshallese"]:0.08292371049294078,51[&type="Marshallese"]:0.09092371049297898)101[&type="Marshallese"]:0.012306794983327762,((13[&type="Not_Marshallese"]:0.11958464404580421,48[&type="Marshallese"]:0.001584644045866057…
tree STATE_6090000 = ((((((1[&type="Not_Marshallese"]:0.05764526911950596,20[&type="Not_Marshallese"]:0.0466452691195387)94[&type="Not_Marshallese"]:0.06752411154768734,51[&type="Marshallese"]:0.13016938066730244)91[&type="Marshallese"]:0.01679450606376054,((12[&type="Not_Marshallese"]:0.010943403920318562,((13[&type="Not_Marshallese"]:0.15173442920463853,48[&type="Marshallese"]:0.033734429204700…
tree STATE_6100000 = ((((1[&type="Not_Marshallese"]:0.15878050849064484,((12[&type="Not_Marshallese"]:0.09018462220761692,((13[&type="Not_Marshallese"]:0.20317791206767155,48[&type="Marshallese"]:0.0851779120677334)70[&type="Marshallese"]:0.016748880054683224,((15[&type="Not_Marshallese"]:0.3070703771060862,18[&type="Not_Marshallese"]:0.18907037710614805)60[&type="Marshallese"]:0.0832854313492935…
tree STATE_6110000 = (1[&type="Not_Marshallese"]:0.32576391179747743,(((((((((((2[&type="Not_Marshallese"]:0.05556543436581696,30[&type="Marshallese"]:0.011565434365947924)79[&type="Marshallese"]:0.022774380327597932,43[&type="Marshallese"]:0.023339814693351224)55[&type="Marshallese"]:0.013759062985048365,47[&type="Marshallese"]:0.015098877678465072)98[&type="Marshallese"]:0.01050292073175041,54[…
tree STATE_6120000 = (((1[&type="Not_Marshallese"]:0.18680137041999856,(20[&type="Not_Marshallese"]:0.14647034352372046,25[&type="Not_Marshallese"]:0.3184703435237459)101[&type="Marshallese"]:0.02933102689631084)102[&type="Marshallese"]:0.06406676455707727,(((12[&type="Not_Marshallese"]:0.09033804503288012,24[&type="Not_Marshallese"]:0.09833804503291832)91[&type="Marshallese"]:0.00522234725978276…
tree STATE_6130000 = (((((1[&type="Not_Marshallese"]:0.04871522077781476,((((14[&type="Not_Marshallese"]:0.139847885060143,33[&type="Marshallese"]:0.007847885060081161)70[&type="Marshallese"]:0.08172558583670775,(((((((((15[&type="Not_Marshallese"]:0.1852762600886008,18[&type="Not_Marshallese"]:0.06727626008866264)66[&type="Marshallese"]:0.06021751924686505,16[&type="Not_Marshallese"]:0.124493779…
tree STATE_6140000 = ((1[&type="Not_Marshallese"]:0.6244523366097245,((((((2[&type="Not_Marshallese"]:0.18262095480531748,((6[&type="Not_Marshallese"]:0.11432082141308142,(7[&type="Not_Marshallese"]:0.13107697446950523,29[&type="Marshallese"]:0.06507697446970168)79[&type="Marshallese"]:0.09824384694358529)61[&type="Marshallese"]:0.04843580550542659,((11[&type="Not_Marshallese"]:0.1213927441453964…
tree STATE_6150000 = (1[&type="Not_Marshallese"]:0.23418903368686161,(((((((((2[&type="Not_Marshallese"]:0.044679031754981446,30[&type="Marshallese"]:6.790317551124136E-4)79[&type="Marshallese"]:0.0587462268429626,(6[&type="Not_Marshallese"]:0.07873321643536968,(7[&type="Not_Marshallese"]:0.08983267721749338,29[&type="Marshallese"]:0.023832677217689835)64[&type="Marshallese"]:0.10390053921788539)…
tree STATE_6160000 = ((((((1[&type="Not_Marshallese"]:0.04100104903437429,(19[&type="Not_Marshallese"]:0.055762266697398255,27[&type="Not_Marshallese"]:0.08776226669755105)105[&type="Not_Marshallese"]:0.015238782336948753)85[&type="Not_Marshallese"]:0.011762907598739547,((((((14[&type="Not_Marshallese"]:0.16760567989733255,41[&type="Marshallese"]:0.038605679897427136)75[&type="Marshallese"]:0.013…
tree STATE_6170000 = ((((1[&type="Not_Marshallese"]:0.10224354443718375,23[&type="Not_Marshallese"]:0.2362435444371983)61[&type="Not_Marshallese"]:0.02728873534178944,14[&type="Not_Marshallese"]:0.40853227977896955)103[&type="Not_Marshallese"]:0.12888582769500767,(((((((2[&type="Not_Marshallese"]:0.07746220606506149,30[&type="Marshallese"]:0.03346220606519246)79[&type="Marshallese"]:0.04718621423…
tree STATE_6180000 = (((1[&type="Not_Marshallese"]:0.27493026327238357,(((((((((((2[&type="Not_Marshallese"]:0.052580167437606184,50[&type="Marshallese"]:0.052580167437606184)86[&type="Marshallese"]:0.010045292772775771,30[&type="Marshallese"]:0.018625460210512923)94[&type="Marshallese"]:0.0394137869240756,47[&type="Marshallese"]:0.025039247134459375)63[&type="Marshallese"]:0.03898781084281755,((…
tree STATE_6190000 = (((((1[&type="Not_Marshallese"]:0.08420418125291873,5[&type="Not_Marshallese"]:0.2622041812530297)101[&type="Not_Marshallese"]:0.04976855015845427,19[&type="Not_Marshallese"]:0.16397273141134572)61[&type="Not_Marshallese"]:0.14219279590839273,24[&type="Not_Marshallese"]:0.2811655273198749)84[&type="Not_Marshallese"]:0.027379682499381053,((((((((((2[&type="Not_Marshallese"]:0.…
tree STATE_6200000 = (((((1[&type="Not_Marshallese"]:0.14120511185934215,(12[&type="Not_Marshallese"]:0.021554924476850257,((((13[&type="Not_Marshallese"]:0.09345268207057722,14[&type="Not_Marshallese"]:0.11545268207051174)101[&type="Not_Marshallese"]:0.07619215702040938,48[&type="Marshallese"]:0.051644839091048445)57[&type="Marshallese"]:0.014193092962413223,(((((15[&type="Not_Marshallese"]:0.18…
tree STATE_6210000 = ((1[&type="Not_Marshallese"]:0.08463676240784779,(12[&type="Not_Marshallese"]:0.07187213372600365,((((13[&type="Not_Marshallese"]:0.02748471513565709,14[&type="Not_Marshallese"]:0.049484715135591606)101[&type="Not_Marshallese"]:0.09704613516820054,48[&type="Marshallese"]:0.006530850303919478)57[&type="Marshallese"]:0.025666294137384582,(((((15[&type="Not_Marshallese"]:0.18234…
tree STATE_6220000 = ((((((1[&type="Not_Marshallese"]:0.10801376178140065,24[&type="Not_Marshallese"]:0.11301376178150979)87[&type="Not_Marshallese"]:0.008963457256040308,23[&type="Not_Marshallese"]:0.2509772190374555)76[&type="Not_Marshallese"]:0.02861263429492611,((((((2[&type="Not_Marshallese"]:0.050348844154444294,30[&type="Marshallese"]:0.006348844154575262)94[&type="Marshallese"]:0.01557929…
tree STATE_6230000 = (((((((1[&type="Not_Marshallese"]:0.10649997181209714,((((21[&type="Not_Marshallese"]:0.015560137798819151,25[&type="Not_Marshallese"]:0.08656013779895921)78[&type="Not_Marshallese"]:0.02326303599837265,27[&type="Not_Marshallese"]:0.010823173797399166)92[&type="Not_Marshallese"]:0.04838694528832732,31[&type="Marshallese"]:0.08421011908559006)74[&type="Marshallese"]:0.05427946…
tree STATE_6240000 = (((((((1[&type="Not_Marshallese"]:0.1389901587409137,(12[&type="Not_Marshallese"]:0.03899075132138885,((((13[&type="Not_Marshallese"]:0.1644970144036183,48[&type="Marshallese"]:0.04649701440368015)71[&type="Not_Marshallese"]:0.059826355304484435,27[&type="Not_Marshallese"]:0.029323369708166402)75[&type="Marshallese"]:0.03510748965627508,((15[&type="Not_Marshallese"]:0.2850074…
tree STATE_6250000 = (((((1[&type="Not_Marshallese"]:0.10081052544598534,(12[&type="Not_Marshallese"]:0.02514294608396095,((((13[&type="Not_Marshallese"]:0.0566887921961724,14[&type="Not_Marshallese"]:0.07868879219610692)101[&type="Not_Marshallese"]:0.1486214266314132,48[&type="Marshallese"]:0.08731021882764745)57[&type="Marshallese"]:0.029098714824652427,((((15[&type="Not_Marshallese"]:0.2050671…
tree STATE_6260000 = (((1[&type="Not_Marshallese"]:0.2818008521052927,((((((2[&type="Not_Marshallese"]:0.05354563033463189,30[&type="Marshallese"]:0.009545630334762856)94[&type="Marshallese"]:0.052886091039520355,(((((28[&type="Marshallese"]:0.0028825910409182587,40[&type="Marshallese"]:0.052882591040872784)95[&type="Marshallese"]:0.05138747118090414,50[&type="Marshallese"]:2.700622217350901E-4)1…
tree STATE_6270000 = (((1[&type="Not_Marshallese"]:0.1067761125148996,((12[&type="Not_Marshallese"]:0.013169312161656843,((13[&type="Not_Marshallese"]:0.12210218703243686,48[&type="Marshallese"]:0.004102187032498705)71[&type="Marshallese"]:0.03794180132388375,((((15[&type="Not_Marshallese"]:0.15237865358565467,16[&type="Not_Marshallese"]:0.03137865358578745)56[&type="Marshallese"]:0.0192963266289…
tree STATE_6280000 = (((((1[&type="Not_Marshallese"]:0.10847263774170857,46[&type="Marshallese"]:0.1924726377417686)61[&type="Marshallese"]:0.003251302362791031,23[&type="Not_Marshallese"]:0.24572394010451415)81[&type="Marshallese"]:0.13232745638936727,((12[&type="Not_Marshallese"]:0.03193738337884533,(((13[&type="Not_Marshallese"]:0.12612354156000732,48[&type="Marshallese"]:0.00812354156006917)7…
tree STATE_6290000 = (((1[&type="Not_Marshallese"]:0.20711946115986124,(((5[&type="Not_Marshallese"]:0.27740226900163645,(12[&type="Not_Marshallese"]:0.03816948623786065,(((13[&type="Not_Marshallese"]:0.14639020211796094,48[&type="Marshallese"]:0.02839020211802279)101[&type="Marshallese"]:0.0053441025685521115,(15[&type="Not_Marshallese"]:0.43590468820655087,((((16[&type="Not_Marshallese"]:0.0320…
tree STATE_6300000 = ((((1[&type="Not_Marshallese"]:0.16561126732166043,((21[&type="Not_Marshallese"]:0.07507392109123368,27[&type="Not_Marshallese"]:0.04707392109144104)78[&type="Not_Marshallese"]:0.11752423771622345,26[&type="Not_Marshallese"]:0.16459815880766449)95[&type="Marshallese"]:0.06301310851412145)55[&type="Marshallese"]:0.10256732082556896,20[&type="Not_Marshallese"]:0.257178588147262…
tree STATE_6310000 = (((1[&type="Not_Marshallese"]:0.2033011610478258,((12[&type="Not_Marshallese"]:0.10516908797720848,(((13[&type="Not_Marshallese"]:0.152228284369456,48[&type="Marshallese"]:0.03422828436951786)101[&type="Marshallese"]:0.04031989518819601,((15[&type="Not_Marshallese"]:0.2990641908121886,(17[&type="Not_Marshallese"]:0.12609672374490227,42[&type="Marshallese"]:0.01309672374484588…
tree STATE_6320000 = (((1[&type="Not_Marshallese"]:0.14915165247803885,20[&type="Not_Marshallese"]:0.1381516524780716)96[&type="Not_Marshallese"]:0.1936110263801264,(((((((((2[&type="Not_Marshallese"]:0.06247518194939128,30[&type="Marshallese"]:0.018475181949522246)94[&type="Marshallese"]:0.017795435396112502,47[&type="Marshallese"]:0.0032706173455056)73[&type="Marshallese"]:0.0026245177335662007…
tree STATE_6330000 = (1[&type="Not_Marshallese"]:0.32400587762524957,((((((((2[&type="Not_Marshallese"]:0.06472326055591193,30[&type="Marshallese"]:0.0207232605560429)67[&type="Marshallese"]:0.007383367963104126,(10[&type="Not_Marshallese"]:0.04724410678562785,36[&type="Marshallese"]:0.11324410678565877)101[&type="Marshallese"]:0.015862521733373658)102[&type="Marshallese"]:0.015339827748829582,((…
tree STATE_6340000 = (((1[&type="Not_Marshallese"]:0.3637634558312598,(((((((((2[&type="Not_Marshallese"]:0.04414837582163278,30[&type="Marshallese"]:1.4837582176374653E-4)94[&type="Marshallese"]:0.07208731013346625,10[&type="Not_Marshallese"]:0.10723568595508448)105[&type="Marshallese"]:0.006254791743764421,49[&type="Marshallese"]:0.05349047769890347)71[&type="Marshallese"]:0.07256261163268896,3…
tree STATE_6350000 = (((((((1[&type="Not_Marshallese"]:0.17702613486871077,((14[&type="Not_Marshallese"]:0.3002221918165655,21[&type="Not_Marshallese"]:0.11122219181648729)78[&type="Not_Marshallese"]:0.15205109242060888,20[&type="Not_Marshallese"]:0.16227328423721077)55[&type="Marshallese"]:0.003752850631532745)87[&type="Marshallese"]:0.06428206509056522,46[&type="Marshallese"]:0.325308199959336)…
tree STATE_6360000 = (((((((1[&type="Not_Marshallese"]:0.1242212758580381,24[&type="Not_Marshallese"]:0.12922127585814724)91[&type="Not_Marshallese"]:0.06659890682544711,26[&type="Not_Marshallese"]:0.25282018268361073)84[&type="Marshallese"]:0.0486264477474565,(((19[&type="Not_Marshallese"]:0.1734637555276184,(27[&type="Not_Marshallese"]:0.08078010883944142,(31[&type="Marshallese"]:0.047236022380…
tree STATE_6370000 = (((((((1[&type="Not_Marshallese"]:0.08975746573897347,((14[&type="Not_Marshallese"]:0.24227676188783198,21[&type="Not_Marshallese"]:0.053276761887753765)98[&type="Not_Marshallese"]:0.10028379281262778,19[&type="Not_Marshallese"]:0.09356055470043612)78[&type="Marshallese"]:0.026196911038510073)91[&type="Marshallese"]:0.04963401152607039,((((((22[&type="Not_Marshallese"]:0.0883…
tree STATE_6380000 = ((((((1[&type="Not_Marshallese"]:0.12333162220211669,((((15[&type="Not_Marshallese"]:0.3562566885108859,((((16[&type="Not_Marshallese"]:0.12580545332383697,17[&type="Not_Marshallese"]:0.0768054533238588)80[&type="Marshallese"]:0.012748990358459777,38[&type="Marshallese"]:0.08355444368223308)59[&type="Marshallese"]:0.004986404685819457,18[&type="Not_Marshallese"]:0.14654084836…
tree STATE_6390000 = (((((((((1[&type="Not_Marshallese"]:0.08291221963741491,(((((14[&type="Not_Marshallese"]:0.08959428999364177,53[&type="Marshallese"]:0.04259428999361631)71[&type="Marshallese"]:0.07347769861565762,(22[&type="Not_Marshallese"]:0.19761069258146025,34[&type="Marshallese"]:0.19561069258150754)96[&type="Marshallese"]:0.1294612960278264)105[&type="Marshallese"]:0.0651840361997097,3…
tree STATE_6400000 = (((((1[&type="Not_Marshallese"]:0.17673040205461132,26[&type="Not_Marshallese"]:0.23873040205473683)71[&type="Marshallese"]:0.057385902798643085,((12[&type="Not_Marshallese"]:0.04934228878240443,(((13[&type="Not_Marshallese"]:0.12801462727844443,48[&type="Marshallese"]:0.010014627278506272)106[&type="Marshallese"]:0.10791643760313502,(((((15[&type="Not_Marshallese"]:0.1833013…
tree STATE_6410000 = (((1[&type="Not_Marshallese"]:0.2180131944736048,((((((12[&type="Not_Marshallese"]:0.03404771948840579,(((13[&type="Not_Marshallese"]:0.13907413338758945,48[&type="Marshallese"]:0.021074133387651295)71[&type="Marshallese"]:0.015392333588533536,(((15[&type="Not_Marshallese"]:0.2642651669242713,18[&type="Not_Marshallese"]:0.14626516692433317)59[&type="Marshallese"]:0.0636202583…
tree STATE_6420000 = (((((1[&type="Not_Marshallese"]:0.1505137300278846,(((12[&type="Not_Marshallese"]:0.01815660168023059,51[&type="Marshallese"]:0.026156601680268787)93[&type="Marshallese"]:0.02755024639133219,((13[&type="Not_Marshallese"]:0.17058734585839697,48[&type="Marshallese"]:0.05258734585845881)71[&type="Marshallese"]:0.050474494646353896,((15[&type="Not_Marshallese"]:0.2025773916069102…
tree STATE_6430000 = ((1[&type="Not_Marshallese"]:0.5489964854401819,((((((((2[&type="Not_Marshallese"]:0.17026183251437588,30[&type="Marshallese"]:0.12626183251450684)67[&type="Marshallese"]:0.009125642075030305,(((((((6[&type="Not_Marshallese"]:0.02674651895879937,(7[&type="Not_Marshallese"]:0.08672405382666848,29[&type="Marshallese"]:0.02072405382686493)79[&type="Marshallese"]:0.05502246513213…
tree STATE_6440000 = (1[&type="Not_Marshallese"]:0.583180109939182,(((((2[&type="Not_Marshallese"]:0.047281243770869286,30[&type="Marshallese"]:0.003281243771000253)67[&type="Marshallese"]:0.1920668532834784,10[&type="Not_Marshallese"]:0.23034809705433312)94[&type="Marshallese"]:0.01946404985584782,((3[&type="Not_Marshallese"]:0.13340985852744958,(4[&type="Not_Marshallese"]:0.060647400376613425,3…
tree STATE_6450000 = (((((1[&type="Not_Marshallese"]:0.04007205553734039,20[&type="Not_Marshallese"]:0.02907205553737313)67[&type="Not_Marshallese"]:0.27076418216469444,46[&type="Marshallese"]:0.39483623770209486)103[&type="Marshallese"]:0.0723033185673625,(((((((2[&type="Not_Marshallese"]:0.05280525664044333,30[&type="Marshallese"]:0.0088052566405743)71[&type="Marshallese"]:0.15135362754519466,(…
tree STATE_6460000 = ((((((1[&type="Not_Marshallese"]:0.15066849459403464,21[&type="Not_Marshallese"]:0.2406684945939528)67[&type="Marshallese"]:0.01156173942520533,(12[&type="Not_Marshallese"]:0.03229056000264885,(((13[&type="Not_Marshallese"]:0.21876788841478378,(14[&type="Not_Marshallese"]:0.2005717126396913,48[&type="Marshallese"]:0.06057171263981864)69[&type="Marshallese"]:0.0401961757750269…
tree STATE_6470000 = (((1[&type="Not_Marshallese"]:0.41771033320826345,23[&type="Not_Marshallese"]:0.551710333208278)85[&type="Marshallese"]:0.019102085618227127,(((((((2[&type="Not_Marshallese"]:0.05413516368376248,30[&type="Marshallese"]:0.010135163683893444)67[&type="Marshallese"]:0.034364821909291354,10[&type="Not_Marshallese"]:0.07949998559303928)101[&type="Marshallese"]:0.03827835072377761,…
tree STATE_6480000 = ((((1[&type="Not_Marshallese"]:0.20920650136194063,(5[&type="Not_Marshallese"]:0.3568956052065423,(((12[&type="Not_Marshallese"]:0.008801537458281827,51[&type="Marshallese"]:0.016801537458320026)97[&type="Marshallese"]:0.0038720521562571886,(((13[&type="Not_Marshallese"]:0.10091280094223021,14[&type="Not_Marshallese"]:0.12291280094216472)66[&type="Marshallese"]:0.051102868440…
tree STATE_6490000 = ((((1[&type="Not_Marshallese"]:0.25110347965756186,((19[&type="Not_Marshallese"]:0.11637118454162565,24[&type="Not_Marshallese"]:0.09137118454176207)81[&type="Marshallese"]:0.14759170794421528,20[&type="Not_Marshallese"]:0.22296289248590095)91[&type="Marshallese"]:0.017140587171693644)105[&type="Marshallese"]:0.01735545025338081,(((((((5[&type="Not_Marshallese"]:0.10694536264…
tree STATE_6500000 = (((1[&type="Not_Marshallese"]:0.09203554311133011,24[&type="Not_Marshallese"]:0.09703554311143925)81[&type="Not_Marshallese"]:0.10224725607083918,(((((2[&type="Not_Marshallese"]:0.1251535991565842,30[&type="Marshallese"]:0.08115359915671516)79[&type="Marshallese"]:0.0298669145225674,10[&type="Not_Marshallese"]:0.14602051367913704)89[&type="Marshallese"]:0.12886828647949344,((…
tree STATE_6510000 = (((((1[&type="Not_Marshallese"]:0.05519882837163437,24[&type="Not_Marshallese"]:0.06019882837174351)73[&type="Not_Marshallese"]:0.08365276808185329,26[&type="Not_Marshallese"]:0.20085159645361317)85[&type="Not_Marshallese"]:0.1900957546617582,(((((((2[&type="Not_Marshallese"]:0.17845744857886459,30[&type="Marshallese"]:0.13445744857899555)103[&type="Marshallese"]:0.0141251730…
tree STATE_6520000 = ((1[&type="Not_Marshallese"]:0.4094610992417298,24[&type="Not_Marshallese"]:0.41446109924183894)100[&type="Marshallese"]:0.12884396984791158,((((((((2[&type="Not_Marshallese"]:0.05777061872313738,30[&type="Marshallese"]:0.013770618723268346)67[&type="Marshallese"]:0.07354962940907417,((3[&type="Not_Marshallese"]:0.09403821385476674,4[&type="Not_Marshallese"]:0.042038213854859…
tree STATE_6530000 = (((1[&type="Not_Marshallese"]:0.16445429902172237,((((((((((2[&type="Not_Marshallese"]:0.056689454262240035,30[&type="Marshallese"]:0.012689454262371003)67[&type="Marshallese"]:0.025362951276511336,((((((8[&type="Not_Marshallese"]:0.21052539468914444,9[&type="Not_Marshallese"]:0.09252539468920629)73[&type="Not_Marshallese"]:0.11414917335947128,28[&type="Marshallese"]:0.058674…
tree STATE_6540000 = (((((1[&type="Not_Marshallese"]:0.13162544772705687,(31[&type="Marshallese"]:0.0556470432939975,(33[&type="Marshallese"]:0.0512869927637718,(41[&type="Marshallese"]:0.023140275139560573,53[&type="Marshallese"]:0.10514027513944052)93[&type="Marshallese"]:0.03114671762436766)84[&type="Marshallese"]:0.06436005053017113)87[&type="Marshallese"]:0.16297840443304845)56[&type="Marsha…
tree STATE_6550000 = (((((1[&type="Not_Marshallese"]:0.12111105510365894,((((((2[&type="Not_Marshallese"]:0.034289914480067685,50[&type="Marshallese"]:0.034289914480067685)86[&type="Marshallese"]:0.018531900329198936,30[&type="Marshallese"]:0.008821814809397588)79[&type="Marshallese"]:0.1182539991055741,39[&type="Marshallese"]:0.02807581391481162)55[&type="Marshallese"]:0.0016198664544339048,(32[…
tree STATE_6560000 = (((((1[&type="Not_Marshallese"]:0.22800490001197027,(((((((22[&type="Not_Marshallese"]:0.13480600478401766,34[&type="Marshallese"]:0.13280600478406496)96[&type="Marshallese"]:0.1359400022371664,53[&type="Marshallese"]:0.05974600702117133)71[&type="Marshallese"]:0.06021720090085986,41[&type="Marshallese"]:0.03796320792215124)57[&type="Marshallese"]:0.03054133864491182,33[&type…
tree STATE_6570000 = ((1[&type="Not_Marshallese"]:0.4889468242827826,5[&type="Not_Marshallese"]:0.6669468242828935)106[&type="Marshallese"]:0.07305832334675344,((((((((((((2[&type="Not_Marshallese"]:0.07468175495393503,30[&type="Marshallese"]:0.030681754954066)67[&type="Marshallese"]:0.01978980793252849,(43[&type="Marshallese"]:0.023967164545700914,45[&type="Marshallese"]:0.037967164545824605)101…
tree STATE_6580000 = ((1[&type="Not_Marshallese"]:0.4165446433415292,(5[&type="Not_Marshallese"]:0.29567363076868447,20[&type="Not_Marshallese"]:0.10667363076860625)93[&type="Marshallese"]:0.2988710125729557)106[&type="Marshallese"]:0.046340938226538286,(((((((((2[&type="Not_Marshallese"]:0.08647631563238811,30[&type="Marshallese"]:0.04247631563251908)67[&type="Marshallese"]:0.02554840401146763,(…
tree STATE_6590000 = ((((1[&type="Not_Marshallese"]:0.21252758881053357,(((((((((2[&type="Not_Marshallese"]:0.08418178626331341,30[&type="Marshallese"]:0.040181786263444375)67[&type="Marshallese"]:0.001195043086944625,49[&type="Marshallese"]:0.01637682935029805)102[&type="Marshallese"]:0.025374048515900416,54[&type="Marshallese"]:0.01975087786626395)58[&type="Marshallese"]:0.043388845323255265,((…
tree STATE_6600000 = ((((((1[&type="Not_Marshallese"]:0.21369465794789977,20[&type="Not_Marshallese"]:0.2026946579479325)93[&type="Marshallese"]:0.01928995420902946,21[&type="Not_Marshallese"]:0.3229846121568474)87[&type="Marshallese"]:0.005588162930521223,26[&type="Not_Marshallese"]:0.30057277508757596)56[&type="Marshallese"]:0.017013654830658975,(((((2[&type="Not_Marshallese"]:0.057702345979582…
tree STATE_6610000 = ((1[&type="Not_Marshallese"]:0.2022551512804449,((22[&type="Not_Marshallese"]:0.12251799509574335,34[&type="Marshallese"]:0.12051799509579064)57[&type="Marshallese"]:0.38425677583136153,46[&type="Marshallese"]:0.14777477092718128)74[&type="Marshallese"]:0.13848038035332366)87[&type="Marshallese"]:0.09337144084504578,((((((((2[&type="Not_Marshallese"]:0.05632798861558952,30[&t…
tree STATE_6620000 = (((((1[&type="Not_Marshallese"]:0.1663857852096685,26[&type="Not_Marshallese"]:0.22838578520979402)95[&type="Marshallese"]:0.0389752435288101,((((14[&type="Not_Marshallese"]:0.21905805534619527,31[&type="Marshallese"]:0.027058055346187992)83[&type="Marshallese"]:0.010011713059495886,((25[&type="Not_Marshallese"]:0.08663170897817718,(33[&type="Marshallese"]:0.02976300105379781…
tree STATE_6630000 = (((((1[&type="Not_Marshallese"]:0.18518711506092467,(((((5[&type="Not_Marshallese"]:0.20043349009160205,51[&type="Marshallese"]:0.027433490091600232)106[&type="Marshallese"]:0.0032337847177165147,((13[&type="Not_Marshallese"]:0.16691185194689673,48[&type="Marshallese"]:0.04891185194695857)71[&type="Marshallese"]:0.09392256502922514,((((15[&type="Not_Marshallese"]:0.2791000614…
tree STATE_6640000 = (((1[&type="Not_Marshallese"]:0.17297613881475837,(((((2[&type="Not_Marshallese"]:0.07302428728473176,30[&type="Marshallese"]:0.029024287284862726)79[&type="Marshallese"]:0.16604767536475018,((6[&type="Not_Marshallese"]:0.12087562879649938,(7[&type="Not_Marshallese"]:0.12990532863055393,29[&type="Marshallese"]:0.06390532863075038)64[&type="Marshallese"]:0.10597030016595455)83…
tree STATE_6650000 = (1[&type="Not_Marshallese"]:0.3752662053540473,((((((((2[&type="Not_Marshallese"]:0.05322952461061037,30[&type="Marshallese"]:0.009229524610741335)79[&type="Marshallese"]:0.13916609440831995,(36[&type="Marshallese"]:0.07132805003542703,50[&type="Marshallese"]:0.014328050035410655)99[&type="Marshallese"]:0.17806756898351966)97[&type="Marshallese"]:0.012367493522272843,(6[&type…
tree STATE_6660000 = (((1[&type="Not_Marshallese"]:0.17629691160946293,23[&type="Not_Marshallese"]:0.3102969116094775)100[&type="Not_Marshallese"]:0.12168549647579574,(((((((((2[&type="Not_Marshallese"]:0.07039971088230756,30[&type="Marshallese"]:0.026399710882438532)67[&type="Marshallese"]:0.02926732781218022,54[&type="Marshallese"]:0.008667038694593288)97[&type="Marshallese"]:0.0229177719709601…
tree STATE_6670000 = ((((1[&type="Not_Marshallese"]:0.23491973051008763,((12[&type="Not_Marshallese"]:0.1275499160899134,((((13[&type="Not_Marshallese"]:0.1300898168462854,48[&type="Marshallese"]:0.012089816846347246)61[&type="Marshallese"]:0.01179070056746212,(((15[&type="Not_Marshallese"]:0.2738334497417182,18[&type="Not_Marshallese"]:0.15583344974178004)80[&type="Marshallese"]:0.02720332682389…
tree STATE_6680000 = (((((1[&type="Not_Marshallese"]:0.1336709323476325,20[&type="Not_Marshallese"]:0.12267093234766524)100[&type="Not_Marshallese"]:0.11570874251531837,(((((12[&type="Not_Marshallese"]:0.008518505184424097,((13[&type="Not_Marshallese"]:0.1269286258421236,48[&type="Marshallese"]:0.008928625842185456)71[&type="Marshallese"]:0.13258437693823333,51[&type="Marshallese"]:0.007513002780…
tree STATE_6690000 = ((((1[&type="Not_Marshallese"]:0.12557016756269024,((((12[&type="Not_Marshallese"]:0.017139272886876333,((13[&type="Not_Marshallese"]:0.1423828181969391,48[&type="Marshallese"]:0.024382818197000944)71[&type="Marshallese"]:0.1303056750245991,51[&type="Marshallese"]:0.020688493221585502)66[&type="Marshallese"]:0.00445077966532903)76[&type="Marshallese"]:0.004076188459834373,(((…
tree STATE_6700000 = (((((((1[&type="Not_Marshallese"]:0.05955562080585486,((26[&type="Not_Marshallese"]:0.03767228421266522,(31[&type="Marshallese"]:0.04762143911979844,(41[&type="Marshallese"]:0.04789053917981301,53[&type="Marshallese"]:0.12989053917969295)103[&type="Marshallese"]:0.06273089994008729)99[&type="Marshallese"]:0.015050845092730358)84[&type="Marshallese"]:0.010002702314588885,33[&t…
tree STATE_6710000 = (((((1[&type="Not_Marshallese"]:0.258954708590699,24[&type="Not_Marshallese"]:0.26395470859080816)90[&type="Marshallese"]:0.061148311572073455,(14[&type="Not_Marshallese"]:0.4196209356582591,23[&type="Not_Marshallese"]:0.2746209356582773)85[&type="Not_Marshallese"]:0.17948208450450975)106[&type="Marshallese"]:0.012888163841617506,5[&type="Not_Marshallese"]:0.5109911840045009)…
tree STATE_6720000 = (((((1[&type="Not_Marshallese"]:0.32208291232206887,21[&type="Not_Marshallese"]:0.412082912321987)69[&type="Marshallese"]:0.022180308442220742,24[&type="Not_Marshallese"]:0.34926322076439875)105[&type="Marshallese"]:0.10273635216798904,((((((2[&type="Not_Marshallese"]:0.054934567815933755,30[&type="Marshallese"]:0.010934567816064722)86[&type="Marshallese"]:0.1706007047238013,…
tree STATE_6730000 = ((((1[&type="Not_Marshallese"]:0.15441516888894247,(((((14[&type="Not_Marshallese"]:0.21755889708214604,31[&type="Marshallese"]:0.025558897082138765)99[&type="Marshallese"]:0.06340791863141726,46[&type="Marshallese"]:0.08596681571362697)84[&type="Marshallese"]:0.04778700871188313,19[&type="Not_Marshallese"]:0.07975382442542278)56[&type="Marshallese"]:0.008787083003210405,33[&…
tree STATE_6740000 = (1[&type="Not_Marshallese"]:0.9021751801699005,(((((((2[&type="Not_Marshallese"]:0.175329562360941,30[&type="Marshallese"]:0.13132956236107196)86[&type="Marshallese"]:0.11554673015099637,(((((6[&type="Not_Marshallese"]:0.0746218165222372,(7[&type="Not_Marshallese"]:0.11555655718411184,29[&type="Marshallese"]:0.04955655718430829)84[&type="Marshallese"]:0.07406525933813446)80[&…
tree STATE_6750000 = ((((1[&type="Not_Marshallese"]:0.13969967093451263,(((12[&type="Not_Marshallese"]:0.006454654849308961,51[&type="Marshallese"]:0.01445465484934716)66[&type="Marshallese"]:0.009992144239456158,(((13[&type="Not_Marshallese"]:0.13629744820279677,48[&type="Marshallese"]:0.018297448202858613)71[&type="Marshallese"]:0.04491448286740518,14[&type="Not_Marshallese"]:0.2032119310701364…
tree STATE_6760000 = ((((((1[&type="Not_Marshallese"]:0.22773637083582698,21[&type="Not_Marshallese"]:0.31773637083574513)100[&type="Marshallese"]:0.040596008836088826,24[&type="Not_Marshallese"]:0.27333237967202495)84[&type="Marshallese"]:0.09951601416186395,19[&type="Not_Marshallese"]:0.3978483938337525)85[&type="Marshallese"]:0.09521983001490275,(23[&type="Not_Marshallese"]:0.40986769288054914…
tree STATE_6770000 = ((((1[&type="Not_Marshallese"]:0.37916164846475864,(((((((2[&type="Not_Marshallese"]:0.08060483443223765,30[&type="Marshallese"]:0.036604834432368616)67[&type="Not_Marshallese"]:0.043249750184271574,54[&type="Marshallese"]:0.032854584616614724)77[&type="Marshallese"]:0.010602431005138246,(((((6[&type="Not_Marshallese"]:0.05369590392077528,(7[&type="Not_Marshallese"]:0.0798736…
tree STATE_6780000 = (1[&type="Not_Marshallese"]:0.5658439564750237,((((((((((2[&type="Not_Marshallese"]:0.05149662055849624,30[&type="Marshallese"]:0.0074966205586272094)79[&type="Marshallese"]:0.03412100676848939,37[&type="Marshallese"]:0.07961762732712752)88[&type="Marshallese"]:0.01207280358379148,((((8[&type="Not_Marshallese"]:0.1229621914992729,9[&type="Not_Marshallese"]:0.00496219149933474…
tree STATE_6790000 = (1[&type="Not_Marshallese"]:0.4051236939523184,((((((((((2[&type="Not_Marshallese"]:0.057768853737390824,30[&type="Marshallese"]:0.013768853737521791)79[&type="Marshallese"]:0.0586994204782636,(((6[&type="Not_Marshallese"]:0.09412236522242479,(7[&type="Not_Marshallese"]:0.14924934111415988,29[&type="Marshallese"]:0.08324934111435633)64[&type="Marshallese"]:0.059873024108274)8…
tree STATE_6800000 = (1[&type="Not_Marshallese"]:0.5583576801853782,(((((((((2[&type="Not_Marshallese"]:0.08452287374746215,30[&type="Marshallese"]:0.04052287374759311)67[&type="Marshallese"]:0.07564157427165152,5[&type="Not_Marshallese"]:0.19316444801924282)89[&type="Marshallese"]:0.011879618327153563,(32[&type="Marshallese"]:0.030705622504025476,52[&type="Marshallese"]:0.030705622504025476)72[&…
tree STATE_6810000 = (((1[&type="Not_Marshallese"]:0.3592339525711563,((((((((2[&type="Not_Marshallese"]:0.08980075055717363,30[&type="Marshallese"]:0.04580075055730459)79[&type="Marshallese"]:0.015708877084865014,(43[&type="Marshallese"]:0.019017532178897123,45[&type="Marshallese"]:0.033017532179020814)87[&type="Marshallese"]:0.03149209546307785)89[&type="Marshallese"]:0.001260664291272695,(((((…
tree STATE_6820000 = (((1[&type="Not_Marshallese"]:0.3130407517799457,(20[&type="Not_Marshallese"]:0.28645790827473083,23[&type="Not_Marshallese"]:0.43145790827471264)60[&type="Not_Marshallese"]:0.015582843505247634)100[&type="Marshallese"]:0.08829598723365273,(((((((2[&type="Not_Marshallese"]:0.09336202214637535,30[&type="Marshallese"]:0.04936202214650631)67[&type="Marshallese"]:0.11971987621560…
tree STATE_6830000 = ((((1[&type="Not_Marshallese"]:0.20404216384860485,(((12[&type="Not_Marshallese"]:0.09911724620634188,24[&type="Not_Marshallese"]:0.10711724620638008)66[&type="Not_Marshallese"]:0.03099047299115365,((((13[&type="Not_Marshallese"]:0.11937613752294735,48[&type="Marshallese"]:0.001376137523009191)71[&type="Marshallese"]:0.03813243948928208,((((15[&type="Not_Marshallese"]:0.29720…
tree STATE_6840000 = (1[&type="Not_Marshallese"]:0.5142857455137693,((((((((((((2[&type="Not_Marshallese"]:0.08431710857449404,30[&type="Marshallese"]:0.040317108574625005)79[&type="Marshallese"]:0.029442033846626914,36[&type="Marshallese"]:0.17075914242113732)88[&type="Marshallese"]:0.0021296645834872896,((6[&type="Not_Marshallese"]:0.05791707326870821,(7[&type="Not_Marshallese"]:0.0902789332825…
tree STATE_6850000 = (1[&type="Not_Marshallese"]:0.5873881530950293,((((2[&type="Not_Marshallese"]:0.09399112846773461,30[&type="Marshallese"]:0.049991128467865575)79[&type="Marshallese"]:0.12704177579486697,(((10[&type="Not_Marshallese"]:0.08108648307036648,(28[&type="Marshallese"]:0.13792363268393792,((((37[&type="Marshallese"]:0.03520697113349591,(40[&type="Marshallese"]:0.04980954331998383,44…
tree STATE_6860000 = (((((((1[&type="Not_Marshallese"]:0.15266859660351118,(22[&type="Not_Marshallese"]:0.22688053041003714,34[&type="Marshallese"]:0.22488053041008443)96[&type="Marshallese"]:0.36878806619345766)63[&type="Marshallese"]:0.03809331484627998,(((20[&type="Not_Marshallese"]:0.05015370865909774,(21[&type="Not_Marshallese"]:0.1364902987061405,((31[&type="Marshallese"]:0.0406064522688710…
tree STATE_6870000 = (((1[&type="Not_Marshallese"]:0.194381073106363,((20[&type="Not_Marshallese"]:0.1415008030192434,(22[&type="Not_Marshallese"]:0.22133119179026722,34[&type="Marshallese"]:0.21933119179031452)96[&type="Marshallese"]:0.37416961122892706)94[&type="Marshallese"]:0.03002544200125279,((21[&type="Not_Marshallese"]:0.12519896073599357,25[&type="Not_Marshallese"]:0.19619896073613363)57…
tree STATE_6880000 = (((((((((1[&type="Not_Marshallese"]:0.062167204382040375,46[&type="Marshallese"]:0.1461672043821004)100[&type="Marshallese"]:0.006945074251429539,(26[&type="Not_Marshallese"]:0.08477396042589458,(33[&type="Marshallese"]:0.06827749466259758,41[&type="Marshallese"]:0.07127749466275402)103[&type="Marshallese"]:0.101496465763106)66[&type="Not_Marshallese"]:0.046338318207700846)74…
tree STATE_6890000 = ((((1[&type="Not_Marshallese"]:0.1347346773704745,((19[&type="Not_Marshallese"]:0.09794126465730257,20[&type="Not_Marshallese"]:0.0569412646573626)60[&type="Marshallese"]:0.00395465620178459,(((21[&type="Not_Marshallese"]:0.030160980912568802,27[&type="Not_Marshallese"]:0.002160980912776167)56[&type="Not_Marshallese"]:0.0077768136522397,(33[&type="Marshallese"]:0.010047112816…
tree STATE_6900000 = (((((1[&type="Not_Marshallese"]:0.09312650675030876,((5[&type="Not_Marshallese"]:0.14922575268942806,46[&type="Marshallese"]:0.05522575268937713)97[&type="Not_Marshallese"]:0.07828044972135306,21[&type="Not_Marshallese"]:0.1395062024105883)93[&type="Marshallese"]:0.043620304339638594)74[&type="Marshallese"]:0.01183043462043143,(((12[&type="Not_Marshallese"]:0.0553804314104505…
tree STATE_6910000 = (((((((1[&type="Not_Marshallese"]:0.06071556136284162,(12[&type="Not_Marshallese"]:0.012838766148860925,((13[&type="Not_Marshallese"]:0.1606054334358601,48[&type="Marshallese"]:0.042605433435921936)71[&type="Marshallese"]:0.07970127704615793,((15[&type="Not_Marshallese"]:0.32532683456950184,42[&type="Marshallese"]:0.04232683456960007)69[&type="Marshallese"]:0.0475279989117654…
tree STATE_6920000 = ((((((1[&type="Not_Marshallese"]:0.09487028877842618,23[&type="Not_Marshallese"]:0.22887028877844073)78[&type="Not_Marshallese"]:0.009271093083330295,19[&type="Not_Marshallese"]:0.1341413818617292)106[&type="Not_Marshallese"]:0.0576074695594484,((((12[&type="Not_Marshallese"]:0.011412086152372769,(((13[&type="Not_Marshallese"]:0.1276576218983665,48[&type="Marshallese"]:0.0096…
tree STATE_6930000 = ((1[&type="Not_Marshallese"]:0.2205417406894874,14[&type="Not_Marshallese"]:0.49954174068948376)55[&type="Marshallese"]:0.0013360037267700076,(((((((((2[&type="Not_Marshallese"]:0.09259259835991196,30[&type="Marshallese"]:0.04859259836004293)67[&type="Marshallese"]:0.0017590679267460718,(((5[&type="Not_Marshallese"]:0.12067723109445605,43[&type="Marshallese"]:0.03267723109426…
tree STATE_6940000 = (((1[&type="Not_Marshallese"]:0.2899216145121166,23[&type="Not_Marshallese"]:0.4239216145121312)75[&type="Marshallese"]:0.10502612629815244,((((12[&type="Not_Marshallese"]:0.06148100035887605,51[&type="Marshallese"]:0.06948100035891425)100[&type="Marshallese"]:0.0048217709276106024,(((15[&type="Not_Marshallese"]:0.2612122015651606,17[&type="Not_Marshallese"]:0.091212201565315…
tree STATE_6950000 = (((1[&type="Not_Marshallese"]:0.28152561849304214,(5[&type="Not_Marshallese"]:0.4459221516348747,19[&type="Not_Marshallese"]:0.29792215163473645)87[&type="Marshallese"]:0.013603466858278401)88[&type="Marshallese"]:0.016524705083328484,(((((12[&type="Not_Marshallese"]:0.0181372208730608,51[&type="Marshallese"]:0.026137220873099)76[&type="Marshallese"]:0.018109681123524846,((13…
tree STATE_6960000 = (((1[&type="Not_Marshallese"]:0.1605463520808148,5[&type="Not_Marshallese"]:0.33854635208092576)93[&type="Not_Marshallese"]:0.11853171879329749,(((((((2[&type="Not_Marshallese"]:0.09886542119942632,30[&type="Marshallese"]:0.054865421199557285)79[&type="Marshallese"]:0.042588034112745365,36[&type="Marshallese"]:0.19845345531218805)87[&type="Marshallese"]:0.039880957825064844,(…
tree STATE_6970000 = (((((1[&type="Not_Marshallese"]:0.18966559361981283,19[&type="Not_Marshallese"]:0.21966559361978555)88[&type="Not_Marshallese"]:0.08174889016062048,(((12[&type="Not_Marshallese"]:0.012026572246213174,((13[&type="Not_Marshallese"]:0.12171360762130923,48[&type="Marshallese"]:0.0037136076213710734)71[&type="Marshallese"]:0.03251758600389687,((15[&type="Not_Marshallese"]:0.295852…
tree STATE_6980000 = ((((1[&type="Not_Marshallese"]:0.14175463481821515,23[&type="Not_Marshallese"]:0.2757546348182297)75[&type="Marshallese"]:0.0758496012868839,((((((2[&type="Not_Marshallese"]:0.05073547637922626,30[&type="Marshallese"]:0.00673547637935723)67[&type="Marshallese"]:0.06357095757635056,44[&type="Marshallese"]:0.24530643395566232)106[&type="Marshallese"]:0.047065252028112625,5[&typ…
tree STATE_6990000 = (((1[&type="Not_Marshallese"]:0.17045314251927846,((21[&type="Not_Marshallese"]:0.16313672990301498,25[&type="Not_Marshallese"]:0.23413672990315504)75[&type="Not_Marshallese"]:0.007590263891877669,27[&type="Not_Marshallese"]:0.1427269937951)82[&type="Not_Marshallese"]:0.08972614872430396)71[&type="Marshallese"]:0.034666894058222986,5[&type="Not_Marshallese"]:0.383120036577612…
tree STATE_7000000 = ((((1[&type="Not_Marshallese"]:0.15673714613570733,27[&type="Not_Marshallese"]:0.21873714613583284)82[&type="Marshallese"]:0.08674827623607717,(23[&type="Not_Marshallese"]:0.3723259107013618,24[&type="Not_Marshallese"]:0.24332591070145637)102[&type="Marshallese"]:0.005159511670437267)105[&type="Marshallese"]:0.06849983251958869,(22[&type="Not_Marshallese"]:0.15014053582854758…
tree STATE_7010000 = ((((((1[&type="Not_Marshallese"]:0.07862972293836434,12[&type="Not_Marshallese"]:0.07562972293843528)100[&type="Marshallese"]:0.004769326053075007,(5[&type="Not_Marshallese"]:0.258798019852566,((((13[&type="Not_Marshallese"]:0.09472070699740581,14[&type="Not_Marshallese"]:0.11672070699734033)61[&type="Marshallese"]:0.034737594634409785,48[&type="Marshallese"]:0.01145830163187…
tree STATE_7020000 = (((((1[&type="Not_Marshallese"]:0.16729047278615583,(((((19[&type="Not_Marshallese"]:0.031512297645477694,((((22[&type="Not_Marshallese"]:0.1559030889616025,34[&type="Marshallese"]:0.15390308896164978)96[&type="Marshallese"]:0.17790668300568152,((33[&type="Marshallese"]:0.012488415299526878,41[&type="Marshallese"]:0.015488415299683311)75[&type="Marshallese"]:0.016120085632331…
tree STATE_7030000 = (((((1[&type="Not_Marshallese"]:0.17109691472696487,(((12[&type="Not_Marshallese"]:0.039742935668460655,(((13[&type="Not_Marshallese"]:0.12300251759188813,48[&type="Marshallese"]:0.005002517591949973)71[&type="Marshallese"]:0.034333244630991244,((((15[&type="Not_Marshallese"]:0.2081132090400514,(16[&type="Not_Marshallese"]:0.07705401984146759,18[&type="Not_Marshallese"]:0.080…
tree STATE_7040000 = (((((1[&type="Not_Marshallese"]:0.15121705674220387,27[&type="Not_Marshallese"]:0.21321705674232938)70[&type="Marshallese"]:0.04726520195587547,(((12[&type="Not_Marshallese"]:0.05359194502452469,(((13[&type="Not_Marshallese"]:0.12700630993235124,48[&type="Marshallese"]:0.009006309932413081)71[&type="Marshallese"]:0.02479272823787776,(15[&type="Not_Marshallese"]:0.351754732749…
tree STATE_7050000 = ((((1[&type="Not_Marshallese"]:0.12972574709245033,(((((12[&type="Not_Marshallese"]:0.034162410682868405,51[&type="Marshallese"]:0.042162410682906604)100[&type="Marshallese"]:0.00515176820196761,24[&type="Not_Marshallese"]:0.047314178884874214)84[&type="Marshallese"]:0.04075853304949628,((13[&type="Not_Marshallese"]:0.12099584570796496,48[&type="Marshallese"]:0.00299584570802…
tree STATE_7060000 = (((((1[&type="Not_Marshallese"]:0.15483135953904703,(12[&type="Not_Marshallese"]:0.08073074322156892,(((13[&type="Not_Marshallese"]:0.12108970301047733,48[&type="Marshallese"]:0.00308970301053918)71[&type="Marshallese"]:0.10156366922546128,((15[&type="Not_Marshallese"]:0.27033970031386345,((16[&type="Not_Marshallese"]:0.13228264319102206,17[&type="Not_Marshallese"]:0.08328264…
tree STATE_7070000 = ((((1[&type="Not_Marshallese"]:0.1605211081027833,((12[&type="Not_Marshallese"]:0.049472142090107196,24[&type="Not_Marshallese"]:0.057472142090145395)104[&type="Marshallese"]:1.315116603844979E-4,(((13[&type="Not_Marshallese"]:0.12549049947220986,48[&type="Marshallese"]:0.0074904994722717055)71[&type="Marshallese"]:0.05130126764807269,((15[&type="Not_Marshallese"]:0.276583133…
tree STATE_7080000 = (1[&type="Not_Marshallese"]:0.7177357944054328,(((((((((((((((2[&type="Not_Marshallese"]:0.051882174597402186,30[&type="Marshallese"]:0.007882174597533154)67[&type="Marshallese"]:0.04624572739565125,45[&type="Marshallese"]:0.05712790199311346)91[&type="Marshallese"]:0.011160066617186493,54[&type="Marshallese"]:0.01828796861034543)90[&type="Marshallese"]:0.0010813911516092123,…
tree STATE_7090000 = ((1[&type="Not_Marshallese"]:0.2365484631470609,20[&type="Not_Marshallese"]:0.22554846314709365)57[&type="Marshallese"]:0.3142626172142078,(((((((((((2[&type="Not_Marshallese"]:0.08783357631210509,(30[&type="Marshallese"]:0.005429191978123082,50[&type="Marshallese"]:0.049429191977992115)77[&type="Marshallese"]:0.03840438433411297)65[&type="Marshallese"]:0.02465350305128522,54…
tree STATE_7100000 = ((1[&type="Not_Marshallese"]:0.22932231986358953,((((((((((((2[&type="Not_Marshallese"]:0.09049314999718516,30[&type="Marshallese"]:0.04649314999731613)65[&type="Marshallese"]:0.03063088376812617,(47[&type="Marshallese"]:0.03973216756025344,54[&type="Marshallese"]:0.025732167560357122)99[&type="Marshallese"]:0.0043918662050597135)95[&type="Marshallese"]:0.0070068812014018045,…
tree STATE_7110000 = ((1[&type="Not_Marshallese"]:0.30937475476378695,((((((((((2[&type="Not_Marshallese"]:0.04786302577086288,30[&type="Marshallese"]:0.0038630257709938443)65[&type="Marshallese"]:0.03250768838227991,49[&type="Marshallese"]:0.011370714153182804)89[&type="Marshallese"]:0.01320190907243779,47[&type="Marshallese"]:0.016572623225582395)87[&type="Marshallese"]:0.04223718032980117,((((…
tree STATE_7120000 = ((1[&type="Not_Marshallese"]:0.3201444964633513,((((((((((((2[&type="Not_Marshallese"]:0.050112133923006286,30[&type="Marshallese"]:0.006112133923137253)65[&type="Marshallese"]:0.031706169661128714,(((((6[&type="Not_Marshallese"]:0.04220298518258875,(7[&type="Not_Marshallese"]:0.07683304170567368,29[&type="Marshallese"]:0.010833041705870128)64[&type="Marshallese"]:0.080369943…
tree STATE_7130000 = (((1[&type="Not_Marshallese"]:0.13272691295009598,((((12[&type="Not_Marshallese"]:0.019253417571483467,(13[&type="Not_Marshallese"]:0.22218166652211635,48[&type="Marshallese"]:0.1041816665221782)78[&type="Marshallese"]:0.05707175104935802)55[&type="Marshallese"]:0.007001430267361108,(((15[&type="Not_Marshallese"]:0.21113020328877247,16[&type="Not_Marshallese"]:0.0901302032889…
tree STATE_7140000 = (((1[&type="Not_Marshallese"]:0.14304796670954123,(((((((((2[&type="Not_Marshallese"]:0.09395912984899635,30[&type="Marshallese"]:0.049959129849127315)65[&type="Marshallese"]:0.022595920829987737,((3[&type="Not_Marshallese"]:0.12657358509027272,4[&type="Not_Marshallese"]:0.07457358509036549)58[&type="Marshallese"]:0.0025957006867884935,35[&type="Marshallese"]:0.02816928577694…
tree STATE_7150000 = (((1[&type="Not_Marshallese"]:0.2394348136811042,((((((((((2[&type="Not_Marshallese"]:0.07827978482023679,30[&type="Marshallese"]:0.034279784820367754)65[&type="Marshallese"]:0.01209161188013097,((((6[&type="Not_Marshallese"]:0.059576319368076835,(7[&type="Not_Marshallese"]:0.13556315961484494,29[&type="Marshallese"]:0.06956315961504139)64[&type="Marshallese"]:0.0390131597532…
tree STATE_7160000 = (((1[&type="Not_Marshallese"]:0.16960094263459935,20[&type="Not_Marshallese"]:0.1586009426346321)90[&type="Marshallese"]:0.08967409699757989,(((((((((2[&type="Not_Marshallese"]:0.07009524947760204,30[&type="Marshallese"]:0.026095249477733007)65[&type="Marshallese"]:0.0031810837558945426,(((11[&type="Not_Marshallese"]:0.03354876079534541,45[&type="Marshallese"]:0.0015487607954…
tree STATE_7170000 = ((((1[&type="Not_Marshallese"]:0.07801428545215505,((((((((14[&type="Not_Marshallese"]:0.17194091729270589,33[&type="Marshallese"]:0.03994091729264404)84[&type="Marshallese"]:0.011608552209501188,53[&type="Marshallese"]:0.1365494695021816)75[&type="Marshallese"]:0.0168965397825811,41[&type="Marshallese"]:0.07144600928488276)91[&type="Marshallese"]:0.04493587423913037,46[&type…
tree STATE_7180000 = (((((1[&type="Not_Marshallese"]:0.08557071234631308,(((((14[&type="Not_Marshallese"]:0.18353019842455742,(33[&type="Marshallese"]:0.037736389829254424,41[&type="Marshallese"]:0.04073638982941086)84[&type="Marshallese"]:0.013793808595241153)75[&type="Marshallese"]:0.0768540558532903,(31[&type="Marshallese"]:0.013262400516035333,53[&type="Marshallese"]:0.15826240051601714)91[&t…
tree STATE_7190000 = ((((((1[&type="Not_Marshallese"]:0.06085247073339006,26[&type="Not_Marshallese"]:0.12285247073351557)61[&type="Marshallese"]:0.015231638651375556,((((((((((((2[&type="Not_Marshallese"]:0.05796697550621177,30[&type="Marshallese"]:0.013966975506342738)65[&type="Marshallese"]:0.005150895072909445,36[&type="Marshallese"]:0.12011787057913759)86[&type="Marshallese"]:0.0032528395173…
tree STATE_7200000 = ((((1[&type="Not_Marshallese"]:0.1337309516905728,(((((((((((2[&type="Not_Marshallese"]:0.05564418785790948,30[&type="Marshallese"]:0.011644187858040445)65[&type="Marshallese"]:0.042916564619839614,50[&type="Marshallese"]:0.09856075247774909)104[&type="Marshallese"]:0.0015893462148501847,43[&type="Marshallese"]:0.04515009869253561)86[&type="Marshallese"]:0.017848820335385707,…
tree STATE_7210000 = (((((1[&type="Not_Marshallese"]:0.12060731032784866,((5[&type="Not_Marshallese"]:0.2608635540766657,20[&type="Not_Marshallese"]:0.07186355407658751)90[&type="Marshallese"]:0.00865897124128956,((12[&type="Not_Marshallese"]:0.055702829862587566,((13[&type="Not_Marshallese"]:0.1534048899304986,48[&type="Marshallese"]:0.03540488993056046)78[&type="Marshallese"]:0.1194873887792729…
tree STATE_7220000 = (((((1[&type="Not_Marshallese"]:0.10647333117336322,(((12[&type="Not_Marshallese"]:0.06494430051852562,(14[&type="Not_Marshallese"]:0.009580394885413068,((((15[&type="Not_Marshallese"]:0.19702762168059967,17[&type="Not_Marshallese"]:0.027027621680754288)60[&type="Marshallese"]:0.0012245850180057916,16[&type="Not_Marshallese"]:0.07725220669873825)59[&type="Marshallese"]:0.0424…
tree STATE_7230000 = (((1[&type="Not_Marshallese"]:0.20005530290062157,((((12[&type="Not_Marshallese"]:0.06205294491649549,(14[&type="Not_Marshallese"]:0.03145605110159194,(((((15[&type="Not_Marshallese"]:0.19038490355914542,18[&type="Not_Marshallese"]:0.07238490355920726)56[&type="Marshallese"]:0.03045122781388887,17[&type="Not_Marshallese"]:0.0508361313731889)60[&type="Marshallese"]:0.023368055…
tree STATE_7240000 = ((1[&type="Not_Marshallese"]:0.2944432213402003,(5[&type="Not_Marshallese"]:0.4524632146789688,24[&type="Not_Marshallese"]:0.27946321467896695)102[&type="Marshallese"]:0.019980006661342475)61[&type="Marshallese"]:0.02643664902186238,(((((((((2[&type="Not_Marshallese"]:0.06706145269925723,30[&type="Marshallese"]:0.023061452699388196)65[&type="Marshallese"]:0.10344151980255745,…
tree STATE_7250000 = ((((((((1[&type="Not_Marshallese"]:0.0326163935385021,((13[&type="Not_Marshallese"]:0.19812154819739403,48[&type="Marshallese"]:0.08012154819745587)78[&type="Marshallese"]:0.07005066147662342,(14[&type="Not_Marshallese"]:0.04710830224900847,((((15[&type="Not_Marshallese"]:0.1812324270114335,18[&type="Not_Marshallese"]:0.06323242701149534)56[&type="Marshallese"]:0.101063968105…
tree STATE_7260000 = (((1[&type="Not_Marshallese"]:0.1483218661564949,46[&type="Marshallese"]:0.23232186615655492)101[&type="Marshallese"]:0.04742336039400419,((((((((2[&type="Not_Marshallese"]:0.0708208606642774,30[&type="Marshallese"]:0.026820860664408364)65[&type="Marshallese"]:0.058967438877857714,((3[&type="Not_Marshallese"]:0.12130341198716621,4[&type="Not_Marshallese"]:0.06930341198725898)…
tree STATE_7270000 = ((1[&type="Not_Marshallese"]:0.15409080984405876,((((((((2[&type="Not_Marshallese"]:0.05236273967429539,30[&type="Marshallese"]:0.008362739674426356)65[&type="Marshallese"]:0.049091553477423555,(45[&type="Marshallese"]:0.04006639823185354,47[&type="Marshallese"]:0.004066398231795332)97[&type="Marshallese"]:0.02038789491992543)104[&type="Marshallese"]:0.014372756863907599,((((…
tree STATE_7280000 = (((((((1[&type="Not_Marshallese"]:0.058202391466603776,24[&type="Not_Marshallese"]:0.06320239146671291)101[&type="Marshallese"]:0.030230217942625925,(((((((((((2[&type="Not_Marshallese"]:0.07054093721985966,30[&type="Marshallese"]:0.026540937219990623)65[&type="Marshallese"]:0.006822601605841472,47[&type="Marshallese"]:3.6353882570294704E-4)62[&type="Marshallese"]:0.003943853…
tree STATE_7290000 = (((((((1[&type="Not_Marshallese"]:0.07154358387495163,(25[&type="Not_Marshallese"]:0.16199933057196325,46[&type="Marshallese"]:0.08499933057196507)75[&type="Marshallese"]:0.07054425330304659)102[&type="Marshallese"]:0.010944384898525228,(5[&type="Not_Marshallese"]:0.25658420549517214,((((21[&type="Not_Marshallese"]:0.05079744266810082,(((((22[&type="Not_Marshallese"]:0.104703…
tree STATE_7300000 = (((((((1[&type="Not_Marshallese"]:0.054861696776118074,(((21[&type="Not_Marshallese"]:0.03568788410836077,(((22[&type="Not_Marshallese"]:0.11548817230693426,34[&type="Marshallese"]:0.11348817230698155)96[&type="Marshallese"]:0.261555882033441,(33[&type="Marshallese"]:0.039660610045462064,41[&type="Marshallese"]:0.0426606100456185)106[&type="Marshallese"]:0.04138344429486407)9…
tree STATE_7310000 = (((1[&type="Not_Marshallese"]:0.09529535506210529,((12[&type="Not_Marshallese"]:0.016752867623806345,(((13[&type="Not_Marshallese"]:0.1308491507795837,48[&type="Marshallese"]:0.012849150779645546)78[&type="Marshallese"]:0.12452395125766624,51[&type="Marshallese"]:0.0033731020372972376)63[&type="Marshallese"]:0.008390764517633542,(14[&type="Not_Marshallese"]:0.1658850373146932…
tree STATE_7320000 = (1[&type="Not_Marshallese"]:0.3130215967350347,((((((((2[&type="Not_Marshallese"]:0.06708545669053145,30[&type="Marshallese"]:0.02308545669066242)65[&type="Marshallese"]:0.04948084308718592,47[&type="Marshallese"]:0.039566299777719194)76[&type="Marshallese"]:0.042544484356549006,((((((6[&type="Not_Marshallese"]:0.03687360429422548,(7[&type="Not_Marshallese"]:0.067369874269458…
tree STATE_7330000 = (1[&type="Not_Marshallese"]:0.2587879201938089,((((((((((2[&type="Not_Marshallese"]:0.0859348064622355,30[&type="Marshallese"]:0.04193480646236647)65[&type="Marshallese"]:0.025123203486137835,(49[&type="Marshallese"]:0.036614453142908454,54[&type="Marshallese"]:0.014614453142973938)76[&type="Marshallese"]:0.005443556805504901)62[&type="Marshallese"]:0.019440431678133252,((6[&…
tree STATE_7340000 = (((((1[&type="Not_Marshallese"]:0.2552514677022736,((((((5[&type="Not_Marshallese"]:0.1361603048079023,(13[&type="Not_Marshallese"]:0.14362450221464684,(14[&type="Not_Marshallese"]:0.14168839818765483,48[&type="Marshallese"]:0.0016883981877821586)88[&type="Marshallese"]:0.02393610402692653)74[&type="Marshallese"]:0.07153580259320635)97[&type="Marshallese"]:0.00406422089236346…
tree STATE_7350000 = (((1[&type="Not_Marshallese"]:0.143702333975674,(12[&type="Not_Marshallese"]:0.03772529739201902,((13[&type="Not_Marshallese"]:0.1486452460695452,48[&type="Marshallese"]:0.030645246069607057)78[&type="Marshallese"]:0.13347488490763681,((14[&type="Not_Marshallese"]:0.07799443492088842,(15[&type="Not_Marshallese"]:0.29997130973861097,(((16[&type="Not_Marshallese"]:0.08222030976…
tree STATE_7360000 = (((((1[&type="Not_Marshallese"]:0.09375958958559871,(((((21[&type="Not_Marshallese"]:0.038360066011730254,(41[&type="Marshallese"]:0.024265555617786372,53[&type="Marshallese"]:0.10626555561766632)93[&type="Marshallese"]:0.07409451039411669)75[&type="Marshallese"]:0.015532144195783304,(26[&type="Not_Marshallese"]:0.025368894197347447,27[&type="Not_Marshallese"]:0.0253688941973…
tree STATE_7370000 = (((((((1[&type="Not_Marshallese"]:0.07251820379218266,((((12[&type="Not_Marshallese"]:0.008935204914801709,24[&type="Not_Marshallese"]:0.016935204914839908)63[&type="Marshallese"]:0.013225307594407765,51[&type="Marshallese"]:0.030160512509247672)90[&type="Marshallese"]:0.007008128567964622,(13[&type="Not_Marshallese"]:0.1233328695531326,48[&type="Marshallese"]:0.0053328695531…
tree STATE_7380000 = ((((1[&type="Not_Marshallese"]:0.04544611403742904,((12[&type="Not_Marshallese"]:0.002489673571579032,(13[&type="Not_Marshallese"]:0.12678997196111086,48[&type="Marshallese"]:0.008789971961172705)78[&type="Marshallese"]:0.13569970161045908)90[&type="Marshallese"]:0.014640231859906039,51[&type="Marshallese"]:0.02512990543152327)105[&type="Marshallese"]:0.02531620860601491)63[&…
tree STATE_7390000 = (((1[&type="Not_Marshallese"]:0.1608877696198726,((((12[&type="Not_Marshallese"]:0.03149140587029697,20[&type="Not_Marshallese"]:0.023491405870258775)82[&type="Not_Marshallese"]:0.01133328024895619,51[&type="Marshallese"]:0.05082468611929136)90[&type="Marshallese"]:0.028831408596964536,(13[&type="Not_Marshallese"]:0.12914359627165206,48[&type="Marshallese"]:0.0111435962717139…
tree STATE_7400000 = (((((1[&type="Not_Marshallese"]:0.03410045134514972,20[&type="Not_Marshallese"]:0.02310045134518246)102[&type="Not_Marshallese"]:0.11127150714455225,33[&type="Marshallese"]:0.2923719584896365)97[&type="Not_Marshallese"]:0.1017439336578494,((((((2[&type="Not_Marshallese"]:0.046146094674164084,30[&type="Marshallese"]:0.0021460946742950515)68[&type="Marshallese"]:0.2131380883116…
tree STATE_7410000 = ((1[&type="Not_Marshallese"]:0.25297657386250283,20[&type="Not_Marshallese"]:0.24197657386253557)69[&type="Marshallese"]:0.1458991365212,((((((((2[&type="Not_Marshallese"]:0.051888297127162586,30[&type="Marshallese"]:0.007888297127293553)100[&type="Marshallese"]:0.023238916538432686,(37[&type="Marshallese"]:0.05498514933766996,43[&type="Marshallese"]:0.005985149337464413)60[&…
tree STATE_7420000 = (((1[&type="Not_Marshallese"]:0.13410514430110265,(12[&type="Not_Marshallese"]:0.09220597632525285,((((13[&type="Not_Marshallese"]:0.015079495334839266,14[&type="Not_Marshallese"]:0.03707949533477378)88[&type="Not_Marshallese"]:0.16718597485321668,48[&type="Marshallese"]:0.06426547018811779)74[&type="Marshallese"]:0.07755435945584721,51[&type="Marshallese"]:0.0078198296439504…
tree STATE_7430000 = (((((1[&type="Not_Marshallese"]:0.24998071350454365,(((2[&type="Not_Marshallese"]:0.0523719153872686,30[&type="Marshallese"]:0.008371915387399564)65[&type="Marshallese"]:0.12284308626330387,(((((3[&type="Not_Marshallese"]:0.06590414828872782,4[&type="Not_Marshallese"]:0.013904148288820584)92[&type="Not_Marshallese"]:0.052557039453940524,35[&type="Marshallese"]:0.0174611877425…
tree STATE_7440000 = (((1[&type="Not_Marshallese"]:0.17108218644250484,24[&type="Not_Marshallese"]:0.17608218644261397)85[&type="Marshallese"]:0.001515573087753408,(((((((((2[&type="Not_Marshallese"]:0.07907542841321469,30[&type="Marshallese"]:0.035075428413345655)100[&type="Marshallese"]:0.05173952219919076,((((((6[&type="Not_Marshallese"]:0.022462907909288343,(7[&type="Not_Marshallese"]:0.06658…
tree STATE_7450000 = (((((1[&type="Not_Marshallese"]:0.1260444645181168,20[&type="Not_Marshallese"]:0.11504446451814954)55[&type="Marshallese"]:0.06578586636992267,((((((22[&type="Not_Marshallese"]:0.19036873985751668,34[&type="Marshallese"]:0.18836873985756397)96[&type="Marshallese"]:0.15472466332666257,((33[&type="Marshallese"]:0.02535523703994924,53[&type="Marshallese"]:0.11035523703998562)75[…
tree STATE_7460000 = (((((1[&type="Not_Marshallese"]:0.2026063176699039,((19[&type="Not_Marshallese"]:0.11514254190778062,(24[&type="Not_Marshallese"]:0.06649601682083062,((26[&type="Not_Marshallese"]:0.010997654114333177,27[&type="Not_Marshallese"]:0.010997654114333177)71[&type="Not_Marshallese"]:0.03611804197492452,46[&type="Marshallese"]:0.06911569608919221)61[&type="Not_Marshallese"]:0.076380…
tree STATE_7470000 = (((((1[&type="Not_Marshallese"]:0.15147784578370083,20[&type="Not_Marshallese"]:0.14047784578373357)84[&type="Marshallese"]:0.008307409985539804,((((22[&type="Not_Marshallese"]:0.07805810055720969,34[&type="Marshallese"]:0.07605810055725698)96[&type="Marshallese"]:0.25761167330224405,(((25[&type="Not_Marshallese"]:0.030584904666008272,53[&type="Marshallese"]:0.101584904665920…
tree STATE_7480000 = ((((((1[&type="Not_Marshallese"]:0.06817196439347306,(((13[&type="Not_Marshallese"]:0.13356959162415116,48[&type="Marshallese"]:0.015569591624213008)98[&type="Marshallese"]:0.07833369035860438,((((15[&type="Not_Marshallese"]:0.29487559669268865,16[&type="Not_Marshallese"]:0.17387559669282143)83[&type="Marshallese"]:0.02727078805333144,42[&type="Marshallese"]:0.039146384746118…
tree STATE_7490000 = ((((((1[&type="Not_Marshallese"]:0.18360235295646465,((((((22[&type="Not_Marshallese"]:0.06769872577214611,34[&type="Marshallese"]:0.0656987257721934)96[&type="Marshallese"]:0.2923575288225184,41[&type="Marshallese"]:0.06705625459477182)93[&type="Marshallese"]:0.01881656912463614,25[&type="Not_Marshallese"]:0.09687282371937522)82[&type="Marshallese"]:0.015823402268898556,31[&…
tree STATE_7500000 = (((((1[&type="Not_Marshallese"]:0.2673971584901458,20[&type="Not_Marshallese"]:0.2563971584901785)106[&type="Marshallese"]:0.013166813998033211,(((19[&type="Not_Marshallese"]:0.06334040876316216,(((22[&type="Not_Marshallese"]:0.12595098731009452,34[&type="Marshallese"]:0.12395098731014181)60[&type="Marshallese"]:0.22784977159380876,33[&type="Marshallese"]:0.057800758903854166…
tree STATE_7510000 = ((((1[&type="Not_Marshallese"]:0.1626079374214957,(12[&type="Not_Marshallese"]:0.03383492205910987,((((13[&type="Not_Marshallese"]:0.0011549508766126038,14[&type="Not_Marshallese"]:0.02315495087654712)98[&type="Not_Marshallese"]:0.1202973929584214,48[&type="Marshallese"]:0.00345234383509585)76[&type="Marshallese"]:0.0791900139618531,(((15[&type="Not_Marshallese"]:0.2229159871…
tree STATE_7520000 = ((((1[&type="Not_Marshallese"]:0.10126285928998768,33[&type="Marshallese"]:0.2482628592899222)105[&type="Marshallese"]:0.13759149537293602,((((((((2[&type="Not_Marshallese"]:0.05154025385691274,30[&type="Marshallese"]:0.0075402538570437105)100[&type="Marshallese"]:0.06025360698181903,((6[&type="Not_Marshallese"]:0.09764957089533333,(7[&type="Not_Marshallese"]:0.14272094839379…
tree STATE_7530000 = ((((((((1[&type="Not_Marshallese"]:0.109205430463446,5[&type="Not_Marshallese"]:0.28720543046355695)102[&type="Not_Marshallese"]:0.012544070112034178,33[&type="Marshallese"]:0.2687495005754147)105[&type="Marshallese"]:0.020681751299403084,((((12[&type="Not_Marshallese"]:0.03420019496997295,(((13[&type="Not_Marshallese"]:0.16562629341265978,48[&type="Marshallese"]:0.0476262934…
tree STATE_7540000 = (((1[&type="Not_Marshallese"]:0.25010816433103,((((12[&type="Not_Marshallese"]:0.0472347874321829,51[&type="Marshallese"]:0.0552347874322211)102[&type="Marshallese"]:0.037551794401360694,(((13[&type="Not_Marshallese"]:0.09406190001840076,14[&type="Not_Marshallese"]:0.11606190001833527)94[&type="Marshallese"]:0.03023834607009057,48[&type="Marshallese"]:0.006300246088553174)78[…
tree STATE_7550000 = (1[&type="Not_Marshallese"]:0.555807348303347,((((((((((2[&type="Not_Marshallese"]:0.08553617319127249,30[&type="Marshallese"]:0.04153617319140346)65[&type="Marshallese"]:0.05435637191875575,((43[&type="Marshallese"]:0.03773126939515603,47[&type="Marshallese"]:0.015731269395221514)76[&type="Marshallese"]:0.019492384714968947,(49[&type="Marshallese"]:0.04177895925791719,54[&ty…
tree STATE_7560000 = (1[&type="Not_Marshallese"]:0.26272660228946554,(((((((((((2[&type="Not_Marshallese"]:0.07100593044661485,30[&type="Marshallese"]:0.02700593044674582)65[&type="Marshallese"]:0.01451908114103273,(((6[&type="Not_Marshallese"]:0.051516041898431175,(7[&type="Not_Marshallese"]:0.08385655843728834,29[&type="Marshallese"]:0.017856558437484793)64[&type="Marshallese"]:0.08265948346115…
tree STATE_7570000 = (((1[&type="Not_Marshallese"]:0.14569009158517976,(19[&type="Not_Marshallese"]:0.1635924316917854,(((21[&type="Not_Marshallese"]:0.11140351957165096,46[&type="Marshallese"]:0.10540351957179284)88[&type="Marshallese"]:0.011770553506044723,25[&type="Not_Marshallese"]:0.19417407307783574)75[&type="Marshallese"]:0.052506381176135375,((((22[&type="Not_Marshallese"]:0.0824230776024…
tree STATE_7580000 = (((((((1[&type="Not_Marshallese"]:0.10396252964946817,27[&type="Not_Marshallese"]:0.16596252964959368)81[&type="Marshallese"]:0.014811317190869144,26[&type="Not_Marshallese"]:0.18077384684046283)88[&type="Marshallese"]:0.10465747337831066,(20[&type="Not_Marshallese"]:0.19218128561473513,21[&type="Not_Marshallese"]:0.29318128561462053)66[&type="Marshallese"]:0.0202500346039455…
tree STATE_7590000 = (((1[&type="Not_Marshallese"]:0.2371266591516329,(((13[&type="Not_Marshallese"]:0.13970326588347204,14[&type="Not_Marshallese"]:0.16170326588340656)94[&type="Marshallese"]:0.016395066072582454,48[&type="Marshallese"]:0.03809833195611634)78[&type="Marshallese"]:0.1902572120761602,51[&type="Marshallese"]:0.09435554403226198)55[&type="Marshallese"]:0.14777111511948005)63[&type="…
tree STATE_7600000 = ((1[&type="Not_Marshallese"]:0.20780336892776619,19[&type="Not_Marshallese"]:0.2378033689277389)106[&type="Not_Marshallese"]:0.28285740098590406,((((((((((2[&type="Not_Marshallese"]:0.11792733547431056,30[&type="Marshallese"]:0.07392733547444152)65[&type="Marshallese"]:0.024654596316600386,47[&type="Marshallese"]:0.06558193179091276)103[&type="Marshallese"]:0.0410455686682404…
tree STATE_7610000 = ((((((1[&type="Not_Marshallese"]:0.17804384258414174,(12[&type="Not_Marshallese"]:0.08409474976900555,(((13[&type="Not_Marshallese"]:0.1451047714058643,48[&type="Marshallese"]:0.027104771405926154)71[&type="Marshallese"]:0.10770413507940124,51[&type="Marshallese"]:8.089064853128436E-4)84[&type="Marshallese"]:0.05095564445567269,(((((15[&type="Not_Marshallese"]:0.1860835305474…
tree STATE_7620000 = (((1[&type="Not_Marshallese"]:0.27548320632285606,((((5[&type="Not_Marshallese"]:0.18574942318936294,(((((14[&type="Not_Marshallese"]:0.12929678318047488,((22[&type="Not_Marshallese"]:0.0952931994077082,34[&type="Marshallese"]:0.09329319940775549)96[&type="Marshallese"]:0.18015813395620778,53[&type="Marshallese"]:0.06445133336390324)82[&type="Marshallese"]:0.01784544981654617…
tree STATE_7630000 = (1[&type="Not_Marshallese"]:0.41434480058405065,((((((((((((((2[&type="Not_Marshallese"]:0.05026425121943312,30[&type="Marshallese"]:0.006264251219564088)65[&type="Marshallese"]:0.015378654343755849,(8[&type="Not_Marshallese"]:0.1518246143146793,9[&type="Not_Marshallese"]:0.03382461431474115)67[&type="Marshallese"]:0.233818291248446)76[&type="Marshallese"]:0.00544499143046517…
tree STATE_7640000 = (1[&type="Not_Marshallese"]:0.29179783339091314,(((((((((2[&type="Not_Marshallese"]:0.05023309922304553,30[&type="Marshallese"]:0.006233099223176497)65[&type="Marshallese"]:0.03600072199599369,(43[&type="Marshallese"]:0.02679494745775568,49[&type="Marshallese"]:0.012794947457859362)87[&type="Marshallese"]:0.004438873761219875)86[&type="Marshallese"]:0.005602334258640207,((8[&…
tree STATE_7650000 = ((1[&type="Not_Marshallese"]:0.23276736011945154,21[&type="Not_Marshallese"]:0.3227673601193697)61[&type="Marshallese"]:0.02093333137860265,((((((((((2[&type="Not_Marshallese"]:0.0727191584905178,30[&type="Marshallese"]:0.028719158490648766)65[&type="Marshallese"]:0.06069064269811486,(6[&type="Not_Marshallese"]:0.0479954499597216,(7[&type="Not_Marshallese"]:0.0876074396639359…
tree STATE_7660000 = (1[&type="Not_Marshallese"]:0.3635097595011564,((((((((2[&type="Not_Marshallese"]:0.09231397148027765,30[&type="Marshallese"]:0.04831397148040861)65[&type="Marshallese"]:0.027892156613184338,((6[&type="Not_Marshallese"]:0.04335300872167558,(7[&type="Not_Marshallese"]:0.09986989776754934,29[&type="Marshallese"]:0.033869897767745794)64[&type="Marshallese"]:0.05848311095413533)8…
tree STATE_7670000 = ((1[&type="Not_Marshallese"]:0.32403236213402864,(((((((((2[&type="Not_Marshallese"]:0.058254574925182045,30[&type="Marshallese"]:0.014254574925313013)65[&type="Marshallese"]:0.005732207906838371,(36[&type="Marshallese"]:0.12030961523655936,43[&type="Marshallese"]:0.008309615236479329)98[&type="Marshallese"]:6.771675954774237E-4)70[&type="Marshallese"]:0.025315017259729844,10…
tree STATE_7680000 = (1[&type="Not_Marshallese"]:0.23983429853580773,(((((((((((2[&type="Not_Marshallese"]:0.06113086851362581,30[&type="Marshallese"]:0.01713086851375678)65[&type="Marshallese"]:0.025956935629876887,(((32[&type="Marshallese"]:0.006713421393371499,52[&type="Marshallese"]:0.006713421393371499)72[&type="Marshallese"]:0.10897264239838589,50[&type="Marshallese"]:0.041686063791688266)8…
tree STATE_7690000 = (((1[&type="Not_Marshallese"]:0.08515461138763447,(((13[&type="Not_Marshallese"]:0.11894184883007941,48[&type="Marshallese"]:9.418488301412564E-4)78[&type="Marshallese"]:0.047477544767832724,(14[&type="Not_Marshallese"]:0.07796619482791756,(((((15[&type="Not_Marshallese"]:0.12337199838037645,18[&type="Not_Marshallese"]:0.005371998380438295)60[&type="Not_Marshallese"]:0.112174…
tree STATE_7700000 = (((((1[&type="Not_Marshallese"]:0.054272287182015044,((((((((22[&type="Not_Marshallese"]:0.0879192200176252,34[&type="Marshallese"]:0.08591922001767249)96[&type="Marshallese"]:0.2129969841019737,25[&type="Not_Marshallese"]:0.018916204119673485)82[&type="Marshallese"]:0.004053804661326543,53[&type="Marshallese"]:0.09397000878091272)75[&type="Marshallese"]:0.00328286625040225,4…
tree STATE_7710000 = (1[&type="Not_Marshallese"]:0.21254087377113684,((((((((2[&type="Not_Marshallese"]:0.06747385964473529,30[&type="Marshallese"]:0.023473859644866257)65[&type="Marshallese"]:0.012605877652254849,43[&type="Marshallese"]:0.025079737296926474)57[&type="Marshallese"]:0.09848029874637432,((((5[&type="Not_Marshallese"]:0.142684505510715,47[&type="Marshallese"]:0.03268450551058766)55[…
tree STATE_7720000 = ((((1[&type="Not_Marshallese"]:0.09276833775979254,20[&type="Not_Marshallese"]:0.08176833775982528)55[&type="Not_Marshallese"]:0.003813213905999424,24[&type="Not_Marshallese"]:0.1015815516659011)69[&type="Not_Marshallese"]:0.11137567447349073,(5[&type="Not_Marshallese"]:0.3787766265999455,19[&type="Not_Marshallese"]:0.23077662659980724)73[&type="Marshallese"]:0.00718059953944…
tree STATE_7730000 = (((1[&type="Not_Marshallese"]:0.16590445740894755,(((((((((2[&type="Not_Marshallese"]:0.04667929743366983,30[&type="Marshallese"]:0.002679297433800798)65[&type="Marshallese"]:0.0872732798062199,(((((((6[&type="Not_Marshallese"]:0.032785966056900206,(7[&type="Not_Marshallese"]:0.10613991560844688,29[&type="Marshallese"]:0.04013991560864333)64[&type="Marshallese"]:0.04164605044…
tree STATE_7740000 = ((1[&type="Not_Marshallese"]:0.38898385285461945,5[&type="Not_Marshallese"]:0.5669838528547304)63[&type="Marshallese"]:0.11421097105152067,(((((((((((2[&type="Not_Marshallese"]:0.06437850894455532,30[&type="Marshallese"]:0.02037850894468629)65[&type="Marshallese"]:0.023814928784039457,(((11[&type="Not_Marshallese"]:0.024619068674335942,((28[&type="Marshallese"]:0.006375037985…
tree STATE_7750000 = ((1[&type="Not_Marshallese"]:0.4684025937383245,((((((((2[&type="Not_Marshallese"]:0.05097677278199142,30[&type="Marshallese"]:0.006976772782122387)65[&type="Marshallese"]:0.05054964853328281,47[&type="Marshallese"]:0.024526421315276048)87[&type="Marshallese"]:0.026189357697054216,54[&type="Marshallese"]:0.03671577901243395)104[&type="Marshallese"]:0.019367153932645986,((((5[…
tree STATE_7760000 = (((((1[&type="Not_Marshallese"]:0.26168342671197964,((((((((2[&type="Not_Marshallese"]:0.05310028210834161,30[&type="Marshallese"]:0.00910028210847258)82[&type="Marshallese"]:0.0724490846939353,(49[&type="Marshallese"]:0.034631871795834046,54[&type="Marshallese"]:0.01263187179589953)100[&type="Marshallese"]:0.02191749500648288)89[&type="Marshallese"]:0.006284932228001527,10[&…
tree STATE_7770000 = (((1[&type="Not_Marshallese"]:0.4106235111633101,(((((((((2[&type="Not_Marshallese"]:0.05082088595399581,30[&type="Marshallese"]:0.006820885954126776)65[&type="Marshallese"]:0.028861963297781457,43[&type="Marshallese"]:0.0246828492517136)76[&type="Marshallese"]:0.0632552473952549,((((8[&type="Not_Marshallese"]:0.1552441813306804,9[&type="Not_Marshallese"]:0.037244181330742254…
tree STATE_7780000 = (1[&type="Not_Marshallese"]:0.6171379979398515,((((((((2[&type="Not_Marshallese"]:0.04864102015231542,30[&type="Marshallese"]:0.0046410201524463846)65[&type="Marshallese"]:0.07369305348709321,(((((8[&type="Not_Marshallese"]:0.1952673189259989,9[&type="Not_Marshallese"]:0.07726731892606076)67[&type="Not_Marshallese"]:0.1673177694002569,((28[&type="Marshallese"]:0.0137314743653…
tree STATE_7790000 = (((1[&type="Not_Marshallese"]:0.2458895729938273,((((((((((((2[&type="Not_Marshallese"]:0.08524858838357419,30[&type="Marshallese"]:0.041248588383705154)65[&type="Marshallese"]:0.030624196414389737,47[&type="Marshallese"]:0.03887278479796574)57[&type="Marshallese"]:0.0028763310492387895,((((((((8[&type="Not_Marshallese"]:0.1735419128695831,9[&type="Not_Marshallese"]:0.0555419…
tree STATE_7800000 = (((((1[&type="Not_Marshallese"]:0.21087841437522903,((((12[&type="Not_Marshallese"]:0.024031806865727146,((13[&type="Not_Marshallese"]:0.1351528330639824,48[&type="Marshallese"]:0.01715283306404425)88[&type="Marshallese"]:0.0994157822758095,((((15[&type="Not_Marshallese"]:0.1680049280887285,18[&type="Not_Marshallese"]:0.05000492808879034)63[&type="Not_Marshallese"]:0.08626078…
tree STATE_7810000 = (((1[&type="Not_Marshallese"]:0.28200458947347795,46[&type="Marshallese"]:0.366004589473538)71[&type="Marshallese"]:0.048253815506544395,(((((((2[&type="Not_Marshallese"]:0.06511567393879714,30[&type="Marshallese"]:0.021115673938928103)65[&type="Marshallese"]:0.06667253407292317,11[&type="Not_Marshallese"]:0.12278820801170576)86[&type="Marshallese"]:0.051026868726493535,39[&t…
tree STATE_7820000 = (1[&type="Not_Marshallese"]:0.3326200651236936,(((((((((2[&type="Not_Marshallese"]:0.097740490438883,30[&type="Marshallese"]:0.053740490439013966)65[&type="Marshallese"]:0.023366828034616982,((6[&type="Not_Marshallese"]:0.06991897302572903,(7[&type="Not_Marshallese"]:0.06964194589158074,29[&type="Marshallese"]:0.0036419458917771874)64[&type="Marshallese"]:0.11527702713415738)…
tree STATE_7830000 = (1[&type="Not_Marshallese"]:0.6919540696051547,((((((((((2[&type="Not_Marshallese"]:0.04632974486998609,30[&type="Marshallese"]:0.0023297448701170564)65[&type="Marshallese"]:0.010786579816559505,(6[&type="Not_Marshallese"]:0.06432432329528093,(7[&type="Not_Marshallese"]:0.06987105622337458,29[&type="Marshallese"]:0.0038710562235710344)64[&type="Marshallese"]:0.109453267071915…
tree STATE_7840000 = ((1[&type="Not_Marshallese"]:0.4220055319734335,(((12[&type="Not_Marshallese"]:0.02050869572352687,24[&type="Not_Marshallese"]:0.02850869572356507)91[&type="Not_Marshallese"]:0.09746326342796074,(((13[&type="Not_Marshallese"]:0.12008189987174067,48[&type="Marshallese"]:0.0020818998718025172)78[&type="Marshallese"]:0.040637242511309846,((((15[&type="Not_Marshallese"]:0.2405541…
tree STATE_7850000 = ((((((1[&type="Not_Marshallese"]:0.18764096403646613,23[&type="Not_Marshallese"]:0.3216409640364807)94[&type="Marshallese"]:0.01287002944659943,((((14[&type="Not_Marshallese"]:0.16249999843593765,25[&type="Not_Marshallese"]:0.0444999984359995)63[&type="Not_Marshallese"]:0.0966834788223504,(21[&type="Not_Marshallese"]:0.029180642444925242,27[&type="Not_Marshallese"]:0.00118064…
tree STATE_7860000 = ((((((1[&type="Not_Marshallese"]:0.10201772630253769,((14[&type="Not_Marshallese"]:0.1476711140739333,25[&type="Not_Marshallese"]:0.029671114073995142)63[&type="Not_Marshallese"]:0.11680137399426782,23[&type="Not_Marshallese"]:0.1194724880682193)90[&type="Not_Marshallese"]:0.11654523823433294)94[&type="Not_Marshallese"]:0.11313044655863402,(5[&type="Not_Marshallese"]:0.236119…
tree STATE_7870000 = ((((1[&type="Not_Marshallese"]:0.3258579978992835,((((((2[&type="Not_Marshallese"]:0.169214973811047,30[&type="Marshallese"]:0.12521497381117797)65[&type="Marshallese"]:0.040136672048752486,((((3[&type="Not_Marshallese"]:0.12410078978360561,35[&type="Marshallese"]:0.023100789783492837)58[&type="Marshallese"]:0.02400608100285717,4[&type="Not_Marshallese"]:0.09610687078655555)9…
tree STATE_7880000 = (((1[&type="Not_Marshallese"]:0.40077311786501935,((((5[&type="Not_Marshallese"]:0.3493072818581281,(((((14[&type="Not_Marshallese"]:0.20976066377395686,25[&type="Not_Marshallese"]:0.0917606637740187)84[&type="Marshallese"]:0.027103552560521105,((33[&type="Marshallese"]:0.022789988690147034,41[&type="Marshallese"]:0.025789988690303467)61[&type="Marshallese"]:0.021308358715267…
tree STATE_7890000 = (1[&type="Not_Marshallese"]:0.40168866401841297,(((((((2[&type="Not_Marshallese"]:0.08958065156070683,(30[&type="Marshallese"]:0.017501474966588937,50[&type="Marshallese"]:0.06150147496645797)72[&type="Marshallese"]:0.028079176594248856)82[&type="Marshallese"]:0.017176608878363586,(((((8[&type="Not_Marshallese"]:0.14687315788741445,9[&type="Not_Marshallese"]:0.028873157887476…
tree STATE_7900000 = (1[&type="Not_Marshallese"]:0.6649320540615213,(((((((((((2[&type="Not_Marshallese"]:0.06252015666041844,30[&type="Marshallese"]:0.018520156660549403)65[&type="Marshallese"]:0.075632851357324,(((((8[&type="Not_Marshallese"]:0.13563997352176854,9[&type="Not_Marshallese"]:0.017639973521830388)67[&type="Not_Marshallese"]:0.1965589637642276,(((28[&type="Marshallese"]:0.0116402758…
tree STATE_7910000 = ((1[&type="Not_Marshallese"]:0.34918064672542826,((((((((2[&type="Not_Marshallese"]:0.05583290628528337,30[&type="Marshallese"]:0.011832906285414335)65[&type="Marshallese"]:0.060035868867191144,((6[&type="Not_Marshallese"]:0.0266474834959457,(7[&type="Not_Marshallese"]:0.09607445929850494,29[&type="Marshallese"]:0.030074459298701395)64[&type="Marshallese"]:0.04557302419744985…
tree STATE_7920000 = (((1[&type="Not_Marshallese"]:0.34069411368378477,19[&type="Not_Marshallese"]:0.3706941136837575)91[&type="Marshallese"]:0.07683078497407048,((((((((((2[&type="Not_Marshallese"]:0.06134358053895117,30[&type="Marshallese"]:0.017343580539082137)65[&type="Marshallese"]:0.012839835877241135,(((((8[&type="Not_Marshallese"]:0.17655828180172617,9[&type="Not_Marshallese"]:0.058558281…
tree STATE_7930000 = ((((1[&type="Not_Marshallese"]:0.25211404041245045,((((((((((((2[&type="Not_Marshallese"]:0.04570202810224766,30[&type="Marshallese"]:0.0017020281023786277)65[&type="Marshallese"]:0.01784052284810922,((6[&type="Not_Marshallese"]:0.04077598653142639,(7[&type="Not_Marshallese"]:0.1132759872139335,29[&type="Marshallese"]:0.047275987214129955)64[&type="Marshallese"]:0.04249999931…
tree STATE_7940000 = ((((((1[&type="Not_Marshallese"]:0.12582281534462314,(20[&type="Not_Marshallese"]:0.08425694344153845,24[&type="Not_Marshallese"]:0.10025694344161484)58[&type="Marshallese"]:0.030565871903117436)73[&type="Marshallese"]:0.03974981378509679,23[&type="Not_Marshallese"]:0.2995726291297345)69[&type="Marshallese"]:0.08105466163105723,26[&type="Not_Marshallese"]:0.3086272907609027)7…
tree STATE_7950000 = ((((((1[&type="Not_Marshallese"]:0.15163059214549468,((((((((((14[&type="Not_Marshallese"]:0.1428686373199437,41[&type="Marshallese"]:0.01386863732003829)61[&type="Marshallese"]:0.006114049439276514,53[&type="Marshallese"]:0.10198268675919475)84[&type="Marshallese"]:0.02054224188318543,33[&type="Marshallese"]:0.0375249286423438)93[&type="Marshallese"]:0.06134485466632411,21[&…
tree STATE_7960000 = (((((((1[&type="Not_Marshallese"]:0.1350596814661208,19[&type="Not_Marshallese"]:0.1650596814660935)98[&type="Marshallese"]:0.003866866796375712,24[&type="Not_Marshallese"]:0.14392654826260565)69[&type="Marshallese"]:0.0689479746686068,(20[&type="Not_Marshallese"]:0.04963258204305243,((((22[&type="Not_Marshallese"]:0.21050762379160798,34[&type="Marshallese"]:0.208507623791655…
tree STATE_7970000 = ((((1[&type="Not_Marshallese"]:0.26074813768897265,((((((2[&type="Not_Marshallese"]:0.10165513691615147,30[&type="Marshallese"]:0.057655136916282435)65[&type="Marshallese"]:0.10397982035337328,(((10[&type="Not_Marshallese"]:0.0949183209517227,((32[&type="Marshallese"]:0.006246516219733433,52[&type="Marshallese"]:0.006246516219733433)72[&type="Marshallese"]:0.11799092869922329…
tree STATE_7980000 = (((1[&type="Not_Marshallese"]:0.35418699244268526,(23[&type="Not_Marshallese"]:0.4561143835578054,24[&type="Not_Marshallese"]:0.3271143835579)91[&type="Marshallese"]:0.03207260888489438)82[&type="Marshallese"]:0.009519268650325596,((((((2[&type="Not_Marshallese"]:0.15988189187504587,30[&type="Marshallese"]:0.11588189187517683)65[&type="Marshallese"]:0.05083920623814209,(((3[&…
tree STATE_7990000 = (((((1[&type="Not_Marshallese"]:0.08736844562480761,27[&type="Not_Marshallese"]:0.14936844562493312)82[&type="Not_Marshallese"]:0.014360781222840124,(12[&type="Not_Marshallese"]:0.07713644227198246,(((13[&type="Not_Marshallese"]:0.1515525365849102,48[&type="Marshallese"]:0.03355253658497204)78[&type="Marshallese"]:0.03339946076126832,(((15[&type="Not_Marshallese"]:0.324243307…
tree STATE_8000000 = ((((((1[&type="Not_Marshallese"]:0.0446677107430975,((14[&type="Not_Marshallese"]:0.13992417026264137,41[&type="Marshallese"]:0.010924170262735955)101[&type="Not_Marshallese"]:0.14110409528672996,(((22[&type="Not_Marshallese"]:0.15287882906079397,34[&type="Marshallese"]:0.15087882906084127)61[&type="Marshallese"]:0.23253720676053502,(33[&type="Marshallese"]:0.0304665140377938…
tree STATE_8010000 = ((((((((1[&type="Not_Marshallese"]:0.09525356451648626,((12[&type="Not_Marshallese"]:0.029771158224157657,(((((15[&type="Not_Marshallese"]:0.2287129374128002,18[&type="Not_Marshallese"]:0.11071293741286203)94[&type="Marshallese"]:0.0010817247929580942,16[&type="Not_Marshallese"]:0.10879466220589107)64[&type="Marshallese"]:0.018955029812897234,38[&type="Marshallese"]:0.0727496…
tree STATE_8020000 = (1[&type="Not_Marshallese"]:0.21524858339962727,(((((((2[&type="Not_Marshallese"]:0.04814759731589957,30[&type="Marshallese"]:0.004147597316030538)60[&type="Marshallese"]:0.023701617520218266,(6[&type="Not_Marshallese"]:0.0757587687091209,(7[&type="Not_Marshallese"]:0.09462338036946599,29[&type="Marshallese"]:0.028623380369662443)84[&type="Marshallese"]:0.09613538833966401)93…
tree STATE_8030000 = ((((1[&type="Not_Marshallese"]:0.11407235319467901,20[&type="Not_Marshallese"]:0.10307235319471175)55[&type="Marshallese"]:0.052862327473829684,(((((((2[&type="Not_Marshallese"]:0.04689978125316685,30[&type="Marshallese"]:0.0028997812532978173)60[&type="Marshallese"]:0.016101386483578617,(8[&type="Not_Marshallese"]:0.14135629808357636,9[&type="Not_Marshallese"]:0.023356298083…
tree STATE_8040000 = ((((1[&type="Not_Marshallese"]:0.07267489837153451,21[&type="Not_Marshallese"]:0.16267489837145266)86[&type="Marshallese"]:0.10430113289691334,(((((((2[&type="Not_Marshallese"]:0.06163840955383504,30[&type="Marshallese"]:0.017638409553966006)60[&type="Marshallese"]:0.0403513620152719,(((((8[&type="Not_Marshallese"]:0.19652604087110676,9[&type="Not_Marshallese"]:0.078526040871…
tree STATE_8050000 = (((1[&type="Not_Marshallese"]:0.1951799899964659,(((((((2[&type="Not_Marshallese"]:0.08558574247786044,30[&type="Marshallese"]:0.041585742477991405)60[&type="Marshallese"]:0.05933100687225534,(((((8[&type="Not_Marshallese"]:0.19123126480823527,9[&type="Not_Marshallese"]:0.07323126480829711)70[&type="Marshallese"]:0.0900753837556098,28[&type="Marshallese"]:0.01530664856399605)…
tree STATE_8060000 = (((1[&type="Not_Marshallese"]:0.12007817749922223,19[&type="Not_Marshallese"]:0.15007817749919494)55[&type="Not_Marshallese"]:0.18039082854165422,(((((((2[&type="Not_Marshallese"]:0.04981723004038474,30[&type="Marshallese"]:0.0058172300405157085)60[&type="Marshallese"]:0.09774487671587773,((((6[&type="Not_Marshallese"]:0.03578187979032371,(7[&type="Not_Marshallese"]:0.0830426…
tree STATE_8070000 = ((((((1[&type="Not_Marshallese"]:0.12131611134378095,(19[&type="Not_Marshallese"]:0.14864757826831676,46[&type="Marshallese"]:0.20264757826840407)105[&type="Marshallese"]:0.0026685330754369074)92[&type="Marshallese"]:0.08437193972083867,5[&type="Not_Marshallese"]:0.3836880510647306)69[&type="Marshallese"]:0.014551745308962749,(((((14[&type="Not_Marshallese"]:0.178841023095574…
tree STATE_8080000 = (((1[&type="Not_Marshallese"]:0.26330823807508985,5[&type="Not_Marshallese"]:0.4413082380752008)86[&type="Marshallese"]:0.0723933075354608,((((((((2[&type="Not_Marshallese"]:0.11755243468807708,30[&type="Marshallese"]:0.07355243468820805)60[&type="Marshallese"]:0.04378290374827054,(((((((((6[&type="Not_Marshallese"]:0.03731375730089026,(7[&type="Not_Marshallese"]:0.0814180120…
tree STATE_8090000 = (((((1[&type="Not_Marshallese"]:0.07216826161905354,5[&type="Not_Marshallese"]:0.2501682616191645)101[&type="Marshallese"]:0.050281507661596336,((((14[&type="Not_Marshallese"]:0.12638135109751608,53[&type="Marshallese"]:0.07938135109749062)61[&type="Marshallese"]:0.02540217905986919,(22[&type="Not_Marshallese"]:0.13806205490825507,34[&type="Marshallese"]:0.13606205490830237)9…
tree STATE_8100000 = ((1[&type="Not_Marshallese"]:0.8344854785261655,((((((2[&type="Not_Marshallese"]:0.0725641570150608,30[&type="Marshallese"]:0.02856415701519177)96[&type="Marshallese"]:0.06757680429211266,(49[&type="Marshallese"]:0.03137150937157629,54[&type="Marshallese"]:0.009371509371641773)64[&type="Marshallese"]:0.03976945193563719)72[&type="Marshallese"]:0.07074659972735597,(((((6[&type…
tree STATE_8110000 = ((((1[&type="Not_Marshallese"]:0.1707303056870224,((26[&type="Not_Marshallese"]:0.00759804612881132,27[&type="Not_Marshallese"]:0.00759804612881132)59[&type="Not_Marshallese"]:0.11977556708499404,(31[&type="Marshallese"]:0.09761872454050158,(33[&type="Marshallese"]:0.12849601851269754,(41[&type="Marshallese"]:0.03357670331846874,53[&type="Marshallese"]:0.11557670331834868)97[…
tree STATE_8120000 = ((((1[&type="Not_Marshallese"]:0.22692037696355438,((((12[&type="Not_Marshallese"]:0.05523778093292042,(((13[&type="Not_Marshallese"]:0.22922024843845745,48[&type="Marshallese"]:0.1112202484385193)78[&type="Marshallese"]:0.025581429803182343,51[&type="Marshallese"]:0.002801678241687089)94[&type="Marshallese"]:0.04130604970892149,(15[&type="Not_Marshallese"]:0.3766078383501917…
tree STATE_8130000 = (((1[&type="Not_Marshallese"]:0.14486104868043792,24[&type="Not_Marshallese"]:0.14986104868054706)73[&type="Not_Marshallese"]:0.164854828544595,(((5[&type="Not_Marshallese"]:0.2512299561437429,20[&type="Not_Marshallese"]:0.062229956143664666)81[&type="Not_Marshallese"]:0.1110168077861794,(((((((14[&type="Not_Marshallese"]:0.09686798446139777,53[&type="Marshallese"]:0.04986798…
tree STATE_8140000 = (((1[&type="Not_Marshallese"]:0.10000703554124324,31[&type="Marshallese"]:0.18700703554123232)69[&type="Marshallese"]:0.32604576639097127,((((((((((((2[&type="Not_Marshallese"]:0.0287715471188964,50[&type="Marshallese"]:0.0287715471188964)86[&type="Marshallese"]:0.02108034209241949,30[&type="Marshallese"]:0.005851889211446859)65[&type="Marshallese"]:0.04669159197040551,(8[&ty…
tree STATE_8150000 = (1[&type="Not_Marshallese"]:0.48278045807406644,((((((((((2[&type="Not_Marshallese"]:0.07382813594851467,30[&type="Marshallese"]:0.02982813594864564)60[&type="Marshallese"]:0.03438511124771815,49[&type="Marshallese"]:0.03921324719627284)103[&type="Marshallese"]:0.13733738106142623,39[&type="Marshallese"]:0.10255062825762995)65[&type="Marshallese"]:0.02472527592153828,(5[&type…
tree STATE_8160000 = (1[&type="Not_Marshallese"]:0.3275598293991109,(((((((((((2[&type="Not_Marshallese"]:0.059046989908190683,(30[&type="Marshallese"]:1.751246978386467E-4,50[&type="Marshallese"]:0.04417512469770768)86[&type="Marshallese"]:0.014871865210483004)65[&type="Marshallese"]:0.036603465189214424,36[&type="Marshallese"]:0.15265045509742148)102[&type="Marshallese"]:0.008865387109723621,((…
tree STATE_8170000 = ((1[&type="Not_Marshallese"]:0.07394815456692527,21[&type="Not_Marshallese"]:0.16394815456684342)61[&type="Not_Marshallese"]:0.3521308853116526,(((((((((2[&type="Not_Marshallese"]:0.062031362227143005,(30[&type="Marshallese"]:0.007817575769455853,50[&type="Marshallese"]:0.051817575769324886)86[&type="Marshallese"]:0.01021378645781812)65[&type="Marshallese"]:0.0810135054493683…
tree STATE_8180000 = (((1[&type="Not_Marshallese"]:0.3564557860316637,((5[&type="Not_Marshallese"]:0.09961657592410933,23[&type="Not_Marshallese"]:0.05561657592401292)100[&type="Not_Marshallese"]:0.2868629688179467,(((12[&type="Not_Marshallese"]:0.03858725911387362,(((13[&type="Not_Marshallese"]:0.17833722860022627,48[&type="Marshallese"]:0.06033722860028812)78[&type="Marshallese"]:0.004217427440…
tree STATE_8190000 = ((((1[&type="Not_Marshallese"]:0.1702311543438696,(12[&type="Not_Marshallese"]:0.13293332712778005,((((13[&type="Not_Marshallese"]:0.12238650309229909,48[&type="Marshallese"]:0.004386503092360938)88[&type="Marshallese"]:0.027475272821240015,((15[&type="Not_Marshallese"]:0.3534397503126933,((16[&type="Not_Marshallese"]:0.1808387442693724,42[&type="Marshallese"]:0.0188387442693…
tree STATE_8200000 = ((((((1[&type="Not_Marshallese"]:0.12679124947921172,((12[&type="Not_Marshallese"]:0.08305271374050838,51[&type="Marshallese"]:0.09105271374054658)79[&type="Marshallese"]:0.007711874275226571,((13[&type="Not_Marshallese"]:0.16699579937207631,48[&type="Marshallese"]:0.04899579937213816)76[&type="Marshallese"]:0.140643111869309,(((((15[&type="Not_Marshallese"]:0.176741621940802…
tree STATE_8210000 = ((((1[&type="Not_Marshallese"]:0.12439890859855185,(((((((14[&type="Not_Marshallese"]:0.09538501780769953,53[&type="Marshallese"]:0.04838501780767407)90[&type="Marshallese"]:0.11409014764918218,33[&type="Marshallese"]:0.07747516545681987)73[&type="Marshallese"]:0.00744376942299152,41[&type="Marshallese"]:0.08791893487996782)100[&type="Marshallese"]:0.02814922749472948,21[&typ…
tree STATE_8220000 = ((1[&type="Not_Marshallese"]:0.543405285207661,(((((((2[&type="Not_Marshallese"]:0.06679954358277229,30[&type="Marshallese"]:0.02279954358290326)96[&type="Marshallese"]:0.05520394532624051,((((6[&type="Not_Marshallese"]:0.023009501233271723,(7[&type="Not_Marshallese"]:0.08209679264041475,29[&type="Marshallese"]:0.0160967926406112)61[&type="Marshallese"]:0.05591270859286607)95…
tree STATE_8230000 = ((((((1[&type="Not_Marshallese"]:0.14973672496001533,(((13[&type="Not_Marshallese"]:0.1665406122270806,48[&type="Marshallese"]:0.048540612227142454)78[&type="Marshallese"]:0.0941673205246275,51[&type="Marshallese"]:0.00870793275175541)94[&type="Marshallese"]:0.034839631072691835,(15[&type="Not_Marshallese"]:0.3695888396509513,((((16[&type="Not_Marshallese"]:0.0826763529837009…
tree STATE_8240000 = (((((1[&type="Not_Marshallese"]:0.10082669850644221,(24[&type="Not_Marshallese"]:0.045215392573326296,(26[&type="Not_Marshallese"]:0.0364388177636108,(27[&type="Not_Marshallese"]:0.029654427644701054,46[&type="Marshallese"]:0.05165442764463557)82[&type="Not_Marshallese"]:0.006784390118909744)91[&type="Not_Marshallese"]:0.06577657480973187)69[&type="Not_Marshallese"]:0.0606113…
tree STATE_8250000 = ((1[&type="Not_Marshallese"]:0.20486763756037396,5[&type="Not_Marshallese"]:0.3828676375604849)106[&type="Marshallese"]:0.1886836769348721,((((((((2[&type="Not_Marshallese"]:0.08585889234323651,30[&type="Marshallese"]:0.04185889234336748)86[&type="Marshallese"]:0.018510706834545032,(((8[&type="Not_Marshallese"]:0.13223744685740774,9[&type="Not_Marshallese"]:0.0142374468574695…
tree STATE_8260000 = (((1[&type="Not_Marshallese"]:0.2192249336332911,23[&type="Not_Marshallese"]:0.35322493363330565)71[&type="Marshallese"]:0.03139459332550343,((((12[&type="Not_Marshallese"]:0.06785756452496361,(((13[&type="Not_Marshallese"]:0.17072694531598875,48[&type="Marshallese"]:0.0527269453160506)78[&type="Marshallese"]:0.05831572018687459,((((15[&type="Not_Marshallese"]:0.2632011132441…
tree STATE_8270000 = ((1[&type="Not_Marshallese"]:0.19060031906048935,(((12[&type="Not_Marshallese"]:0.05489694884177965,(20[&type="Not_Marshallese"]:0.03908471905324018,51[&type="Marshallese"]:0.05508471905331658)63[&type="Marshallese"]:0.007812229788501268)55[&type="Marshallese"]:0.02455738444594635,((13[&type="Not_Marshallese"]:0.16867629178862842,48[&type="Marshallese"]:0.050676291788690264)7…
tree STATE_8280000 = (1[&type="Not_Marshallese"]:0.3070335890151168,(((((((((2[&type="Not_Marshallese"]:0.0795795145040592,30[&type="Marshallese"]:0.03557951450419017)86[&type="Marshallese"]:0.044789535637212996,(36[&type="Marshallese"]:0.14865590875746137,49[&type="Marshallese"]:0.02265590875748502)57[&type="Marshallese"]:0.03271314138382719)99[&type="Marshallese"]:0.007009216791325934,((6[&type…
tree STATE_8290000 = (1[&type="Not_Marshallese"]:0.365503870697917,(((((((((2[&type="Not_Marshallese"]:0.12960453214366685,30[&type="Marshallese"]:0.08560453214379782)86[&type="Marshallese"]:0.0317030064356022,(3[&type="Not_Marshallese"]:0.1458994848563927,(4[&type="Not_Marshallese"]:0.0769788272088211,35[&type="Marshallese"]:0.027978827208615553)92[&type="Marshallese"]:0.016920657647664372)89[&t…
tree STATE_8300000 = ((1[&type="Not_Marshallese"]:0.2948041527591392,(((((2[&type="Not_Marshallese"]:0.07640026380372766,30[&type="Marshallese"]:0.03240026380385863)86[&type="Not_Marshallese"]:0.10896984758357797,(5[&type="Not_Marshallese"]:0.13509689717382967,54[&type="Marshallese"]:0.01109689717380602)99[&type="Marshallese"]:0.08327321421360512)81[&type="Marshallese"]:0.013440270381025354,(((3[…
tree STATE_8310000 = ((1[&type="Not_Marshallese"]:0.2508670256418787,(5[&type="Not_Marshallese"]:0.24851479533044185,19[&type="Not_Marshallese"]:0.10051479533030361)57[&type="Not_Marshallese"]:0.1803522303115478)68[&type="Marshallese"]:0.049869794337554896,((((((((((2[&type="Not_Marshallese"]:0.05482950036874834,30[&type="Marshallese"]:0.010829500368879308)86[&type="Marshallese"]:0.06388810072651…
tree STATE_8320000 = ((((((((1[&type="Not_Marshallese"]:0.10865919789141343,21[&type="Not_Marshallese"]:0.19865919789133157)71[&type="Marshallese"]:4.970791456886392E-4,((((14[&type="Not_Marshallese"]:0.13083828621032212,41[&type="Marshallese"]:0.0018382862104167064)100[&type="Marshallese"]:0.017450966725293227,53[&type="Marshallese"]:0.10128925293558988)69[&type="Marshallese"]:0.0296602532465402…
tree STATE_8330000 = ((((1[&type="Not_Marshallese"]:0.2198641058460361,((((((((2[&type="Not_Marshallese"]:0.05200183944472425,30[&type="Marshallese"]:0.008001839444855219)86[&type="Marshallese"]:0.060381795294600527,10[&type="Not_Marshallese"]:0.10338363473931023)102[&type="Marshallese"]:0.005960918730495424,((((6[&type="Not_Marshallese"]:0.045738733182965285,(7[&type="Not_Marshallese"]:0.0667262…
tree STATE_8340000 = ((((1[&type="Not_Marshallese"]:0.08261083105891764,(((14[&type="Not_Marshallese"]:0.14673933022255486,53[&type="Marshallese"]:0.0997393302225294)100[&type="Marshallese"]:0.02612016488659935,(33[&type="Marshallese"]:0.03902115311995624,41[&type="Marshallese"]:0.042021153120112675)69[&type="Marshallese"]:0.0018383419891361275)90[&type="Marshallese"]:0.17990412378793919,21[&type…
tree STATE_8350000 = ((((1[&type="Not_Marshallese"]:0.1241835513487034,((((((((((2[&type="Not_Marshallese"]:0.04975825205296236,30[&type="Marshallese"]:0.005758252053093327)86[&type="Marshallese"]:0.025021083405783684,(6[&type="Not_Marshallese"]:0.035269206277182164,(7[&type="Not_Marshallese"]:0.13137052193211263,29[&type="Marshallese"]:0.06537052193230908)64[&type="Marshallese"]:0.01889868434507…
tree STATE_8360000 = (((((((1[&type="Not_Marshallese"]:0.1124245952079933,(12[&type="Not_Marshallese"]:0.038305188039493676,(((13[&type="Not_Marshallese"]:0.15606780356078864,48[&type="Marshallese"]:0.03806780356085049)78[&type="Marshallese"]:0.10217328202094378,51[&type="Marshallese"]:0.006241085581779715)55[&type="Marshallese"]:0.012965143849920868,((((15[&type="Not_Marshallese"]:0.193493352332…
tree STATE_8370000 = ((((((1[&type="Not_Marshallese"]:0.17467419777898852,(12[&type="Not_Marshallese"]:0.03698203253828258,(((13[&type="Not_Marshallese"]:0.16680713477203557,48[&type="Marshallese"]:0.048807134772097416)78[&type="Marshallese"]:0.09702738701648683,51[&type="Marshallese"]:0.011834521788569696)55[&type="Marshallese"]:0.008727530561431274,(((((15[&type="Not_Marshallese"]:0.13524660581…
tree STATE_8380000 = ((((1[&type="Not_Marshallese"]:0.154167779321985,((20[&type="Not_Marshallese"]:0.07112962835840597,46[&type="Marshallese"]:0.16612962835843326)66[&type="Marshallese"]:0.0017420944754238388,((21[&type="Not_Marshallese"]:0.09777649459885773,27[&type="Not_Marshallese"]:0.0697764945990651)55[&type="Marshallese"]:0.038808174059700384,(((22[&type="Not_Marshallese"]:0.06550750327394…
tree STATE_8390000 = (((((1[&type="Not_Marshallese"]:0.0998725795266231,((12[&type="Not_Marshallese"]:0.028874797868008284,(13[&type="Not_Marshallese"]:0.12835318725394906,48[&type="Marshallese"]:0.01035318725401091)78[&type="Marshallese"]:0.16052161061405013)55[&type="Marshallese"]:0.009326338702143389,(((((15[&type="Not_Marshallese"]:0.25085703209543064,(16[&type="Not_Marshallese"]:0.1172249217…
tree STATE_8400000 = (((((((1[&type="Not_Marshallese"]:0.06837309234070432,(((13[&type="Not_Marshallese"]:0.12210233007434768,48[&type="Marshallese"]:0.0041023300744095215)78[&type="Marshallese"]:0.10365120748592571,((15[&type="Not_Marshallese"]:0.21344270708626262,(16[&type="Not_Marshallese"]:0.0906727720727106,18[&type="Not_Marshallese"]:0.09367277207263966)66[&type="Marshallese"]:0.00176993501…
tree STATE_8410000 = ((1[&type="Not_Marshallese"]:0.11652607408429227,(((5[&type="Not_Marshallese"]:0.23658206733154052,20[&type="Not_Marshallese"]:0.04758206733146231)82[&type="Marshallese"]:0.004072143853737775,(((13[&type="Not_Marshallese"]:0.16415416590615173,48[&type="Marshallese"]:0.04615416590621357)78[&type="Marshallese"]:0.0679165738653551,((((15[&type="Not_Marshallese"]:0.24786685425623…
tree STATE_8420000 = (1[&type="Not_Marshallese"]:0.3006901213876333,((((((((((2[&type="Not_Marshallese"]:0.049873154767959615,30[&type="Marshallese"]:0.005873154768090583)86[&type="Marshallese"]:0.036545873594336586,(28[&type="Marshallese"]:0.07444479856308,50[&type="Marshallese"]:0.020444798562992694)98[&type="Marshallese"]:0.06597422979930351)65[&type="Marshallese"]:4.499003957858516E-4,(10[&ty…
tree STATE_8430000 = (((1[&type="Not_Marshallese"]:0.18750674503202103,((((((((((14[&type="Not_Marshallese"]:0.05965075622467397,(22[&type="Not_Marshallese"]:0.11928949329832778,34[&type="Marshallese"]:0.11728949329837507)96[&type="Marshallese"]:0.10436126292633346)90[&type="Marshallese"]:0.0676406407603165,53[&type="Marshallese"]:0.08029139698496501)75[&type="Marshallese"]:0.019894283489741593,3…
tree STATE_8440000 = (((1[&type="Not_Marshallese"]:0.17571902825815366,(19[&type="Not_Marshallese"]:0.19789388330835622,(21[&type="Not_Marshallese"]:0.20429420437672718,(((22[&type="Not_Marshallese"]:0.13447128772624145,34[&type="Marshallese"]:0.13247128772628874)96[&type="Not_Marshallese"]:0.20106878211800266,((33[&type="Marshallese"]:0.01758743443977373,41[&type="Marshallese"]:0.020587434439930…
tree STATE_8450000 = (((1[&type="Not_Marshallese"]:0.26249870929870567,25[&type="Not_Marshallese"]:0.4234987092987639)73[&type="Marshallese"]:0.07550566094756761,(5[&type="Not_Marshallese"]:0.4832611049967268,((((((12[&type="Not_Marshallese"]:0.034551065532643754,(13[&type="Not_Marshallese"]:0.16040300900501114,48[&type="Marshallese"]:0.04240300900507299)86[&type="Marshallese"]:0.1341480565276235…
tree STATE_8460000 = (((1[&type="Not_Marshallese"]:0.21565308285877494,((((((((((2[&type="Not_Marshallese"]:0.048980686535398,30[&type="Marshallese"]:0.0049806865355289665)86[&type="Marshallese"]:0.030297430103838452,49[&type="Marshallese"]:0.010278116639276469)79[&type="Marshallese"]:0.03938651357080869,((36[&type="Marshallese"]:0.07178245483353235,50[&type="Marshallese"]:0.014782454833515979)98…
tree STATE_8470000 = ((((((((1[&type="Not_Marshallese"]:0.12119253562073051,(((12[&type="Not_Marshallese"]:0.008065799520686867,(13[&type="Not_Marshallese"]:0.15605431744676934,48[&type="Marshallese"]:0.03805431744683119)60[&type="Marshallese"]:0.11201148207390843)100[&type="Marshallese"]:0.019611482047328543,((((15[&type="Not_Marshallese"]:0.21069393237755105,18[&type="Not_Marshallese"]:0.092693…
tree STATE_8480000 = ((1[&type="Not_Marshallese"]:0.1628623781289551,20[&type="Not_Marshallese"]:0.15186237812898784)68[&type="Not_Marshallese"]:0.07652973503834792,((((((((((2[&type="Not_Marshallese"]:0.06220914623355045,30[&type="Marshallese"]:0.018209146233681417)86[&type="Marshallese"]:0.02343721407236854,49[&type="Marshallese"]:0.016646360305959007)95[&type="Marshallese"]:0.07048559019236256…
tree STATE_8490000 = (((1[&type="Not_Marshallese"]:0.1880821551736056,(((((((2[&type="Not_Marshallese"]:0.07615955644169081,30[&type="Marshallese"]:0.03215955644182178)86[&type="Marshallese"]:0.00743404285999294,(((28[&type="Marshallese"]:0.03152518890703587,40[&type="Marshallese"]:0.0815251889069904)88[&type="Marshallese"]:0.020749225330234822,44[&type="Marshallese"]:0.12927441423726888)97[&type…
tree STATE_8500000 = (((((1[&type="Not_Marshallese"]:0.11670026845457604,(((((((2[&type="Not_Marshallese"]:0.0599073184679928,30[&type="Marshallese"]:0.015907318468123766)86[&type="Marshallese"]:0.010920833416900644,((6[&type="Not_Marshallese"]:0.046737703640314376,(7[&type="Not_Marshallese"]:0.15064905018174113,29[&type="Marshallese"]:0.08464905018193758)64[&type="Marshallese"]:0.011088653458582…
tree STATE_8510000 = ((1[&type="Not_Marshallese"]:0.3320312724989092,((((5[&type="Not_Marshallese"]:0.2743478577862485,21[&type="Not_Marshallese"]:0.18634785778605567)90[&type="Marshallese"]:0.00974189501832523,46[&type="Marshallese"]:0.19008975280452278)71[&type="Marshallese"]:0.0708273030810973,23[&type="Not_Marshallese"]:0.3109170558855746)104[&type="Marshallese"]:0.006115431171805019,((((14[&…
tree STATE_8520000 = (1[&type="Not_Marshallese"]:0.18442001391244212,(((((((((2[&type="Not_Marshallese"]:0.04416931403950297,30[&type="Marshallese"]:1.6931403963393876E-4)86[&type="Marshallese"]:0.0716789013998742,45[&type="Marshallese"]:0.0748482154394372)106[&type="Marshallese"]:0.06210369567131235,39[&type="Marshallese"]:0.03495191111066043)95[&type="Marshallese"]:0.012952454870366004,((((((3[…
tree STATE_8530000 = ((1[&type="Not_Marshallese"]:0.4378554663561496,((((((((2[&type="Not_Marshallese"]:0.05949757987144877,30[&type="Marshallese"]:0.015497579871579736)64[&type="Marshallese"]:0.06434423796134159,((((6[&type="Not_Marshallese"]:0.05998884106381741,(7[&type="Not_Marshallese"]:0.11273285561219948,29[&type="Marshallese"]:0.04673285561239593)61[&type="Marshallese"]:0.06225598545162703…
tree STATE_8540000 = (((((1[&type="Not_Marshallese"]:0.0709163535859394,20[&type="Not_Marshallese"]:0.05991635358597214)81[&type="Not_Marshallese"]:0.05890696973921439,(12[&type="Not_Marshallese"]:0.02306852323386166,24[&type="Not_Marshallese"]:0.03106852323389986)66[&type="Not_Marshallese"]:0.10375480009136306)70[&type="Marshallese"]:0.032104621971454916,((((((2[&type="Not_Marshallese"]:0.056632…
tree STATE_8550000 = (((((1[&type="Not_Marshallese"]:0.05938206308510274,24[&type="Not_Marshallese"]:0.06438206308521188)98[&type="Not_Marshallese"]:0.026747538456402764,27[&type="Not_Marshallese"]:0.14812960154163102)66[&type="Marshallese"]:0.027458692210149627,(((12[&type="Not_Marshallese"]:0.01013996530011374,(((15[&type="Not_Marshallese"]:0.27476022564762964,18[&type="Not_Marshallese"]:0.1567…
tree STATE_8560000 = ((1[&type="Not_Marshallese"]:0.2965559081909993,5[&type="Not_Marshallese"]:0.47455590819111027)57[&type="Marshallese"]:0.2561491182309984,((((((((((((2[&type="Not_Marshallese"]:0.04792230476249182,30[&type="Marshallese"]:0.003922304762622786)64[&type="Marshallese"]:0.036358155656369684,(11[&type="Not_Marshallese"]:0.07430139070263286,47[&type="Marshallese"]:0.0063013907026492…
tree STATE_8570000 = (((1[&type="Not_Marshallese"]:0.17581257950362617,((((((((((2[&type="Not_Marshallese"]:0.05430381565792042,30[&type="Marshallese"]:0.010303815658051385)86[&type="Marshallese"]:0.02921993294983183,43[&type="Marshallese"]:0.02852374860768858)106[&type="Marshallese"]:0.0037552290604677685,47[&type="Marshallese"]:0.010278977668221834)85[&type="Marshallese"]:0.03727410130481634,54…
tree STATE_8580000 = (1[&type="Not_Marshallese"]:0.2970970365900242,(((((((((((((2[&type="Not_Marshallese"]:0.04758213119793142,30[&type="Marshallese"]:0.0035821311980623882)64[&type="Marshallese"]:0.0381513022351595,((((6[&type="Not_Marshallese"]:0.01752454671102044,(7[&type="Not_Marshallese"]:0.0801989200120582,29[&type="Marshallese"]:0.014198920012254646)61[&type="Marshallese"]:0.0523256266989…
tree STATE_8590000 = (((1[&type="Not_Marshallese"]:0.13967957189051083,(19[&type="Not_Marshallese"]:0.1041605469281337,(25[&type="Not_Marshallese"]:0.11884144403930397,26[&type="Not_Marshallese"]:0.01984144403937127)69[&type="Marshallese"]:0.11631910288891523)87[&type="Marshallese"]:0.06551902496234985)76[&type="Marshallese"]:0.12009006603686201,(5[&type="Not_Marshallese"]:0.4349725861295196,(((1…
tree STATE_8600000 = (((1[&type="Not_Marshallese"]:0.17713866136188805,(((((((5[&type="Not_Marshallese"]:0.1733683074330662,27[&type="Not_Marshallese"]:0.057368307433080745)69[&type="Marshallese"]:0.0462319884004645,((12[&type="Not_Marshallese"]:0.018674556278136745,(((((15[&type="Not_Marshallese"]:0.17848737868365563,16[&type="Not_Marshallese"]:0.05748737868378842)56[&type="Marshallese"]:0.08739…
tree STATE_8610000 = (((1[&type="Not_Marshallese"]:0.22417436392012136,((((((((((2[&type="Not_Marshallese"]:0.04951102166454957,30[&type="Marshallese"]:0.005511021664680538)64[&type="Marshallese"]:0.032854624229698426,50[&type="Marshallese"]:0.082365645894248)102[&type="Marshallese"]:0.008184825498532944,(((((8[&type="Not_Marshallese"]:0.22640182574880618,9[&type="Not_Marshallese"]:0.108401825748…
tree STATE_8620000 = (1[&type="Not_Marshallese"]:0.30366151823251775,((((((((((((2[&type="Not_Marshallese"]:0.06337964967167542,30[&type="Marshallese"]:0.019379649671806387)64[&type="Marshallese"]:0.031111648182599816,(36[&type="Marshallese"]:0.14700856913876503,49[&type="Marshallese"]:0.02100856913878868)68[&type="Marshallese"]:0.004482728715526574)57[&type="Marshallese"]:0.0018096402833875924,(…
tree STATE_8630000 = (((1[&type="Not_Marshallese"]:0.14307827958855446,((((((((2[&type="Not_Marshallese"]:0.05648320880394497,30[&type="Marshallese"]:0.01248320880407594)68[&type="Marshallese"]:0.06051409811168795,((10[&type="Not_Marshallese"]:0.0609695239883552,(28[&type="Marshallese"]:0.009803626489383821,(40[&type="Marshallese"]:0.00869473435550927,44[&type="Marshallese"]:0.035694734355552926)…
tree STATE_8640000 = (((((1[&type="Not_Marshallese"]:0.12953645390262836,27[&type="Not_Marshallese"]:0.19153645390275387)66[&type="Marshallese"]:7.387788838152387E-4,((14[&type="Not_Marshallese"]:0.061859425592623474,((22[&type="Not_Marshallese"]:0.13028746644903083,34[&type="Marshallese"]:0.12828746644907812)60[&type="Marshallese"]:0.08789444489935577,53[&type="Marshallese"]:0.007181911348373871…
tree STATE_8650000 = ((((1[&type="Not_Marshallese"]:0.11187379434490874,(((((((((2[&type="Not_Marshallese"]:0.04651658751141596,30[&type="Marshallese"]:0.0025165875115469305)68[&type="Marshallese"]:0.07566111135768261,((10[&type="Not_Marshallese"]:0.07151793566630638,47[&type="Marshallese"]:0.003517935666322747)64[&type="Marshallese"]:0.02886605921022123,36[&type="Marshallese"]:0.1663839948765585…
tree STATE_8660000 = (((((1[&type="Not_Marshallese"]:0.1370877250616328,25[&type="Not_Marshallese"]:0.298087725061691)97[&type="Marshallese"]:0.015378797091137208,24[&type="Not_Marshallese"]:0.15746652215287915)78[&type="Marshallese"]:0.015763026209454134,(20[&type="Not_Marshallese"]:0.1488534890856914,23[&type="Not_Marshallese"]:0.2938534890856732)85[&type="Marshallese"]:0.008376059276565484)75[…
tree STATE_8670000 = ((((((1[&type="Not_Marshallese"]:0.08186031274292094,24[&type="Not_Marshallese"]:0.08686031274303008)97[&type="Marshallese"]:0.045222418572341216,25[&type="Not_Marshallese"]:0.28808273131532036)66[&type="Marshallese"]:0.01179338949329889,19[&type="Not_Marshallese"]:0.16887612080853376)78[&type="Marshallese"]:0.0036857940849512882,(((((2[&type="Not_Marshallese"]:0.063217725218…
tree STATE_8680000 = ((1[&type="Not_Marshallese"]:0.18563202503598264,23[&type="Not_Marshallese"]:0.3196320250359972)85[&type="Marshallese"]:0.01599987164811789,(((((((((((2[&type="Not_Marshallese"]:0.0480581752721444,30[&type="Marshallese"]:0.004058175272275366)68[&type="Marshallese"]:0.05993804941631864,(11[&type="Not_Marshallese"]:0.09824685630082208,54[&type="Marshallese"]:0.01624685630094213…
tree STATE_8690000 = ((((1[&type="Not_Marshallese"]:0.13974349308585388,23[&type="Not_Marshallese"]:0.27374349308586843)85[&type="Marshallese"]:0.027377402636138637,(((((((((((2[&type="Not_Marshallese"]:0.05190161517433589,30[&type="Marshallese"]:0.007901615174466858)68[&type="Marshallese"]:0.01572552086281509,(11[&type="Not_Marshallese"]:0.04302244416829304,45[&type="Marshallese"]:0.011022444168…
tree STATE_8700000 = (1[&type="Not_Marshallese"]:0.2633824789418573,(((((((((((2[&type="Not_Marshallese"]:0.0475622427278537,30[&type="Marshallese"]:0.003562242727984666)68[&type="Marshallese"]:0.018482475784821206,(((((((8[&type="Not_Marshallese"]:0.16859923016272205,9[&type="Not_Marshallese"]:0.05059923016278389)82[&type="Not_Marshallese"]:0.09665978531829345,(40[&type="Marshallese"]:0.04423308…
tree STATE_8710000 = (((((1[&type="Not_Marshallese"]:0.05584224000013871,((((((14[&type="Not_Marshallese"]:0.14754010348123792,41[&type="Marshallese"]:0.018540103481332504)55[&type="Marshallese"]:0.011550040192570166,33[&type="Marshallese"]:0.027090143673746236)97[&type="Marshallese"]:0.06580700138256285,((25[&type="Not_Marshallese"]:0.09607075942770515,31[&type="Marshallese"]:0.02207075942763603…
tree STATE_8720000 = ((((1[&type="Not_Marshallese"]:0.10597819312863388,(((((((2[&type="Not_Marshallese"]:0.045372597893593714,30[&type="Marshallese"]:0.0013725978937246808)68[&type="Marshallese"]:0.04102706722749594,((((((8[&type="Not_Marshallese"]:0.16035800456234445,9[&type="Not_Marshallese"]:0.04235800456240629)82[&type="Marshallese"]:0.07852479479132812,40[&type="Marshallese"]:0.022882799353…
tree STATE_8730000 = ((1[&type="Not_Marshallese"]:0.1577787491840732,20[&type="Not_Marshallese"]:0.14677874918410594)69[&type="Not_Marshallese"]:0.19937435749379462,(((((((((2[&type="Not_Marshallese"]:0.08059380556132267,30[&type="Marshallese"]:0.03659380556145364)68[&type="Marshallese"]:0.04611526295235313,47[&type="Marshallese"]:0.04970906851367762)93[&type="Marshallese"]:0.04488407448894782,((…
tree STATE_8740000 = (((1[&type="Not_Marshallese"]:0.21126655845459785,((((((((((2[&type="Not_Marshallese"]:0.08791964427250731,30[&type="Marshallese"]:0.04391964427263828)68[&type="Marshallese"]:0.03801531712720485,(((6[&type="Not_Marshallese"]:0.018208950686152248,(7[&type="Not_Marshallese"]:0.09891773350020255,29[&type="Marshallese"]:0.032917733500399005)61[&type="Marshallese"]:0.0342912171859…
tree STATE_8750000 = ((((1[&type="Not_Marshallese"]:0.18762821869517976,23[&type="Not_Marshallese"]:0.3216282186951943)88[&type="Marshallese"]:0.014579730111476619,19[&type="Not_Marshallese"]:0.2322079488066291)106[&type="Marshallese"]:0.05235152316900282,21[&type="Not_Marshallese"]:0.34455947197557735)79[&type="Marshallese"]:0.037878114529997564,(((((((((2[&type="Not_Marshallese"]:0.065697165871…
tree STATE_8760000 = ((1[&type="Not_Marshallese"]:0.18275216805130112,19[&type="Not_Marshallese"]:0.21275216805127384)88[&type="Marshallese"]:0.07994656341173001,((((((((((((2[&type="Not_Marshallese"]:0.044980905010153616,30[&type="Marshallese"]:9.809050102845829E-4)68[&type="Marshallese"]:0.04006231937299598,((11[&type="Not_Marshallese"]:0.043037234286110615,(37[&type="Marshallese"]:0.0026181890…
tree STATE_8770000 = (((1[&type="Not_Marshallese"]:0.30214646096556574,((((((((2[&type="Not_Marshallese"]:0.04852933158077488,30[&type="Marshallese"]:0.004529331580905849)68[&type="Marshallese"]:0.0319837234014031,((8[&type="Not_Marshallese"]:0.26884271814983673,9[&type="Not_Marshallese"]:0.15084271814989858)82[&type="Marshallese"]:0.08744822394473661,37[&type="Marshallese"]:0.030290942094778894)…
tree STATE_8780000 = (((((1[&type="Not_Marshallese"]:0.14124919487115595,19[&type="Not_Marshallese"]:0.17124919487112866)69[&type="Marshallese"]:0.0011093123762611068,(((12[&type="Not_Marshallese"]:0.038507390019172916,((((15[&type="Not_Marshallese"]:0.2651855027425898,((16[&type="Not_Marshallese"]:0.02504526954725997,18[&type="Not_Marshallese"]:0.028045269547189028)84[&type="Marshallese"]:0.0525…
tree STATE_8790000 = ((((1[&type="Not_Marshallese"]:0.17583521988651496,((((((14[&type="Not_Marshallese"]:0.1411070429930103,(33[&type="Marshallese"]:0.007724612726108138,53[&type="Marshallese"]:0.09272461272614452)97[&type="Marshallese"]:0.0013824302668403177)59[&type="Marshallese"]:0.03176582870110739,41[&type="Marshallese"]:0.04387287169421228)74[&type="Marshallese"]:0.03197301770534533,31[&ty…
tree STATE_8800000 = ((1[&type="Not_Marshallese"]:0.19920267672611047,25[&type="Not_Marshallese"]:0.3602026767261687)75[&type="Marshallese"]:0.004526851166902768,((((((((((((((2[&type="Not_Marshallese"]:0.04733639337962625,30[&type="Marshallese"]:0.0033363933797572187)68[&type="Marshallese"]:0.008262824623153753,(((28[&type="Marshallese"]:0.0029341209198835427,(40[&type="Marshallese"]:0.005786747…
tree STATE_8810000 = (((((((1[&type="Not_Marshallese"]:0.10384296811598859,(12[&type="Not_Marshallese"]:0.06163438191443127,((13[&type="Not_Marshallese"]:0.13554571837171264,48[&type="Marshallese"]:0.017545718371774488)86[&type="Marshallese"]:0.159832863957794,((14[&type="Not_Marshallese"]:0.0701777512408085,((((15[&type="Not_Marshallese"]:0.15265535676726635,16[&type="Not_Marshallese"]:0.0316553…
tree STATE_8820000 = ((((((((1[&type="Not_Marshallese"]:0.06379930543090306,(12[&type="Not_Marshallese"]:0.04459111651205383,(13[&type="Not_Marshallese"]:0.1471774545850053,48[&type="Marshallese"]:0.029177454585067153)86[&type="Marshallese"]:0.15741366192703943)73[&type="Marshallese"]:0.016208188918920174)70[&type="Marshallese"]:0.014774925015753837,((14[&type="Not_Marshallese"]:0.088771936512629…
tree STATE_8830000 = (((((1[&type="Not_Marshallese"]:0.16283875200630948,24[&type="Not_Marshallese"]:0.16783875200641862)75[&type="Marshallese"]:0.012200727271208023,(((5[&type="Not_Marshallese"]:0.2644422330769066,20[&type="Not_Marshallese"]:0.0754422330768284)78[&type="Marshallese"]:0.00853624328698932,23[&type="Not_Marshallese"]:0.22897847636379953)85[&type="Marshallese"]:0.07333517669344325,(…
tree STATE_8840000 = (((1[&type="Not_Marshallese"]:0.13805787243482115,(19[&type="Not_Marshallese"]:0.16384498784205137,((((((22[&type="Not_Marshallese"]:0.04771201470264272,34[&type="Marshallese"]:0.04571201470269001)60[&type="Not_Marshallese"]:0.22157508371726733,53[&type="Marshallese"]:0.05828709841989732)94[&type="Marshallese"]:0.04730683221143328,41[&type="Marshallese"]:0.023593930631450655)…
tree STATE_8850000 = (((1[&type="Not_Marshallese"]:0.1321006362729582,(20[&type="Not_Marshallese"]:0.12107382495613872,((((((((22[&type="Not_Marshallese"]:0.12799345566595682,34[&type="Marshallese"]:0.12599345566600412)60[&type="Not_Marshallese"]:0.1610077888568966,53[&type="Marshallese"]:0.07800124452284068)94[&type="Marshallese"]:0.01891248752888325,33[&type="Marshallese"]:0.011913732051687553)…
tree STATE_8860000 = (((((1[&type="Not_Marshallese"]:0.14614152786912138,((((((((((((2[&type="Not_Marshallese"]:0.04404224715031946,30[&type="Marshallese"]:4.224715045042515E-5)68[&type="Marshallese"]:0.017783041385351916,((((8[&type="Not_Marshallese"]:0.23570884686949878,9[&type="Not_Marshallese"]:0.11770884686956062)82[&type="Not_Marshallese"]:0.07068962614307439,((28[&type="Marshallese"]:0.016…
tree STATE_8870000 = (((1[&type="Not_Marshallese"]:0.1353395193945196,(((5[&type="Not_Marshallese"]:0.175450638706955,(14[&type="Not_Marshallese"]:0.11742739279369224,((15[&type="Not_Marshallese"]:0.3241598386437974,18[&type="Not_Marshallese"]:0.20615983864385923)84[&type="Marshallese"]:0.038086883074070266,(((16[&type="Not_Marshallese"]:0.06405408814719629,38[&type="Marshallese"]:0.0090540881471…
tree STATE_8880000 = ((((((1[&type="Not_Marshallese"]:0.08352798429603014,((21[&type="Not_Marshallese"]:0.08416180619442659,(((((22[&type="Not_Marshallese"]:0.15089394050281685,34[&type="Marshallese"]:0.14889394050286414)60[&type="Not_Marshallese"]:0.14920585482008647,53[&type="Marshallese"]:0.08909979532289058)94[&type="Marshallese"]:0.03623694942198852,41[&type="Marshallese"]:0.0433367447449991…
tree STATE_8890000 = (((((1[&type="Not_Marshallese"]:0.026312397002816956,(31[&type="Marshallese"]:0.005148248138427847,(33[&type="Marshallese"]:0.04779039652986383,(41[&type="Marshallese"]:0.020805147216743813,53[&type="Marshallese"]:0.10280514721662376)74[&type="Marshallese"]:0.029985249313276452)79[&type="Marshallese"]:0.017357851608509445)87[&type="Marshallese"]:0.1081641488643782)76[&type="N…
tree STATE_8900000 = (((1[&type="Not_Marshallese"]:0.14126378822486985,((12[&type="Not_Marshallese"]:0.08160817248555685,((((13[&type="Not_Marshallese"]:0.16117629169726777,48[&type="Marshallese"]:0.043176291697329616)86[&type="Marshallese"]:0.0954990938782162,51[&type="Marshallese"]:0.004675385575531266)81[&type="Marshallese"]:0.002457212903547834,27[&type="Not_Marshallese"]:0.06413259847909547)…
tree STATE_8910000 = (((1[&type="Not_Marshallese"]:0.1659944127695886,((((12[&type="Not_Marshallese"]:0.039657703613376616,((((13[&type="Not_Marshallese"]:0.16129843805621558,48[&type="Marshallese"]:0.04329843805627742)86[&type="Marshallese"]:0.09148304975269261,27[&type="Not_Marshallese"]:0.057781487808971854)81[&type="Marshallese"]:0.002952125396170957,51[&type="Marshallese"]:0.0037336132051264…
tree STATE_8920000 = (((((1[&type="Not_Marshallese"]:0.05620783326525214,20[&type="Not_Marshallese"]:0.04520783326528488)76[&type="Not_Marshallese"]:0.04256812104913332,(19[&type="Not_Marshallese"]:0.07422051361686333,(21[&type="Not_Marshallese"]:0.10214729801540923,(22[&type="Not_Marshallese"]:0.20294556542370612,34[&type="Marshallese"]:0.20094556542375341)60[&type="Not_Marshallese"]:0.252201732…
tree STATE_8930000 = ((((((1[&type="Not_Marshallese"]:0.0700574812226592,((12[&type="Not_Marshallese"]:0.03826531077091777,(((13[&type="Not_Marshallese"]:0.1768019619488036,48[&type="Marshallese"]:0.058801961948865444)86[&type="Not_Marshallese"]:0.08710459068880849,51[&type="Marshallese"]:0.011906552637659384)63[&type="Marshallese"]:0.013340146868733194,(14[&type="Not_Marshallese"]:0.063398142974…
tree STATE_8940000 = ((1[&type="Not_Marshallese"]:0.2494567013396749,((((((((2[&type="Not_Marshallese"]:0.06578467120182707,30[&type="Marshallese"]:0.02178467120195804)86[&type="Marshallese"]:0.06343713413667074,10[&type="Not_Marshallese"]:0.12022180533848326)94[&type="Marshallese"]:0.0586583015081561,39[&type="Marshallese"]:0.0448801068466248)97[&type="Marshallese"]:0.01852361237344602,(((((3[&t…
tree STATE_8950000 = (((((1[&type="Not_Marshallese"]:0.06167838761633504,(12[&type="Not_Marshallese"]:0.012296293088449817,24[&type="Not_Marshallese"]:0.020296293088488015)94[&type="Not_Marshallese"]:0.046382094527956164)96[&type="Not_Marshallese"]:0.15776022855795746,(((13[&type="Not_Marshallese"]:0.13413018448352698,48[&type="Marshallese"]:0.016130184483588828)86[&type="Marshallese"]:0.01290614…
tree STATE_8960000 = (((((1[&type="Not_Marshallese"]:0.002793994603581318,5[&type="Not_Marshallese"]:0.18079399460369228)76[&type="Not_Marshallese"]:0.2331226440921803,((19[&type="Not_Marshallese"]:0.22882119222732333,23[&type="Not_Marshallese"]:0.33282119222736517)70[&type="Not_Marshallese"]:0.036327692406108336,24[&type="Not_Marshallese"]:0.2401488846335681)55[&type="Marshallese"]:7.67754062302…
tree STATE_8970000 = ((1[&type="Not_Marshallese"]:0.32241879280423935,(((((((((((2[&type="Not_Marshallese"]:0.06960638456180335,30[&type="Marshallese"]:0.025606384561934314)68[&type="Marshallese"]:0.10136100430832107,(((((((((6[&type="Not_Marshallese"]:0.042663531430781054,(7[&type="Not_Marshallese"]:0.12117586006340014,29[&type="Marshallese"]:0.05517586006359659)61[&type="Marshallese"]:0.0364876…
tree STATE_8980000 = ((1[&type="Not_Marshallese"]:0.1301848252206752,26[&type="Not_Marshallese"]:0.19218482522080071)69[&type="Not_Marshallese"]:0.2008417544803628,((((((((((((((2[&type="Not_Marshallese"]:0.05429896772783793,30[&type="Marshallese"]:0.0102989677279689)68[&type="Marshallese"]:0.011477921229069321,45[&type="Marshallese"]:0.02477688895696728)57[&type="Marshallese"]:0.0154162361180582…
tree STATE_8990000 = (((1[&type="Not_Marshallese"]:0.18887155169731518,((((((((2[&type="Not_Marshallese"]:0.04580171920404341,30[&type="Marshallese"]:0.001801719204174379)68[&type="Marshallese"]:0.01992689406949122,(((6[&type="Not_Marshallese"]:0.0345597712328059,(7[&type="Not_Marshallese"]:0.1295549568260413,29[&type="Marshallese"]:0.06355495682623774)61[&type="Marshallese"]:0.020004814406773708…
tree STATE_9000000 = ((1[&type="Not_Marshallese"]:0.34472445573440036,((((((((2[&type="Not_Marshallese"]:0.04658766318903862,30[&type="Marshallese"]:0.0025876631891695867)68[&type="Marshallese"]:0.03602601497342828,47[&type="Marshallese"]:0.005613678162468716)105[&type="Marshallese"]:0.029791903344235537,((((6[&type="Not_Marshallese"]:0.037608753960974406,(7[&type="Not_Marshallese"]:0.12903711676…
tree STATE_9010000 = ((((1[&type="Not_Marshallese"]:0.07414207445578347,19[&type="Not_Marshallese"]:0.10414207445575618)76[&type="Not_Marshallese"]:0.07275092256587157,(((((((2[&type="Not_Marshallese"]:0.04650599748117068,30[&type="Marshallese"]:0.0025059974813016472)68[&type="Marshallese"]:0.01151996073818884,(((6[&type="Not_Marshallese"]:0.035789618074831386,(7[&type="Not_Marshallese"]:0.127369…
tree STATE_9020000 = ((((1[&type="Not_Marshallese"]:0.17219038190449798,(((12[&type="Not_Marshallese"]:0.02416377609586684,(((((13[&type="Not_Marshallese"]:0.0254880167597335,14[&type="Not_Marshallese"]:0.04748801675966802)59[&type="Not_Marshallese"]:0.11577559334856186,48[&type="Marshallese"]:0.023263610108357202)86[&type="Marshallese"]:0.023402794355617984,(((15[&type="Not_Marshallese"]:0.31374…
tree STATE_9030000 = ((((1[&type="Not_Marshallese"]:0.08006148948910918,(24[&type="Not_Marshallese"]:0.07001593212130852,(26[&type="Not_Marshallese"]:0.028246943861282237,27[&type="Not_Marshallese"]:0.028246943861282237)63[&type="Not_Marshallese"]:0.09876898826004266)87[&type="Not_Marshallese"]:0.015045557367909801)73[&type="Not_Marshallese"]:0.02284983158824161,((((((2[&type="Not_Marshallese"]:0…
tree STATE_9040000 = ((((1[&type="Not_Marshallese"]:0.2736491765454939,(19[&type="Not_Marshallese"]:0.1465238314739541,21[&type="Not_Marshallese"]:0.20652383147389952)70[&type="Marshallese"]:0.15712534507151255)55[&type="Marshallese"]:0.0035658175195619757,20[&type="Not_Marshallese"]:0.26621499406508864)106[&type="Marshallese"]:0.1438035701344207,((((((((2[&type="Not_Marshallese"]:0.1087771670484…
tree STATE_9050000 = ((((1[&type="Not_Marshallese"]:0.10953272672287062,24[&type="Not_Marshallese"]:0.11453272672297976)98[&type="Marshallese"]:0.10542363582551861,(((((2[&type="Not_Marshallese"]:0.10819963893626328,30[&type="Marshallese"]:0.06419963893639424)68[&type="Marshallese"]:0.06146286385733146,((3[&type="Not_Marshallese"]:0.11425756684823862,35[&type="Marshallese"]:0.013257566848125846)8…
tree STATE_9060000 = ((((((1[&type="Not_Marshallese"]:0.15585653044425685,((25[&type="Not_Marshallese"]:0.10467514391905552,26[&type="Not_Marshallese"]:0.005675143919122827)63[&type="Not_Marshallese"]:0.11655313020865654,27[&type="Not_Marshallese"]:0.12222827412777937)73[&type="Not_Marshallese"]:0.09562825631660299)55[&type="Marshallese"]:0.003061011414801973,46[&type="Marshallese"]:0.24291754185…
tree STATE_9070000 = ((1[&type="Not_Marshallese"]:0.31308186952888795,((12[&type="Not_Marshallese"]:0.08106927534913322,((((13[&type="Not_Marshallese"]:0.13248348975854884,48[&type="Marshallese"]:0.01448348975861069)59[&type="Marshallese"]:0.06830963303019999,(((15[&type="Not_Marshallese"]:0.272350945105635,((16[&type="Not_Marshallese"]:0.12444689775025902,17[&type="Not_Marshallese"]:0.0754468977…
tree STATE_9080000 = ((1[&type="Not_Marshallese"]:0.3324919088284207,((((12[&type="Not_Marshallese"]:0.14924169009688548,(((13[&type="Not_Marshallese"]:0.13555508424213564,48[&type="Marshallese"]:0.017555084242197483)59[&type="Marshallese"]:0.05635768590750395,(14[&type="Not_Marshallese"]:0.18495567124590584,((15[&type="Not_Marshallese"]:0.364826130587359,((16[&type="Not_Marshallese"]:0.177797194…
tree STATE_9090000 = ((1[&type="Not_Marshallese"]:0.32403462850393017,(((((((((((2[&type="Not_Marshallese"]:0.05268875239123172,30[&type="Marshallese"]:0.008688752391362686)68[&type="Marshallese"]:0.039695669768288755,((32[&type="Marshallese"]:0.004178360312781626,52[&type="Marshallese"]:0.004178360312781626)65[&type="Marshallese"]:0.1580314757807071,(43[&type="Marshallese"]:0.01954800251971911,4…
tree STATE_9100000 = (((((((1[&type="Not_Marshallese"]:0.09485057099505223,20[&type="Not_Marshallese"]:0.08385057099508497)106[&type="Marshallese"]:0.007729499352875369,((12[&type="Not_Marshallese"]:0.041889481214785196,51[&type="Marshallese"]:0.049889481214823395)88[&type="Marshallese"]:0.032121826407771725,((13[&type="Not_Marshallese"]:0.12545491039051865,48[&type="Marshallese"]:0.0074549103905…
tree STATE_9110000 = ((((1[&type="Not_Marshallese"]:0.20020401643752472,((5[&type="Not_Marshallese"]:0.23958143676119303,46[&type="Marshallese"]:0.1455814367611421)70[&type="Marshallese"]:0.07817191576496862,19[&type="Not_Marshallese"]:0.16975335252602342)55[&type="Marshallese"]:0.06045066391147402)98[&type="Marshallese"]:0.08186239993646671,(24[&type="Not_Marshallese"]:0.23020788309242834,26[&ty…
tree STATE_9120000 = (((((((((1[&type="Not_Marshallese"]:0.045966004251635106,(((13[&type="Not_Marshallese"]:0.118160895527821,48[&type="Marshallese"]:1.6089552788284278E-4)59[&type="Marshallese"]:0.01633269318915792,14[&type="Not_Marshallese"]:0.15649358871691343)86[&type="Marshallese"]:0.09719760146283996,((((15[&type="Not_Marshallese"]:0.20826976129028504,18[&type="Not_Marshallese"]:0.09026976…
tree STATE_9130000 = (((((1[&type="Not_Marshallese"]:0.06439032949530399,(((((((14[&type="Not_Marshallese"]:0.07687272672357026,(22[&type="Not_Marshallese"]:0.08742148924121929,34[&type="Marshallese"]:0.08542148924126658)60[&type="Marshallese"]:0.15345123748233824)59[&type="Marshallese"]:0.08318796800579598,41[&type="Marshallese"]:0.031060694729460825)79[&type="Marshallese"]:0.00686506865789327,5…
tree STATE_9140000 = (((((1[&type="Not_Marshallese"]:0.1273159208717416,(((5[&type="Not_Marshallese"]:0.21023159675485692,19[&type="Not_Marshallese"]:0.06223159675471868)55[&type="Not_Marshallese"]:0.054817591089370676,24[&type="Not_Marshallese"]:0.09204918784422578)106[&type="Marshallese"]:0.024742913772222597,(12[&type="Not_Marshallese"]:0.05815853243749913,(((13[&type="Not_Marshallese"]:0.1232…
tree STATE_9150000 = ((((1[&type="Not_Marshallese"]:0.14442847755378385,20[&type="Not_Marshallese"]:0.1334284775538166)55[&type="Marshallese"]:0.030575623186281597,((((((((2[&type="Not_Marshallese"]:0.05336523284894057,30[&type="Marshallese"]:0.009365232849071536)68[&type="Marshallese"]:0.011871976092314052,((6[&type="Not_Marshallese"]:0.01753796826865056,(7[&type="Not_Marshallese"]:0.07927581552…
tree STATE_9160000 = (((1[&type="Not_Marshallese"]:0.1755793960197719,(((((5[&type="Not_Marshallese"]:0.18385502556673694,(25[&type="Not_Marshallese"]:0.12733790575924775,26[&type="Not_Marshallese"]:0.028337905759315052)55[&type="Not_Marshallese"]:0.03951711980743644)96[&type="Marshallese"]:0.010165234871685414,27[&type="Not_Marshallese"]:0.0780202604384369)97[&type="Marshallese"]:0.0397177881117…
tree STATE_9170000 = (1[&type="Not_Marshallese"]:0.40864394806595183,((((((((((((((2[&type="Not_Marshallese"]:0.05188958467822369,30[&type="Marshallese"]:0.007889584678354655)68[&type="Marshallese"]:0.021619626745586262,49[&type="Marshallese"]:0.004509211423849968)62[&type="Marshallese"]:0.009520398596509438,11[&type="Not_Marshallese"]:0.07402961002030484)105[&type="Marshallese"]:0.00901782158320…
tree STATE_9180000 = (((((1[&type="Not_Marshallese"]:0.16769775833597222,5[&type="Not_Marshallese"]:0.3456977583360832)88[&type="Marshallese"]:0.0827103070329056,((((14[&type="Not_Marshallese"]:0.13981898072037674,25[&type="Not_Marshallese"]:0.021818980720438585)106[&type="Not_Marshallese"]:0.07902159079151555,53[&type="Marshallese"]:0.17184057151186682)89[&type="Marshallese"]:0.05539966803526475…
tree STATE_9190000 = ((1[&type="Not_Marshallese"]:0.24701821165280502,((((((((((2[&type="Not_Marshallese"]:0.0629469764350693,30[&type="Marshallese"]:0.01894697643520027)68[&type="Marshallese"]:0.02960678123975513,(((6[&type="Not_Marshallese"]:0.04382967916139052,(7[&type="Not_Marshallese"]:0.1082978648289118,29[&type="Marshallese"]:0.042297864829108245)61[&type="Marshallese"]:0.05053181433248782…
tree STATE_9200000 = (((1[&type="Not_Marshallese"]:0.24535564575277446,((((((((2[&type="Not_Marshallese"]:0.0477645799520624,30[&type="Marshallese"]:0.00376457995219337)68[&type="Marshallese"]:0.05949159792060943,54[&type="Marshallese"]:0.016256177872777333)78[&type="Marshallese"]:5.145392300941465E-4,49[&type="Marshallese"]:0.038770717102805996)89[&type="Marshallese"]:0.018753851851792458,((((6[…
tree STATE_9210000 = (((((1[&type="Not_Marshallese"]:0.12849344428805676,(5[&type="Not_Marshallese"]:0.2956708349019609,((((((((14[&type="Not_Marshallese"]:0.12439141348875687,((22[&type="Not_Marshallese"]:0.04244941965061452,34[&type="Marshallese"]:0.040449419650661816)60[&type="Marshallese"]:0.2077677686431397,53[&type="Marshallese"]:0.03921718829374149)63[&type="Marshallese"]:0.038174225194989…
tree STATE_9220000 = ((1[&type="Not_Marshallese"]:0.32206122243342084,((((((((2[&type="Not_Marshallese"]:0.08205831169521793,30[&type="Marshallese"]:0.0380583116953489)70[&type="Marshallese"]:0.062015483556964734,((6[&type="Not_Marshallese"]:0.05796683696816585,(7[&type="Not_Marshallese"]:0.07840883687901717,29[&type="Marshallese"]:0.012408836879213625)79[&type="Marshallese"]:0.09455800008915777)…
tree STATE_9230000 = (((((1[&type="Not_Marshallese"]:0.11340889296553991,(((((21[&type="Not_Marshallese"]:0.05671823263154019,41[&type="Marshallese"]:0.11671823263171299)69[&type="Marshallese"]:0.007483138803911604,((31[&type="Marshallese"]:0.018413763052336773,33[&type="Marshallese"]:0.0784137630522822)79[&type="Marshallese"]:0.0099365187767807,53[&type="Marshallese"]:0.17335028182909928)55[&typ…
tree STATE_9240000 = ((1[&type="Not_Marshallese"]:0.15228053840369649,24[&type="Not_Marshallese"]:0.15728053840380563)98[&type="Marshallese"]:0.03326766609677745,(((((((((((2[&type="Not_Marshallese"]:0.0801329045557081,30[&type="Marshallese"]:0.03613290455583906)68[&type="Marshallese"]:0.020084541292858638,((((((8[&type="Not_Marshallese"]:0.1321237853487855,9[&type="Not_Marshallese"]:0.0141237853…
tree STATE_9250000 = ((1[&type="Not_Marshallese"]:0.1738263334572907,((((((((((2[&type="Not_Marshallese"]:0.05371382795239743,30[&type="Marshallese"]:0.009713827952528398)68[&type="Marshallese"]:0.004182952053626732,45[&type="Marshallese"]:0.01689678000608419)92[&type="Marshallese"]:0.05199645927245511,(11[&type="Not_Marshallese"]:0.0750126525111885,47[&type="Marshallese"]:0.007012652511204864)78…
tree STATE_9260000 = ((((((1[&type="Not_Marshallese"]:0.06008800069265785,20[&type="Not_Marshallese"]:0.04908800069269059)106[&type="Marshallese"]:0.006290962368811326,(12[&type="Not_Marshallese"]:0.01033760582737353,51[&type="Marshallese"]:0.01833760582741173)73[&type="Marshallese"]:0.053041357234166586)70[&type="Marshallese"]:0.031181960621004312,((13[&type="Not_Marshallese"]:0.1478986158106748…
tree STATE_9270000 = (((((1[&type="Not_Marshallese"]:0.07619184339135165,(5[&type="Not_Marshallese"]:0.24284398332122847,((((13[&type="Not_Marshallese"]:0.13627309673271776,48[&type="Marshallese"]:0.018273096732779603)68[&type="Not_Marshallese"]:0.028075558518660892,(((15[&type="Not_Marshallese"]:0.2559565087122635,(16[&type="Not_Marshallese"]:0.12362735565695254,18[&type="Not_Marshallese"]:0.126…
tree STATE_9280000 = ((((((1[&type="Not_Marshallese"]:0.06797200092868072,27[&type="Not_Marshallese"]:0.12997200092880623)100[&type="Marshallese"]:0.0028482210058037305,19[&type="Not_Marshallese"]:0.10082022193445717)74[&type="Marshallese"]:0.08455576350907423,24[&type="Not_Marshallese"]:0.16037598544366782)84[&type="Marshallese"]:0.01491147077731092,(((5[&type="Not_Marshallese"]:0.11716537025708…
tree STATE_9290000 = ((1[&type="Not_Marshallese"]:0.19049916098357977,((20[&type="Not_Marshallese"]:0.07361022875362577,24[&type="Not_Marshallese"]:0.08961022875370217)78[&type="Not_Marshallese"]:0.032395317265015544,27[&type="Not_Marshallese"]:0.17900554601873409)74[&type="Not_Marshallese"]:0.0734936149649712)103[&type="Marshallese"]:0.03945252777086561,((((((((((((2[&type="Not_Marshallese"]:0.0…
tree STATE_9300000 = (((((1[&type="Not_Marshallese"]:0.07599047982933615,(31[&type="Marshallese"]:0.15629131970337318,53[&type="Marshallese"]:0.301291319703355)103[&type="Marshallese"]:0.006699160125952064)70[&type="Marshallese"]:0.03117008532094334,(19[&type="Not_Marshallese"]:0.11280942234702873,(21[&type="Not_Marshallese"]:0.1692952749238983,(23[&type="Not_Marshallese"]:0.16709756229104877,24[…
tree STATE_9310000 = (((((((1[&type="Not_Marshallese"]:0.1900251375715315,((((((2[&type="Not_Marshallese"]:0.10277584285272345,30[&type="Marshallese"]:0.05877584285285442)70[&type="Marshallese"]:0.022133232543272152,47[&type="Marshallese"]:0.047909075395997425)93[&type="Marshallese"]:0.0209010500809248,(((((6[&type="Not_Marshallese"]:0.05767808384928419,(7[&type="Not_Marshallese"]:0.1103746581435…
tree STATE_9320000 = ((((((1[&type="Not_Marshallese"]:0.12329192949781365,23[&type="Not_Marshallese"]:0.2572919294978282)93[&type="Marshallese"]:0.0172090353377512,((12[&type="Not_Marshallese"]:0.09129232014339239,((13[&type="Not_Marshallese"]:0.12710412768198198,48[&type="Marshallese"]:0.009104127682043828)68[&type="Marshallese"]:0.12947986802120226,((((15[&type="Not_Marshallese"]:0.219955656185…
tree STATE_9330000 = ((((((1[&type="Not_Marshallese"]:0.04766435228697086,(12[&type="Not_Marshallese"]:0.020682518607139322,51[&type="Marshallese"]:0.02868251860717752)105[&type="Marshallese"]:0.023981833679902476)74[&type="Marshallese"]:0.009128823395598173,((13[&type="Not_Marshallese"]:0.1875477183390557,48[&type="Marshallese"]:0.06954771833911755)68[&type="Marshallese"]:0.07945681998184362,(((…
tree STATE_9340000 = (((((1[&type="Not_Marshallese"]:0.10521277763106296,(20[&type="Not_Marshallese"]:0.05279971450991483,25[&type="Not_Marshallese"]:0.2247997145099403)85[&type="Marshallese"]:0.04141306312118087)76[&type="Marshallese"]:0.017899764649818684,19[&type="Not_Marshallese"]:0.15311254228085436)59[&type="Marshallese"]:0.09253152785819363,(((((((((2[&type="Not_Marshallese"]:0.05295968171…
tree STATE_9350000 = (((((1[&type="Not_Marshallese"]:0.18529406737819076,(((((21[&type="Not_Marshallese"]:0.046109590686600144,27[&type="Not_Marshallese"]:0.01810959068680751)106[&type="Not_Marshallese"]:0.019086968092708934,31[&type="Marshallese"]:0.06219655877938002)89[&type="Marshallese"]:0.005667382772587604,26[&type="Not_Marshallese"]:0.042863941552104046)84[&type="Marshallese"]:0.0682236847…
tree STATE_9360000 = (((1[&type="Not_Marshallese"]:0.41858328161093916,((19[&type="Not_Marshallese"]:0.21561383585240512,33[&type="Marshallese"]:0.3326138358523669)76[&type="Marshallese"]:0.12118591122779054,24[&type="Not_Marshallese"]:0.3117997470803321)94[&type="Marshallese"]:0.11178353453071621)103[&type="Marshallese"]:0.19716011358476915,(((((((((((2[&type="Not_Marshallese"]:0.045140805349225…
tree STATE_9370000 = (1[&type="Not_Marshallese"]:0.47046544616709074,((((((((((2[&type="Not_Marshallese"]:0.07529080230865248,30[&type="Marshallese"]:0.03129080230878345)61[&type="Marshallese"]:0.02925377986669586,54[&type="Marshallese"]:0.013544582175453845)94[&type="Marshallese"]:0.030336709383141258,(10[&type="Not_Marshallese"]:0.11111369393525361,((28[&type="Marshallese"]:0.008889813701427829…
tree STATE_9380000 = (((((1[&type="Not_Marshallese"]:0.0713746252247528,12[&type="Not_Marshallese"]:0.06837462522482374)97[&type="Not_Marshallese"]:0.12973307559791636,(((13[&type="Not_Marshallese"]:0.13275521396771672,48[&type="Marshallese"]:0.014755213967778569)86[&type="Marshallese"]:0.03436631550002567,(14[&type="Not_Marshallese"]:0.06711931455831321,(15[&type="Not_Marshallese"]:0.30640940536…
tree STATE_9390000 = ((((1[&type="Not_Marshallese"]:0.24157966273212672,23[&type="Not_Marshallese"]:0.3755796627321413)58[&type="Marshallese"]:0.06514631613626465,20[&type="Not_Marshallese"]:0.2957259788684241)80[&type="Marshallese"]:0.009175073763489805,5[&type="Not_Marshallese"]:0.49390105263199213)87[&type="Marshallese"]:0.16250929204231135,(((((((((2[&type="Not_Marshallese"]:0.051071257563692…
tree STATE_9400000 = (((1[&type="Not_Marshallese"]:0.2359929193192959,23[&type="Not_Marshallese"]:0.36999291931931044)58[&type="Marshallese"]:0.15698156395779217,((((2[&type="Not_Marshallese"]:0.06379718986319272,30[&type="Marshallese"]:0.019797189863323683)103[&type="Marshallese"]:0.12490604680840722,(((((((((6[&type="Not_Marshallese"]:0.02461084844737893,(7[&type="Not_Marshallese"]:0.1169824010…
tree STATE_9410000 = ((((1[&type="Not_Marshallese"]:0.19498020124398197,23[&type="Not_Marshallese"]:0.3289802012439965)58[&type="Marshallese"]:0.19693751864221454,((((12[&type="Not_Marshallese"]:0.012622553776861833,24[&type="Not_Marshallese"]:0.020622553776900032)97[&type="Not_Marshallese"]:0.08946342783805616,((((13[&type="Not_Marshallese"]:0.11815289406905166,48[&type="Marshallese"]:1.52894069…
tree STATE_9420000 = ((((1[&type="Not_Marshallese"]:0.21607075086396954,((((2[&type="Not_Marshallese"]:0.10140086033454443,30[&type="Marshallese"]:0.057400860334675397)61[&type="Marshallese"]:0.09361723321994475,39[&type="Marshallese"]:0.052018093554460076)86[&type="Marshallese"]:0.007726102345619101,(((((6[&type="Not_Marshallese"]:0.03815485856861861,(7[&type="Not_Marshallese"]:0.125319801883275…
tree STATE_9430000 = (((1[&type="Not_Marshallese"]:0.1820050790468889,((((2[&type="Not_Marshallese"]:0.1187844611129355,30[&type="Marshallese"]:0.07478446111306647)70[&type="Marshallese"]:0.03790649198384055,((((((6[&type="Not_Marshallese"]:0.07278850502573364,(7[&type="Not_Marshallese"]:0.06615318746255822,29[&type="Marshallese"]:1.53187462754667E-4)79[&type="Marshallese"]:0.12163531756318452)63…
tree STATE_9440000 = ((((1[&type="Not_Marshallese"]:0.14814142668747043,20[&type="Not_Marshallese"]:0.13714142668750318)102[&type="Marshallese"]:0.06402021214635145,(((((2[&type="Not_Marshallese"]:0.16727400561385597,30[&type="Marshallese"]:0.12327400561398694)70[&type="Marshallese"]:0.07367471198599362,39[&type="Marshallese"]:0.09794871759982049)84[&type="Marshallese"]:1.6260271517620772E-4,((((…
tree STATE_9450000 = (((1[&type="Not_Marshallese"]:0.23217207821617758,(21[&type="Not_Marshallese"]:0.031783042639997316,26[&type="Not_Marshallese"]:0.0037830426402046813)99[&type="Not_Marshallese"]:0.2903890355760984)102[&type="Marshallese"]:0.09103603802676796,19[&type="Not_Marshallese"]:0.35320811624291826)100[&type="Marshallese"]:0.03394123489615841,(((((((2[&type="Not_Marshallese"]:0.1170210…
tree STATE_9460000 = ((1[&type="Not_Marshallese"]:0.3794529967138369,5[&type="Not_Marshallese"]:0.5574529967139479)100[&type="Marshallese"]:0.008523817856296079,((((((((((((2[&type="Not_Marshallese"]:0.07117906222424264,30[&type="Marshallese"]:0.027179062224373607)70[&type="Marshallese"]:0.009417339455847884,(((((8[&type="Not_Marshallese"]:0.21238410272943198,9[&type="Not_Marshallese"]:0.09438410…
tree STATE_9470000 = ((1[&type="Not_Marshallese"]:0.2692008862524987,5[&type="Not_Marshallese"]:0.4472008862526097)100[&type="Marshallese"]:0.01595566540011073,(((((((((2[&type="Not_Marshallese"]:0.05905626859066615,30[&type="Marshallese"]:0.015056268590797117)70[&type="Marshallese"]:0.03889120841433269,54[&type="Marshallese"]:0.006947477005104341)71[&type="Marshallese"]:0.025010077647128703,10[&…
tree STATE_9480000 = (((((1[&type="Not_Marshallese"]:0.16069000765524344,(19[&type="Not_Marshallese"]:0.15843567386639024,46[&type="Marshallese"]:0.21243567386647755)99[&type="Marshallese"]:0.03225433378882592)96[&type="Marshallese"]:0.03891195625025534,(21[&type="Not_Marshallese"]:0.2842417891444664,23[&type="Not_Marshallese"]:0.3282417891445628)102[&type="Marshallese"]:0.00536017476095052)60[&t…
tree STATE_9490000 = ((((1[&type="Not_Marshallese"]:0.15458310616849857,(12[&type="Not_Marshallese"]:0.10398365519850417,((((13[&type="Not_Marshallese"]:0.1556848926297234,48[&type="Marshallese"]:0.03768489262978525)103[&type="Marshallese"]:0.10002728468557542,51[&type="Marshallese"]:0.0037121773153461213)90[&type="Marshallese"]:0.01494012023512059,((((15[&type="Not_Marshallese"]:0.24772076598860…
tree STATE_9500000 = (((((((1[&type="Not_Marshallese"]:0.11949728832730377,(12[&type="Not_Marshallese"]:0.013232176559700548,(((13[&type="Not_Marshallese"]:0.12623535500375388,48[&type="Marshallese"]:0.008235355003815725)103[&type="Marshallese"]:0.13182771521570563,51[&type="Marshallese"]:0.006063070219506805)90[&type="Marshallese"]:0.014548821478772789,(((((15[&type="Not_Marshallese"]:0.16866867…
tree STATE_9510000 = ((((1[&type="Not_Marshallese"]:0.2336316896502324,(((((14[&type="Not_Marshallese"]:0.22684978878607331,((22[&type="Not_Marshallese"]:0.12368402303775117,34[&type="Marshallese"]:0.12168402303779846)96[&type="Marshallese"]:0.23822032536925664,25[&type="Not_Marshallese"]:0.07990434840708238)89[&type="Marshallese"]:0.028945440379052778)85[&type="Marshallese"]:9.721265461908324E-4…
[truncated: 1,094 more rows]
