# Supplementary material for: Repeated introductions and intensive community transmission fueled a mumps virus outbreak in Washington State
Source: eLife. 2021 Apr 19;10:e66448. doi: 10.7554/eLife.66448 (PMC8079146; doi:10.7554/eLife.66448)
Supplement: Figure 6—source data 1. [file elife-66448-fig6-data1.zip]

Archive with 35 entries (34 files):
- xml-and-combined-output-files/
- xml-and-combined-output-files/mumps_1_rep1.out
- __MACOSX/xml-and-combined-output-files/._mumps_1_rep1.out
- xml-and-combined-output-files/mumps_1.no-metadata.trees
- xml-and-combined-output-files/mumps_1_rep0.out
- __MACOSX/xml-and-combined-output-files/._mumps_1_rep0.out
- xml-and-combined-output-files/mumps_1_rep1.xml.state
- __MACOSX/xml-and-combined-output-files/._mumps_1_rep1.xml.state
- xml-and-combined-output-files/mumps_1_rep2.out
- __MACOSX/xml-and-combined-output-files/._mumps_1_rep2.out
- xml-and-combined-output-files/mumps_1_rep2.no-metadata.trees
- xml-and-combined-output-files/mumps_1_rep1.xml
- __MACOSX/xml-and-combined-output-files/._mumps_1_rep1.xml
- xml-and-combined-output-files/mumps_1.log
- __MACOSX/xml-and-combined-output-files/._mumps_1.log
- xml-and-combined-output-files/mumps_1_rep0.xml
- __MACOSX/xml-and-combined-output-files/._mumps_1_rep0.xml
- xml-and-combined-output-files/mumps_1_rep1.no-metadata.trees
- xml-and-combined-output-files/mumps_1_rep2.xml
- __MACOSX/xml-and-combined-output-files/._mumps_1_rep2.xml
- xml-and-combined-output-files/mumps_1_rep0.xml.state
- __MACOSX/xml-and-combined-output-files/._mumps_1_rep0.xml.state
- xml-and-combined-output-files/mumps_1_rep0.no-metadata.trees
- __MACOSX/xml-and-combined-output-files/._mumps_1_rep0.no-metadata.trees
- xml-and-combined-output-files/mumps_1_rep1.log
- __MACOSX/xml-and-combined-output-files/._mumps_1_rep1.log
- xml-and-combined-output-files/mumps_1_rep0.log
- __MACOSX/xml-and-combined-output-files/._mumps_1_rep0.log
- xml-and-combined-output-files/mumps_1_rep2.log
- __MACOSX/xml-and-combined-output-files/._mumps_1_rep2.log
- xml-and-combined-output-files/mumps_1_rep2.xml.state
- __MACOSX/xml-and-combined-output-files/._mumps_1_rep2.xml.state
- xml-and-combined-output-files/mumps_onetree.no-metadata.xml
- __MACOSX/xml-and-combined-output-files/._mumps_onetree.no-metadata.xml
- xml-and-combined-output-files/mumps_1.no-metadata.mcc.tree
