# Supplementary material for: Repeated introductions and intensive community transmission fueled a mumps virus outbreak in Washington State
Source: eLife. 2021 Apr 19;10:e66448. doi: 10.7554/eLife.66448 (PMC8079146; doi:10.7554/eLife.66448)
Supplement: Figure 6—source data 1. [file elife-66448-fig6-data1.zip › xml-and-combined-output-files/mumps_1_rep1.out]

File: mumps_1_rep1.xml seed: 3 threads: 1
Loading package BEAST v2.6.0
Loading package BDSKY v1.4.5
Loading package MASTER v6.1.1
java.lang.UnsupportedClassVersionError: beast/evolution/substitutionmodel/NStatesNoRatesSubstitutionModel has been compiled by a more recent version of the Java Runtime (class file version 56.0), this version of the Java Runtime only recognizes class file versions up to 52.0
	at java.lang.ClassLoader.defineClass1(Native Method)
	at java.lang.ClassLoader.defineClass(ClassLoader.java:763)
	at java.security.SecureClassLoader.defineClass(SecureClassLoader.java:142)
	at java.net.URLClassLoader.defineClass(URLClassLoader.java:467)
	at java.net.URLClassLoader.access$100(URLClassLoader.java:73)
	at java.net.URLClassLoader$1.run(URLClassLoader.java:368)
	at java.net.URLClassLoader$1.run(URLClassLoader.java:362)
	at java.security.AccessController.doPrivileged(Native Method)
	at java.net.URLClassLoader.findClass(URLClassLoader.java:361)
	at java.lang.ClassLoader.loadClass(ClassLoader.java:424)
	at sun.misc.Launcher$AppClassLoader.loadClass(Launcher.java:349)
	at java.lang.ClassLoader.loadClass(ClassLoader.java:411)
	at java.lang.ClassLoader.loadClass(ClassLoader.java:357)
	at java.lang.Class.forName0(Native Method)
	at java.lang.Class.forName(Class.java:348)
	at beast.util.BEASTClassLoader.forName(BEASTClassLoader.java:64)
	at beast.util.PackageManager.find(PackageManager.java:1664)
	at beast.util.PackageManager.find(PackageManager.java:1618)
	at beast.util.XMLParserUtils.<clinit>(XMLParserUtils.java:41)
	at beast.util.XMLParser.parseFile(XMLParser.java:286)
	at beast.app.BeastMCMC.parseArgs(BeastMCMC.java:300)
	at beast.app.BeastMCMC.main(BeastMCMC.java:556)
java.lang.UnsupportedClassVersionError: beast/evolution/substitutionmodel/Ordinal has been compiled by a more recent version of the Java Runtime (class file version 56.0), this version of the Java Runtime only recognizes class file versions up to 52.0
	at java.lang.ClassLoader.defineClass1(Native Method)
	at java.lang.ClassLoader.defineClass(ClassLoader.java:763)
	at java.security.SecureClassLoader.defineClass(SecureClassLoader.java:142)
	at java.net.URLClassLoader.defineClass(URLClassLoader.java:467)
	at java.net.URLClassLoader.access$100(URLClassLoader.java:73)
	at java.net.URLClassLoader$1.run(URLClassLoader.java:368)
	at java.net.URLClassLoader$1.run(URLClassLoader.java:362)
	at java.security.AccessController.doPrivileged(Native Method)
	at java.net.URLClassLoader.findClass(URLClassLoader.java:361)
	at java.lang.ClassLoader.loadClass(ClassLoader.java:424)
	at sun.misc.Launcher$AppClassLoader.loadClass(Launcher.java:349)
	at java.lang.ClassLoader.loadClass(ClassLoader.java:411)
	at java.lang.ClassLoader.loadClass(ClassLoader.java:357)
	at java.lang.Class.forName0(Native Method)
	at java.lang.Class.forName(Class.java:348)
	at beast.util.BEASTClassLoader.forName(BEASTClassLoader.java:64)
	at beast.util.PackageManager.find(PackageManager.java:1664)
	at beast.util.PackageManager.find(PackageManager.java:1618)
	at beast.util.XMLParserUtils.<clinit>(XMLParserUtils.java:41)
	at beast.util.XMLParser.parseFile(XMLParser.java:286)
	at beast.app.BeastMCMC.parseArgs(BeastMCMC.java:300)
	at beast.app.BeastMCMC.main(BeastMCMC.java:556)
java.lang.UnsupportedClassVersionError: beast/evolution/substitutionmodel/LewisMK has been compiled by a more recent version of the Java Runtime (class file version 56.0), this version of the Java Runtime only recognizes class file versions up to 52.0
	at java.lang.ClassLoader.defineClass1(Native Method)
	at java.lang.ClassLoader.defineClass(ClassLoader.java:763)
	at java.security.SecureClassLoader.defineClass(SecureClassLoader.java:142)
	at java.net.URLClassLoader.defineClass(URLClassLoader.java:467)
	at java.net.URLClassLoader.access$100(URLClassLoader.java:73)
	at java.net.URLClassLoader$1.run(URLClassLoader.java:368)
	at java.net.URLClassLoader$1.run(URLClassLoader.java:362)
	at java.security.AccessController.doPrivileged(Native Method)
	at java.net.URLClassLoader.findClass(URLClassLoader.java:361)
	at java.lang.ClassLoader.loadClass(ClassLoader.java:424)
	at sun.misc.Launcher$AppClassLoader.loadClass(Launcher.java:349)
	at java.lang.ClassLoader.loadClass(ClassLoader.java:411)
	at java.lang.ClassLoader.loadClass(ClassLoader.java:357)
	at java.lang.Class.forName0(Native Method)
	at java.lang.Class.forName(Class.java:348)
	at beast.util.BEASTClassLoader.forName(BEASTClassLoader.java:64)
	at beast.util.PackageManager.find(PackageManager.java:1664)
	at beast.util.PackageManager.find(PackageManager.java:1618)
	at beast.util.XMLParserUtils.<clinit>(XMLParserUtils.java:41)
	at beast.util.XMLParser.parseFile(XMLParser.java:286)
	at beast.app.BeastMCMC.parseArgs(BeastMCMC.java:300)
	at beast.app.BeastMCMC.main(BeastMCMC.java:556)
java.lang.UnsupportedClassVersionError: beast/evolution/substitutionmodel/NestedOrdinal has been compiled by a more recent version of the Java Runtime (class file version 56.0), this version of the Java Runtime only recognizes class file versions up to 52.0
	at java.lang.ClassLoader.defineClass1(Native Method)
	at java.lang.ClassLoader.defineClass(ClassLoader.java:763)
	at java.security.SecureClassLoader.defineClass(SecureClassLoader.java:142)
	at java.net.URLClassLoader.defineClass(URLClassLoader.java:467)
	at java.net.URLClassLoader.access$100(URLClassLoader.java:73)
	at java.net.URLClassLoader$1.run(URLClassLoader.java:368)
	at java.net.URLClassLoader$1.run(URLClassLoader.java:362)
	at java.security.AccessController.doPrivileged(Native Method)
	at java.net.URLClassLoader.findClass(URLClassLoader.java:361)
	at java.lang.ClassLoader.loadClass(ClassLoader.java:424)
	at sun.misc.Launcher$AppClassLoader.loadClass(Launcher.java:349)
	at java.lang.ClassLoader.loadClass(ClassLoader.java:411)
	at java.lang.ClassLoader.loadClass(ClassLoader.java:357)
	at java.lang.Class.forName0(Native Method)
	at java.lang.Class.forName(Class.java:348)
	at beast.util.BEASTClassLoader.forName(BEASTClassLoader.java:64)
	at beast.util.PackageManager.find(PackageManager.java:1664)
	at beast.util.PackageManager.find(PackageManager.java:1618)
	at beast.util.XMLParserUtils.<clinit>(XMLParserUtils.java:41)
	at beast.util.XMLParser.parseFile(XMLParser.java:286)
	at beast.app.BeastMCMC.parseArgs(BeastMCMC.java:300)
	at beast.app.BeastMCMC.main(BeastMCMC.java:556)
java.lang.UnsupportedClassVersionError: beast/evolution/alignment/AscertainedForParsimonyUninformativeAlignment has been compiled by a more recent version of the Java Runtime (class file version 56.0), this version of the Java Runtime only recognizes class file versions up to 52.0
	at java.lang.ClassLoader.defineClass1(Native Method)
	at java.lang.ClassLoader.defineClass(ClassLoader.java:763)
	at java.security.SecureClassLoader.defineClass(SecureClassLoader.java:142)
	at java.net.URLClassLoader.defineClass(URLClassLoader.java:467)
	at java.net.URLClassLoader.access$100(URLClassLoader.java:73)
	at java.net.URLClassLoader$1.run(URLClassLoader.java:368)
	at java.net.URLClassLoader$1.run(URLClassLoader.java:362)
	at java.security.AccessController.doPrivileged(Native Method)
	at java.net.URLClassLoader.findClass(URLClassLoader.java:361)
	at java.lang.ClassLoader.loadClass(ClassLoader.java:424)
	at sun.misc.Launcher$AppClassLoader.loadClass(Launcher.java:349)
	at java.lang.ClassLoader.loadClass(ClassLoader.java:411)
	at java.lang.ClassLoader.loadClass(ClassLoader.java:357)
	at java.lang.Class.forName0(Native Method)
	at java.lang.Class.forName(Class.java:348)
	at beast.util.BEASTClassLoader.forName(BEASTClassLoader.java:64)
	at beast.util.PackageManager.find(PackageManager.java:1664)
	at beast.util.PackageManager.find(PackageManager.java:1618)
	at beast.util.XMLParserUtils.<clinit>(XMLParserUtils.java:41)
	at beast.util.XMLParser.parseFile(XMLParser.java:286)
	at beast.app.BeastMCMC.parseArgs(BeastMCMC.java:300)
	at beast.app.BeastMCMC.main(BeastMCMC.java:556)
java.lang.UnsupportedClassVersionError: beast/evolution/alignment/AscertainedForParsimonyUninformativeFilteredAlignment has been compiled by a more recent version of the Java Runtime (class file version 56.0), this version of the Java Runtime only recognizes class file versions up to 52.0
	at java.lang.ClassLoader.defineClass1(Native Method)
	at java.lang.ClassLoader.defineClass(ClassLoader.java:763)
	at java.security.SecureClassLoader.defineClass(SecureClassLoader.java:142)
	at java.net.URLClassLoader.defineClass(URLClassLoader.java:467)
	at java.net.URLClassLoader.access$100(URLClassLoader.java:73)
	at java.net.URLClassLoader$1.run(URLClassLoader.java:368)
	at java.net.URLClassLoader$1.run(URLClassLoader.java:362)
	at java.security.AccessController.doPrivileged(Native Method)
	at java.net.URLClassLoader.findClass(URLClassLoader.java:361)
	at java.lang.ClassLoader.loadClass(ClassLoader.java:424)
	at sun.misc.Launcher$AppClassLoader.loadClass(Launcher.java:349)
	at java.lang.ClassLoader.loadClass(ClassLoader.java:411)
	at java.lang.ClassLoader.loadClass(ClassLoader.java:357)
	at java.lang.Class.forName0(Native Method)
	at java.lang.Class.forName(Class.java:348)
	at beast.util.BEASTClassLoader.forName(BEASTClassLoader.java:64)
	at beast.util.PackageManager.find(PackageManager.java:1664)
	at beast.util.PackageManager.find(PackageManager.java:1618)
	at beast.util.XMLParserUtils.<clinit>(XMLParserUtils.java:41)
	at beast.util.XMLParser.parseFile(XMLParser.java:286)
	at beast.app.BeastMCMC.parseArgs(BeastMCMC.java:300)
	at beast.app.BeastMCMC.main(BeastMCMC.java:556)
java.lang.UnsupportedClassVersionError: beast/app/beauti/BeautiMorphModelAlignmentProvider has been compiled by a more recent version of the Java Runtime (class file version 56.0), this version of the Java Runtime only recognizes class file versions up to 52.0
	at java.lang.ClassLoader.defineClass1(Native Method)
	at java.lang.ClassLoader.defineClass(ClassLoader.java:763)
	at java.security.SecureClassLoader.defineClass(SecureClassLoader.java:142)
	at java.net.URLClassLoader.defineClass(URLClassLoader.java:467)
	at java.net.URLClassLoader.access$100(URLClassLoader.java:73)
	at java.net.URLClassLoader$1.run(URLClassLoader.java:368)
	at java.net.URLClassLoader$1.run(URLClassLoader.java:362)
	at java.security.AccessController.doPrivileged(Native Method)
	at java.net.URLClassLoader.findClass(URLClassLoader.java:361)
	at java.lang.ClassLoader.loadClass(ClassLoader.java:424)
	at sun.misc.Launcher$AppClassLoader.loadClass(Launcher.java:349)
	at java.lang.ClassLoader.loadClass(ClassLoader.java:411)
	at java.lang.ClassLoader.loadClass(ClassLoader.java:357)
	at java.lang.Class.forName0(Native Method)
	at java.lang.Class.forName(Class.java:348)
	at beast.util.BEASTClassLoader.forName(BEASTClassLoader.java:64)
	at beast.util.PackageManager.find(PackageManager.java:1664)
	at beast.util.PackageManager.find(PackageManager.java:1618)
	at beast.util.XMLParserUtils.<clinit>(XMLParserUtils.java:41)
	at beast.util.XMLParser.parseFile(XMLParser.java:286)
	at beast.app.BeastMCMC.parseArgs(BeastMCMC.java:300)
	at beast.app.BeastMCMC.main(BeastMCMC.java:556)
java.lang.UnsupportedClassVersionError: beast/util/ZeroBranchSATreeParser has been compiled by a more recent version of the Java Runtime (class file version 56.0), this version of the Java Runtime only recognizes class file versions up to 52.0
	at java.lang.ClassLoader.defineClass1(Native Method)
	at java.lang.ClassLoader.defineClass(ClassLoader.java:763)
	at java.security.SecureClassLoader.defineClass(SecureClassLoader.java:142)
	at java.net.URLClassLoader.defineClass(URLClassLoader.java:467)
	at java.net.URLClassLoader.access$100(URLClassLoader.java:73)
	at java.net.URLClassLoader$1.run(URLClassLoader.java:368)
	at java.net.URLClassLoader$1.run(URLClassLoader.java:362)
	at java.security.AccessController.doPrivileged(Native Method)
	at java.net.URLClassLoader.findClass(URLClassLoader.java:361)
	at java.lang.ClassLoader.loadClass(ClassLoader.java:424)
	at sun.misc.Launcher$AppClassLoader.loadClass(Launcher.java:349)
	at java.lang.ClassLoader.loadClass(ClassLoader.java:411)
	at java.lang.ClassLoader.loadClass(ClassLoader.java:357)
	at java.lang.Class.forName0(Native Method)
	at java.lang.Class.forName(Class.java:348)
	at beast.util.BEASTClassLoader.forName(BEASTClassLoader.java:64)
	at beast.util.PackageManager.find(PackageManager.java:1664)
	at beast.util.PackageManager.find(PackageManager.java:1618)
	at beast.util.XMLParserUtils.<clinit>(XMLParserUtils.java:41)
	at beast.util.XMLParser.parseFile(XMLParser.java:286)
	at beast.app.BeastMCMC.parseArgs(BeastMCMC.java:300)
	at beast.app.BeastMCMC.main(BeastMCMC.java:556)
java.lang.UnsupportedClassVersionError: beast/util/SANexusParser has been compiled by a more recent version of the Java Runtime (class file version 56.0), this version of the Java Runtime only recognizes class file versions up to 52.0
	at java.lang.ClassLoader.defineClass1(Native Method)
	at java.lang.ClassLoader.defineClass(ClassLoader.java:763)
	at java.security.SecureClassLoader.defineClass(SecureClassLoader.java:142)
	at java.net.URLClassLoader.defineClass(URLClassLoader.java:467)
	at java.net.URLClassLoader.access$100(URLClassLoader.java:73)
	at java.net.URLClassLoader$1.run(URLClassLoader.java:368)
	at java.net.URLClassLoader$1.run(URLClassLoader.java:362)
	at java.security.AccessController.doPrivileged(Native Method)
	at java.net.URLClassLoader.findClass(URLClassLoader.java:361)
	at java.lang.ClassLoader.loadClass(ClassLoader.java:424)
	at sun.misc.Launcher$AppClassLoader.loadClass(Launcher.java:349)
	at java.lang.ClassLoader.loadClass(ClassLoader.java:411)
	at java.lang.ClassLoader.loadClass(ClassLoader.java:357)
	at java.lang.Class.forName0(Native Method)
	at java.lang.Class.forName(Class.java:348)
	at beast.util.BEASTClassLoader.forName(BEASTClassLoader.java:64)
	at beast.util.PackageManager.find(PackageManager.java:1664)
	at beast.util.PackageManager.find(PackageManager.java:1618)
	at beast.util.XMLParserUtils.<clinit>(XMLParserUtils.java:41)
	at beast.util.XMLParser.parseFile(XMLParser.java:286)
	at beast.app.BeastMCMC.parseArgs(BeastMCMC.java:300)
	at beast.app.BeastMCMC.main(BeastMCMC.java:556)
java.lang.UnsupportedClassVersionError: beast/util/ClusterZBSATree has been compiled by a more recent version of the Java Runtime (class file version 56.0), this version of the Java Runtime only recognizes class file versions up to 52.0
	at java.lang.ClassLoader.defineClass1(Native Method)
	at java.lang.ClassLoader.defineClass(ClassLoader.java:763)
	at java.security.SecureClassLoader.defineClass(SecureClassLoader.java:142)
	at java.net.URLClassLoader.defineClass(URLClassLoader.java:467)
	at java.net.URLClassLoader.access$100(URLClassLoader.java:73)
	at java.net.URLClassLoader$1.run(URLClassLoader.java:368)
	at java.net.URLClassLoader$1.run(URLClassLoader.java:362)
	at java.security.AccessController.doPrivileged(Native Method)
	at java.net.URLClassLoader.findClass(URLClassLoader.java:361)
	at java.lang.ClassLoader.loadClass(ClassLoader.java:424)
	at sun.misc.Launcher$AppClassLoader.loadClass(Launcher.java:349)
	at java.lang.ClassLoader.loadClass(ClassLoader.java:411)
	at java.lang.ClassLoader.loadClass(ClassLoader.java:357)
	at java.lang.Class.forName0(Native Method)
	at java.lang.Class.forName(Class.java:348)
	at beast.util.BEASTClassLoader.forName(BEASTClassLoader.java:64)
	at beast.util.PackageManager.find(PackageManager.java:1664)
	at beast.util.PackageManager.find(PackageManager.java:1618)
	at beast.util.XMLParserUtils.<clinit>(XMLParserUtils.java:41)
	at beast.util.XMLParser.parseFile(XMLParser.java:286)
	at beast.app.BeastMCMC.parseArgs(BeastMCMC.java:300)
	at beast.app.BeastMCMC.main(BeastMCMC.java:556)
java.lang.UnsupportedClassVersionError: beast/util/ClusterZBSATree$TupleComparator has been compiled by a more recent version of the Java Runtime (class file version 56.0), this version of the Java Runtime only recognizes class file versions up to 52.0
	at java.lang.ClassLoader.defineClass1(Native Method)
	at java.lang.ClassLoader.defineClass(ClassLoader.java:763)
	at java.security.SecureClassLoader.defineClass(SecureClassLoader.java:142)
	at java.net.URLClassLoader.defineClass(URLClassLoader.java:467)
	at java.net.URLClassLoader.access$100(URLClassLoader.java:73)
	at java.net.URLClassLoader$1.run(URLClassLoader.java:368)
	at java.net.URLClassLoader$1.run(URLClassLoader.java:362)
	at java.security.AccessController.doPrivileged(Native Method)
	at java.net.URLClassLoader.findClass(URLClassLoader.java:361)
	at java.lang.ClassLoader.loadClass(ClassLoader.java:424)
	at sun.misc.Launcher$AppClassLoader.loadClass(Launcher.java:349)
	at java.lang.ClassLoader.loadClass(ClassLoader.java:411)
	at java.lang.ClassLoader.loadClass(ClassLoader.java:357)
	at java.lang.Class.forName0(Native Method)
	at java.lang.Class.forName(Class.java:348)
	at beast.util.BEASTClassLoader.forName(BEASTClassLoader.java:64)
	at beast.util.PackageManager.find(PackageManager.java:1664)
	at beast.util.PackageManager.find(PackageManager.java:1618)
	at beast.util.XMLParserUtils.<clinit>(XMLParserUtils.java:41)
	at beast.util.XMLParser.parseFile(XMLParser.java:286)
	at beast.app.BeastMCMC.parseArgs(BeastMCMC.java:300)
	at beast.app.BeastMCMC.main(BeastMCMC.java:556)
java.lang.UnsupportedClassVersionError: beast/util/ClusterZBSATree$Tuple has been compiled by a more recent version of the Java Runtime (class file version 56.0), this version of the Java Runtime only recognizes class file versions up to 52.0
	at java.lang.ClassLoader.defineClass1(Native Method)
	at java.lang.ClassLoader.defineClass(ClassLoader.java:763)
	at java.security.SecureClassLoader.defineClass(SecureClassLoader.java:142)
	at java.net.URLClassLoader.defineClass(URLClassLoader.java:467)
	at java.net.URLClassLoader.access$100(URLClassLoader.java:73)
	at java.net.URLClassLoader$1.run(URLClassLoader.java:368)
	at java.net.URLClassLoader$1.run(URLClassLoader.java:362)
	at java.security.AccessController.doPrivileged(Native Method)
	at java.net.URLClassLoader.findClass(URLClassLoader.java:361)
	at java.lang.ClassLoader.loadClass(ClassLoader.java:424)
	at sun.misc.Launcher$AppClassLoader.loadClass(Launcher.java:349)
	at java.lang.ClassLoader.loadClass(ClassLoader.java:411)
	at java.lang.ClassLoader.loadClass(ClassLoader.java:357)
	at java.lang.Class.forName0(Native Method)
	at java.lang.Class.forName(Class.java:348)
	at beast.util.BEASTClassLoader.forName(BEASTClassLoader.java:64)
	at beast.util.PackageManager.find(PackageManager.java:1664)
	at beast.util.PackageManager.find(PackageManager.java:1618)
	at beast.util.XMLParserUtils.<clinit>(XMLParserUtils.java:41)
	at beast.util.XMLParser.parseFile(XMLParser.java:286)
	at beast.app.BeastMCMC.parseArgs(BeastMCMC.java:300)
	at beast.app.BeastMCMC.main(BeastMCMC.java:556)
java.lang.UnsupportedClassVersionError: beast/util/ClusterZBSATree$NodeX has been compiled by a more recent version of the Java Runtime (class file version 56.0), this version of the Java Runtime only recognizes class file versions up to 52.0
	at java.lang.ClassLoader.defineClass1(Native Method)
	at java.lang.ClassLoader.defineClass(ClassLoader.java:763)
	at java.security.SecureClassLoader.defineClass(SecureClassLoader.java:142)
	at java.net.URLClassLoader.defineClass(URLClassLoader.java:467)
	at java.net.URLClassLoader.access$100(URLClassLoader.java:73)
	at java.net.URLClassLoader$1.run(URLClassLoader.java:368)
	at java.net.URLClassLoader$1.run(URLClassLoader.java:362)
	at java.security.AccessController.doPrivileged(Native Method)
	at java.net.URLClassLoader.findClass(URLClassLoader.java:361)
	at java.lang.ClassLoader.loadClass(ClassLoader.java:424)
	at sun.misc.Launcher$AppClassLoader.loadClass(Launcher.java:349)
	at java.lang.ClassLoader.loadClass(ClassLoader.java:411)
	at java.lang.ClassLoader.loadClass(ClassLoader.java:357)
	at java.lang.Class.forName0(Native Method)
	at java.lang.Class.forName(Class.java:348)
	at beast.util.BEASTClassLoader.forName(BEASTClassLoader.java:64)
	at beast.util.PackageManager.find(PackageManager.java:1664)
	at beast.util.PackageManager.find(PackageManager.java:1618)
	at beast.util.XMLParserUtils.<clinit>(XMLParserUtils.java:41)
	at beast.util.XMLParser.parseFile(XMLParser.java:286)
	at beast.app.BeastMCMC.parseArgs(BeastMCMC.java:300)
	at beast.app.BeastMCMC.main(BeastMCMC.java:556)
java.lang.UnsupportedClassVersionError: beast/math/distributions/SpecialMRCAPrior has been compiled by a more recent version of the Java Runtime (class file version 56.0), this version of the Java Runtime only recognizes class file versions up to 52.0
	at java.lang.ClassLoader.defineClass1(Native Method)
	at java.lang.ClassLoader.defineClass(ClassLoader.java:763)
	at java.security.SecureClassLoader.defineClass(SecureClassLoader.java:142)
	at java.net.URLClassLoader.defineClass(URLClassLoader.java:467)
	at java.net.URLClassLoader.access$100(URLClassLoader.java:73)
	at java.net.URLClassLoader$1.run(URLClassLoader.java:368)
	at java.net.URLClassLoader$1.run(URLClassLoader.java:362)
	at java.security.AccessController.doPrivileged(Native Method)
	at java.net.URLClassLoader.findClass(URLClassLoader.java:361)
	at java.lang.ClassLoader.loadClass(ClassLoader.java:424)
	at sun.misc.Launcher$AppClassLoader.loadClass(Launcher.java:349)
	at java.lang.ClassLoader.loadClass(ClassLoader.java:411)
	at java.lang.ClassLoader.loadClass(ClassLoader.java:357)
	at java.lang.Class.forName0(Native Method)
	at java.lang.Class.forName(Class.java:348)
	at beast.util.BEASTClassLoader.forName(BEASTClassLoader.java:64)
	at beast.util.PackageManager.find(PackageManager.java:1664)
	at beast.util.PackageManager.find(PackageManager.java:1618)
	at beast.util.XMLParserUtils.<clinit>(XMLParserUtils.java:41)
	at beast.util.XMLParser.parseFile(XMLParser.java:286)
	at beast.app.BeastMCMC.parseArgs(BeastMCMC.java:300)
	at beast.app.BeastMCMC.main(BeastMCMC.java:556)
java.lang.UnsupportedClassVersionError: beast/math/distributions/DegenerateBeta has been compiled by a more recent version of the Java Runtime (class file version 56.0), this version of the Java Runtime only recognizes class file versions up to 52.0
	at java.lang.ClassLoader.defineClass1(Native Method)
	at java.lang.ClassLoader.defineClass(ClassLoader.java:763)
	at java.security.SecureClassLoader.defineClass(SecureClassLoader.java:142)
	at java.net.URLClassLoader.defineClass(URLClassLoader.java:467)
	at java.net.URLClassLoader.access$100(URLClassLoader.java:73)
	at java.net.URLClassLoader$1.run(URLClassLoader.java:368)
	at java.net.URLClassLoader$1.run(URLClassLoader.java:362)
	at java.security.AccessController.doPrivileged(Native Method)
	at java.net.URLClassLoader.findClass(URLClassLoader.java:361)
	at java.lang.ClassLoader.loadClass(ClassLoader.java:424)
	at sun.misc.Launcher$AppClassLoader.loadClass(Launcher.java:349)
	at java.lang.ClassLoader.loadClass(ClassLoader.java:411)
	at java.lang.ClassLoader.loadClass(ClassLoader.java:357)
	at java.lang.Class.forName0(Native Method)
	at java.lang.Class.forName(Class.java:348)
	at beast.util.BEASTClassLoader.forName(BEASTClassLoader.java:64)
	at beast.util.PackageManager.find(PackageManager.java:1664)
	at beast.util.PackageManager.find(PackageManager.java:1618)
	at beast.util.XMLParserUtils.<clinit>(XMLParserUtils.java:41)
	at beast.util.XMLParser.parseFile(XMLParser.java:286)
	at beast.app.BeastMCMC.parseArgs(BeastMCMC.java:300)
	at beast.app.BeastMCMC.main(BeastMCMC.java:556)
java.lang.UnsupportedClassVersionError: beast/math/distributions/DegenerateBeta$DegenerateBetaImpl has been compiled by a more recent version of the Java Runtime (class file version 56.0), this version of the Java Runtime only recognizes class file versions up to 52.0
	at java.lang.ClassLoader.defineClass1(Native Method)
	at java.lang.ClassLoader.defineClass(ClassLoader.java:763)
	at java.security.SecureClassLoader.defineClass(SecureClassLoader.java:142)
	at java.net.URLClassLoader.defineClass(URLClassLoader.java:467)
	at java.net.URLClassLoader.access$100(URLClassLoader.java:73)
	at java.net.URLClassLoader$1.run(URLClassLoader.java:368)
	at java.net.URLClassLoader$1.run(URLClassLoader.java:362)
	at java.security.AccessController.doPrivileged(Native Method)
	at java.net.URLClassLoader.findClass(URLClassLoader.java:361)
	at java.lang.ClassLoader.loadClass(ClassLoader.java:424)
	at sun.misc.Launcher$AppClassLoader.loadClass(Launcher.java:349)
	at java.lang.ClassLoader.loadClass(ClassLoader.java:411)
	at java.lang.ClassLoader.loadClass(ClassLoader.java:357)
	at java.lang.Class.forName0(Native Method)
	at java.lang.Class.forName(Class.java:348)
	at beast.util.BEASTClassLoader.forName(BEASTClassLoader.java:64)
	at beast.util.PackageManager.find(PackageManager.java:1664)
	at beast.util.PackageManager.find(PackageManager.java:1618)
	at beast.util.XMLParserUtils.<clinit>(XMLParserUtils.java:41)
	at beast.util.XMLParser.parseFile(XMLParser.java:286)
	at beast.app.BeastMCMC.parseArgs(BeastMCMC.java:300)
	at beast.app.BeastMCMC.main(BeastMCMC.java:556)
java.lang.UnsupportedClassVersionError: beast/math/distributions/DegenerateUniform has been compiled by a more recent version of the Java Runtime (class file version 56.0), this version of the Java Runtime only recognizes class file versions up to 52.0
	at java.lang.ClassLoader.defineClass1(Native Method)
	at java.lang.ClassLoader.defineClass(ClassLoader.java:763)
	at java.security.SecureClassLoader.defineClass(SecureClassLoader.java:142)
	at java.net.URLClassLoader.defineClass(URLClassLoader.java:467)
	at java.net.URLClassLoader.access$100(URLClassLoader.java:73)
	at java.net.URLClassLoader$1.run(URLClassLoader.java:368)
	at java.net.URLClassLoader$1.run(URLClassLoader.java:362)
	at java.security.AccessController.doPrivileged(Native Method)
	at java.net.URLClassLoader.findClass(URLClassLoader.java:361)
	at java.lang.ClassLoader.loadClass(ClassLoader.java:424)
	at sun.misc.Launcher$AppClassLoader.loadClass(Launcher.java:349)
	at java.lang.ClassLoader.loadClass(ClassLoader.java:411)
	at java.lang.ClassLoader.loadClass(ClassLoader.java:357)
	at java.lang.Class.forName0(Native Method)
	at java.lang.Class.forName(Class.java:348)
	at beast.util.BEASTClassLoader.forName(BEASTClassLoader.java:64)
	at beast.util.PackageManager.find(PackageManager.java:1664)
	at beast.util.PackageManager.find(PackageManager.java:1618)
	at beast.util.XMLParserUtils.<clinit>(XMLParserUtils.java:41)
	at beast.util.XMLParser.parseFile(XMLParser.java:286)
	at beast.app.BeastMCMC.parseArgs(BeastMCMC.java:300)
	at beast.app.BeastMCMC.main(BeastMCMC.java:556)
java.lang.UnsupportedClassVersionError: beast/math/distributions/DegenerateUniform$DegenerateUniformImpl has been compiled by a more recent version of the Java Runtime (class file version 56.0), this version of the Java Runtime only recognizes class file versions up to 52.0
	at java.lang.ClassLoader.defineClass1(Native Method)
	at java.lang.ClassLoader.defineClass(ClassLoader.java:763)
	at java.security.SecureClassLoader.defineClass(SecureClassLoader.java:142)
	at java.net.URLClassLoader.defineClass(URLClassLoader.java:467)
	at java.net.URLClassLoader.access$100(URLClassLoader.java:73)
	at java.net.URLClassLoader$1.run(URLClassLoader.java:368)
	at java.net.URLClassLoader$1.run(URLClassLoader.java:362)
	at java.security.AccessController.doPrivileged(Native Method)
	at java.net.URLClassLoader.findClass(URLClassLoader.java:361)
	at java.lang.ClassLoader.loadClass(ClassLoader.java:424)
	at sun.misc.Launcher$AppClassLoader.loadClass(Launcher.java:349)
	at java.lang.ClassLoader.loadClass(ClassLoader.java:411)
	at java.lang.ClassLoader.loadClass(ClassLoader.java:357)
	at java.lang.Class.forName0(Native Method)
	at java.lang.Class.forName(Class.java:348)
	at beast.util.BEASTClassLoader.forName(BEASTClassLoader.java:64)
	at beast.util.PackageManager.find(PackageManager.java:1664)
	at beast.util.PackageManager.find(PackageManager.java:1618)
	at beast.util.XMLParserUtils.<clinit>(XMLParserUtils.java:41)
	at beast.util.XMLParser.parseFile(XMLParser.java:286)
	at beast.app.BeastMCMC.parseArgs(BeastMCMC.java:300)
	at beast.app.BeastMCMC.main(BeastMCMC.java:556)
java.lang.UnsupportedClassVersionError: beast/evolution/tree/OffsetLogger has been compiled by a more recent version of the Java Runtime (class file version 56.0), this version of the Java Runtime only recognizes class file versions up to 52.0
	at java.lang.ClassLoader.defineClass1(Native Method)
	at java.lang.ClassLoader.defineClass(ClassLoader.java:763)
	at java.security.SecureClassLoader.defineClass(SecureClassLoader.java:142)
	at java.net.URLClassLoader.defineClass(URLClassLoader.java:467)
	at java.net.URLClassLoader.access$100(URLClassLoader.java:73)
	at java.net.URLClassLoader$1.run(URLClassLoader.java:368)
	at java.net.URLClassLoader$1.run(URLClassLoader.java:362)
	at java.security.AccessController.doPrivileged(Native Method)
	at java.net.URLClassLoader.findClass(URLClassLoader.java:361)
	at java.lang.ClassLoader.loadClass(ClassLoader.java:424)
	at sun.misc.Launcher$AppClassLoader.loadClass(Launcher.java:349)
	at java.lang.ClassLoader.loadClass(ClassLoader.java:411)
	at java.lang.ClassLoader.loadClass(ClassLoader.java:357)
	at java.lang.Class.forName0(Native Method)
	at java.lang.Class.forName(Class.java:348)
	at beast.util.BEASTClassLoader.forName(BEASTClassLoader.java:64)
	at beast.util.PackageManager.find(PackageManager.java:1664)
	at beast.util.PackageManager.find(PackageManager.java:1618)
	at beast.util.XMLParserUtils.<clinit>(XMLParserUtils.java:41)
	at beast.util.XMLParser.parseFile(XMLParser.java:286)
	at beast.app.BeastMCMC.parseArgs(BeastMCMC.java:300)
	at beast.app.BeastMCMC.main(BeastMCMC.java:556)
java.lang.UnsupportedClassVersionError: beast/evolution/tree/SampledAncestorLogger has been compiled by a more recent version of the Java Runtime (class file version 56.0), this version of the Java Runtime only recognizes class file versions up to 52.0
	at java.lang.ClassLoader.defineClass1(Native Method)
	at java.lang.ClassLoader.defineClass(ClassLoader.java:763)
	at java.security.SecureClassLoader.defineClass(SecureClassLoader.java:142)
	at java.net.URLClassLoader.defineClass(URLClassLoader.java:467)
	at java.net.URLClassLoader.access$100(URLClassLoader.java:73)
	at java.net.URLClassLoader$1.run(URLClassLoader.java:368)
	at java.net.URLClassLoader$1.run(URLClassLoader.java:362)
	at java.security.AccessController.doPrivileged(Native Method)
	at java.net.URLClassLoader.findClass(URLClassLoader.java:361)
	at java.lang.ClassLoader.loadClass(ClassLoader.java:424)
	at sun.misc.Launcher$AppClassLoader.loadClass(Launcher.java:349)
	at java.lang.ClassLoader.loadClass(ClassLoader.java:411)
	at java.lang.ClassLoader.loadClass(ClassLoader.java:357)
	at java.lang.Class.forName0(Native Method)
	at java.lang.Class.forName(Class.java:348)
	at beast.util.BEASTClassLoader.forName(BEASTClassLoader.java:64)
	at beast.util.PackageManager.find(PackageManager.java:1664)
	at beast.util.PackageManager.find(PackageManager.java:1618)
	at beast.util.XMLParserUtils.<clinit>(XMLParserUtils.java:41)
	at beast.util.XMLParser.parseFile(XMLParser.java:286)
	at beast.app.BeastMCMC.parseArgs(BeastMCMC.java:300)
	at beast.app.BeastMCMC.main(BeastMCMC.java:556)
java.lang.UnsupportedClassVersionError: beast/evolution/tree/TreeWOffset has been compiled by a more recent version of the Java Runtime (class file version 56.0), this version of the Java Runtime only recognizes class file versions up to 52.0
	at java.lang.ClassLoader.defineClass1(Native Method)
	at java.lang.ClassLoader.defineClass(ClassLoader.java:763)
	at java.security.SecureClassLoader.defineClass(SecureClassLoader.java:142)
	at java.net.URLClassLoader.defineClass(URLClassLoader.java:467)
	at java.net.URLClassLoader.access$100(URLClassLoader.java:73)
	at java.net.URLClassLoader$1.run(URLClassLoader.java:368)
	at java.net.URLClassLoader$1.run(URLClassLoader.java:362)
	at java.security.AccessController.doPrivileged(Native Method)
	at java.net.URLClassLoader.findClass(URLClassLoader.java:361)
	at java.lang.ClassLoader.loadClass(ClassLoader.java:424)
	at sun.misc.Launcher$AppClassLoader.loadClass(Launcher.java:349)
	at java.lang.ClassLoader.loadClass(ClassLoader.java:411)
	at java.lang.ClassLoader.loadClass(ClassLoader.java:357)
	at java.lang.Class.forName0(Native Method)
	at java.lang.Class.forName(Class.java:348)
	at beast.util.BEASTClassLoader.forName(BEASTClassLoader.java:64)
	at beast.util.PackageManager.find(PackageManager.java:1664)
	at beast.util.PackageManager.find(PackageManager.java:1618)
	at beast.util.XMLParserUtils.<clinit>(XMLParserUtils.java:41)
	at beast.util.XMLParser.parseFile(XMLParser.java:286)
	at beast.app.BeastMCMC.parseArgs(BeastMCMC.java:300)
	at beast.app.BeastMCMC.main(BeastMCMC.java:556)
java.lang.UnsupportedClassVersionError: beast/evolution/tree/CladeConstraint has been compiled by a more recent version of the Java Runtime (class file version 56.0), this version of the Java Runtime only recognizes class file versions up to 52.0
	at java.lang.ClassLoader.defineClass1(Native Method)
	at java.lang.ClassLoader.defineClass(ClassLoader.java:763)
	at java.security.SecureClassLoader.defineClass(SecureClassLoader.java:142)
	at java.net.URLClassLoader.defineClass(URLClassLoader.java:467)
	at java.net.URLClassLoader.access$100(URLClassLoader.java:73)
	at java.net.URLClassLoader$1.run(URLClassLoader.java:368)
	at java.net.URLClassLoader$1.run(URLClassLoader.java:362)
	at java.security.AccessController.doPrivileged(Native Method)
	at java.net.URLClassLoader.findClass(URLClassLoader.java:361)
	at java.lang.ClassLoader.loadClass(ClassLoader.java:424)
	at sun.misc.Launcher$AppClassLoader.loadClass(Launcher.java:349)
	at java.lang.ClassLoader.loadClass(ClassLoader.java:411)
	at java.lang.ClassLoader.loadClass(ClassLoader.java:357)
	at java.lang.Class.forName0(Native Method)
	at java.lang.Class.forName(Class.java:348)
	at beast.util.BEASTClassLoader.forName(BEASTClassLoader.java:64)
	at beast.util.PackageManager.find(PackageManager.java:1664)
	at beast.util.PackageManager.find(PackageManager.java:1618)
	at beast.util.XMLParserUtils.<clinit>(XMLParserUtils.java:41)
	at beast.util.XMLParser.parseFile(XMLParser.java:286)
	at beast.app.BeastMCMC.parseArgs(BeastMCMC.java:300)
	at beast.app.BeastMCMC.main(BeastMCMC.java:556)
java.lang.UnsupportedClassVersionError: beast/evolution/tree/SamplingDate has been compiled by a more recent version of the Java Runtime (class file version 56.0), this version of the Java Runtime only recognizes class file versions up to 52.0
	at java.lang.ClassLoader.defineClass1(Native Method)
	at java.lang.ClassLoader.defineClass(ClassLoader.java:763)
	at java.security.SecureClassLoader.defineClass(SecureClassLoader.java:142)
	at java.net.URLClassLoader.defineClass(URLClassLoader.java:467)
	at java.net.URLClassLoader.access$100(URLClassLoader.java:73)
	at java.net.URLClassLoader$1.run(URLClassLoader.java:368)
	at java.net.URLClassLoader$1.run(URLClassLoader.java:362)
	at java.security.AccessController.doPrivileged(Native Method)
	at java.net.URLClassLoader.findClass(URLClassLoader.java:361)
	at java.lang.ClassLoader.loadClass(ClassLoader.java:424)
	at sun.misc.Launcher$AppClassLoader.loadClass(Launcher.java:349)
	at java.lang.ClassLoader.loadClass(ClassLoader.java:411)
	at java.lang.ClassLoader.loadClass(ClassLoader.java:357)
	at java.lang.Class.forName0(Native Method)
	at java.lang.Class.forName(Class.java:348)
	at beast.util.BEASTClassLoader.forName(BEASTClassLoader.java:64)
	at beast.util.PackageManager.find(PackageManager.java:1664)
	at beast.util.PackageManager.find(PackageManager.java:1618)
	at beast.util.XMLParserUtils.<clinit>(XMLParserUtils.java:41)
	at beast.util.XMLParser.parseFile(XMLParser.java:286)
	at beast.app.BeastMCMC.parseArgs(BeastMCMC.java:300)
	at beast.app.BeastMCMC.main(BeastMCMC.java:556)
java.lang.UnsupportedClassVersionError: beast/evolution/speciation/DiversificationTurnoverParameterization has been compiled by a more recent version of the Java Runtime (class file version 56.0), this version of the Java Runtime only recognizes class file versions up to 52.0
	at java.lang.ClassLoader.defineClass1(Native Method)
	at java.lang.ClassLoader.defineClass(ClassLoader.java:763)
	at java.security.SecureClassLoader.defineClass(SecureClassLoader.java:142)
	at java.net.URLClassLoader.defineClass(URLClassLoader.java:467)
	at java.net.URLClassLoader.access$100(URLClassLoader.java:73)
	at java.net.URLClassLoader$1.run(URLClassLoader.java:368)
	at java.net.URLClassLoader$1.run(URLClassLoader.java:362)
	at java.security.AccessController.doPrivileged(Native Method)
	at java.net.URLClassLoader.findClass(URLClassLoader.java:361)
	at java.lang.ClassLoader.loadClass(ClassLoader.java:424)
	at sun.misc.Launcher$AppClassLoader.loadClass(Launcher.java:349)
	at java.lang.ClassLoader.loadClass(ClassLoader.java:411)
	at java.lang.ClassLoader.loadClass(ClassLoader.java:357)
	at java.lang.Class.forName0(Native Method)
	at java.lang.Class.forName(Class.java:348)
	at beast.util.BEASTClassLoader.forName(BEASTClassLoader.java:64)
	at beast.util.PackageManager.find(PackageManager.java:1664)
	at beast.util.PackageManager.find(PackageManager.java:1618)
	at beast.util.XMLParserUtils.<clinit>(XMLParserUtils.java:41)
	at beast.util.XMLParser.parseFile(XMLParser.java:286)
	at beast.app.BeastMCMC.parseArgs(BeastMCMC.java:300)
	at beast.app.BeastMCMC.main(BeastMCMC.java:556)
java.lang.UnsupportedClassVersionError: beast/evolution/speciation/DiversificationTurnoverPsiExpectedNParameterization has been compiled by a more recent version of the Java Runtime (class file version 56.0), this version of the Java Runtime only recognizes class file versions up to 52.0
	at java.lang.ClassLoader.defineClass1(Native Method)
	at java.lang.ClassLoader.defineClass(ClassLoader.java:763)
	at java.security.SecureClassLoader.defineClass(SecureClassLoader.java:142)
	at java.net.URLClassLoader.defineClass(URLClassLoader.java:467)
	at java.net.URLClassLoader.access$100(URLClassLoader.java:73)
	at java.net.URLClassLoader$1.run(URLClassLoader.java:368)
	at java.net.URLClassLoader$1.run(URLClassLoader.java:362)
	at java.security.AccessController.doPrivileged(Native Method)
	at java.net.URLClassLoader.findClass(URLClassLoader.java:361)
	at java.lang.ClassLoader.loadClass(ClassLoader.java:424)
	at sun.misc.Launcher$AppClassLoader.loadClass(Launcher.java:349)
	at java.lang.ClassLoader.loadClass(ClassLoader.java:411)
	at java.lang.ClassLoader.loadClass(ClassLoader.java:357)
	at java.lang.Class.forName0(Native Method)
	at java.lang.Class.forName(Class.java:348)
	at beast.util.BEASTClassLoader.forName(BEASTClassLoader.java:64)
	at beast.util.PackageManager.find(PackageManager.java:1664)
	at beast.util.PackageManager.find(PackageManager.java:1618)
	at beast.util.XMLParserUtils.<clinit>(XMLParserUtils.java:41)
	at beast.util.XMLParser.parseFile(XMLParser.java:286)
	at beast.app.BeastMCMC.parseArgs(BeastMCMC.java:300)
	at beast.app.BeastMCMC.main(BeastMCMC.java:556)
java.lang.UnsupportedClassVersionError: beast/evolution/speciation/RateParameterization has been compiled by a more recent version of the Java Runtime (class file version 56.0), this version of the Java Runtime only recognizes class file versions up to 52.0
	at java.lang.ClassLoader.defineClass1(Native Method)
	at java.lang.ClassLoader.defineClass(ClassLoader.java:763)
	at java.security.SecureClassLoader.defineClass(SecureClassLoader.java:142)
	at java.net.URLClassLoader.defineClass(URLClassLoader.java:467)
	at java.net.URLClassLoader.access$100(URLClassLoader.java:73)
	at java.net.URLClassLoader$1.run(URLClassLoader.java:368)
	at java.net.URLClassLoader$1.run(URLClassLoader.java:362)
	at java.security.AccessController.doPrivileged(Native Method)
	at java.net.URLClassLoader.findClass(URLClassLoader.java:361)
	at java.lang.ClassLoader.loadClass(ClassLoader.java:424)
	at sun.misc.Launcher$AppClassLoader.loadClass(Launcher.java:349)
	at java.lang.ClassLoader.loadClass(ClassLoader.java:411)
	at java.lang.ClassLoader.loadClass(ClassLoader.java:357)
	at java.lang.Class.forName0(Native Method)
	at java.lang.Class.forName(Class.java:348)
	at beast.util.BEASTClassLoader.forName(BEASTClassLoader.java:64)
	at beast.util.PackageManager.find(PackageManager.java:1664)
	at beast.util.PackageManager.find(PackageManager.java:1618)
	at beast.util.XMLParserUtils.<clinit>(XMLParserUtils.java:41)
	at beast.util.XMLParser.parseFile(XMLParser.java:286)
	at beast.app.BeastMCMC.parseArgs(BeastMCMC.java:300)
	at beast.app.BeastMCMC.main(BeastMCMC.java:556)
java.lang.UnsupportedClassVersionError: beast/evolution/speciation/ParameterizedSABirthDeathModel has been compiled by a more recent version of the Java Runtime (class file version 56.0), this version of the Java Runtime only recognizes class file versions up to 52.0
	at java.lang.ClassLoader.defineClass1(Native Method)
	at java.lang.ClassLoader.defineClass(ClassLoader.java:763)
	at java.security.SecureClassLoader.defineClass(SecureClassLoader.java:142)
	at java.net.URLClassLoader.defineClass(URLClassLoader.java:467)
	at java.net.URLClassLoader.access$100(URLClassLoader.java:73)
	at java.net.URLClassLoader$1.run(URLClassLoader.java:368)
	at java.net.URLClassLoader$1.run(URLClassLoader.java:362)
	at java.security.AccessController.doPrivileged(Native Method)
	at java.net.URLClassLoader.findClass(URLClassLoader.java:361)
	at java.lang.ClassLoader.loadClass(ClassLoader.java:424)
	at sun.misc.Launcher$AppClassLoader.loadClass(Launcher.java:349)
	at java.lang.ClassLoader.loadClass(ClassLoader.java:411)
	at java.lang.ClassLoader.loadClass(ClassLoader.java:357)
	at java.lang.Class.forName0(Native Method)
	at java.lang.Class.forName(Class.java:348)
	at beast.util.BEASTClassLoader.forName(BEASTClassLoader.java:64)
	at beast.util.PackageManager.find(PackageManager.java:1664)
	at beast.util.PackageManager.find(PackageManager.java:1618)
	at beast.util.XMLParserUtils.<clinit>(XMLParserUtils.java:41)
	at beast.util.XMLParser.parseFile(XMLParser.java:286)
	at beast.app.BeastMCMC.parseArgs(BeastMCMC.java:300)
	at beast.app.BeastMCMC.main(BeastMCMC.java:556)
java.lang.UnsupportedClassVersionError: beast/evolution/speciation/SABDParameterization has been compiled by a more recent version of the Java Runtime (class file version 56.0), this version of the Java Runtime only recognizes class file versions up to 52.0
	at java.lang.ClassLoader.defineClass1(Native Method)
	at java.lang.ClassLoader.defineClass(ClassLoader.java:763)
	at java.security.SecureClassLoader.defineClass(SecureClassLoader.java:142)
	at java.net.URLClassLoader.defineClass(URLClassLoader.java:467)
	at java.net.URLClassLoader.access$100(URLClassLoader.java:73)
	at java.net.URLClassLoader$1.run(URLClassLoader.java:368)
	at java.net.URLClassLoader$1.run(URLClassLoader.java:362)
	at java.security.AccessController.doPrivileged(Native Method)
	at java.net.URLClassLoader.findClass(URLClassLoader.java:361)
	at java.lang.ClassLoader.loadClass(ClassLoader.java:424)
	at sun.misc.Launcher$AppClassLoader.loadClass(Launcher.java:349)
	at java.lang.ClassLoader.loadClass(ClassLoader.java:411)
	at java.lang.ClassLoader.loadClass(ClassLoader.java:357)
	at java.lang.Class.forName0(Native Method)
	at java.lang.Class.forName(Class.java:348)
	at beast.util.BEASTClassLoader.forName(BEASTClassLoader.java:64)
	at beast.util.PackageManager.find(PackageManager.java:1664)
	at beast.util.PackageManager.find(PackageManager.java:1618)
	at beast.util.XMLParserUtils.<clinit>(XMLParserUtils.java:41)
	at beast.util.XMLParser.parseFile(XMLParser.java:286)
	at beast.app.BeastMCMC.parseArgs(BeastMCMC.java:300)
	at beast.app.BeastMCMC.main(BeastMCMC.java:556)
java.lang.UnsupportedClassVersionError: beast/evolution/speciation/ProbabilitySA has been compiled by a more recent version of the Java Runtime (class file version 56.0), this version of the Java Runtime only recognizes class file versions up to 52.0
	at java.lang.ClassLoader.defineClass1(Native Method)
	at java.lang.ClassLoader.defineClass(ClassLoader.java:763)
	at java.security.SecureClassLoader.defineClass(SecureClassLoader.java:142)
	at java.net.URLClassLoader.defineClass(URLClassLoader.java:467)
	at java.net.URLClassLoader.access$100(URLClassLoader.java:73)
	at java.net.URLClassLoader$1.run(URLClassLoader.java:368)
	at java.net.URLClassLoader$1.run(URLClassLoader.java:362)
	at java.security.AccessController.doPrivileged(Native Method)
	at java.net.URLClassLoader.findClass(URLClassLoader.java:361)
	at java.lang.ClassLoader.loadClass(ClassLoader.java:424)
	at sun.misc.Launcher$AppClassLoader.loadClass(Launcher.java:349)
	at java.lang.ClassLoader.loadClass(ClassLoader.java:411)
	at java.lang.ClassLoader.loadClass(ClassLoader.java:357)
	at java.lang.Class.forName0(Native Method)
	at java.lang.Class.forName(Class.java:348)
	at beast.util.BEASTClassLoader.forName(BEASTClassLoader.java:64)
	at beast.util.PackageManager.find(PackageManager.java:1664)
	at beast.util.PackageManager.find(PackageManager.java:1618)
	at beast.util.XMLParserUtils.<clinit>(XMLParserUtils.java:41)
	at beast.util.XMLParser.parseFile(XMLParser.java:286)
	at beast.app.BeastMCMC.parseArgs(BeastMCMC.java:300)
	at beast.app.BeastMCMC.main(BeastMCMC.java:556)
java.lang.UnsupportedClassVersionError: beast/evolution/speciation/SABirthDeathModel has been compiled by a more recent version of the Java Runtime (class file version 56.0), this version of the Java Runtime only recognizes class file versions up to 52.0
	at java.lang.ClassLoader.defineClass1(Native Method)
	at java.lang.ClassLoader.defineClass(ClassLoader.java:763)
	at java.security.SecureClassLoader.defineClass(SecureClassLoader.java:142)
	at java.net.URLClassLoader.defineClass(URLClassLoader.java:467)
	at java.net.URLClassLoader.access$100(URLClassLoader.java:73)
	at java.net.URLClassLoader$1.run(URLClassLoader.java:368)
	at java.net.URLClassLoader$1.run(URLClassLoader.java:362)
	at java.security.AccessController.doPrivileged(Native Method)
	at java.net.URLClassLoader.findClass(URLClassLoader.java:361)
	at java.lang.ClassLoader.loadClass(ClassLoader.java:424)
	at sun.misc.Launcher$AppClassLoader.loadClass(Launcher.java:349)
	at java.lang.ClassLoader.loadClass(ClassLoader.java:411)
	at java.lang.ClassLoader.loadClass(ClassLoader.java:357)
	at java.lang.Class.forName0(Native Method)
	at java.lang.Class.forName(Class.java:348)
	at beast.util.BEASTClassLoader.forName(BEASTClassLoader.java:64)
	at beast.util.PackageManager.find(PackageManager.java:1664)
	at beast.util.PackageManager.find(PackageManager.java:1618)
	at beast.util.XMLParserUtils.<clinit>(XMLParserUtils.java:41)
	at beast.util.XMLParser.parseFile(XMLParser.java:286)
	at beast.app.BeastMCMC.parseArgs(BeastMCMC.java:300)
	at beast.app.BeastMCMC.main(BeastMCMC.java:556)
java.lang.UnsupportedClassVersionError: beast/evolution/operators/JumpToPoint has been compiled by a more recent version of the Java Runtime (class file version 56.0), this version of the Java Runtime only recognizes class file versions up to 52.0
	at java.lang.ClassLoader.defineClass1(Native Method)
	at java.lang.ClassLoader.defineClass(ClassLoader.java:763)
	at java.security.SecureClassLoader.defineClass(SecureClassLoader.java:142)
	at java.net.URLClassLoader.defineClass(URLClassLoader.java:467)
	at java.net.URLClassLoader.access$100(URLClassLoader.java:73)
	at java.net.URLClassLoader$1.run(URLClassLoader.java:368)
	at java.net.URLClassLoader$1.run(URLClassLoader.java:362)
	at java.security.AccessController.doPrivileged(Native Method)
	at java.net.URLClassLoader.findClass(URLClassLoader.java:361)
	at java.lang.ClassLoader.loadClass(ClassLoader.java:424)
	at sun.misc.Launcher$AppClassLoader.loadClass(Launcher.java:349)
	at java.lang.ClassLoader.loadClass(ClassLoader.java:411)
	at java.lang.ClassLoader.loadClass(ClassLoader.java:357)
	at java.lang.Class.forName0(Native Method)
	at java.lang.Class.forName(Class.java:348)
	at beast.util.BEASTClassLoader.forName(BEASTClassLoader.java:64)
	at beast.util.PackageManager.find(PackageManager.java:1664)
	at beast.util.PackageManager.find(PackageManager.java:1618)
	at beast.util.XMLParserUtils.<clinit>(XMLParserUtils.java:41)
	at beast.util.XMLParser.parseFile(XMLParser.java:286)
	at beast.app.BeastMCMC.parseArgs(BeastMCMC.java:300)
	at beast.app.BeastMCMC.main(BeastMCMC.java:556)
java.lang.UnsupportedClassVersionError: beast/evolution/operators/SampledNodeDateRandomWalker has been compiled by a more recent version of the Java Runtime (class file version 56.0), this version of the Java Runtime only recognizes class file versions up to 52.0
	at java.lang.ClassLoader.defineClass1(Native Method)
	at java.lang.ClassLoader.defineClass(ClassLoader.java:763)
	at java.security.SecureClassLoader.defineClass(SecureClassLoader.java:142)
	at java.net.URLClassLoader.defineClass(URLClassLoader.java:467)
	at java.net.URLClassLoader.access$100(URLClassLoader.java:73)
	at java.net.URLClassLoader$1.run(URLClassLoader.java:368)
	at java.net.URLClassLoader$1.run(URLClassLoader.java:362)
	at java.security.AccessController.doPrivileged(Native Method)
	at java.net.URLClassLoader.findClass(URLClassLoader.java:361)
	at java.lang.ClassLoader.loadClass(ClassLoader.java:424)
	at sun.misc.Launcher$AppClassLoader.loadClass(Launcher.java:349)
	at java.lang.ClassLoader.loadClass(ClassLoader.java:411)
	at java.lang.ClassLoader.loadClass(ClassLoader.java:357)
	at java.lang.Class.forName0(Native Method)
	at java.lang.Class.forName(Class.java:348)
	at beast.util.BEASTClassLoader.forName(BEASTClassLoader.java:64)
	at beast.util.PackageManager.find(PackageManager.java:1664)
	at beast.util.PackageManager.find(PackageManager.java:1618)
	at beast.util.XMLParserUtils.<clinit>(XMLParserUtils.java:41)
	at beast.util.XMLParser.parseFile(XMLParser.java:286)
	at beast.app.BeastMCMC.parseArgs(BeastMCMC.java:300)
	at beast.app.BeastMCMC.main(BeastMCMC.java:556)
java.lang.UnsupportedClassVersionError: beast/evolution/operators/IntUniformWithExclusion has been compiled by a more recent version of the Java Runtime (class file version 56.0), this version of the Java Runtime only recognizes class file versions up to 52.0
	at java.lang.ClassLoader.defineClass1(Native Method)
	at java.lang.ClassLoader.defineClass(ClassLoader.java:763)
	at java.security.SecureClassLoader.defineClass(SecureClassLoader.java:142)
	at java.net.URLClassLoader.defineClass(URLClassLoader.java:467)
	at java.net.URLClassLoader.access$100(URLClassLoader.java:73)
	at java.net.URLClassLoader$1.run(URLClassLoader.java:368)
	at java.net.URLClassLoader$1.run(URLClassLoader.java:362)
	at java.security.AccessController.doPrivileged(Native Method)
	at java.net.URLClassLoader.findClass(URLClassLoader.java:361)
	at java.lang.ClassLoader.loadClass(ClassLoader.java:424)
	at sun.misc.Launcher$AppClassLoader.loadClass(Launcher.java:349)
	at java.lang.ClassLoader.loadClass(ClassLoader.java:411)
	at java.lang.ClassLoader.loadClass(ClassLoader.java:357)
	at java.lang.Class.forName0(Native Method)
	at java.lang.Class.forName(Class.java:348)
	at beast.util.BEASTClassLoader.forName(BEASTClassLoader.java:64)
	at beast.util.PackageManager.find(PackageManager.java:1664)
	at beast.util.PackageManager.find(PackageManager.java:1618)
	at beast.util.XMLParserUtils.<clinit>(XMLParserUtils.java:41)
	at beast.util.XMLParser.parseFile(XMLParser.java:286)
	at beast.app.BeastMCMC.parseArgs(BeastMCMC.java:300)
	at beast.app.BeastMCMC.main(BeastMCMC.java:556)
java.lang.UnsupportedClassVersionError: beast/evolution/operators/IntRandomWalkWithExclusion has been compiled by a more recent version of the Java Runtime (class file version 56.0), this version of the Java Runtime only recognizes class file versions up to 52.0
	at java.lang.ClassLoader.defineClass1(Native Method)
	at java.lang.ClassLoader.defineClass(ClassLoader.java:763)
	at java.security.SecureClassLoader.defineClass(SecureClassLoader.java:142)
	at java.net.URLClassLoader.defineClass(URLClassLoader.java:467)
	at java.net.URLClassLoader.access$100(URLClassLoader.java:73)
	at java.net.URLClassLoader$1.run(URLClassLoader.java:368)
	at java.net.URLClassLoader$1.run(URLClassLoader.java:362)
	at java.security.AccessController.doPrivileged(Native Method)
	at java.net.URLClassLoader.findClass(URLClassLoader.java:361)
	at java.lang.ClassLoader.loadClass(ClassLoader.java:424)
	at sun.misc.Launcher$AppClassLoader.loadClass(Launcher.java:349)
	at java.lang.ClassLoader.loadClass(ClassLoader.java:411)
	at java.lang.ClassLoader.loadClass(ClassLoader.java:357)
	at java.lang.Class.forName0(Native Method)
	at java.lang.Class.forName(Class.java:348)
	at beast.util.BEASTClassLoader.forName(BEASTClassLoader.java:64)
	at beast.util.PackageManager.find(PackageManager.java:1664)
	at beast.util.PackageManager.find(PackageManager.java:1618)
	at beast.util.XMLParserUtils.<clinit>(XMLParserUtils.java:41)
	at beast.util.XMLParser.parseFile(XMLParser.java:286)
	at beast.app.BeastMCMC.parseArgs(BeastMCMC.java:300)
	at beast.app.BeastMCMC.main(BeastMCMC.java:556)
java.lang.UnsupportedClassVersionError: beast/evolution/operators/Binary has been compiled by a more recent version of the Java Runtime (class file version 56.0), this version of the Java Runtime only recognizes class file versions up to 52.0
	at java.lang.ClassLoader.defineClass1(Native Method)
	at java.lang.ClassLoader.defineClass(ClassLoader.java:763)
	at java.security.SecureClassLoader.defineClass(SecureClassLoader.java:142)
	at java.net.URLClassLoader.defineClass(URLClassLoader.java:467)
	at java.net.URLClassLoader.access$100(URLClassLoader.java:73)
	at java.net.URLClassLoader$1.run(URLClassLoader.java:368)
	at java.net.URLClassLoader$1.run(URLClassLoader.java:362)
	at java.security.AccessController.doPrivileged(Native Method)
	at java.net.URLClassLoader.findClass(URLClassLoader.java:361)
	at java.lang.ClassLoader.loadClass(ClassLoader.java:424)
	at sun.misc.Launcher$AppClassLoader.loadClass(Launcher.java:349)
	at java.lang.ClassLoader.loadClass(ClassLoader.java:411)
	at java.lang.ClassLoader.loadClass(ClassLoader.java:357)
	at java.lang.Class.forName0(Native Method)
	at java.lang.Class.forName(Class.java:348)
	at beast.util.BEASTClassLoader.forName(BEASTClassLoader.java:64)
	at beast.util.PackageManager.find(PackageManager.java:1664)
	at beast.util.PackageManager.find(PackageManager.java:1618)
	at beast.util.XMLParserUtils.<clinit>(XMLParserUtils.java:41)
	at beast.util.XMLParser.parseFile(XMLParser.java:286)
	at beast.app.BeastMCMC.parseArgs(BeastMCMC.java:300)
	at beast.app.BeastMCMC.main(BeastMCMC.java:556)
java.lang.UnsupportedClassVersionError: beast/evolution/operators/LeafToSampledAncestorJump has been compiled by a more recent version of the Java Runtime (class file version 56.0), this version of the Java Runtime only recognizes class file versions up to 52.0
	at java.lang.ClassLoader.defineClass1(Native Method)
	at java.lang.ClassLoader.defineClass(ClassLoader.java:763)
	at java.security.SecureClassLoader.defineClass(SecureClassLoader.java:142)
	at java.net.URLClassLoader.defineClass(URLClassLoader.java:467)
	at java.net.URLClassLoader.access$100(URLClassLoader.java:73)
	at java.net.URLClassLoader$1.run(URLClassLoader.java:368)
	at java.net.URLClassLoader$1.run(URLClassLoader.java:362)
	at java.security.AccessController.doPrivileged(Native Method)
	at java.net.URLClassLoader.findClass(URLClassLoader.java:361)
	at java.lang.ClassLoader.loadClass(ClassLoader.java:424)
	at sun.misc.Launcher$AppClassLoader.loadClass(Launcher.java:349)
	at java.lang.ClassLoader.loadClass(ClassLoader.java:411)
	at java.lang.ClassLoader.loadClass(ClassLoader.java:357)
	at java.lang.Class.forName0(Native Method)
	at java.lang.Class.forName(Class.java:348)
	at beast.util.BEASTClassLoader.forName(BEASTClassLoader.java:64)
	at beast.util.PackageManager.find(PackageManager.java:1664)
	at beast.util.PackageManager.find(PackageManager.java:1618)
	at beast.util.XMLParserUtils.<clinit>(XMLParserUtils.java:41)
	at beast.util.XMLParser.parseFile(XMLParser.java:286)
	at beast.app.BeastMCMC.parseArgs(BeastMCMC.java:300)
	at beast.app.BeastMCMC.main(BeastMCMC.java:556)
java.lang.UnsupportedClassVersionError: beast/evolution/operators/SAUniform has been compiled by a more recent version of the Java Runtime (class file version 56.0), this version of the Java Runtime only recognizes class file versions up to 52.0
	at java.lang.ClassLoader.defineClass1(Native Method)
	at java.lang.ClassLoader.defineClass(ClassLoader.java:763)
	at java.security.SecureClassLoader.defineClass(SecureClassLoader.java:142)
	at java.net.URLClassLoader.defineClass(URLClassLoader.java:467)
	at java.net.URLClassLoader.access$100(URLClassLoader.java:73)
	at java.net.URLClassLoader$1.run(URLClassLoader.java:368)
	at java.net.URLClassLoader$1.run(URLClassLoader.java:362)
	at java.security.AccessController.doPrivileged(Native Method)
	at java.net.URLClassLoader.findClass(URLClassLoader.java:361)
	at java.lang.ClassLoader.loadClass(ClassLoader.java:424)
	at sun.misc.Launcher$AppClassLoader.loadClass(Launcher.java:349)
	at java.lang.ClassLoader.loadClass(ClassLoader.java:411)
	at java.lang.ClassLoader.loadClass(ClassLoader.java:357)
	at java.lang.Class.forName0(Native Method)
	at java.lang.Class.forName(Class.java:348)
	at beast.util.BEASTClassLoader.forName(BEASTClassLoader.java:64)
	at beast.util.PackageManager.find(PackageManager.java:1664)
	at beast.util.PackageManager.find(PackageManager.java:1618)
	at beast.util.XMLParserUtils.<clinit>(XMLParserUtils.java:41)
	at beast.util.XMLParser.parseFile(XMLParser.java:286)
	at beast.app.BeastMCMC.parseArgs(BeastMCMC.java:300)
	at beast.app.BeastMCMC.main(BeastMCMC.java:556)
java.lang.UnsupportedClassVersionError: beast/evolution/operators/SAScaleOperator has been compiled by a more recent version of the Java Runtime (class file version 56.0), this version of the Java Runtime only recognizes class file versions up to 52.0
	at java.lang.ClassLoader.defineClass1(Native Method)
	at java.lang.ClassLoader.defineClass(ClassLoader.java:763)
	at java.security.SecureClassLoader.defineClass(SecureClassLoader.java:142)
	at java.net.URLClassLoader.defineClass(URLClassLoader.java:467)
	at java.net.URLClassLoader.access$100(URLClassLoader.java:73)
	at java.net.URLClassLoader$1.run(URLClassLoader.java:368)
	at java.net.URLClassLoader$1.run(URLClassLoader.java:362)
	at java.security.AccessController.doPrivileged(Native Method)
	at java.net.URLClassLoader.findClass(URLClassLoader.java:361)
	at java.lang.ClassLoader.loadClass(ClassLoader.java:424)
	at sun.misc.Launcher$AppClassLoader.loadClass(Launcher.java:349)
	at java.lang.ClassLoader.loadClass(ClassLoader.java:411)
	at java.lang.ClassLoader.loadClass(ClassLoader.java:357)
	at java.lang.Class.forName0(Native Method)
	at java.lang.Class.forName(Class.java:348)
	at beast.util.BEASTClassLoader.forName(BEASTClassLoader.java:64)
	at beast.util.PackageManager.find(PackageManager.java:1664)
	at beast.util.PackageManager.find(PackageManager.java:1618)
	at beast.util.XMLParserUtils.<clinit>(XMLParserUtils.java:41)
	at beast.util.XMLParser.parseFile(XMLParser.java:286)
	at beast.app.BeastMCMC.parseArgs(BeastMCMC.java:300)
	at beast.app.BeastMCMC.main(BeastMCMC.java:556)
java.lang.UnsupportedClassVersionError: beast/evolution/operators/SAExchange has been compiled by a more recent version of the Java Runtime (class file version 56.0), this version of the Java Runtime only recognizes class file versions up to 52.0
	at java.lang.ClassLoader.defineClass1(Native Method)
	at java.lang.ClassLoader.defineClass(ClassLoader.java:763)
	at java.security.SecureClassLoader.defineClass(SecureClassLoader.java:142)
	at java.net.URLClassLoader.defineClass(URLClassLoader.java:467)
	at java.net.URLClassLoader.access$100(URLClassLoader.java:73)
	at java.net.URLClassLoader$1.run(URLClassLoader.java:368)
	at java.net.URLClassLoader$1.run(URLClassLoader.java:362)
	at java.security.AccessController.doPrivileged(Native Method)
	at java.net.URLClassLoader.findClass(URLClassLoader.java:361)
	at java.lang.ClassLoader.loadClass(ClassLoader.java:424)
	at sun.misc.Launcher$AppClassLoader.loadClass(Launcher.java:349)
	at java.lang.ClassLoader.loadClass(ClassLoader.java:411)
	at java.lang.ClassLoader.loadClass(ClassLoader.java:357)
	at java.lang.Class.forName0(Native Method)
	at java.lang.Class.forName(Class.java:348)
	at beast.util.BEASTClassLoader.forName(BEASTClassLoader.java:64)
	at beast.util.PackageManager.find(PackageManager.java:1664)
	at beast.util.PackageManager.find(PackageManager.java:1618)
	at beast.util.XMLParserUtils.<clinit>(XMLParserUtils.java:41)
	at beast.util.XMLParser.parseFile(XMLParser.java:286)
	at beast.app.BeastMCMC.parseArgs(BeastMCMC.java:300)
	at beast.app.BeastMCMC.main(BeastMCMC.java:556)
java.lang.UnsupportedClassVersionError: beast/evolution/operators/SAWilsonBalding has been compiled by a more recent version of the Java Runtime (class file version 56.0), this version of the Java Runtime only recognizes class file versions up to 52.0
	at java.lang.ClassLoader.defineClass1(Native Method)
	at java.lang.ClassLoader.defineClass(ClassLoader.java:763)
	at java.security.SecureClassLoader.defineClass(SecureClassLoader.java:142)
	at java.net.URLClassLoader.defineClass(URLClassLoader.java:467)
	at java.net.URLClassLoader.access$100(URLClassLoader.java:73)
	at java.net.URLClassLoader$1.run(URLClassLoader.java:368)
	at java.net.URLClassLoader$1.run(URLClassLoader.java:362)
	at java.security.AccessController.doPrivileged(Native Method)
	at java.net.URLClassLoader.findClass(URLClassLoader.java:361)
	at java.lang.ClassLoader.loadClass(ClassLoader.java:424)
	at sun.misc.Launcher$AppClassLoader.loadClass(Launcher.java:349)
	at java.lang.ClassLoader.loadClass(ClassLoader.java:411)
	at java.lang.ClassLoader.loadClass(ClassLoader.java:357)
	at java.lang.Class.forName0(Native Method)
	at java.lang.Class.forName(Class.java:348)
	at beast.util.BEASTClassLoader.forName(BEASTClassLoader.java:64)
	at beast.util.PackageManager.find(PackageManager.java:1664)
	at beast.util.PackageManager.find(PackageManager.java:1618)
	at beast.util.XMLParserUtils.<clinit>(XMLParserUtils.java:41)
	at beast.util.XMLParser.parseFile(XMLParser.java:286)
	at beast.app.BeastMCMC.parseArgs(BeastMCMC.java:300)
	at beast.app.BeastMCMC.main(BeastMCMC.java:556)
java.lang.UnsupportedClassVersionError: beast/evolution/operators/WilsonBaldingWithRateCategories has been compiled by a more recent version of the Java Runtime (class file version 56.0), this version of the Java Runtime only recognizes class file versions up to 52.0
	at java.lang.ClassLoader.defineClass1(Native Method)
	at java.lang.ClassLoader.defineClass(ClassLoader.java:763)
	at java.security.SecureClassLoader.defineClass(SecureClassLoader.java:142)
	at java.net.URLClassLoader.defineClass(URLClassLoader.java:467)
	at java.net.URLClassLoader.access$100(URLClassLoader.java:73)
	at java.net.URLClassLoader$1.run(URLClassLoader.java:368)
	at java.net.URLClassLoader$1.run(URLClassLoader.java:362)
	at java.security.AccessController.doPrivileged(Native Method)
	at java.net.URLClassLoader.findClass(URLClassLoader.java:361)
	at java.lang.ClassLoader.loadClass(ClassLoader.java:424)
	at sun.misc.Launcher$AppClassLoader.loadClass(Launcher.java:349)
	at java.lang.ClassLoader.loadClass(ClassLoader.java:411)
	at java.lang.ClassLoader.loadClass(ClassLoader.java:357)
	at java.lang.Class.forName0(Native Method)
	at java.lang.Class.forName(Class.java:348)
	at beast.util.BEASTClassLoader.forName(BEASTClassLoader.java:64)
	at beast.util.PackageManager.find(PackageManager.java:1664)
	at beast.util.PackageManager.find(PackageManager.java:1618)
	at beast.util.XMLParserUtils.<clinit>(XMLParserUtils.java:41)
	at beast.util.XMLParser.parseFile(XMLParser.java:286)
	at beast.app.BeastMCMC.parseArgs(BeastMCMC.java:300)
	at beast.app.BeastMCMC.main(BeastMCMC.java:556)
java.lang.UnsupportedClassVersionError: beast/evolution/operators/IntSwapWithExclusion has been compiled by a more recent version of the Java Runtime (class file version 56.0), this version of the Java Runtime only recognizes class file versions up to 52.0
	at java.lang.ClassLoader.defineClass1(Native Method)
	at java.lang.ClassLoader.defineClass(ClassLoader.java:763)
	at java.security.SecureClassLoader.defineClass(SecureClassLoader.java:142)
	at java.net.URLClassLoader.defineClass(URLClassLoader.java:467)
	at java.net.URLClassLoader.access$100(URLClassLoader.java:73)
	at java.net.URLClassLoader$1.run(URLClassLoader.java:368)
	at java.net.URLClassLoader$1.run(URLClassLoader.java:362)
	at java.security.AccessController.doPrivileged(Native Method)
	at java.net.URLClassLoader.findClass(URLClassLoader.java:361)
	at java.lang.ClassLoader.loadClass(ClassLoader.java:424)
	at sun.misc.Launcher$AppClassLoader.loadClass(Launcher.java:349)
	at java.lang.ClassLoader.loadClass(ClassLoader.java:411)
	at java.lang.ClassLoader.loadClass(ClassLoader.java:357)
	at java.lang.Class.forName0(Native Method)
	at java.lang.Class.forName(Class.java:348)
	at beast.util.BEASTClassLoader.forName(BEASTClassLoader.java:64)
	at beast.util.PackageManager.find(PackageManager.java:1664)
	at beast.util.PackageManager.find(PackageManager.java:1618)
	at beast.util.XMLParserUtils.<clinit>(XMLParserUtils.java:41)
	at beast.util.XMLParser.parseFile(XMLParser.java:286)
	at beast.app.BeastMCMC.parseArgs(BeastMCMC.java:300)
	at beast.app.BeastMCMC.main(BeastMCMC.java:556)
java.lang.UnsupportedClassVersionError: beast/evolution/operators/TreeDimensionJump has been compiled by a more recent version of the Java Runtime (class file version 56.0), this version of the Java Runtime only recognizes class file versions up to 52.0
	at java.lang.ClassLoader.defineClass1(Native Method)
	at java.lang.ClassLoader.defineClass(ClassLoader.java:763)
	at java.security.SecureClassLoader.defineClass(SecureClassLoader.java:142)
	at java.net.URLClassLoader.defineClass(URLClassLoader.java:467)
	at java.net.URLClassLoader.access$100(URLClassLoader.java:73)
	at java.net.URLClassLoader$1.run(URLClassLoader.java:368)
	at java.net.URLClassLoader$1.run(URLClassLoader.java:362)
	at java.security.AccessController.doPrivileged(Native Method)
	at java.net.URLClassLoader.findClass(URLClassLoader.java:361)
	at java.lang.ClassLoader.loadClass(ClassLoader.java:424)
	at sun.misc.Launcher$AppClassLoader.loadClass(Launcher.java:349)
	at java.lang.ClassLoader.loadClass(ClassLoader.java:411)
	at java.lang.ClassLoader.loadClass(ClassLoader.java:357)
	at java.lang.Class.forName0(Native Method)
	at java.lang.Class.forName(Class.java:348)
	at beast.util.BEASTClassLoader.forName(BEASTClassLoader.java:64)
	at beast.util.PackageManager.find(PackageManager.java:1664)
	at beast.util.PackageManager.find(PackageManager.java:1618)
	at beast.util.XMLParserUtils.<clinit>(XMLParserUtils.java:41)
	at beast.util.XMLParser.parseFile(XMLParser.java:286)
	at beast.app.BeastMCMC.parseArgs(BeastMCMC.java:300)
	at beast.app.BeastMCMC.main(BeastMCMC.java:556)
java.lang.UnsupportedClassVersionError: beast/app/tools/DivergenceTimeProcessor has been compiled by a more recent version of the Java Runtime (class file version 56.0), this version of the Java Runtime only recognizes class file versions up to 52.0
	at java.lang.ClassLoader.defineClass1(Native Method)
	at java.lang.ClassLoader.defineClass(ClassLoader.java:763)
	at java.security.SecureClassLoader.defineClass(SecureClassLoader.java:142)
	at java.net.URLClassLoader.defineClass(URLClassLoader.java:467)
	at java.net.URLClassLoader.access$100(URLClassLoader.java:73)
	at java.net.URLClassLoader$1.run(URLClassLoader.java:368)
	at java.net.URLClassLoader$1.run(URLClassLoader.java:362)
	at java.security.AccessController.doPrivileged(Native Method)
	at java.net.URLClassLoader.findClass(URLClassLoader.java:361)
	at java.lang.ClassLoader.loadClass(ClassLoader.java:424)
	at sun.misc.Launcher$AppClassLoader.loadClass(Launcher.java:349)
	at java.lang.ClassLoader.loadClass(ClassLoader.java:411)
	at java.lang.ClassLoader.loadClass(ClassLoader.java:357)
	at java.lang.Class.forName0(Native Method)
	at java.lang.Class.forName(Class.java:348)
	at beast.util.BEASTClassLoader.forName(BEASTClassLoader.java:64)
	at beast.util.PackageManager.find(PackageManager.java:1664)
	at beast.util.PackageManager.find(PackageManager.java:1618)
	at beast.util.XMLParserUtils.<clinit>(XMLParserUtils.java:41)
	at beast.util.XMLParser.parseFile(XMLParser.java:286)
	at beast.app.BeastMCMC.parseArgs(BeastMCMC.java:300)
	at beast.app.BeastMCMC.main(BeastMCMC.java:556)
java.lang.UnsupportedClassVersionError: beast/app/tools/SATreeComparingAnalysis has been compiled by a more recent version of the Java Runtime (class file version 56.0), this version of the Java Runtime only recognizes class file versions up to 52.0
	at java.lang.ClassLoader.defineClass1(Native Method)
	at java.lang.ClassLoader.defineClass(ClassLoader.java:763)
	at java.security.SecureClassLoader.defineClass(SecureClassLoader.java:142)
	at java.net.URLClassLoader.defineClass(URLClassLoader.java:467)
	at java.net.URLClassLoader.access$100(URLClassLoader.java:73)
	at java.net.URLClassLoader$1.run(URLClassLoader.java:368)
	at java.net.URLClassLoader$1.run(URLClassLoader.java:362)
	at java.security.AccessController.doPrivileged(Native Method)
	at java.net.URLClassLoader.findClass(URLClassLoader.java:361)
	at java.lang.ClassLoader.loadClass(ClassLoader.java:424)
	at sun.misc.Launcher$AppClassLoader.loadClass(Launcher.java:349)
	at java.lang.ClassLoader.loadClass(ClassLoader.java:411)
	at java.lang.ClassLoader.loadClass(ClassLoader.java:357)
	at java.lang.Class.forName0(Native Method)
	at java.lang.Class.forName(Class.java:348)
	at beast.util.BEASTClassLoader.forName(BEASTClassLoader.java:64)
	at beast.util.PackageManager.find(PackageManager.java:1664)
	at beast.util.PackageManager.find(PackageManager.java:1618)
	at beast.util.XMLParserUtils.<clinit>(XMLParserUtils.java:41)
	at beast.util.XMLParser.parseFile(XMLParser.java:286)
	at beast.app.BeastMCMC.parseArgs(BeastMCMC.java:300)
	at beast.app.BeastMCMC.main(BeastMCMC.java:556)
java.lang.UnsupportedClassVersionError: beast/app/tools/SATreeComparingAnalysis$TreeSummary has been compiled by a more recent version of the Java Runtime (class file version 56.0), this version of the Java Runtime only recognizes class file versions up to 52.0
	at java.lang.ClassLoader.defineClass1(Native Method)
	at java.lang.ClassLoader.defineClass(ClassLoader.java:763)
	at java.security.SecureClassLoader.defineClass(SecureClassLoader.java:142)
	at java.net.URLClassLoader.defineClass(URLClassLoader.java:467)
	at java.net.URLClassLoader.access$100(URLClassLoader.java:73)
	at java.net.URLClassLoader$1.run(URLClassLoader.java:368)
	at java.net.URLClassLoader$1.run(URLClassLoader.java:362)
	at java.security.AccessController.doPrivileged(Native Method)
	at java.net.URLClassLoader.findClass(URLClassLoader.java:361)
	at java.lang.ClassLoader.loadClass(ClassLoader.java:424)
	at sun.misc.Launcher$AppClassLoader.loadClass(Launcher.java:349)
	at java.lang.ClassLoader.loadClass(ClassLoader.java:411)
	at java.lang.ClassLoader.loadClass(ClassLoader.java:357)
	at java.lang.Class.forName0(Native Method)
	at java.lang.Class.forName(Class.java:348)
	at beast.util.BEASTClassLoader.forName(BEASTClassLoader.java:64)
	at beast.util.PackageManager.find(PackageManager.java:1664)
	at beast.util.PackageManager.find(PackageManager.java:1618)
	at beast.util.XMLParserUtils.<clinit>(XMLParserUtils.java:41)
	at beast.util.XMLParser.parseFile(XMLParser.java:286)
	at beast.app.BeastMCMC.parseArgs(BeastMCMC.java:300)
	at beast.app.BeastMCMC.main(BeastMCMC.java:556)
java.lang.UnsupportedClassVersionError: beast/app/tools/SampledAncestorTreeComparator has been compiled by a more recent version of the Java Runtime (class file version 56.0), this version of the Java Runtime only recognizes class file versions up to 52.0
	at java.lang.ClassLoader.defineClass1(Native Method)
	at java.lang.ClassLoader.defineClass(ClassLoader.java:763)
	at java.security.SecureClassLoader.defineClass(SecureClassLoader.java:142)
	at java.net.URLClassLoader.defineClass(URLClassLoader.java:467)
	at java.net.URLClassLoader.access$100(URLClassLoader.java:73)
	at java.net.URLClassLoader$1.run(URLClassLoader.java:368)
	at java.net.URLClassLoader$1.run(URLClassLoader.java:362)
	at java.security.AccessController.doPrivileged(Native Method)
	at java.net.URLClassLoader.findClass(URLClassLoader.java:361)
	at java.lang.ClassLoader.loadClass(ClassLoader.java:424)
	at sun.misc.Launcher$AppClassLoader.loadClass(Launcher.java:349)
	at java.lang.ClassLoader.loadClass(ClassLoader.java:411)
	at java.lang.ClassLoader.loadClass(ClassLoader.java:357)
	at java.lang.Class.forName0(Native Method)
	at java.lang.Class.forName(Class.java:348)
	at beast.util.BEASTClassLoader.forName(BEASTClassLoader.java:64)
	at beast.util.PackageManager.find(PackageManager.java:1664)
	at beast.util.PackageManager.find(PackageManager.java:1618)
	at beast.util.XMLParserUtils.<clinit>(XMLParserUtils.java:41)
	at beast.util.XMLParser.parseFile(XMLParser.java:286)
	at beast.app.BeastMCMC.parseArgs(BeastMCMC.java:300)
	at beast.app.BeastMCMC.main(BeastMCMC.java:556)
java.lang.UnsupportedClassVersionError: beast/app/tools/SampledAncestorTreeAnalyser has been compiled by a more recent version of the Java Runtime (class file version 56.0), this version of the Java Runtime only recognizes class file versions up to 52.0
	at java.lang.ClassLoader.defineClass1(Native Method)
	at java.lang.ClassLoader.defineClass(ClassLoader.java:763)
	at java.security.SecureClassLoader.defineClass(SecureClassLoader.java:142)
	at java.net.URLClassLoader.defineClass(URLClassLoader.java:467)
	at java.net.URLClassLoader.access$100(URLClassLoader.java:73)
	at java.net.URLClassLoader$1.run(URLClassLoader.java:368)
	at java.net.URLClassLoader$1.run(URLClassLoader.java:362)
	at java.security.AccessController.doPrivileged(Native Method)
	at java.net.URLClassLoader.findClass(URLClassLoader.java:361)
	at java.lang.ClassLoader.loadClass(ClassLoader.java:424)
	at sun.misc.Launcher$AppClassLoader.loadClass(Launcher.java:349)
	at java.lang.ClassLoader.loadClass(ClassLoader.java:411)
	at java.lang.ClassLoader.loadClass(ClassLoader.java:357)
	at java.lang.Class.forName0(Native Method)
	at java.lang.Class.forName(Class.java:348)
	at beast.util.BEASTClassLoader.forName(BEASTClassLoader.java:64)
	at beast.util.PackageManager.find(PackageManager.java:1664)
	at beast.util.PackageManager.find(PackageManager.java:1618)
	at beast.util.XMLParserUtils.<clinit>(XMLParserUtils.java:41)
	at beast.util.XMLParser.parseFile(XMLParser.java:286)
	at beast.app.BeastMCMC.parseArgs(BeastMCMC.java:300)
	at beast.app.BeastMCMC.main(BeastMCMC.java:556)
java.lang.UnsupportedClassVersionError: beast/app/tools/ConvertZBTreeToSATree has been compiled by a more recent version of the Java Runtime (class file version 56.0), this version of the Java Runtime only recognizes class file versions up to 52.0
	at java.lang.ClassLoader.defineClass1(Native Method)
	at java.lang.ClassLoader.defineClass(ClassLoader.java:763)
	at java.security.SecureClassLoader.defineClass(SecureClassLoader.java:142)
	at java.net.URLClassLoader.defineClass(URLClassLoader.java:467)
	at java.net.URLClassLoader.access$100(URLClassLoader.java:73)
	at java.net.URLClassLoader$1.run(URLClassLoader.java:368)
	at java.net.URLClassLoader$1.run(URLClassLoader.java:362)
	at java.security.AccessController.doPrivileged(Native Method)
	at java.net.URLClassLoader.findClass(URLClassLoader.java:361)
	at java.lang.ClassLoader.loadClass(ClassLoader.java:424)
	at sun.misc.Launcher$AppClassLoader.loadClass(Launcher.java:349)
	at java.lang.ClassLoader.loadClass(ClassLoader.java:411)
	at java.lang.ClassLoader.loadClass(ClassLoader.java:357)
	at java.lang.Class.forName0(Native Method)
	at java.lang.Class.forName(Class.java:348)
	at beast.util.BEASTClassLoader.forName(BEASTClassLoader.java:64)
	at beast.util.PackageManager.find(PackageManager.java:1664)
	at beast.util.PackageManager.find(PackageManager.java:1618)
	at beast.util.XMLParserUtils.<clinit>(XMLParserUtils.java:41)
	at beast.util.XMLParser.parseFile(XMLParser.java:286)
	at beast.app.BeastMCMC.parseArgs(BeastMCMC.java:300)
	at beast.app.BeastMCMC.main(BeastMCMC.java:556)
java.lang.UnsupportedClassVersionError: beast/app/tools/SATreeTraceAnalysis has been compiled by a more recent version of the Java Runtime (class file version 56.0), this version of the Java Runtime only recognizes class file versions up to 52.0
	at java.lang.ClassLoader.defineClass1(Native Method)
	at java.lang.ClassLoader.defineClass(ClassLoader.java:763)
	at java.security.SecureClassLoader.defineClass(SecureClassLoader.java:142)
	at java.net.URLClassLoader.defineClass(URLClassLoader.java:467)
	at java.net.URLClassLoader.access$100(URLClassLoader.java:73)
	at java.net.URLClassLoader$1.run(URLClassLoader.java:368)
	at java.net.URLClassLoader$1.run(URLClassLoader.java:362)
	at java.security.AccessController.doPrivileged(Native Method)
	at java.net.URLClassLoader.findClass(URLClassLoader.java:361)
	at java.lang.ClassLoader.loadClass(ClassLoader.java:424)
	at sun.misc.Launcher$AppClassLoader.loadClass(Launcher.java:349)
	at java.lang.ClassLoader.loadClass(ClassLoader.java:411)
	at java.lang.ClassLoader.loadClass(ClassLoader.java:357)
	at java.lang.Class.forName0(Native Method)
	at java.lang.Class.forName(Class.java:348)
	at beast.util.BEASTClassLoader.forName(BEASTClassLoader.java:64)
	at beast.util.PackageManager.find(PackageManager.java:1664)
	at beast.util.PackageManager.find(PackageManager.java:1618)
	at beast.util.XMLParserUtils.<clinit>(XMLParserUtils.java:41)
	at beast.util.XMLParser.parseFile(XMLParser.java:286)
	at beast.app.BeastMCMC.parseArgs(BeastMCMC.java:300)
	at beast.app.BeastMCMC.main(BeastMCMC.java:556)
java.lang.UnsupportedClassVersionError: beast/app/tools/SATreeTraceAnalysis$Utils has been compiled by a more recent version of the Java Runtime (class file version 56.0), this version of the Java Runtime only recognizes class file versions up to 52.0
	at java.lang.ClassLoader.defineClass1(Native Method)
	at java.lang.ClassLoader.defineClass(ClassLoader.java:763)
	at java.security.SecureClassLoader.defineClass(SecureClassLoader.java:142)
	at java.net.URLClassLoader.defineClass(URLClassLoader.java:467)
	at java.net.URLClassLoader.access$100(URLClassLoader.java:73)
	at java.net.URLClassLoader$1.run(URLClassLoader.java:368)
	at java.net.URLClassLoader$1.run(URLClassLoader.java:362)
	at java.security.AccessController.doPrivileged(Native Method)
	at java.net.URLClassLoader.findClass(URLClassLoader.java:361)
	at java.lang.ClassLoader.loadClass(ClassLoader.java:424)
	at sun.misc.Launcher$AppClassLoader.loadClass(Launcher.java:349)
	at java.lang.ClassLoader.loadClass(ClassLoader.java:411)
	at java.lang.ClassLoader.loadClass(ClassLoader.java:357)
	at java.lang.Class.forName0(Native Method)
	at java.lang.Class.forName(Class.java:348)
	at beast.util.BEASTClassLoader.forName(BEASTClassLoader.java:64)
	at beast.util.PackageManager.find(PackageManager.java:1664)
	at beast.util.PackageManager.find(PackageManager.java:1618)
	at beast.util.XMLParserUtils.<clinit>(XMLParserUtils.java:41)
	at beast.util.XMLParser.parseFile(XMLParser.java:286)
	at beast.app.BeastMCMC.parseArgs(BeastMCMC.java:300)
	at beast.app.BeastMCMC.main(BeastMCMC.java:556)
java.lang.UnsupportedClassVersionError: beast/app/tools/ResultsOutput has been compiled by a more recent version of the Java Runtime (class file version 56.0), this version of the Java Runtime only recognizes class file versions up to 52.0
	at java.lang.ClassLoader.defineClass1(Native Method)
	at java.lang.ClassLoader.defineClass(ClassLoader.java:763)
	at java.security.SecureClassLoader.defineClass(SecureClassLoader.java:142)
	at java.net.URLClassLoader.defineClass(URLClassLoader.java:467)
	at java.net.URLClassLoader.access$100(URLClassLoader.java:73)
	at java.net.URLClassLoader$1.run(URLClassLoader.java:368)
	at java.net.URLClassLoader$1.run(URLClassLoader.java:362)
	at java.security.AccessController.doPrivileged(Native Method)
	at java.net.URLClassLoader.findClass(URLClassLoader.java:361)
	at java.lang.ClassLoader.loadClass(ClassLoader.java:424)
	at sun.misc.Launcher$AppClassLoader.loadClass(Launcher.java:349)
	at java.lang.ClassLoader.loadClass(ClassLoader.java:411)
	at java.lang.ClassLoader.loadClass(ClassLoader.java:357)
	at java.lang.Class.forName0(Native Method)
	at java.lang.Class.forName(Class.java:348)
	at beast.util.BEASTClassLoader.forName(BEASTClassLoader.java:64)
	at beast.util.PackageManager.find(PackageManager.java:1664)
	at beast.util.PackageManager.find(PackageManager.java:1618)
	at beast.util.XMLParserUtils.<clinit>(XMLParserUtils.java:41)
	at beast.util.XMLParser.parseFile(XMLParser.java:286)
	at beast.app.BeastMCMC.parseArgs(BeastMCMC.java:300)
	at beast.app.BeastMCMC.main(BeastMCMC.java:556)
java.lang.UnsupportedClassVersionError: beast/app/tools/ResultsOutput$TabDelimitedPlainText has been compiled by a more recent version of the Java Runtime (class file version 56.0), this version of the Java Runtime only recognizes class file versions up to 52.0
	at java.lang.ClassLoader.defineClass1(Native Method)
	at java.lang.ClassLoader.defineClass(ClassLoader.java:763)
	at java.security.SecureClassLoader.defineClass(SecureClassLoader.java:142)
	at java.net.URLClassLoader.defineClass(URLClassLoader.java:467)
	at java.net.URLClassLoader.access$100(URLClassLoader.java:73)
	at java.net.URLClassLoader$1.run(URLClassLoader.java:368)
	at java.net.URLClassLoader$1.run(URLClassLoader.java:362)
	at java.security.AccessController.doPrivileged(Native Method)
	at java.net.URLClassLoader.findClass(URLClassLoader.java:361)
	at java.lang.ClassLoader.loadClass(ClassLoader.java:424)
	at sun.misc.Launcher$AppClassLoader.loadClass(Launcher.java:349)
	at java.lang.ClassLoader.loadClass(ClassLoader.java:411)
	at java.lang.ClassLoader.loadClass(ClassLoader.java:357)
	at java.lang.Class.forName0(Native Method)
	at java.lang.Class.forName(Class.java:348)
	at beast.util.BEASTClassLoader.forName(BEASTClassLoader.java:64)
	at beast.util.PackageManager.find(PackageManager.java:1664)
	at beast.util.PackageManager.find(PackageManager.java:1618)
	at beast.util.XMLParserUtils.<clinit>(XMLParserUtils.java:41)
	at beast.util.XMLParser.parseFile(XMLParser.java:286)
	at beast.app.BeastMCMC.parseArgs(BeastMCMC.java:300)
	at beast.app.BeastMCMC.main(BeastMCMC.java:556)
java.lang.UnsupportedClassVersionError: beast/app/tools/ResultsOutput$HTML has been compiled by a more recent version of the Java Runtime (class file version 56.0), this version of the Java Runtime only recognizes class file versions up to 52.0
	at java.lang.ClassLoader.defineClass1(Native Method)
	at java.lang.ClassLoader.defineClass(ClassLoader.java:763)
	at java.security.SecureClassLoader.defineClass(SecureClassLoader.java:142)
	at java.net.URLClassLoader.defineClass(URLClassLoader.java:467)
	at java.net.URLClassLoader.access$100(URLClassLoader.java:73)
	at java.net.URLClassLoader$1.run(URLClassLoader.java:368)
	at java.net.URLClassLoader$1.run(URLClassLoader.java:362)
	at java.security.AccessController.doPrivileged(Native Method)
	at java.net.URLClassLoader.findClass(URLClassLoader.java:361)
	at java.lang.ClassLoader.loadClass(ClassLoader.java:424)
	at sun.misc.Launcher$AppClassLoader.loadClass(Launcher.java:349)
	at java.lang.ClassLoader.loadClass(ClassLoader.java:411)
	at java.lang.ClassLoader.loadClass(ClassLoader.java:357)
	at java.lang.Class.forName0(Native Method)
	at java.lang.Class.forName(Class.java:348)
	at beast.util.BEASTClassLoader.forName(BEASTClassLoader.java:64)
	at beast.util.PackageManager.find(PackageManager.java:1664)
	at beast.util.PackageManager.find(PackageManager.java:1618)
	at beast.util.XMLParserUtils.<clinit>(XMLParserUtils.java:41)
	at beast.util.XMLParser.parseFile(XMLParser.java:286)
	at beast.app.BeastMCMC.parseArgs(BeastMCMC.java:300)
	at beast.app.BeastMCMC.main(BeastMCMC.java:556)
java.lang.UnsupportedClassVersionError: beast/app/tools/NexusImporter has been compiled by a more recent version of the Java Runtime (class file version 56.0), this version of the Java Runtime only recognizes class file versions up to 52.0
	at java.lang.ClassLoader.defineClass1(Native Method)
	at java.lang.ClassLoader.defineClass(ClassLoader.java:763)
	at java.security.SecureClassLoader.defineClass(SecureClassLoader.java:142)
	at java.net.URLClassLoader.defineClass(URLClassLoader.java:467)
	at java.net.URLClassLoader.access$100(URLClassLoader.java:73)
	at java.net.URLClassLoader$1.run(URLClassLoader.java:368)
	at java.net.URLClassLoader$1.run(URLClassLoader.java:362)
	at java.security.AccessController.doPrivileged(Native Method)
	at java.net.URLClassLoader.findClass(URLClassLoader.java:361)
	at java.lang.ClassLoader.loadClass(ClassLoader.java:424)
	at sun.misc.Launcher$AppClassLoader.loadClass(Launcher.java:349)
	at java.lang.ClassLoader.loadClass(ClassLoader.java:411)
	at java.lang.ClassLoader.loadClass(ClassLoader.java:357)
	at java.lang.Class.forName0(Native Method)
	at java.lang.Class.forName(Class.java:348)
	at beast.util.BEASTClassLoader.forName(BEASTClassLoader.java:64)
	at beast.util.PackageManager.find(PackageManager.java:1664)
	at beast.util.PackageManager.find(PackageManager.java:1618)
	at beast.util.XMLParserUtils.<clinit>(XMLParserUtils.java:41)
	at beast.util.XMLParser.parseFile(XMLParser.java:286)
	at beast.app.BeastMCMC.parseArgs(BeastMCMC.java:300)
	at beast.app.BeastMCMC.main(BeastMCMC.java:556)
java.lang.UnsupportedClassVersionError: beast/app/tools/SATreeToBinaryTreeConverter has been compiled by a more recent version of the Java Runtime (class file version 56.0), this version of the Java Runtime only recognizes class file versions up to 52.0
	at java.lang.ClassLoader.defineClass1(Native Method)
	at java.lang.ClassLoader.defineClass(ClassLoader.java:763)
	at java.security.SecureClassLoader.defineClass(SecureClassLoader.java:142)
	at java.net.URLClassLoader.defineClass(URLClassLoader.java:467)
	at java.net.URLClassLoader.access$100(URLClassLoader.java:73)
	at java.net.URLClassLoader$1.run(URLClassLoader.java:368)
	at java.net.URLClassLoader$1.run(URLClassLoader.java:362)
	at java.security.AccessController.doPrivileged(Native Method)
	at java.net.URLClassLoader.findClass(URLClassLoader.java:361)
	at java.lang.ClassLoader.loadClass(ClassLoader.java:424)
	at sun.misc.Launcher$AppClassLoader.loadClass(Launcher.java:349)
	at java.lang.ClassLoader.loadClass(ClassLoader.java:411)
	at java.lang.ClassLoader.loadClass(ClassLoader.java:357)
	at java.lang.Class.forName0(Native Method)
	at java.lang.Class.forName(Class.java:348)
	at beast.util.BEASTClassLoader.forName(BEASTClassLoader.java:64)
	at beast.util.PackageManager.find(PackageManager.java:1664)
	at beast.util.PackageManager.find(PackageManager.java:1618)
	at beast.util.XMLParserUtils.<clinit>(XMLParserUtils.java:41)
	at beast.util.XMLParser.parseFile(XMLParser.java:286)
	at beast.app.BeastMCMC.parseArgs(BeastMCMC.java:300)
	at beast.app.BeastMCMC.main(BeastMCMC.java:556)
java.lang.UnsupportedClassVersionError: beast/app/tools/FullToExtantTreeConverter has been compiled by a more recent version of the Java Runtime (class file version 56.0), this version of the Java Runtime only recognizes class file versions up to 52.0
	at java.lang.ClassLoader.defineClass1(Native Method)
	at java.lang.ClassLoader.defineClass(ClassLoader.java:763)
	at java.security.SecureClassLoader.defineClass(SecureClassLoader.java:142)
	at java.net.URLClassLoader.defineClass(URLClassLoader.java:467)
	at java.net.URLClassLoader.access$100(URLClassLoader.java:73)
	at java.net.URLClassLoader$1.run(URLClassLoader.java:368)
	at java.net.URLClassLoader$1.run(URLClassLoader.java:362)
	at java.security.AccessController.doPrivileged(Native Method)
	at java.net.URLClassLoader.findClass(URLClassLoader.java:361)
	at java.lang.ClassLoader.loadClass(ClassLoader.java:424)
	at sun.misc.Launcher$AppClassLoader.loadClass(Launcher.java:349)
	at java.lang.ClassLoader.loadClass(ClassLoader.java:411)
	at java.lang.ClassLoader.loadClass(ClassLoader.java:357)
	at java.lang.Class.forName0(Native Method)
	at java.lang.Class.forName(Class.java:348)
	at beast.util.BEASTClassLoader.forName(BEASTClassLoader.java:64)
	at beast.util.PackageManager.find(PackageManager.java:1664)
	at beast.util.PackageManager.find(PackageManager.java:1618)
	at beast.util.XMLParserUtils.<clinit>(XMLParserUtils.java:41)
	at beast.util.XMLParser.parseFile(XMLParser.java:286)
	at beast.app.BeastMCMC.parseArgs(BeastMCMC.java:300)
	at beast.app.BeastMCMC.main(BeastMCMC.java:556)
java.lang.UnsupportedClassVersionError: beast/app/tools/NodeComparator has been compiled by a more recent version of the Java Runtime (class file version 56.0), this version of the Java Runtime only recognizes class file versions up to 52.0
	at java.lang.ClassLoader.defineClass1(Native Method)
	at java.lang.ClassLoader.defineClass(ClassLoader.java:763)
	at java.security.SecureClassLoader.defineClass(SecureClassLoader.java:142)
	at java.net.URLClassLoader.defineClass(URLClassLoader.java:467)
	at java.net.URLClassLoader.access$100(URLClassLoader.java:73)
	at java.net.URLClassLoader$1.run(URLClassLoader.java:368)
	at java.net.URLClassLoader$1.run(URLClassLoader.java:362)
	at java.security.AccessController.doPrivileged(Native Method)
	at java.net.URLClassLoader.findClass(URLClassLoader.java:361)
	at java.lang.ClassLoader.loadClass(ClassLoader.java:424)
	at sun.misc.Launcher$AppClassLoader.loadClass(Launcher.java:349)
	at java.lang.ClassLoader.loadClass(ClassLoader.java:411)
	at java.lang.ClassLoader.loadClass(ClassLoader.java:357)
	at java.lang.Class.forName0(Native Method)
	at java.lang.Class.forName(Class.java:348)
	at beast.util.BEASTClassLoader.forName(BEASTClassLoader.java:64)
	at beast.util.PackageManager.find(PackageManager.java:1664)
	at beast.util.PackageManager.find(PackageManager.java:1618)
	at beast.util.XMLParserUtils.<clinit>(XMLParserUtils.java:41)
	at beast.util.XMLParser.parseFile(XMLParser.java:286)
	at beast.app.BeastMCMC.parseArgs(BeastMCMC.java:300)
	at beast.app.BeastMCMC.main(BeastMCMC.java:556)
java.lang.UnsupportedClassVersionError: beast/app/simulators/SABDSimulator has been compiled by a more recent version of the Java Runtime (class file version 56.0), this version of the Java Runtime only recognizes class file versions up to 52.0
	at java.lang.ClassLoader.defineClass1(Native Method)
	at java.lang.ClassLoader.defineClass(ClassLoader.java:763)
	at java.security.SecureClassLoader.defineClass(SecureClassLoader.java:142)
	at java.net.URLClassLoader.defineClass(URLClassLoader.java:467)
	at java.net.URLClassLoader.access$100(URLClassLoader.java:73)
	at java.net.URLClassLoader$1.run(URLClassLoader.java:368)
	at java.net.URLClassLoader$1.run(URLClassLoader.java:362)
	at java.security.AccessController.doPrivileged(Native Method)
	at java.net.URLClassLoader.findClass(URLClassLoader.java:361)
	at java.lang.ClassLoader.loadClass(ClassLoader.java:424)
	at sun.misc.Launcher$AppClassLoader.loadClass(Launcher.java:349)
	at java.lang.ClassLoader.loadClass(ClassLoader.java:411)
	at java.lang.ClassLoader.loadClass(ClassLoader.java:357)
	at java.lang.Class.forName0(Native Method)
	at java.lang.Class.forName(Class.java:348)
	at beast.util.BEASTClassLoader.forName(BEASTClassLoader.java:64)
	at beast.util.PackageManager.find(PackageManager.java:1664)
	at beast.util.PackageManager.find(PackageManager.java:1618)
	at beast.util.XMLParserUtils.<clinit>(XMLParserUtils.java:41)
	at beast.util.XMLParser.parseFile(XMLParser.java:286)
	at beast.app.BeastMCMC.parseArgs(BeastMCMC.java:300)
	at beast.app.BeastMCMC.main(BeastMCMC.java:556)
java.lang.UnsupportedClassVersionError: beast/app/simulators/SABDSimulator$1 has been compiled by a more recent version of the Java Runtime (class file version 56.0), this version of the Java Runtime only recognizes class file versions up to 52.0
	at java.lang.ClassLoader.defineClass1(Native Method)
	at java.lang.ClassLoader.defineClass(ClassLoader.java:763)
	at java.security.SecureClassLoader.defineClass(SecureClassLoader.java:142)
	at java.net.URLClassLoader.defineClass(URLClassLoader.java:467)
	at java.net.URLClassLoader.access$100(URLClassLoader.java:73)
	at java.net.URLClassLoader$1.run(URLClassLoader.java:368)
	at java.net.URLClassLoader$1.run(URLClassLoader.java:362)
	at java.security.AccessController.doPrivileged(Native Method)
	at java.net.URLClassLoader.findClass(URLClassLoader.java:361)
	at java.lang.ClassLoader.loadClass(ClassLoader.java:424)
	at sun.misc.Launcher$AppClassLoader.loadClass(Launcher.java:349)
	at java.lang.ClassLoader.loadClass(ClassLoader.java:411)
	at java.lang.ClassLoader.loadClass(ClassLoader.java:357)
	at java.lang.Class.forName0(Native Method)
	at java.lang.Class.forName(Class.java:348)
	at beast.util.BEASTClassLoader.forName(BEASTClassLoader.java:64)
	at beast.util.PackageManager.find(PackageManager.java:1664)
	at beast.util.PackageManager.find(PackageManager.java:1618)
	at beast.util.XMLParserUtils.<clinit>(XMLParserUtils.java:41)
	at beast.util.XMLParser.parseFile(XMLParser.java:286)
	at beast.app.BeastMCMC.parseArgs(BeastMCMC.java:300)
	at beast.app.BeastMCMC.main(BeastMCMC.java:556)
java.lang.UnsupportedClassVersionError: beast/app/simulators/SABDTreeSimulator has been compiled by a more recent version of the Java Runtime (class file version 56.0), this version of the Java Runtime only recognizes class file versions up to 52.0
	at java.lang.ClassLoader.defineClass1(Native Method)
	at java.lang.ClassLoader.defineClass(ClassLoader.java:763)
	at java.security.SecureClassLoader.defineClass(SecureClassLoader.java:142)
	at java.net.URLClassLoader.defineClass(URLClassLoader.java:467)
	at java.net.URLClassLoader.access$100(URLClassLoader.java:73)
	at java.net.URLClassLoader$1.run(URLClassLoader.java:368)
	at java.net.URLClassLoader$1.run(URLClassLoader.java:362)
	at java.security.AccessController.doPrivileged(Native Method)
	at java.net.URLClassLoader.findClass(URLClassLoader.java:361)
	at java.lang.ClassLoader.loadClass(ClassLoader.java:424)
	at sun.misc.Launcher$AppClassLoader.loadClass(Launcher.java:349)
	at java.lang.ClassLoader.loadClass(ClassLoader.java:411)
	at java.lang.ClassLoader.loadClass(ClassLoader.java:357)
	at java.lang.Class.forName0(Native Method)
	at java.lang.Class.forName(Class.java:348)
	at beast.util.BEASTClassLoader.forName(BEASTClassLoader.java:64)
	at beast.util.PackageManager.find(PackageManager.java:1664)
	at beast.util.PackageManager.find(PackageManager.java:1618)
	at beast.util.XMLParserUtils.<clinit>(XMLParserUtils.java:41)
	at beast.util.XMLParser.parseFile(XMLParser.java:286)
	at beast.app.BeastMCMC.parseArgs(BeastMCMC.java:300)
	at beast.app.BeastMCMC.main(BeastMCMC.java:556)
java.lang.UnsupportedClassVersionError: beast/app/simulators/SABDTreeSimulator$1 has been compiled by a more recent version of the Java Runtime (class file version 56.0), this version of the Java Runtime only recognizes class file versions up to 52.0
	at java.lang.ClassLoader.defineClass1(Native Method)
	at java.lang.ClassLoader.defineClass(ClassLoader.java:763)
	at java.security.SecureClassLoader.defineClass(SecureClassLoader.java:142)
	at java.net.URLClassLoader.defineClass(URLClassLoader.java:467)
	at java.net.URLClassLoader.access$100(URLClassLoader.java:73)
	at java.net.URLClassLoader$1.run(URLClassLoader.java:368)
	at java.net.URLClassLoader$1.run(URLClassLoader.java:362)
	at java.security.AccessController.doPrivileged(Native Method)
	at java.net.URLClassLoader.findClass(URLClassLoader.java:361)
	at java.lang.ClassLoader.loadClass(ClassLoader.java:424)
	at sun.misc.Launcher$AppClassLoader.loadClass(Launcher.java:349)
	at java.lang.ClassLoader.loadClass(ClassLoader.java:411)
	at java.lang.ClassLoader.loadClass(ClassLoader.java:357)
	at java.lang.Class.forName0(Native Method)
	at java.lang.Class.forName(Class.java:348)
	at beast.util.BEASTClassLoader.forName(BEASTClassLoader.java:64)
	at beast.util.PackageManager.find(PackageManager.java:1664)
	at beast.util.PackageManager.find(PackageManager.java:1618)
	at beast.util.XMLParserUtils.<clinit>(XMLParserUtils.java:41)
	at beast.util.XMLParser.parseFile(XMLParser.java:286)
	at beast.app.BeastMCMC.parseArgs(BeastMCMC.java:300)
	at beast.app.BeastMCMC.main(BeastMCMC.java:556)
java.lang.UnsupportedClassVersionError: beast/app/simulators/SABDSkylineTreeSimulatorArbitraryRateChanges has been compiled by a more recent version of the Java Runtime (class file version 56.0), this version of the Java Runtime only recognizes class file versions up to 52.0
	at java.lang.ClassLoader.defineClass1(Native Method)
	at java.lang.ClassLoader.defineClass(ClassLoader.java:763)
	at java.security.SecureClassLoader.defineClass(SecureClassLoader.java:142)
	at java.net.URLClassLoader.defineClass(URLClassLoader.java:467)
	at java.net.URLClassLoader.access$100(URLClassLoader.java:73)
	at java.net.URLClassLoader$1.run(URLClassLoader.java:368)
	at java.net.URLClassLoader$1.run(URLClassLoader.java:362)
	at java.security.AccessController.doPrivileged(Native Method)
	at java.net.URLClassLoader.findClass(URLClassLoader.java:361)
	at java.lang.ClassLoader.loadClass(ClassLoader.java:424)
	at sun.misc.Launcher$AppClassLoader.loadClass(Launcher.java:349)
	at java.lang.ClassLoader.loadClass(ClassLoader.java:411)
	at java.lang.ClassLoader.loadClass(ClassLoader.java:357)
	at java.lang.Class.forName0(Native Method)
	at java.lang.Class.forName(Class.java:348)
	at beast.util.BEASTClassLoader.forName(BEASTClassLoader.java:64)
	at beast.util.PackageManager.find(PackageManager.java:1664)
	at beast.util.PackageManager.find(PackageManager.java:1618)
	at beast.util.XMLParserUtils.<clinit>(XMLParserUtils.java:41)
	at beast.util.XMLParser.parseFile(XMLParser.java:286)
	at beast.app.BeastMCMC.parseArgs(BeastMCMC.java:300)
	at beast.app.BeastMCMC.main(BeastMCMC.java:556)
java.lang.UnsupportedClassVersionError: beast/app/simulators/SABDSkylineTreeSimulator has been compiled by a more recent version of the Java Runtime (class file version 56.0), this version of the Java Runtime only recognizes class file versions up to 52.0
	at java.lang.ClassLoader.defineClass1(Native Method)
	at java.lang.ClassLoader.defineClass(ClassLoader.java:763)
	at java.security.SecureClassLoader.defineClass(SecureClassLoader.java:142)
	at java.net.URLClassLoader.defineClass(URLClassLoader.java:467)
	at java.net.URLClassLoader.access$100(URLClassLoader.java:73)
	at java.net.URLClassLoader$1.run(URLClassLoader.java:368)
	at java.net.URLClassLoader$1.run(URLClassLoader.java:362)
	at java.security.AccessController.doPrivileged(Native Method)
	at java.net.URLClassLoader.findClass(URLClassLoader.java:361)
	at java.lang.ClassLoader.loadClass(ClassLoader.java:424)
	at sun.misc.Launcher$AppClassLoader.loadClass(Launcher.java:349)
	at java.lang.ClassLoader.loadClass(ClassLoader.java:411)
	at java.lang.ClassLoader.loadClass(ClassLoader.java:357)
	at java.lang.Class.forName0(Native Method)
	at java.lang.Class.forName(Class.java:348)
	at beast.util.BEASTClassLoader.forName(BEASTClassLoader.java:64)
	at beast.util.PackageManager.find(PackageManager.java:1664)
	at beast.util.PackageManager.find(PackageManager.java:1618)
	at beast.util.XMLParserUtils.<clinit>(XMLParserUtils.java:41)
	at beast.util.XMLParser.parseFile(XMLParser.java:286)
	at beast.app.BeastMCMC.parseArgs(BeastMCMC.java:300)
	at beast.app.BeastMCMC.main(BeastMCMC.java:556)
java.lang.UnsupportedClassVersionError: beast/app/simulators/SABDSkylineTreeSimulator$1 has been compiled by a more recent version of the Java Runtime (class file version 56.0), this version of the Java Runtime only recognizes class file versions up to 52.0
	at java.lang.ClassLoader.defineClass1(Native Method)
	at java.lang.ClassLoader.defineClass(ClassLoader.java:763)
	at java.security.SecureClassLoader.defineClass(SecureClassLoader.java:142)
	at java.net.URLClassLoader.defineClass(URLClassLoader.java:467)
	at java.net.URLClassLoader.access$100(URLClassLoader.java:73)
	at java.net.URLClassLoader$1.run(URLClassLoader.java:368)
	at java.net.URLClassLoader$1.run(URLClassLoader.java:362)
	at java.security.AccessController.doPrivileged(Native Method)
	at java.net.URLClassLoader.findClass(URLClassLoader.java:361)
	at java.lang.ClassLoader.loadClass(ClassLoader.java:424)
	at sun.misc.Launcher$AppClassLoader.loadClass(Launcher.java:349)
	at java.lang.ClassLoader.loadClass(ClassLoader.java:411)
	at java.lang.ClassLoader.loadClass(ClassLoader.java:357)
	at java.lang.Class.forName0(Native Method)
	at java.lang.Class.forName(Class.java:348)
	at beast.util.BEASTClassLoader.forName(BEASTClassLoader.java:64)
	at beast.util.PackageManager.find(PackageManager.java:1664)
	at beast.util.PackageManager.find(PackageManager.java:1618)
	at beast.util.XMLParserUtils.<clinit>(XMLParserUtils.java:41)
	at beast.util.XMLParser.parseFile(XMLParser.java:286)
	at beast.app.BeastMCMC.parseArgs(BeastMCMC.java:300)
	at beast.app.BeastMCMC.main(BeastMCMC.java:556)
java.lang.UnsupportedClassVersionError: beast/app/simulators/Simulator has been compiled by a more recent version of the Java Runtime (class file version 56.0), this version of the Java Runtime only recognizes class file versions up to 52.0
	at java.lang.ClassLoader.defineClass1(Native Method)
	at java.lang.ClassLoader.defineClass(ClassLoader.java:763)
	at java.security.SecureClassLoader.defineClass(SecureClassLoader.java:142)
	at java.net.URLClassLoader.defineClass(URLClassLoader.java:467)
	at java.net.URLClassLoader.access$100(URLClassLoader.java:73)
	at java.net.URLClassLoader$1.run(URLClassLoader.java:368)
	at java.net.URLClassLoader$1.run(URLClassLoader.java:362)
	at java.security.AccessController.doPrivileged(Native Method)
	at java.net.URLClassLoader.findClass(URLClassLoader.java:361)
	at java.lang.ClassLoader.loadClass(ClassLoader.java:424)
	at sun.misc.Launcher$AppClassLoader.loadClass(Launcher.java:349)
	at java.lang.ClassLoader.loadClass(ClassLoader.java:411)
	at java.lang.ClassLoader.loadClass(ClassLoader.java:357)
	at java.lang.Class.forName0(Native Method)
	at java.lang.Class.forName(Class.java:348)
	at beast.util.BEASTClassLoader.forName(BEASTClassLoader.java:64)
	at beast.util.PackageManager.find(PackageManager.java:1664)
	at beast.util.PackageManager.find(PackageManager.java:1618)
	at beast.util.XMLParserUtils.<clinit>(XMLParserUtils.java:41)
	at beast.util.XMLParser.parseFile(XMLParser.java:286)
	at beast.app.BeastMCMC.parseArgs(BeastMCMC.java:300)
	at beast.app.BeastMCMC.main(BeastMCMC.java:556)
java.lang.UnsupportedClassVersionError: beast/app/beauti/BeautiMorphModelAlignmentProvider has been compiled by a more recent version of the Java Runtime (class file version 56.0), this version of the Java Runtime only recognizes class file versions up to 52.0
	at java.lang.ClassLoader.defineClass1(Native Method)
	at java.lang.ClassLoader.defineClass(ClassLoader.java:763)
	at java.security.SecureClassLoader.defineClass(SecureClassLoader.java:142)
	at java.net.URLClassLoader.defineClass(URLClassLoader.java:467)
	at java.net.URLClassLoader.access$100(URLClassLoader.java:73)
	at java.net.URLClassLoader$1.run(URLClassLoader.java:368)
	at java.net.URLClassLoader$1.run(URLClassLoader.java:362)
	at java.security.AccessController.doPrivileged(Native Method)
	at java.net.URLClassLoader.findClass(URLClassLoader.java:361)
	at java.lang.ClassLoader.loadClass(ClassLoader.java:424)
	at sun.misc.Launcher$AppClassLoader.loadClass(Launcher.java:349)
	at java.lang.ClassLoader.loadClass(ClassLoader.java:357)
	at java.lang.ClassLoader.defineClass1(Native Method)
	at java.lang.ClassLoader.defineClass(ClassLoader.java:763)
	at java.security.SecureClassLoader.defineClass(SecureClassLoader.java:142)
	at java.net.URLClassLoader.defineClass(URLClassLoader.java:467)
	at java.net.URLClassLoader.access$100(URLClassLoader.java:73)
	at java.net.URLClassLoader$1.run(URLClassLoader.java:368)
	at java.net.URLClassLoader$1.run(URLClassLoader.java:362)
	at java.security.AccessController.doPrivileged(Native Method)
	at java.net.URLClassLoader.findClass(URLClassLoader.java:361)
	at java.lang.ClassLoader.loadClass(ClassLoader.java:424)
	at sun.misc.Launcher$AppClassLoader.loadClass(Launcher.java:349)
	at java.lang.ClassLoader.loadClass(ClassLoader.java:411)
	at java.lang.ClassLoader.loadClass(ClassLoader.java:357)
	at java.lang.Class.forName0(Native Method)
	at java.lang.Class.forName(Class.java:348)
	at beast.util.BEASTClassLoader.forName(BEASTClassLoader.java:64)
	at beast.util.PackageManager.find(PackageManager.java:1664)
	at beast.util.PackageManager.find(PackageManager.java:1618)
	at beast.util.XMLParserUtils.<clinit>(XMLParserUtils.java:41)
	at beast.util.XMLParser.parseFile(XMLParser.java:286)
	at beast.app.BeastMCMC.parseArgs(BeastMCMC.java:300)
	at beast.app.BeastMCMC.main(BeastMCMC.java:556)
Alignment(mumps-wa)
  109 taxa
  15320 sites
  1007 patterns

Washington.USA/2017011/49.16/G|2016.932|2016-12-07|north_america|usa|washington|41|unknown|Not_Marshallese = 2016.932 (0.6320000000000618)
Washington.USA/2017013/48.16/3/G|2016.932|2016-12-07|north_america|usa|washington|11|vaccinated|Marshallese = 2016.932 (0.6320000000000618)
Washington.USA/2017018/49.16/3/G|2016.94|2016-12-10|north_america|usa|washington|28|unknown|Not_Marshallese = 2016.94 (0.6240000000000236)
Washington.USA/2017023/50.16/G|2016.948|2016-12-13|north_america|usa|washington|14|vaccinated|Marshallese = 2016.948 (0.6159999999999854)
Washington.USA/2017025/50.16/2/G|2016.945|2016-12-12|north_america|usa|washington|12|vaccinated|Not_Marshallese = 2016.945 (0.6190000000001419)
Washington.USA/2017030/50.16/3/G|2016.945|2016-12-12|north_america|usa|washington|12|vaccinated|Marshallese = 2016.945 (0.6190000000001419)
Washington.USA/2017031/50.16/4/G|2016.948|2016-12-13|north_america|usa|washington|17|unknown|Not_Marshallese = 2016.948 (0.6159999999999854)
Washington.USA/2017047/51.16/G|2016.973|2016-12-22|north_america|usa|washington|43|unknown|Not_Marshallese = 2016.973 (0.5910000000001219)
Washington.USA/2017058/52.16/G|2016.995|2016-12-30|north_america|usa|washington|8|vaccinated|Marshallese = 2016.995 (0.5690000000001874)
Washington.USA/2017059/1.17/G|2017.005|2017-01-03|north_america|usa|washington|11|vaccinated|Not_Marshallese = 2017.005 (0.5589999999999691)
Washington.USA/2017064/52.16/2/G|2016.997|2016-12-31|north_america|usa|washington|27|unknown|Marshallese = 2016.997 (0.5670000000000073)
Washington.USA/2017065/1.17/2/G|2017.008|2017-01-04|north_america|usa|washington|23|unvaccinated|Marshallese = 2017.008 (0.55600000000004)
Washington.USA/2017067/1.17/3/G|2017.014|2017-01-06|north_america|usa|washington|13|vaccinated|Marshallese = 2017.014 (0.5500000000001819)
Washington.USA/2017069/1.17/5/G|2017.019|2017-01-08|north_america|usa|washington|20|vaccinated|Marshallese = 2017.019 (0.5450000000000728)
Washington.USA/2017071/1.17/6/G|2017.011|2017-01-05|north_america|usa|washington|13|unknown|Marshallese = 2017.011 (0.553000000000111)
Washington.USA/2017073/1.17/7/G|2017.027|2017-01-11|north_america|usa|washington|22|vaccinated|Marshallese = 2017.027 (0.5370000000000346)
Washington.USA/2017075/2.17/G|2017.027|2017-01-11|north_america|usa|washington|10|vaccinated|Marshallese = 2017.027 (0.5370000000000346)
Washington.USA/2017080/1.17/8/G|2017.025|2017-01-10|north_america|usa|washington|7|vaccinated|Marshallese = 2017.025 (0.5389999999999873)
Washington.USA/2017088/2.17/4/G|2017.03|2017-01-12|north_america|usa|washington|7|vaccinated|Marshallese = 2017.03 (0.5340000000001055)
Washington.USA/2017093/2.17/6/G|2017.033|2017-01-13|north_america|usa|washington|38|unknown|Not_Marshallese = 2017.033 (0.5310000000001764)
Washington.USA/2017100/2.17/8/G|2017.03|2017-01-12|north_america|usa|washington|17|vaccinated|Marshallese = 2017.03 (0.5340000000001055)
Washington.USA/2017105/2.17/9/G|2017.033|2017-01-13|north_america|usa|washington|4|vaccinated|Marshallese = 2017.033 (0.5310000000001764)
Washington.USA/2017108/2.17/10/G|2017.044|2017-01-17|north_america|usa|washington|1|unvaccinated|Marshallese = 2017.044 (0.5199999999999818)
Washington.USA/2017118/3.17/G|2017.044|2017-01-17|north_america|usa|washington|10|vaccinated|Marshallese = 2017.044 (0.5199999999999818)
Washington.USA/2017120/2.17/11/G|2017.033|2017-01-13|north_america|usa|washington|16|vaccinated|Marshallese = 2017.033 (0.5310000000001764)
Washington.USA/2017130/3.17/2/G|2017.049|2017-01-19|north_america|usa|washington|32|vaccinated|Marshallese = 2017.049 (0.5150000000001)
Washington.USA/2017132/3.17/3/G|2017.052|2017-01-20|north_america|usa|washington|11|vaccinated|Marshallese = 2017.052 (0.512000000000171)
Washington.USA/2017139/4.17/G|2017.068|2017-01-26|north_america|usa|washington|12|vaccinated|Marshallese = 2017.068 (0.4960000000000946)
Washington.USA/2017141/4.17/3/G|2017.074|2017-01-28|north_america|usa|washington|22|vaccinated|Not_Marshallese = 2017.074 (0.4900000000000091)
Washington.USA/2017144/4.17/4/G|2017.079|2017-01-30|north_america|usa|washington|41|unknown|Not_Marshallese = 2017.079 (0.48500000000012733)
Washington.USA/2017145/4.17/5/G|2017.079|2017-01-30|north_america|usa|washington|15|vaccinated|Not_Marshallese = 2017.079 (0.48500000000012733)
Washington.USA/2017147/5.17/G|2017.079|2017-01-30|north_america|usa|washington|15|vaccinated|Marshallese = 2017.079 (0.48500000000012733)
Washington.USA/2017151/5.17/2/G|2017.085|2017-02-01|north_america|usa|washington|21|unknown|Marshallese = 2017.085 (0.47900000000004184)
Washington.USA/2017153/5.17/3/G|2017.082|2017-01-31|north_america|usa|washington|9|vaccinated|Marshallese = 2017.082 (0.4819999999999709)
Washington.USA/2017156/4.17/6/G|2017.082|2017-01-31|north_america|usa|washington|20|vaccinated|Marshallese = 2017.082 (0.4819999999999709)
Washington.USA/2017158/5.17/4/G|2017.099|2017-02-06|north_america|usa|washington|59|unknown|Not_Marshallese = 2017.099 (0.4650000000001455)
Washington.USA/2017165/6.17/G|2017.099|2017-02-06|north_america|usa|washington|54|unknown|Not_Marshallese = 2017.099 (0.4650000000001455)
Washington.USA/2017173/5.17/5/G|2017.088|2017-02-02|north_america|usa|washington|29|unknown|Marshallese = 2017.088 (0.4760000000001128)
Washington.USA/2017174/5.17/6/G|2017.093|2017-02-04|north_america|usa|washington|3|vaccinated|Marshallese = 2017.093 (0.47100000000000364)
Washington.USA/2017177/5.17/7/G|2017.104|2017-02-08|north_america|usa|washington|12|vaccinated|Not_Marshallese = 2017.104 (0.4600000000000364)
Washington.USA/2017178/6.17/2/G|2017.104|2017-02-08|north_america|usa|washington|36|unknown|Marshallese = 2017.104 (0.4600000000000364)
Washington.USA/2017179/6.17/3/G|2017.118|2017-02-13|north_america|usa|washington|15|vaccinated|Marshallese = 2017.118 (0.44600000000014006)
Washington.USA/2017193/6.17/5/G|2017.104|2017-02-08|north_america|usa|washington|39|unknown|Marshallese = 2017.104 (0.4600000000000364)
Washington.USA/2017195/7.17/G|2017.123|2017-02-15|north_america|usa|washington|21|unknown|Marshallese = 2017.123 (0.4410000000000309)
Washington.USA/2017217/9.17/G|2017.159|2017-02-28|north_america|usa|washington|21|vaccinated|Not_Marshallese = 2017.159 (0.4049999999999727)
Washington.USA/2017228/8.17/4/G|2017.145|2017-02-23|north_america|usa|washington|13|vaccinated|Marshallese = 2017.145 (0.4190000000000964)
Washington.USA/2017229/9.17/2/G|2017.162|2017-03-01|north_america|usa|washington|10|vaccinated|Marshallese = 2017.162 (0.40200000000004366)
Washington.USA/2017231/9.17/3/G|2017.162|2017-03-01|north_america|usa|washington|13|vaccinated|Marshallese = 2017.162 (0.40200000000004366)
Washington.USA/2017232/8.17/5/G|2017.159|2017-02-28|north_america|usa|washington|27|unknown|Marshallese = 2017.159 (0.4049999999999727)
Washington.USA/2017249/10.17/G|2017.192|2017-03-12|north_america|usa|washington|5|unvaccinated|Marshallese = 2017.192 (0.37200000000007094)
Washington.USA/2017257/11.17/2/G|2017.2|2017-03-15|north_america|usa|washington|48|unknown|Not_Marshallese = 2017.2 (0.36400000000003274)
Washington.USA/2017268/12.17/G|2017.219|2017-03-22|north_america|usa|washington|36|unknown|Marshallese = 2017.219 (0.3450000000000273)
Washington.USA/2017269/12.17/2/G|2017.219|2017-03-22|north_america|usa|washington|10|vaccinated|Marshallese = 2017.219 (0.3450000000000273)
Washington.USA/2017277/12.17/3/G|2017.225|2017-03-24|north_america|usa|washington|14|unknown|Not_Marshallese = 2017.225 (0.33900000000016917)
Washington.USA/2017279/12.17/5/G|2017.225|2017-03-24|north_america|usa|washington|2|unvaccinated|Not_Marshallese = 2017.225 (0.33900000000016917)
Washington.USA/2017304/15.17/2/G|2017.279|2017-04-13|north_america|usa|washington|18|vaccinated|Marshallese = 2017.279 (0.28500000000008185)
Washington.USA/2017311/16.17/G|2017.296|2017-04-19|north_america|usa|washington|27|vaccinated|Marshallese = 2017.296 (0.2680000000000291)
Washington.USA/2017315/16.17/2/G|2017.307|2017-04-23|north_america|usa|washington|31|vaccinated|Not_Marshallese = 2017.307 (0.25700000000006185)
Washington.USA/2017318/17.17/G|2017.312|2017-04-25|north_america|usa|washington|22|unknown|Marshallese = 2017.312 (0.2520000000001801)
Washington.USA/2017319/17.17/2/G|2017.318|2017-04-27|north_america|usa|washington|18|vaccinated|Marshallese = 2017.318 (0.2460000000000946)
Washington.USA/2017321/17.17/3/G|2017.323|2017-04-29|north_america|usa|washington|24|vaccinated|Not_Marshallese = 2017.323 (0.24099999999998545)
Washington.USA/2017325/17.17/4/G|2017.332|2017-05-02|north_america|usa|washington|34|unknown|Not_Marshallese = 2017.332 (0.2319999999999709)
Washington.USA/2017330/19.17/G|2017.353|2017-05-10|north_america|usa|washington|29|unknown|Not_Marshallese = 2017.353 (0.21100000000001273)
Washington.USA/2017331/19.17/2/G|2017.359|2017-05-12|north_america|usa|washington|35|unknown|Not_Marshallese = 2017.359 (0.20500000000015461)
Washington.USA/2017333/19.17/3/G|2017.356|2017-05-11|north_america|usa|washington|26|unknown|Not_Marshallese = 2017.356 (0.20800000000008367)
Washington.USA/2017335/21.17/G|2017.386|2017-05-22|north_america|usa|washington|13|unvaccinated|Marshallese = 2017.386 (0.17800000000011096)
Washington.USA/2017336/20.17/G|2017.384|2017-05-21|north_america|usa|washington|27|unvaccinated|Marshallese = 2017.384 (0.18000000000006366)
Washington.USA/2017340/20.17/2/G|2017.384|2017-05-21|north_america|usa|washington|14|vaccinated|Marshallese = 2017.384 (0.18000000000006366)
Washington.USA/2017341/20.17/3/G|2017.386|2017-05-22|north_america|usa|washington|23|vaccinated|Not_Marshallese = 2017.386 (0.17800000000011096)
Washington.USA/2017347/22.17/G|2017.408|2017-05-30|north_america|usa|washington|16|vaccinated|Not_Marshallese = 2017.408 (0.15600000000017644)
Washington.USA/2017358/29.17/G|2017.564|2017-07-26|north_america|usa|washington|25|unvaccinated|Not_Marshallese = 2017.564 (0.0)
Washington.USA/2017359/30.17/G|2017.562|2017-07-25|north_america|usa|washington|71|unvaccinated|Not_Marshallese = 2017.562 (0.00200000000018008)
Washington.USA/2017360/50.16/6/G|2016.964|2016-12-19|north_america|usa|washington|25|unknown|Marshallese = 2016.964 (0.6000000000001364)
Washington.USA/2017361/51.16/3/G|2016.97|2016-12-21|north_america|usa|washington|50|unknown|Marshallese = 2016.97 (0.5940000000000509)
Washington.USA/2017362/9.17/4/G|2017.175|2017-03-06|north_america|usa|washington|10|vaccinated|Marshallese = 2017.175 (0.3890000000001237)
Washington.USA/2017363/10.17/3/G|2017.178|2017-03-07|north_america|usa|washington|15|vaccinated|Marshallese = 2017.178 (0.38599999999996726)
Washington.USA/2017364/2.17/12/G|2017.033|2017-01-13|north_america|usa|washington|2|unvaccinated|Marshallese = 2017.033 (0.5310000000001764)
Washington.USA/2017365/2.17/13/G|2017.033|2017-01-13|north_america|usa|washington|11|vaccinated|Marshallese = 2017.033 (0.5310000000001764)
Washington.USA/2017366/3.17/5/G|2017.047|2017-01-18|north_america|usa|washington|18|vaccinated|Marshallese = 2017.047 (0.5170000000000528)
Washington.USA/2017367/4.17/7/G|2017.09|2017-02-03|north_america|usa|washington|37|unvaccinated|Marshallese = 2017.09 (0.47400000000016007)
Washington.USA/2017368/12.17/6/G|2017.219|2017-03-22|north_america|usa|washington|13|unvaccinated|Marshallese = 2017.219 (0.3450000000000273)
Washington.USA/2017369/7.17/2/G|2017.142|2017-02-22|north_america|usa|washington|12|unknown|Marshallese = 2017.142 (0.42200000000002547)
Washington.USA/2017370/3.17/6/G|2017.049|2017-01-19|north_america|usa|washington|24|unknown|Marshallese = 2017.049 (0.5150000000001)
Washington.USA/2017371/16.17/3/G|2017.301|2017-04-21|north_america|usa|washington|8|vaccinated|Marshallese = 2017.301 (0.26300000000014734)
Washington.USA/2017373/49.16/4/G|2016.943|2016-12-11|north_america|usa|washington|44|unknown|Not_Marshallese = 2016.943 (0.6210000000000946)
Washington.USA/2017374/1.17/10/G|2017.005|2017-01-03|north_america|usa|washington|44|unknown|Not_Marshallese = 2017.005 (0.5589999999999691)
Washington.USA/2017375/4.17/8/G|2017.077|2017-01-29|north_america|usa|washington|15|vaccinated|Not_Marshallese = 2017.077 (0.48700000000008004)
Washington.USA/2017376/5.17/8/G|2017.082|2017-01-31|north_america|usa|washington|29|vaccinated|Not_Marshallese = 2017.082 (0.4819999999999709)
Washington.USA/2017377/5.17/9/G|2017.088|2017-02-02|north_america|usa|washington|13|vaccinated|Not_Marshallese = 2017.088 (0.4760000000001128)
Washington.USA/2017379/5.17/11/G|2017.104|2017-02-08|north_america|usa|washington|21|vaccinated|Not_Marshallese = 2017.104 (0.4600000000000364)
Washington.USA/2017380/6.17/6/G|2017.11|2017-02-10|north_america|usa|washington|38|vaccinated|Not_Marshallese = 2017.11 (0.45400000000017826)
Washington.USA/2017381/7.17/3/G|2017.121|2017-02-14|north_america|usa|washington|2|unvaccinated|Not_Marshallese = 2017.121 (0.44299999999998363)
Washington.USA/2017382/7.17/4/G|2017.134|2017-02-19|north_america|usa|washington|6|vaccinated|Not_Marshallese = 2017.134 (0.43000000000006366)
Washington.USA/2017383/8.17/6/G|2017.142|2017-02-22|north_america|usa|washington|21|vaccinated|Not_Marshallese = 2017.142 (0.42200000000002547)
Washington.USA/2017385/11.17/3/G|2017.2|2017-03-15|north_america|usa|washington|5|vaccinated|Not_Marshallese = 2017.2 (0.36400000000003274)
Washington.USA/2017386/11.17/4/G|2017.2|2017-03-15|north_america|usa|washington|29|vaccinated|Not_Marshallese = 2017.2 (0.36400000000003274)
Washington.USA/2017387/11.17/5/G|2017.208|2017-03-18|north_america|usa|washington|18|vaccinated|Not_Marshallese = 2017.208 (0.35599999999999454)
Washington.USA/2017388/12.17/7/G|2017.222|2017-03-23|north_america|usa|washington|11|vaccinated|Not_Marshallese = 2017.222 (0.3420000000000982)
Washington.USA/2017389/12.17/8/G|2017.233|2017-03-27|north_america|usa|washington|57|unknown|Not_Marshallese = 2017.233 (0.33100000000013097)
Washington.USA/2017391/14.17/G|2017.26|2017-04-06|north_america|usa|washington|47|unvaccinated|Not_Marshallese = 2017.26 (0.3040000000000873)
Washington.USA/2017392/14.17/2/G|2017.26|2017-04-06|north_america|usa|washington|1|vaccinated|Not_Marshallese = 2017.26 (0.3040000000000873)
Washington.USA/2017393/15.17/3/G|2017.293|2017-04-18|north_america|usa|washington|9|vaccinated|Not_Marshallese = 2017.293 (0.27100000000018554)
Washington.USA/2017395/18.17/2/G|2017.337|2017-05-04|north_america|usa|washington|2|vaccinated|Not_Marshallese = 2017.337 (0.22700000000008913)
Washington.USA/2017396/19.17/4/G|2017.356|2017-05-11|north_america|usa|washington|39|vaccinated|Not_Marshallese = 2017.356 (0.20800000000008367)
Washington.USA/2017397/20.17/4/G|2017.392|2017-05-24|north_america|usa|washington|12|vaccinated|Not_Marshallese = 2017.392 (0.17200000000002547)
Washington.USA/2017398/23.17/G|2017.441|2017-06-11|north_america|usa|washington|50|unknown|Not_Marshallese = 2017.441 (0.1230000000000473)
Washington.USA/2017399/23.17/2/G|2017.444|2017-06-12|north_america|usa|washington|13|vaccinated|Not_Marshallese = 2017.444 (0.12000000000011823)
Washington.USA/2017401/28.17/G|2017.526|2017-07-12|north_america|usa|washington|13|vaccinated|Not_Marshallese = 2017.526 (0.038000000000010914)
Washington.USA/2017402/16.17/4/G|2017.29|2017-04-17|north_america|usa|washington|17|vaccinated|Not_Marshallese = 2017.29 (0.2740000000001146)
Washington.USA/2017011/49.16/G|2016.932|2016-12-07|north_america|usa|washington|41|unknown|Not_Marshallese = Not_Marshallese (NaN)
Washington.USA/2017013/48.16/3/G|2016.932|2016-12-07|north_america|usa|washington|11|vaccinated|Marshallese = Marshallese (NaN)
Washington.USA/2017018/49.16/3/G|2016.94|2016-12-10|north_america|usa|washington|28|unknown|Not_Marshallese = Not_Marshallese (NaN)
Washington.USA/2017023/50.16/G|2016.948|2016-12-13|north_america|usa|washington|14|vaccinated|Marshallese = Marshallese (NaN)
Washington.USA/2017025/50.16/2/G|2016.945|2016-12-12|north_america|usa|washington|12|vaccinated|Not_Marshallese = Not_Marshallese (NaN)
Washington.USA/2017030/50.16/3/G|2016.945|2016-12-12|north_america|usa|washington|12|vaccinated|Marshallese = Marshallese (NaN)
Washington.USA/2017031/50.16/4/G|2016.948|2016-12-13|north_america|usa|washington|17|unknown|Not_Marshallese = Not_Marshallese (NaN)
Washington.USA/2017047/51.16/G|2016.973|2016-12-22|north_america|usa|washington|43|unknown|Not_Marshallese = Not_Marshallese (NaN)
Washington.USA/2017058/52.16/G|2016.995|2016-12-30|north_america|usa|washington|8|vaccinated|Marshallese = Marshallese (NaN)
Washington.USA/2017059/1.17/G|2017.005|2017-01-03|north_america|usa|washington|11|vaccinated|Not_Marshallese = Not_Marshallese (NaN)
Washington.USA/2017064/52.16/2/G|2016.997|2016-12-31|north_america|usa|washington|27|unknown|Marshallese = Marshallese (NaN)
Washington.USA/2017065/1.17/2/G|2017.008|2017-01-04|north_america|usa|washington|23|unvaccinated|Marshallese = Marshallese (NaN)
Washington.USA/2017067/1.17/3/G|2017.014|2017-01-06|north_america|usa|washington|13|vaccinated|Marshallese = Marshallese (NaN)
Washington.USA/2017069/1.17/5/G|2017.019|2017-01-08|north_america|usa|washington|20|vaccinated|Marshallese = Marshallese (NaN)
Washington.USA/2017071/1.17/6/G|2017.011|2017-01-05|north_america|usa|washington|13|unknown|Marshallese = Marshallese (NaN)
Washington.USA/2017073/1.17/7/G|2017.027|2017-01-11|north_america|usa|washington|22|vaccinated|Marshallese = Marshallese (NaN)
Washington.USA/2017075/2.17/G|2017.027|2017-01-11|north_america|usa|washington|10|vaccinated|Marshallese = Marshallese (NaN)
Washington.USA/2017080/1.17/8/G|2017.025|2017-01-10|north_america|usa|washington|7|vaccinated|Marshallese = Marshallese (NaN)
Washington.USA/2017088/2.17/4/G|2017.03|2017-01-12|north_america|usa|washington|7|vaccinated|Marshallese = Marshallese (NaN)
Washington.USA/2017093/2.17/6/G|2017.033|2017-01-13|north_america|usa|washington|38|unknown|Not_Marshallese = Not_Marshallese (NaN)
Washington.USA/2017100/2.17/8/G|2017.03|2017-01-12|north_america|usa|washington|17|vaccinated|Marshallese = Marshallese (NaN)
Washington.USA/2017105/2.17/9/G|2017.033|2017-01-13|north_america|usa|washington|4|vaccinated|Marshallese = Marshallese (NaN)
Washington.USA/2017108/2.17/10/G|2017.044|2017-01-17|north_america|usa|washington|1|unvaccinated|Marshallese = Marshallese (NaN)
Washington.USA/2017118/3.17/G|2017.044|2017-01-17|north_america|usa|washington|10|vaccinated|Marshallese = Marshallese (NaN)
Washington.USA/2017120/2.17/11/G|2017.033|2017-01-13|north_america|usa|washington|16|vaccinated|Marshallese = Marshallese (NaN)
Washington.USA/2017130/3.17/2/G|2017.049|2017-01-19|north_america|usa|washington|32|vaccinated|Marshallese = Marshallese (NaN)
Washington.USA/2017132/3.17/3/G|2017.052|2017-01-20|north_america|usa|washington|11|vaccinated|Marshallese = Marshallese (NaN)
Washington.USA/2017139/4.17/G|2017.068|2017-01-26|north_america|usa|washington|12|vaccinated|Marshallese = Marshallese (NaN)
Washington.USA/2017141/4.17/3/G|2017.074|2017-01-28|north_america|usa|washington|22|vaccinated|Not_Marshallese = Not_Marshallese (NaN)
Washington.USA/2017144/4.17/4/G|2017.079|2017-01-30|north_america|usa|washington|41|unknown|Not_Marshallese = Not_Marshallese (NaN)
Washington.USA/2017145/4.17/5/G|2017.079|2017-01-30|north_america|usa|washington|15|vaccinated|Not_Marshallese = Not_Marshallese (NaN)
Washington.USA/2017147/5.17/G|2017.079|2017-01-30|north_america|usa|washington|15|vaccinated|Marshallese = Marshallese (NaN)
Washington.USA/2017151/5.17/2/G|2017.085|2017-02-01|north_america|usa|washington|21|unknown|Marshallese = Marshallese (NaN)
Washington.USA/2017153/5.17/3/G|2017.082|2017-01-31|north_america|usa|washington|9|vaccinated|Marshallese = Marshallese (NaN)
Washington.USA/2017156/4.17/6/G|2017.082|2017-01-31|north_america|usa|washington|20|vaccinated|Marshallese = Marshallese (NaN)
Washington.USA/2017158/5.17/4/G|2017.099|2017-02-06|north_america|usa|washington|59|unknown|Not_Marshallese = Not_Marshallese (NaN)
Washington.USA/2017165/6.17/G|2017.099|2017-02-06|north_america|usa|washington|54|unknown|Not_Marshallese = Not_Marshallese (NaN)
Washington.USA/2017173/5.17/5/G|2017.088|2017-02-02|north_america|usa|washington|29|unknown|Marshallese = Marshallese (NaN)
Washington.USA/2017174/5.17/6/G|2017.093|2017-02-04|north_america|usa|washington|3|vaccinated|Marshallese = Marshallese (NaN)
Washington.USA/2017177/5.17/7/G|2017.104|2017-02-08|north_america|usa|washington|12|vaccinated|Not_Marshallese = Not_Marshallese (NaN)
Washington.USA/2017178/6.17/2/G|2017.104|2017-02-08|north_america|usa|washington|36|unknown|Marshallese = Marshallese (NaN)
Washington.USA/2017179/6.17/3/G|2017.118|2017-02-13|north_america|usa|washington|15|vaccinated|Marshallese = Marshallese (NaN)
Washington.USA/2017193/6.17/5/G|2017.104|2017-02-08|north_america|usa|washington|39|unknown|Marshallese = Marshallese (NaN)
Washington.USA/2017195/7.17/G|2017.123|2017-02-15|north_america|usa|washington|21|unknown|Marshallese = Marshallese (NaN)
Washington.USA/2017217/9.17/G|2017.159|2017-02-28|north_america|usa|washington|21|vaccinated|Not_Marshallese = Not_Marshallese (NaN)
Washington.USA/2017228/8.17/4/G|2017.145|2017-02-23|north_america|usa|washington|13|vaccinated|Marshallese = Marshallese (NaN)
Washington.USA/2017229/9.17/2/G|2017.162|2017-03-01|north_america|usa|washington|10|vaccinated|Marshallese = Marshallese (NaN)
Washington.USA/2017231/9.17/3/G|2017.162|2017-03-01|north_america|usa|washington|13|vaccinated|Marshallese = Marshallese (NaN)
Washington.USA/2017232/8.17/5/G|2017.159|2017-02-28|north_america|usa|washington|27|unknown|Marshallese = Marshallese (NaN)
Washington.USA/2017249/10.17/G|2017.192|2017-03-12|north_america|usa|washington|5|unvaccinated|Marshallese = Marshallese (NaN)
Washington.USA/2017257/11.17/2/G|2017.2|2017-03-15|north_america|usa|washington|48|unknown|Not_Marshallese = Not_Marshallese (NaN)
Washington.USA/2017268/12.17/G|2017.219|2017-03-22|north_america|usa|washington|36|unknown|Marshallese = Marshallese (NaN)
Washington.USA/2017269/12.17/2/G|2017.219|2017-03-22|north_america|usa|washington|10|vaccinated|Marshallese = Marshallese (NaN)
Washington.USA/2017277/12.17/3/G|2017.225|2017-03-24|north_america|usa|washington|14|unknown|Not_Marshallese = Not_Marshallese (NaN)
Washington.USA/2017279/12.17/5/G|2017.225|2017-03-24|north_america|usa|washington|2|unvaccinated|Not_Marshallese = Not_Marshallese (NaN)
Washington.USA/2017304/15.17/2/G|2017.279|2017-04-13|north_america|usa|washington|18|vaccinated|Marshallese = Marshallese (NaN)
Washington.USA/2017311/16.17/G|2017.296|2017-04-19|north_america|usa|washington|27|vaccinated|Marshallese = Marshallese (NaN)
Washington.USA/2017315/16.17/2/G|2017.307|2017-04-23|north_america|usa|washington|31|vaccinated|Not_Marshallese = Not_Marshallese (NaN)
Washington.USA/2017318/17.17/G|2017.312|2017-04-25|north_america|usa|washington|22|unknown|Marshallese = Marshallese (NaN)
Washington.USA/2017319/17.17/2/G|2017.318|2017-04-27|north_america|usa|washington|18|vaccinated|Marshallese = Marshallese (NaN)
Washington.USA/2017321/17.17/3/G|2017.323|2017-04-29|north_america|usa|washington|24|vaccinated|Not_Marshallese = Not_Marshallese (NaN)
Washington.USA/2017325/17.17/4/G|2017.332|2017-05-02|north_america|usa|washington|34|unknown|Not_Marshallese = Not_Marshallese (NaN)
Washington.USA/2017330/19.17/G|2017.353|2017-05-10|north_america|usa|washington|29|unknown|Not_Marshallese = Not_Marshallese (NaN)
Washington.USA/2017331/19.17/2/G|2017.359|2017-05-12|north_america|usa|washington|35|unknown|Not_Marshallese = Not_Marshallese (NaN)
Washington.USA/2017333/19.17/3/G|2017.356|2017-05-11|north_america|usa|washington|26|unknown|Not_Marshallese = Not_Marshallese (NaN)
Washington.USA/2017335/21.17/G|2017.386|2017-05-22|north_america|usa|washington|13|unvaccinated|Marshallese = Marshallese (NaN)
Washington.USA/2017336/20.17/G|2017.384|2017-05-21|north_america|usa|washington|27|unvaccinated|Marshallese = Marshallese (NaN)
Washington.USA/2017340/20.17/2/G|2017.384|2017-05-21|north_america|usa|washington|14|vaccinated|Marshallese = Marshallese (NaN)
Washington.USA/2017341/20.17/3/G|2017.386|2017-05-22|north_america|usa|washington|23|vaccinated|Not_Marshallese = Not_Marshallese (NaN)
Washington.USA/2017347/22.17/G|2017.408|2017-05-30|north_america|usa|washington|16|vaccinated|Not_Marshallese = Not_Marshallese (NaN)
Washington.USA/2017358/29.17/G|2017.564|2017-07-26|north_america|usa|washington|25|unvaccinated|Not_Marshallese = Not_Marshallese (NaN)
Washington.USA/2017359/30.17/G|2017.562|2017-07-25|north_america|usa|washington|71|unvaccinated|Not_Marshallese = Not_Marshallese (NaN)
Washington.USA/2017360/50.16/6/G|2016.964|2016-12-19|north_america|usa|washington|25|unknown|Marshallese = Marshallese (NaN)
Washington.USA/2017361/51.16/3/G|2016.97|2016-12-21|north_america|usa|washington|50|unknown|Marshallese = Marshallese (NaN)
Washington.USA/2017362/9.17/4/G|2017.175|2017-03-06|north_america|usa|washington|10|vaccinated|Marshallese = Marshallese (NaN)
Washington.USA/2017363/10.17/3/G|2017.178|2017-03-07|north_america|usa|washington|15|vaccinated|Marshallese = Marshallese (NaN)
Washington.USA/2017364/2.17/12/G|2017.033|2017-01-13|north_america|usa|washington|2|unvaccinated|Marshallese = Marshallese (NaN)
Washington.USA/2017365/2.17/13/G|2017.033|2017-01-13|north_america|usa|washington|11|vaccinated|Marshallese = Marshallese (NaN)
Washington.USA/2017366/3.17/5/G|2017.047|2017-01-18|north_america|usa|washington|18|vaccinated|Marshallese = Marshallese (NaN)
Washington.USA/2017367/4.17/7/G|2017.09|2017-02-03|north_america|usa|washington|37|unvaccinated|Marshallese = Marshallese (NaN)
Washington.USA/2017368/12.17/6/G|2017.219|2017-03-22|north_america|usa|washington|13|unvaccinated|Marshallese = Marshallese (NaN)
Washington.USA/2017369/7.17/2/G|2017.142|2017-02-22|north_america|usa|washington|12|unknown|Marshallese = Marshallese (NaN)
Washington.USA/2017370/3.17/6/G|2017.049|2017-01-19|north_america|usa|washington|24|unknown|Marshallese = Marshallese (NaN)
Washington.USA/2017371/16.17/3/G|2017.301|2017-04-21|north_america|usa|washington|8|vaccinated|Marshallese = Marshallese (NaN)
Washington.USA/2017373/49.16/4/G|2016.943|2016-12-11|north_america|usa|washington|44|unknown|Not_Marshallese = Not_Marshallese (NaN)
Washington.USA/2017374/1.17/10/G|2017.005|2017-01-03|north_america|usa|washington|44|unknown|Not_Marshallese = Not_Marshallese (NaN)
Washington.USA/2017375/4.17/8/G|2017.077|2017-01-29|north_america|usa|washington|15|vaccinated|Not_Marshallese = Not_Marshallese (NaN)
Washington.USA/2017376/5.17/8/G|2017.082|2017-01-31|north_america|usa|washington|29|vaccinated|Not_Marshallese = Not_Marshallese (NaN)
Washington.USA/2017377/5.17/9/G|2017.088|2017-02-02|north_america|usa|washington|13|vaccinated|Not_Marshallese = Not_Marshallese (NaN)
Washington.USA/2017379/5.17/11/G|2017.104|2017-02-08|north_america|usa|washington|21|vaccinated|Not_Marshallese = Not_Marshallese (NaN)
Washington.USA/2017380/6.17/6/G|2017.11|2017-02-10|north_america|usa|washington|38|vaccinated|Not_Marshallese = Not_Marshallese (NaN)
Washington.USA/2017381/7.17/3/G|2017.121|2017-02-14|north_america|usa|washington|2|unvaccinated|Not_Marshallese = Not_Marshallese (NaN)
Washington.USA/2017382/7.17/4/G|2017.134|2017-02-19|north_america|usa|washington|6|vaccinated|Not_Marshallese = Not_Marshallese (NaN)
Washington.USA/2017383/8.17/6/G|2017.142|2017-02-22|north_america|usa|washington|21|vaccinated|Not_Marshallese = Not_Marshallese (NaN)
Washington.USA/2017385/11.17/3/G|2017.2|2017-03-15|north_america|usa|washington|5|vaccinated|Not_Marshallese = Not_Marshallese (NaN)
Washington.USA/2017386/11.17/4/G|2017.2|2017-03-15|north_america|usa|washington|29|vaccinated|Not_Marshallese = Not_Marshallese (NaN)
Washington.USA/2017387/11.17/5/G|2017.208|2017-03-18|north_america|usa|washington|18|vaccinated|Not_Marshallese = Not_Marshallese (NaN)
Washington.USA/2017388/12.17/7/G|2017.222|2017-03-23|north_america|usa|washington|11|vaccinated|Not_Marshallese = Not_Marshallese (NaN)
Washington.USA/2017389/12.17/8/G|2017.233|2017-03-27|north_america|usa|washington|57|unknown|Not_Marshallese = Not_Marshallese (NaN)
Washington.USA/2017391/14.17/G|2017.26|2017-04-06|north_america|usa|washington|47|unvaccinated|Not_Marshallese = Not_Marshallese (NaN)
Washington.USA/2017392/14.17/2/G|2017.26|2017-04-06|north_america|usa|washington|1|vaccinated|Not_Marshallese = Not_Marshallese (NaN)
Washington.USA/2017393/15.17/3/G|2017.293|2017-04-18|north_america|usa|washington|9|vaccinated|Not_Marshallese = Not_Marshallese (NaN)
Washington.USA/2017395/18.17/2/G|2017.337|2017-05-04|north_america|usa|washington|2|vaccinated|Not_Marshallese = Not_Marshallese (NaN)
Washington.USA/2017396/19.17/4/G|2017.356|2017-05-11|north_america|usa|washington|39|vaccinated|Not_Marshallese = Not_Marshallese (NaN)
Washington.USA/2017397/20.17/4/G|2017.392|2017-05-24|north_america|usa|washington|12|vaccinated|Not_Marshallese = Not_Marshallese (NaN)
Washington.USA/2017398/23.17/G|2017.441|2017-06-11|north_america|usa|washington|50|unknown|Not_Marshallese = Not_Marshallese (NaN)
Washington.USA/2017399/23.17/2/G|2017.444|2017-06-12|north_america|usa|washington|13|vaccinated|Not_Marshallese = Not_Marshallese (NaN)
Washington.USA/2017401/28.17/G|2017.526|2017-07-12|north_america|usa|washington|13|vaccinated|Not_Marshallese = Not_Marshallese (NaN)
Washington.USA/2017402/16.17/4/G|2017.29|2017-04-17|north_america|usa|washington|17|vaccinated|Not_Marshallese = Not_Marshallese (NaN)
3
the dimension of NeConstantBSSVS.t:mumps-wa is set to 3
Wrong number of migration elements, assume asymmetric migration:
the dimension of relativeMigrationRatesConstantBSSVS.t:mumps-wa is set to 6
Mascot native library not loaded
Mascot native library not loaded
Using Euler2ndOrder3
Failed to load BEAGLE library: no hmsbeagle-jni in java.library.path
TreeLikelihood(treeLikelihood.mumps-wa0) uses BeerLikelihoodCore4
  Alignment(mumps-wa): [taxa, patterns, sites] = [109, 1007, 15320]
WARNING: no up item specified in UpDownOperator
===============================================================================
Citations for this model:

Bouckaert, Remco, Timothy G. Vaughan, Joëlle Barido-Sottani, Sebastián Duchêne, 
  Mathieu Fourment, Alexandra Gavryushkina, Joseph Heled et al. 
  BEAST 2.5: An advanced software platform for Bayesian evolutionary analysis. 
  PLoS computational biology 15, no. 4 (2019): e1006650.

Nicola F. Müller, David A. Rasmussen, Tanja Stadler (2017)
  The Structured Coalescent and its Approximations.
  Mol Biol Evol 2017 msx186. doi: 10.1093/molbev/msx186

Lemey, Philippe and Rambaut, Andrew and Drummond, Alexei J and Suchard, Marc A (2009)
  Bayesian phylogeography finds its roots
  PLoS computational biology, https://doi.org/10.1371/journal.pcbi.1000520

Hasegawa M, Kishino H, Yano T (1985) Dating the human-ape splitting by a
  molecular clock of mitochondrial DNA. Journal of Molecular Evolution
  22:160-174.

Nicola F. Müller, David A. Rasmussen, Tanja Stadler (2018)
  MASCOT: parameter and state inference under the marginal
  structured coalescent approximation
  Bioinformatics, , bty406, https://doi.org/10.1093/bioinformatics/bty406

===============================================================================
Warning: state contains a node clockRate.c:mumps-wa for which there is no operator.
Warning: state contains a node indicatorsConstantBSSVS.t:mumps-wa for which there is no operator.
Start likelihood: -52442.46630276073 
Writing file mumps_1_rep1.log
Writing file mumps_1_rep1.trees
         Sample      posterior     likelihood          prior
              0    -52442.4663    -52183.8931      -258.5731 --
          50000    -26811.9627    -26544.9030      -267.0597 --
         100000    -26695.7456    -26475.2885      -220.4571 --
         150000    -26713.9929    -26468.4173      -245.5755 --
         200000    -26695.7936    -26477.7161      -218.0775 --
         250000    -26718.1983    -26479.5866      -238.6116 --
         300000    -26722.5261    -26475.1433      -247.3827 19m17s/Msamples
         350000    -26720.7398    -26482.4716      -238.2682 19m23s/Msamples
         400000    -26707.5937    -26480.7120      -226.8817 19m27s/Msamples
         450000    -26705.6506    -26472.8417      -232.8088 19m27s/Msamples
         500000    -26708.7136    -26467.9851      -240.7284 19m31s/Msamples
         550000    -26707.2431    -26472.1147      -235.1283 19m30s/Msamples
         600000    -26707.7266    -26472.8038      -234.9228 19m27s/Msamples
         650000    -26719.5734    -26474.3677      -245.2056 19m24s/Msamples
         700000    -26691.8477    -26472.2191      -219.6286 19m24s/Msamples
         750000    -26714.5049    -26471.8329      -242.6720 19m24s/Msamples
         800000    -26706.3143    -26480.6931      -225.6211 19m23s/Msamples
         850000    -26710.4454    -26478.0087      -232.4367 19m26s/Msamples
         900000    -26734.3082    -26475.4833      -258.8248 19m25s/Msamples
         950000    -26735.5402    -26475.5902      -259.9500 19m25s/Msamples
        1000000    -26683.9556    -26464.3971      -219.5585 19m26s/Msamples
        1050000    -26688.9765    -26471.2637      -217.7127 19m25s/Msamples
        1100000    -26707.3924    -26472.0985      -235.2939 19m25s/Msamples
        1150000    -26707.5894    -26486.4354      -221.1539 19m24s/Msamples
        1200000    -26742.4870    -26477.1143      -265.3726 19m24s/Msamples
        1250000    -26703.1645    -26460.9652      -242.1992 19m25s/Msamples
        1300000    -26744.4239    -26488.1194      -256.3045 19m26s/Msamples
        1350000    -26703.1622    -26460.2592      -242.9029 19m27s/Msamples
        1400000    -26686.7081    -26471.2060      -215.5021 19m25s/Msamples
        1450000    -26703.1978    -26462.2134      -240.9843 19m24s/Msamples
        1500000    -26717.8347    -26472.0454      -245.7892 19m25s/Msamples
        1550000    -26681.6749    -26475.1926      -206.4823 19m25s/Msamples
        1600000    -26710.0693    -26478.5684      -231.5009 19m25s/Msamples
        1650000    -26729.5478    -26480.2819      -249.2659 19m25s/Msamples
        1700000    -26700.7786    -26467.6758      -233.1028 19m24s/Msamples
        1750000    -26739.4765    -26471.7118      -267.7646 19m23s/Msamples
        1800000    -26714.0638    -26470.1142      -243.9495 19m24s/Msamples
        1850000    -26702.9827    -26477.2379      -225.7447 19m25s/Msamples
        1900000    -26691.2458    -26463.5361      -227.7097 19m24s/Msamples
        1950000    -26701.3129    -26486.6058      -214.7070 19m24s/Msamples
        2000000    -26678.9745    -26464.8065      -214.1680 19m23s/Msamples
        2050000    -26711.0034    -26464.8667      -246.1366 19m23s/Msamples
        2100000    -26721.5156    -26467.3748      -254.1408 19m23s/Msamples
        2150000    -26706.9213    -26471.8396      -235.0816 19m23s/Msamples
        2200000    -26729.6832    -26481.2796      -248.4035 19m23s/Msamples
        2250000    -26715.4306    -26470.4065      -245.0241 19m22s/Msamples
        2300000    -26713.8737    -26477.3531      -236.5205 19m23s/Msamples
        2350000    -26709.3564    -26478.5452      -230.8111 19m23s/Msamples
        2400000    -26719.2495    -26469.5397      -249.7098 19m23s/Msamples
        2450000    -26722.6680    -26467.8079      -254.8600 19m22s/Msamples
        2500000    -26757.9974    -26490.3052      -267.6922 19m23s/Msamples
        2550000    -26714.6494    -26489.6931      -224.9563 19m24s/Msamples
        2600000    -26686.3976    -26464.3664      -222.0311 19m24s/Msamples
        2650000    -26696.0726    -26474.1461      -221.9265 19m26s/Msamples
        2700000    -26700.2577    -26461.0108      -239.2468 19m26s/Msamples
        2750000    -26713.8328    -26466.9133      -246.9195 19m27s/Msamples
        2800000    -26709.7076    -26468.5508      -241.1567 19m29s/Msamples
        2850000    -26732.6150    -26477.0320      -255.5829 19m30s/Msamples
        2900000    -26716.5344    -26486.8812      -229.6531 19m31s/Msamples
        2950000    -26717.0890    -26481.4853      -235.6036 19m32s/Msamples
        3000000    -26695.4243    -26469.7237      -225.7005 19m33s/Msamples
        3050000    -26685.3357    -26478.9557      -206.3799 19m34s/Msamples
        3100000    -26721.4889    -26469.8565      -251.6323 19m34s/Msamples
        3150000    -26710.7872    -26480.2675      -230.5197 19m34s/Msamples
        3200000    -26700.7560    -26466.9835      -233.7724 19m34s/Msamples
        3250000    -26686.2974    -26466.4204      -219.8770 19m35s/Msamples
        3300000    -26691.9745    -26467.5925      -224.3820 19m36s/Msamples
        3350000    -26731.4826    -26470.2879      -261.1946 19m36s/Msamples
        3400000    -26714.7859    -26479.6826      -235.1032 19m37s/Msamples
        3450000    -26729.0948    -26467.8899      -261.2048 19m38s/Msamples
        3500000    -26672.4686    -26473.0997      -199.3689 19m38s/Msamples
        3550000    -26707.8450    -26461.3806      -246.4643 19m39s/Msamples
        3600000    -26716.7733    -26470.6493      -246.1239 19m40s/Msamples
        3650000    -26717.4627    -26469.9185      -247.5442 19m40s/Msamples
        3700000    -26708.6965    -26461.9216      -246.7749 19m40s/Msamples
        3750000    -26705.2877    -26462.3786      -242.9091 19m41s/Msamples
        3800000    -26691.9623    -26460.6964      -231.2659 19m41s/Msamples
        3850000    -26704.0052    -26464.1492      -239.8560 19m41s/Msamples
        3900000    -26691.0662    -26481.6059      -209.4603 19m41s/Msamples
        3950000    -26697.3545    -26463.3640      -233.9905 19m41s/Msamples
        4000000    -26706.3072    -26480.8926      -225.4146 19m42s/Msamples
        4050000    -26683.0386    -26470.6955      -212.3430 19m41s/Msamples
        4100000    -26705.5809    -26475.4974      -230.0834 19m42s/Msamples
        4150000    -26705.5119    -26473.7242      -231.7877 19m42s/Msamples
        4200000    -26706.3434    -26467.0750      -239.2684 19m41s/Msamples
        4250000    -26709.7193    -26479.3852      -230.3340 19m42s/Msamples
        4300000    -26706.3186    -26467.1854      -239.1332 19m42s/Msamples
        4350000    -26697.0810    -26471.8774      -225.2035 19m43s/Msamples
        4400000    -26701.7035    -26460.7126      -240.9909 19m43s/Msamples
        4450000    -26711.9346    -26474.5966      -237.3380 19m43s/Msamples
        4500000    -26701.7476    -26474.2697      -227.4778 19m43s/Msamples
        4550000    -26685.0746    -26458.5858      -226.4887 19m44s/Msamples
        4600000    -26723.4853    -26466.9978      -256.4875 19m44s/Msamples
        4650000    -26707.5002    -26483.3410      -224.1592 19m44s/Msamples
        4700000    -26720.5006    -26495.8982      -224.6023 19m44s/Msamples
        4750000    -26709.4199    -26482.9934      -226.4265 19m44s/Msamples
        4800000    -26688.9956    -26463.0117      -225.9839 19m44s/Msamples
        4850000    -26717.9404    -26485.0535      -232.8869 19m44s/Msamples
        4900000    -26699.6472    -26453.3649      -246.2823 19m44s/Msamples
        4950000    -26712.4521    -26468.5717      -243.8803 19m45s/Msamples
        5000000    -26694.9911    -26476.5555      -218.4356 19m44s/Msamples
        5050000    -26713.9987    -26471.3975      -242.6012 19m43s/Msamples
        5100000    -26702.5123    -26474.2654      -228.2469 19m43s/Msamples
        5150000    -26714.7850    -26469.5352      -245.2497 19m42s/Msamples
        5200000    -26705.6032    -26470.3943      -235.2088 19m41s/Msamples
        5250000    -26684.7564    -26475.7464      -209.0099 19m40s/Msamples
        5300000    -26693.7427    -26465.9795      -227.7632 19m39s/Msamples
        5350000    -26711.8785    -26471.2409      -240.6375 19m39s/Msamples
        5400000    -26723.0322    -26479.3485      -243.6837 19m40s/Msamples
        5450000    -26706.3544    -26469.1791      -237.1753 19m40s/Msamples
        5500000    -26722.7319    -26469.2907      -253.4411 19m40s/Msamples
        5550000    -26686.9543    -26459.8436      -227.1107 19m40s/Msamples
        5600000    -26689.4918    -26466.5140      -222.9777 19m40s/Msamples
        5650000    -26694.0258    -26469.5377      -224.4880 19m40s/Msamples
        5700000    -26730.0694    -26477.8963      -252.1730 19m40s/Msamples
        5750000    -26701.4078    -26483.2091      -218.1987 19m40s/Msamples
        5800000    -26693.6929    -26472.8469      -220.8459 19m40s/Msamples
        5850000    -26699.0830    -26456.2284      -242.8546 19m41s/Msamples
        5900000    -26719.4780    -26472.7445      -246.7334 19m41s/Msamples
        5950000    -26710.6379    -26484.5340      -226.1038 19m41s/Msamples
        6000000    -26679.7401    -26464.5010      -215.2390 19m41s/Msamples
        6050000    -26694.8395    -26466.8758      -227.9637 19m41s/Msamples
        6100000    -26715.7080    -26485.0653      -230.6427 19m41s/Msamples
        6150000    -26697.8270    -26462.9338      -234.8931 19m40s/Msamples
        6200000    -26725.2629    -26471.4857      -253.7772 19m41s/Msamples
        6250000    -26695.3604    -26483.7353      -211.6251 19m41s/Msamples
        6300000    -26714.2923    -26464.5532      -249.7390 19m41s/Msamples
        6350000    -26684.1101    -26482.0217      -202.0884 19m41s/Msamples
        6400000    -26722.0234    -26481.4998      -240.5236 19m42s/Msamples
        6450000    -26720.0070    -26481.4736      -238.5333 19m42s/Msamples
        6500000    -26702.9763    -26476.2307      -226.7456 19m42s/Msamples
        6550000    -26705.7408    -26479.8389      -225.9018 19m42s/Msamples
        6600000    -26696.7495    -26465.9906      -230.7589 19m42s/Msamples
        6650000    -26714.8315    -26471.9799      -242.8516 19m42s/Msamples
        6700000    -26692.4328    -26473.3551      -219.0776 19m42s/Msamples
        6750000    -26702.5911    -26474.2985      -228.2925 19m43s/Msamples
        6800000    -26722.9224    -26474.2762      -248.6461 19m43s/Msamples
        6850000    -26727.4955    -26472.9981      -254.4974 19m43s/Msamples
        6900000    -26693.9574    -26469.9932      -223.9641 19m43s/Msamples
        6950000    -26695.6915    -26470.1174      -225.5741 19m43s/Msamples
        7000000    -26692.9153    -26475.2441      -217.6711 19m44s/Msamples
        7050000    -26691.1437    -26458.9464      -232.1973 19m44s/Msamples
        7100000    -26736.6049    -26474.6939      -261.9110 19m44s/Msamples
        7150000    -26724.0358    -26471.0012      -253.0345 19m43s/Msamples
        7200000    -26714.9208    -26466.2570      -248.6638 19m44s/Msamples
        7250000    -26706.9138    -26468.9297      -237.9841 19m44s/Msamples
        7300000    -26712.9845    -26471.4704      -241.5141 19m44s/Msamples
        7350000    -26715.8018    -26477.5361      -238.2656 19m44s/Msamples
        7400000    -26701.7092    -26471.0634      -230.6457 19m44s/Msamples
        7450000    -26717.6418    -26475.3463      -242.2954 19m44s/Msamples
        7500000    -26721.2176    -26483.4620      -237.7555 19m44s/Msamples
        7550000    -26690.8378    -26450.9760      -239.8617 19m44s/Msamples
        7600000    -26700.5153    -26474.7818      -225.7334 19m45s/Msamples
        7650000    -26700.1331    -26478.6795      -221.4535 19m45s/Msamples
        7700000    -26681.8731    -26463.3876      -218.4854 19m45s/Msamples
        7750000    -26680.7652    -26464.8152      -215.9499 19m44s/Msamples
        7800000    -26701.6917    -26480.8642      -220.8275 19m44s/Msamples
        7850000    -26701.5478    -26469.2860      -232.2618 19m44s/Msamples
        7900000    -26703.4868    -26465.9215      -237.5653 19m44s/Msamples
        7950000    -26694.8582    -26477.7942      -217.0640 19m44s/Msamples
        8000000    -26691.9296    -26469.4056      -222.5240 19m44s/Msamples
        8050000    -26705.1549    -26477.0434      -228.1115 19m43s/Msamples
        8100000    -26675.9288    -26469.9125      -206.0163 19m43s/Msamples
        8150000    -26695.1028    -26479.6362      -215.4666 19m43s/Msamples
        8200000    -26684.4490    -26464.6000      -219.8490 19m42s/Msamples
        8250000    -26683.5178    -26465.6453      -217.8724 19m42s/Msamples
        8300000    -26696.9092    -26470.5745      -226.3346 19m42s/Msamples
        8350000    -26728.2436    -26491.7498      -236.4938 19m42s/Msamples
        8400000    -26709.0893    -26488.6975      -220.3918 19m42s/Msamples
        8450000    -26671.6435    -26472.5130      -199.1305 19m42s/Msamples
        8500000    -26699.9180    -26472.5973      -227.3207 19m42s/Msamples
        8550000    -26698.9951    -26466.9639      -232.0311 19m42s/Msamples
        8600000    -26715.3298    -26476.2582      -239.0716 19m42s/Msamples
        8650000    -26716.5828    -26479.5300      -237.0528 19m42s/Msamples
        8700000    -26740.1575    -26486.1982      -253.9593 19m42s/Msamples
        8750000    -26719.1328    -26467.9540      -251.1788 19m42s/Msamples
        8800000    -26715.1029    -26471.7140      -243.3889 19m41s/Msamples
        8850000    -26710.0527    -26466.4797      -243.5729 19m41s/Msamples
        8900000    -26706.4513    -26467.3998      -239.0514 19m41s/Msamples
        8950000    -26699.0923    -26477.4284      -221.6638 19m41s/Msamples
        9000000    -26719.3029    -26478.5064      -240.7964 19m41s/Msamples
        9050000    -26713.2721    -26474.0519      -239.2201 19m40s/Msamples
        9100000    -26708.4110    -26486.9926      -221.4184 19m40s/Msamples
        9150000    -26696.7151    -26468.4133      -228.3017 19m40s/Msamples
        9200000    -26731.1600    -26486.5704      -244.5895 19m40s/Msamples
        9250000    -26736.7734    -26491.0829      -245.6905 19m40s/Msamples
        9300000    -26697.8556    -26463.2752      -234.5803 19m39s/Msamples
        9350000    -26717.3743    -26465.0114      -252.3629 19m39s/Msamples
        9400000    -26722.3719    -26489.0281      -233.3438 19m39s/Msamples
        9450000    -26716.4016    -26482.2671      -234.1345 19m39s/Msamples
        9500000    -26703.5756    -26487.6482      -215.9274 19m39s/Msamples
        9550000    -26707.2467    -26469.9610      -237.2856 19m38s/Msamples
        9600000    -26715.8850    -26477.3462      -238.5388 19m38s/Msamples
        9650000    -26706.4747    -26469.8487      -236.6259 19m38s/Msamples
        9700000    -26702.3469    -26466.4483      -235.8986 19m38s/Msamples
        9750000    -26706.5040    -26472.9871      -233.5169 19m37s/Msamples
        9800000    -26709.4574    -26475.4249      -234.0324 19m37s/Msamples
        9850000    -26694.3299    -26468.4403      -225.8895 19m37s/Msamples
        9900000    -26709.9405    -26475.2729      -234.6676 19m37s/Msamples
        9950000    -26715.7129    -26467.2810      -248.4319 19m36s/Msamples
       10000000    -26695.2730    -26474.3917      -220.8812 19m36s/Msamples

Operator                                                                Tuning    #accept    #reject      Pr(m)  Pr(acc|m)
UpDownOperator(strictClockUpDownOperator.c:mumps-wa)                   0.59714       1590     354715    0.03559    0.00446 Try setting scaleFactor to about 0.773
ScaleOperator(KappaScaler.s:mumps-wa)                                  0.56709       2944       8929    0.00119    0.24796 
ScaleOperator(gammaShapeScaler.s:mumps-wa)                             0.22340       3335       8355    0.00119    0.28529 
ScaleOperator(MascotTreeScaler.t:mumps-wa)                             0.68857       2041     353618    0.03559    0.00574 Try setting scaleFactor to about 0.83
ScaleOperator(MascotTreeRootScaler.t:mumps-wa)                         0.57574      42736     313583    0.03559    0.11994 
Uniform(MascotUniformOperator.t:mumps-wa)                                    -    2382385    1175767    0.35587    0.66956 
SubtreeSlide(MascotSubtreeSlide.t:mumps-wa)                            1.71509      73961    1705688    0.17794    0.04156 Try decreasing size to about 0.858
Exchange(MascotNarrow.t:mumps-wa)                                            -     980216     799869    0.17794    0.55066 
Exchange(MascotWide.t:mumps-wa)                                              -       6518     348611    0.03559    0.01835 
WilsonBalding(MascotWilsonBalding.t:mumps-wa)                                -      14608     341316    0.03559    0.04104 
ScaleOperator(relativeMigrationRatesConstantBSSVSScaler.t:mumps-wa)    0.18589      99512     256710    0.03559    0.27935 
ScaleOperator(migrationClockConstantBSSVSScaler.t:mumps-wa)            0.31267      92078     263719    0.03559    0.25879 
ScaleOperator(NeConstantBSSVSScaler.t:mumps-wa)                        0.34141      99239     256165    0.03559    0.27923 
DeltaExchangeOperator(FrequenciesExchanger.s:mumps-wa)                 0.01814       2885       8908    0.00119    0.24464 

     Tuning: The value of the operator's tuning parameter, or '-' if the operator can't be optimized.
    #accept: The total number of times a proposal by this operator has been accepted.
    #reject: The total number of times a proposal by this operator has been rejected.
      Pr(m): The probability this operator is chosen in a step of the MCMC (i.e. the normalized weight).
  Pr(acc|m): The acceptance probability (#accept as a fraction of the total proposals for this operator).


Total calculation time: 11792.063 seconds
End likelihood: -26695.273039892225
