# Supplementary material for: Repeated introductions and intensive community transmission fueled a mumps virus outbreak in Washington State
Source: eLife. 2021 Apr 19;10:e66448. doi: 10.7554/eLife.66448 (PMC8079146; doi:10.7554/eLife.66448)
Supplement: Figure 6—source data 1. [file elife-66448-fig6-data1.zip › xml-and-combined-output-files/mumps_1.no-metadata.trees]

#NEXUS
Begin taxa;
	Dimensions ntax=109;
		Taxlabels
			MuVs/Washington.USA/49.16/FH55[G]|2016.932|2016-12-07|north_america|usa|washington|age|vaccination_status|community_status
			MuVs/Washington.USA/48.16/FH1[G]|2016.932|2016-12-07|north_america|usa|washington|age|vaccination_status|community_status
			MuVs/Washington.USA/49.16/FH45[G]|2016.94|2016-12-10|north_america|usa|washington|age|vaccination_status|community_status
			MuVs/Washington.USA/50.16/FH2[G]|2016.948|2016-12-13|north_america|usa|washington|age|vaccination_status|community_status
			MuVs/Washington.USA/50.16/FH3[G]|2016.945|2016-12-12|north_america|usa|washington|age|vaccination_status|community_status
			MuVs/Washington.USA/50.16/FH64[G]|2016.945|2016-12-12|north_america|usa|washington|age|vaccination_status|community_status
			MuVs/Washington.USA/50.16/FH4[G]|2016.948|2016-12-13|north_america|usa|washington|age|vaccination_status|community_status
			MuVs/Washington.USA/51.16/FH46[G]|2016.973|2016-12-22|north_america|usa|washington|age|vaccination_status|community_status
			MuVs/Washington.USA/52.16/FH75[G]|2016.995|2016-12-30|north_america|usa|washington|age|vaccination_status|community_status
			MuVs/Washington.USA/1.17/FH5[G]|2017.005|2017-01-03|north_america|usa|washington|age|vaccination_status|community_status
			MuVs/Washington.USA/52.16/FH28[G]|2016.997|2016-12-31|north_america|usa|washington|age|vaccination_status|community_status
			MuVs/Washington.USA/1.17/FH6[G]|2017.008|2017-01-04|north_america|usa|washington|age|vaccination_status|community_status
			MuVs/Washington.USA/1.17/FH7[G]|2017.014|2017-01-06|north_america|usa|washington|age|vaccination_status|community_status
			MuVs/Washington.USA/1.17/FH65[G]|2017.019|2017-01-08|north_america|usa|washington|age|vaccination_status|community_status
			MuVs/Washington.USA/1.17/FH8[G]|2017.011|2017-01-05|north_america|usa|washington|age|vaccination_status|community_status
			MuVs/Washington.USA/1.17/FH77[G]|2017.027|2017-01-11|north_america|usa|washington|age|vaccination_status|community_status
			MuVs/Washington.USA/2.17/FH47[G]|2017.027|2017-01-11|north_america|usa|washington|age|vaccination_status|community_status
			MuVs/Washington.USA/1.17/FH29[G]|2017.025|2017-01-10|north_america|usa|washington|age|vaccination_status|community_status
			MuVs/Washington.USA/2.17/FH26[G]|2017.03|2017-01-12|north_america|usa|washington|age|vaccination_status|community_status
			MuVs/Washington.USA/2.17/FH66[G]|2017.033|2017-01-13|north_america|usa|washington|age|vaccination_status|community_status
			MuVs/Washington.USA/2.17/FH54[G]|2017.03|2017-01-12|north_america|usa|washington|age|vaccination_status|community_status
			MuVs/Washington.USA/2.17/FH21[G]|2017.033|2017-01-13|north_america|usa|washington|age|vaccination_status|community_status
			MuVs/Washington.USA/2.17/FH22[G]|2017.044|2017-01-17|north_america|usa|washington|age|vaccination_status|community_status
			MuVs/Washington.USA/3.17/FH67[G]|2017.044|2017-01-17|north_america|usa|washington|age|vaccination_status|community_status
			MuVs/Washington.USA/2.17/FH23[G]|2017.033|2017-01-13|north_america|usa|washington|age|vaccination_status|community_status
			MuVs/Washington.USA/3.17/FH24[G]|2017.049|2017-01-19|north_america|usa|washington|age|vaccination_status|community_status
			MuVs/Washington.USA/3.17/FH25[G]|2017.052|2017-01-20|north_america|usa|washington|age|vaccination_status|community_status
			MuVs/Washington.USA/4.17/FH68[G]|2017.068|2017-01-26|north_america|usa|washington|age|vaccination_status|community_status
			MuVs/Washington.USA/4.17/FH48[G]|2017.074|2017-01-28|north_america|usa|washington|age|vaccination_status|community_status
			MuVs/Washington.USA/4.17/FH70[G]|2017.079|2017-01-30|north_america|usa|washington|age|vaccination_status|community_status
			MuVs/Washington.USA/4.17/FH71[G]|2017.079|2017-01-30|north_america|usa|washington|age|vaccination_status|community_status
			MuVs/Washington.USA/5.17/FH27[G]|2017.079|2017-01-30|north_america|usa|washington|age|vaccination_status|community_status
			MuVs/Washington.USA/5.17/FH72[G]|2017.085|2017-02-01|north_america|usa|washington|age|vaccination_status|community_status
			MuVs/Washington.USA/5.17/FH9[G]|2017.082|2017-01-31|north_america|usa|washington|age|vaccination_status|community_status
			MuVs/Washington.USA/4.17/FH49[G]|2017.082|2017-01-31|north_america|usa|washington|age|vaccination_status|community_status
			Washington.USA/2017158/5.17/4/G|2017.099|2017-02-06|north_america|usa|washington|59|unknown|Not_Marshallese
			Washington.USA/2017165/6.17/G|2017.099|2017-02-06|north_america|usa|washington|54|unknown|Not_Marshallese
			MuVs/Washington.USA/5.17/FH30[G]|2017.088|2017-02-02|north_america|usa|washington|age|vaccination_status|community_status
			MuVs/Washington.USA/5.17/FH10[G]|2017.093|2017-02-04|north_america|usa|washington|age|vaccination_status|community_status
			MuVs/Washington.USA/5.17/FH11[G]|2017.104|2017-02-08|north_america|usa|washington|age|vaccination_status|community_status
			MuVs/Washington.USA/6.17/FH12[G]|2017.104|2017-02-08|north_america|usa|washington|age|vaccination_status|community_status
			MuVs/Washington.USA/6.17/FH13[G]|2017.118|2017-02-13|north_america|usa|washington|age|vaccination_status|community_status
			MuVs/Washington.USA/6.17/FH14[G]|2017.104|2017-02-08|north_america|usa|washington|age|vaccination_status|community_status
			MuVs/Washington.USA/7.17/FH15[G]|2017.123|2017-02-15|north_america|usa|washington|age|vaccination_status|community_status
			Washington.USA/2017217/9.17/G|2017.159|2017-02-28|north_america|usa|washington|21|vaccinated|Not_Marshallese
			MuVs/Washington.USA/8.17/FH17[G]|2017.145|2017-02-23|north_america|usa|washington|age|vaccination_status|community_status
			MuVs/Washington.USA/9.17/FH31[G]|2017.162|2017-03-01|north_america|usa|washington|age|vaccination_status|community_status
			MuVs/Washington.USA/9.17/FH18[G]|2017.162|2017-03-01|north_america|usa|washington|age|vaccination_status|community_status
			MuVs/Washington.USA/8.17/FH19[G]|2017.159|2017-02-28|north_america|usa|washington|age|vaccination_status|community_status
			MuVs/Washington.USA/10.17/FH52[G]|2017.192|2017-03-12|north_america|usa|washington|age|vaccination_status|community_status
			MuVs/Washington.USA/11.17/FH56[G]|2017.2|2017-03-15|north_america|usa|washington|age|vaccination_status|community_status
			MuVs/Washington.USA/12.17/FH57[G]|2017.219|2017-03-22|north_america|usa|washington|age|vaccination_status|community_status
			MuVs/Washington.USA/12.17/FH34[G]|2017.219|2017-03-22|north_america|usa|washington|age|vaccination_status|community_status
			Washington.USA/2017277/12.17/3/G|2017.225|2017-03-24|north_america|usa|washington|14|unknown|Not_Marshallese
			MuVs/Washington.USA/12.17/FH35[G]|2017.225|2017-03-24|north_america|usa|washington|age|vaccination_status|community_status
			MuVs/Washington.USA/15.17/FH20[G]|2017.279|2017-04-13|north_america|usa|washington|age|vaccination_status|community_status
			MuVs/Washington.USA/16.17/FH36[G]|2017.296|2017-04-19|north_america|usa|washington|age|vaccination_status|community_status
			Washington.USA/2017315/16.17/2/G|2017.307|2017-04-23|north_america|usa|washington|31|vaccinated|Not_Marshallese
			MuVs/Washington.USA/17.17/FH38[G]|2017.312|2017-04-25|north_america|usa|washington|age|vaccination_status|community_status
			MuVs/Washington.USA/17.17/FH39[G]|2017.318|2017-04-27|north_america|usa|washington|age|vaccination_status|community_status
			Washington.USA/2017321/17.17/3/G|2017.323|2017-04-29|north_america|usa|washington|24|vaccinated|Not_Marshallese
			Washington.USA/2017325/17.17/4/G|2017.332|2017-05-02|north_america|usa|washington|34|unknown|Not_Marshallese
			Washington.USA/2017330/19.17/G|2017.353|2017-05-10|north_america|usa|washington|29|unknown|Not_Marshallese
			Washington.USA/2017331/19.17/2/G|2017.359|2017-05-12|north_america|usa|washington|35|unknown|Not_Marshallese
			MuVs/Washington.USA/19.17/FH80[G]|2017.356|2017-05-11|north_america|usa|washington|age|vaccination_status|community_status
			MuVs/Washington.USA/21.17/FH69[G]|2017.386|2017-05-22|north_america|usa|washington|age|vaccination_status|community_status
			MuVs/Washington.USA/20.17/FH81[G]|2017.384|2017-05-21|north_america|usa|washington|age|vaccination_status|community_status
			MuVs/Washington.USA/20.17/FH73[G]|2017.384|2017-05-21|north_america|usa|washington|age|vaccination_status|community_status
			MuVs/Washington.USA/20.17/FH82[G]|2017.386|2017-05-22|north_america|usa|washington|age|vaccination_status|community_status
			MuVs/Washington.USA/22.17/FH74[G]|2017.408|2017-05-30|north_america|usa|washington|age|vaccination_status|community_status
			MuVs/Washington.USA/29.17/FH83[G]|2017.564|2017-07-26|north_america|usa|washington|age|vaccination_status|community_status
			MuVs/Washington.USA/30.17/FH32[G]|2017.562|2017-07-25|north_america|usa|washington|age|vaccination_status|community_status
			MuVs/Washington.USA/50.16/FH33[G]|2016.964|2016-12-19|north_america|usa|washington|age|vaccination_status|community_status
			MuVs/Washington.USA/51.16/FH41[G]|2016.97|2016-12-21|north_america|usa|washington|age|vaccination_status|community_status
			MuVs/Washington.USA/9.17/FH42[G]|2017.175|2017-03-06|north_america|usa|washington|age|vaccination_status|community_status
			MuVs/Washington.USA/10.17/FH43[G]|2017.178|2017-03-07|north_america|usa|washington|age|vaccination_status|community_status
			MuVs/Washington.USA/2.17/FH84[G]|2017.033|2017-01-13|north_america|usa|washington|age|vaccination_status|community_status
			MuVs/Washington.USA/2.17/FH58[G]|2017.033|2017-01-13|north_america|usa|washington|age|vaccination_status|community_status
			MuVs/Washington.USA/3.17/FH59[G]|2017.047|2017-01-18|north_america|usa|washington|age|vaccination_status|community_status
			MuVs/Washington.USA/4.17/FH60[G]|2017.09|2017-02-03|north_america|usa|washington|age|vaccination_status|community_status
			MuVs/Washington.USA/12.17/FH76[G]|2017.219|2017-03-22|north_america|usa|washington|age|vaccination_status|community_status
			MuVs/Washington.USA/7.17/FH61[G]|2017.142|2017-02-22|north_america|usa|washington|age|vaccination_status|community_status
			MuVs/Washington.USA/3.17/FH62[G]|2017.049|2017-01-19|north_america|usa|washington|age|vaccination_status|community_status
			MuVs/Washington.USA/16.17/FH63[G]|2017.301|2017-04-21|north_america|usa|washington|age|vaccination_status|community_status
			MuVs/Washington.USA/49.16/FH158[G]|2016.943|2016-12-11|north_america|usa|washington|age|vaccination_status|community_status
			MuVs/Washington.USA/1.17/FH160[G]|2017.005|2017-01-03|north_america|usa|washington|age|vaccination_status|community_status
			MuVs/Washington.USA/4.17/FH103[G]|2017.077|2017-01-29|north_america|usa|washington|age|vaccination_status|community_status
			MuVs/Washington.USA/5.17/FH161[G]|2017.082|2017-01-31|north_america|usa|washington|age|vaccination_status|community_status
			MuVs/Washington.USA/5.17/FH162[G]|2017.088|2017-02-02|north_america|usa|washington|age|vaccination_status|community_status
			Washington.USA/2017379/5.17/11/G|2017.104|2017-02-08|north_america|usa|washington|21|vaccinated|Not_Marshallese
			MuVs/Washington.USA/6.17/FH105[G]|2017.11|2017-02-10|north_america|usa|washington|age|vaccination_status|community_status
			MuVs/Washington.USA/7.17/FH106[G]|2017.121|2017-02-14|north_america|usa|washington|age|vaccination_status|community_status
			MuVs/Washington.USA/7.17/FH166[G]|2017.134|2017-02-19|north_america|usa|washington|age|vaccination_status|community_status
			Washington.USA/2017383/8.17/6/G|2017.142|2017-02-22|north_america|usa|washington|21|vaccinated|Not_Marshallese
			MuVs/Washington.USA/11.17/FH143[G]|2017.2|2017-03-15|north_america|usa|washington|age|vaccination_status|community_status
			Washington.USA/2017386/11.17/4/G|2017.2|2017-03-15|north_america|usa|washington|29|vaccinated|Not_Marshallese
			Washington.USA/2017387/11.17/5/G|2017.208|2017-03-18|north_america|usa|washington|18|vaccinated|Not_Marshallese
			MuVs/Washington.USA/12.17/FH97[G]|2017.222|2017-03-23|north_america|usa|washington|age|vaccination_status|community_status
			MuVs/Washington.USA/12.17/FH144[G]|2017.233|2017-03-27|north_america|usa|washington|age|vaccination_status|community_status
			Washington.USA/2017391/14.17/G|2017.26|2017-04-06|north_america|usa|washington|47|unvaccinated|Not_Marshallese
			Washington.USA/2017392/14.17/2/G|2017.26|2017-04-06|north_america|usa|washington|1|vaccinated|Not_Marshallese
			MuVs/Washington.USA/15.17/FH146[G]|2017.293|2017-04-18|north_america|usa|washington|age|vaccination_status|community_status
			MuVs/Washington.USA/18.17/FH147[G]|2017.337|2017-05-04|north_america|usa|washington|age|vaccination_status|community_status
			Washington.USA/2017396/19.17/4/G|2017.356|2017-05-11|north_america|usa|washington|39|vaccinated|Not_Marshallese
			MuVs/Washington.USA/20.17/FH148[G]|2017.392|2017-05-24|north_america|usa|washington|age|vaccination_status|community_status
			MuVs/Washington.USA/23.17/FH149[G]|2017.441|2017-06-11|north_america|usa|washington|age|vaccination_status|community_status
			MuVs/Washington.USA/23.17/FH150[G]|2017.444|2017-06-12|north_america|usa|washington|age|vaccination_status|community_status
			Washington.USA/2017401/28.17/G|2017.526|2017-07-12|north_america|usa|washington|13|vaccinated|Not_Marshallese
			MuVs/Washington.USA/16.17/FH152[G]|2017.29|2017-04-17|north_america|usa|washington|age|vaccination_status|community_status
			;
End;
Begin trees;
	Translate
		1 MuVs/Washington.USA/49.16/FH55[G]|2016.932|2016-12-07|north_america|usa|washington|age|vaccination_status|community_status,
		2 MuVs/Washington.USA/48.16/FH1[G]|2016.932|2016-12-07|north_america|usa|washington|age|vaccination_status|community_status,
		3 MuVs/Washington.USA/49.16/FH45[G]|2016.94|2016-12-10|north_america|usa|washington|age|vaccination_status|community_status,
		4 MuVs/Washington.USA/50.16/FH2[G]|2016.948|2016-12-13|north_america|usa|washington|age|vaccination_status|community_status,
		5 MuVs/Washington.USA/50.16/FH3[G]|2016.945|2016-12-12|north_america|usa|washington|age|vaccination_status|community_status,
		6 MuVs/Washington.USA/50.16/FH64[G]|2016.945|2016-12-12|north_america|usa|washington|age|vaccination_status|community_status,
		7 MuVs/Washington.USA/50.16/FH4[G]|2016.948|2016-12-13|north_america|usa|washington|age|vaccination_status|community_status,
		8 MuVs/Washington.USA/51.16/FH46[G]|2016.973|2016-12-22|north_america|usa|washington|age|vaccination_status|community_status,
		9 MuVs/Washington.USA/52.16/FH75[G]|2016.995|2016-12-30|north_america|usa|washington|age|vaccination_status|community_status,
		10 MuVs/Washington.USA/1.17/FH5[G]|2017.005|2017-01-03|north_america|usa|washington|age|vaccination_status|community_status,
		11 MuVs/Washington.USA/52.16/FH28[G]|2016.997|2016-12-31|north_america|usa|washington|age|vaccination_status|community_status,
		12 MuVs/Washington.USA/1.17/FH6[G]|2017.008|2017-01-04|north_america|usa|washington|age|vaccination_status|community_status,
		13 MuVs/Washington.USA/1.17/FH7[G]|2017.014|2017-01-06|north_america|usa|washington|age|vaccination_status|community_status,
		14 MuVs/Washington.USA/1.17/FH65[G]|2017.019|2017-01-08|north_america|usa|washington|age|vaccination_status|community_status,
		15 MuVs/Washington.USA/1.17/FH8[G]|2017.011|2017-01-05|north_america|usa|washington|age|vaccination_status|community_status,
		16 MuVs/Washington.USA/1.17/FH77[G]|2017.027|2017-01-11|north_america|usa|washington|age|vaccination_status|community_status,
		17 MuVs/Washington.USA/2.17/FH47[G]|2017.027|2017-01-11|north_america|usa|washington|age|vaccination_status|community_status,
		18 MuVs/Washington.USA/1.17/FH29[G]|2017.025|2017-01-10|north_america|usa|washington|age|vaccination_status|community_status,
		19 MuVs/Washington.USA/2.17/FH26[G]|2017.03|2017-01-12|north_america|usa|washington|age|vaccination_status|community_status,
		20 MuVs/Washington.USA/2.17/FH66[G]|2017.033|2017-01-13|north_america|usa|washington|age|vaccination_status|community_status,
		21 MuVs/Washington.USA/2.17/FH54[G]|2017.03|2017-01-12|north_america|usa|washington|age|vaccination_status|community_status,
		22 MuVs/Washington.USA/2.17/FH21[G]|2017.033|2017-01-13|north_america|usa|washington|age|vaccination_status|community_status,
		23 MuVs/Washington.USA/2.17/FH22[G]|2017.044|2017-01-17|north_america|usa|washington|age|vaccination_status|community_status,
		24 MuVs/Washington.USA/3.17/FH67[G]|2017.044|2017-01-17|north_america|usa|washington|age|vaccination_status|community_status,
		25 MuVs/Washington.USA/2.17/FH23[G]|2017.033|2017-01-13|north_america|usa|washington|age|vaccination_status|community_status,
		26 MuVs/Washington.USA/3.17/FH24[G]|2017.049|2017-01-19|north_america|usa|washington|age|vaccination_status|community_status,
		27 MuVs/Washington.USA/3.17/FH25[G]|2017.052|2017-01-20|north_america|usa|washington|age|vaccination_status|community_status,
		28 MuVs/Washington.USA/4.17/FH68[G]|2017.068|2017-01-26|north_america|usa|washington|age|vaccination_status|community_status,
		29 MuVs/Washington.USA/4.17/FH48[G]|2017.074|2017-01-28|north_america|usa|washington|age|vaccination_status|community_status,
		30 MuVs/Washington.USA/4.17/FH70[G]|2017.079|2017-01-30|north_america|usa|washington|age|vaccination_status|community_status,
		31 MuVs/Washington.USA/4.17/FH71[G]|2017.079|2017-01-30|north_america|usa|washington|age|vaccination_status|community_status,
		32 MuVs/Washington.USA/5.17/FH27[G]|2017.079|2017-01-30|north_america|usa|washington|age|vaccination_status|community_status,
		33 MuVs/Washington.USA/5.17/FH72[G]|2017.085|2017-02-01|north_america|usa|washington|age|vaccination_status|community_status,
		34 MuVs/Washington.USA/5.17/FH9[G]|2017.082|2017-01-31|north_america|usa|washington|age|vaccination_status|community_status,
		35 MuVs/Washington.USA/4.17/FH49[G]|2017.082|2017-01-31|north_america|usa|washington|age|vaccination_status|community_status,
		36 Washington.USA/2017158/5.17/4/G|2017.099|2017-02-06|north_america|usa|washington|59|unknown|Not_Marshallese,
		37 Washington.USA/2017165/6.17/G|2017.099|2017-02-06|north_america|usa|washington|54|unknown|Not_Marshallese,
		38 MuVs/Washington.USA/5.17/FH30[G]|2017.088|2017-02-02|north_america|usa|washington|age|vaccination_status|community_status,
		39 MuVs/Washington.USA/5.17/FH10[G]|2017.093|2017-02-04|north_america|usa|washington|age|vaccination_status|community_status,
		40 MuVs/Washington.USA/5.17/FH11[G]|2017.104|2017-02-08|north_america|usa|washington|age|vaccination_status|community_status,
		41 MuVs/Washington.USA/6.17/FH12[G]|2017.104|2017-02-08|north_america|usa|washington|age|vaccination_status|community_status,
		42 MuVs/Washington.USA/6.17/FH13[G]|2017.118|2017-02-13|north_america|usa|washington|age|vaccination_status|community_status,
		43 MuVs/Washington.USA/6.17/FH14[G]|2017.104|2017-02-08|north_america|usa|washington|age|vaccination_status|community_status,
		44 MuVs/Washington.USA/7.17/FH15[G]|2017.123|2017-02-15|north_america|usa|washington|age|vaccination_status|community_status,
		45 Washington.USA/2017217/9.17/G|2017.159|2017-02-28|north_america|usa|washington|21|vaccinated|Not_Marshallese,
		46 MuVs/Washington.USA/8.17/FH17[G]|2017.145|2017-02-23|north_america|usa|washington|age|vaccination_status|community_status,
		47 MuVs/Washington.USA/9.17/FH31[G]|2017.162|2017-03-01|north_america|usa|washington|age|vaccination_status|community_status,
		48 MuVs/Washington.USA/9.17/FH18[G]|2017.162|2017-03-01|north_america|usa|washington|age|vaccination_status|community_status,
		49 MuVs/Washington.USA/8.17/FH19[G]|2017.159|2017-02-28|north_america|usa|washington|age|vaccination_status|community_status,
		50 MuVs/Washington.USA/10.17/FH52[G]|2017.192|2017-03-12|north_america|usa|washington|age|vaccination_status|community_status,
		51 MuVs/Washington.USA/11.17/FH56[G]|2017.2|2017-03-15|north_america|usa|washington|age|vaccination_status|community_status,
		52 MuVs/Washington.USA/12.17/FH57[G]|2017.219|2017-03-22|north_america|usa|washington|age|vaccination_status|community_status,
		53 MuVs/Washington.USA/12.17/FH34[G]|2017.219|2017-03-22|north_america|usa|washington|age|vaccination_status|community_status,
		54 Washington.USA/2017277/12.17/3/G|2017.225|2017-03-24|north_america|usa|washington|14|unknown|Not_Marshallese,
		55 MuVs/Washington.USA/12.17/FH35[G]|2017.225|2017-03-24|north_america|usa|washington|age|vaccination_status|community_status,
		56 MuVs/Washington.USA/15.17/FH20[G]|2017.279|2017-04-13|north_america|usa|washington|age|vaccination_status|community_status,
		57 MuVs/Washington.USA/16.17/FH36[G]|2017.296|2017-04-19|north_america|usa|washington|age|vaccination_status|community_status,
		58 Washington.USA/2017315/16.17/2/G|2017.307|2017-04-23|north_america|usa|washington|31|vaccinated|Not_Marshallese,
		59 MuVs/Washington.USA/17.17/FH38[G]|2017.312|2017-04-25|north_america|usa|washington|age|vaccination_status|community_status,
		60 MuVs/Washington.USA/17.17/FH39[G]|2017.318|2017-04-27|north_america|usa|washington|age|vaccination_status|community_status,
		61 Washington.USA/2017321/17.17/3/G|2017.323|2017-04-29|north_america|usa|washington|24|vaccinated|Not_Marshallese,
		62 Washington.USA/2017325/17.17/4/G|2017.332|2017-05-02|north_america|usa|washington|34|unknown|Not_Marshallese,
		63 Washington.USA/2017330/19.17/G|2017.353|2017-05-10|north_america|usa|washington|29|unknown|Not_Marshallese,
		64 Washington.USA/2017331/19.17/2/G|2017.359|2017-05-12|north_america|usa|washington|35|unknown|Not_Marshallese,
		65 MuVs/Washington.USA/19.17/FH80[G]|2017.356|2017-05-11|north_america|usa|washington|age|vaccination_status|community_status,
		66 MuVs/Washington.USA/21.17/FH69[G]|2017.386|2017-05-22|north_america|usa|washington|age|vaccination_status|community_status,
		67 MuVs/Washington.USA/20.17/FH81[G]|2017.384|2017-05-21|north_america|usa|washington|age|vaccination_status|community_status,
		68 MuVs/Washington.USA/20.17/FH73[G]|2017.384|2017-05-21|north_america|usa|washington|age|vaccination_status|community_status,
		69 MuVs/Washington.USA/20.17/FH82[G]|2017.386|2017-05-22|north_america|usa|washington|age|vaccination_status|community_status,
		70 MuVs/Washington.USA/22.17/FH74[G]|2017.408|2017-05-30|north_america|usa|washington|age|vaccination_status|community_status,
		71 MuVs/Washington.USA/29.17/FH83[G]|2017.564|2017-07-26|north_america|usa|washington|age|vaccination_status|community_status,
		72 MuVs/Washington.USA/30.17/FH32[G]|2017.562|2017-07-25|north_america|usa|washington|age|vaccination_status|community_status,
		73 MuVs/Washington.USA/50.16/FH33[G]|2016.964|2016-12-19|north_america|usa|washington|age|vaccination_status|community_status,
		74 MuVs/Washington.USA/51.16/FH41[G]|2016.97|2016-12-21|north_america|usa|washington|age|vaccination_status|community_status,
		75 MuVs/Washington.USA/9.17/FH42[G]|2017.175|2017-03-06|north_america|usa|washington|age|vaccination_status|community_status,
		76 MuVs/Washington.USA/10.17/FH43[G]|2017.178|2017-03-07|north_america|usa|washington|age|vaccination_status|community_status,
		77 MuVs/Washington.USA/2.17/FH84[G]|2017.033|2017-01-13|north_america|usa|washington|age|vaccination_status|community_status,
		78 MuVs/Washington.USA/2.17/FH58[G]|2017.033|2017-01-13|north_america|usa|washington|age|vaccination_status|community_status,
		79 MuVs/Washington.USA/3.17/FH59[G]|2017.047|2017-01-18|north_america|usa|washington|age|vaccination_status|community_status,
		80 MuVs/Washington.USA/4.17/FH60[G]|2017.09|2017-02-03|north_america|usa|washington|age|vaccination_status|community_status,
		81 MuVs/Washington.USA/12.17/FH76[G]|2017.219|2017-03-22|north_america|usa|washington|age|vaccination_status|community_status,
		82 MuVs/Washington.USA/7.17/FH61[G]|2017.142|2017-02-22|north_america|usa|washington|age|vaccination_status|community_status,
		83 MuVs/Washington.USA/3.17/FH62[G]|2017.049|2017-01-19|north_america|usa|washington|age|vaccination_status|community_status,
		84 MuVs/Washington.USA/16.17/FH63[G]|2017.301|2017-04-21|north_america|usa|washington|age|vaccination_status|community_status,
		85 MuVs/Washington.USA/49.16/FH158[G]|2016.943|2016-12-11|north_america|usa|washington|age|vaccination_status|community_status,
		86 MuVs/Washington.USA/1.17/FH160[G]|2017.005|2017-01-03|north_america|usa|washington|age|vaccination_status|community_status,
		87 MuVs/Washington.USA/4.17/FH103[G]|2017.077|2017-01-29|north_america|usa|washington|age|vaccination_status|community_status,
		88 MuVs/Washington.USA/5.17/FH161[G]|2017.082|2017-01-31|north_america|usa|washington|age|vaccination_status|community_status,
		89 MuVs/Washington.USA/5.17/FH162[G]|2017.088|2017-02-02|north_america|usa|washington|age|vaccination_status|community_status,
		90 Washington.USA/2017379/5.17/11/G|2017.104|2017-02-08|north_america|usa|washington|21|vaccinated|Not_Marshallese,
		91 MuVs/Washington.USA/6.17/FH105[G]|2017.11|2017-02-10|north_america|usa|washington|age|vaccination_status|community_status,
		92 MuVs/Washington.USA/7.17/FH106[G]|2017.121|2017-02-14|north_america|usa|washington|age|vaccination_status|community_status,
		93 MuVs/Washington.USA/7.17/FH166[G]|2017.134|2017-02-19|north_america|usa|washington|age|vaccination_status|community_status,
		94 Washington.USA/2017383/8.17/6/G|2017.142|2017-02-22|north_america|usa|washington|21|vaccinated|Not_Marshallese,
		95 MuVs/Washington.USA/11.17/FH143[G]|2017.2|2017-03-15|north_america|usa|washington|age|vaccination_status|community_status,
		96 Washington.USA/2017386/11.17/4/G|2017.2|2017-03-15|north_america|usa|washington|29|vaccinated|Not_Marshallese,
		97 Washington.USA/2017387/11.17/5/G|2017.208|2017-03-18|north_america|usa|washington|18|vaccinated|Not_Marshallese,
		98 MuVs/Washington.USA/12.17/FH97[G]|2017.222|2017-03-23|north_america|usa|washington|age|vaccination_status|community_status,
		99 MuVs/Washington.USA/12.17/FH144[G]|2017.233|2017-03-27|north_america|usa|washington|age|vaccination_status|community_status,
		100 Washington.USA/2017391/14.17/G|2017.26|2017-04-06|north_america|usa|washington|47|unvaccinated|Not_Marshallese,
		101 Washington.USA/2017392/14.17/2/G|2017.26|2017-04-06|north_america|usa|washington|1|vaccinated|Not_Marshallese,
		102 MuVs/Washington.USA/15.17/FH146[G]|2017.293|2017-04-18|north_america|usa|washington|age|vaccination_status|community_status,
		103 MuVs/Washington.USA/18.17/FH147[G]|2017.337|2017-05-04|north_america|usa|washington|age|vaccination_status|community_status,
		104 Washington.USA/2017396/19.17/4/G|2017.356|2017-05-11|north_america|usa|washington|39|vaccinated|Not_Marshallese,
		105 MuVs/Washington.USA/20.17/FH148[G]|2017.392|2017-05-24|north_america|usa|washington|age|vaccination_status|community_status,
		106 MuVs/Washington.USA/23.17/FH149[G]|2017.441|2017-06-11|north_america|usa|washington|age|vaccination_status|community_status,
		107 MuVs/Washington.USA/23.17/FH150[G]|2017.444|2017-06-12|north_america|usa|washington|age|vaccination_status|community_status,
		108 Washington.USA/2017401/28.17/G|2017.526|2017-07-12|north_america|usa|washington|13|vaccinated|Not_Marshallese,
		109 MuVs/Washington.USA/16.17/FH152[G]|2017.29|2017-04-17|north_america|usa|washington|age|vaccination_status|community_status
;
tree STATE_0 = ((((((((((1[&Marshallese=0,Not_Marshallese=1,Outside=0,max=Not_Marshallese]:0.19916690618666233,92[&Marshallese=0,Not_Marshallese=1,Outside=0,max=Not_Marshallese]:0.38816690618674055)[&Marshallese=0.981,Not_Marshallese=0.019,Outside=0.000,max=Marshallese]:0.018226395579091892,((7[&Marshallese=0,Not_Marshallese=1,Outside=0,max=Not_Marshallese]:0.05903688390751438,19[&Marshallese=1,N…
tree STATE_100000 = ((((((((((((((1[&Marshallese=0,Not_Marshallese=1,Outside=0,max=Not_Marshallese]:0.07227169665458766,((3[&Marshallese=0,Not_Marshallese=1,Outside=0,max=Not_Marshallese]:0.019067249920476703,(4[&Marshallese=1,Not_Marshallese=0,Outside=0,max=Marshallese]:0.024743236469055963,86[&Marshallese=0,Not_Marshallese=1,Outside=0,max=Not_Marshallese]:0.08174323646907233)[&Marshallese=0.998…
tree STATE_200000 = ((((((((1[&Marshallese=0,Not_Marshallese=1,Outside=0,max=Not_Marshallese]:0.21856632411753085,(((5[&Marshallese=0,Not_Marshallese=1,Outside=0,max=Not_Marshallese]:0.10960249217025686,(((13[&Marshallese=1,Not_Marshallese=0,Outside=0,max=Marshallese]:0.033231222883322586,(17[&Marshallese=1,Not_Marshallese=0,Outside=0,max=Marshallese]:0.025108741116764643,28[&Marshallese=1,Not_Ma…
tree STATE_300000 = (((((((((((((1[&Marshallese=0,Not_Marshallese=1,Outside=0,max=Not_Marshallese]:0.15354412873338474,73[&Marshallese=1,Not_Marshallese=0,Outside=0,max=Marshallese]:0.18554412873331017)[&Marshallese=0.961,Not_Marshallese=0.039,Outside=0.000,max=Marshallese]:0.006049265711564611,((10[&Marshallese=0,Not_Marshallese=1,Outside=0,max=Not_Marshallese]:0.07783937187797862,16[&Marshalles…
tree STATE_400000 = (((((((((((1[&Marshallese=0,Not_Marshallese=1,Outside=0,max=Not_Marshallese]:0.07573499793182337,7[&Marshallese=0,Not_Marshallese=1,Outside=0,max=Not_Marshallese]:0.09173499793189976)[&Marshallese=0.871,Not_Marshallese=0.129,Outside=0.000,max=Marshallese]:0.02829054609540027,87[&Marshallese=0,Not_Marshallese=1,Outside=0,max=Not_Marshallese]:0.24902554402720545)[&Marshallese=0.…
tree STATE_500000 = (((((((((((1[&Marshallese=0,Not_Marshallese=1,Outside=0,max=Not_Marshallese]:0.08803254422104656,(3[&Marshallese=0,Not_Marshallese=1,Outside=0,max=Not_Marshallese]:0.0513586128289969,(4[&Marshallese=1,Not_Marshallese=0,Outside=0,max=Marshallese]:0.015674218426958153,((26[&Marshallese=1,Not_Marshallese=0,Outside=0,max=Marshallese]:0.012914986076670965,((35[&Marshallese=1,Not_Ma…
tree STATE_600000 = (((((((((((1[&Marshallese=0,Not_Marshallese=1,Outside=0,max=Not_Marshallese]:0.1728934354716759,(10[&Marshallese=0,Not_Marshallese=1,Outside=0,max=Not_Marshallese]:0.2006180523022998,16[&Marshallese=1,Not_Marshallese=0,Outside=0,max=Marshallese]:0.2226180523022343)[&Marshallese=0.976,Not_Marshallese=0.024,Outside=0.000,max=Marshallese]:0.045275383169468886)[&Marshallese=0.993,…
tree STATE_700000 = ((((((((((1[&Marshallese=0,Not_Marshallese=1,Outside=0,max=Not_Marshallese]:0.18263425890399188,7[&Marshallese=0,Not_Marshallese=1,Outside=0,max=Not_Marshallese]:0.19863425890406827)[&Marshallese=0.823,Not_Marshallese=0.177,Outside=0.000,max=Marshallese]:0.10136612469313355,((((6[&Marshallese=1,Not_Marshallese=0,Outside=0,max=Marshallese]:0.04322875628925016,(22[&Marshallese=1…
tree STATE_800000 = (((((((((((((1[&Marshallese=0,Not_Marshallese=1,Outside=0,max=Not_Marshallese]:0.1336536223660344,73[&Marshallese=1,Not_Marshallese=0,Outside=0,max=Marshallese]:0.16565362236595982)[&Marshallese=0.999,Not_Marshallese=0.001,Outside=0.000,max=Marshallese]:0.005552518028308473,((3[&Marshallese=0,Not_Marshallese=1,Outside=0,max=Not_Marshallese]:0.09694253458491042,((4[&Marshallese…
tree STATE_900000 = ((((((((((((1[&Marshallese=0,Not_Marshallese=1,Outside=0,max=Not_Marshallese]:0.1761145867989855,(((((6[&Marshallese=1,Not_Marshallese=0,Outside=0,max=Marshallese]:0.02660544868288728,(12[&Marshallese=1,Not_Marshallese=0,Outside=0,max=Marshallese]:0.023442901650889914,(25[&Marshallese=1,Not_Marshallese=0,Outside=0,max=Marshallese]:0.035463147590181765,46[&Marshallese=1,Not_Mar…
tree STATE_1000000 = ((((((((((((1[&Marshallese=0,Not_Marshallese=1,Outside=0,max=Not_Marshallese]:0.06816045780138158,(3[&Marshallese=0,Not_Marshallese=1,Outside=0,max=Not_Marshallese]:0.033853983361250006,(((56[&Marshallese=1,Not_Marshallese=0,Outside=0,max=Marshallese]:0.010039475101474238,60[&Marshallese=1,Not_Marshallese=0,Outside=0,max=Marshallese]:0.049039475101461505)[&Marshallese=1.000,N…
tree STATE_1100000 = ((((((((((1[&Marshallese=0,Not_Marshallese=1,Outside=0,max=Not_Marshallese]:0.03978559766852907,10[&Marshallese=0,Not_Marshallese=1,Outside=0,max=Not_Marshallese]:0.11278559766862184)[&Marshallese=0.346,Not_Marshallese=0.654,Outside=0.000,max=Not_Marshallese]:0.11718513109171935,(2[&Marshallese=1,Not_Marshallese=0,Outside=0,max=Marshallese]:0.06968717380636669,85[&Marshallese…
tree STATE_1200000 = ((((((((((1[&Marshallese=0,Not_Marshallese=1,Outside=0,max=Not_Marshallese]:0.04075251329995744,(4[&Marshallese=1,Not_Marshallese=0,Outside=0,max=Marshallese]:0.02375511691278198,(((26[&Marshallese=1,Not_Marshallese=0,Outside=0,max=Marshallese]:2.56909311396436E-4,35[&Marshallese=1,Not_Marshallese=0,Outside=0,max=Marshallese]:0.033256909311525584)[&Marshallese=1.000,Not_Marsh…
tree STATE_1300000 = (((((((((1[&Marshallese=0,Not_Marshallese=1,Outside=0,max=Not_Marshallese]:0.04965873649762387,(4[&Marshallese=1,Not_Marshallese=0,Outside=0,max=Marshallese]:0.002023315559108285,86[&Marshallese=0,Not_Marshallese=1,Outside=0,max=Not_Marshallese]:0.059023315559124656)[&Marshallese=0.998,Not_Marshallese=0.002,Outside=0.000,max=Marshallese]:0.06363542093859198)[&Marshallese=0.98…
tree STATE_1400000 = (((((((((1[&Marshallese=0,Not_Marshallese=1,Outside=0,max=Not_Marshallese]:0.04891523844781387,(4[&Marshallese=1,Not_Marshallese=0,Outside=0,max=Marshallese]:0.0572623881053792,((26[&Marshallese=1,Not_Marshallese=0,Outside=0,max=Marshallese]:0.001849918459855493,(51[&Marshallese=0,Not_Marshallese=1,Outside=0,max=Not_Marshallese]:0.021189115532009917,98[&Marshallese=0,Not_Mars…
tree STATE_1500000 = (((((((((((1[&Marshallese=0,Not_Marshallese=1,Outside=0,max=Not_Marshallese]:0.0331303953543135,92[&Marshallese=0,Not_Marshallese=1,Outside=0,max=Not_Marshallese]:0.22213039535439172)[&Marshallese=0.394,Not_Marshallese=0.606,Outside=0.000,max=Not_Marshallese]:0.08337196415033499,7[&Marshallese=0,Not_Marshallese=1,Outside=0,max=Not_Marshallese]:0.1325023595047249)[&Marshallese…
tree STATE_1600000 = (((((((((((((((1[&Marshallese=0,Not_Marshallese=1,Outside=0,max=Not_Marshallese]:0.034300030113379565,(39[&Marshallese=1,Not_Marshallese=0,Outside=0,max=Marshallese]:0.10679656574687835,((75[&Marshallese=1,Not_Marshallese=0,Outside=0,max=Marshallese]:0.0014902275574844026,76[&Marshallese=1,Not_Marshallese=0,Outside=0,max=Marshallese]:0.004490227557640836)[&Marshallese=1.000,N…
tree STATE_1700000 = (((((((((((1[&Marshallese=0,Not_Marshallese=1,Outside=0,max=Not_Marshallese]:0.07458001780270751,(8[&Marshallese=0,Not_Marshallese=1,Outside=0,max=Not_Marshallese]:0.11357488145653905,(((9[&Marshallese=1,Not_Marshallese=0,Outside=0,max=Marshallese]:0.041563263511287474,20[&Marshallese=0,Not_Marshallese=1,Outside=0,max=Not_Marshallese]:0.07956326351129839)[&Marshallese=1.000,N…
tree STATE_1800000 = (((((((((1[&Marshallese=0,Not_Marshallese=1,Outside=0,max=Not_Marshallese]:0.1535499894115676,(7[&Marshallese=0,Not_Marshallese=1,Outside=0,max=Not_Marshallese]:0.0686374880258721,((8[&Marshallese=0,Not_Marshallese=1,Outside=0,max=Not_Marshallese]:0.036750991901451924,((20[&Marshallese=0,Not_Marshallese=1,Outside=0,max=Not_Marshallese]:0.03763925070886942,((75[&Marshallese=1,…
tree STATE_1900000 = (((((((((((1[&Marshallese=0,Not_Marshallese=1,Outside=0,max=Not_Marshallese]:0.16209814248721965,(((3[&Marshallese=0,Not_Marshallese=1,Outside=0,max=Not_Marshallese]:0.10523883205123352,((4[&Marshallese=1,Not_Marshallese=0,Outside=0,max=Marshallese]:0.06552910572530424,7[&Marshallese=0,Not_Marshallese=1,Outside=0,max=Not_Marshallese]:0.06552910572530424)[&Marshallese=0.996,No…
tree STATE_2000000 = ((((((1[&Marshallese=0,Not_Marshallese=1,Outside=0,max=Not_Marshallese]:0.29914017380394586,((2[&Marshallese=1,Not_Marshallese=0,Outside=0,max=Marshallese]:0.11633059082230068,85[&Marshallese=0,Not_Marshallese=1,Outside=0,max=Not_Marshallese]:0.12733059082226794)[&Marshallese=0.982,Not_Marshallese=0.018,Outside=0.000,max=Marshallese]:0.17147668610151778,(((3[&Marshallese=0,No…
tree STATE_2100000 = (((((((((((1[&Marshallese=0,Not_Marshallese=1,Outside=0,max=Not_Marshallese]:0.04669271247258222,((26[&Marshallese=1,Not_Marshallese=0,Outside=0,max=Marshallese]:0.036266397689797225,(35[&Marshallese=1,Not_Marshallese=0,Outside=0,max=Marshallese]:0.05460680632812098,42[&Marshallese=1,Not_Marshallese=0,Outside=0,max=Marshallese]:0.09060680632795182)[&Marshallese=1.000,Not_Mars…
tree STATE_2200000 = (((((((((((1[&Marshallese=0,Not_Marshallese=1,Outside=0,max=Not_Marshallese]:0.096369752906584,(7[&Marshallese=0,Not_Marshallese=1,Outside=0,max=Not_Marshallese]:0.010727703226157681,73[&Marshallese=1,Not_Marshallese=0,Outside=0,max=Marshallese]:0.026727703226006705)[&Marshallese=0.799,Not_Marshallese=0.201,Outside=0.000,max=Marshallese]:0.10164204968050272)[&Marshallese=0.87…
tree STATE_2300000 = (((((((((1[&Marshallese=0,Not_Marshallese=1,Outside=0,max=Not_Marshallese]:0.0875493677034842,((9[&Marshallese=1,Not_Marshallese=0,Outside=0,max=Marshallese]:0.0033654559437947817,39[&Marshallese=1,Not_Marshallese=0,Outside=0,max=Marshallese]:0.1013654559439785)[&Marshallese=1.000,Not_Marshallese=0.000,Outside=0.000,max=Marshallese]:0.12456568167974258,((18[&Marshallese=1,Not…
tree STATE_2400000 = ((((((((1[&Marshallese=0,Not_Marshallese=1,Outside=0,max=Not_Marshallese]:0.10082343014368589,((3[&Marshallese=0,Not_Marshallese=1,Outside=0,max=Not_Marshallese]:0.03224110533269642,7[&Marshallese=0,Not_Marshallese=1,Outside=0,max=Not_Marshallese]:0.04024110533273462)[&Marshallese=0.617,Not_Marshallese=0.383,Outside=0.000,max=Marshallese]:0.0701676606137196,((4[&Marshallese=1…
tree STATE_2500000 = (((((((((1[&Marshallese=0,Not_Marshallese=1,Outside=0,max=Not_Marshallese]:0.13776045499355494,7[&Marshallese=0,Not_Marshallese=1,Outside=0,max=Not_Marshallese]:0.15376045499363133)[&Marshallese=0.668,Not_Marshallese=0.332,Outside=0.000,max=Marshallese]:0.10023104822721396,16[&Marshallese=1,Not_Marshallese=0,Outside=0,max=Marshallese]:0.3329915032207962)[&Marshallese=0.961,No…
tree STATE_2600000 = ((((((((((1[&Marshallese=0,Not_Marshallese=1,Outside=0,max=Not_Marshallese]:0.088000664324282,((7[&Marshallese=0,Not_Marshallese=1,Outside=0,max=Not_Marshallese]:0.06353692671585054,40[&Marshallese=0,Not_Marshallese=1,Outside=0,max=Not_Marshallese]:0.2195369267157996)[&Marshallese=0.787,Not_Marshallese=0.213,Outside=0.000,max=Marshallese]:0.009798114433496985,73[&Marshallese=…
tree STATE_2700000 = ((((((((((1[&Marshallese=0,Not_Marshallese=1,Outside=0,max=Not_Marshallese]:0.14789376577226276,(((((9[&Marshallese=1,Not_Marshallese=0,Outside=0,max=Marshallese]:0.0046016740370736775,18[&Marshallese=1,Not_Marshallese=0,Outside=0,max=Marshallese]:0.034601674037273766)[&Marshallese=1.000,Not_Marshallese=0.000,Outside=0.000,max=Marshallese]:0.011138060142688588,((75[&Marshalle…
tree STATE_2800000 = (((((((((1[&Marshallese=0,Not_Marshallese=1,Outside=0,max=Not_Marshallese]:0.19214139064760027,8[&Marshallese=0,Not_Marshallese=1,Outside=0,max=Not_Marshallese]:0.23314139064754025)[&Marshallese=0.883,Not_Marshallese=0.117,Outside=0.000,max=Marshallese]:0.037164420670908305,(((3[&Marshallese=0,Not_Marshallese=1,Outside=0,max=Not_Marshallese]:0.024860625372343792,((4[&Marshall…
tree STATE_2900000 = ((((((((((1[&Marshallese=0,Not_Marshallese=1,Outside=0,max=Not_Marshallese]:0.07857724592470683,((8[&Marshallese=0,Not_Marshallese=1,Outside=0,max=Not_Marshallese]:0.09483559490448745,((19[&Marshallese=1,Not_Marshallese=0,Outside=0,max=Marshallese]:0.06831914566102215,(39[&Marshallese=1,Not_Marshallese=0,Outside=0,max=Marshallese]:0.07195203600765776,80[&Marshallese=1,Not_Mar…
tree STATE_3000000 = ((((((((1[&Marshallese=0,Not_Marshallese=1,Outside=0,max=Not_Marshallese]:0.0758640843047157,7[&Marshallese=0,Not_Marshallese=1,Outside=0,max=Not_Marshallese]:0.09186408430479209)[&Marshallese=0.395,Not_Marshallese=0.605,Outside=0.000,max=Not_Marshallese]:0.14791311370940108,((5[&Marshallese=0,Not_Marshallese=1,Outside=0,max=Not_Marshallese]:0.1566138231425549,(((13[&Marshall…
tree STATE_3100000 = ((((((((((1[&Marshallese=0,Not_Marshallese=1,Outside=0,max=Not_Marshallese]:0.10259352613944495,((6[&Marshallese=1,Not_Marshallese=0,Outside=0,max=Marshallese]:0.05541402254079231,(((((11[&Marshallese=1,Not_Marshallese=0,Outside=0,max=Marshallese]:0.022890241935908273,((43[&Marshallese=1,Not_Marshallese=0,Outside=0,max=Marshallese]:0.06228258842112422,(49[&Marshallese=1,Not_M…
tree STATE_3200000 = (((((((1[&Marshallese=0,Not_Marshallese=1,Outside=0,max=Not_Marshallese]:0.36333444243831203,((((((3[&Marshallese=0,Not_Marshallese=1,Outside=0,max=Not_Marshallese]:0.05500015369594313,4[&Marshallese=1,Not_Marshallese=0,Outside=0,max=Marshallese]:0.06300015369598133)[&Marshallese=0.989,Not_Marshallese=0.011,Outside=0.000,max=Marshallese]:0.016152660256591234,((26[&Marshallese…
tree STATE_3300000 = (((((((1[&Marshallese=0,Not_Marshallese=1,Outside=0,max=Not_Marshallese]:0.21503007254619733,((((6[&Marshallese=1,Not_Marshallese=0,Outside=0,max=Marshallese]:0.031720590131010806,(27[&Marshallese=1,Not_Marshallese=0,Outside=0,max=Marshallese]:0.053532563275635936,(34[&Marshallese=1,Not_Marshallese=0,Outside=0,max=Marshallese]:0.004304297149025471,38[&Marshallese=1,Not_Marsha…
tree STATE_3400000 = ((((((((1[&Marshallese=0,Not_Marshallese=1,Outside=0,max=Not_Marshallese]:0.15482779860611762,((75[&Marshallese=1,Not_Marshallese=0,Outside=0,max=Marshallese]:0.015469703062359952,76[&Marshallese=1,Not_Marshallese=0,Outside=0,max=Marshallese]:0.018469703062516385)[&Marshallese=1.000,Not_Marshallese=0.000,Outside=0.000,max=Marshallese]:0.3516444830971862,92[&Marshallese=0,Not_…
tree STATE_3500000 = (((((((((((1[&Marshallese=0,Not_Marshallese=1,Outside=0,max=Not_Marshallese]:0.09358361563137774,87[&Marshallese=0,Not_Marshallese=1,Outside=0,max=Not_Marshallese]:0.23858361563135955)[&Marshallese=0.718,Not_Marshallese=0.282,Outside=0.000,max=Marshallese]:0.06963050401091109,(5[&Marshallese=0,Not_Marshallese=1,Outside=0,max=Not_Marshallese]:0.09769128225830104,((((13[&Marsha…
tree STATE_3600000 = ((((((((((((((1[&Marshallese=0,Not_Marshallese=1,Outside=0,max=Not_Marshallese]:0.09755814466090129,((9[&Marshallese=1,Not_Marshallese=0,Outside=0,max=Marshallese]:0.06195635200794747,40[&Marshallese=0,Not_Marshallese=1,Outside=0,max=Not_Marshallese]:0.17095635200809844)[&Marshallese=0.949,Not_Marshallese=0.051,Outside=0.000,max=Marshallese]:0.07188671462534624,(20[&Marshalle…
tree STATE_3700000 = ((((((((((1[&Marshallese=0,Not_Marshallese=1,Outside=0,max=Not_Marshallese]:0.08198513895053461,(7[&Marshallese=0,Not_Marshallese=1,Outside=0,max=Not_Marshallese]:0.060371257772833586,((10[&Marshallese=0,Not_Marshallese=1,Outside=0,max=Not_Marshallese]:0.01806097449681332,86[&Marshallese=0,Not_Marshallese=1,Outside=0,max=Not_Marshallese]:0.01806097449681332)[&Marshallese=0.00…
tree STATE_3800000 = ((((((((((((1[&Marshallese=0,Not_Marshallese=1,Outside=0,max=Not_Marshallese]:0.00393442476319017,92[&Marshallese=0,Not_Marshallese=1,Outside=0,max=Not_Marshallese]:0.1929344247632684)[&Marshallese=0.044,Not_Marshallese=0.956,Outside=0.000,max=Not_Marshallese]:0.21278550365946425,((2[&Marshallese=1,Not_Marshallese=0,Outside=0,max=Marshallese]:0.07002203515051986,85[&Marshalle…
tree STATE_3900000 = ((((((((((1[&Marshallese=0,Not_Marshallese=1,Outside=0,max=Not_Marshallese]:0.09096047355399639,40[&Marshallese=0,Not_Marshallese=1,Outside=0,max=Not_Marshallese]:0.26296047355402186)[&Marshallese=0.911,Not_Marshallese=0.089,Outside=0.000,max=Marshallese]:0.02961723366372493,(10[&Marshallese=0,Not_Marshallese=1,Outside=0,max=Not_Marshallese]:0.08192649927753437,73[&Marshalles…
tree STATE_4000000 = ((((((((1[&Marshallese=0,Not_Marshallese=1,Outside=0,max=Not_Marshallese]:0.220464182470812,((((((3[&Marshallese=0,Not_Marshallese=1,Outside=0,max=Not_Marshallese]:0.014002213228231919,7[&Marshallese=0,Not_Marshallese=1,Outside=0,max=Not_Marshallese]:0.022002213228270118)[&Marshallese=0.058,Not_Marshallese=0.942,Outside=0.000,max=Not_Marshallese]:0.05081497932803525,((56[&Mar…
tree STATE_4100000 = (((((((((((1[&Marshallese=0,Not_Marshallese=1,Outside=0,max=Not_Marshallese]:0.06867914934947594,7[&Marshallese=0,Not_Marshallese=1,Outside=0,max=Not_Marshallese]:0.08467914934955234)[&Marshallese=0.565,Not_Marshallese=0.435,Outside=0.000,max=Marshallese]:0.06949646718926494,((8[&Marshallese=0,Not_Marshallese=1,Outside=0,max=Not_Marshallese]:0.08674070809311318,19[&Marshalles…
tree STATE_4200000 = (((((((1[&Marshallese=0,Not_Marshallese=1,Outside=0,max=Not_Marshallese]:0.3178361735765214,((5[&Marshallese=0,Not_Marshallese=1,Outside=0,max=Not_Marshallese]:0.16209813956007413,(((13[&Marshallese=1,Not_Marshallese=0,Outside=0,max=Marshallese]:0.006038236568641442,28[&Marshallese=1,Not_Marshallese=0,Outside=0,max=Marshallese]:0.06003823656872875)[&Marshallese=1.000,Not_Mars…
tree STATE_4300000 = ((((((((((((1[&Marshallese=0,Not_Marshallese=1,Outside=0,max=Not_Marshallese]:0.08567955764495994,(((9[&Marshallese=1,Not_Marshallese=0,Outside=0,max=Marshallese]:0.0030437804410176073,18[&Marshallese=1,Not_Marshallese=0,Outside=0,max=Marshallese]:0.033043780441217696)[&Marshallese=1.000,Not_Marshallese=0.000,Outside=0.000,max=Marshallese]:0.023947103171500173,(10[&Marshalles…
tree STATE_4400000 = (((((((1[&Marshallese=0,Not_Marshallese=1,Outside=0,max=Not_Marshallese]:0.45817624197598006,((2[&Marshallese=1,Not_Marshallese=0,Outside=0,max=Marshallese]:0.08868183121385587,(85[&Marshallese=0,Not_Marshallese=1,Outside=0,max=Not_Marshallese]:0.014091185583230414,92[&Marshallese=0,Not_Marshallese=1,Outside=0,max=Not_Marshallese]:0.19209118558334137)[&Marshallese=0.109,Not_M…
tree STATE_4500000 = ((((((((((((((1[&Marshallese=0,Not_Marshallese=1,Outside=0,max=Not_Marshallese]:0.008285342620960368,3[&Marshallese=0,Not_Marshallese=1,Outside=0,max=Not_Marshallese]:0.016285342620998566)[&Marshallese=0.040,Not_Marshallese=0.960,Outside=0.000,max=Not_Marshallese]:0.07340167816213727,((4[&Marshallese=1,Not_Marshallese=0,Outside=0,max=Marshallese]:0.0013001759881376973,(26[&Ma…
tree STATE_4600000 = (((((((1[&Marshallese=0,Not_Marshallese=1,Outside=0,max=Not_Marshallese]:0.12963103104007556,(((((3[&Marshallese=0,Not_Marshallese=1,Outside=0,max=Not_Marshallese]:0.05298255965229559,4[&Marshallese=1,Not_Marshallese=0,Outside=0,max=Marshallese]:0.06098255965233379)[&Marshallese=0.982,Not_Marshallese=0.018,Outside=0.000,max=Marshallese]:0.006144371609404398,((56[&Marshallese=…
tree STATE_4700000 = (((((((((((1[&Marshallese=0,Not_Marshallese=1,Outside=0,max=Not_Marshallese]:0.06862203401289801,86[&Marshallese=0,Not_Marshallese=1,Outside=0,max=Not_Marshallese]:0.14162203401299078)[&Marshallese=0.808,Not_Marshallese=0.192,Outside=0.000,max=Marshallese]:0.0439105590974882,(((9[&Marshallese=1,Not_Marshallese=0,Outside=0,max=Marshallese]:0.051443254052148,(18[&Marshallese=1,…
tree STATE_4800000 = (((((((((1[&Marshallese=0,Not_Marshallese=1,Outside=0,max=Not_Marshallese]:0.17844904405335926,(((9[&Marshallese=1,Not_Marshallese=0,Outside=0,max=Marshallese]:0.011401888047571807,((39[&Marshallese=1,Not_Marshallese=0,Outside=0,max=Marshallese]:0.06103965934080824,(67[&Marshallese=1,Not_Marshallese=0,Outside=0,max=Marshallese]:0.1612923289715632,69[&Marshallese=0,Not_Marshal…
tree STATE_4900000 = (((((((((((1[&Marshallese=0,Not_Marshallese=1,Outside=0,max=Not_Marshallese]:0.12073755322077495,87[&Marshallese=0,Not_Marshallese=1,Outside=0,max=Not_Marshallese]:0.26573755322075676)[&Marshallese=0.646,Not_Marshallese=0.354,Outside=0.000,max=Marshallese]:0.11069359867361472,(3[&Marshallese=0,Not_Marshallese=1,Outside=0,max=Not_Marshallese]:0.18380113073476634,((4[&Marshalle…
tree STATE_5000000 = ((((((((1[&Marshallese=0,Not_Marshallese=1,Outside=0,max=Not_Marshallese]:0.31576346387011245,16[&Marshallese=1,Not_Marshallese=0,Outside=0,max=Marshallese]:0.41076346387013973)[&Marshallese=0.974,Not_Marshallese=0.026,Outside=0.000,max=Marshallese]:0.03607102895468728,(((2[&Marshallese=1,Not_Marshallese=0,Outside=0,max=Marshallese]:0.058010895807578566,85[&Marshallese=0,Not_…
tree STATE_5100000 = (((((((((((((1[&Marshallese=0,Not_Marshallese=1,Outside=0,max=Not_Marshallese]:0.13471178386764515,(((3[&Marshallese=0,Not_Marshallese=1,Outside=0,max=Not_Marshallese]:0.038675869950655306,(4[&Marshallese=1,Not_Marshallese=0,Outside=0,max=Marshallese]:0.01628057117415649,((26[&Marshallese=1,Not_Marshallese=0,Outside=0,max=Marshallese]:0.006129160785887766,((35[&Marshallese=1,…
tree STATE_5200000 = (((((((((((1[&Marshallese=0,Not_Marshallese=1,Outside=0,max=Not_Marshallese]:0.1236396954617085,((8[&Marshallese=0,Not_Marshallese=1,Outside=0,max=Not_Marshallese]:0.05715590352283406,16[&Marshallese=1,Not_Marshallese=0,Outside=0,max=Marshallese]:0.11115590352292137)[&Marshallese=0.988,Not_Marshallese=0.012,Outside=0.000,max=Marshallese]:0.016640677519186964,(40[&Marshallese=…
tree STATE_5300000 = (((((1[&Marshallese=0,Not_Marshallese=1,Outside=0,max=Not_Marshallese]:0.4605169844226822,(((((((2[&Marshallese=1,Not_Marshallese=0,Outside=0,max=Marshallese]:0.01849587067728431,85[&Marshallese=0,Not_Marshallese=1,Outside=0,max=Not_Marshallese]:0.029495870677251568)[&Marshallese=0.998,Not_Marshallese=0.002,Outside=0.000,max=Marshallese]:0.09211053558659255,(((((6[&Marshalles…
tree STATE_5400000 = ((((((((((1[&Marshallese=0,Not_Marshallese=1,Outside=0,max=Not_Marshallese]:0.07130574489462416,8[&Marshallese=0,Not_Marshallese=1,Outside=0,max=Not_Marshallese]:0.11230574489456413)[&Marshallese=0.730,Not_Marshallese=0.270,Outside=0.000,max=Marshallese]:0.03035562991745211,((((9[&Marshallese=1,Not_Marshallese=0,Outside=0,max=Marshallese]:0.028799913352328232,(((((18[&Marshal…
tree STATE_5500000 = ((((((((((((1[&Marshallese=0,Not_Marshallese=1,Outside=0,max=Not_Marshallese]:0.07472028323278834,(8[&Marshallese=0,Not_Marshallese=1,Outside=0,max=Not_Marshallese]:0.08997813127399346,(10[&Marshallese=0,Not_Marshallese=1,Outside=0,max=Not_Marshallese]:0.07950199598525365,20[&Marshallese=0,Not_Marshallese=1,Outside=0,max=Not_Marshallese]:0.10750199598504628)[&Marshallese=0.68…
tree STATE_5600000 = (((((((((((1[&Marshallese=0,Not_Marshallese=1,Outside=0,max=Not_Marshallese]:0.2610035057571587,(((((3[&Marshallese=0,Not_Marshallese=1,Outside=0,max=Not_Marshallese]:0.016834509823026145,(4[&Marshallese=1,Not_Marshallese=0,Outside=0,max=Marshallese]:0.008701739523926388,(26[&Marshallese=1,Not_Marshallese=0,Outside=0,max=Marshallese]:1.6183566703575902E-4,(35[&Marshallese=1,N…
tree STATE_5700000 = (((((((((1[&Marshallese=0,Not_Marshallese=1,Outside=0,max=Not_Marshallese]:0.01932809701211824,(4[&Marshallese=1,Not_Marshallese=0,Outside=0,max=Marshallese]:0.014744847058928645,(18[&Marshallese=1,Not_Marshallese=0,Outside=0,max=Marshallese]:0.05516906817112033,(((26[&Marshallese=1,Not_Marshallese=0,Outside=0,max=Marshallese]:4.322669668126444E-4,35[&Marshallese=1,Not_Marsha…
tree STATE_5800000 = ((((((((1[&Marshallese=0,Not_Marshallese=1,Outside=0,max=Not_Marshallese]:0.17349733280900548,((3[&Marshallese=0,Not_Marshallese=1,Outside=0,max=Not_Marshallese]:0.030600779590815308,(4[&Marshallese=1,Not_Marshallese=0,Outside=0,max=Marshallese]:0.029440075006112898,((18[&Marshallese=1,Not_Marshallese=0,Outside=0,max=Marshallese]:0.019145169294177977,(26[&Marshallese=1,Not_Ma…
tree STATE_5900000 = (((((((((1[&Marshallese=0,Not_Marshallese=1,Outside=0,max=Not_Marshallese]:0.04026841336872833,(8[&Marshallese=0,Not_Marshallese=1,Outside=0,max=Not_Marshallese]:0.05976202485947091,(10[&Marshallese=0,Not_Marshallese=1,Outside=0,max=Not_Marshallese]:0.06274182910237092,20[&Marshallese=0,Not_Marshallese=1,Outside=0,max=Not_Marshallese]:0.09074182910216355)[&Marshallese=0.029,N…
tree STATE_6000000 = (((((((((1[&Marshallese=0,Not_Marshallese=1,Outside=0,max=Not_Marshallese]:0.026561276666446698,8[&Marshallese=0,Not_Marshallese=1,Outside=0,max=Not_Marshallese]:0.06756127666638667)[&Marshallese=0.081,Not_Marshallese=0.919,Outside=0.000,max=Not_Marshallese]:0.21715618067555909,((((2[&Marshallese=1,Not_Marshallese=0,Outside=0,max=Marshallese]:0.08347382256291014,85[&Marshalle…
tree STATE_6100000 = (((((((((1[&Marshallese=0,Not_Marshallese=1,Outside=0,max=Not_Marshallese]:0.1987985871566712,(3[&Marshallese=0,Not_Marshallese=1,Outside=0,max=Not_Marshallese]:0.06384340470261007,(4[&Marshallese=1,Not_Marshallese=0,Outside=0,max=Marshallese]:0.022356012247346624,(((26[&Marshallese=1,Not_Marshallese=0,Outside=0,max=Marshallese]:0.019823434069785817,(35[&Marshallese=1,Not_Mar…
tree STATE_6200000 = ((((((((1[&Marshallese=0,Not_Marshallese=1,Outside=0,max=Not_Marshallese]:0.26262925015162564,(5[&Marshallese=0,Not_Marshallese=1,Outside=0,max=Not_Marshallese]:0.17326796376641507,(((((13[&Marshallese=1,Not_Marshallese=0,Outside=0,max=Marshallese]:0.004141294686931252,17[&Marshallese=1,Not_Marshallese=0,Outside=0,max=Marshallese]:0.01714129468707859)[&Marshallese=1.000,Not_M…
tree STATE_6300000 = (((((((((((1[&Marshallese=0,Not_Marshallese=1,Outside=0,max=Not_Marshallese]:0.15176066573681157,40[&Marshallese=0,Not_Marshallese=1,Outside=0,max=Not_Marshallese]:0.32376066573683704)[&Marshallese=0.965,Not_Marshallese=0.035,Outside=0.000,max=Marshallese]:0.009927322926058801,9[&Marshallese=1,Not_Marshallese=0,Outside=0,max=Marshallese]:0.22468798866274486)[&Marshallese=0.99…
tree STATE_6400000 = (((((((((((1[&Marshallese=0,Not_Marshallese=1,Outside=0,max=Not_Marshallese]:0.042149050978923186,((10[&Marshallese=0,Not_Marshallese=1,Outside=0,max=Not_Marshallese]:0.022658755044083767,86[&Marshallese=0,Not_Marshallese=1,Outside=0,max=Not_Marshallese]:0.022658755044083767)[&Marshallese=0.254,Not_Marshallese=0.746,Outside=0.000,max=Not_Marshallese]:0.018870011437026046,((39…
tree STATE_6500000 = (((((((((((((1[&Marshallese=0,Not_Marshallese=1,Outside=0,max=Not_Marshallese]:0.14551217533560434,((((3[&Marshallese=0,Not_Marshallese=1,Outside=0,max=Not_Marshallese]:0.05208058316377495,(4[&Marshallese=1,Not_Marshallese=0,Outside=0,max=Marshallese]:0.021900424481577807,(26[&Marshallese=1,Not_Marshallese=0,Outside=0,max=Marshallese]:6.035075062130746E-4,(35[&Marshallese=1,N…
tree STATE_6600000 = (((((((1[&Marshallese=0,Not_Marshallese=1,Outside=0,max=Not_Marshallese]:0.3071629177680577,(((((3[&Marshallese=0,Not_Marshallese=1,Outside=0,max=Not_Marshallese]:0.019412917539417762,(26[&Marshallese=1,Not_Marshallese=0,Outside=0,max=Marshallese]:0.043625418462648224,((35[&Marshallese=1,Not_Marshallese=0,Outside=0,max=Marshallese]:0.005755242550153861,(42[&Marshallese=1,Not_…
tree STATE_6700000 = ((((((((((((((1[&Marshallese=0,Not_Marshallese=1,Outside=0,max=Not_Marshallese]:0.06630406160459423,(3[&Marshallese=0,Not_Marshallese=1,Outside=0,max=Not_Marshallese]:0.030949512637073462,(((((56[&Marshallese=1,Not_Marshallese=0,Outside=0,max=Marshallese]:0.010431009903974053,106[&Marshallese=0,Not_Marshallese=1,Outside=0,max=Not_Marshallese]:0.17243100990400861)[&Marshallese…
tree STATE_6800000 = ((((((1[&Marshallese=0,Not_Marshallese=1,Outside=0,max=Not_Marshallese]:0.2548813140480828,(39[&Marshallese=1,Not_Marshallese=0,Outside=0,max=Marshallese]:0.060990316677188905,(75[&Marshallese=1,Not_Marshallese=0,Outside=0,max=Marshallese]:0.004359572604499096,76[&Marshallese=1,Not_Marshallese=0,Outside=0,max=Marshallese]:0.007359572604655529)[&Marshallese=1.000,Not_Marshalle…
tree STATE_6900000 = ((((((((1[&Marshallese=0,Not_Marshallese=1,Outside=0,max=Not_Marshallese]:0.287195796631351,((6[&Marshallese=1,Not_Marshallese=0,Outside=0,max=Marshallese]:0.13835960735182395,(((((11[&Marshallese=1,Not_Marshallese=0,Outside=0,max=Marshallese]:0.0015033060208987647,30[&Marshallese=0,Not_Marshallese=1,Outside=0,max=Not_Marshallese]:0.08350330602077871)[&Marshallese=1.000,Not_M…
tree STATE_7000000 = (((((((1[&Marshallese=0,Not_Marshallese=1,Outside=0,max=Not_Marshallese]:0.23403036841157043,(((6[&Marshallese=1,Not_Marshallese=0,Outside=0,max=Marshallese]:0.07390962490500863,(((11[&Marshallese=1,Not_Marshallese=0,Outside=0,max=Marshallese]:0.0032546684096119716,(21[&Marshallese=1,Not_Marshallese=0,Outside=0,max=Marshallese]:0.01399745806745456,79[&Marshallese=1,Not_Marsha…
tree STATE_7100000 = (((((((((((((1[&Marshallese=0,Not_Marshallese=1,Outside=0,max=Not_Marshallese]:0.04339572480176068,8[&Marshallese=0,Not_Marshallese=1,Outside=0,max=Not_Marshallese]:0.08439572480170066)[&Marshallese=0.744,Not_Marshallese=0.256,Outside=0.000,max=Marshallese]:0.025342723793040367,(((9[&Marshallese=1,Not_Marshallese=0,Outside=0,max=Marshallese]:0.022358954616764848,(((39[&Marsha…
tree STATE_7200000 = (((((((((1[&Marshallese=0,Not_Marshallese=1,Outside=0,max=Not_Marshallese]:0.22616996819271085,20[&Marshallese=0,Not_Marshallese=1,Outside=0,max=Not_Marshallese]:0.32716996819259625)[&Marshallese=0.960,Not_Marshallese=0.040,Outside=0.000,max=Marshallese]:0.0295692752724116,(((((2[&Marshallese=1,Not_Marshallese=0,Outside=0,max=Marshallese]:0.12021983328500996,85[&Marshallese=0…
tree STATE_7300000 = ((((((((1[&Marshallese=0,Not_Marshallese=1,Outside=0,max=Not_Marshallese]:0.18132467951207665,((10[&Marshallese=0,Not_Marshallese=1,Outside=0,max=Not_Marshallese]:0.0033070491385932543,40[&Marshallese=0,Not_Marshallese=1,Outside=0,max=Not_Marshallese]:0.10230704913852595)[&Marshallese=0.001,Not_Marshallese=0.999,Outside=0.000,max=Not_Marshallese]:0.027478875834027083,86[&Mars…
tree STATE_7400000 = ((((((((((1[&Marshallese=0,Not_Marshallese=1,Outside=0,max=Not_Marshallese]:0.29039285799402337,(((((10[&Marshallese=0,Not_Marshallese=1,Outside=0,max=Not_Marshallese]:0.09183226232160369,86[&Marshallese=0,Not_Marshallese=1,Outside=0,max=Not_Marshallese]:0.09183226232160369)[&Marshallese=0.642,Not_Marshallese=0.358,Outside=0.000,max=Marshallese]:0.035389462055842924,((40[&Mar…
tree STATE_7500000 = (((((((((1[&Marshallese=0,Not_Marshallese=1,Outside=0,max=Not_Marshallese]:0.11891698295102082,((3[&Marshallese=0,Not_Marshallese=1,Outside=0,max=Not_Marshallese]:0.0138372506053962,((26[&Marshallese=1,Not_Marshallese=0,Outside=0,max=Marshallese]:0.004636695423309689,(35[&Marshallese=1,Not_Marshallese=0,Outside=0,max=Marshallese]:0.014885000560007411,((42[&Marshallese=1,Not_M…
tree STATE_7600000 = (((((((((1[&Marshallese=0,Not_Marshallese=1,Outside=0,max=Not_Marshallese]:0.17142541327258032,((((3[&Marshallese=0,Not_Marshallese=1,Outside=0,max=Not_Marshallese]:0.01994560823223024,(((56[&Marshallese=1,Not_Marshallese=0,Outside=0,max=Marshallese]:0.044371421694746616,60[&Marshallese=1,Not_Marshallese=0,Outside=0,max=Marshallese]:0.08337142169473388)[&Marshallese=0.998,Not…
tree STATE_7700000 = (((((((((1[&Marshallese=0,Not_Marshallese=1,Outside=0,max=Not_Marshallese]:0.1353282066845397,(8[&Marshallese=0,Not_Marshallese=1,Outside=0,max=Not_Marshallese]:0.16548951028805614,16[&Marshallese=1,Not_Marshallese=0,Outside=0,max=Marshallese]:0.21948951028814345)[&Marshallese=0.897,Not_Marshallese=0.103,Outside=0.000,max=Marshallese]:0.010838696396423542)[&Marshallese=0.906,…
tree STATE_7800000 = ((((((((((((1[&Marshallese=0,Not_Marshallese=1,Outside=0,max=Not_Marshallese]:0.051788057536706456,((75[&Marshallese=1,Not_Marshallese=0,Outside=0,max=Marshallese]:0.035134223155731115,76[&Marshallese=1,Not_Marshallese=0,Outside=0,max=Marshallese]:0.03813422315588755)[&Marshallese=1.000,Not_Marshallese=0.000,Outside=0.000,max=Marshallese]:0.21925533023131827,80[&Marshallese=1…
tree STATE_7900000 = ((((((((1[&Marshallese=0,Not_Marshallese=1,Outside=0,max=Not_Marshallese]:0.2811619510211354,((6[&Marshallese=1,Not_Marshallese=0,Outside=0,max=Marshallese]:0.07337265558111927,(((12[&Marshallese=1,Not_Marshallese=0,Outside=0,max=Marshallese]:0.030329794449445613,(23[&Marshallese=1,Not_Marshallese=0,Outside=0,max=Marshallese]:0.04671559068950293,89[&Marshallese=0,Not_Marshall…
tree STATE_8000000 = ((((((((1[&Marshallese=0,Not_Marshallese=1,Outside=0,max=Not_Marshallese]:0.16662302156836684,(((6[&Marshallese=1,Not_Marshallese=0,Outside=0,max=Marshallese]:0.09795141488268344,(22[&Marshallese=1,Not_Marshallese=0,Outside=0,max=Marshallese]:0.10006608904138448,(88[&Marshallese=0,Not_Marshallese=1,Outside=0,max=Not_Marshallese]:0.08513967165502567,93[&Marshallese=0,Not_Marsh…
tree STATE_8100000 = ((((((((((((1[&Marshallese=0,Not_Marshallese=1,Outside=0,max=Not_Marshallese]:0.17019575600121328,19[&Marshallese=1,Not_Marshallese=0,Outside=0,max=Marshallese]:0.2681957560011696)[&Marshallese=0.979,Not_Marshallese=0.021,Outside=0.000,max=Marshallese]:0.002644650232681789,20[&Marshallese=0,Not_Marshallese=1,Outside=0,max=Not_Marshallese]:0.2738404062337805)[&Marshallese=0.98…
tree STATE_8200000 = ((((((((((1[&Marshallese=0,Not_Marshallese=1,Outside=0,max=Not_Marshallese]:0.1816971607096829,73[&Marshallese=1,Not_Marshallese=0,Outside=0,max=Marshallese]:0.2136971607096083)[&Marshallese=0.985,Not_Marshallese=0.015,Outside=0.000,max=Marshallese]:0.15100802638586552,(7[&Marshallese=0,Not_Marshallese=1,Outside=0,max=Not_Marshallese]:0.2068104403303599,8[&Marshallese=0,Not_M…
tree STATE_8300000 = ((((((((((1[&Marshallese=0,Not_Marshallese=1,Outside=0,max=Not_Marshallese]:0.15358743091093463,((((3[&Marshallese=0,Not_Marshallese=1,Outside=0,max=Not_Marshallese]:0.020190078446403636,((56[&Marshallese=1,Not_Marshallese=0,Outside=0,max=Marshallese]:0.007297949021749517,105[&Marshallese=0,Not_Marshallese=1,Outside=0,max=Not_Marshallese]:0.1202979490218059)[&Marshallese=0.99…
tree STATE_8400000 = (((((((((((1[&Marshallese=0,Not_Marshallese=1,Outside=0,max=Not_Marshallese]:0.12113892304504625,(((2[&Marshallese=1,Not_Marshallese=0,Outside=0,max=Marshallese]:0.019783461929404944,85[&Marshallese=0,Not_Marshallese=1,Outside=0,max=Not_Marshallese]:0.030783461929372202)[&Marshallese=0.989,Not_Marshallese=0.011,Outside=0.000,max=Marshallese]:0.018786920797460138,20[&Marshalle…
tree STATE_8500000 = (((((((((1[&Marshallese=0,Not_Marshallese=1,Outside=0,max=Not_Marshallese]:0.24297994566546832,(((8[&Marshallese=0,Not_Marshallese=1,Outside=0,max=Not_Marshallese]:0.026903446070981163,((10[&Marshallese=0,Not_Marshallese=1,Outside=0,max=Not_Marshallese]:0.013423603908158888,18[&Marshallese=1,Not_Marshallese=0,Outside=0,max=Marshallese]:0.0334236039081407)[&Marshallese=0.680,N…
tree STATE_8600000 = ((((((((((((1[&Marshallese=0,Not_Marshallese=1,Outside=0,max=Not_Marshallese]:0.09932857945118845,((10[&Marshallese=0,Not_Marshallese=1,Outside=0,max=Not_Marshallese]:0.09964486514380688,((26[&Marshallese=1,Not_Marshallese=0,Outside=0,max=Marshallese]:0.009431520575053254,(35[&Marshallese=1,Not_Marshallese=0,Outside=0,max=Marshallese]:0.01622719129841388,51[&Marshallese=0,Not…
tree STATE_8700000 = (((((((((1[&Marshallese=0,Not_Marshallese=1,Outside=0,max=Not_Marshallese]:0.10607047060791142,(67[&Marshallese=1,Not_Marshallese=0,Outside=0,max=Marshallese]:0.1791047354153285,69[&Marshallese=0,Not_Marshallese=1,Outside=0,max=Not_Marshallese]:0.18110473541528121)[&Marshallese=0.722,Not_Marshallese=0.278,Outside=0.000,max=Marshallese]:0.3789657351925811)[&Marshallese=0.367,N…
tree STATE_8800000 = ((((((((1[&Marshallese=0,Not_Marshallese=1,Outside=0,max=Not_Marshallese]:0.22364553566460377,8[&Marshallese=0,Not_Marshallese=1,Outside=0,max=Not_Marshallese]:0.26464553566454374)[&Marshallese=0.768,Not_Marshallese=0.232,Outside=0.000,max=Marshallese]:0.15617837155456293,((5[&Marshallese=0,Not_Marshallese=1,Outside=0,max=Not_Marshallese]:0.2579658618283214,87[&Marshallese=0,…
tree STATE_8900000 = (((((((((((((1[&Marshallese=0,Not_Marshallese=1,Outside=0,max=Not_Marshallese]:0.09817556766934821,73[&Marshallese=1,Not_Marshallese=0,Outside=0,max=Marshallese]:0.13017556766927363)[&Marshallese=0.994,Not_Marshallese=0.006,Outside=0.000,max=Marshallese]:0.024348732221002978,((8[&Marshallese=0,Not_Marshallese=1,Outside=0,max=Not_Marshallese]:0.08140225621474328,((9[&Marshalle…
tree STATE_9000000 = ((((((((((((1[&Marshallese=0,Not_Marshallese=1,Outside=0,max=Not_Marshallese]:0.1234790666665383,40[&Marshallese=0,Not_Marshallese=1,Outside=0,max=Not_Marshallese]:0.29547906666656376)[&Marshallese=0.936,Not_Marshallese=0.064,Outside=0.000,max=Marshallese]:0.04884829584374539,(87[&Marshallese=0,Not_Marshallese=1,Outside=0,max=Not_Marshallese]:0.034237482933648145,98[&Marshall…
tree STATE_9100000 = (((((((((1[&Marshallese=0,Not_Marshallese=1,Outside=0,max=Not_Marshallese]:0.11276714934545484,(((6[&Marshallese=1,Not_Marshallese=0,Outside=0,max=Marshallese]:0.029640731638556517,(((((12[&Marshallese=1,Not_Marshallese=0,Outside=0,max=Marshallese]:0.030465151320334227,(14[&Marshallese=1,Not_Marshallese=0,Outside=0,max=Marshallese]:0.039912663516601166,(27[&Marshallese=1,Not_…
tree STATE_9200000 = ((((((((((1[&Marshallese=0,Not_Marshallese=1,Outside=0,max=Not_Marshallese]:0.061561358746737516,10[&Marshallese=0,Not_Marshallese=1,Outside=0,max=Not_Marshallese]:0.13456135874683028)[&Marshallese=0.215,Not_Marshallese=0.785,Outside=0.000,max=Not_Marshallese]:0.10209437689548861,7[&Marshallese=0,Not_Marshallese=1,Outside=0,max=Not_Marshallese]:0.17965573564230253)[&Marshalle…
tree STATE_9300000 = (((((((((1[&Marshallese=0,Not_Marshallese=1,Outside=0,max=Not_Marshallese]:0.13562455921832672,(((((((9[&Marshallese=1,Not_Marshallese=0,Outside=0,max=Marshallese]:0.005117736673617146,19[&Marshallese=1,Not_Marshallese=0,Outside=0,max=Marshallese]:0.040117736673699)[&Marshallese=1.000,Not_Marshallese=0.000,Outside=0.000,max=Marshallese]:0.010762524264949391,80[&Marshallese=1,…
tree STATE_9400000 = (((((((((1[&Marshallese=0,Not_Marshallese=1,Outside=0,max=Not_Marshallese]:0.12998361401532355,((6[&Marshallese=1,Not_Marshallese=0,Outside=0,max=Marshallese]:0.04881160988749811,(((((11[&Marshallese=1,Not_Marshallese=0,Outside=0,max=Marshallese]:0.04172312253357746,(31[&Marshallese=0,Not_Marshallese=1,Outside=0,max=Not_Marshallese]:0.06677146098447151,(((43[&Marshallese=1,No…
tree STATE_9500000 = (((((((1[&Marshallese=0,Not_Marshallese=1,Outside=0,max=Not_Marshallese]:0.269368854900086,((9[&Marshallese=1,Not_Marshallese=0,Outside=0,max=Marshallese]:0.02921245113002202,19[&Marshallese=1,Not_Marshallese=0,Outside=0,max=Marshallese]:0.06421245113010388)[&Marshallese=1.000,Not_Marshallese=0.000,Outside=0.000,max=Marshallese]:0.005214374823493961,(39[&Marshallese=1,Not_Mar…
tree STATE_9600000 = ((((((((((1[&Marshallese=0,Not_Marshallese=1,Outside=0,max=Not_Marshallese]:0.08491821882739758,(((8[&Marshallese=0,Not_Marshallese=1,Outside=0,max=Not_Marshallese]:0.011971845323636043,(19[&Marshallese=1,Not_Marshallese=0,Outside=0,max=Marshallese]:0.028771585039394365,((75[&Marshallese=1,Not_Marshallese=0,Outside=0,max=Marshallese]:0.018947949101617734,76[&Marshallese=1,Not…
tree STATE_9700000 = ((((((((((((1[&Marshallese=0,Not_Marshallese=1,Outside=0,max=Not_Marshallese]:0.008964019974179394,92[&Marshallese=0,Not_Marshallese=1,Outside=0,max=Not_Marshallese]:0.1979640199742576)[&Marshallese=0.258,Not_Marshallese=0.742,Outside=0.000,max=Not_Marshallese]:0.19872030575894795,(((3[&Marshallese=0,Not_Marshallese=1,Outside=0,max=Not_Marshallese]:0.06087953570803806,(7[&Mar…
tree STATE_9800000 = (((((((((((1[&Marshallese=0,Not_Marshallese=1,Outside=0,max=Not_Marshallese]:0.03391018392079537,40[&Marshallese=0,Not_Marshallese=1,Outside=0,max=Not_Marshallese]:0.20591018392082083)[&Marshallese=0.201,Not_Marshallese=0.799,Outside=0.000,max=Not_Marshallese]:0.0014292511067860447,86[&Marshallese=0,Not_Marshallese=1,Outside=0,max=Not_Marshallese]:0.10833943502767418)[&Marsha…
tree STATE_9900000 = (((((((((1[&Marshallese=0,Not_Marshallese=1,Outside=0,max=Not_Marshallese]:0.14699400900496362,40[&Marshallese=0,Not_Marshallese=1,Outside=0,max=Not_Marshallese]:0.3189940090049891)[&Marshallese=0.909,Not_Marshallese=0.091,Outside=0.000,max=Marshallese]:0.04605961320014618,10[&Marshallese=0,Not_Marshallese=1,Outside=0,max=Not_Marshallese]:0.26605362220520257)[&Marshallese=0.9…
tree STATE_10000000 = ((((((((((1[&Marshallese=0,Not_Marshallese=1,Outside=0,max=Not_Marshallese]:0.05041799338710318,7[&Marshallese=0,Not_Marshallese=1,Outside=0,max=Not_Marshallese]:0.06641799338717957)[&Marshallese=0.355,Not_Marshallese=0.645,Outside=0.000,max=Not_Marshallese]:0.09295545409387729,(((8[&Marshallese=0,Not_Marshallese=1,Outside=0,max=Not_Marshallese]:0.03223913717076998,((39[&Mar…
tree STATE_10100000 = ((((((((((1[&Marshallese=0,Not_Marshallese=1,Outside=0,max=Not_Marshallese]:0.06791373217683816,92[&Marshallese=0,Not_Marshallese=1,Outside=0,max=Not_Marshallese]:0.2569137321769164)[&Marshallese=0.200,Not_Marshallese=0.800,Outside=0.000,max=Not_Marshallese]:0.08411486419915237,7[&Marshallese=0,Not_Marshallese=1,Outside=0,max=Not_Marshallese]:0.16802859637606693)[&Marshalles…
tree STATE_10200000 = ((((((((1[&Marshallese=0,Not_Marshallese=1,Outside=0,max=Not_Marshallese]:0.21582657682863815,(((((6[&Marshallese=1,Not_Marshallese=0,Outside=0,max=Marshallese]:0.038836759916997754,((15[&Marshallese=1,Not_Marshallese=0,Outside=0,max=Marshallese]:0.010064716546161145,((50[&Marshallese=1,Not_Marshallese=0,Outside=0,max=Marshallese]:0.025908330434922633,52[&Marshallese=1,Not_M…
tree STATE_10300000 = ((((((((1[&Marshallese=0,Not_Marshallese=1,Outside=0,max=Not_Marshallese]:0.14635705543548805,(((3[&Marshallese=0,Not_Marshallese=1,Outside=0,max=Not_Marshallese]:0.03957263834012592,(((56[&Marshallese=1,Not_Marshallese=0,Outside=0,max=Marshallese]:0.009423125923864406,68[&Marshallese=1,Not_Marshallese=0,Outside=0,max=Marshallese]:0.1144231259238826)[&Marshallese=1.000,Not_M…
tree STATE_10400000 = (((((((1[&Marshallese=0,Not_Marshallese=1,Outside=0,max=Not_Marshallese]:0.44517861894102717,((((2[&Marshallese=1,Not_Marshallese=0,Outside=0,max=Marshallese]:0.14847754040977446,85[&Marshallese=0,Not_Marshallese=1,Outside=0,max=Not_Marshallese]:0.1594775404097417)[&Marshallese=0.996,Not_Marshallese=0.004,Outside=0.000,max=Marshallese]:0.09168941612124026,((((3[&Marshallese=…
tree STATE_10500000 = ((((((((((1[&Marshallese=0,Not_Marshallese=1,Outside=0,max=Not_Marshallese]:0.11258130823522294,16[&Marshallese=1,Not_Marshallese=0,Outside=0,max=Marshallese]:0.20758130823525023)[&Marshallese=0.970,Not_Marshallese=0.030,Outside=0.000,max=Marshallese]:0.016978151735863367,40[&Marshallese=0,Not_Marshallese=1,Outside=0,max=Not_Marshallese]:0.3015594599711118)[&Marshallese=0.98…
tree STATE_10600000 = (((((((((((1[&Marshallese=0,Not_Marshallese=1,Outside=0,max=Not_Marshallese]:0.10576882080277428,(4[&Marshallese=1,Not_Marshallese=0,Outside=0,max=Marshallese]:0.036543061161415036,(((56[&Marshallese=1,Not_Marshallese=0,Outside=0,max=Marshallese]:0.03152835783374486,((66[&Marshallese=1,Not_Marshallese=0,Outside=0,max=Marshallese]:0.02610165644482393,(106[&Marshallese=0,Not_M…
tree STATE_10700000 = (((((((((1[&Marshallese=0,Not_Marshallese=1,Outside=0,max=Not_Marshallese]:0.2059303849131856,((((6[&Marshallese=1,Not_Marshallese=0,Outside=0,max=Marshallese]:0.0360849885100476,((25[&Marshallese=1,Not_Marshallese=0,Outside=0,max=Marshallese]:0.0020473466060111356,46[&Marshallese=1,Not_Marshallese=0,Outside=0,max=Marshallese]:0.11404734660609117)[&Marshallese=1.000,Not_Mars…
tree STATE_10800000 = (((((((((1[&Marshallese=0,Not_Marshallese=1,Outside=0,max=Not_Marshallese]:0.17931443675976455,(2[&Marshallese=1,Not_Marshallese=0,Outside=0,max=Marshallese]:0.07333109869700716,85[&Marshallese=0,Not_Marshallese=1,Outside=0,max=Not_Marshallese]:0.08433109869697442)[&Marshallese=0.988,Not_Marshallese=0.012,Outside=0.000,max=Marshallese]:0.10598333806275739)[&Marshallese=0.990…
tree STATE_10900000 = ((((((((((1[&Marshallese=0,Not_Marshallese=1,Outside=0,max=Not_Marshallese]:0.048619384611589433,7[&Marshallese=0,Not_Marshallese=1,Outside=0,max=Not_Marshallese]:0.06461938461166583)[&Marshallese=0.353,Not_Marshallese=0.647,Outside=0.000,max=Not_Marshallese]:0.09978145890553392,((((8[&Marshallese=0,Not_Marshallese=1,Outside=0,max=Not_Marshallese]:0.05440757061996837,80[&Mar…
tree STATE_11000000 = (((((((((1[&Marshallese=0,Not_Marshallese=1,Outside=0,max=Not_Marshallese]:0.1763524539512511,16[&Marshallese=1,Not_Marshallese=0,Outside=0,max=Marshallese]:0.2713524539512784)[&Marshallese=0.988,Not_Marshallese=0.012,Outside=0.000,max=Marshallese]:0.025062174758966216,((((9[&Marshallese=1,Not_Marshallese=0,Outside=0,max=Marshallese]:0.04386627293874723,19[&Marshallese=1,Not…
tree STATE_11100000 = ((((((((((((1[&Marshallese=0,Not_Marshallese=1,Outside=0,max=Not_Marshallese]:0.11972899723082808,(3[&Marshallese=0,Not_Marshallese=1,Outside=0,max=Not_Marshallese]:0.04758299610392103,((4[&Marshallese=1,Not_Marshallese=0,Outside=0,max=Marshallese]:0.0394328472748271,(((((((56[&Marshallese=1,Not_Marshallese=0,Outside=0,max=Marshallese]:0.017580069057585912,60[&Marshallese=1,…
tree STATE_11200000 = (((((((((((1[&Marshallese=0,Not_Marshallese=1,Outside=0,max=Not_Marshallese]:0.07717489016007373,20[&Marshallese=0,Not_Marshallese=1,Outside=0,max=Not_Marshallese]:0.17817489015995913)[&Marshallese=0.875,Not_Marshallese=0.125,Outside=0.000,max=Marshallese]:0.014502442327165133,((9[&Marshallese=1,Not_Marshallese=0,Outside=0,max=Marshallese]:0.0772236349068387,73[&Marshallese=…
tree STATE_11300000 = (((((((((1[&Marshallese=0,Not_Marshallese=1,Outside=0,max=Not_Marshallese]:0.24224326853352474,(6[&Marshallese=1,Not_Marshallese=0,Outside=0,max=Marshallese]:0.149669651651268,((((11[&Marshallese=1,Not_Marshallese=0,Outside=0,max=Marshallese]:0.00661277859502718,14[&Marshallese=1,Not_Marshallese=0,Outside=0,max=Marshallese]:0.028612778594961696)[&Marshallese=1.000,Not_Marsha…
tree STATE_11400000 = (((((((((1[&Marshallese=0,Not_Marshallese=1,Outside=0,max=Not_Marshallese]:0.056654474020571444,(10[&Marshallese=0,Not_Marshallese=1,Outside=0,max=Not_Marshallese]:0.10478274731057147,19[&Marshallese=1,Not_Marshallese=0,Outside=0,max=Marshallese]:0.12978274731043504)[&Marshallese=0.979,Not_Marshallese=0.021,Outside=0.000,max=Marshallese]:0.024871726710092745)[&Marshallese=0.…
tree STATE_11500000 = ((((((((1[&Marshallese=0,Not_Marshallese=1,Outside=0,max=Not_Marshallese]:0.25720702979278154,(((((9[&Marshallese=1,Not_Marshallese=0,Outside=0,max=Marshallese]:0.01084277261492339,80[&Marshallese=1,Not_Marshallese=0,Outside=0,max=Marshallese]:0.10584277261495068)[&Marshallese=0.999,Not_Marshallese=0.001,Outside=0.000,max=Marshallese]:0.1160040563249336,16[&Marshallese=1,Not…
tree STATE_11600000 = ((((((((((1[&Marshallese=0,Not_Marshallese=1,Outside=0,max=Not_Marshallese]:0.08748359518143323,((56[&Marshallese=1,Not_Marshallese=0,Outside=0,max=Marshallese]:0.01267339804250539,(((66[&Marshallese=1,Not_Marshallese=0,Outside=0,max=Marshallese]:0.045326113241081656,(68[&Marshallese=1,Not_Marshallese=0,Outside=0,max=Marshallese]:0.025046401150068343,107[&Marshallese=0,Not_M…
tree STATE_11700000 = ((((((((((1[&Marshallese=0,Not_Marshallese=1,Outside=0,max=Not_Marshallese]:0.1869828317859994,16[&Marshallese=1,Not_Marshallese=0,Outside=0,max=Marshallese]:0.2819828317860267)[&Marshallese=0.938,Not_Marshallese=0.062,Outside=0.000,max=Marshallese]:0.03305408640102803,(2[&Marshallese=1,Not_Marshallese=0,Outside=0,max=Marshallese]:0.13748483116082477,85[&Marshallese=0,Not_Ma…
tree STATE_11800000 = ((((((((((1[&Marshallese=0,Not_Marshallese=1,Outside=0,max=Not_Marshallese]:0.018488826569317607,(4[&Marshallese=1,Not_Marshallese=0,Outside=0,max=Marshallese]:0.015754340413942747,(86[&Marshallese=0,Not_Marshallese=1,Outside=0,max=Not_Marshallese]:0.0051256159204334795,98[&Marshallese=0,Not_Marshallese=1,Outside=0,max=Not_Marshallese]:0.22212561592030433)[&Marshallese=0.078…
tree STATE_11900000 = ((((((((((1[&Marshallese=0,Not_Marshallese=1,Outside=0,max=Not_Marshallese]:0.12349746249869475,((8[&Marshallese=0,Not_Marshallese=1,Outside=0,max=Not_Marshallese]:0.053835609796794914,16[&Marshallese=1,Not_Marshallese=0,Outside=0,max=Marshallese]:0.10783560979688223)[&Marshallese=0.974,Not_Marshallese=0.026,Outside=0.000,max=Marshallese]:0.03730884104444454,40[&Marshallese=…
tree STATE_12000000 = (((((((((1[&Marshallese=0,Not_Marshallese=1,Outside=0,max=Not_Marshallese]:0.17685469977471524,8[&Marshallese=0,Not_Marshallese=1,Outside=0,max=Not_Marshallese]:0.2178546997746552)[&Marshallese=0.953,Not_Marshallese=0.047,Outside=0.000,max=Marshallese]:0.007119645674373842,((((6[&Marshallese=1,Not_Marshallese=0,Outside=0,max=Marshallese]:0.04104839931588078,(((27[&Marshalles…
tree STATE_12100000 = (((((((((1[&Marshallese=0,Not_Marshallese=1,Outside=0,max=Not_Marshallese]:0.11723253787022425,92[&Marshallese=0,Not_Marshallese=1,Outside=0,max=Not_Marshallese]:0.30623253787030247)[&Marshallese=0.477,Not_Marshallese=0.523,Outside=0.000,max=Not_Marshallese]:0.24139175633322862,((((((((3[&Marshallese=0,Not_Marshallese=1,Outside=0,max=Not_Marshallese]:0.029337111420836504,(4[…
tree STATE_12200000 = (((((((((1[&Marshallese=0,Not_Marshallese=1,Outside=0,max=Not_Marshallese]:0.09791992216316969,8[&Marshallese=0,Not_Marshallese=1,Outside=0,max=Not_Marshallese]:0.13891992216310967)[&Marshallese=0.570,Not_Marshallese=0.430,Outside=0.000,max=Marshallese]:0.10803755530843828,((((9[&Marshallese=1,Not_Marshallese=0,Outside=0,max=Marshallese]:0.04622438304205889,(40[&Marshallese=…
tree STATE_12300000 = (((((((((1[&Marshallese=0,Not_Marshallese=1,Outside=0,max=Not_Marshallese]:0.21677645130852063,((5[&Marshallese=0,Not_Marshallese=1,Outside=0,max=Not_Marshallese]:0.13159357588765275,(((13[&Marshallese=1,Not_Marshallese=0,Outside=0,max=Marshallese]:0.04119508721569942,18[&Marshallese=1,Not_Marshallese=0,Outside=0,max=Marshallese]:0.052195087215894054)[&Marshallese=1.000,Not_…
tree STATE_12400000 = ((((((((((((1[&Marshallese=0,Not_Marshallese=1,Outside=0,max=Not_Marshallese]:0.11985974631473306,(26[&Marshallese=1,Not_Marshallese=0,Outside=0,max=Marshallese]:0.10717458470174446,(35[&Marshallese=1,Not_Marshallese=0,Outside=0,max=Marshallese]:0.10961453448228964,(42[&Marshallese=1,Not_Marshallese=0,Outside=0,max=Marshallese]:0.07211684461750678,51[&Marshallese=0,Not_Marsh…
tree STATE_12500000 = ((((((((((((1[&Marshallese=0,Not_Marshallese=1,Outside=0,max=Not_Marshallese]:0.08068625196601076,((7[&Marshallese=0,Not_Marshallese=1,Outside=0,max=Not_Marshallese]:0.07693536368325071,40[&Marshallese=0,Not_Marshallese=1,Outside=0,max=Not_Marshallese]:0.23293536368319978)[&Marshallese=0.678,Not_Marshallese=0.322,Outside=0.000,max=Marshallese]:0.010618193283991051,(9[&Marsha…
tree STATE_12600000 = ((((((((((1[&Marshallese=0,Not_Marshallese=1,Outside=0,max=Not_Marshallese]:0.13173874060977497,(8[&Marshallese=0,Not_Marshallese=1,Outside=0,max=Not_Marshallese]:0.15436660735881047,((9[&Marshallese=1,Not_Marshallese=0,Outside=0,max=Marshallese]:0.05291016344384725,73[&Marshallese=1,Not_Marshallese=0,Outside=0,max=Marshallese]:0.02191016344389818)[&Marshallese=1.000,Not_Mar…
tree STATE_12700000 = (((((((((((1[&Marshallese=0,Not_Marshallese=1,Outside=0,max=Not_Marshallese]:0.17849455882758636,((5[&Marshallese=0,Not_Marshallese=1,Outside=0,max=Not_Marshallese]:0.1224995426100084,(32[&Marshallese=1,Not_Marshallese=0,Outside=0,max=Marshallese]:0.2531946096806863,74[&Marshallese=1,Not_Marshallese=0,Outside=0,max=Marshallese]:0.1441946096807627)[&Marshallese=0.998,Not_Mars…
tree STATE_12800000 = ((((((1[&Marshallese=0,Not_Marshallese=1,Outside=0,max=Not_Marshallese]:0.4354570305359218,92[&Marshallese=0,Not_Marshallese=1,Outside=0,max=Not_Marshallese]:0.624457030536)[&Marshallese=0.994,Not_Marshallese=0.006,Outside=0.000,max=Marshallese]:0.005485041401010582,(((2[&Marshallese=1,Not_Marshallese=0,Outside=0,max=Marshallese]:0.03977561174763633,85[&Marshallese=0,Not_Mar…
tree STATE_12900000 = (((((((((((1[&Marshallese=0,Not_Marshallese=1,Outside=0,max=Not_Marshallese]:0.09998891844567415,((9[&Marshallese=1,Not_Marshallese=0,Outside=0,max=Marshallese]:0.041164954143575794,((67[&Marshallese=1,Not_Marshallese=0,Outside=0,max=Marshallese]:0.14042051632681618,69[&Marshallese=0,Not_Marshallese=1,Outside=0,max=Not_Marshallese]:0.1424205163267689)[&Marshallese=0.993,Not_…
tree STATE_13000000 = (((((((((1[&Marshallese=0,Not_Marshallese=1,Outside=0,max=Not_Marshallese]:0.022592489733259336,73[&Marshallese=1,Not_Marshallese=0,Outside=0,max=Marshallese]:0.05459248973318476)[&Marshallese=0.965,Not_Marshallese=0.035,Outside=0.000,max=Marshallese]:0.18355933159818572,(8[&Marshallese=0,Not_Marshallese=1,Outside=0,max=Not_Marshallese]:0.14096193027726234,40[&Marshallese=0,…
tree STATE_13100000 = (((((((((((1[&Marshallese=0,Not_Marshallese=1,Outside=0,max=Not_Marshallese]:0.030841252991460122,((39[&Marshallese=1,Not_Marshallese=0,Outside=0,max=Marshallese]:0.05909127308433837,(67[&Marshallese=1,Not_Marshallese=0,Outside=0,max=Marshallese]:0.11379579273930779,69[&Marshallese=0,Not_Marshallese=1,Outside=0,max=Not_Marshallese]:0.1157957927392605)[&Marshallese=0.998,Not_…
tree STATE_13200000 = (((((((((((((1[&Marshallese=0,Not_Marshallese=1,Outside=0,max=Not_Marshallese]:0.08140681997578791,8[&Marshallese=0,Not_Marshallese=1,Outside=0,max=Not_Marshallese]:0.12240681997572789)[&Marshallese=0.269,Not_Marshallese=0.731,Outside=0.000,max=Not_Marshallese]:0.10026155599709219,73[&Marshallese=1,Not_Marshallese=0,Outside=0,max=Marshallese]:0.21366837597280552)[&Marshalles…
tree STATE_13300000 = (((((((((1[&Marshallese=0,Not_Marshallese=1,Outside=0,max=Not_Marshallese]:0.13166779815344076,(8[&Marshallese=0,Not_Marshallese=1,Outside=0,max=Not_Marshallese]:0.03430645845549307,20[&Marshallese=0,Not_Marshallese=1,Outside=0,max=Not_Marshallese]:0.0943064584554385)[&Marshallese=0.228,Not_Marshallese=0.772,Outside=0.000,max=Not_Marshallese]:0.13836133969788766)[&Marshalles…
tree STATE_13400000 = ((((((((1[&Marshallese=0,Not_Marshallese=1,Outside=0,max=Not_Marshallese]:0.012139622311796772,(8[&Marshallese=0,Not_Marshallese=1,Outside=0,max=Not_Marshallese]:0.03704360538637663,86[&Marshallese=0,Not_Marshallese=1,Outside=0,max=Not_Marshallese]:0.06904360538652943)[&Marshallese=0.011,Not_Marshallese=0.989,Outside=0.000,max=Not_Marshallese]:0.016096016925360113)[&Marshall…
tree STATE_13500000 = ((((((((1[&Marshallese=0,Not_Marshallese=1,Outside=0,max=Not_Marshallese]:0.2175099133787558,(((3[&Marshallese=0,Not_Marshallese=1,Outside=0,max=Not_Marshallese]:0.03802507162306468,((56[&Marshallese=1,Not_Marshallese=0,Outside=0,max=Marshallese]:0.007255252155522973,((66[&Marshallese=1,Not_Marshallese=0,Outside=0,max=Marshallese]:0.024277987645996285,68[&Marshallese=1,Not_M…
tree STATE_13600000 = (((((((((1[&Marshallese=0,Not_Marshallese=1,Outside=0,max=Not_Marshallese]:0.20271001378631548,(((8[&Marshallese=0,Not_Marshallese=1,Outside=0,max=Not_Marshallese]:0.17175529255040478,40[&Marshallese=0,Not_Marshallese=1,Outside=0,max=Not_Marshallese]:0.3027552925504903)[&Marshallese=0.967,Not_Marshallese=0.033,Outside=0.000,max=Marshallese]:0.008357593501652993,((9[&Marshall…
tree STATE_13700000 = ((((((((((((1[&Marshallese=0,Not_Marshallese=1,Outside=0,max=Not_Marshallese]:0.0884976224568279,(10[&Marshallese=0,Not_Marshallese=1,Outside=0,max=Not_Marshallese]:0.07956924522672593,19[&Marshallese=1,Not_Marshallese=0,Outside=0,max=Marshallese]:0.1045692452265895)[&Marshallese=0.899,Not_Marshallese=0.101,Outside=0.000,max=Marshallese]:0.08192837723019475)[&Marshallese=0.9…
tree STATE_13800000 = (((((((((1[&Marshallese=0,Not_Marshallese=1,Outside=0,max=Not_Marshallese]:0.11884780224897273,((((8[&Marshallese=0,Not_Marshallese=1,Outside=0,max=Not_Marshallese]:0.04451311640332367,((((9[&Marshallese=1,Not_Marshallese=0,Outside=0,max=Marshallese]:0.011371087883698228,80[&Marshallese=1,Not_Marshallese=0,Outside=0,max=Marshallese]:0.10637108788372551)[&Marshallese=1.000,No…
tree STATE_13900000 = (((((((((1[&Marshallese=0,Not_Marshallese=1,Outside=0,max=Not_Marshallese]:0.191044769534924,87[&Marshallese=0,Not_Marshallese=1,Outside=0,max=Not_Marshallese]:0.3360447695349058)[&Marshallese=0.899,Not_Marshallese=0.101,Outside=0.000,max=Marshallese]:0.05705106267183979,((5[&Marshallese=0,Not_Marshallese=1,Outside=0,max=Not_Marshallese]:0.1309206937614662,(((13[&Marshallese…
tree STATE_14000000 = (((((((((((1[&Marshallese=0,Not_Marshallese=1,Outside=0,max=Not_Marshallese]:0.13978601250565226,(20[&Marshallese=0,Not_Marshallese=1,Outside=0,max=Not_Marshallese]:0.10877944165377318,((40[&Marshallese=0,Not_Marshallese=1,Outside=0,max=Not_Marshallese]:0.16162821524262116,(67[&Marshallese=1,Not_Marshallese=0,Outside=0,max=Marshallese]:0.1723326498665274,69[&Marshallese=0,No…
tree STATE_14100000 = (((((((1[&Marshallese=0,Not_Marshallese=1,Outside=0,max=Not_Marshallese]:0.30341574010279027,(((((2[&Marshallese=1,Not_Marshallese=0,Outside=0,max=Marshallese]:0.07673177891642735,85[&Marshallese=0,Not_Marshallese=1,Outside=0,max=Not_Marshallese]:0.08773177891639461)[&Marshallese=0.974,Not_Marshallese=0.026,Outside=0.000,max=Marshallese]:0.019886365352653756,(20[&Marshallese…
tree STATE_14200000 = ((((((((1[&Marshallese=0,Not_Marshallese=1,Outside=0,max=Not_Marshallese]:0.14105163016905609,((10[&Marshallese=0,Not_Marshallese=1,Outside=0,max=Not_Marshallese]:0.01843570256784932,86[&Marshallese=0,Not_Marshallese=1,Outside=0,max=Not_Marshallese]:0.01843570256784932)[&Marshallese=0.029,Not_Marshallese=0.971,Outside=0.000,max=Not_Marshallese]:0.1020894604810565,(40[&Marsha…
tree STATE_14300000 = (((((((((1[&Marshallese=0,Not_Marshallese=1,Outside=0,max=Not_Marshallese]:0.08618809681932371,((3[&Marshallese=0,Not_Marshallese=1,Outside=0,max=Not_Marshallese]:0.01848794888171279,(4[&Marshallese=1,Not_Marshallese=0,Outside=0,max=Marshallese]:0.006781249900572717,(((26[&Marshallese=1,Not_Marshallese=0,Outside=0,max=Marshallese]:0.0063780417869173656,51[&Marshallese=0,Not_…
tree STATE_14400000 = ((((((1[&Marshallese=0,Not_Marshallese=1,Outside=0,max=Not_Marshallese]:0.1871641011602201,((((9[&Marshallese=1,Not_Marshallese=0,Outside=0,max=Marshallese]:0.0018400186078785241,(39[&Marshallese=1,Not_Marshallese=0,Outside=0,max=Marshallese]:0.09596621156543705,(75[&Marshallese=1,Not_Marshallese=0,Outside=0,max=Marshallese]:0.032333239317246965,76[&Marshallese=1,Not_Marshal…
tree STATE_14500000 = ((((((((((((1[&Marshallese=0,Not_Marshallese=1,Outside=0,max=Not_Marshallese]:0.028375011933676086,20[&Marshallese=0,Not_Marshallese=1,Outside=0,max=Not_Marshallese]:0.1293750119335615)[&Marshallese=0.551,Not_Marshallese=0.449,Outside=0.000,max=Marshallese]:0.017573191428558177,((((9[&Marshallese=1,Not_Marshallese=0,Outside=0,max=Marshallese]:0.04263736627478898,16[&Marshall…
tree STATE_14600000 = ((((((((((1[&Marshallese=0,Not_Marshallese=1,Outside=0,max=Not_Marshallese]:0.1680867220423633,20[&Marshallese=0,Not_Marshallese=1,Outside=0,max=Not_Marshallese]:0.2690867220422487)[&Marshallese=0.761,Not_Marshallese=0.239,Outside=0.000,max=Marshallese]:0.001364288952130699,((((10[&Marshallese=0,Not_Marshallese=1,Outside=0,max=Not_Marshallese]:0.017747696820172187,87[&Marsha…
tree STATE_14700000 = ((((((((((1[&Marshallese=0,Not_Marshallese=1,Outside=0,max=Not_Marshallese]:0.27154072628929216,92[&Marshallese=0,Not_Marshallese=1,Outside=0,max=Not_Marshallese]:0.4605407262893704)[&Marshallese=0.983,Not_Marshallese=0.017,Outside=0.000,max=Marshallese]:0.019408266615238534,(5[&Marshallese=0,Not_Marshallese=1,Outside=0,max=Not_Marshallese]:0.18844158029996183,(((((13[&Marsh…
tree STATE_14800000 = (((((((((((1[&Marshallese=0,Not_Marshallese=1,Outside=0,max=Not_Marshallese]:0.039947539244216124,(26[&Marshallese=1,Not_Marshallese=0,Outside=0,max=Marshallese]:0.0018550823733144428,(35[&Marshallese=1,Not_Marshallese=0,Outside=0,max=Marshallese]:0.008163586203604078,(42[&Marshallese=1,Not_Marshallese=0,Outside=0,max=Marshallese]:0.004886432716076472,51[&Marshallese=0,Not_M…
tree STATE_14900000 = (((((((((1[&Marshallese=0,Not_Marshallese=1,Outside=0,max=Not_Marshallese]:0.16569938683985042,16[&Marshallese=1,Not_Marshallese=0,Outside=0,max=Marshallese]:0.2606993868398777)[&Marshallese=0.958,Not_Marshallese=0.042,Outside=0.000,max=Marshallese]:0.020390909456969752,(((9[&Marshallese=1,Not_Marshallese=0,Outside=0,max=Marshallese]:0.08096403908583794,((40[&Marshallese=0,N…
tree STATE_15000000 = (((((((((1[&Marshallese=0,Not_Marshallese=1,Outside=0,max=Not_Marshallese]:0.15952756396433931,(86[&Marshallese=0,Not_Marshallese=1,Outside=0,max=Not_Marshallese]:0.03189780257174846,98[&Marshallese=0,Not_Marshallese=1,Outside=0,max=Not_Marshallese]:0.2488978025716193)[&Marshallese=0.161,Not_Marshallese=0.839,Outside=0.000,max=Not_Marshallese]:0.20062976139268363)[&Marshalle…
tree STATE_15100000 = ((((((((((1[&Marshallese=0,Not_Marshallese=1,Outside=0,max=Not_Marshallese]:0.10574349806499306,16[&Marshallese=1,Not_Marshallese=0,Outside=0,max=Marshallese]:0.20074349806502034)[&Marshallese=0.986,Not_Marshallese=0.014,Outside=0.000,max=Marshallese]:0.20652975033888588,((7[&Marshallese=0,Not_Marshallese=1,Outside=0,max=Not_Marshallese]:0.0976803862891864,20[&Marshallese=0,…
tree STATE_15200000 = ((((((((((((((1[&Marshallese=0,Not_Marshallese=1,Outside=0,max=Not_Marshallese]:0.03956892156675318,87[&Marshallese=0,Not_Marshallese=1,Outside=0,max=Not_Marshallese]:0.184568921566735)[&Marshallese=0.512,Not_Marshallese=0.488,Outside=0.000,max=Marshallese]:0.06285996298402674,(((39[&Marshallese=1,Not_Marshallese=0,Outside=0,max=Marshallese]:0.06455488452452651,80[&Marshalle…
tree STATE_15300000 = ((((((((1[&Marshallese=0,Not_Marshallese=1,Outside=0,max=Not_Marshallese]:0.2252632654504112,(40[&Marshallese=0,Not_Marshallese=1,Outside=0,max=Not_Marshallese]:0.20794159955838964,(75[&Marshallese=1,Not_Marshallese=0,Outside=0,max=Marshallese]:0.006056563226574607,76[&Marshallese=1,Not_Marshallese=0,Outside=0,max=Marshallese]:0.00905656322673104)[&Marshallese=1.000,Not_Mars…
tree STATE_15400000 = (((((((((((1[&Marshallese=0,Not_Marshallese=1,Outside=0,max=Not_Marshallese]:0.10074921769324474,(7[&Marshallese=0,Not_Marshallese=1,Outside=0,max=Not_Marshallese]:0.10026468230731966,86[&Marshallese=0,Not_Marshallese=1,Outside=0,max=Not_Marshallese]:0.15726468230733603)[&Marshallese=0.927,Not_Marshallese=0.073,Outside=0.000,max=Marshallese]:0.016484535386001475)[&Marshalles…
tree STATE_15500000 = ((((((((1[&Marshallese=0,Not_Marshallese=1,Outside=0,max=Not_Marshallese]:0.37924741480672264,(((((((3[&Marshallese=0,Not_Marshallese=1,Outside=0,max=Not_Marshallese]:0.07333749705953096,(4[&Marshallese=1,Not_Marshallese=0,Outside=0,max=Marshallese]:3.4725525224266196E-4,(((26[&Marshallese=1,Not_Marshallese=0,Outside=0,max=Marshallese]:0.005876262658781051,51[&Marshallese=0,…
tree STATE_15600000 = ((((((((((1[&Marshallese=0,Not_Marshallese=1,Outside=0,max=Not_Marshallese]:0.13711102589362167,73[&Marshallese=1,Not_Marshallese=0,Outside=0,max=Marshallese]:0.1691110258935471)[&Marshallese=0.976,Not_Marshallese=0.024,Outside=0.000,max=Marshallese]:0.03493844678813407,8[&Marshallese=0,Not_Marshallese=1,Outside=0,max=Not_Marshallese]:0.21304947268169572)[&Marshallese=0.998,…
tree STATE_15700000 = ((((((((((1[&Marshallese=0,Not_Marshallese=1,Outside=0,max=Not_Marshallese]:0.22302116724469478,((67[&Marshallese=1,Not_Marshallese=0,Outside=0,max=Marshallese]:0.1052851993392272,69[&Marshallese=0,Not_Marshallese=1,Outside=0,max=Not_Marshallese]:0.1072851993391799)[&Marshallese=0.946,Not_Marshallese=0.054,Outside=0.000,max=Marshallese]:0.4395493439087014,73[&Marshallese=1,N…
tree STATE_15800000 = ((((((((((((1[&Marshallese=0,Not_Marshallese=1,Outside=0,max=Not_Marshallese]:0.14738690702573642,7[&Marshallese=0,Not_Marshallese=1,Outside=0,max=Not_Marshallese]:0.16338690702581282)[&Marshallese=0.617,Not_Marshallese=0.383,Outside=0.000,max=Marshallese]:0.07673415191380495,(((((6[&Marshallese=1,Not_Marshallese=0,Outside=0,max=Marshallese]:0.02878373891580055,((((((12[&Mar…
tree STATE_15900000 = ((((((((1[&Marshallese=0,Not_Marshallese=1,Outside=0,max=Not_Marshallese]:0.040966976825157264,(10[&Marshallese=0,Not_Marshallese=1,Outside=0,max=Not_Marshallese]:0.06095081304515315,40[&Marshallese=0,Not_Marshallese=1,Outside=0,max=Not_Marshallese]:0.15995081304508585)[&Marshallese=0.220,Not_Marshallese=0.780,Outside=0.000,max=Not_Marshallese]:0.05301616378009688)[&Marshall…
tree STATE_16000000 = (((((((1[&Marshallese=0,Not_Marshallese=1,Outside=0,max=Not_Marshallese]:0.1977199405436807,((((2[&Marshallese=1,Not_Marshallese=0,Outside=0,max=Marshallese]:0.10714398208709708,85[&Marshallese=0,Not_Marshallese=1,Outside=0,max=Not_Marshallese]:0.11814398208706434)[&Marshallese=0.997,Not_Marshallese=0.003,Outside=0.000,max=Marshallese]:0.04542148994797379,((3[&Marshallese=0,…
tree STATE_16100000 = (((((((((1[&Marshallese=0,Not_Marshallese=1,Outside=0,max=Not_Marshallese]:0.07019733984060061,((7[&Marshallese=0,Not_Marshallese=1,Outside=0,max=Not_Marshallese]:0.03820636416514622,(8[&Marshallese=0,Not_Marshallese=1,Outside=0,max=Not_Marshallese]:0.05092474042803585,20[&Marshallese=0,Not_Marshallese=1,Outside=0,max=Not_Marshallese]:0.11092474042798128)[&Marshallese=0.005,…
tree STATE_16200000 = (((((((((1[&Marshallese=0,Not_Marshallese=1,Outside=0,max=Not_Marshallese]:0.24955178044188187,((((6[&Marshallese=1,Not_Marshallese=0,Outside=0,max=Marshallese]:0.025317567623329262,((43[&Marshallese=1,Not_Marshallese=0,Outside=0,max=Marshallese]:0.03382527831887233,(49[&Marshallese=1,Not_Marshallese=0,Outside=0,max=Marshallese]:0.03878769612515509,55[&Marshallese=0,Not_Mars…
tree STATE_16300000 = ((((((((((((((1[&Marshallese=0,Not_Marshallese=1,Outside=0,max=Not_Marshallese]:0.03410914659482245,(16[&Marshallese=1,Not_Marshallese=0,Outside=0,max=Marshallese]:0.12467092531154356,(19[&Marshallese=1,Not_Marshallese=0,Outside=0,max=Marshallese]:0.0798625982274851,73[&Marshallese=1,Not_Marshallese=0,Outside=0,max=Marshallese]:0.01386259822745417)[&Marshallese=1.000,Not_Mar…
tree STATE_16400000 = (((((((((1[&Marshallese=0,Not_Marshallese=1,Outside=0,max=Not_Marshallese]:0.09552973729082215,((9[&Marshallese=1,Not_Marshallese=0,Outside=0,max=Marshallese]:0.06652309731257955,10[&Marshallese=0,Not_Marshallese=1,Outside=0,max=Not_Marshallese]:0.07652309731279783)[&Marshallese=0.974,Not_Marshallese=0.026,Outside=0.000,max=Marshallese]:0.029702909075518646,(19[&Marshallese=…
tree STATE_16500000 = ((((((((1[&Marshallese=0,Not_Marshallese=1,Outside=0,max=Not_Marshallese]:0.016576227601106774,87[&Marshallese=0,Not_Marshallese=1,Outside=0,max=Not_Marshallese]:0.16157622760108858)[&Marshallese=0.087,Not_Marshallese=0.913,Outside=0.000,max=Not_Marshallese]:0.1362854456796746,(2[&Marshallese=1,Not_Marshallese=0,Outside=0,max=Marshallese]:0.03680533902558536,85[&Marshallese=…
tree STATE_16600000 = ((((((((((1[&Marshallese=0,Not_Marshallese=1,Outside=0,max=Not_Marshallese]:0.06754623145653293,(67[&Marshallese=1,Not_Marshallese=0,Outside=0,max=Marshallese]:0.3488447911006982,69[&Marshallese=0,Not_Marshallese=1,Outside=0,max=Not_Marshallese]:0.3508447911006509)[&Marshallese=0.538,Not_Marshallese=0.462,Outside=0.000,max=Marshallese]:0.1707014403558329)[&Marshallese=0.558,…
tree STATE_16700000 = ((((((((((1[&Marshallese=0,Not_Marshallese=1,Outside=0,max=Not_Marshallese]:0.24912681760694266,((((6[&Marshallese=1,Not_Marshallese=0,Outside=0,max=Marshallese]:0.09418250588218491,(((11[&Marshallese=1,Not_Marshallese=0,Outside=0,max=Marshallese]:0.021256762977823418,(25[&Marshallese=1,Not_Marshallese=0,Outside=0,max=Marshallese]:0.04794711123185402,((43[&Marshallese=1,Not_…
tree STATE_16800000 = ((((((((1[&Marshallese=0,Not_Marshallese=1,Outside=0,max=Not_Marshallese]:0.09457917711331754,73[&Marshallese=1,Not_Marshallese=0,Outside=0,max=Marshallese]:0.12657917711324296)[&Marshallese=0.951,Not_Marshallese=0.049,Outside=0.000,max=Marshallese]:0.1154882012934555,((3[&Marshallese=0,Not_Marshallese=1,Outside=0,max=Not_Marshallese]:0.07547101701902148,((4[&Marshallese=1,N…
tree STATE_16900000 = ((((((((((((1[&Marshallese=0,Not_Marshallese=1,Outside=0,max=Not_Marshallese]:0.014779899134560903,40[&Marshallese=0,Not_Marshallese=1,Outside=0,max=Not_Marshallese]:0.18677989913458637)[&Marshallese=0.055,Not_Marshallese=0.945,Outside=0.000,max=Not_Marshallese]:0.09499267094748365,87[&Marshallese=0,Not_Marshallese=1,Outside=0,max=Not_Marshallese]:0.25477257008202636)[&Marsh…
tree STATE_17000000 = ((((((((((1[&Marshallese=0,Not_Marshallese=1,Outside=0,max=Not_Marshallese]:0.1808038529692202,86[&Marshallese=0,Not_Marshallese=1,Outside=0,max=Not_Marshallese]:0.25380385296931296)[&Marshallese=0.990,Not_Marshallese=0.010,Outside=0.000,max=Marshallese]:0.004057190359225249,((((6[&Marshallese=1,Not_Marshallese=0,Outside=0,max=Marshallese]:0.011592074907402439,78[&Marshalles…
tree STATE_17100000 = (((((((1[&Marshallese=0,Not_Marshallese=1,Outside=0,max=Not_Marshallese]:0.16617489699042975,(2[&Marshallese=1,Not_Marshallese=0,Outside=0,max=Marshallese]:0.10439441673451288,85[&Marshallese=0,Not_Marshallese=1,Outside=0,max=Not_Marshallese]:0.11539441673448014)[&Marshallese=0.977,Not_Marshallese=0.023,Outside=0.000,max=Marshallese]:0.06178048025591687)[&Marshallese=0.991,N…
tree STATE_17200000 = ((((((((1[&Marshallese=0,Not_Marshallese=1,Outside=0,max=Not_Marshallese]:0.24173042924006471,(((2[&Marshallese=1,Not_Marshallese=0,Outside=0,max=Marshallese]:0.04631327647194672,85[&Marshallese=0,Not_Marshallese=1,Outside=0,max=Not_Marshallese]:0.057313276471913976)[&Marshallese=0.998,Not_Marshallese=0.002,Outside=0.000,max=Marshallese]:0.10108877110285441,(7[&Marshallese=0…
tree STATE_17300000 = ((((((((1[&Marshallese=0,Not_Marshallese=1,Outside=0,max=Not_Marshallese]:0.13011531585010894,87[&Marshallese=0,Not_Marshallese=1,Outside=0,max=Not_Marshallese]:0.27511531585009075)[&Marshallese=0.802,Not_Marshallese=0.198,Outside=0.000,max=Marshallese]:0.14826531162860135,((5[&Marshallese=0,Not_Marshallese=1,Outside=0,max=Not_Marshallese]:0.15136264515614217,(((13[&Marshall…
tree STATE_17400000 = ((((((((1[&Marshallese=0,Not_Marshallese=1,Outside=0,max=Not_Marshallese]:0.2170882525543838,(8[&Marshallese=0,Not_Marshallese=1,Outside=0,max=Not_Marshallese]:0.12666716633606678,20[&Marshallese=0,Not_Marshallese=1,Outside=0,max=Not_Marshallese]:0.1866671663360122)[&Marshallese=0.417,Not_Marshallese=0.583,Outside=0.000,max=Not_Marshallese]:0.131421086218257)[&Marshallese=0.…
tree STATE_17500000 = (((((((((((1[&Marshallese=0,Not_Marshallese=1,Outside=0,max=Not_Marshallese]:0.07616122534443837,((5[&Marshallese=0,Not_Marshallese=1,Outside=0,max=Not_Marshallese]:0.06603098709964439,32[&Marshallese=1,Not_Marshallese=0,Outside=0,max=Marshallese]:0.20003098709965894)[&Marshallese=0.986,Not_Marshallese=0.014,Outside=0.000,max=Marshallese]:0.0021247129038635126,((((13[&Marsha…
tree STATE_17600000 = (((((((((((1[&Marshallese=0,Not_Marshallese=1,Outside=0,max=Not_Marshallese]:0.020186011157985684,86[&Marshallese=0,Not_Marshallese=1,Outside=0,max=Not_Marshallese]:0.09318601115807845)[&Marshallese=0.021,Not_Marshallese=0.979,Outside=0.000,max=Not_Marshallese]:0.023251002344996552,(8[&Marshallese=0,Not_Marshallese=1,Outside=0,max=Not_Marshallese]:0.05262362880325022,(10[&Ma…
tree STATE_17700000 = ((((((((1[&Marshallese=0,Not_Marshallese=1,Outside=0,max=Not_Marshallese]:0.2146070375250475,(3[&Marshallese=0,Not_Marshallese=1,Outside=0,max=Not_Marshallese]:0.16428015683467478,(4[&Marshallese=1,Not_Marshallese=0,Outside=0,max=Marshallese]:0.057981470777961897,((26[&Marshallese=1,Not_Marshallese=0,Outside=0,max=Marshallese]:0.011771468165635013,((35[&Marshallese=1,Not_Mar…
tree STATE_17800000 = (((((((((1[&Marshallese=0,Not_Marshallese=1,Outside=0,max=Not_Marshallese]:0.11670735459266834,73[&Marshallese=1,Not_Marshallese=0,Outside=0,max=Marshallese]:0.14870735459259377)[&Marshallese=0.987,Not_Marshallese=0.013,Outside=0.000,max=Marshallese]:0.1261460946701316,8[&Marshallese=0,Not_Marshallese=1,Outside=0,max=Not_Marshallese]:0.2838534492627399)[&Marshallese=0.996,No…
tree STATE_17900000 = ((((((((((1[&Marshallese=0,Not_Marshallese=1,Outside=0,max=Not_Marshallese]:0.2960525524962837,((5[&Marshallese=0,Not_Marshallese=1,Outside=0,max=Not_Marshallese]:0.2504103636534607,(((13[&Marshallese=1,Not_Marshallese=0,Outside=0,max=Marshallese]:0.0053275954820531934,(17[&Marshallese=1,Not_Marshallese=0,Outside=0,max=Marshallese]:0.005563091609911419,28[&Marshallese=1,Not_…
tree STATE_18000000 = ((((((((1[&Marshallese=0,Not_Marshallese=1,Outside=0,max=Not_Marshallese]:0.24155149587647795,7[&Marshallese=0,Not_Marshallese=1,Outside=0,max=Not_Marshallese]:0.25755149587655435)[&Marshallese=0.820,Not_Marshallese=0.180,Outside=0.000,max=Marshallese]:0.07632039589468564,(((2[&Marshallese=1,Not_Marshallese=0,Outside=0,max=Marshallese]:0.0813026087308295,85[&Marshallese=0,No…
tree STATE_18100000 = ((((((((((((1[&Marshallese=0,Not_Marshallese=1,Outside=0,max=Not_Marshallese]:0.14421660195615582,(7[&Marshallese=0,Not_Marshallese=1,Outside=0,max=Not_Marshallese]:0.1143120158056774,((((9[&Marshallese=1,Not_Marshallese=0,Outside=0,max=Marshallese]:0.007742113700965225,86[&Marshallese=0,Not_Marshallese=1,Outside=0,max=Not_Marshallese]:0.017742113701183504)[&Marshallese=0.99…
tree STATE_18200000 = ((((((((((((1[&Marshallese=0,Not_Marshallese=1,Outside=0,max=Not_Marshallese]:0.05434980404779788,(((9[&Marshallese=1,Not_Marshallese=0,Outside=0,max=Marshallese]:0.037316829966331566,((39[&Marshallese=1,Not_Marshallese=0,Outside=0,max=Marshallese]:0.018776796124647055,(75[&Marshallese=1,Not_Marshallese=0,Outside=0,max=Marshallese]:0.0031756413231754377,76[&Marshallese=1,Not…
tree STATE_18300000 = (((((((((1[&Marshallese=0,Not_Marshallese=1,Outside=0,max=Not_Marshallese]:0.1650684486807743,(3[&Marshallese=0,Not_Marshallese=1,Outside=0,max=Not_Marshallese]:0.07933839596959213,(((((56[&Marshallese=1,Not_Marshallese=0,Outside=0,max=Marshallese]:0.006524726229283351,72[&Marshallese=0,Not_Marshallese=1,Outside=0,max=Not_Marshallese]:0.2895247262291851)[&Marshallese=1.000,N…
tree STATE_18400000 = ((((((((((1[&Marshallese=0,Not_Marshallese=1,Outside=0,max=Not_Marshallese]:0.16451684167324854,40[&Marshallese=0,Not_Marshallese=1,Outside=0,max=Not_Marshallese]:0.336516841673274)[&Marshallese=0.991,Not_Marshallese=0.009,Outside=0.000,max=Marshallese]:0.0021312292477645434,((((((3[&Marshallese=0,Not_Marshallese=1,Outside=0,max=Not_Marshallese]:0.028402397764872522,(4[&Mars…
tree STATE_18500000 = (((((((1[&Marshallese=0,Not_Marshallese=1,Outside=0,max=Not_Marshallese]:0.4378512203026472,(((2[&Marshallese=1,Not_Marshallese=0,Outside=0,max=Marshallese]:0.0634685484264429,85[&Marshallese=0,Not_Marshallese=1,Outside=0,max=Not_Marshallese]:0.07446854842641015)[&Marshallese=0.908,Not_Marshallese=0.092,Outside=0.000,max=Marshallese]:0.18046185814614812,((((((3[&Marshallese=…
tree STATE_18600000 = (((((((((((1[&Marshallese=0,Not_Marshallese=1,Outside=0,max=Not_Marshallese]:0.06261451005475904,(8[&Marshallese=0,Not_Marshallese=1,Outside=0,max=Not_Marshallese]:0.07487922781589262,86[&Marshallese=0,Not_Marshallese=1,Outside=0,max=Not_Marshallese]:0.10687922781604542)[&Marshallese=0.593,Not_Marshallese=0.407,Outside=0.000,max=Marshallese]:0.028735282238806392)[&Marshalles…
tree STATE_18700000 = (((((((1[&Marshallese=0,Not_Marshallese=1,Outside=0,max=Not_Marshallese]:0.25186032664710967,40[&Marshallese=0,Not_Marshallese=1,Outside=0,max=Not_Marshallese]:0.42386032664713513)[&Marshallese=0.992,Not_Marshallese=0.008,Outside=0.000,max=Marshallese]:0.017687092905137924,(((3[&Marshallese=0,Not_Marshallese=1,Outside=0,max=Not_Marshallese]:0.032654537029227826,((((56[&Marsh…
tree STATE_18800000 = ((((((((((1[&Marshallese=0,Not_Marshallese=1,Outside=0,max=Not_Marshallese]:0.21881084100933235,(8[&Marshallese=0,Not_Marshallese=1,Outside=0,max=Not_Marshallese]:0.031519712508456754,92[&Marshallese=0,Not_Marshallese=1,Outside=0,max=Not_Marshallese]:0.179519712508595)[&Marshallese=0.155,Not_Marshallese=0.845,Outside=0.000,max=Not_Marshallese]:0.22829112850081557)[&Marshalle…
tree STATE_18900000 = (((((((((((1[&Marshallese=0,Not_Marshallese=1,Outside=0,max=Not_Marshallese]:0.1539615934816878,(9[&Marshallese=1,Not_Marshallese=0,Outside=0,max=Marshallese]:0.01176277337827647,80[&Marshallese=1,Not_Marshallese=0,Outside=0,max=Marshallese]:0.10676277337830375)[&Marshallese=1.000,Not_Marshallese=0.000,Outside=0.000,max=Marshallese]:0.20519882010328583)[&Marshallese=0.984,No…
tree STATE_19000000 = ((((((((1[&Marshallese=0,Not_Marshallese=1,Outside=0,max=Not_Marshallese]:0.2777094316110862,(3[&Marshallese=0,Not_Marshallese=1,Outside=0,max=Not_Marshallese]:0.10559390180204153,(4[&Marshallese=1,Not_Marshallese=0,Outside=0,max=Marshallese]:0.08184428239139774,((26[&Marshallese=1,Not_Marshallese=0,Outside=0,max=Marshallese]:0.006922052354613628,(35[&Marshallese=1,Not_Marsh…
tree STATE_19100000 = (((((((((1[&Marshallese=0,Not_Marshallese=1,Outside=0,max=Not_Marshallese]:0.09111618952366385,((39[&Marshallese=1,Not_Marshallese=0,Outside=0,max=Marshallese]:0.02630723219268405,98[&Marshallese=0,Not_Marshallese=1,Outside=0,max=Not_Marshallese]:0.15530723219258946)[&Marshallese=0.996,Not_Marshallese=0.004,Outside=0.000,max=Marshallese]:0.15009296377474812,40[&Marshallese=0…
tree STATE_19200000 = ((((((((1[&Marshallese=0,Not_Marshallese=1,Outside=0,max=Not_Marshallese]:0.25309639138677464,((((2[&Marshallese=1,Not_Marshallese=0,Outside=0,max=Marshallese]:0.08021589652210237,85[&Marshallese=0,Not_Marshallese=1,Outside=0,max=Not_Marshallese]:0.09121589652206963)[&Marshallese=0.998,Not_Marshallese=0.002,Outside=0.000,max=Marshallese]:0.06096588966003591,8[&Marshallese=0,…
tree STATE_19300000 = (((((((1[&Marshallese=0,Not_Marshallese=1,Outside=0,max=Not_Marshallese]:0.32576480546806297,((3[&Marshallese=0,Not_Marshallese=1,Outside=0,max=Not_Marshallese]:0.06389343567529271,((4[&Marshallese=1,Not_Marshallese=0,Outside=0,max=Marshallese]:0.005380614597443989,(18[&Marshallese=1,Not_Marshallese=0,Outside=0,max=Marshallese]:0.06806275892562474,(((26[&Marshallese=1,Not_Ma…
tree STATE_19400000 = (((((((((((((1[&Marshallese=0,Not_Marshallese=1,Outside=0,max=Not_Marshallese]:0.07103010092461992,(2[&Marshallese=1,Not_Marshallese=0,Outside=0,max=Marshallese]:0.03392336210658964,85[&Marshallese=0,Not_Marshallese=1,Outside=0,max=Not_Marshallese]:0.0449233621065569)[&Marshallese=0.989,Not_Marshallese=0.011,Outside=0.000,max=Marshallese]:0.03710673881803028)[&Marshallese=0.…
tree STATE_19500000 = ((((((((((((1[&Marshallese=0,Not_Marshallese=1,Outside=0,max=Not_Marshallese]:0.13128154023510696,((((19[&Marshallese=1,Not_Marshallese=0,Outside=0,max=Marshallese]:0.015531068197099485,(39[&Marshallese=1,Not_Marshallese=0,Outside=0,max=Marshallese]:0.028129966641054993,(67[&Marshallese=1,Not_Marshallese=0,Outside=0,max=Marshallese]:0.10434280934255985,69[&Marshallese=0,Not_…
tree STATE_19600000 = ((((((((((1[&Marshallese=0,Not_Marshallese=1,Outside=0,max=Not_Marshallese]:0.21333103063083603,((6[&Marshallese=1,Not_Marshallese=0,Outside=0,max=Marshallese]:0.12778216971119694,(((22[&Marshallese=1,Not_Marshallese=0,Outside=0,max=Marshallese]:0.022664576473094056,88[&Marshallese=0,Not_Marshallese=1,Outside=0,max=Not_Marshallese]:0.0716645764732996)[&Marshallese=0.986,Not_…
tree STATE_19700000 = (((((((((1[&Marshallese=0,Not_Marshallese=1,Outside=0,max=Not_Marshallese]:0.236047287546169,((3[&Marshallese=0,Not_Marshallese=1,Outside=0,max=Not_Marshallese]:0.02607781136471088,4[&Marshallese=1,Not_Marshallese=0,Outside=0,max=Marshallese]:0.03407781136474908)[&Marshallese=1.000,Not_Marshallese=0.000,Outside=0.000,max=Marshallese]:0.0010157605034996076,((26[&Marshallese=1…
tree STATE_19800000 = (((((((((((1[&Marshallese=0,Not_Marshallese=1,Outside=0,max=Not_Marshallese]:0.16474025544425164,86[&Marshallese=0,Not_Marshallese=1,Outside=0,max=Not_Marshallese]:0.2377402554443444)[&Marshallese=0.897,Not_Marshallese=0.103,Outside=0.000,max=Marshallese]:0.012544004355416027,(67[&Marshallese=1,Not_Marshallese=0,Outside=0,max=Marshallese]:0.1827497109911828,69[&Marshallese=0…
tree STATE_19900000 = ((((((((((1[&Marshallese=0,Not_Marshallese=1,Outside=0,max=Not_Marshallese]:0.18423127207137413,((3[&Marshallese=0,Not_Marshallese=1,Outside=0,max=Not_Marshallese]:0.0496053538425939,86[&Marshallese=0,Not_Marshallese=1,Outside=0,max=Not_Marshallese]:0.11460535384264847)[&Marshallese=0.835,Not_Marshallese=0.165,Outside=0.000,max=Marshallese]:0.008926387253301526,(4[&Marshalle…
tree STATE_20000000 = ((((((((1[&Marshallese=0,Not_Marshallese=1,Outside=0,max=Not_Marshallese]:0.030432983102379074,7[&Marshallese=0,Not_Marshallese=1,Outside=0,max=Not_Marshallese]:0.04643298310245547)[&Marshallese=0.405,Not_Marshallese=0.595,Outside=0.000,max=Not_Marshallese]:0.03931960223400344,39[&Marshallese=1,Not_Marshallese=0,Outside=0,max=Marshallese]:0.23075258533644072)[&Marshallese=0.…
tree STATE_20100000 = ((((((((((((1[&Marshallese=0,Not_Marshallese=1,Outside=0,max=Not_Marshallese]:0.09286146573147214,(9[&Marshallese=1,Not_Marshallese=0,Outside=0,max=Marshallese]:0.04603468647333864,80[&Marshallese=1,Not_Marshallese=0,Outside=0,max=Marshallese]:0.14103468647336592)[&Marshallese=0.999,Not_Marshallese=0.001,Outside=0.000,max=Marshallese]:0.10982677925800799)[&Marshallese=0.985,…
tree STATE_20200000 = ((((((((((1[&Marshallese=0,Not_Marshallese=1,Outside=0,max=Not_Marshallese]:0.06195456761143092,(3[&Marshallese=0,Not_Marshallese=1,Outside=0,max=Not_Marshallese]:0.04978347821992957,((4[&Marshallese=1,Not_Marshallese=0,Outside=0,max=Marshallese]:0.0037761443328233613,(26[&Marshallese=1,Not_Marshallese=0,Outside=0,max=Marshallese]:0.04350593339633213,((35[&Marshallese=1,Not_…
tree STATE_20300000 = ((((((((1[&Marshallese=0,Not_Marshallese=1,Outside=0,max=Not_Marshallese]:0.1650250079300084,(18[&Marshallese=1,Not_Marshallese=0,Outside=0,max=Marshallese]:0.07480365814364864,73[&Marshallese=1,Not_Marshallese=0,Outside=0,max=Marshallese]:0.013803658143499486)[&Marshallese=1.000,Not_Marshallese=0.000,Outside=0.000,max=Marshallese]:0.18322134978643434)[&Marshallese=0.903,Not…
tree STATE_20400000 = (((((((((((1[&Marshallese=0,Not_Marshallese=1,Outside=0,max=Not_Marshallese]:0.05428938255228777,7[&Marshallese=0,Not_Marshallese=1,Outside=0,max=Not_Marshallese]:0.07028938255236417)[&Marshallese=0.386,Not_Marshallese=0.614,Outside=0.000,max=Not_Marshallese]:0.07621796107685674,((10[&Marshallese=0,Not_Marshallese=1,Outside=0,max=Not_Marshallese]:0.009085526516620313,86[&Mar…
tree STATE_20500000 = (((((((((((1[&Marshallese=0,Not_Marshallese=1,Outside=0,max=Not_Marshallese]:0.07914466572822154,4[&Marshallese=1,Not_Marshallese=0,Outside=0,max=Marshallese]:0.09514466572829794)[&Marshallese=0.989,Not_Marshallese=0.011,Outside=0.000,max=Marshallese]:0.006183027574318434,((3[&Marshallese=0,Not_Marshallese=1,Outside=0,max=Not_Marshallese]:0.04989830032487175,((((56[&Marshall…
tree STATE_20600000 = ((((((((((1[&Marshallese=0,Not_Marshallese=1,Outside=0,max=Not_Marshallese]:0.21662800295242568,(9[&Marshallese=1,Not_Marshallese=0,Outside=0,max=Marshallese]:0.08941441844144582,20[&Marshallese=0,Not_Marshallese=1,Outside=0,max=Not_Marshallese]:0.12741441844145673)[&Marshallese=0.937,Not_Marshallese=0.063,Outside=0.000,max=Marshallese]:0.19021358451085435)[&Marshallese=0.98…
tree STATE_20700000 = ((((((((((((1[&Marshallese=0,Not_Marshallese=1,Outside=0,max=Not_Marshallese]:0.06763210229288485,16[&Marshallese=1,Not_Marshallese=0,Outside=0,max=Marshallese]:0.16263210229291214)[&Marshallese=0.990,Not_Marshallese=0.010,Outside=0.000,max=Marshallese]:0.003910646318411537,(9[&Marshallese=1,Not_Marshallese=0,Outside=0,max=Marshallese]:0.02315615705966101,((75[&Marshallese=1…
tree STATE_20800000 = (((((((((1[&Marshallese=0,Not_Marshallese=1,Outside=0,max=Not_Marshallese]:0.0997356619475418,8[&Marshallese=0,Not_Marshallese=1,Outside=0,max=Not_Marshallese]:0.14073566194748177)[&Marshallese=0.558,Not_Marshallese=0.442,Outside=0.000,max=Marshallese]:0.06725809995587317,(((2[&Marshallese=1,Not_Marshallese=0,Outside=0,max=Marshallese]:0.08497413595321679,85[&Marshallese=0,N…
tree STATE_20900000 = ((((((((((1[&Marshallese=0,Not_Marshallese=1,Outside=0,max=Not_Marshallese]:0.18015246033609766,((3[&Marshallese=0,Not_Marshallese=1,Outside=0,max=Not_Marshallese]:0.047106059987465754,((4[&Marshallese=1,Not_Marshallese=0,Outside=0,max=Marshallese]:0.0020787623532704247,(18[&Marshallese=1,Not_Marshallese=0,Outside=0,max=Marshallese]:0.06895469384795105,((26[&Marshallese=1,No…
tree STATE_21000000 = (((((((((((1[&Marshallese=0,Not_Marshallese=1,Outside=0,max=Not_Marshallese]:0.12624181902008058,(((5[&Marshallese=0,Not_Marshallese=1,Outside=0,max=Not_Marshallese]:0.0298033577553799,(((13[&Marshallese=1,Not_Marshallese=0,Outside=0,max=Marshallese]:0.019131779146406735,87[&Marshallese=0,Not_Marshallese=1,Outside=0,max=Not_Marshallese]:0.0821317791465086)[&Marshallese=0.999…
tree STATE_21100000 = (((((((1[&Marshallese=0,Not_Marshallese=1,Outside=0,max=Not_Marshallese]:0.25155455771629,((6[&Marshallese=1,Not_Marshallese=0,Outside=0,max=Marshallese]:0.104545327518067,(((((((11[&Marshallese=1,Not_Marshallese=0,Outside=0,max=Marshallese]:0.028298346755885717,14[&Marshallese=1,Not_Marshallese=0,Outside=0,max=Marshallese]:0.050298346755820234)[&Marshallese=1.000,Not_Marsha…
tree STATE_21200000 = (((((((((1[&Marshallese=0,Not_Marshallese=1,Outside=0,max=Not_Marshallese]:0.054447128838642,8[&Marshallese=0,Not_Marshallese=1,Outside=0,max=Not_Marshallese]:0.09544712883858197)[&Marshallese=0.288,Not_Marshallese=0.712,Outside=0.000,max=Not_Marshallese]:0.1705750709806828,(((((3[&Marshallese=0,Not_Marshallese=1,Outside=0,max=Not_Marshallese]:0.014530692114567811,(((26[&Mar…
tree STATE_21300000 = (((((((((((1[&Marshallese=0,Not_Marshallese=1,Outside=0,max=Not_Marshallese]:0.026589803406237955,(((26[&Marshallese=1,Not_Marshallese=0,Outside=0,max=Marshallese]:0.00859866497696038,35[&Marshallese=1,Not_Marshallese=0,Outside=0,max=Marshallese]:0.04159866497708953)[&Marshallese=1.000,Not_Marshallese=0.000,Outside=0.000,max=Marshallese]:0.013987101498028287,(42[&Marshallese…
tree STATE_21400000 = (((((((((((1[&Marshallese=0,Not_Marshallese=1,Outside=0,max=Not_Marshallese]:0.1318381486011112,(7[&Marshallese=0,Not_Marshallese=1,Outside=0,max=Not_Marshallese]:0.13977602323050764,(18[&Marshallese=1,Not_Marshallese=0,Outside=0,max=Marshallese]:0.187723913196839,((19[&Marshallese=1,Not_Marshallese=0,Outside=0,max=Marshallese]:0.0076564547320427945,80[&Marshallese=1,Not_Mar…
tree STATE_21500000 = ((((((((((1[&Marshallese=0,Not_Marshallese=1,Outside=0,max=Not_Marshallese]:0.09662074383876873,((4[&Marshallese=1,Not_Marshallese=0,Outside=0,max=Marshallese]:0.0032884998562291434,((26[&Marshallese=1,Not_Marshallese=0,Outside=0,max=Marshallese]:0.017420408758748396,(35[&Marshallese=1,Not_Marshallese=0,Outside=0,max=Marshallese]:0.037384529170991776,42[&Marshallese=1,Not_Ma…
tree STATE_21600000 = (((((((((1[&Marshallese=0,Not_Marshallese=1,Outside=0,max=Not_Marshallese]:0.03927565064720229,8[&Marshallese=0,Not_Marshallese=1,Outside=0,max=Not_Marshallese]:0.08027565064714226)[&Marshallese=0.372,Not_Marshallese=0.628,Outside=0.000,max=Not_Marshallese]:0.10628605169746996,(((3[&Marshallese=0,Not_Marshallese=1,Outside=0,max=Not_Marshallese]:0.021498831268690233,4[&Marsha…
tree STATE_21700000 = ((((((((1[&Marshallese=0,Not_Marshallese=1,Outside=0,max=Not_Marshallese]:0.23072001499326444,(((6[&Marshallese=1,Not_Marshallese=0,Outside=0,max=Marshallese]:0.10003224014791301,(((12[&Marshallese=1,Not_Marshallese=0,Outside=0,max=Marshallese]:0.001509668648995155,(((23[&Marshallese=1,Not_Marshallese=0,Outside=0,max=Marshallese]:0.011625883645139279,89[&Marshallese=0,Not_Ma…
tree STATE_21800000 = (((((((1[&Marshallese=0,Not_Marshallese=1,Outside=0,max=Not_Marshallese]:0.22791095234664538,(((6[&Marshallese=1,Not_Marshallese=0,Outside=0,max=Marshallese]:0.10124490347497694,(((((11[&Marshallese=1,Not_Marshallese=0,Outside=0,max=Marshallese]:0.005575349951216113,15[&Marshallese=1,Not_Marshallese=0,Outside=0,max=Marshallese]:0.01957534995111243)[&Marshallese=1.000,Not_Mar…
tree STATE_21900000 = ((((((((((((1[&Marshallese=0,Not_Marshallese=1,Outside=0,max=Not_Marshallese]:0.048590712018727555,(39[&Marshallese=1,Not_Marshallese=0,Outside=0,max=Marshallese]:0.129435971901807,80[&Marshallese=1,Not_Marshallese=0,Outside=0,max=Marshallese]:0.12643597190165057)[&Marshallese=0.888,Not_Marshallese=0.112,Outside=0.000,max=Marshallese]:0.08015474011697876)[&Marshallese=0.767,…
tree STATE_22000000 = ((((((((1[&Marshallese=0,Not_Marshallese=1,Outside=0,max=Not_Marshallese]:0.3145521928957661,(((10[&Marshallese=0,Not_Marshallese=1,Outside=0,max=Not_Marshallese]:0.027671381315759525,(75[&Marshallese=1,Not_Marshallese=0,Outside=0,max=Marshallese]:0.05678389412946799,76[&Marshallese=1,Not_Marshallese=0,Outside=0,max=Marshallese]:0.059783894129624426)[&Marshallese=1.000,Not_M…
tree STATE_22100000 = (((((((((((1[&Marshallese=0,Not_Marshallese=1,Outside=0,max=Not_Marshallese]:0.12421642652376086,((3[&Marshallese=0,Not_Marshallese=1,Outside=0,max=Not_Marshallese]:0.0557206355146076,(4[&Marshallese=1,Not_Marshallese=0,Outside=0,max=Marshallese]:0.03138855424458864,(((26[&Marshallese=1,Not_Marshallese=0,Outside=0,max=Marshallese]:0.0023574780423488706,(35[&Marshallese=1,Not…
tree STATE_22200000 = ((((((1[&Marshallese=0,Not_Marshallese=1,Outside=0,max=Not_Marshallese]:0.3718784964225592,(((2[&Marshallese=1,Not_Marshallese=0,Outside=0,max=Marshallese]:0.015414860384789675,85[&Marshallese=0,Not_Marshallese=1,Outside=0,max=Not_Marshallese]:0.026414860384756933)[&Marshallese=0.965,Not_Marshallese=0.035,Outside=0.000,max=Marshallese]:0.29470866165112863,(((3[&Marshallese=0…
tree STATE_22300000 = (((((((((1[&Marshallese=0,Not_Marshallese=1,Outside=0,max=Not_Marshallese]:0.24256355508708216,(((2[&Marshallese=1,Not_Marshallese=0,Outside=0,max=Marshallese]:0.04206071744988993,85[&Marshallese=0,Not_Marshallese=1,Outside=0,max=Not_Marshallese]:0.053060717449857187)[&Marshallese=0.953,Not_Marshallese=0.047,Outside=0.000,max=Marshallese]:0.11347078768308094,(((3[&Marshalles…
tree STATE_22400000 = ((((((((((1[&Marshallese=0,Not_Marshallese=1,Outside=0,max=Not_Marshallese]:0.06966481332392815,((3[&Marshallese=0,Not_Marshallese=1,Outside=0,max=Not_Marshallese]:0.0362899799825096,((4[&Marshallese=1,Not_Marshallese=0,Outside=0,max=Marshallese]:0.008281687410897187,(26[&Marshallese=1,Not_Marshallese=0,Outside=0,max=Marshallese]:0.012876409133776634,(35[&Marshallese=1,Not_M…
tree STATE_22500000 = ((((((((((((1[&Marshallese=0,Not_Marshallese=1,Outside=0,max=Not_Marshallese]:0.04703255354403324,((2[&Marshallese=1,Not_Marshallese=0,Outside=0,max=Marshallese]:0.02057416760583708,85[&Marshallese=0,Not_Marshallese=1,Outside=0,max=Not_Marshallese]:0.03157416760580434)[&Marshallese=0.993,Not_Marshallese=0.007,Outside=0.000,max=Marshallese]:0.02269026486418979,((75[&Marshalle…
tree STATE_22600000 = (((((((1[&Marshallese=0,Not_Marshallese=1,Outside=0,max=Not_Marshallese]:0.13492823191731107,20[&Marshallese=0,Not_Marshallese=1,Outside=0,max=Not_Marshallese]:0.23592823191719647)[&Marshallese=0.925,Not_Marshallese=0.075,Outside=0.000,max=Marshallese]:0.11114179756813514,((((((3[&Marshallese=0,Not_Marshallese=1,Outside=0,max=Not_Marshallese]:0.02903889446209551,4[&Marshalle…
tree STATE_22700000 = ((((((((1[&Marshallese=0,Not_Marshallese=1,Outside=0,max=Not_Marshallese]:0.18419782725832978,((((9[&Marshallese=1,Not_Marshallese=0,Outside=0,max=Marshallese]:0.00727549079248091,((19[&Marshallese=1,Not_Marshallese=0,Outside=0,max=Marshallese]:0.024835808114135993,80[&Marshallese=1,Not_Marshallese=0,Outside=0,max=Marshallese]:0.08483580811408142)[&Marshallese=1.000,Not_Mars…
tree STATE_22800000 = (((((((((((1[&Marshallese=0,Not_Marshallese=1,Outside=0,max=Not_Marshallese]:0.050498191410338844,(((67[&Marshallese=1,Not_Marshallese=0,Outside=0,max=Marshallese]:0.11245506068735117,69[&Marshallese=0,Not_Marshallese=1,Outside=0,max=Not_Marshallese]:0.11445506068730388)[&Marshallese=0.897,Not_Marshallese=0.103,Outside=0.000,max=Marshallese]:0.19930434032521327,80[&Marshalle…
tree STATE_22900000 = (((((((((((1[&Marshallese=0,Not_Marshallese=1,Outside=0,max=Not_Marshallese]:0.046958839733943325,19[&Marshallese=1,Not_Marshallese=0,Outside=0,max=Marshallese]:0.14495883973389967)[&Marshallese=0.935,Not_Marshallese=0.065,Outside=0.000,max=Marshallese]:0.0367209359807692,(10[&Marshallese=0,Not_Marshallese=1,Outside=0,max=Not_Marshallese]:0.12348785036082488,80[&Marshallese=…
tree STATE_23000000 = (((((((((1[&Marshallese=0,Not_Marshallese=1,Outside=0,max=Not_Marshallese]:0.25947918326154007,((2[&Marshallese=1,Not_Marshallese=0,Outside=0,max=Marshallese]:0.10382837043887849,85[&Marshallese=0,Not_Marshallese=1,Outside=0,max=Not_Marshallese]:0.11482837043884575)[&Marshallese=0.960,Not_Marshallese=0.040,Outside=0.000,max=Marshallese]:0.07833537367771082,86[&Marshallese=0,…
tree STATE_23100000 = ((((((((1[&Marshallese=0,Not_Marshallese=1,Outside=0,max=Not_Marshallese]:0.1972941355333775,19[&Marshallese=1,Not_Marshallese=0,Outside=0,max=Marshallese]:0.29529413553333383)[&Marshallese=0.999,Not_Marshallese=0.001,Outside=0.000,max=Marshallese]:1.8236682824979145E-4,((((2[&Marshallese=1,Not_Marshallese=0,Outside=0,max=Marshallese]:0.06895984728276183,85[&Marshallese=0,No…
tree STATE_23200000 = ((((((((((1[&Marshallese=0,Not_Marshallese=1,Outside=0,max=Not_Marshallese]:0.17260399585612618,(7[&Marshallese=0,Not_Marshallese=1,Outside=0,max=Not_Marshallese]:0.17651452510468535,16[&Marshallese=1,Not_Marshallese=0,Outside=0,max=Marshallese]:0.25551452510463624)[&Marshallese=0.980,Not_Marshallese=0.020,Outside=0.000,max=Marshallese]:0.012089470751517228)[&Marshallese=0.9…
tree STATE_23300000 = (((((((((((((1[&Marshallese=0,Not_Marshallese=1,Outside=0,max=Not_Marshallese]:0.1399311338469441,92[&Marshallese=0,Not_Marshallese=1,Outside=0,max=Not_Marshallese]:0.32893113384702233)[&Marshallese=0.888,Not_Marshallese=0.112,Outside=0.000,max=Marshallese]:0.018495723179234314,(10[&Marshallese=0,Not_Marshallese=1,Outside=0,max=Not_Marshallese]:0.1304019034079481,(((16[&Mars…
tree STATE_23400000 = ((((((((((1[&Marshallese=0,Not_Marshallese=1,Outside=0,max=Not_Marshallese]:0.08909672733451379,((10[&Marshallese=0,Not_Marshallese=1,Outside=0,max=Not_Marshallese]:0.06059035519316425,((39[&Marshallese=1,Not_Marshallese=0,Outside=0,max=Marshallese]:0.10316845758761972,(40[&Marshallese=0,Not_Marshallese=1,Outside=0,max=Not_Marshallese]:0.06720962612659276,80[&Marshallese=1,N…
tree STATE_23500000 = ((((((((((1[&Marshallese=0,Not_Marshallese=1,Outside=0,max=Not_Marshallese]:0.14128142695018264,(7[&Marshallese=0,Not_Marshallese=1,Outside=0,max=Not_Marshallese]:0.027153013483497745,86[&Marshallese=0,Not_Marshallese=1,Outside=0,max=Not_Marshallese]:0.08415301348351412)[&Marshallese=0.060,Not_Marshallese=0.940,Outside=0.000,max=Not_Marshallese]:0.1301284134667613)[&Marshall…
tree STATE_23600000 = ((((((((1[&Marshallese=0,Not_Marshallese=1,Outside=0,max=Not_Marshallese]:0.13935970483349247,((6[&Marshallese=1,Not_Marshallese=0,Outside=0,max=Marshallese]:0.055593436610911096,(((11[&Marshallese=1,Not_Marshallese=0,Outside=0,max=Marshallese]:0.001250057059150378,14[&Marshallese=1,Not_Marshallese=0,Outside=0,max=Marshallese]:0.023250057059084894)[&Marshallese=1.000,Not_Mar…
tree STATE_23700000 = (((((((((1[&Marshallese=0,Not_Marshallese=1,Outside=0,max=Not_Marshallese]:0.23722108374088657,(((2[&Marshallese=1,Not_Marshallese=0,Outside=0,max=Marshallese]:0.10558431082029196,92[&Marshallese=0,Not_Marshallese=1,Outside=0,max=Not_Marshallese]:0.2945843108203702)[&Marshallese=0.993,Not_Marshallese=0.007,Outside=0.000,max=Marshallese]:0.03443854986415573,85[&Marshallese=0,…
tree STATE_23800000 = ((((((((1[&Marshallese=0,Not_Marshallese=1,Outside=0,max=Not_Marshallese]:0.2704190283939072,((5[&Marshallese=0,Not_Marshallese=1,Outside=0,max=Not_Marshallese]:0.23344970303140544,(((13[&Marshallese=1,Not_Marshallese=0,Outside=0,max=Marshallese]:7.497087948695746E-4,28[&Marshallese=1,Not_Marshallese=0,Outside=0,max=Marshallese]:0.054749708794956886)[&Marshallese=1.000,Not_M…
tree STATE_23900000 = (((((((((1[&Marshallese=0,Not_Marshallese=1,Outside=0,max=Not_Marshallese]:0.13804885185025184,(((8[&Marshallese=0,Not_Marshallese=1,Outside=0,max=Not_Marshallese]:0.08111264164234844,(10[&Marshallese=0,Not_Marshallese=1,Outside=0,max=Not_Marshallese]:0.07888785932519649,80[&Marshallese=1,Not_Marshallese=0,Outside=0,max=Marshallese]:0.1638878593250055)[&Marshallese=0.572,Not…
tree STATE_24000000 = (((((((((1[&Marshallese=0,Not_Marshallese=1,Outside=0,max=Not_Marshallese]:0.0782011077667345,20[&Marshallese=0,Not_Marshallese=1,Outside=0,max=Not_Marshallese]:0.1792011077666199)[&Marshallese=0.449,Not_Marshallese=0.551,Outside=0.000,max=Not_Marshallese]:0.1506180061198954,(7[&Marshallese=0,Not_Marshallese=1,Outside=0,max=Not_Marshallese]:0.20262252240926582,((8[&Marshalle…
tree STATE_24100000 = (((((((((1[&Marshallese=0,Not_Marshallese=1,Outside=0,max=Not_Marshallese]:0.17182649984340048,(((9[&Marshallese=1,Not_Marshallese=0,Outside=0,max=Marshallese]:0.006244039243904487,19[&Marshallese=1,Not_Marshallese=0,Outside=0,max=Marshallese]:0.04124403924398634)[&Marshallese=1.000,Not_Marshallese=0.000,Outside=0.000,max=Marshallese]:0.02970673981976757,(20[&Marshallese=0,N…
tree STATE_24200000 = ((((((((1[&Marshallese=0,Not_Marshallese=1,Outside=0,max=Not_Marshallese]:0.10524137152920454,3[&Marshallese=0,Not_Marshallese=1,Outside=0,max=Not_Marshallese]:0.11324137152924274)[&Marshallese=0.849,Not_Marshallese=0.151,Outside=0.000,max=Marshallese]:0.0454968872503696,((4[&Marshallese=1,Not_Marshallese=0,Outside=0,max=Marshallese]:0.03168513288383412,(26[&Marshallese=1,No…
End;
